# Supplementary material for: Rbm24a dictates mRNA recruitment for germ granule assembly in zebrafish
Source: EMBO J. 2025 Apr 25;44(11):3121–49. doi: 10.1038/s44318-025-00442-z (PMC12130248; doi:10.1038/s44318-025-00442-z)
Supplement: Supplementary file 3 — Data Set EV1 [file 44318_2025_442_MOESM3_ESM.zip]

Archive with 42 entries (40 files):
- Base Peak/
- Base Peak/basepeak1.pdf
- Base Peak/basepeak2.pdf
- result/
- result/GO_KI100_.xlsx
- result/GO_KI25_32.xlsx
- result/GO_KI32_45.xlsx
- result/GO_KI45_55.xlsx
- result/GO_KI55_100.xlsx
- result/GO_KI_25.xlsx
- result/GO_WT100_.xlsx
- result/GO_WT25_32.xlsx
- result/GO_WT32_45.xlsx
- result/GO_WT45_55.xlsx
- result/GO_WT55_100.xlsx
- result/GO_WT_25.xlsx
- result/PD 2.4 表头说明.pdf
- result/peptides_KI100_.xlsx
- result/peptides_KI25_32.xlsx
- result/peptides_KI32_45.xlsx
- result/peptides_KI45_55.xlsx
- result/peptides_KI55_100.xlsx
- result/peptides_KI_25.xlsx
- result/peptides_WT100_.xlsx
- result/peptides_WT25_32.xlsx
- result/peptides_WT32_45.xlsx
- result/peptides_WT45_55.xlsx
- result/peptides_WT55_100.xlsx
- result/peptides_WT_25.xlsx
- result/proteins_KI100_.xlsx
- result/proteins_KI25_32.xlsx
- result/proteins_KI32_45.xlsx
- result/proteins_KI45_55.xlsx
- result/proteins_KI55_100.xlsx
- result/proteins_KI_25.xlsx
- result/proteins_WT100_.xlsx
- result/proteins_WT25_32.xlsx
- result/proteins_WT32_45.xlsx
- result/proteins_WT45_55.xlsx
- result/proteins_WT55_100.xlsx
- result/proteins_WT_25.xlsx
- result/Thumbs.db
