# Supplementary material for: Rbm24a dictates mRNA recruitment for germ granule assembly in zebrafish
Source: EMBO J. 2025 Apr 25;44(11):3121–49. doi: 10.1038/s44318-025-00442-z (PMC12130248; doi:10.1038/s44318-025-00442-z)
Supplement: Supplementary file 3 — Data Set EV1 [file 44318_2025_442_MOESM3_ESM.zip › result/GO_KI100_.xlsx]

## Sheet: 2027_KI100_
ProteinID	ProteinName	GeneID	GeneName	BP	MF	CC	GO_Term
F8W3L6	Myosin, heavy chain 9a, non-muscle		myh9a	glomerular capillary formation [GO:0072104];glomerular filtration [GO:0003094];glomerulus development [GO:0032835];glomerular basement membrane development [GO:0032836];-;glomerular visceral epithelial cell development [GO:0072015]	ATP binding [GO:0005524];motor activity [GO:0003774];-;actin filament binding [GO:0051015]	myosin complex [GO:0016459];-	glomerular capillary formation [GO:0072104];glomerular filtration [GO:0003094];glomerulus development [GO:0032835];glomerular basement membrane development [GO:0032836];-;glomerular visceral epithelial cell development [GO:0072015];ATP binding [GO:0005524];motor activity [GO:0003774];-;actin filament binding [GO:0051015];myosin complex [GO:0016459];-
Q1LWN2	Phosvitin	559475	vtg1	response to estradiol [GO:0032355];response to xenobiotic stimulus [GO:0009410];-;cellular response to estrogen stimulus [GO:0071391]	-;antioxidant activity [GO:0016209];lipid transporter activity [GO:0005319];nutrient reservoir activity [GO:0045735]	-	response to estradiol [GO:0032355];response to xenobiotic stimulus [GO:0009410];-;cellular response to estrogen stimulus [GO:0071391];-;antioxidant activity [GO:0016209];lipid transporter activity [GO:0005319];nutrient reservoir activity [GO:0045735];-
A0A2R8QN47	Phosvitin		vtg4	response to estradiol [GO:0032355];-;cellular response to estrogen stimulus [GO:0071391]	lipid transporter activity [GO:0005319];-;nutrient reservoir activity [GO:0045735]	-;protein-containing complex [GO:0032991]	response to estradiol [GO:0032355];-;cellular response to estrogen stimulus [GO:0071391];lipid transporter activity [GO:0005319];-;nutrient reservoir activity [GO:0045735];-;protein-containing complex [GO:0032991]
F1QV15	Phosvitin		vtg6	response to estradiol [GO:0032355];-;cellular response to estrogen stimulus [GO:0071391]	-;lipid transporter activity [GO:0005319];nutrient reservoir activity [GO:0045735]	-	response to estradiol [GO:0032355];-;cellular response to estrogen stimulus [GO:0071391];-;lipid transporter activity [GO:0005319];nutrient reservoir activity [GO:0045735];-
F1R2S5	Phosvitin		vtg5	response to estradiol [GO:0032355];-;cellular response to estrogen stimulus [GO:0071391]	-;lipid transporter activity [GO:0005319];nutrient reservoir activity [GO:0045735]	-	response to estradiol [GO:0032355];-;cellular response to estrogen stimulus [GO:0071391];-;lipid transporter activity [GO:0005319];nutrient reservoir activity [GO:0045735];-
F1QC64	Myosin, heavy chain 9b, non-muscle		myh9b	midbrain-hindbrain boundary morphogenesis [GO:0021555];-;regulation of cell shape [GO:0008360];actin filament bundle distribution [GO:0070650]	ATP binding [GO:0005524];motor activity [GO:0003774];-;actin filament binding [GO:0051015]	myosin complex [GO:0016459];-	midbrain-hindbrain boundary morphogenesis [GO:0021555];-;regulation of cell shape [GO:0008360];actin filament bundle distribution [GO:0070650];ATP binding [GO:0005524];motor activity [GO:0003774];-;actin filament binding [GO:0051015];myosin complex [GO:0016459];-
A0A2R8QNH7	Phosvitin		vtg7	response to estradiol [GO:0032355];-;cellular response to estrogen stimulus [GO:0071391]	-;lipid transporter activity [GO:0005319];nutrient reservoir activity [GO:0045735]	-	response to estradiol [GO:0032355];-;cellular response to estrogen stimulus [GO:0071391];-;lipid transporter activity [GO:0005319];nutrient reservoir activity [GO:0045735];-
A3KMS4	Phosvitin	559856	vtg7	response to estradiol [GO:0032355];-;cellular response to estrogen stimulus [GO:0071391]	-;lipid transporter activity [GO:0005319];nutrient reservoir activity [GO:0045735]	-	response to estradiol [GO:0032355];-;cellular response to estrogen stimulus [GO:0071391];-;lipid transporter activity [GO:0005319];nutrient reservoir activity [GO:0045735];-
I3ISA3	Myosin, heavy chain 10, non-muscle	555454	myh10	midbrain-hindbrain boundary morphogenesis [GO:0021555];-;regulation of cell shape [GO:0008360];actin filament bundle distribution [GO:0070650]	ATP binding [GO:0005524];motor activity [GO:0003774];-;actin filament binding [GO:0051015]	myosin complex [GO:0016459];-	midbrain-hindbrain boundary morphogenesis [GO:0021555];-;regulation of cell shape [GO:0008360];actin filament bundle distribution [GO:0070650];ATP binding [GO:0005524];motor activity [GO:0003774];-;actin filament binding [GO:0051015];myosin complex [GO:0016459];-
E7FB39	Myosin VAb		myo5ab	-;vesicle transport along actin filament [GO:0030050];actin filament organization [GO:0007015]	actin-dependent ATPase activity [GO:0030898];microfilament motor activity [GO:0000146];ATP binding [GO:0005524];actin filament binding [GO:0051015];-	cytoplasm [GO:0005737];myosin complex [GO:0016459];vesicle [GO:0031982];actin cytoskeleton [GO:0015629];-	-;vesicle transport along actin filament [GO:0030050];actin filament organization [GO:0007015];actin-dependent ATPase activity [GO:0030898];microfilament motor activity [GO:0000146];ATP binding [GO:0005524];actin filament binding [GO:0051015];-;cytoplasm [GO:0005737];myosin complex [GO:0016459];vesicle [GO:0031982];actin cytoskeleton [GO:0015629];-
A0A2R8Q549	Phosvitin		vtg2	response to estradiol [GO:0032355];positive regulation of phagocytosis, engulfment [GO:0060100];-;cellular response to estrogen stimulus [GO:0071391]	lipid transporter activity [GO:0005319];lipoteichoic acid binding [GO:0070891];nutrient reservoir activity [GO:0045735];lipopolysaccharide binding [GO:0001530];-	-	response to estradiol [GO:0032355];positive regulation of phagocytosis, engulfment [GO:0060100];-;cellular response to estrogen stimulus [GO:0071391];lipid transporter activity [GO:0005319];lipoteichoic acid binding [GO:0070891];nutrient reservoir activity [GO:0045735];lipopolysaccharide binding [GO:0001530];-;-
Q6DI12	C-1-tetrahydrofolate synthase, cytoplasmic		mthfd1b	tetrahydrofolate interconversion [GO:0035999];-	methenyltetrahydrofolate cyclohydrolase activity [GO:0004477];ATP binding [GO:0005524];methylenetetrahydrofolate dehydrogenase (NADP+) activity [GO:0004488];formate-tetrahydrofolate ligase activity [GO:0004329];-	-;cytosol [GO:0005829]	tetrahydrofolate interconversion [GO:0035999];-;methenyltetrahydrofolate cyclohydrolase activity [GO:0004477];ATP binding [GO:0005524];methylenetetrahydrofolate dehydrogenase (NADP+) activity [GO:0004488];formate-tetrahydrofolate ligase activity [GO:0004329];-;-;cytosol [GO:0005829]
Q7T158	Novel protein similar to rodent myosin Ib (MYO1B)		myo1b	-;vesicle transport along actin filament [GO:0030050];actin filament organization [GO:0007015]	actin-dependent ATPase activity [GO:0030898];microfilament motor activity [GO:0000146];ATP binding [GO:0005524];actin filament binding [GO:0051015];-	cytoplasm [GO:0005737];myosin complex [GO:0016459];vesicle [GO:0031982];actin cytoskeleton [GO:0015629];-;brush border [GO:0005903];microvillus [GO:0005902];plasma membrane [GO:0005886]	-;vesicle transport along actin filament [GO:0030050];actin filament organization [GO:0007015];actin-dependent ATPase activity [GO:0030898];microfilament motor activity [GO:0000146];ATP binding [GO:0005524];actin filament binding [GO:0051015];-;cytoplasm [GO:0005737];myosin complex [GO:0016459];vesicle [GO:0031982];actin cytoskeleton [GO:0015629];-;brush border [GO:0005903];microvillus [GO:000590…
F8W4A0	Myosin VAb		myo5ab	-;vesicle transport along actin filament [GO:0030050];actin filament organization [GO:0007015]	actin-dependent ATPase activity [GO:0030898];microfilament motor activity [GO:0000146];ATP binding [GO:0005524];actin filament binding [GO:0051015];-	cytoplasm [GO:0005737];myosin complex [GO:0016459];vesicle [GO:0031982];actin cytoskeleton [GO:0015629];-	-;vesicle transport along actin filament [GO:0030050];actin filament organization [GO:0007015];actin-dependent ATPase activity [GO:0030898];microfilament motor activity [GO:0000146];ATP binding [GO:0005524];actin filament binding [GO:0051015];-;cytoplasm [GO:0005737];myosin complex [GO:0016459];vesicle [GO:0031982];actin cytoskeleton [GO:0015629];-
F1R1I5	Cingulin-like 1	553350	cgnl1	-	-	myosin complex [GO:0016459]	-;-;myosin complex [GO:0016459]
R4GDM7	Myosin Ic, paralog b	566459	myo1cb	-;vesicle transport along actin filament [GO:0030050];glomerulus development [GO:0032835];actin filament organization [GO:0007015]	actin-dependent ATPase activity [GO:0030898];microfilament motor activity [GO:0000146];ATP binding [GO:0005524];actin filament binding [GO:0051015];-	cytoplasm [GO:0005737];myosin complex [GO:0016459];vesicle [GO:0031982];actin cytoskeleton [GO:0015629];-;microvillus [GO:0005902];plasma membrane [GO:0005886]	-;vesicle transport along actin filament [GO:0030050];glomerulus development [GO:0032835];actin filament organization [GO:0007015];actin-dependent ATPase activity [GO:0030898];microfilament motor activity [GO:0000146];ATP binding [GO:0005524];actin filament binding [GO:0051015];-;cytoplasm [GO:0005737];myosin complex [GO:0016459];vesicle [GO:0031982];actin cytoskeleton [GO:0015629];-;microvillus …
E7FG55	Cytospin-A	555467	specc1lb	cell division [GO:0051301];actin cytoskeleton organization [GO:0030036];frontonasal suture morphogenesis [GO:0097095];cell cycle [GO:0007049];-;cranial skeletal system development [GO:1904888]	-	cytoplasm [GO:0005737];gap junction [GO:0005921];filamentous actin [GO:0031941];microtubule organizing center [GO:0005815];spindle [GO:0005819];-	cell division [GO:0051301];actin cytoskeleton organization [GO:0030036];frontonasal suture morphogenesis [GO:0097095];cell cycle [GO:0007049];-;cranial skeletal system development [GO:1904888];-;cytoplasm [GO:0005737];gap junction [GO:0005921];filamentous actin [GO:0031941];microtubule organizing center [GO:0005815];spindle [GO:0005819];-
F1Q5B8	Oxoglutarate dehydrogenase (succinyl-transferring)	564552	ogdha	tricarboxylic acid cycle [GO:0006099];-;heart contraction [GO:0060047]	thiamine pyrophosphate binding [GO:0030976];-;oxoglutarate dehydrogenase (succinyl-transferring) activity [GO:0004591]	-;mitochondrion [GO:0005739];oxoglutarate dehydrogenase complex [GO:0045252]	tricarboxylic acid cycle [GO:0006099];-;heart contraction [GO:0060047];thiamine pyrophosphate binding [GO:0030976];-;oxoglutarate dehydrogenase (succinyl-transferring) activity [GO:0004591];-;mitochondrion [GO:0005739];oxoglutarate dehydrogenase complex [GO:0045252]
A0A2R8Q548	PH domain-containing protein		si:dkey-30c15.10	mitotic cytokinesis [GO:0000281];-;septin ring organization [GO:0031106];actomyosin contractile ring assembly [GO:0000915]	-	actomyosin contractile ring [GO:0005826];-	mitotic cytokinesis [GO:0000281];-;septin ring organization [GO:0031106];actomyosin contractile ring assembly [GO:0000915];-;actomyosin contractile ring [GO:0005826];-
A0A2R8RTZ6	Zona pellucida glycoprotein 2, tandem duplicate 5		zp2.5	-	-	extracellular region [GO:0005576]	-;-;extracellular region [GO:0005576]
A0A0A0MPH2	Si:dkey-30c15.10		si:dkey-30c15.10	mitotic cytokinesis [GO:0000281];-;septin ring organization [GO:0031106];actomyosin contractile ring assembly [GO:0000915]	-	actomyosin contractile ring [GO:0005826];-	mitotic cytokinesis [GO:0000281];-;septin ring organization [GO:0031106];actomyosin contractile ring assembly [GO:0000915];-;actomyosin contractile ring [GO:0005826];-
B8JHR9	Karyopherin (importin) beta 3	569455	kpnb3	protein import into nucleus [GO:0006606];-	nuclear localization sequence binding [GO:0008139];nuclear import signal receptor activity [GO:0061608];-	-;nucleus [GO:0005634];cytoplasm [GO:0005737]	protein import into nucleus [GO:0006606];-;nuclear localization sequence binding [GO:0008139];nuclear import signal receptor activity [GO:0061608];-;-;nucleus [GO:0005634];cytoplasm [GO:0005737]
F1R966	Clathrin heavy chain	323579	cltca	clathrin coat assembly [GO:0048268];receptor-mediated endocytosis [GO:0006898];mitotic cell cycle [GO:0000278];intracellular protein transport [GO:0006886];-	structural molecule activity [GO:0005198];clathrin light chain binding [GO:0032051];-	clathrin coat of trans-Golgi network vesicle [GO:0030130];clathrin complex [GO:0071439];clathrin coat of coated pit [GO:0030132];clathrin-coated endocytic vesicle [GO:0045334];spindle [GO:0005819];-	clathrin coat assembly [GO:0048268];receptor-mediated endocytosis [GO:0006898];mitotic cell cycle [GO:0000278];intracellular protein transport [GO:0006886];-;structural molecule activity [GO:0005198];clathrin light chain binding [GO:0032051];-;clathrin coat of trans-Golgi network vesicle [GO:0030130];clathrin complex [GO:0071439];clathrin coat of coated pit [GO:0030132];clathrin-coated endocytic …
Q5PQY4	DNA topoisomerase 2		top2a	chromosome segregation [GO:0007059];DNA topological change [GO:0006265];resolution of meiotic recombination intermediates [GO:0000712];sister chromatid segregation [GO:0000819];animal organ regeneration [GO:0031100];-	ATP binding [GO:0005524];metal ion binding [GO:0046872];DNA binding [GO:0003677];DNA topoisomerase type II (double strand cut, ATP-hydrolyzing) activity [GO:0003918];-	nucleus [GO:0005634];nucleoplasm [GO:0005654];-	chromosome segregation [GO:0007059];DNA topological change [GO:0006265];resolution of meiotic recombination intermediates [GO:0000712];sister chromatid segregation [GO:0000819];animal organ regeneration [GO:0031100];-;ATP binding [GO:0005524];metal ion binding [GO:0046872];DNA binding [GO:0003677];DNA topoisomerase type II (double strand cut, ATP-hydrolyzing) activity [GO:0003918];-;nucleus [GO:0…
F1QYE3	Zona pellucida sperm-binding protein 3		zp3.2	binding of sperm to zona pellucida [GO:0007339];-;positive regulation of acrosome reaction [GO:2000344];egg coat formation [GO:0035803]	acrosin binding [GO:0032190];structural constituent of egg coat [GO:0035804];-	integral component of membrane [GO:0016021];plasma membrane [GO:0005886];extracellular space [GO:0005615];-;extracellular matrix [GO:0031012]	binding of sperm to zona pellucida [GO:0007339];-;positive regulation of acrosome reaction [GO:2000344];egg coat formation [GO:0035803];acrosin binding [GO:0032190];structural constituent of egg coat [GO:0035804];-;integral component of membrane [GO:0016021];plasma membrane [GO:0005886];extracellular space [GO:0005615];-;extracellular matrix [GO:0031012]
F1QP23	Glutamyl-tRNA synthetase	562037	eprs1	-;prolyl-tRNA aminoacylation [GO:0006433];glutamyl-tRNA aminoacylation [GO:0006424]	ATP binding [GO:0005524];-;glutamate-tRNA ligase activity [GO:0004818];proline-tRNA ligase activity [GO:0004827]	-;cytoplasm [GO:0005737];aminoacyl-tRNA synthetase multienzyme complex [GO:0017101]	-;prolyl-tRNA aminoacylation [GO:0006433];glutamyl-tRNA aminoacylation [GO:0006424];ATP binding [GO:0005524];-;glutamate-tRNA ligase activity [GO:0004818];proline-tRNA ligase activity [GO:0004827];-;cytoplasm [GO:0005737];aminoacyl-tRNA synthetase multienzyme complex [GO:0017101]
A0A286Y884	Uveal autoantigen with coiled-coil domains and ankyrin repeats b	564040	uacab	positive regulation of cysteine-type endopeptidase activity involved in apoptotic process [GO:0043280];apoptotic signaling pathway [GO:0097190];negative regulation of NIK/NF-kappaB signaling [GO:1901223];-	-	nucleus [GO:0005634];-;cytosol [GO:0005829]	positive regulation of cysteine-type endopeptidase activity involved in apoptotic process [GO:0043280];apoptotic signaling pathway [GO:0097190];negative regulation of NIK/NF-kappaB signaling [GO:1901223];-;-;nucleus [GO:0005634];-;cytosol [GO:0005829]
Q1LXI2	Myosin VAa		myo5aa	-;vesicle transport along actin filament [GO:0030050];actin filament organization [GO:0007015]	actin-dependent ATPase activity [GO:0030898];microfilament motor activity [GO:0000146];ATP binding [GO:0005524];actin filament binding [GO:0051015];-	cytoplasm [GO:0005737];myosin complex [GO:0016459];vesicle [GO:0031982];actin cytoskeleton [GO:0015629];-	-;vesicle transport along actin filament [GO:0030050];actin filament organization [GO:0007015];actin-dependent ATPase activity [GO:0030898];microfilament motor activity [GO:0000146];ATP binding [GO:0005524];actin filament binding [GO:0051015];-;cytoplasm [GO:0005737];myosin complex [GO:0016459];vesicle [GO:0031982];actin cytoskeleton [GO:0015629];-
A0A2R8Q0D6	Supervillin a		svila	actin polymerization or depolymerization [GO:0008154];actin filament severing [GO:0051014];-;barbed-end actin filament capping [GO:0051016]	phosphatidylinositol-4,5-bisphosphate binding [GO:0005546];-;actin filament binding [GO:0051015]	-;actin cytoskeleton [GO:0015629];cytoplasm [GO:0005737]	actin polymerization or depolymerization [GO:0008154];actin filament severing [GO:0051014];-;barbed-end actin filament capping [GO:0051016];phosphatidylinositol-4,5-bisphosphate binding [GO:0005546];-;actin filament binding [GO:0051015];-;actin cytoskeleton [GO:0015629];cytoplasm [GO:0005737]
E7F3N4	Marker of proliferation Ki-67	564521	mki67	cell cycle [GO:0007049];-	-	nucleus [GO:0005634];-	cell cycle [GO:0007049];-;-;nucleus [GO:0005634];-
Q6B334	Unconventional myosin-6		myo6a	inner ear morphogenesis [GO:0042472];inner ear auditory receptor cell differentiation [GO:0042491];angioblast cell migration from lateral mesoderm to midline [GO:0035479];sensory perception of sound [GO:0007605];actin filament organization [GO:0007015];vesicle transport along actin filament [GO:0030050];endocytosis [GO:0006897];-;artery morphogenesis [GO:0048844];protein transport [GO:0015031]	actin-dependent ATPase activity [GO:0030898];microfilament motor activity [GO:0000146];ATP binding [GO:0005524];actin filament binding [GO:0051015];-	ruffle [GO:0001726];cytoplasm [GO:0005737];filopodium [GO:0030175];perinuclear region of cytoplasm [GO:0048471];Golgi apparatus [GO:0005794];myosin complex [GO:0016459];vesicle [GO:0031982];ruffle membrane [GO:0032587];nucleus [GO:0005634];clathrin-coated pit [GO:0005905];microvillus [GO:0005902];cytosol [GO:0005829];-;endocytic vesicle [GO:0030139];actin cytoskeleton [GO:0015629];plasma membrane…	inner ear morphogenesis [GO:0042472];inner ear auditory receptor cell differentiation [GO:0042491];angioblast cell migration from lateral mesoderm to midline [GO:0035479];sensory perception of sound [GO:0007605];actin filament organization [GO:0007015];vesicle transport along actin filament [GO:0030050];endocytosis [GO:0006897];-;artery morphogenesis [GO:0048844];protein transport [GO:0015031];ac…
A0A286YAD0	Myosin VB		myo5b	cardiac muscle tissue growth involved in heart morphogenesis [GO:0003245];digestive tract morphogenesis [GO:0048546];regulation of cell size [GO:0008361];actin filament organization [GO:0007015];skin development [GO:0043588];intestinal lipid absorption [GO:0098856];axon development [GO:0061564];vesicle transport along actin filament [GO:0030050];endocytic recycling [GO:0032456];cardiac chamber ba…	actin-dependent ATPase activity [GO:0030898];microfilament motor activity [GO:0000146];ATP binding [GO:0005524];actin filament binding [GO:0051015];-	cytoplasm [GO:0005737];myosin complex [GO:0016459];vesicle [GO:0031982];actin cytoskeleton [GO:0015629];-	cardiac muscle tissue growth involved in heart morphogenesis [GO:0003245];digestive tract morphogenesis [GO:0048546];regulation of cell size [GO:0008361];actin filament organization [GO:0007015];skin development [GO:0043588];intestinal lipid absorption [GO:0098856];axon development [GO:0061564];vesicle transport along actin filament [GO:0030050];endocytic recycling [GO:0032456];cardiac chamber ba…
A0A2R8Q3W8	Supervillin a		svila	actin polymerization or depolymerization [GO:0008154];actin filament severing [GO:0051014];-;barbed-end actin filament capping [GO:0051016]	phosphatidylinositol-4,5-bisphosphate binding [GO:0005546];-;actin filament binding [GO:0051015]	-;actin cytoskeleton [GO:0015629];cytoplasm [GO:0005737]	actin polymerization or depolymerization [GO:0008154];actin filament severing [GO:0051014];-;barbed-end actin filament capping [GO:0051016];phosphatidylinositol-4,5-bisphosphate binding [GO:0005546];-;actin filament binding [GO:0051015];-;actin cytoskeleton [GO:0015629];cytoplasm [GO:0005737]
Q6PGU7	Isoleucyl-tRNA synthetase		iars1	isoleucyl-tRNA aminoacylation [GO:0006428];regulation of sprouting angiogenesis [GO:1903670];-	tRNA binding [GO:0000049];ATP binding [GO:0005524];aminoacyl-tRNA editing activity [GO:0002161];isoleucine-tRNA ligase activity [GO:0004822];-	-	isoleucyl-tRNA aminoacylation [GO:0006428];regulation of sprouting angiogenesis [GO:1903670];-;tRNA binding [GO:0000049];ATP binding [GO:0005524];aminoacyl-tRNA editing activity [GO:0002161];isoleucine-tRNA ligase activity [GO:0004822];-;-
Q6P3J5	Eukaryotic translation elongation factor 2	326929	eef2b	-;cellular response to xenobiotic stimulus [GO:0071466];translational elongation [GO:0006414];chordate embryonic development [GO:0043009]	translation elongation factor activity [GO:0003746];GTPase activity [GO:0003924];GTP binding [GO:0005525];-;ribosome binding [GO:0043022]	-;ribonucleoprotein complex [GO:1990904]	-;cellular response to xenobiotic stimulus [GO:0071466];translational elongation [GO:0006414];chordate embryonic development [GO:0043009];translation elongation factor activity [GO:0003746];GTPase activity [GO:0003924];GTP binding [GO:0005525];-;ribosome binding [GO:0043022];-;ribonucleoprotein complex [GO:1990904]
Q4QRF0	Zona pellucida sperm-binding protein 3	574007	zp3.2	binding of sperm to zona pellucida [GO:0007339];-;positive regulation of acrosome reaction [GO:2000344];egg coat formation [GO:0035803]	acrosin binding [GO:0032190];structural constituent of egg coat [GO:0035804];-	integral component of membrane [GO:0016021];plasma membrane [GO:0005886];extracellular space [GO:0005615];-;extracellular matrix [GO:0031012]	binding of sperm to zona pellucida [GO:0007339];-;positive regulation of acrosome reaction [GO:2000344];egg coat formation [GO:0035803];acrosin binding [GO:0032190];structural constituent of egg coat [GO:0035804];-;integral component of membrane [GO:0016021];plasma membrane [GO:0005886];extracellular space [GO:0005615];-;extracellular matrix [GO:0031012]
F1QIH9	Zona pellucida sperm-binding protein 3	100148225	zp3.2	binding of sperm to zona pellucida [GO:0007339];-;positive regulation of acrosome reaction [GO:2000344];egg coat formation [GO:0035803]	acrosin binding [GO:0032190];structural constituent of egg coat [GO:0035804];-	integral component of membrane [GO:0016021];plasma membrane [GO:0005886];extracellular space [GO:0005615];-;extracellular matrix [GO:0031012]	binding of sperm to zona pellucida [GO:0007339];-;positive regulation of acrosome reaction [GO:2000344];egg coat formation [GO:0035803];acrosin binding [GO:0032190];structural constituent of egg coat [GO:0035804];-;integral component of membrane [GO:0016021];plasma membrane [GO:0005886];extracellular space [GO:0005615];-;extracellular matrix [GO:0031012]
X1WD71	AP-2 complex subunit alpha		ap2a1	dorsal/ventral axis specification [GO:0009950];hematopoietic stem cell differentiation [GO:0060218];clathrin-dependent endocytosis [GO:0072583];receptor-mediated endocytosis [GO:0006898];dorsal/ventral pattern formation [GO:0009953];intracellular protein transport [GO:0006886];-	-;cargo adaptor activity [GO:0140312];clathrin adaptor activity [GO:0035615]	AP-2 adaptor complex [GO:0030122];-	dorsal/ventral axis specification [GO:0009950];hematopoietic stem cell differentiation [GO:0060218];clathrin-dependent endocytosis [GO:0072583];receptor-mediated endocytosis [GO:0006898];dorsal/ventral pattern formation [GO:0009953];intracellular protein transport [GO:0006886];-;-;cargo adaptor activity [GO:0140312];clathrin adaptor activity [GO:0035615];AP-2 adaptor complex [GO:0030122];-
A0A2R8QE00	Si:ch211-189e2.3		si:ch211-189e2.3	-	-	integral component of membrane [GO:0016021]	-;-;integral component of membrane [GO:0016021]
B8A552	SWI/SNF-related, matrix-associated, actin-dependent regulator of chromatin, subfamily a, member 5	282615	smarca5	cardiac ventricle development [GO:0003231];retina development in camera-type eye [GO:0060041];ATP-dependent chromatin remodeling [GO:0043044];positive regulation of transcription by RNA polymerase II [GO:0045944];-;nucleosome positioning [GO:0016584]	nucleosome-dependent ATPase activity [GO:0070615];ATPase activity, acting on DNA [GO:0008094];ATP binding [GO:0005524];nucleosome binding [GO:0031491];DNA binding [GO:0003677];-	nucleus [GO:0005634];-	cardiac ventricle development [GO:0003231];retina development in camera-type eye [GO:0060041];ATP-dependent chromatin remodeling [GO:0043044];positive regulation of transcription by RNA polymerase II [GO:0045944];-;nucleosome positioning [GO:0016584];nucleosome-dependent ATPase activity [GO:0070615];ATPase activity, acting on DNA [GO:0008094];ATP binding [GO:0005524];nucleosome binding [GO:003149…
Q7ZVH7	Nasp protein		nasp	DNA replication-dependent nucleosome assembly [GO:0006335];-;CENP-A containing nucleosome assembly [GO:0034080]	histone binding [GO:0042393];-	nucleoplasm [GO:0005654];-	DNA replication-dependent nucleosome assembly [GO:0006335];-;CENP-A containing nucleosome assembly [GO:0034080];histone binding [GO:0042393];-;nucleoplasm [GO:0005654];-
Q2KN93	Cytospin-A	561775	specc1la	cell division [GO:0051301];actin cytoskeleton organization [GO:0030036];face morphogenesis [GO:0060325];cell cycle [GO:0007049];-	-	cytoplasm [GO:0005737];gap junction [GO:0005921];filamentous actin [GO:0031941];microtubule organizing center [GO:0005815];spindle [GO:0005819];-	cell division [GO:0051301];actin cytoskeleton organization [GO:0030036];face morphogenesis [GO:0060325];cell cycle [GO:0007049];-;-;cytoplasm [GO:0005737];gap junction [GO:0005921];filamentous actin [GO:0031941];microtubule organizing center [GO:0005815];spindle [GO:0005819];-
E9QBV1	Clathrin heavy chain	503600	cltcb	vesicle-mediated transport [GO:0016192];intracellular protein transport [GO:0006886];-	structural molecule activity [GO:0005198];clathrin light chain binding [GO:0032051];-	clathrin complex [GO:0071439];-;clathrin coat of coated pit [GO:0030132];clathrin coat of trans-Golgi network vesicle [GO:0030130]	vesicle-mediated transport [GO:0016192];intracellular protein transport [GO:0006886];-;structural molecule activity [GO:0005198];clathrin light chain binding [GO:0032051];-;clathrin complex [GO:0071439];-;clathrin coat of coated pit [GO:0030132];clathrin coat of trans-Golgi network vesicle [GO:0030130]
B8A4D7	Ribosome-binding protein 1a	553448	rrbp1a	-;protein transport [GO:0015031]	-	-;integral component of endoplasmic reticulum membrane [GO:0030176]	-;protein transport [GO:0015031];-;-;integral component of endoplasmic reticulum membrane [GO:0030176]
F1R9Z1	Zona pellucida sperm-binding protein 3		zp3.2	binding of sperm to zona pellucida [GO:0007339];-;positive regulation of acrosome reaction [GO:2000344];egg coat formation [GO:0035803]	acrosin binding [GO:0032190];structural constituent of egg coat [GO:0035804];-	integral component of membrane [GO:0016021];plasma membrane [GO:0005886];extracellular space [GO:0005615];-;extracellular matrix [GO:0031012]	binding of sperm to zona pellucida [GO:0007339];-;positive regulation of acrosome reaction [GO:2000344];egg coat formation [GO:0035803];acrosin binding [GO:0032190];structural constituent of egg coat [GO:0035804];-;integral component of membrane [GO:0016021];plasma membrane [GO:0005886];extracellular space [GO:0005615];-;extracellular matrix [GO:0031012]
Q5TYX2	Zona pellucida protein AX 1		zpax1	-	-	-	-
B3DKJ9	DNA polymerase		pold1	nucleotide-excision repair, DNA gap filling [GO:0006297];DNA replication [GO:0006260];DNA replication proofreading [GO:0045004];DNA-dependent DNA replication [GO:0006261];base-excision repair, gap-filling [GO:0006287];-	4 iron, 4 sulfur cluster binding [GO:0051539];DNA-directed DNA polymerase activity [GO:0003887];3'-5'-exodeoxyribonuclease activity [GO:0008296];nucleotide binding [GO:0000166];metal ion binding [GO:0046872];DNA binding [GO:0003677];-	-;delta DNA polymerase complex [GO:0043625]	nucleotide-excision repair, DNA gap filling [GO:0006297];DNA replication [GO:0006260];DNA replication proofreading [GO:0045004];DNA-dependent DNA replication [GO:0006261];base-excision repair, gap-filling [GO:0006287];-;4 iron, 4 sulfur cluster binding [GO:0051539];DNA-directed DNA polymerase activity [GO:0003887];3'-5'-exodeoxyribonuclease activity [GO:0008296];nucleotide binding [GO:0000166];me…
I1XUS8	DNA damage-binding protein 1		ddb1	negative regulation of apoptotic process [GO:0043066];DNA repair [GO:0006281];regulation of cell cycle process [GO:0010564];proteasome-mediated ubiquitin-dependent protein catabolic process [GO:0043161];-	nucleic acid binding [GO:0003676];-	-;nucleus [GO:0005634];site of double-strand break [GO:0035861]	negative regulation of apoptotic process [GO:0043066];DNA repair [GO:0006281];regulation of cell cycle process [GO:0010564];proteasome-mediated ubiquitin-dependent protein catabolic process [GO:0043161];-;nucleic acid binding [GO:0003676];-;-;nucleus [GO:0005634];site of double-strand break [GO:0035861]
E7FE14	ATPase family AAA domain-containing 2B	100331225	atad2b	positive regulation of transcription by RNA polymerase II [GO:0045944];-;negative regulation of chromatin silencing [GO:0031936]	histone binding [GO:0042393];ATPase activity [GO:0016887];ATP binding [GO:0005524];-;chromatin binding [GO:0003682]	nucleus [GO:0005634];-	positive regulation of transcription by RNA polymerase II [GO:0045944];-;negative regulation of chromatin silencing [GO:0031936];histone binding [GO:0042393];ATPase activity [GO:0016887];ATP binding [GO:0005524];-;chromatin binding [GO:0003682];nucleus [GO:0005634];-
Q7ZVS5	DNA helicase		mcm3l	DNA strand elongation involved in DNA replication [GO:0006271];double-strand break repair via break-induced replication [GO:0000727];mitotic DNA replication initiation [GO:1902975];pre-replicative complex assembly involved in nuclear cell cycle DNA replication [GO:0006267];-	DNA replication origin binding [GO:0003688];ATP binding [GO:0005524];single-stranded DNA binding [GO:0003697];hydrolase activity [GO:0016787];-;DNA helicase activity [GO:0003678]	MCM complex [GO:0042555];chromosome [GO:0005694];nucleus [GO:0005634];-	DNA strand elongation involved in DNA replication [GO:0006271];double-strand break repair via break-induced replication [GO:0000727];mitotic DNA replication initiation [GO:1902975];pre-replicative complex assembly involved in nuclear cell cycle DNA replication [GO:0006267];-;DNA replication origin binding [GO:0003688];ATP binding [GO:0005524];single-stranded DNA binding [GO:0003697];hydrolase act…
A0A286Y9R5	Zona pellucida sperm-binding protein 3	100536860		binding of sperm to zona pellucida [GO:0007339];-;positive regulation of acrosome reaction [GO:2000344];egg coat formation [GO:0035803]	structural constituent of egg coat [GO:0035804];-	-;integral component of membrane [GO:0016021];extracellular space [GO:0005615];plasma membrane [GO:0005886]	binding of sperm to zona pellucida [GO:0007339];-;positive regulation of acrosome reaction [GO:2000344];egg coat formation [GO:0035803];structural constituent of egg coat [GO:0035804];-;-;integral component of membrane [GO:0016021];extracellular space [GO:0005615];plasma membrane [GO:0005886]
Q5XFY2	Pdcd8 protein	373125	aifm1	apoptotic process [GO:0006915];-	protein dimerization activity [GO:0046983];-;flavin adenine dinucleotide binding [GO:0050660];oxidoreductase activity [GO:0016491]	-;mitochondrion [GO:0005739]	apoptotic process [GO:0006915];-;protein dimerization activity [GO:0046983];-;flavin adenine dinucleotide binding [GO:0050660];oxidoreductase activity [GO:0016491];-;mitochondrion [GO:0005739]
A5A4L9	FACT complex subunit	562348	supt16h	transcription elongation from RNA polymerase II promoter [GO:0006368];DNA replication [GO:0006260];DNA repair [GO:0006281];DNA replication-independent nucleosome organization [GO:0034724];-;positive regulation of transcription elongation from RNA polymerase II promoter [GO:0032968]	-;nucleosome binding [GO:0031491]	-;FACT complex [GO:0035101]	transcription elongation from RNA polymerase II promoter [GO:0006368];DNA replication [GO:0006260];DNA repair [GO:0006281];DNA replication-independent nucleosome organization [GO:0034724];-;positive regulation of transcription elongation from RNA polymerase II promoter [GO:0032968];-;nucleosome binding [GO:0031491];-;FACT complex [GO:0035101]
A0A0R4IFJ4	Pyruvate carboxylase	553283	pcxa	pyruvate metabolic process [GO:0006090];-;gluconeogenesis [GO:0006094];habituation [GO:0046959]	biotin binding [GO:0009374];ATP binding [GO:0005524];pyruvate carboxylase activity [GO:0004736];metal ion binding [GO:0046872];-	-;cytoplasm [GO:0005737]	pyruvate metabolic process [GO:0006090];-;gluconeogenesis [GO:0006094];habituation [GO:0046959];biotin binding [GO:0009374];ATP binding [GO:0005524];pyruvate carboxylase activity [GO:0004736];metal ion binding [GO:0046872];-;-;cytoplasm [GO:0005737]
E7EZ05	Oxoglutarate dehydrogenase (succinyl-transferring)	797715	ogdhb	tricarboxylic acid cycle [GO:0006099];-;heart contraction [GO:0060047]	thiamine pyrophosphate binding [GO:0030976];-;oxoglutarate dehydrogenase (succinyl-transferring) activity [GO:0004591]	-;mitochondrion [GO:0005739];oxoglutarate dehydrogenase complex [GO:0045252]	tricarboxylic acid cycle [GO:0006099];-;heart contraction [GO:0060047];thiamine pyrophosphate binding [GO:0030976];-;oxoglutarate dehydrogenase (succinyl-transferring) activity [GO:0004591];-;mitochondrion [GO:0005739];oxoglutarate dehydrogenase complex [GO:0045252]
Q5EI67	Aspartate carbamoyltransferase		cad	'de novo' UMP biosynthetic process [GO:0044205];retina development in camera-type eye [GO:0060041];regulation of vascular endothelial growth factor signaling pathway [GO:1900746];trigeminal nerve morphogenesis [GO:0021636];nitrogen compound metabolic process [GO:0006807];neuron projection morphogenesis [GO:0048812];facial nerve morphogenesis [GO:0021610];citrulline biosynthetic process [GO:001924…	amino acid binding [GO:0016597];ATP binding [GO:0005524];aspartate carbamoyltransferase activity [GO:0004070];carbamoyl-phosphate synthase (glutamine-hydrolyzing) activity [GO:0004088];metal ion binding [GO:0046872];dihydroorotase activity [GO:0004151];-	-;cytoplasm [GO:0005737];cytosol [GO:0005829]	'de novo' UMP biosynthetic process [GO:0044205];retina development in camera-type eye [GO:0060041];regulation of vascular endothelial growth factor signaling pathway [GO:1900746];trigeminal nerve morphogenesis [GO:0021636];nitrogen compound metabolic process [GO:0006807];neuron projection morphogenesis [GO:0048812];facial nerve morphogenesis [GO:0021610];citrulline biosynthetic process [GO:001924…
A0A0R4IAE0	DNA mismatch repair protein		msh6	meiotic mismatch repair [GO:0000710];maintenance of DNA repeat elements [GO:0043570];mismatch repair [GO:0006298];negative regulation of DNA recombination [GO:0045910];intrinsic apoptotic signaling pathway in response to DNA damage [GO:0008630];pyrimidine dimer repair [GO:0006290];somatic hypermutation of immunoglobulin genes [GO:0016446];interstrand cross-link repair [GO:0036297];-;somatic recom…	mismatched DNA binding [GO:0030983];ATPase activity, acting on DNA [GO:0008094];ATP binding [GO:0005524];four-way junction DNA binding [GO:0000400];double-stranded DNA binding [GO:0003690];guanine/thymine mispair binding [GO:0032137];-	-;mismatch repair complex [GO:0032300];MutSalpha complex [GO:0032301]	meiotic mismatch repair [GO:0000710];maintenance of DNA repeat elements [GO:0043570];mismatch repair [GO:0006298];negative regulation of DNA recombination [GO:0045910];intrinsic apoptotic signaling pathway in response to DNA damage [GO:0008630];pyrimidine dimer repair [GO:0006290];somatic hypermutation of immunoglobulin genes [GO:0016446];interstrand cross-link repair [GO:0036297];-;somatic recom…
A0A286YB68	Ribosome-binding protein 1b		rrbp1b	-;protein transport [GO:0015031]	-	-;integral component of endoplasmic reticulum membrane [GO:0030176]	-;protein transport [GO:0015031];-;-;integral component of endoplasmic reticulum membrane [GO:0030176]
F1QDF2	Spalt-like transcription factor 4		sall4	embryonic pectoral fin morphogenesis [GO:0035118];positive regulation of fibroblast growth factor receptor signaling pathway [GO:0045743];-;regulation of transcription by RNA polymerase II [GO:0006357]	RNA polymerase II cis-regulatory region sequence-specific DNA binding [GO:0000978];-;chromatin binding [GO:0003682];DNA-binding transcription factor activity, RNA polymerase II-specific [GO:0000981]	nucleus [GO:0005634];-	embryonic pectoral fin morphogenesis [GO:0035118];positive regulation of fibroblast growth factor receptor signaling pathway [GO:0045743];-;regulation of transcription by RNA polymerase II [GO:0006357];RNA polymerase II cis-regulatory region sequence-specific DNA binding [GO:0000978];-;chromatin binding [GO:0003682];DNA-binding transcription factor activity, RNA polymerase II-specific [GO:0000981…
Q6P9P3	Ubiquitin-like modifier activating enzyme 1	406335	uba1	cellular response to DNA damage stimulus [GO:0006974];protein modification by small protein conjugation [GO:0032446];axonogenesis [GO:0007409];ubiquitin-dependent protein catabolic process [GO:0006511];protein ubiquitination [GO:0016567];-	ATP binding [GO:0005524];-;ubiquitin activating enzyme activity [GO:0004839]	-;nucleus [GO:0005634];cytoplasm [GO:0005737]	cellular response to DNA damage stimulus [GO:0006974];protein modification by small protein conjugation [GO:0032446];axonogenesis [GO:0007409];ubiquitin-dependent protein catabolic process [GO:0006511];protein ubiquitination [GO:0016567];-;ATP binding [GO:0005524];-;ubiquitin activating enzyme activity [GO:0004839];-;nucleus [GO:0005634];cytoplasm [GO:0005737]
Q6NYN3	Importin 7	321739	ipo7	protein import into nucleus [GO:0006606];-	-;small GTPase binding [GO:0031267]	-;nuclear envelope [GO:0005635];cytosol [GO:0005829]	protein import into nucleus [GO:0006606];-;-;small GTPase binding [GO:0031267];-;nuclear envelope [GO:0005635];cytosol [GO:0005829]
A7MBZ6	Zona pellucida sperm-binding protein 3	100126104	zp3e	binding of sperm to zona pellucida [GO:0007339];-;positive regulation of acrosome reaction [GO:2000344];egg coat formation [GO:0035803]	acrosin binding [GO:0032190];structural constituent of egg coat [GO:0035804];-	integral component of membrane [GO:0016021];plasma membrane [GO:0005886];extracellular space [GO:0005615];-;extracellular matrix [GO:0031012]	binding of sperm to zona pellucida [GO:0007339];-;positive regulation of acrosome reaction [GO:2000344];egg coat formation [GO:0035803];acrosin binding [GO:0032190];structural constituent of egg coat [GO:0035804];-;integral component of membrane [GO:0016021];plasma membrane [GO:0005886];extracellular space [GO:0005615];-;extracellular matrix [GO:0031012]
Q5TYP5	Zona pellucida sperm-binding protein 3	407714	zp3a.1	binding of sperm to zona pellucida [GO:0007339];-;positive regulation of acrosome reaction [GO:2000344];egg coat formation [GO:0035803]	acrosin binding [GO:0032190];structural constituent of egg coat [GO:0035804];-	integral component of membrane [GO:0016021];plasma membrane [GO:0005886];extracellular space [GO:0005615];-;extracellular matrix [GO:0031012]	binding of sperm to zona pellucida [GO:0007339];-;positive regulation of acrosome reaction [GO:2000344];egg coat formation [GO:0035803];acrosin binding [GO:0032190];structural constituent of egg coat [GO:0035804];-;integral component of membrane [GO:0016021];plasma membrane [GO:0005886];extracellular space [GO:0005615];-;extracellular matrix [GO:0031012]
F1Q9K1	SWI/SNF-related, matrix-associated, actin-dependent regulator of chromatin, subfamily c, member 1a	403020	smarcc1a	positive regulation of transcription, DNA-templated [GO:0045893];heart morphogenesis [GO:0003007];ATP-dependent chromatin remodeling [GO:0043044];definitive hemopoiesis [GO:0060216];-	histone binding [GO:0042393];-	cytoplasm [GO:0005737];nBAF complex [GO:0071565];SWI/SNF complex [GO:0016514];nucleus [GO:0005634];npBAF complex [GO:0071564];-	positive regulation of transcription, DNA-templated [GO:0045893];heart morphogenesis [GO:0003007];ATP-dependent chromatin remodeling [GO:0043044];definitive hemopoiesis [GO:0060216];-;histone binding [GO:0042393];-;cytoplasm [GO:0005737];nBAF complex [GO:0071565];SWI/SNF complex [GO:0016514];nucleus [GO:0005634];npBAF complex [GO:0071564];-
Q7ZVZ4	upf1 regulator of nonsense transcripts homolog (Yeast)	406783	upf1	nuclear-transcribed mRNA catabolic process, nonsense-mediated decay [GO:0000184];nuclear-transcribed mRNA catabolic process [GO:0000956];-;chordate embryonic development [GO:0043009]	zinc ion binding [GO:0008270];ATP binding [GO:0005524];RNA binding [GO:0003723];DNA binding [GO:0003677];-;RNA helicase activity [GO:0003724]	-;cytoplasm [GO:0005737]	nuclear-transcribed mRNA catabolic process, nonsense-mediated decay [GO:0000184];nuclear-transcribed mRNA catabolic process [GO:0000956];-;chordate embryonic development [GO:0043009];zinc ion binding [GO:0008270];ATP binding [GO:0005524];RNA binding [GO:0003723];DNA binding [GO:0003677];-;RNA helicase activity [GO:0003724];-;cytoplasm [GO:0005737]
A0A0R4IHR6	DNA helicase		wrn	G-quadruplex DNA unwinding [GO:0044806];DNA repair [GO:0006281];DNA recombination [GO:0006310];multicellular organism aging [GO:0010259];double-strand break repair via homologous recombination [GO:0000724];DNA duplex unwinding [GO:0032508];DNA unwinding involved in DNA replication [GO:0006268];telomere maintenance [GO:0000723];-	ATP binding [GO:0005524];3'-5' exonuclease activity [GO:0008408];3'-5' DNA helicase activity [GO:0043138];four-way junction helicase activity [GO:0009378];nucleic acid binding [GO:0003676];-	cytoplasm [GO:0005737];nucleoplasm [GO:0005654];nucleus [GO:0005634];chromosome [GO:0005694];-	G-quadruplex DNA unwinding [GO:0044806];DNA repair [GO:0006281];DNA recombination [GO:0006310];multicellular organism aging [GO:0010259];double-strand break repair via homologous recombination [GO:0000724];DNA duplex unwinding [GO:0032508];DNA unwinding involved in DNA replication [GO:0006268];telomere maintenance [GO:0000723];-;ATP binding [GO:0005524];3'-5' exonuclease activity [GO:0008408];3'-…
E7F9L8	Unconventional myosin-Id	559562	myo1d	determination of liver left/right asymmetry [GO:0071910];heart jogging [GO:0003146];establishment of left/right asymmetry [GO:0061966];determination of pancreatic left/right asymmetry [GO:0035469];epithelial cilium movement involved in determination of left/right asymmetry [GO:0060287];-;protein transport [GO:0015031]	calmodulin binding [GO:0005516];ATP binding [GO:0005524];motor activity [GO:0003774];-;actin binding [GO:0003779]	extracellular region [GO:0005576];dendrite [GO:0030425];myosin complex [GO:0016459];perikaryon [GO:0043204];early endosome [GO:0005769];cell cortex [GO:0005938];-	determination of liver left/right asymmetry [GO:0071910];heart jogging [GO:0003146];establishment of left/right asymmetry [GO:0061966];determination of pancreatic left/right asymmetry [GO:0035469];epithelial cilium movement involved in determination of left/right asymmetry [GO:0060287];-;protein transport [GO:0015031];calmodulin binding [GO:0005516];ATP binding [GO:0005524];motor activity [GO:000…
A0A0E4AYA7	DNA helicase		mcm6l	DNA replication initiation [GO:0006270];mitotic DNA replication [GO:1902969];double-strand break repair via break-induced replication [GO:0000727];DNA unwinding involved in DNA replication [GO:0006268];pre-replicative complex assembly involved in nuclear cell cycle DNA replication [GO:0006267];-	DNA replication origin binding [GO:0003688];ATP binding [GO:0005524];single-stranded DNA binding [GO:0003697];hydrolase activity [GO:0016787];-;DNA helicase activity [GO:0003678]	MCM complex [GO:0042555];nucleus [GO:0005634];-	DNA replication initiation [GO:0006270];mitotic DNA replication [GO:1902969];double-strand break repair via break-induced replication [GO:0000727];DNA unwinding involved in DNA replication [GO:0006268];pre-replicative complex assembly involved in nuclear cell cycle DNA replication [GO:0006267];-;DNA replication origin binding [GO:0003688];ATP binding [GO:0005524];single-stranded DNA binding [GO:0…
E9QI62	Filamin A, alpha (actin-binding protein 280)		flna	-	actin binding [GO:0003779]	-	-;actin binding [GO:0003779];-
Z4YIS0	Protein phosphatase 1 regulatory subunit		ppp1r12a	-;signal transduction [GO:0007165]	protein kinase binding [GO:0019901];phosphatase regulator activity [GO:0019208];-	-;cytoplasm [GO:0005737]	-;signal transduction [GO:0007165];protein kinase binding [GO:0019901];phosphatase regulator activity [GO:0019208];-;-;cytoplasm [GO:0005737]
Q7ZSY3	Brahma protein-like protein 1	353295	smarca4a	embryonic retina morphogenesis in camera-type eye [GO:0060059];cell migration involved in heart development [GO:0060973];optic nerve formation [GO:0021634];retinal pigment epithelium development [GO:0003406];ATP-dependent chromatin remodeling [GO:0043044];embryonic viscerocranium morphogenesis [GO:0048703];fin regeneration [GO:0031101];heart looping [GO:0001947];embryonic camera-type eye morphoge…	helicase activity [GO:0004386];histone binding [GO:0042393];nucleosome-dependent ATPase activity [GO:0070615];ATPase activity, acting on DNA [GO:0008094];ATP binding [GO:0005524];transcription factor binding [GO:0008134];DNA binding [GO:0003677];-	nucleus [GO:0005634];-;SWI/SNF complex [GO:0016514]	embryonic retina morphogenesis in camera-type eye [GO:0060059];cell migration involved in heart development [GO:0060973];optic nerve formation [GO:0021634];retinal pigment epithelium development [GO:0003406];ATP-dependent chromatin remodeling [GO:0043044];embryonic viscerocranium morphogenesis [GO:0048703];fin regeneration [GO:0031101];heart looping [GO:0001947];embryonic camera-type eye morphoge…
Q6DG67	ATP-citrate synthase	436922	aclya	fatty acid biosynthetic process [GO:0006633];-;citrate metabolic process [GO:0006101];acetyl-CoA biosynthetic process [GO:0006085]	ATP binding [GO:0005524];lyase activity [GO:0016829];metal ion binding [GO:0046872];ATP citrate synthase activity [GO:0003878];-	mitochondrion [GO:0005739];-;cytosol [GO:0005829]	fatty acid biosynthetic process [GO:0006633];-;citrate metabolic process [GO:0006101];acetyl-CoA biosynthetic process [GO:0006085];ATP binding [GO:0005524];lyase activity [GO:0016829];metal ion binding [GO:0046872];ATP citrate synthase activity [GO:0003878];-;mitochondrion [GO:0005739];-;cytosol [GO:0005829]
A0A0R4IF65	DNA replication licensing factor MCM2	192338	mcm2	retina development in camera-type eye [GO:0060041];thymus development [GO:0048538];negative regulation of DNA helicase activity [GO:1905775];double-strand break repair via break-induced replication [GO:0000727];mitotic DNA replication initiation [GO:1902975];regulation of cilium assembly [GO:1902017];DNA unwinding involved in DNA replication [GO:0006268];pre-replicative complex assembly involved …	hydrolase activity [GO:0016787];ATP binding [GO:0005524];single-stranded DNA binding [GO:0003697];metal ion binding [GO:0046872];DNA replication origin binding [GO:0003688];-;DNA helicase activity [GO:0003678];chromatin binding [GO:0003682]	MCM complex [GO:0042555];nucleus [GO:0005634];-	retina development in camera-type eye [GO:0060041];thymus development [GO:0048538];negative regulation of DNA helicase activity [GO:1905775];double-strand break repair via break-induced replication [GO:0000727];mitotic DNA replication initiation [GO:1902975];regulation of cilium assembly [GO:1902017];DNA unwinding involved in DNA replication [GO:0006268];pre-replicative complex assembly involved …
Q2PZQ7	Zona pellucida sperm-binding protein 3		zp3.2	binding of sperm to zona pellucida [GO:0007339];-;positive regulation of acrosome reaction [GO:2000344];egg coat formation [GO:0035803]	acrosin binding [GO:0032190];structural constituent of egg coat [GO:0035804];-	integral component of membrane [GO:0016021];plasma membrane [GO:0005886];extracellular space [GO:0005615];-;extracellular matrix [GO:0031012]	binding of sperm to zona pellucida [GO:0007339];-;positive regulation of acrosome reaction [GO:2000344];egg coat formation [GO:0035803];acrosin binding [GO:0032190];structural constituent of egg coat [GO:0035804];-;integral component of membrane [GO:0016021];plasma membrane [GO:0005886];extracellular space [GO:0005615];-;extracellular matrix [GO:0031012]
F1QEP5	DNA mismatch repair protein		msh2	mismatch repair [GO:0006298];maintenance of DNA repeat elements [GO:0043570];negative regulation of DNA recombination [GO:0045910];postreplication repair [GO:0006301];intrinsic apoptotic signaling pathway in response to DNA damage by p53 class mediator [GO:0042771];DNA recombination [GO:0006310];somatic recombination of immunoglobulin genes involved in immune response [GO:0002204];-	ATPase activity, acting on DNA [GO:0008094];ATP binding [GO:0005524];double-strand/single-strand DNA junction binding [GO:0000406];guanine/thymine mispair binding [GO:0032137];-	-;MutSbeta complex [GO:0032302];mismatch repair complex [GO:0032300];MutSalpha complex [GO:0032301]	mismatch repair [GO:0006298];maintenance of DNA repeat elements [GO:0043570];negative regulation of DNA recombination [GO:0045910];postreplication repair [GO:0006301];intrinsic apoptotic signaling pathway in response to DNA damage by p53 class mediator [GO:0042771];DNA recombination [GO:0006310];somatic recombination of immunoglobulin genes involved in immune response [GO:0002204];-;ATPase activi…
A0A2R8QCL7	Structural maintenance of chromosomes protein		smc1al	mitotic sister chromatid cohesion [GO:0007064];DNA repair [GO:0006281];sister chromatid cohesion [GO:0007062];embryonic viscerocranium morphogenesis [GO:0048703];-	ATPase activity [GO:0016887];ATP binding [GO:0005524];DNA binding [GO:0003677];-;chromatin binding [GO:0003682]	integral component of membrane [GO:0016021];cohesin complex [GO:0008278];nucleus [GO:0005634];-;meiotic cohesin complex [GO:0030893]	mitotic sister chromatid cohesion [GO:0007064];DNA repair [GO:0006281];sister chromatid cohesion [GO:0007062];embryonic viscerocranium morphogenesis [GO:0048703];-;ATPase activity [GO:0016887];ATP binding [GO:0005524];DNA binding [GO:0003677];-;chromatin binding [GO:0003682];integral component of membrane [GO:0016021];cohesin complex [GO:0008278];nucleus [GO:0005634];-;meiotic cohesin complex [GO…
E9QH84	Gem (nuclear organelle)-associated protein 5	799538	gemin5	T cell differentiation [GO:0030217]	-	-	T cell differentiation [GO:0030217];-;-
A0A0R4IMS9	DNA-directed RNA polymerase subunit	553347	polr2a	transcription by RNA polymerase II [GO:0006366];-	DNA-directed 5'-3' RNA polymerase activity [GO:0003899];-;metal ion binding [GO:0046872];DNA binding [GO:0003677]	RNA polymerase II, core complex [GO:0005665];-	transcription by RNA polymerase II [GO:0006366];-;DNA-directed 5'-3' RNA polymerase activity [GO:0003899];-;metal ion binding [GO:0046872];DNA binding [GO:0003677];RNA polymerase II, core complex [GO:0005665];-
E7EXJ5	ATPase family AAA domain-containing 2		atad2	negative regulation of chromatin silencing [GO:0031936];positive regulation of transcription by RNA polymerase II [GO:0045944];-;chromatin organization [GO:0006325]	histone binding [GO:0042393];ATPase activity [GO:0016887];ATP binding [GO:0005524];-;chromatin binding [GO:0003682]	nucleus [GO:0005634];-	negative regulation of chromatin silencing [GO:0031936];positive regulation of transcription by RNA polymerase II [GO:0045944];-;chromatin organization [GO:0006325];histone binding [GO:0042393];ATPase activity [GO:0016887];ATP binding [GO:0005524];-;chromatin binding [GO:0003682];nucleus [GO:0005634];-
F1RCT0	Uncharacterized protein		LOC100332822	-	-	-	-
A0A0R4IQI9	Cytoskeleton-associated protein 5	492614	ckap5	mitotic spindle organization [GO:0007052];centrosome duplication [GO:0051298];microtubule polymerization [GO:0046785];-;establishment or maintenance of microtubule cytoskeleton polarity [GO:0030951]	microtubule plus end polymerase [GO:0061863];microtubule binding [GO:0008017];-	spindle pole [GO:0000922];cytoplasm [GO:0005737];centrosome [GO:0005813];kinetochore [GO:0000776];condensed chromosome kinetochore [GO:0000777];-	mitotic spindle organization [GO:0007052];centrosome duplication [GO:0051298];microtubule polymerization [GO:0046785];-;establishment or maintenance of microtubule cytoskeleton polarity [GO:0030951];microtubule plus end polymerase [GO:0061863];microtubule binding [GO:0008017];-;spindle pole [GO:0000922];cytoplasm [GO:0005737];centrosome [GO:0005813];kinetochore [GO:0000776];condensed chromosome k…
Q5RHR0	Poly [ADP-ribose] polymerase	560788	parp1	protein poly-ADP-ribosylation [GO:0070212];-;double-strand break repair [GO:0006302]	zinc ion binding [GO:0008270];NAD binding [GO:0051287];DNA binding [GO:0003677];protein ADP-ribosylase activity [GO:1990404];NAD+ ADP-ribosyltransferase activity [GO:0003950];-	nucleolus [GO:0005730];chromosome [GO:0005694];-	protein poly-ADP-ribosylation [GO:0070212];-;double-strand break repair [GO:0006302];zinc ion binding [GO:0008270];NAD binding [GO:0051287];DNA binding [GO:0003677];protein ADP-ribosylase activity [GO:1990404];NAD+ ADP-ribosyltransferase activity [GO:0003950];-;nucleolus [GO:0005730];chromosome [GO:0005694];-
F1QFN3	Leucyl-tRNA synthetase		lars1b	leucyl-tRNA aminoacylation [GO:0006429];-	ATP binding [GO:0005524];aminoacyl-tRNA editing activity [GO:0002161];-;leucine-tRNA ligase activity [GO:0004823]	-	leucyl-tRNA aminoacylation [GO:0006429];-;ATP binding [GO:0005524];aminoacyl-tRNA editing activity [GO:0002161];-;leucine-tRNA ligase activity [GO:0004823];-
A0A2R8Q5M9	Uncharacterized protein		LOC100332822	-	-	-	-
A0AUR4	Si:dkeyp-50f7.2 protein		zpax1	-	-	-	-
F1QH12	Acetyl-CoA carboxylase	559403	acaca	fatty acid biosynthetic process [GO:0006633];malonyl-CoA biosynthetic process [GO:2001295];-;response to (R)-carnitine [GO:0061959]	ATP binding [GO:0005524];-;metal ion binding [GO:0046872];acetyl-CoA carboxylase activity [GO:0003989]	-	fatty acid biosynthetic process [GO:0006633];malonyl-CoA biosynthetic process [GO:2001295];-;response to (R)-carnitine [GO:0061959];ATP binding [GO:0005524];-;metal ion binding [GO:0046872];acetyl-CoA carboxylase activity [GO:0003989];-
Q5TYP2	Zona pellucida sperm-binding protein 3	558677	zp3a.2	binding of sperm to zona pellucida [GO:0007339];-;positive regulation of acrosome reaction [GO:2000344];egg coat formation [GO:0035803]	acrosin binding [GO:0032190];structural constituent of egg coat [GO:0035804];-	integral component of membrane [GO:0016021];plasma membrane [GO:0005886];extracellular space [GO:0005615];-;extracellular matrix [GO:0031012]	binding of sperm to zona pellucida [GO:0007339];-;positive regulation of acrosome reaction [GO:2000344];egg coat formation [GO:0035803];acrosin binding [GO:0032190];structural constituent of egg coat [GO:0035804];-;integral component of membrane [GO:0016021];plasma membrane [GO:0005886];extracellular space [GO:0005615];-;extracellular matrix [GO:0031012]
Q6JWU9	Coatomer subunit alpha		copa	somite development [GO:0061053];notochord development [GO:0030903];endoplasmic reticulum to Golgi vesicle-mediated transport [GO:0006888];retrograde vesicle-mediated transport, Golgi to endoplasmic reticulum [GO:0006890];intra-Golgi vesicle-mediated transport [GO:0006891];intracellular protein transport [GO:0006886];-	structural molecule activity [GO:0005198];-	COPI vesicle coat [GO:0030126];-;Golgi membrane [GO:0000139]	somite development [GO:0061053];notochord development [GO:0030903];endoplasmic reticulum to Golgi vesicle-mediated transport [GO:0006888];retrograde vesicle-mediated transport, Golgi to endoplasmic reticulum [GO:0006890];intra-Golgi vesicle-mediated transport [GO:0006891];intracellular protein transport [GO:0006886];-;structural molecule activity [GO:0005198];-;COPI vesicle coat [GO:0030126];-;Go…
F6NK19	AP complex subunit beta		ap2b1	vesicle-mediated transport [GO:0016192];intracellular protein transport [GO:0006886];-	-;clathrin binding [GO:0030276]	clathrin adaptor complex [GO:0030131];-	vesicle-mediated transport [GO:0016192];intracellular protein transport [GO:0006886];-;-;clathrin binding [GO:0030276];clathrin adaptor complex [GO:0030131];-
B3DH83	Coatomer subunit beta'		copb2	somite development [GO:0061053];notochord development [GO:0030903];endoplasmic reticulum to Golgi vesicle-mediated transport [GO:0006888];retrograde vesicle-mediated transport, Golgi to endoplasmic reticulum [GO:0006890];intra-Golgi vesicle-mediated transport [GO:0006891];intracellular protein transport [GO:0006886];-	structural molecule activity [GO:0005198];-	COPI vesicle coat [GO:0030126];-;Golgi membrane [GO:0000139]	somite development [GO:0061053];notochord development [GO:0030903];endoplasmic reticulum to Golgi vesicle-mediated transport [GO:0006888];retrograde vesicle-mediated transport, Golgi to endoplasmic reticulum [GO:0006890];intra-Golgi vesicle-mediated transport [GO:0006891];intracellular protein transport [GO:0006886];-;structural molecule activity [GO:0005198];-;COPI vesicle coat [GO:0030126];-;Go…
Q7ZUL0	Zinc finger CCCH-type containing 7	406743	zc3h7a	production of miRNAs involved in gene silencing by miRNA [GO:0035196];-	miRNA binding [GO:0035198];-;metal ion binding [GO:0046872]	-	production of miRNAs involved in gene silencing by miRNA [GO:0035196];-;miRNA binding [GO:0035198];-;metal ion binding [GO:0046872];-
Q9I9E6	Trifunctional purine biosynthetic protein adenosine-3	58141	gart	'de novo' IMP biosynthetic process [GO:0006189];pigmentation [GO:0043473];adenine biosynthetic process [GO:0046084];chordate embryonic development [GO:0043009];purine nucleotide biosynthetic process [GO:0006164];-;camera-type eye development [GO:0043010]	phosphoribosylformylglycinamidine cyclo-ligase activity [GO:0004641];ATP binding [GO:0005524];phosphoribosylglycinamide formyltransferase activity [GO:0004644];metal ion binding [GO:0046872];phosphoribosylamine-glycine ligase activity [GO:0004637];-	-;cytosol [GO:0005829]	'de novo' IMP biosynthetic process [GO:0006189];pigmentation [GO:0043473];adenine biosynthetic process [GO:0046084];chordate embryonic development [GO:0043009];purine nucleotide biosynthetic process [GO:0006164];-;camera-type eye development [GO:0043010];phosphoribosylformylglycinamidine cyclo-ligase activity [GO:0004641];ATP binding [GO:0005524];phosphoribosylglycinamide formyltransferase activi…
F1R4N4	Zona pellucida protein AX 4	798996	zpax4	-	-	-	-
Q3B727	Zgc:123289			-	-	-	-
F1QBD7	Kinesin family member 4		kif4	-;microtubule-based movement [GO:0007018];mitotic spindle organization [GO:0007052]	ATP binding [GO:0005524];microtubule binding [GO:0008017];-;ATP-dependent microtubule motor activity [GO:1990939]	-	-;microtubule-based movement [GO:0007018];mitotic spindle organization [GO:0007052];ATP binding [GO:0005524];microtubule binding [GO:0008017];-;ATP-dependent microtubule motor activity [GO:1990939];-
F1Q603	BTAF1 RNA polymerase II, B-TFIID transcription factor-associated		btaf1	-	nucleosome-dependent ATPase activity [GO:0070615];ATP binding [GO:0005524];-;hydrolase activity [GO:0016787]	nucleus [GO:0005634];-	-;nucleosome-dependent ATPase activity [GO:0070615];ATP binding [GO:0005524];-;hydrolase activity [GO:0016787];nucleus [GO:0005634];-
A7MD63	Zp3a.2 protein		zp3a.2	mismatch repair [GO:0006298];binding of sperm to zona pellucida [GO:0007339];-;egg coat formation [GO:0035803]	-;ATP binding [GO:0005524];structural constituent of egg coat [GO:0035804];mismatched DNA binding [GO:0030983]	-	mismatch repair [GO:0006298];binding of sperm to zona pellucida [GO:0007339];-;egg coat formation [GO:0035803];-;ATP binding [GO:0005524];structural constituent of egg coat [GO:0035804];mismatched DNA binding [GO:0030983];-
A0A0R4IWM4	Zinc finger CCCH-type-containing 7A		zc3h7a	production of miRNAs involved in gene silencing by miRNA [GO:0035196];-	miRNA binding [GO:0035198];-;metal ion binding [GO:0046872]	-	production of miRNAs involved in gene silencing by miRNA [GO:0035196];-;miRNA binding [GO:0035198];-;metal ion binding [GO:0046872];-
X1WCS8	Si:ch1073-55a19.2		ranbp2	cell projection assembly [GO:0030031];protein folding [GO:0006457];NLS-bearing protein import into nucleus [GO:0006607];apical protein localization [GO:0045176];positive regulation of GTPase activity [GO:0043547];-	peptidyl-prolyl cis-trans isomerase activity [GO:0003755];SUMO ligase activity [GO:0061665];-;metal ion binding [GO:0046872]	-;cytoplasm [GO:0005737];annulate lamellae [GO:0005642];nuclear pore [GO:0005643]	cell projection assembly [GO:0030031];protein folding [GO:0006457];NLS-bearing protein import into nucleus [GO:0006607];apical protein localization [GO:0045176];positive regulation of GTPase activity [GO:0043547];-;peptidyl-prolyl cis-trans isomerase activity [GO:0003755];SUMO ligase activity [GO:0061665];-;metal ion binding [GO:0046872];-;cytoplasm [GO:0005737];annulate lamellae [GO:0005642];nuc…
F1R9Y8	High density lipoprotein-binding protein a	794178	hdlbpa	-;cellular response to estrogen stimulus [GO:0071391]	mRNA binding [GO:0003729];-	-;polysome [GO:0005844];nucleus [GO:0005634];cytoplasm [GO:0005737]	-;cellular response to estrogen stimulus [GO:0071391];mRNA binding [GO:0003729];-;-;polysome [GO:0005844];nucleus [GO:0005634];cytoplasm [GO:0005737]
A0A0F7EVQ6	IQGAP3 protein	100537977	iqgap3	regulation of GTPase activity [GO:0043087];cell motility [GO:0048870];convergent extension involved in gastrulation [GO:0060027];signal transduction [GO:0007165]	-	-	regulation of GTPase activity [GO:0043087];cell motility [GO:0048870];convergent extension involved in gastrulation [GO:0060027];signal transduction [GO:0007165];-;-
F1Q5P6	Replication factor C subunit 1	100037336	rfc1	DNA replication [GO:0006260];DNA repair [GO:0006281];-	ATP binding [GO:0005524];DNA clamp loader activity [GO:0003689];-	nucleus [GO:0005634];DNA replication factor C complex [GO:0005663];-	DNA replication [GO:0006260];DNA repair [GO:0006281];-;ATP binding [GO:0005524];DNA clamp loader activity [GO:0003689];-;nucleus [GO:0005634];DNA replication factor C complex [GO:0005663];-
A0A2R8QJ78	Very low-density lipoprotein receptor		vldlr	cholesterol metabolic process [GO:0008203];lipid transport [GO:0006869];-	very-low-density lipoprotein particle receptor activity [GO:0030229];-;calcium ion binding [GO:0005509]	-;integral component of membrane [GO:0016021];clathrin-coated pit [GO:0005905];very-low-density lipoprotein particle [GO:0034361]	cholesterol metabolic process [GO:0008203];lipid transport [GO:0006869];-;very-low-density lipoprotein particle receptor activity [GO:0030229];-;calcium ion binding [GO:0005509];-;integral component of membrane [GO:0016021];clathrin-coated pit [GO:0005905];very-low-density lipoprotein particle [GO:0034361]
A7MBW8	Zp2l1 protein	555180	zp2l1	-	-	-	-
Q5TYZ5	Cullin-associated and neddylation-dissociated 1		cand1	protein ubiquitination [GO:0016567];SCF complex assembly [GO:0010265];-	-	nucleus [GO:0005634];-	protein ubiquitination [GO:0016567];SCF complex assembly [GO:0010265];-;-;nucleus [GO:0005634];-
A0A0R4IXL0	DNA-directed RNA polymerase subunit beta	100149268	polr2b	transcription, DNA-templated [GO:0006351];-	DNA-directed 5'-3' RNA polymerase activity [GO:0003899];metal ion binding [GO:0046872];DNA binding [GO:0003677];ribonucleoside binding [GO:0032549];-	RNA polymerase II, core complex [GO:0005665];-	transcription, DNA-templated [GO:0006351];-;DNA-directed 5'-3' RNA polymerase activity [GO:0003899];metal ion binding [GO:0046872];DNA binding [GO:0003677];ribonucleoside binding [GO:0032549];-;RNA polymerase II, core complex [GO:0005665];-
A0A2R8QTR7	Kinesin family member 14		kif14	-;microtubule-based movement [GO:0007018]	ATPase activity [GO:0016887];microtubule motor activity [GO:0003777];ATP binding [GO:0005524];microtubule binding [GO:0008017];ATP-dependent microtubule motor activity [GO:1990939];-	kinesin complex [GO:0005871];microtubule [GO:0005874];-	-;microtubule-based movement [GO:0007018];ATPase activity [GO:0016887];microtubule motor activity [GO:0003777];ATP binding [GO:0005524];microtubule binding [GO:0008017];ATP-dependent microtubule motor activity [GO:1990939];-;kinesin complex [GO:0005871];microtubule [GO:0005874];-
F6P5X4	Importin 9		ipo9	protein import into nucleus [GO:0006606];-	-;small GTPase binding [GO:0031267]	-;nuclear envelope [GO:0005635];cytosol [GO:0005829]	protein import into nucleus [GO:0006606];-;-;small GTPase binding [GO:0031267];-;nuclear envelope [GO:0005635];cytosol [GO:0005829]
Q6PQ35	Zona pellucida sperm-binding protein 3		zp3a.1	binding of sperm to zona pellucida [GO:0007339];-;positive regulation of acrosome reaction [GO:2000344];egg coat formation [GO:0035803]	acrosin binding [GO:0032190];structural constituent of egg coat [GO:0035804];-	integral component of membrane [GO:0016021];plasma membrane [GO:0005886];extracellular space [GO:0005615];-;extracellular matrix [GO:0031012]	binding of sperm to zona pellucida [GO:0007339];-;positive regulation of acrosome reaction [GO:2000344];egg coat formation [GO:0035803];acrosin binding [GO:0032190];structural constituent of egg coat [GO:0035804];-;integral component of membrane [GO:0016021];plasma membrane [GO:0005886];extracellular space [GO:0005615];-;extracellular matrix [GO:0031012]
F1QK82	Kinesin family member 11	195818	kif11	cell division [GO:0051301];microtubule-based movement [GO:0007018];regulation of cell cycle [GO:0051726];mitotic spindle assembly [GO:0090307];angiogenesis [GO:0001525];neurogenesis [GO:0022008];-	ATP binding [GO:0005524];microtubule binding [GO:0008017];-;ATP-dependent microtubule motor activity, plus-end-directed [GO:0008574]	nucleus [GO:0005634];-;spindle microtubule [GO:0005876]	cell division [GO:0051301];microtubule-based movement [GO:0007018];regulation of cell cycle [GO:0051726];mitotic spindle assembly [GO:0090307];angiogenesis [GO:0001525];neurogenesis [GO:0022008];-;ATP binding [GO:0005524];microtubule binding [GO:0008017];-;ATP-dependent microtubule motor activity, plus-end-directed [GO:0008574];nucleus [GO:0005634];-;spindle microtubule [GO:0005876]
A2CEX6	Protein HIRA	568076	hira	DNA replication-independent nucleosome assembly [GO:0006336];transcription, DNA-templated [GO:0006351];-;regulation of transcription, DNA-templated [GO:0006355]	-	nucleus [GO:0005634];-;HIR complex [GO:0000417]	DNA replication-independent nucleosome assembly [GO:0006336];transcription, DNA-templated [GO:0006351];-;regulation of transcription, DNA-templated [GO:0006355];-;nucleus [GO:0005634];-;HIR complex [GO:0000417]
Q6NXA4	Interleukin enhancer-binding factor 3 homolog	321868	ilf3	-;defense response to virus [GO:0051607]	mRNA 3'-UTR AU-rich region binding [GO:0035925];single-stranded RNA binding [GO:0003727];double-stranded RNA binding [GO:0003725];DNA binding [GO:0003677];-	-;nucleolus [GO:0005730];cytoplasm [GO:0005737]	-;defense response to virus [GO:0051607];mRNA 3'-UTR AU-rich region binding [GO:0035925];single-stranded RNA binding [GO:0003727];double-stranded RNA binding [GO:0003725];DNA binding [GO:0003677];-;-;nucleolus [GO:0005730];cytoplasm [GO:0005737]
Q7SZC2	Exportin-2	30707	cse1l	protein import into nucleus [GO:0006606];body fluid secretion [GO:0007589];-;protein export from nucleus [GO:0006611]	nuclear export signal receptor activity [GO:0005049];-;small GTPase binding [GO:0031267]	nuclear envelope [GO:0005635];basal plasma membrane [GO:0009925];cytosol [GO:0005829];lateral plasma membrane [GO:0016328];apical plasma membrane [GO:0016324];-	protein import into nucleus [GO:0006606];body fluid secretion [GO:0007589];-;protein export from nucleus [GO:0006611];nuclear export signal receptor activity [GO:0005049];-;small GTPase binding [GO:0031267];nuclear envelope [GO:0005635];basal plasma membrane [GO:0009925];cytosol [GO:0005829];lateral plasma membrane [GO:0016328];apical plasma membrane [GO:0016324];-
Q8JHI1	Kinesin-like protein		kif11	cell division [GO:0051301];microtubule-based movement [GO:0007018];regulation of cell cycle [GO:0051726];mitotic spindle assembly [GO:0090307];angiogenesis [GO:0001525];neurogenesis [GO:0022008];-	ATP binding [GO:0005524];microtubule binding [GO:0008017];-;ATP-dependent microtubule motor activity, plus-end-directed [GO:0008574]	nucleus [GO:0005634];-;spindle microtubule [GO:0005876]	cell division [GO:0051301];microtubule-based movement [GO:0007018];regulation of cell cycle [GO:0051726];mitotic spindle assembly [GO:0090307];angiogenesis [GO:0001525];neurogenesis [GO:0022008];-;ATP binding [GO:0005524];microtubule binding [GO:0008017];-;ATP-dependent microtubule motor activity, plus-end-directed [GO:0008574];nucleus [GO:0005634];-;spindle microtubule [GO:0005876]
E7FDR0	Eukaryotic translation initiation factor 4E nuclear import factor 1		eif4enif1	negative regulation of translation [GO:0017148];-	mRNA binding [GO:0003729];-	-;nucleus [GO:0005634];cytoplasm [GO:0005737];protein-containing complex [GO:0032991]	negative regulation of translation [GO:0017148];-;mRNA binding [GO:0003729];-;-;nucleus [GO:0005634];cytoplasm [GO:0005737];protein-containing complex [GO:0032991]
A0A2R8RKP9	Ankyrin repeat and FYVE domain-containing 1		ankfy1	-	metal ion binding [GO:0046872]	-	-;metal ion binding [GO:0046872];-
B8JKC9	Hexokinase		hk2	glucose 6-phosphate metabolic process [GO:0051156];glycolytic process [GO:0006096];hexose metabolic process [GO:0019318];cellular glucose homeostasis [GO:0001678];-	fructokinase activity [GO:0008865];glucose binding [GO:0005536];ATP binding [GO:0005524];mannokinase activity [GO:0019158];glucokinase activity [GO:0004340];-	mitochondrion [GO:0005739];-;cytosol [GO:0005829]	glucose 6-phosphate metabolic process [GO:0051156];glycolytic process [GO:0006096];hexose metabolic process [GO:0019318];cellular glucose homeostasis [GO:0001678];-;fructokinase activity [GO:0008865];glucose binding [GO:0005536];ATP binding [GO:0005524];mannokinase activity [GO:0019158];glucokinase activity [GO:0004340];-;mitochondrion [GO:0005739];-;cytosol [GO:0005829]
Q6NV15	ATP-binding cassette, sub-family F (GCN20), member 1	406467	abcf1	-	ATPase-coupled transmembrane transporter activity [GO:0042626];ATP binding [GO:0005524]	-	-;ATPase-coupled transmembrane transporter activity [GO:0042626];ATP binding [GO:0005524];-
B0S754	Activating signal cointegrator 1 complex subunit 3	799690	snrnp200	spliceosome conformational change to release U4 (or U4atac) and U1 (or U11) [GO:0000388];-	ATP binding [GO:0005524];RNA binding [GO:0003723];-;RNA helicase activity [GO:0003724]	-;spliceosomal complex [GO:0005681]	spliceosome conformational change to release U4 (or U4atac) and U1 (or U11) [GO:0000388];-;ATP binding [GO:0005524];RNA binding [GO:0003723];-;RNA helicase activity [GO:0003724];-;spliceosomal complex [GO:0005681]
Q1LVV8	Structural maintenance of chromosomes protein		smc3	fin regeneration [GO:0031101];cell division [GO:0051301];mitotic sister chromatid cohesion [GO:0007064];regulation of transcription by RNA polymerase II [GO:0006357];meiotic cell cycle [GO:0051321];sister chromatid cohesion [GO:0007062];-	ATPase activity [GO:0016887];ATP binding [GO:0005524];DNA-binding transcription factor activity, RNA polymerase II-specific [GO:0000981];DNA binding [GO:0003677];-	chromosome, centromeric region [GO:0000775];cohesin complex [GO:0008278];nucleus [GO:0005634];-;meiotic cohesin complex [GO:0030893]	fin regeneration [GO:0031101];cell division [GO:0051301];mitotic sister chromatid cohesion [GO:0007064];regulation of transcription by RNA polymerase II [GO:0006357];meiotic cell cycle [GO:0051321];sister chromatid cohesion [GO:0007062];-;ATPase activity [GO:0016887];ATP binding [GO:0005524];DNA-binding transcription factor activity, RNA polymerase II-specific [GO:0000981];DNA binding [GO:0003677…
A0A2R8QL71	UDP-glucose glycoprotein glucosyltransferase 1		uggt1	ER-associated misfolded protein catabolic process [GO:0071712];-;protein N-linked glycosylation via asparagine [GO:0018279]	UDP-glucose [GO:0003980];-;unfolded protein binding [GO:0051082]	endoplasmic reticulum [GO:0005783];-;endoplasmic reticulum lumen [GO:0005788]	ER-associated misfolded protein catabolic process [GO:0071712];-;protein N-linked glycosylation via asparagine [GO:0018279];UDP-glucose [GO:0003980];-;unfolded protein binding [GO:0051082];endoplasmic reticulum [GO:0005783];-;endoplasmic reticulum lumen [GO:0005788]
A1L1W1	Zgc:158450	572435	eif4g1a	-	mRNA binding [GO:0003729];-;translation initiation factor activity [GO:0003743]	-;eukaryotic translation initiation factor 4F complex [GO:0016281]	-;mRNA binding [GO:0003729];-;translation initiation factor activity [GO:0003743];-;eukaryotic translation initiation factor 4F complex [GO:0016281]
F1QV31	Keratin 5	797351	krt5	fin regeneration [GO:0031101];-	-	-;keratin filament [GO:0045095]	fin regeneration [GO:0031101];-;-;-;keratin filament [GO:0045095]
F1QN45	Si:dkey-88l16.3		si:dkey-88l16.3	receptor-mediated endocytosis [GO:0006898];-	hormone binding [GO:0042562];-;calcium ion binding [GO:0005509]	integral component of membrane [GO:0016021];plasma membrane [GO:0005886];receptor complex [GO:0043235];apical plasma membrane [GO:0016324];-	receptor-mediated endocytosis [GO:0006898];-;hormone binding [GO:0042562];-;calcium ion binding [GO:0005509];integral component of membrane [GO:0016021];plasma membrane [GO:0005886];receptor complex [GO:0043235];apical plasma membrane [GO:0016324];-
F1QJL4	DNA ligase	563276	lig3	double-strand break repair via alternative nonhomologous end joining [GO:0097681];DNA recombination [GO:0006310];mitochondrial DNA repair [GO:0043504];DNA biosynthetic process [GO:0071897];DNA ligation [GO:0006266];base-excision repair, DNA ligation [GO:0006288];-;lagging strand elongation [GO:0006273]	zinc ion binding [GO:0008270];ATP binding [GO:0005524];DNA ligase (ATP) activity [GO:0003910];DNA binding [GO:0003677];-	-;cytoplasm [GO:0005737];mitochondrion [GO:0005739];DNA ligase III-XRCC1 complex [GO:0070421]	double-strand break repair via alternative nonhomologous end joining [GO:0097681];DNA recombination [GO:0006310];mitochondrial DNA repair [GO:0043504];DNA biosynthetic process [GO:0071897];DNA ligation [GO:0006266];base-excision repair, DNA ligation [GO:0006288];-;lagging strand elongation [GO:0006273];zinc ion binding [GO:0008270];ATP binding [GO:0005524];DNA ligase (ATP) activity [GO:0003910];D…
E7FGD8	Non-specific serine/threonine protein kinase		cita	intracellular signal transduction [GO:0035556];peptidyl-threonine phosphorylation [GO:0018107];-;actomyosin structure organization [GO:0031032]	protein serine kinase activity [GO:0106310];protein threonine kinase activity [GO:0106311];ATP binding [GO:0005524];protein serine/threonine kinase activity [GO:0004674];-;protein tyrosine kinase activity [GO:0004713]	-;cytoskeleton [GO:0005856];cytoplasm [GO:0005737]	intracellular signal transduction [GO:0035556];peptidyl-threonine phosphorylation [GO:0018107];-;actomyosin structure organization [GO:0031032];protein serine kinase activity [GO:0106310];protein threonine kinase activity [GO:0106311];ATP binding [GO:0005524];protein serine/threonine kinase activity [GO:0004674];-;protein tyrosine kinase activity [GO:0004713];-;cytoskeleton [GO:0005856];cytoplasm…
B0S6Z1	DEAH box protein 9		dhx9	response to virus [GO:0009615];DNA-templated transcription, termination [GO:0006353];regulation of mRNA processing [GO:0050684];positive regulation of transcription by RNA polymerase II [GO:0045944];-	ATP binding [GO:0005524];RNA binding [GO:0003723];3'-5' DNA helicase activity [GO:0043138];3'-5' DNA/RNA helicase activity [GO:0033679];double-stranded RNA binding [GO:0003725];-;RNA helicase activity [GO:0003724]	nucleolus [GO:0005730];cytoplasm [GO:0005737];nucleus [GO:0005634];-;ribonucleoprotein complex [GO:1990904]	response to virus [GO:0009615];DNA-templated transcription, termination [GO:0006353];regulation of mRNA processing [GO:0050684];positive regulation of transcription by RNA polymerase II [GO:0045944];-;ATP binding [GO:0005524];RNA binding [GO:0003723];3'-5' DNA helicase activity [GO:0043138];3'-5' DNA/RNA helicase activity [GO:0033679];double-stranded RNA binding [GO:0003725];-;RNA helicase activi…
E7F9T0	[F-actin]-monooxygenase mical1	568573	mical1	sulfur oxidation [GO:0019417];actin filament depolymerization [GO:0030042];-	oxidoreductase activity, acting on paired donors, with incorporation or reduction of molecular oxygen, NAD(P)H as one donor, and incorporation of one atom of oxygen [GO:0016709];FAD binding [GO:0071949];metal ion binding [GO:0046872];-;actin binding [GO:0003779]	-;cytoskeleton [GO:0005856];cytoplasm [GO:0005737]	sulfur oxidation [GO:0019417];actin filament depolymerization [GO:0030042];-;oxidoreductase activity, acting on paired donors, with incorporation or reduction of molecular oxygen, NAD(P)H as one donor, and incorporation of one atom of oxygen [GO:0016709];FAD binding [GO:0071949];metal ion binding [GO:0046872];-;actin binding [GO:0003779];-;cytoskeleton [GO:0005856];cytoplasm [GO:0005737]
A0A0R4IV41	DNA-directed RNA polymerase subunit	572258	polr3a	transcription, DNA-templated [GO:0006351];-	DNA-directed 5'-3' RNA polymerase activity [GO:0003899];-;DNA binding [GO:0003677]	RNA polymerase III complex [GO:0005666];-	transcription, DNA-templated [GO:0006351];-;DNA-directed 5'-3' RNA polymerase activity [GO:0003899];-;DNA binding [GO:0003677];RNA polymerase III complex [GO:0005666];-
F1RCN0	DNA (cytosine-5)-methyltransferase	30430	dnmt1	digestive tract development [GO:0048565];exocrine pancreas development [GO:0031017];pancreas development [GO:0031016];retina morphogenesis in camera-type eye [GO:0060042];definitive hemopoiesis [GO:0060216];DNA methylation [GO:0006306];Kupffer's vesicle development [GO:0070121];determination of left/right symmetry [GO:0007368];retina layer formation [GO:0010842];regulation of DNA methylation [GO:…	DNA (cytosine-5-)-methyltransferase activity, acting on CpG substrates [GO:0051718];zinc ion binding [GO:0008270];DNA binding [GO:0003677];-;chromatin binding [GO:0003682]	nucleus [GO:0005634];-	digestive tract development [GO:0048565];exocrine pancreas development [GO:0031017];pancreas development [GO:0031016];retina morphogenesis in camera-type eye [GO:0060042];definitive hemopoiesis [GO:0060216];DNA methylation [GO:0006306];Kupffer's vesicle development [GO:0070121];determination of left/right symmetry [GO:0007368];retina layer formation [GO:0010842];regulation of DNA methylation [GO:…
A0A2R8QG07	Cingulin a		cgna	-	-	integral component of membrane [GO:0016021];myosin complex [GO:0016459]	-;-;integral component of membrane [GO:0016021];myosin complex [GO:0016459]
E7FGT5	Focadhesin	100150998	focad	-	-	-	-
E7FCJ6	Activating signal cointegrator 1 complex subunit 3		ascc3	-	helicase activity [GO:0004386];ATP binding [GO:0005524];nucleic acid binding [GO:0003676];hydrolase activity [GO:0016787]	-	-;helicase activity [GO:0004386];ATP binding [GO:0005524];nucleic acid binding [GO:0003676];hydrolase activity [GO:0016787];-
A0A1L1QZW8	Zgc:173770			-	-	-	-
E5F2M3	F-actin monooxygenase	568573	mical1	-	metal ion binding [GO:0046872];actin binding [GO:0003779]	-	-;metal ion binding [GO:0046872];actin binding [GO:0003779];-
A0A2R8PVM7	Retinoic acid-induced 14		rai14	-	actin binding [GO:0003779]	-	-;actin binding [GO:0003779];-
A0A2R8QCQ9	Uncharacterized protein			-	-	-	-
A0A0R4ID77	Zgc:111868	556628		-	-	-	-
A7YYA5	Zgc:109885 protein		eef1a1l2	-	GTPase activity [GO:0003924];GTP binding [GO:0005525];translation elongation factor activity [GO:0003746]	-	-;GTPase activity [GO:0003924];GTP binding [GO:0005525];translation elongation factor activity [GO:0003746];-
F1R711	Zgc:173837			-	-	-	-
F1R759	Gem (nuclear organelle)-associated protein 4		gemin4	rRNA processing [GO:0006364];-;spliceosomal snRNP assembly [GO:0000387]	-	SMN complex [GO:0032797];-	rRNA processing [GO:0006364];-;spliceosomal snRNP assembly [GO:0000387];-;SMN complex [GO:0032797];-
F6P0E6	Si:ch211-214c7.4	560699	si:ch211-214c7.4	-	-	-	-
Q7ZSY6	Metallothionein-2	100174951	mt2	positive regulation of cell migration involved in sprouting angiogenesis [GO:0090050];response to copper ion [GO:0046688];response to methylmercury [GO:0051597];response to zinc ion [GO:0010043];response to cadmium ion [GO:0046686];response to metal ion [GO:0010038];angiogenesis [GO:0001525];-;positive regulation of vascular endothelial growth factor production [GO:0010575]	-;metal ion binding [GO:0046872]	-	positive regulation of cell migration involved in sprouting angiogenesis [GO:0090050];response to copper ion [GO:0046688];response to methylmercury [GO:0051597];response to zinc ion [GO:0010043];response to cadmium ion [GO:0046686];response to metal ion [GO:0010038];angiogenesis [GO:0001525];-;positive regulation of vascular endothelial growth factor production [GO:0010575];-;metal ion binding [G…
Q6TEN8	Kinectin 1		ktn1	-;microtubule-based movement [GO:0007018];protein transport [GO:0015031]	-;kinesin binding [GO:0019894]	-;integral component of endoplasmic reticulum membrane [GO:0030176]	-;microtubule-based movement [GO:0007018];protein transport [GO:0015031];-;kinesin binding [GO:0019894];-;integral component of endoplasmic reticulum membrane [GO:0030176]
T1SXK0	Dynamin GTPase	559334	dnm2a	receptor internalization [GO:0031623];convergent extension [GO:0060026];somite development [GO:0061053];mitochondrial fission [GO:0000266];chordate embryonic development [GO:0043009];membrane fusion [GO:0061025];muscle structure development [GO:0061061];dynamin family protein polymerization involved in mitochondrial fission [GO:0003374];postsynaptic neurotransmitter receptor internalization [GO:0…	GTPase activity [GO:0003924];GTP binding [GO:0005525];-;microtubule binding [GO:0008017]	microtubule [GO:0005874];cytoplasm [GO:0005737];postsynaptic endocytic zone membrane [GO:0098844];axon [GO:0030424];membrane [GO:0016020];mitochondrial membrane [GO:0031966];postsynaptic density [GO:0014069];microtubule cytoskeleton [GO:0015630];cytoplasmic vesicle [GO:0031410];presynapse [GO:0098793];dendritic spine head [GO:0044327];-;plasma membrane [GO:0005886]	receptor internalization [GO:0031623];convergent extension [GO:0060026];somite development [GO:0061053];mitochondrial fission [GO:0000266];chordate embryonic development [GO:0043009];membrane fusion [GO:0061025];muscle structure development [GO:0061061];dynamin family protein polymerization involved in mitochondrial fission [GO:0003374];postsynaptic neurotransmitter receptor internalization [GO:0…
A0A0R4IE40	Myosin phosphatase Rho-interacting protein	558831	mprip	-;actin filament organization [GO:0007015]	-;actin filament binding [GO:0051015]	actin cytoskeleton [GO:0015629];-	-;actin filament organization [GO:0007015];-;actin filament binding [GO:0051015];actin cytoskeleton [GO:0015629];-
A0A0R4IVE2	Ubiquitin carboxyl-terminal hydrolase	564632	usp10	DNA repair [GO:0006281];regulation of autophagy [GO:0010506];autophagy [GO:0006914];protein deubiquitination [GO:0016579];ubiquitin-dependent protein catabolic process [GO:0006511];-;DNA damage response, signal transduction by p53 class mediator [GO:0030330]	thiol-dependent deubiquitinase [GO:0004843];-;cysteine-type endopeptidase activity [GO:0004197]	nucleus [GO:0005634];-;cytosol [GO:0005829]	DNA repair [GO:0006281];regulation of autophagy [GO:0010506];autophagy [GO:0006914];protein deubiquitination [GO:0016579];ubiquitin-dependent protein catabolic process [GO:0006511];-;DNA damage response, signal transduction by p53 class mediator [GO:0030330];thiol-dependent deubiquitinase [GO:0004843];-;cysteine-type endopeptidase activity [GO:0004197];nucleus [GO:0005634];-;cytosol [GO:0005829]
A0A0R4J8E6	Pre-mRNA-processing factor 8	393951	prpf8	-;spliceosomal tri-snRNP complex assembly [GO:0000244]	U2 snRNA binding [GO:0030620];isopeptidase activity [GO:0070122];U1 snRNA binding [GO:0030619];U5 snRNA binding [GO:0030623];pre-mRNA intronic binding [GO:0097157];metallopeptidase activity [GO:0008237];-;U6 snRNA binding [GO:0017070]	U5 snRNP [GO:0005682];catalytic step 2 spliceosome [GO:0071013];-	-;spliceosomal tri-snRNP complex assembly [GO:0000244];U2 snRNA binding [GO:0030620];isopeptidase activity [GO:0070122];U1 snRNA binding [GO:0030619];U5 snRNA binding [GO:0030623];pre-mRNA intronic binding [GO:0097157];metallopeptidase activity [GO:0008237];-;U6 snRNA binding [GO:0017070];U5 snRNP [GO:0005682];catalytic step 2 spliceosome [GO:0071013];-
F1QUQ0	Isoleucyl-tRNA synthetase	100001219	iars2	isoleucyl-tRNA aminoacylation [GO:0006428];-;mitochondrial translation [GO:0032543]	ATP binding [GO:0005524];aminoacyl-tRNA editing activity [GO:0002161];isoleucine-tRNA ligase activity [GO:0004822];-;tRNA binding [GO:0000049]	-;mitochondrion [GO:0005739]	isoleucyl-tRNA aminoacylation [GO:0006428];-;mitochondrial translation [GO:0032543];ATP binding [GO:0005524];aminoacyl-tRNA editing activity [GO:0002161];isoleucine-tRNA ligase activity [GO:0004822];-;tRNA binding [GO:0000049];-;mitochondrion [GO:0005739]
A0A2R8Q9S6	Chromatin assembly factor 1 subunit A		chaf1a	-	-	nucleus [GO:0005634]	-;-;nucleus [GO:0005634]
Q1LVE8	Splicing factor 3B subunit 3	406824	sf3b3	mRNA splicing, via spliceosome [GO:0000398];-	U2 snRNA binding [GO:0030620];-	nucleus [GO:0005634];-;U2 snRNP [GO:0005686];U2-type precatalytic spliceosome [GO:0071005]	mRNA splicing, via spliceosome [GO:0000398];-;U2 snRNA binding [GO:0030620];-;nucleus [GO:0005634];-;U2 snRNP [GO:0005686];U2-type precatalytic spliceosome [GO:0071005]
F1Q6N0	116 kDa U5 small nuclear ribonucleoprotein component		eftud2	regulation of neuron differentiation [GO:0045664];mRNA splicing, via spliceosome [GO:0000398];neuron development [GO:0048666];head development [GO:0060322];-;camera-type eye development [GO:0043010]	GTPase activity [GO:0003924];GTP binding [GO:0005525];-;U5 snRNA binding [GO:0030623]	U4/U6 x U5 tri-snRNP complex [GO:0046540];U2-type catalytic step 2 spliceosome [GO:0071007];-;ribonucleoprotein complex [GO:1990904]	regulation of neuron differentiation [GO:0045664];mRNA splicing, via spliceosome [GO:0000398];neuron development [GO:0048666];head development [GO:0060322];-;camera-type eye development [GO:0043010];GTPase activity [GO:0003924];GTP binding [GO:0005525];-;U5 snRNA binding [GO:0030623];U4/U6 x U5 tri-snRNP complex [GO:0046540];U2-type catalytic step 2 spliceosome [GO:0071007];-;ribonucleoprotein co…
A0A0R4IP04	O-GlcNAc transferase subunit p110		ogt.1	protein O-linked glycosylation [GO:0006493];rhythmic process [GO:0048511];-	protein O-GlcNAc transferase activity [GO:0097363];-;protein N-acetylglucosaminyltransferase activity [GO:0016262]	mitochondrial membrane [GO:0031966];-	protein O-linked glycosylation [GO:0006493];rhythmic process [GO:0048511];-;protein O-GlcNAc transferase activity [GO:0097363];-;protein N-acetylglucosaminyltransferase activity [GO:0016262];mitochondrial membrane [GO:0031966];-
F1QNV4	Nuclear pore complex protein Nup133	406852	nup133	protein import into nucleus [GO:0006606];poly(A)+ mRNA export from nucleus [GO:0016973];-;transcription-dependent tethering of RNA polymerase II gene DNA at nuclear periphery [GO:0000972]	structural constituent of nuclear pore [GO:0017056];-	-;nuclear pore outer ring [GO:0031080];condensed chromosome kinetochore [GO:0000777]	protein import into nucleus [GO:0006606];poly(A)+ mRNA export from nucleus [GO:0016973];-;transcription-dependent tethering of RNA polymerase II gene DNA at nuclear periphery [GO:0000972];structural constituent of nuclear pore [GO:0017056];-;-;nuclear pore outer ring [GO:0031080];condensed chromosome kinetochore [GO:0000777]
E7EZF3	E3 ubiquitin-protein ligase UHRF1	406350	uhrf1	histone monoubiquitination [GO:0010390];protein autoubiquitination [GO:0051865];inflammatory response [GO:0006954];negative regulation of transcription by RNA polymerase II [GO:0000122];histone ubiquitination [GO:0016574];intestinal epithelial structure maintenance [GO:0060729];lens development in camera-type eye [GO:0002088];maintenance of DNA methylation [GO:0010216];liver development [GO:00018…	histone binding [GO:0042393];hemi-methylated DNA-binding [GO:0044729];ubiquitin protein ligase activity [GO:0061630];methylated histone binding [GO:0035064];zinc ion binding [GO:0008270];ubiquitin-protein transferase activity [GO:0004842];-	cytoplasm [GO:0005737];euchromatin [GO:0000791];nucleus [GO:0005634];chromatin [GO:0000785];replication fork [GO:0005657];heterochromatin [GO:0000792];-	histone monoubiquitination [GO:0010390];protein autoubiquitination [GO:0051865];inflammatory response [GO:0006954];negative regulation of transcription by RNA polymerase II [GO:0000122];histone ubiquitination [GO:0016574];intestinal epithelial structure maintenance [GO:0060729];lens development in camera-type eye [GO:0002088];maintenance of DNA methylation [GO:0010216];liver development [GO:00018…
Q4FE55	Ubiquitinyl hydrolase 1	568683	usp9	protein deubiquitination [GO:0016579];-;cell migration [GO:0016477];ubiquitin-dependent protein catabolic process [GO:0006511]	thiol-dependent deubiquitinase [GO:0004843];-;cysteine-type endopeptidase activity [GO:0004197]	nucleus [GO:0005634];-;cytosol [GO:0005829]	protein deubiquitination [GO:0016579];-;cell migration [GO:0016477];ubiquitin-dependent protein catabolic process [GO:0006511];thiol-dependent deubiquitinase [GO:0004843];-;cysteine-type endopeptidase activity [GO:0004197];nucleus [GO:0005634];-;cytosol [GO:0005829]
A8E503	Histone H3	573997		-	protein heterodimerization activity [GO:0046982];-;DNA binding [GO:0003677]	nucleus [GO:0005634];-;nucleosome [GO:0000786]	-;protein heterodimerization activity [GO:0046982];-;DNA binding [GO:0003677];nucleus [GO:0005634];-;nucleosome [GO:0000786]
Q6NZV2	DNA helicase	337598	mcm4	DNA strand elongation involved in DNA replication [GO:0006271];double-strand break repair via break-induced replication [GO:0000727];mitotic DNA replication initiation [GO:1902975];DNA unwinding involved in DNA replication [GO:0006268];pre-replicative complex assembly involved in nuclear cell cycle DNA replication [GO:0006267];-;response to yeast [GO:0001878]	hydrolase activity [GO:0016787];ATP binding [GO:0005524];single-stranded DNA binding [GO:0003697];DNA replication origin binding [GO:0003688];-;DNA helicase activity [GO:0003678];chromatin binding [GO:0003682]	MCM complex [GO:0042555];chromosome [GO:0005694];nucleus [GO:0005634];-	DNA strand elongation involved in DNA replication [GO:0006271];double-strand break repair via break-induced replication [GO:0000727];mitotic DNA replication initiation [GO:1902975];DNA unwinding involved in DNA replication [GO:0006268];pre-replicative complex assembly involved in nuclear cell cycle DNA replication [GO:0006267];-;response to yeast [GO:0001878];hydrolase activity [GO:0016787];ATP b…
A0A2R8Q0U0	Si:dkey-108k21.21	100332815	si:dkey-108k21.21	negative regulation of DNA recombination [GO:0045910];negative regulation of chromatin silencing [GO:0031936];chromosome condensation [GO:0030261];nucleosome assembly [GO:0006334];-;nucleosome positioning [GO:0016584]	double-stranded DNA binding [GO:0003690];-;nucleosomal DNA binding [GO:0031492]	nucleus [GO:0005634];-;nucleosome [GO:0000786]	negative regulation of DNA recombination [GO:0045910];negative regulation of chromatin silencing [GO:0031936];chromosome condensation [GO:0030261];nucleosome assembly [GO:0006334];-;nucleosome positioning [GO:0016584];double-stranded DNA binding [GO:0003690];-;nucleosomal DNA binding [GO:0031492];nucleus [GO:0005634];-;nucleosome [GO:0000786]
E7F7Y8	Serine/threonine kinase 31		stk31	-	nuclease activity [GO:0004518];protein kinase activity [GO:0004672];ATP binding [GO:0005524];-	-;nucleus [GO:0005634];cytoplasm [GO:0005737]	-;nuclease activity [GO:0004518];protein kinase activity [GO:0004672];ATP binding [GO:0005524];-;-;nucleus [GO:0005634];cytoplasm [GO:0005737]
F1R7D1	LIM domain 7b		lmo7b	heart development [GO:0007507];heart looping [GO:0001947];regulation of signaling [GO:0023051];regulation of cell adhesion [GO:0030155];-	-;metal ion binding [GO:0046872]	-	heart development [GO:0007507];heart looping [GO:0001947];regulation of signaling [GO:0023051];regulation of cell adhesion [GO:0030155];-;-;metal ion binding [GO:0046872];-
F1QK71	DNA helicase		mcm5	DNA replication initiation [GO:0006270];negative regulation of apoptotic process [GO:0043066];double-strand break repair via break-induced replication [GO:0000727];chordate embryonic development [GO:0043009];pre-replicative complex assembly involved in nuclear cell cycle DNA replication [GO:0006267];mitotic cell cycle [GO:0000278];-	DNA replication origin binding [GO:0003688];ATP binding [GO:0005524];single-stranded DNA binding [GO:0003697];hydrolase activity [GO:0016787];-;DNA helicase activity [GO:0003678]	MCM complex [GO:0042555];nucleus [GO:0005634];-	DNA replication initiation [GO:0006270];negative regulation of apoptotic process [GO:0043066];double-strand break repair via break-induced replication [GO:0000727];chordate embryonic development [GO:0043009];pre-replicative complex assembly involved in nuclear cell cycle DNA replication [GO:0006267];mitotic cell cycle [GO:0000278];-;DNA replication origin binding [GO:0003688];ATP binding [GO:0005…
F1QC84	Coagulation factor XIII, A1 polypeptide a, tandem duplicate 1	767742	f13a1a.1	-;peptide cross-linking [GO:0018149];blood coagulation, fibrin clot formation [GO:0072378]	-;protein-glutamine gamma-glutamyltransferase activity [GO:0003810]	-	-;peptide cross-linking [GO:0018149];blood coagulation, fibrin clot formation [GO:0072378];-;protein-glutamine gamma-glutamyltransferase activity [GO:0003810];-
Q0D294	Histone H4	767650		-	protein heterodimerization activity [GO:0046982];-;DNA binding [GO:0003677]	nucleus [GO:0005634];-;nucleosome [GO:0000786]	-;protein heterodimerization activity [GO:0046982];-;DNA binding [GO:0003677];nucleus [GO:0005634];-;nucleosome [GO:0000786]
A0A2U3TVM3	Nck-associated protein 1	561894	nckap1	-	-	-	-
A0A2R8RK01	GTPase-activating protein and VPS9 domains 1		gapvd1	regulation of GTPase activity [GO:0043087];-;signal transduction [GO:0007165];endocytosis [GO:0006897]	guanyl-nucleotide exchange factor activity [GO:0005085];-	membrane [GO:0016020];-	regulation of GTPase activity [GO:0043087];-;signal transduction [GO:0007165];endocytosis [GO:0006897];guanyl-nucleotide exchange factor activity [GO:0005085];-;membrane [GO:0016020];-
A0A2R8RMW6	Alanine--tRNA ligase		aars1	tRNA modification [GO:0006400];-;alanyl-tRNA aminoacylation [GO:0006419]	tRNA binding [GO:0000049];amino acid binding [GO:0016597];zinc ion binding [GO:0008270];ATP binding [GO:0005524];aminoacyl-tRNA editing activity [GO:0002161];alanine-tRNA ligase activity [GO:0004813];-	-;mitochondrion [GO:0005739]	tRNA modification [GO:0006400];-;alanyl-tRNA aminoacylation [GO:0006419];tRNA binding [GO:0000049];amino acid binding [GO:0016597];zinc ion binding [GO:0008270];ATP binding [GO:0005524];aminoacyl-tRNA editing activity [GO:0002161];alanine-tRNA ligase activity [GO:0004813];-;-;mitochondrion [GO:0005739]
A0A2R8QFG7	AT-rich interactive domain 1Ab (SWI-like)		arid1ab	positive regulation of transcription, DNA-templated [GO:0045893];-;regulation of transcription by RNA polymerase II [GO:0006357];ATP-dependent chromatin remodeling [GO:0043044]	-;DNA binding [GO:0003677]	brahma complex [GO:0035060];nBAF complex [GO:0071565];nucleoplasm [GO:0005654];SWI/SNF complex [GO:0016514];-	positive regulation of transcription, DNA-templated [GO:0045893];-;regulation of transcription by RNA polymerase II [GO:0006357];ATP-dependent chromatin remodeling [GO:0043044];-;DNA binding [GO:0003677];brahma complex [GO:0035060];nBAF complex [GO:0071565];nucleoplasm [GO:0005654];SWI/SNF complex [GO:0016514];-
R4GE02	Si:ch211-113a14.11		si:ch211-113a14.11	nucleosome assembly [GO:0006334];-	protein heterodimerization activity [GO:0046982];-;DNA binding [GO:0003677]	nucleus [GO:0005634];-;nucleosome [GO:0000786]	nucleosome assembly [GO:0006334];-;protein heterodimerization activity [GO:0046982];-;DNA binding [GO:0003677];nucleus [GO:0005634];-;nucleosome [GO:0000786]
F1RE30	Modulator of non-genomic activity of estrogen receptor	100003680	pelp1	-	-	nucleus [GO:0005634];cytoplasm [GO:0005737]	-;-;nucleus [GO:0005634];cytoplasm [GO:0005737]
Q8JGS5	Structural maintenance of chromosomes protein		smc4	mitotic chromosome condensation [GO:0007076];-	ATP binding [GO:0005524];-;ATPase activity [GO:0016887]	chromosome [GO:0005694];nucleus [GO:0005634];-	mitotic chromosome condensation [GO:0007076];-;ATP binding [GO:0005524];-;ATPase activity [GO:0016887];chromosome [GO:0005694];nucleus [GO:0005634];-
A0A2R8QQ61	Zgc:171474			-	-	-	-
Q7ZW18	Calcium-transporting ATPase	393940	atp2a2a	regulation of heart contraction [GO:0008016];heart looping [GO:0001947];calcium ion transmembrane transport [GO:0070588];cellular calcium ion homeostasis [GO:0006874];-	P-type proton-exporting transporter activity [GO:0008553];ATPase activity [GO:0016887];ATP binding [GO:0005524];metal ion binding [GO:0046872];P-type calcium transporter activity [GO:0005388];-	integral component of membrane [GO:0016021];-;sarcoplasmic reticulum membrane [GO:0033017]	regulation of heart contraction [GO:0008016];heart looping [GO:0001947];calcium ion transmembrane transport [GO:0070588];cellular calcium ion homeostasis [GO:0006874];-;P-type proton-exporting transporter activity [GO:0008553];ATPase activity [GO:0016887];ATP binding [GO:0005524];metal ion binding [GO:0046872];P-type calcium transporter activity [GO:0005388];-;integral component of membrane [GO:0…
A0A2R8RZX0	Importin 4		ipo4	protein import into nucleus [GO:0006606];-	nuclear localization sequence binding [GO:0008139];nuclear import signal receptor activity [GO:0061608];-;small GTPase binding [GO:0031267]	-;nucleus [GO:0005634];cytoplasm [GO:0005737]	protein import into nucleus [GO:0006606];-;nuclear localization sequence binding [GO:0008139];nuclear import signal receptor activity [GO:0061608];-;small GTPase binding [GO:0031267];-;nucleus [GO:0005634];cytoplasm [GO:0005737]
F1QE65	Cytoplasmic FMR1-interacting protein		cyfip1	-;regulation of actin filament polymerization [GO:0030833]	-;small GTPase binding [GO:0031267]	-;cytoplasm [GO:0005737]	-;regulation of actin filament polymerization [GO:0030833];-;small GTPase binding [GO:0031267];-;cytoplasm [GO:0005737]
F1QQQ3	Phosvitin	30518	vtg3	response to estradiol [GO:0032355];-;cellular response to estrogen stimulus [GO:0071391]	-;lipid transporter activity [GO:0005319];nutrient reservoir activity [GO:0045735]	-	response to estradiol [GO:0032355];-;cellular response to estrogen stimulus [GO:0071391];-;lipid transporter activity [GO:0005319];nutrient reservoir activity [GO:0045735];-
A0A0R4IKJ3	AT-rich interactive domain 1Aa (SWI-like)		arid1aa	positive regulation of transcription, DNA-templated [GO:0045893];-;regulation of transcription by RNA polymerase II [GO:0006357];ATP-dependent chromatin remodeling [GO:0043044]	-;DNA binding [GO:0003677]	brahma complex [GO:0035060];nBAF complex [GO:0071565];nucleoplasm [GO:0005654];SWI/SNF complex [GO:0016514];-	positive regulation of transcription, DNA-templated [GO:0045893];-;regulation of transcription by RNA polymerase II [GO:0006357];ATP-dependent chromatin remodeling [GO:0043044];-;DNA binding [GO:0003677];brahma complex [GO:0035060];nBAF complex [GO:0071565];nucleoplasm [GO:0005654];SWI/SNF complex [GO:0016514];-
F1QQA2	DNA-directed RNA polymerase subunit beta	562329	polr3b	exocrine pancreas development [GO:0031017];-;tRNA transcription [GO:0009304];digestive tract development [GO:0048565]	DNA-directed 5'-3' RNA polymerase activity [GO:0003899];metal ion binding [GO:0046872];DNA binding [GO:0003677];ribonucleoside binding [GO:0032549];-	RNA polymerase III complex [GO:0005666];-	exocrine pancreas development [GO:0031017];-;tRNA transcription [GO:0009304];digestive tract development [GO:0048565];DNA-directed 5'-3' RNA polymerase activity [GO:0003899];metal ion binding [GO:0046872];DNA binding [GO:0003677];ribonucleoside binding [GO:0032549];-;RNA polymerase III complex [GO:0005666];-
A0A0R4IVJ0	O-GlcNAc transferase subunit p110	652952	ogt.1	protein O-linked glycosylation [GO:0006493];rhythmic process [GO:0048511];-	protein O-GlcNAc transferase activity [GO:0097363];-;protein N-acetylglucosaminyltransferase activity [GO:0016262]	mitochondrial membrane [GO:0031966];-	protein O-linked glycosylation [GO:0006493];rhythmic process [GO:0048511];-;protein O-GlcNAc transferase activity [GO:0097363];-;protein N-acetylglucosaminyltransferase activity [GO:0016262];mitochondrial membrane [GO:0031966];-
X1WD55	Bromodomain adjacent to zinc finger domain, 1A		baz1a	-	metal ion binding [GO:0046872]	-	-;metal ion binding [GO:0046872];-
B8JLB0	Zona pellucida sperm-binding protein 3		zp3b	binding of sperm to zona pellucida [GO:0007339];-;positive regulation of acrosome reaction [GO:2000344];egg coat formation [GO:0035803]	acrosin binding [GO:0032190];structural constituent of egg coat [GO:0035804];-	integral component of membrane [GO:0016021];plasma membrane [GO:0005886];extracellular space [GO:0005615];-;extracellular matrix [GO:0031012]	binding of sperm to zona pellucida [GO:0007339];-;positive regulation of acrosome reaction [GO:2000344];egg coat formation [GO:0035803];acrosin binding [GO:0032190];structural constituent of egg coat [GO:0035804];-;integral component of membrane [GO:0016021];plasma membrane [GO:0005886];extracellular space [GO:0005615];-;extracellular matrix [GO:0031012]
A0A1L1QZV6	Uncharacterized protein	108179095	si:dkey-172k15.19	-	-	-	-
F1QD11	Bromodomain adjacent to zinc finger domain, 1A		baz1a	-	-;metal ion binding [GO:0046872]	nucleus [GO:0005634];-	-;-;metal ion binding [GO:0046872];nucleus [GO:0005634];-
A2ARH3	Low-density lipoprotein receptor-related-protein 13		lrp13	-;endocytosis [GO:0006897]	-;calcium ion binding [GO:0005509];catalytic activity [GO:0003824]	integral component of membrane [GO:0016021];-	-;endocytosis [GO:0006897];-;calcium ion binding [GO:0005509];catalytic activity [GO:0003824];integral component of membrane [GO:0016021];-
A2BGR0	Aminopeptidase		erap1b	proteolysis [GO:0006508];antigen processing and presentation of endogenous peptide antigen via MHC class I [GO:0019885];regulation of blood pressure [GO:0008217];peptide catabolic process [GO:0043171];-;signal transduction [GO:0007165]	zinc ion binding [GO:0008270];metalloaminopeptidase activity [GO:0070006];-;peptide binding [GO:0042277]	-;cytoplasm [GO:0005737];plasma membrane [GO:0005886];endoplasmic reticulum membrane [GO:0005789]	proteolysis [GO:0006508];antigen processing and presentation of endogenous peptide antigen via MHC class I [GO:0019885];regulation of blood pressure [GO:0008217];peptide catabolic process [GO:0043171];-;signal transduction [GO:0007165];zinc ion binding [GO:0008270];metalloaminopeptidase activity [GO:0070006];-;peptide binding [GO:0042277];-;cytoplasm [GO:0005737];plasma membrane [GO:0005886];endo…
Q1MSY2	Novel protein similar to vertebrate telomere-associated protein RIF1 homolog (Rif1)	567001	rif1	cell cycle [GO:0007049];-;telomere maintenance [GO:0000723]	-	chromosome, telomeric region [GO:0000781];nucleus [GO:0005634];-	cell cycle [GO:0007049];-;telomere maintenance [GO:0000723];-;chromosome, telomeric region [GO:0000781];nucleus [GO:0005634];-
E7F9F1	Leucyl-tRNA synthetase		lars1a	leucyl-tRNA aminoacylation [GO:0006429];-	ATP binding [GO:0005524];aminoacyl-tRNA editing activity [GO:0002161];-;leucine-tRNA ligase activity [GO:0004823]	-	leucyl-tRNA aminoacylation [GO:0006429];-;ATP binding [GO:0005524];aminoacyl-tRNA editing activity [GO:0002161];-;leucine-tRNA ligase activity [GO:0004823];-
A0A2R8QJT0	Uncharacterized protein		zc3h7bb	production of miRNAs involved in gene silencing by miRNA [GO:0035196];-	miRNA binding [GO:0035198];-;metal ion binding [GO:0046872]	-	production of miRNAs involved in gene silencing by miRNA [GO:0035196];-;miRNA binding [GO:0035198];-;metal ion binding [GO:0046872];-
Q1L8Z0	Nucleoporin 205		nup205	-;nuclear pore organization [GO:0006999]	structural constituent of nuclear pore [GO:0017056];-	nuclear pore inner ring [GO:0044611];-	-;nuclear pore organization [GO:0006999];structural constituent of nuclear pore [GO:0017056];-;nuclear pore inner ring [GO:0044611];-
A0A0R4J7S6	WD repeat and HMG-box DNA-binding protein 1	436999	wdhd1	DNA-dependent DNA replication [GO:0006261];DNA repair [GO:0006281];-;mitotic cell cycle [GO:0000278]	-;chromatin binding [GO:0003682]	nuclear replication fork [GO:0043596];-	DNA-dependent DNA replication [GO:0006261];DNA repair [GO:0006281];-;mitotic cell cycle [GO:0000278];-;chromatin binding [GO:0003682];nuclear replication fork [GO:0043596];-
E9QJN4	PAN2-PAN3 deadenylation complex catalytic subunit PAN2	792831	pan2	mRNA processing [GO:0006397];-;nuclear-transcribed mRNA poly(A) tail shortening [GO:0000289];positive regulation of cytoplasmic mRNA processing body assembly [GO:0010606]	poly(A)-specific ribonuclease activity [GO:0004535];nucleic acid binding [GO:0003676];-;metal ion binding [GO:0046872]	PAN complex [GO:0031251];nucleus [GO:0005634];P-body [GO:0000932];-	mRNA processing [GO:0006397];-;nuclear-transcribed mRNA poly(A) tail shortening [GO:0000289];positive regulation of cytoplasmic mRNA processing body assembly [GO:0010606];poly(A)-specific ribonuclease activity [GO:0004535];nucleic acid binding [GO:0003676];-;metal ion binding [GO:0046872];PAN complex [GO:0031251];nucleus [GO:0005634];P-body [GO:0000932];-
X1WEZ6	Nucleoporin 160		nup160	-	structural constituent of nuclear pore [GO:0017056];-	nuclear pore [GO:0005643];-	-;structural constituent of nuclear pore [GO:0017056];-;nuclear pore [GO:0005643];-
A0A2R8QH44	Si:ch73-103b11.2		si:ch73-103b11.2	-;actin filament organization [GO:0007015]	-;actin filament binding [GO:0051015]	actin cytoskeleton [GO:0015629];-	-;actin filament organization [GO:0007015];-;actin filament binding [GO:0051015];actin cytoskeleton [GO:0015629];-
F1QQZ1	Splicing factor 3b, subunit 1	446117	sf3b1	melanocyte differentiation [GO:0030318];hematopoietic stem cell differentiation [GO:0060218];spliceosomal complex assembly [GO:0000245];regulation of apoptotic process [GO:0042981];neural crest cell development [GO:0014032];myeloid cell development [GO:0061515];definitive hemopoiesis [GO:0060216];-	mRNA binding [GO:0003729];-	U12-type spliceosomal complex [GO:0005689];U2-type prespliceosome [GO:0071004];catalytic step 2 spliceosome [GO:0071013];-;U2 snRNP [GO:0005686]	melanocyte differentiation [GO:0030318];hematopoietic stem cell differentiation [GO:0060218];spliceosomal complex assembly [GO:0000245];regulation of apoptotic process [GO:0042981];neural crest cell development [GO:0014032];myeloid cell development [GO:0061515];definitive hemopoiesis [GO:0060216];-;mRNA binding [GO:0003729];-;U12-type spliceosomal complex [GO:0005689];U2-type prespliceosome [GO:0…
A0A0R4IFG3	Transcription termination factor, RNA polymerase II	555382	ttf2	-	zinc ion binding [GO:0008270];nucleosome-dependent ATPase activity [GO:0070615];ATP binding [GO:0005524];hydrolase activity [GO:0016787]	-	-;zinc ion binding [GO:0008270];nucleosome-dependent ATPase activity [GO:0070615];ATP binding [GO:0005524];hydrolase activity [GO:0016787];-
A7YT51	Splicing factor 3b, subunit 2	570994	sf3b2	mRNA splicing, via spliceosome [GO:0000398];-	-	precatalytic spliceosome [GO:0071011];U2-type spliceosomal complex [GO:0005684];U12-type spliceosomal complex [GO:0005689];catalytic step 2 spliceosome [GO:0071013];-;U2 snRNP [GO:0005686]	mRNA splicing, via spliceosome [GO:0000398];-;-;precatalytic spliceosome [GO:0071011];U2-type spliceosomal complex [GO:0005684];U12-type spliceosomal complex [GO:0005689];catalytic step 2 spliceosome [GO:0071013];-;U2 snRNP [GO:0005686]
E7FGK9	Oxoglutarate dehydrogenase (succinyl-transferring)	559207	ogdhl	tricarboxylic acid cycle [GO:0006099];-	thiamine pyrophosphate binding [GO:0030976];-;oxoglutarate dehydrogenase (succinyl-transferring) activity [GO:0004591]	-;mitochondrion [GO:0005739];oxoglutarate dehydrogenase complex [GO:0045252]	tricarboxylic acid cycle [GO:0006099];-;thiamine pyrophosphate binding [GO:0030976];-;oxoglutarate dehydrogenase (succinyl-transferring) activity [GO:0004591];-;mitochondrion [GO:0005739];oxoglutarate dehydrogenase complex [GO:0045252]
E7FE08	Tight junction protein 1b		tjp1b	gap junction assembly [GO:0016264];cell-cell adhesion [GO:0098609];synapse assembly [GO:0007416];establishment of endothelial intestinal barrier [GO:0090557];protein localization to cell-cell junction [GO:0150105];-;positive regulation of blood-brain barrier permeability [GO:1905605];cell-cell junction organization [GO:0045216]	-;cell adhesion molecule binding [GO:0050839]	-;bicellular tight junction [GO:0005923];plasma membrane [GO:0005886]	gap junction assembly [GO:0016264];cell-cell adhesion [GO:0098609];synapse assembly [GO:0007416];establishment of endothelial intestinal barrier [GO:0090557];protein localization to cell-cell junction [GO:0150105];-;positive regulation of blood-brain barrier permeability [GO:1905605];cell-cell junction organization [GO:0045216];-;cell adhesion molecule binding [GO:0050839];-;bicellular tight junc…
Q1ECZ7	Hnrnpu protein	334490	hnrnpub	regulation of alternative mRNA splicing, via spliceosome [GO:0000381];CRD-mediated mRNA stabilization [GO:0070934];positive regulation of attachment of mitotic spindle microtubules to kinetochore [GO:1902425];negative regulation of transcription by RNA polymerase II [GO:0000122];negative regulation of telomere maintenance via telomerase [GO:0032211];RNA localization to chromatin [GO:1990280];regu…	snRNA binding [GO:0017069];RNA polymerase II cis-regulatory region sequence-specific DNA binding [GO:0000978];promoter-specific chromatin binding [GO:1990841];RNA binding [GO:0003723];poly(C) RNA binding [GO:0017130];transcription corepressor activity [GO:0003714];poly(G) binding [GO:0034046];pre-mRNA binding [GO:0036002];ribonucleoprotein complex binding [GO:0043021];RNA polymerase II C-terminal…	inactive sex chromosome [GO:0098577];nuclear matrix [GO:0016363];centrosome [GO:0005813];mitotic spindle microtubule [GO:1990498];cytoplasmic ribonucleoprotein granule [GO:0036464];nucleoplasm [GO:0005654];kinetochore [GO:0000776];nuclear chromosome [GO:0000228];catalytic step 2 spliceosome [GO:0071013];mitotic spindle midzone [GO:1990023];CRD-mediated mRNA stability complex [GO:0070937];nuclear …	regulation of alternative mRNA splicing, via spliceosome [GO:0000381];CRD-mediated mRNA stabilization [GO:0070934];positive regulation of attachment of mitotic spindle microtubules to kinetochore [GO:1902425];negative regulation of transcription by RNA polymerase II [GO:0000122];negative regulation of telomere maintenance via telomerase [GO:0032211];RNA localization to chromatin [GO:1990280];regu…
Q9PVF8	Catenin (Cadherin-associated protein), alpha	30741	ctnna1	epithelial cell-cell adhesion [GO:0090136];cell-cell adhesion [GO:0098609];actin filament organization [GO:0007015];cell migration [GO:0016477];tissue homeostasis [GO:0001894];-	beta-catenin binding [GO:0008013];structural molecule activity [GO:0005198];actin filament binding [GO:0051015];cadherin binding [GO:0045296];-	adherens junction [GO:0005912];cell cortex [GO:0005938];microvillus [GO:0005902];cytosol [GO:0005829];catenin complex [GO:0016342];actin cytoskeleton [GO:0015629];-	epithelial cell-cell adhesion [GO:0090136];cell-cell adhesion [GO:0098609];actin filament organization [GO:0007015];cell migration [GO:0016477];tissue homeostasis [GO:0001894];-;beta-catenin binding [GO:0008013];structural molecule activity [GO:0005198];actin filament binding [GO:0051015];cadherin binding [GO:0045296];-;adherens junction [GO:0005912];cell cortex [GO:0005938];microvillus [GO:00059…
B8A5K9	Structural maintenance of chromosomes protein	321452	smc2	cell cycle [GO:0007049];-;chromosome condensation [GO:0030261]	ATP binding [GO:0005524];-;ATPase activity [GO:0016887]	chromosome [GO:0005694];nucleus [GO:0005634];-	cell cycle [GO:0007049];-;chromosome condensation [GO:0030261];ATP binding [GO:0005524];-;ATPase activity [GO:0016887];chromosome [GO:0005694];nucleus [GO:0005634];-
A0A286Y877	AT hook-containing transcription factor 1		ahctf1	nuclear pore complex assembly [GO:0051292];-;digestive tract development [GO:0048565]	-	integral component of membrane [GO:0016021];nucleus [GO:0005634];-	nuclear pore complex assembly [GO:0051292];-;digestive tract development [GO:0048565];-;integral component of membrane [GO:0016021];nucleus [GO:0005634];-
A0A2R8QMP4	ER membrane protein complex subunit 1		emc1	-	-	EMC complex [GO:0072546]	-;-;EMC complex [GO:0072546]
A0A2R8RUM2	Interleukin enhancer-binding factor 3a		ilf3a	-;defense response to virus [GO:0051607]	single-stranded RNA binding [GO:0003727];double-stranded RNA binding [GO:0003725];-;DNA binding [GO:0003677]	-;nucleus [GO:0005634];cytoplasm [GO:0005737]	-;defense response to virus [GO:0051607];single-stranded RNA binding [GO:0003727];double-stranded RNA binding [GO:0003725];-;DNA binding [GO:0003677];-;nucleus [GO:0005634];cytoplasm [GO:0005737]
A0A0R4IH79	Lon protease homolog, mitochondrial	563257	lonp1	oxidation-dependent protein catabolic process [GO:0070407];cellular response to oxidative stress [GO:0034599];protein quality control for misfolded or incompletely synthesized proteins [GO:0006515];mitochondrion organization [GO:0007005];-;chaperone-mediated protein complex assembly [GO:0051131]	ATP binding [GO:0005524];serine-type endopeptidase activity [GO:0004252];single-stranded DNA binding [GO:0003697];ATP-dependent peptidase activity [GO:0004176];sequence-specific DNA binding [GO:0043565];-	mitochondrial matrix [GO:0005759];-	oxidation-dependent protein catabolic process [GO:0070407];cellular response to oxidative stress [GO:0034599];protein quality control for misfolded or incompletely synthesized proteins [GO:0006515];mitochondrion organization [GO:0007005];-;chaperone-mediated protein complex assembly [GO:0051131];ATP binding [GO:0005524];serine-type endopeptidase activity [GO:0004252];single-stranded DNA binding […
E7F2X0	CAP-GLY domain-containing linker protein 1a	797680	clip1a	positive regulation of microtubule polymerization [GO:0031116];cytoplasmic microtubule organization [GO:0031122];-	microtubule plus-end binding [GO:0051010];-	nucleus [GO:0005634];microtubule plus-end [GO:0035371];cytoplasm [GO:0005737];-	positive regulation of microtubule polymerization [GO:0031116];cytoplasmic microtubule organization [GO:0031122];-;microtubule plus-end binding [GO:0051010];-;nucleus [GO:0005634];microtubule plus-end [GO:0035371];cytoplasm [GO:0005737];-
E9QB18	Nucleolin		ncl	heart looping [GO:0001947];rRNA transcription [GO:0009303];rRNA processing [GO:0006364];-	mRNA binding [GO:0003729];-;DNA binding [GO:0003677]	nucleolus [GO:0005730];cytoplasm [GO:0005737];nucleus [GO:0005634];-;ribonucleoprotein complex [GO:1990904]	heart looping [GO:0001947];rRNA transcription [GO:0009303];rRNA processing [GO:0006364];-;mRNA binding [GO:0003729];-;DNA binding [GO:0003677];nucleolus [GO:0005730];cytoplasm [GO:0005737];nucleus [GO:0005634];-;ribonucleoprotein complex [GO:1990904]
F1R314	Zgc:110425			negative regulation of DNA recombination [GO:0045910];negative regulation of chromatin silencing [GO:0031936];chromosome condensation [GO:0030261];nucleosome assembly [GO:0006334];-;nucleosome positioning [GO:0016584]	double-stranded DNA binding [GO:0003690];-;nucleosomal DNA binding [GO:0031492]	nucleus [GO:0005634];-;nucleosome [GO:0000786]	negative regulation of DNA recombination [GO:0045910];negative regulation of chromatin silencing [GO:0031936];chromosome condensation [GO:0030261];nucleosome assembly [GO:0006334];-;nucleosome positioning [GO:0016584];double-stranded DNA binding [GO:0003690];-;nucleosomal DNA binding [GO:0031492];nucleus [GO:0005634];-;nucleosome [GO:0000786]
E7F6R0	Pre-B-cell leukemia homeobox-interacting protein 1b	553293	pbxip1b	regulation of Rho guanyl-nucleotide exchange factor activity [GO:2001106];-	-	membrane [GO:0016020];-	regulation of Rho guanyl-nucleotide exchange factor activity [GO:2001106];-;-;membrane [GO:0016020];-
F1QY43	26S proteasome non-ATPase regulatory subunit 1		psmd1	proteasome-mediated ubiquitin-dependent protein catabolic process [GO:0043161];-;regulation of protein catabolic process [GO:0042176]	-;enzyme regulator activity [GO:0030234]	integral component of membrane [GO:0016021];proteasome regulatory particle, base subcomplex [GO:0008540];proteasome storage granule [GO:0034515];nucleus [GO:0005634];-	proteasome-mediated ubiquitin-dependent protein catabolic process [GO:0043161];-;regulation of protein catabolic process [GO:0042176];-;enzyme regulator activity [GO:0030234];integral component of membrane [GO:0016021];proteasome regulatory particle, base subcomplex [GO:0008540];proteasome storage granule [GO:0034515];nucleus [GO:0005634];-
A0A2R8Q130	Ubiquitin-associated protein 2b		ubap2b	-	-	nucleus [GO:0005634];cytoplasm [GO:0005737]	-;-;nucleus [GO:0005634];cytoplasm [GO:0005737]
Q1RLV3	Protein transport protein sec16		sec16a	autophagy [GO:0006914];COPII vesicle coating [GO:0048208];-;protein transport [GO:0015031]	-	-;Golgi membrane [GO:0000139];endoplasmic reticulum membrane [GO:0005789]	autophagy [GO:0006914];COPII vesicle coating [GO:0048208];-;protein transport [GO:0015031];-;-;Golgi membrane [GO:0000139];endoplasmic reticulum membrane [GO:0005789]
A0A2R8QDP7	Origin recognition complex subunit 1		orc1	regulation of multicellular organism growth [GO:0040014];DNA replication initiation [GO:0006270];mitotic DNA replication checkpoint [GO:0033314];cilium assembly [GO:0060271];chordate embryonic development [GO:0043009];-;response to yeast [GO:0001878]	ATPase activity [GO:0016887];ATP binding [GO:0005524];DNA replication origin binding [GO:0003688];-;chromatin binding [GO:0003682]	nuclear origin of replication recognition complex [GO:0005664];-	regulation of multicellular organism growth [GO:0040014];DNA replication initiation [GO:0006270];mitotic DNA replication checkpoint [GO:0033314];cilium assembly [GO:0060271];chordate embryonic development [GO:0043009];-;response to yeast [GO:0001878];ATPase activity [GO:0016887];ATP binding [GO:0005524];DNA replication origin binding [GO:0003688];-;chromatin binding [GO:0003682];nuclear origin of…
A0A2R8PZN3	Ubinuclein 2b	561642	ubn2b	-	-	nucleus [GO:0005634]	-;-;nucleus [GO:0005634]
Q05AL9	Zgc:153629 protein	768289	krt94	-	structural molecule activity [GO:0005198];-	-;intermediate filament [GO:0005882]	-;structural molecule activity [GO:0005198];-;-;intermediate filament [GO:0005882]
B0R0W9	TBC1 domain family member 8B	566657	tbc1d8b	activation of GTPase activity [GO:0090630];glomerular filtration [GO:0003094];vesicle-mediated transport [GO:0016192];intracellular protein transport [GO:0006886];-	-;calcium ion binding [GO:0005509];GTPase activator activity [GO:0005096]	-;cytosol [GO:0005829]	activation of GTPase activity [GO:0090630];glomerular filtration [GO:0003094];vesicle-mediated transport [GO:0016192];intracellular protein transport [GO:0006886];-;-;calcium ion binding [GO:0005509];GTPase activator activity [GO:0005096];-;cytosol [GO:0005829]
A0A0R4IWL6	Pumilio RNA-binding family member 1	394176	pum1	posttranscriptional regulation of gene expression [GO:0010608];production of miRNAs involved in gene silencing by miRNA [GO:0035196];pole plasm mRNA localization [GO:0019094];regulation of mRNA stability [GO:0043488];-	mRNA binding [GO:0003729];-;mRNA 3'-UTR binding [GO:0003730]	-;cytoplasm [GO:0005737];cytosol [GO:0005829]	posttranscriptional regulation of gene expression [GO:0010608];production of miRNAs involved in gene silencing by miRNA [GO:0035196];pole plasm mRNA localization [GO:0019094];regulation of mRNA stability [GO:0043488];-;mRNA binding [GO:0003729];-;mRNA 3'-UTR binding [GO:0003730];-;cytoplasm [GO:0005737];cytosol [GO:0005829]
F1Q598	Calcineurin-binding protein 1		cabin1	DNA replication-independent nucleosome assembly [GO:0006336];-	-	nucleus [GO:0005634];-	DNA replication-independent nucleosome assembly [GO:0006336];-;-;nucleus [GO:0005634];-
F1QFL1	Methionine--tRNA ligase, cytoplasmic		mars1	methionyl-tRNA aminoacylation [GO:0006431];-;tRNA aminoacylation for protein translation [GO:0006418];glutathione metabolic process [GO:0006749]	ATP binding [GO:0005524];-;methionine-tRNA ligase activity [GO:0004825]	-;cytosol [GO:0005829]	methionyl-tRNA aminoacylation [GO:0006431];-;tRNA aminoacylation for protein translation [GO:0006418];glutathione metabolic process [GO:0006749];ATP binding [GO:0005524];-;methionine-tRNA ligase activity [GO:0004825];-;cytosol [GO:0005829]
F1QUG5	Eukaryotic translation initiation factor 3 subunit C		eif3c	-;formation of cytoplasmic translation initiation complex [GO:0001732]	translation initiation factor binding [GO:0031369];-;translation initiation factor activity [GO:0003743]	eukaryotic translation initiation factor 3 complex [GO:0005852];eukaryotic 43S preinitiation complex [GO:0016282];-;eukaryotic 48S preinitiation complex [GO:0033290]	-;formation of cytoplasmic translation initiation complex [GO:0001732];translation initiation factor binding [GO:0031369];-;translation initiation factor activity [GO:0003743];eukaryotic translation initiation factor 3 complex [GO:0005852];eukaryotic 43S preinitiation complex [GO:0016282];-;eukaryotic 48S preinitiation complex [GO:0033290]
A7E2N5	Zgc:173770 protein			-	-	-	-
F1RAU3	Zgc:173856			-	-	-	-
F1Q8Z1	Dedicator of cytokinesis 7		dock7	small GTPase mediated signal transduction [GO:0007264];-	guanyl-nucleotide exchange factor activity [GO:0005085];-	-	small GTPase mediated signal transduction [GO:0007264];-;guanyl-nucleotide exchange factor activity [GO:0005085];-;-
A5WVQ1	Cell cycle-associated protein 1b		caprin1b	negative regulation of translation [GO:0017148];-;cell differentiation [GO:0030154]	RNA binding [GO:0003723];-	-;cytoplasm [GO:0005737]	negative regulation of translation [GO:0017148];-;cell differentiation [GO:0030154];RNA binding [GO:0003723];-;-;cytoplasm [GO:0005737]
A0A2R8RKJ4	Si:dkey-25o16.4		si:dkey-25o16.4	cell division [GO:0051301];regulation of attachment of spindle microtubules to kinetochore [GO:0051988]	-	-	cell division [GO:0051301];regulation of attachment of spindle microtubules to kinetochore [GO:0051988];-;-
F1QA42	Ataxin 2-like	324525	atxn2l	regulation of cytoplasmic mRNA processing body assembly [GO:0010603];-;stress granule assembly [GO:0034063]	RNA binding [GO:0003723];-	cytoplasmic stress granule [GO:0010494];-	regulation of cytoplasmic mRNA processing body assembly [GO:0010603];-;stress granule assembly [GO:0034063];RNA binding [GO:0003723];-;cytoplasmic stress granule [GO:0010494];-
F1QHE7	Ubiquitinyl hydrolase 1		otud4	cerebellum development [GO:0021549];negative regulation of toll-like receptor signaling pathway [GO:0034122];protein deubiquitination [GO:0016579];dorsal/ventral pattern formation [GO:0009953];negative regulation of interleukin-1-mediated signaling pathway [GO:2000660];regulation of protein K48-linked deubiquitination [GO:1903093];-;camera-type eye development [GO:0043010]	Lys63-specific deubiquitinase activity [GO:0061578];thiol-dependent deubiquitinase [GO:0004843];-	-	cerebellum development [GO:0021549];negative regulation of toll-like receptor signaling pathway [GO:0034122];protein deubiquitination [GO:0016579];dorsal/ventral pattern formation [GO:0009953];negative regulation of interleukin-1-mediated signaling pathway [GO:2000660];regulation of protein K48-linked deubiquitination [GO:1903093];-;camera-type eye development [GO:0043010];Lys63-specific deubiqui…
B0S6B9	Nardilysin a (N-arginine dibasic convertase)	565850	nrd1a	-	metallopeptidase activity [GO:0008237];metal ion binding [GO:0046872]	-	-;metallopeptidase activity [GO:0008237];metal ion binding [GO:0046872];-
Q6TGS5	Tubulin alpha chain	327377	tuba4l	-;microtubule cytoskeleton organization [GO:0000226];mitotic cell cycle [GO:0000278]	structural constituent of cytoskeleton [GO:0005200];GTPase activity [GO:0003924];GTP binding [GO:0005525];-	-;microtubule [GO:0005874];cytoplasm [GO:0005737]	-;microtubule cytoskeleton organization [GO:0000226];mitotic cell cycle [GO:0000278];structural constituent of cytoskeleton [GO:0005200];GTPase activity [GO:0003924];GTP binding [GO:0005525];-;-;microtubule [GO:0005874];cytoplasm [GO:0005737]
A0A2R8RR55	Uncharacterized protein			protein ubiquitination [GO:0016567];modification-dependent protein catabolic process [GO:0019941];-	ubiquitin protein ligase binding [GO:0031625];-;protein tag [GO:0031386]	-;nucleus [GO:0005634];cytoplasm [GO:0005737]	protein ubiquitination [GO:0016567];modification-dependent protein catabolic process [GO:0019941];-;ubiquitin protein ligase binding [GO:0031625];-;protein tag [GO:0031386];-;nucleus [GO:0005634];cytoplasm [GO:0005737]
A0A2R8PYM0	PPFIA-binding protein 1a		ppfibp1a	neuromuscular junction development [GO:0007528];-;synapse organization [GO:0050808]	-	presynaptic active zone [GO:0048786];-	neuromuscular junction development [GO:0007528];-;synapse organization [GO:0050808];-;presynaptic active zone [GO:0048786];-
I3ISC4	Tubulin, alpha 8-like 4		tuba8l4	-;microtubule cytoskeleton organization [GO:0000226];mitotic cell cycle [GO:0000278]	structural constituent of cytoskeleton [GO:0005200];GTPase activity [GO:0003924];GTP binding [GO:0005525];-	-;microtubule [GO:0005874];cytoplasm [GO:0005737]	-;microtubule cytoskeleton organization [GO:0000226];mitotic cell cycle [GO:0000278];structural constituent of cytoskeleton [GO:0005200];GTPase activity [GO:0003924];GTP binding [GO:0005525];-;-;microtubule [GO:0005874];cytoplasm [GO:0005737]
F1R1X4	ATPase 13A1	334466	atp13a1	-;cellular calcium ion homeostasis [GO:0006874]	ATP binding [GO:0005524];-;metal ion binding [GO:0046872];ATPase-coupled cation transmembrane transporter activity [GO:0019829]	integral component of membrane [GO:0016021];-	-;cellular calcium ion homeostasis [GO:0006874];ATP binding [GO:0005524];-;metal ion binding [GO:0046872];ATPase-coupled cation transmembrane transporter activity [GO:0019829];integral component of membrane [GO:0016021];-
A0A0R4IXC4	Si:ch211-167b20.8	571155	si:ch211-167b20.8	-;regulation of glycogen biosynthetic process [GO:0005979]	protein phosphatase 1 binding [GO:0008157];-;glycogen binding [GO:2001069]	protein phosphatase type 1 complex [GO:0000164];integral component of membrane [GO:0016021];-	-;regulation of glycogen biosynthetic process [GO:0005979];protein phosphatase 1 binding [GO:0008157];-;glycogen binding [GO:2001069];protein phosphatase type 1 complex [GO:0000164];integral component of membrane [GO:0016021];-
A0A2R8RYW6	Importin 11		ipo11	protein import into nucleus [GO:0006606];-	-;small GTPase binding [GO:0031267]	-;nuclear envelope [GO:0005635];cytosol [GO:0005829]	protein import into nucleus [GO:0006606];-;-;small GTPase binding [GO:0031267];-;nuclear envelope [GO:0005635];cytosol [GO:0005829]
F1QH49	Cyclin G-associated kinase		gak	clathrin-dependent endocytosis [GO:0072583];clathrin coat disassembly [GO:0072318];-	protein kinase activity [GO:0004672];ATP binding [GO:0005524];-;clathrin binding [GO:0030276]	cytoplasm [GO:0005737];perinuclear region of cytoplasm [GO:0048471];vesicle [GO:0031982];cytosol [GO:0005829];-;intracellular membrane-bounded organelle [GO:0043231]	clathrin-dependent endocytosis [GO:0072583];clathrin coat disassembly [GO:0072318];-;protein kinase activity [GO:0004672];ATP binding [GO:0005524];-;clathrin binding [GO:0030276];cytoplasm [GO:0005737];perinuclear region of cytoplasm [GO:0048471];vesicle [GO:0031982];cytosol [GO:0005829];-;intracellular membrane-bounded organelle [GO:0043231]
Q7SZP4	Zgc:65851	321113		-	structural molecule activity [GO:0005198];-	-;intermediate filament [GO:0005882]	-;structural molecule activity [GO:0005198];-;-;intermediate filament [GO:0005882]
A0A0R4IJ26	Trinucleotide repeat-containing adaptor 6A		tnrc6a	nuclear-transcribed mRNA poly(A) tail shortening [GO:0000289];positive regulation of nuclear-transcribed mRNA poly(A) tail shortening [GO:0060213];miRNA mediated inhibition of translation [GO:0035278];gene silencing by miRNA [GO:0035195];negative regulation of translation [GO:0017148];-	nucleic acid binding [GO:0003676];-	-;nucleoplasm [GO:0005654];P-body [GO:0000932]	nuclear-transcribed mRNA poly(A) tail shortening [GO:0000289];positive regulation of nuclear-transcribed mRNA poly(A) tail shortening [GO:0060213];miRNA mediated inhibition of translation [GO:0035278];gene silencing by miRNA [GO:0035195];negative regulation of translation [GO:0017148];-;nucleic acid binding [GO:0003676];-;-;nucleoplasm [GO:0005654];P-body [GO:0000932]
A0A140LGY8	Mediator of DNA damage checkpoint 1		mdc1	-	-	chromosome [GO:0005694]	-;-;chromosome [GO:0005694]
E7FFK0	Phospholipid-transporting ATPase	100148342	atp8b1	Golgi organization [GO:0007030];-;phospholipid translocation [GO:0045332]	ATPase-coupled intramembrane lipid transporter activity [GO:0140326];ATP binding [GO:0005524];-;magnesium ion binding [GO:0000287]	-;integral component of membrane [GO:0016021];plasma membrane [GO:0005886];trans-Golgi network [GO:0005802]	Golgi organization [GO:0007030];-;phospholipid translocation [GO:0045332];ATPase-coupled intramembrane lipid transporter activity [GO:0140326];ATP binding [GO:0005524];-;magnesium ion binding [GO:0000287];-;integral component of membrane [GO:0016021];plasma membrane [GO:0005886];trans-Golgi network [GO:0005802]
Q6PCR6	Zinc finger RNA-binding protein		zfr	multicellular organism development [GO:0007275];-	zinc ion binding [GO:0008270];single-stranded RNA binding [GO:0003727];double-stranded RNA binding [GO:0003725];DNA binding [GO:0003677];-	-;nucleus [GO:0005634];cytoplasm [GO:0005737]	multicellular organism development [GO:0007275];-;zinc ion binding [GO:0008270];single-stranded RNA binding [GO:0003727];double-stranded RNA binding [GO:0003725];DNA binding [GO:0003677];-;-;nucleus [GO:0005634];cytoplasm [GO:0005737]
F8W4M8	Junction plakoglobin		jupb	positive regulation of transcription by RNA polymerase II [GO:0045944];-;desmosome assembly [GO:0002159];cell adhesion [GO:0007155]	transcription coactivator activity [GO:0003713];alpha-catenin binding [GO:0045294];protein phosphatase binding [GO:0019903];nuclear hormone receptor binding [GO:0035257];structural molecule activity [GO:0005198];cadherin binding [GO:0045296];-	adherens junction [GO:0005912];cytoplasm [GO:0005737];catenin complex [GO:0016342];desmosome [GO:0030057];-	positive regulation of transcription by RNA polymerase II [GO:0045944];-;desmosome assembly [GO:0002159];cell adhesion [GO:0007155];transcription coactivator activity [GO:0003713];alpha-catenin binding [GO:0045294];protein phosphatase binding [GO:0019903];nuclear hormone receptor binding [GO:0035257];structural molecule activity [GO:0005198];cadherin binding [GO:0045296];-;adherens junction [GO:0…
Q7ZW07	Nucleoporin 155	393125	nup155	protein localization to nuclear inner membrane [GO:0036228];RNA export from nucleus [GO:0006405];protein import into nucleus [GO:0006606];transcription-dependent tethering of RNA polymerase II gene DNA at nuclear periphery [GO:0000972];-	structural constituent of nuclear pore [GO:0017056];-	nuclear pore [GO:0005643];nuclear pore inner ring [GO:0044611];-	protein localization to nuclear inner membrane [GO:0036228];RNA export from nucleus [GO:0006405];protein import into nucleus [GO:0006606];transcription-dependent tethering of RNA polymerase II gene DNA at nuclear periphery [GO:0000972];-;structural constituent of nuclear pore [GO:0017056];-;nuclear pore [GO:0005643];nuclear pore inner ring [GO:0044611];-
A0A2R8PX42	DNA polymerase epsilon catalytic subunit		pole	leading strand elongation [GO:0006272];nucleotide-excision repair, DNA gap filling [GO:0006297];DNA replication proofreading [GO:0045004];base-excision repair, gap-filling [GO:0006287];mitotic cell cycle [GO:0000278];-	4 iron, 4 sulfur cluster binding [GO:0051539];DNA-directed DNA polymerase activity [GO:0003887];zinc ion binding [GO:0008270];nucleotide binding [GO:0000166];DNA binding [GO:0003677];single-stranded DNA 3'-5' exodeoxyribonuclease activity [GO:0008310];-	-;epsilon DNA polymerase complex [GO:0008622]	leading strand elongation [GO:0006272];nucleotide-excision repair, DNA gap filling [GO:0006297];DNA replication proofreading [GO:0045004];base-excision repair, gap-filling [GO:0006287];mitotic cell cycle [GO:0000278];-;4 iron, 4 sulfur cluster binding [GO:0051539];DNA-directed DNA polymerase activity [GO:0003887];zinc ion binding [GO:0008270];nucleotide binding [GO:0000166];DNA binding [GO:000367…
A0A2R8PZN5	UDP-glucose glycoprotein glucosyltransferase 2		uggt2	ER-associated misfolded protein catabolic process [GO:0071712];-;protein N-linked glycosylation via asparagine [GO:0018279]	UDP-glucose [GO:0003980];-;unfolded protein binding [GO:0051082]	endoplasmic reticulum [GO:0005783];-;endoplasmic reticulum lumen [GO:0005788]	ER-associated misfolded protein catabolic process [GO:0071712];-;protein N-linked glycosylation via asparagine [GO:0018279];UDP-glucose [GO:0003980];-;unfolded protein binding [GO:0051082];endoplasmic reticulum [GO:0005783];-;endoplasmic reticulum lumen [GO:0005788]
B7ZD98	Helicase, lymphoid-specific		hells	regulation of DNA methylation [GO:0044030];-	helicase activity [GO:0004386];nucleosome-dependent ATPase activity [GO:0070615];ATPase activity, acting on DNA [GO:0008094];ATP binding [GO:0005524];DNA binding [GO:0003677];-	nucleus [GO:0005634];-	regulation of DNA methylation [GO:0044030];-;helicase activity [GO:0004386];nucleosome-dependent ATPase activity [GO:0070615];ATPase activity, acting on DNA [GO:0008094];ATP binding [GO:0005524];DNA binding [GO:0003677];-;nucleus [GO:0005634];-
F1QQU4	Diaphanous-related formin 3		diaph3	-;actin cytoskeleton organization [GO:0030036]	-;actin binding [GO:0003779];small GTPase binding [GO:0031267]	-	-;actin cytoskeleton organization [GO:0030036];-;actin binding [GO:0003779];small GTPase binding [GO:0031267];-
E7F700	HECT and RLD domain-containing E3 ubiquitin protein ligase 4	557513	herc4	-	ubiquitin-protein transferase activity [GO:0004842]	-	-;ubiquitin-protein transferase activity [GO:0004842];-
A0A2R8RSE1	Uncharacterized protein		brwd3	cytoskeleton organization [GO:0007010];-;regulation of cell shape [GO:0008360];regulation of transcription by RNA polymerase II [GO:0006357]	-	nucleus [GO:0005634];-	cytoskeleton organization [GO:0007010];-;regulation of cell shape [GO:0008360];regulation of transcription by RNA polymerase II [GO:0006357];-;nucleus [GO:0005634];-
E7F4J7	DNA-dependent protein kinase catalytic subunit	562283	prkdc	T cell receptor V(D)J recombination [GO:0033153];double-strand break repair [GO:0006302];immunoglobulin heavy chain V-D-J recombination [GO:0071707];intrinsic apoptotic signaling pathway in response to DNA damage [GO:0008630];immunoglobulin V(D)J recombination [GO:0033152];T cell differentiation [GO:0030217];telomere maintenance [GO:0000723];double-strand break repair via nonhomologous end joinin…	protein serine kinase activity [GO:0106310];protein threonine kinase activity [GO:0106311];ATP binding [GO:0005524];DNA-dependent protein kinase activity [GO:0004677];DNA binding [GO:0003677];protein serine/threonine kinase activity [GO:0004674];-	nucleolus [GO:0005730];nucleus [GO:0005634];-	T cell receptor V(D)J recombination [GO:0033153];double-strand break repair [GO:0006302];immunoglobulin heavy chain V-D-J recombination [GO:0071707];intrinsic apoptotic signaling pathway in response to DNA damage [GO:0008630];immunoglobulin V(D)J recombination [GO:0033152];T cell differentiation [GO:0030217];telomere maintenance [GO:0000723];double-strand break repair via nonhomologous end joinin…
Q08C41	Dgcr8 protein		dgcr8	primary miRNA processing [GO:0031053];-	identical protein binding [GO:0042802];double-stranded RNA binding [GO:0003725];heme binding [GO:0020037];-;primary miRNA binding [GO:0070878]	microprocessor complex [GO:0070877];-	primary miRNA processing [GO:0031053];-;identical protein binding [GO:0042802];double-stranded RNA binding [GO:0003725];heme binding [GO:0020037];-;primary miRNA binding [GO:0070878];microprocessor complex [GO:0070877];-
Q6NYQ7	Proton-translocating NAD(P)(+) transhydrogenase	406619	nnt	-;proton transmembrane transport [GO:1902600];NADPH regeneration [GO:0006740]	NADP binding [GO:0050661];-;NAD binding [GO:0051287];NAD(P)+ transhydrogenase activity [GO:0008746]	integral component of membrane [GO:0016021];-	-;proton transmembrane transport [GO:1902600];NADPH regeneration [GO:0006740];NADP binding [GO:0050661];-;NAD binding [GO:0051287];NAD(P)+ transhydrogenase activity [GO:0008746];integral component of membrane [GO:0016021];-
F1RBT2	DNA helicase	560622	chd4b	-	nucleosome-dependent ATPase activity [GO:0070615];ATP binding [GO:0005524];metal ion binding [GO:0046872];hydrolase activity [GO:0016787];DNA helicase activity [GO:0003678]	-	-;nucleosome-dependent ATPase activity [GO:0070615];ATP binding [GO:0005524];metal ion binding [GO:0046872];hydrolase activity [GO:0016787];DNA helicase activity [GO:0003678];-
F1RAC4	PWP2 small subunit processome component		pwp2h	ribosomal small subunit assembly [GO:0000028];maturation of SSU-rRNA from tricistronic rRNA transcript (SSU-rRNA, 5.8S rRNA, LSU-rRNA) [GO:0000462];digestive system development [GO:0055123];ribosome biogenesis [GO:0042254];-	-	small-subunit processome [GO:0032040];-;Pwp2p-containing subcomplex of 90S preribosome [GO:0034388]	ribosomal small subunit assembly [GO:0000028];maturation of SSU-rRNA from tricistronic rRNA transcript (SSU-rRNA, 5.8S rRNA, LSU-rRNA) [GO:0000462];digestive system development [GO:0055123];ribosome biogenesis [GO:0042254];-;-;small-subunit processome [GO:0032040];-;Pwp2p-containing subcomplex of 90S preribosome [GO:0034388]
A5PL99	LOC572121 protein		incenp	mitotic sister chromatid segregation [GO:0000070];regulation of mitotic cytokinesis [GO:1902412]	-	-	mitotic sister chromatid segregation [GO:0000070];regulation of mitotic cytokinesis [GO:1902412];-;-
Q90X41	Novel protein similar to human splicing factor 3a, subunit 1, 120kD (SF3A1)	796388	sf3a1	mRNA processing [GO:0006397];-;RNA splicing [GO:0008380]	RNA binding [GO:0003723];-	U2-type prespliceosome [GO:0071004];catalytic step 2 spliceosome [GO:0071013];-;U2 snRNP [GO:0005686]	mRNA processing [GO:0006397];-;RNA splicing [GO:0008380];RNA binding [GO:0003723];-;U2-type prespliceosome [GO:0071004];catalytic step 2 spliceosome [GO:0071013];-;U2 snRNP [GO:0005686]
A0A286YBN1	Proline-rich coiled-coil 2C	407633	prrc2c	cell differentiation [GO:0030154]	-	-	cell differentiation [GO:0030154];-;-
Q5EB13	LOC564406 protein		cpsf1	-	-	-	-
E7FG54	Myosin regulatory light chain 2a	100537244	myl2a	-	calcium ion binding [GO:0005509]	-	-;calcium ion binding [GO:0005509];-
I3IT16	Ubiquitin-specific peptidase 8	565434	usp8	endosome organization [GO:0007032];Ras protein signal transduction [GO:0007265];protein K48-linked deubiquitination [GO:0071108];ubiquitin-dependent protein catabolic process [GO:0006511];protein K63-linked deubiquitination [GO:0070536];-	thiol-dependent deubiquitinase [GO:0004843];-	dendritic spine [GO:0043197];extrinsic component of endosome membrane [GO:0031313];extrinsic component of plasma membrane [GO:0019897];midbody [GO:0030496];postsynaptic density [GO:0014069];cytosol [GO:0005829];-	endosome organization [GO:0007032];Ras protein signal transduction [GO:0007265];protein K48-linked deubiquitination [GO:0071108];ubiquitin-dependent protein catabolic process [GO:0006511];protein K63-linked deubiquitination [GO:0070536];-;thiol-dependent deubiquitinase [GO:0004843];-;dendritic spine [GO:0043197];extrinsic component of endosome membrane [GO:0031313];extrinsic component of plasma m…
Q5CZS8	Oxysterol-binding protein		osbpl7	-	sterol transporter activity [GO:0015248];cholesterol binding [GO:0015485];-;sterol binding [GO:0032934]	perinuclear endoplasmic reticulum [GO:0097038];membrane [GO:0016020];cytosol [GO:0005829];-;plasma membrane [GO:0005886];intracellular membrane-bounded organelle [GO:0043231]	-;sterol transporter activity [GO:0015248];cholesterol binding [GO:0015485];-;sterol binding [GO:0032934];perinuclear endoplasmic reticulum [GO:0097038];membrane [GO:0016020];cytosol [GO:0005829];-;plasma membrane [GO:0005886];intracellular membrane-bounded organelle [GO:0043231]
X1WEJ6	Nodal modulator	446115	nomo	regulation of signal transduction [GO:0009966];negative regulation of nodal signaling pathway involved in determination of lateral mesoderm left/right asymmetry [GO:1900176];-	carbohydrate binding [GO:0030246];-	-;endoplasmic reticulum membrane [GO:0005789]	regulation of signal transduction [GO:0009966];negative regulation of nodal signaling pathway involved in determination of lateral mesoderm left/right asymmetry [GO:1900176];-;carbohydrate binding [GO:0030246];-;-;endoplasmic reticulum membrane [GO:0005789]
E9QBC8	TAO kinase 3a	798408	taok3a	MAPK cascade [GO:0000165];neuron projection morphogenesis [GO:0048812];stress-activated protein kinase signaling cascade [GO:0031098];activation of protein kinase activity [GO:0032147];-	protein serine/threonine kinase activity [GO:0004674];ATP binding [GO:0005524];-	-;cytoplasm [GO:0005737]	MAPK cascade [GO:0000165];neuron projection morphogenesis [GO:0048812];stress-activated protein kinase signaling cascade [GO:0031098];activation of protein kinase activity [GO:0032147];-;protein serine/threonine kinase activity [GO:0004674];ATP binding [GO:0005524];-;-;cytoplasm [GO:0005737]
A0A0R4IJ07	Elongator complex protein 1	561039	elp1	enteric nervous system development [GO:0048484];-;tRNA wobble base 5-methoxycarbonylmethyl-2-thiouridinylation [GO:0002926]	tRNA binding [GO:0000049];-	-;nucleus [GO:0005634];elongator holoenzyme complex [GO:0033588];cytosol [GO:0005829]	enteric nervous system development [GO:0048484];-;tRNA wobble base 5-methoxycarbonylmethyl-2-thiouridinylation [GO:0002926];tRNA binding [GO:0000049];-;-;nucleus [GO:0005634];elongator holoenzyme complex [GO:0033588];cytosol [GO:0005829]
E7F225	Zgc:163061			nucleosome assembly [GO:0006334];-	-;DNA binding [GO:0003677]	nucleus [GO:0005634];-;nucleosome [GO:0000786]	nucleosome assembly [GO:0006334];-;-;DNA binding [GO:0003677];nucleus [GO:0005634];-;nucleosome [GO:0000786]
F1QS51	Early endosome antigen 1	492695	eea1	-	metal ion binding [GO:0046872]	-	-;metal ion binding [GO:0046872];-
A4IGC8	Delta-1-pyrroline-5-carboxylate synthase	557186	aldh18a1	L-proline biosynthetic process [GO:0055129];-	glutamate-5-semialdehyde dehydrogenase activity [GO:0004350];ATP binding [GO:0005524];-;glutamate 5-kinase activity [GO:0004349]	-;mitochondrion [GO:0005739]	L-proline biosynthetic process [GO:0055129];-;glutamate-5-semialdehyde dehydrogenase activity [GO:0004350];ATP binding [GO:0005524];-;glutamate 5-kinase activity [GO:0004349];-;mitochondrion [GO:0005739]
E7FGL0	Timeless circadian clock	325855	timeless	replication fork protection [GO:0048478];DNA repair [GO:0006281];replication fork arrest [GO:0043111];rhythmic process [GO:0048511];DNA replication checkpoint [GO:0000076];-	-;DNA binding [GO:0003677]	replication fork protection complex [GO:0031298];-	replication fork protection [GO:0048478];DNA repair [GO:0006281];replication fork arrest [GO:0043111];rhythmic process [GO:0048511];DNA replication checkpoint [GO:0000076];-;-;DNA binding [GO:0003677];replication fork protection complex [GO:0031298];-
Q1JPZ7	Pre-mRNA-processing factor 39	368864	prpf39	mRNA 5'-splice site recognition [GO:0000395];-	-	commitment complex [GO:0000243];U1 snRNP [GO:0005685];-;U2-type prespliceosome [GO:0071004]	mRNA 5'-splice site recognition [GO:0000395];-;-;commitment complex [GO:0000243];U1 snRNP [GO:0005685];-;U2-type prespliceosome [GO:0071004]
Q66HV4	Coatomer subunit beta	338138	copb1	somite development [GO:0061053];notochord development [GO:0030903];endoplasmic reticulum to Golgi vesicle-mediated transport [GO:0006888];intra-Golgi vesicle-mediated transport [GO:0006891];intracellular protein transport [GO:0006886];-	structural molecule activity [GO:0005198];-	COPI vesicle coat [GO:0030126];-;Golgi membrane [GO:0000139]	somite development [GO:0061053];notochord development [GO:0030903];endoplasmic reticulum to Golgi vesicle-mediated transport [GO:0006888];intra-Golgi vesicle-mediated transport [GO:0006891];intracellular protein transport [GO:0006886];-;structural molecule activity [GO:0005198];-;COPI vesicle coat [GO:0030126];-;Golgi membrane [GO:0000139]
Q7SX88	Npepps protein		npepps	proteolysis [GO:0006508];peptide catabolic process [GO:0043171];-	peptide binding [GO:0042277];zinc ion binding [GO:0008270];aminopeptidase activity [GO:0004177];-;metalloaminopeptidase activity [GO:0070006]	-;cytoplasm [GO:0005737]	proteolysis [GO:0006508];peptide catabolic process [GO:0043171];-;peptide binding [GO:0042277];zinc ion binding [GO:0008270];aminopeptidase activity [GO:0004177];-;metalloaminopeptidase activity [GO:0070006];-;cytoplasm [GO:0005737]
U3JAU2	Trinucleotide repeat-containing adaptor 6B		tnrc6b	gene silencing by miRNA [GO:0035195];positive regulation of nuclear-transcribed mRNA poly(A) tail shortening [GO:0060213];-;miRNA mediated inhibition of translation [GO:0035278]	nucleic acid binding [GO:0003676];-	-;nucleoplasm [GO:0005654];P-body [GO:0000932]	gene silencing by miRNA [GO:0035195];positive regulation of nuclear-transcribed mRNA poly(A) tail shortening [GO:0060213];-;miRNA mediated inhibition of translation [GO:0035278];nucleic acid binding [GO:0003676];-;-;nucleoplasm [GO:0005654];P-body [GO:0000932]
Q6DHU3	Keratin 97	436656	krt97	-	structural molecule activity [GO:0005198];-	-;intermediate filament [GO:0005882]	-;structural molecule activity [GO:0005198];-;-;intermediate filament [GO:0005882]
A1A5H6	CCR4-NOT transcription complex subunit 1	448949	cnot1	positive regulation of cytoplasmic mRNA processing body assembly [GO:0010606];negative regulation of retinoic acid receptor signaling pathway [GO:0048387];positive regulation of nuclear-transcribed mRNA poly(A) tail shortening [GO:0060213];negative regulation of transcription by RNA polymerase II [GO:0000122];negative regulation of intracellular estrogen receptor signaling pathway [GO:0033147];po…	molecular adaptor activity [GO:0060090];estrogen receptor binding [GO:0030331];-;retinoic acid receptor binding [GO:0042974]	P-body [GO:0000932];nucleus [GO:0005634];CCR4-NOT core complex [GO:0030015];-;CCR4-NOT complex [GO:0030014]	positive regulation of cytoplasmic mRNA processing body assembly [GO:0010606];negative regulation of retinoic acid receptor signaling pathway [GO:0048387];positive regulation of nuclear-transcribed mRNA poly(A) tail shortening [GO:0060213];negative regulation of transcription by RNA polymerase II [GO:0000122];negative regulation of intracellular estrogen receptor signaling pathway [GO:0033147];po…
Q7ZU82	Kinesin-like protein	406257		-;microtubule-based movement [GO:0007018]	ATPase activity [GO:0016887];microtubule motor activity [GO:0003777];ATP binding [GO:0005524];microtubule binding [GO:0008017];ATP-dependent microtubule motor activity [GO:1990939];-	nucleus [GO:0005634];kinesin complex [GO:0005871];microtubule [GO:0005874];-	-;microtubule-based movement [GO:0007018];ATPase activity [GO:0016887];microtubule motor activity [GO:0003777];ATP binding [GO:0005524];microtubule binding [GO:0008017];ATP-dependent microtubule motor activity [GO:1990939];-;nucleus [GO:0005634];kinesin complex [GO:0005871];microtubule [GO:0005874];-
F8W411	RAD50 homolog, double strand break repair protein	553029	rad50	chromosome organization involved in meiotic cell cycle [GO:0070192];telomere maintenance via telomerase [GO:0007004];double-strand break repair [GO:0006302];telomere maintenance via recombination [GO:0000722];nucleic acid phosphodiester bond hydrolysis [GO:0090305];DNA duplex unwinding [GO:0032508];-	double-stranded telomeric DNA binding [GO:0003691];ATPase activity [GO:0016887];ATP binding [GO:0005524];G-quadruplex DNA binding [GO:0051880];single-stranded telomeric DNA binding [GO:0043047];metal ion binding [GO:0046872];-	Mre11 complex [GO:0030870];condensed nuclear chromosome [GO:0000794];-	chromosome organization involved in meiotic cell cycle [GO:0070192];telomere maintenance via telomerase [GO:0007004];double-strand break repair [GO:0006302];telomere maintenance via recombination [GO:0000722];nucleic acid phosphodiester bond hydrolysis [GO:0090305];DNA duplex unwinding [GO:0032508];-;double-stranded telomeric DNA binding [GO:0003691];ATPase activity [GO:0016887];ATP binding [GO:0…
E7EZX1	Histone H2A	559220	hist1h2a5	chromatin silencing [GO:0006342];-	protein heterodimerization activity [GO:0046982];-;DNA binding [GO:0003677]	nucleus [GO:0005634];-;nucleosome [GO:0000786]	chromatin silencing [GO:0006342];-;protein heterodimerization activity [GO:0046982];-;DNA binding [GO:0003677];nucleus [GO:0005634];-;nucleosome [GO:0000786]
F1R237	Tudor domain-containing 6	565665	tdrd6	organelle assembly [GO:0070925];regulation of oogenesis [GO:1905879];P granule assembly [GO:1903863];spermatogenesis [GO:0007283];germ cell development [GO:0007281];-	-	germ plasm [GO:0060293];P granule [GO:0043186];chromatoid body [GO:0033391];-;mitochondrial cloud [GO:0032019]	organelle assembly [GO:0070925];regulation of oogenesis [GO:1905879];P granule assembly [GO:1903863];spermatogenesis [GO:0007283];germ cell development [GO:0007281];-;-;germ plasm [GO:0060293];P granule [GO:0043186];chromatoid body [GO:0033391];-;mitochondrial cloud [GO:0032019]
Q2LEK1	Dynein cytoplasmic 1 heavy chain 1	335110	dync1h1	myelination [GO:0042552];microtubule-based movement [GO:0007018];camera-type eye photoreceptor cell differentiation [GO:0060219];-;central nervous system myelination [GO:0022010]	ATP-dependent microtubule motor activity, minus-end-directed [GO:0008569];ATP binding [GO:0005524];-	-;dynein complex [GO:0030286];microtubule [GO:0005874];cytoplasm [GO:0005737]	myelination [GO:0042552];microtubule-based movement [GO:0007018];camera-type eye photoreceptor cell differentiation [GO:0060219];-;central nervous system myelination [GO:0022010];ATP-dependent microtubule motor activity, minus-end-directed [GO:0008569];ATP binding [GO:0005524];-;-;dynein complex [GO:0030286];microtubule [GO:0005874];cytoplasm [GO:0005737]
A5WVL9	Non-specific serine/threonine protein kinase	558314	dapk1	positive regulation of apoptotic process [GO:0043065];intracellular signal transduction [GO:0035556];apoptotic process [GO:0006915];-	protein serine kinase activity [GO:0106310];protein threonine kinase activity [GO:0106311];ATP binding [GO:0005524];protein serine/threonine kinase activity [GO:0004674];-	-;nucleus [GO:0005634];cytoplasm [GO:0005737]	positive regulation of apoptotic process [GO:0043065];intracellular signal transduction [GO:0035556];apoptotic process [GO:0006915];-;protein serine kinase activity [GO:0106310];protein threonine kinase activity [GO:0106311];ATP binding [GO:0005524];protein serine/threonine kinase activity [GO:0004674];-;-;nucleus [GO:0005634];cytoplasm [GO:0005737]
Q1LWQ1	Novel protein similar to vertebrate superkiller viralicidic activity 2-like 2 (S. cerevisiae) (SKIV2L2)	559653	skiv2l	nuclear-transcribed mRNA catabolic process, 3'-5' exonucleolytic nonsense-mediated decay [GO:0070478];-;RNA catabolic process [GO:0006401]	ATP binding [GO:0005524];RNA binding [GO:0003723];-;RNA helicase activity [GO:0003724]	Ski complex [GO:0055087];-	nuclear-transcribed mRNA catabolic process, 3'-5' exonucleolytic nonsense-mediated decay [GO:0070478];-;RNA catabolic process [GO:0006401];ATP binding [GO:0005524];RNA binding [GO:0003723];-;RNA helicase activity [GO:0003724];Ski complex [GO:0055087];-
A4VCH4	VPS35 endosomal protein-sorting factor-like	563454	vps35l	-;endocytic recycling [GO:0032456];protein transport [GO:0015031]	-	endosome [GO:0005768];-	-;endocytic recycling [GO:0032456];protein transport [GO:0015031];-;endosome [GO:0005768];-
E7EXW8	Golgi apparatus protein 1		glg1a	-	fibroblast growth factor binding [GO:0017134];-	cytoskeleton [GO:0005856];-;Golgi membrane [GO:0000139];integral component of membrane [GO:0016021]	-;fibroblast growth factor binding [GO:0017134];-;cytoskeleton [GO:0005856];-;Golgi membrane [GO:0000139];integral component of membrane [GO:0016021]
B8JIY2	Nucleolar and coiled-body phosphoprotein 1	561131	nolc1	embryonic cranial skeleton morphogenesis [GO:0048701];-;cranial skeletal system development [GO:1904888]	-	nucleolus [GO:0005730];nucleoplasm [GO:0005654];-	embryonic cranial skeleton morphogenesis [GO:0048701];-;cranial skeletal system development [GO:1904888];-;nucleolus [GO:0005730];nucleoplasm [GO:0005654];-
Q6DHE5	Cleavage and polyadenylation specificity factor subunit 2	436657	cpsf2	pre-mRNA cleavage required for polyadenylation [GO:0098789];mRNA 3'-end processing by stem-loop binding and cleavage [GO:0006398];-;mRNA polyadenylation [GO:0006378]	RNA binding [GO:0003723];-	-;mRNA cleavage and polyadenylation specificity factor complex [GO:0005847]	pre-mRNA cleavage required for polyadenylation [GO:0098789];mRNA 3'-end processing by stem-loop binding and cleavage [GO:0006398];-;mRNA polyadenylation [GO:0006378];RNA binding [GO:0003723];-;-;mRNA cleavage and polyadenylation specificity factor complex [GO:0005847]
F1QB47	Eukaryotic translation initiation factor 5B		eif5b	-	GTPase activity [GO:0003924];GTP binding [GO:0005525];translation initiation factor activity [GO:0003743]	-	-;GTPase activity [GO:0003924];GTP binding [GO:0005525];translation initiation factor activity [GO:0003743];-
Q800H6	Matrin 3-like 1.1	556290	matr3l1.1	-	zinc ion binding [GO:0008270];RNA binding [GO:0003723];-	nucleus [GO:0005634];-	-;zinc ion binding [GO:0008270];RNA binding [GO:0003723];-;nucleus [GO:0005634];-
E7F5M0	Nucleoporin 214		nup214	RNA export from nucleus [GO:0006405];protein import into nucleus [GO:0006606];Notch signaling pathway [GO:0007219];-	structural constituent of nuclear pore [GO:0017056];nuclear localization sequence binding [GO:0008139];-	nuclear pore [GO:0005643];-	RNA export from nucleus [GO:0006405];protein import into nucleus [GO:0006606];Notch signaling pathway [GO:0007219];-;structural constituent of nuclear pore [GO:0017056];nuclear localization sequence binding [GO:0008139];-;nuclear pore [GO:0005643];-
E9QB91	Si:ch73-138n13.1		si:ch73-138n13.1	-	-	-	-
Q7SY42	TRAF2 and NCK interacting kinase a	325042	tnika	MAPK cascade [GO:0000165];convergent extension involved in gastrulation [GO:0060027];regulation of cell shape [GO:0008360];neuron projection morphogenesis [GO:0048812];stress-activated protein kinase signaling cascade [GO:0031098];gastrulation [GO:0007369];activation of protein kinase activity [GO:0032147];-	protein serine/threonine kinase activity [GO:0004674];ATP binding [GO:0005524];-	-;cytoplasm [GO:0005737]	MAPK cascade [GO:0000165];convergent extension involved in gastrulation [GO:0060027];regulation of cell shape [GO:0008360];neuron projection morphogenesis [GO:0048812];stress-activated protein kinase signaling cascade [GO:0031098];gastrulation [GO:0007369];activation of protein kinase activity [GO:0032147];-;protein serine/threonine kinase activity [GO:0004674];ATP binding [GO:0005524];-;-;cytopl…
Q1LVY2	RAB GTPase-activating protein 1-like		rabgap1l	activation of GTPase activity [GO:0090630];intracellular protein transport [GO:0006886];-	-;GTPase activator activity [GO:0005096]	-	activation of GTPase activity [GO:0090630];intracellular protein transport [GO:0006886];-;-;GTPase activator activity [GO:0005096];-
B8A5D8	DNA replication ATP-dependent helicase/nuclease	559535	dna2	DNA replication, Okazaki fragment processing [GO:0033567];mitochondrial DNA replication [GO:0006264];replication fork reversal [GO:0071932];positive regulation of DNA replication [GO:0045740];base-excision repair [GO:0006284];-;DNA replication, removal of RNA primer [GO:0043137]	4 iron, 4 sulfur cluster binding [GO:0051539];site-specific endodeoxyribonuclease activity, specific for altered base [GO:0016890];5'-flap endonuclease activity [GO:0017108];ATP binding [GO:0005524];RNA binding [GO:0003723];metal ion binding [GO:0046872];DNA binding [GO:0003677];single-stranded DNA helicase activity [GO:0017116];-	-;nucleus [GO:0005634];cytoplasm [GO:0005737];mitochondrion [GO:0005739]	DNA replication, Okazaki fragment processing [GO:0033567];mitochondrial DNA replication [GO:0006264];replication fork reversal [GO:0071932];positive regulation of DNA replication [GO:0045740];base-excision repair [GO:0006284];-;DNA replication, removal of RNA primer [GO:0043137];4 iron, 4 sulfur cluster binding [GO:0051539];site-specific endodeoxyribonuclease activity, specific for altered base […
F1RB63	Myosin XIX		myo19	-;vesicle transport along actin filament [GO:0030050];actin filament organization [GO:0007015]	actin-dependent ATPase activity [GO:0030898];microfilament motor activity [GO:0000146];ATP binding [GO:0005524];actin filament binding [GO:0051015];-	cytoplasm [GO:0005737];myosin complex [GO:0016459];vesicle [GO:0031982];actin cytoskeleton [GO:0015629];-	-;vesicle transport along actin filament [GO:0030050];actin filament organization [GO:0007015];actin-dependent ATPase activity [GO:0030898];microfilament motor activity [GO:0000146];ATP binding [GO:0005524];actin filament binding [GO:0051015];-;cytoplasm [GO:0005737];myosin complex [GO:0016459];vesicle [GO:0031982];actin cytoskeleton [GO:0015629];-
E9QHQ1	Si:ch211-146l10.7	100537564	si:ch211-146l10.7	-	-	-	-
Q5RGI2	Nuclear pore complex protein	562350	nup107	nuclear pore complex assembly [GO:0051292];protein import into nucleus [GO:0006606];mRNA export from nucleus [GO:0006406];regulation of transcription, DNA-templated [GO:0006355];posttranscriptional tethering of RNA polymerase II gene DNA at nuclear periphery [GO:0000973];-	structural constituent of nuclear pore [GO:0017056];-	nuclear membrane [GO:0031965];-;nuclear pore outer ring [GO:0031080]	nuclear pore complex assembly [GO:0051292];protein import into nucleus [GO:0006606];mRNA export from nucleus [GO:0006406];regulation of transcription, DNA-templated [GO:0006355];posttranscriptional tethering of RNA polymerase II gene DNA at nuclear periphery [GO:0000973];-;structural constituent of nuclear pore [GO:0017056];-;nuclear membrane [GO:0031965];-;nuclear pore outer ring [GO:0031080]
A0A0R4IUL0	Peptidylprolyl isomerase	571805	fkbp15b	-	peptidyl-prolyl cis-trans isomerase activity [GO:0003755];-	growth cone [GO:0030426];-	-;peptidyl-prolyl cis-trans isomerase activity [GO:0003755];-;growth cone [GO:0030426];-
Q6PFS4	MICOS complex subunit MIC60	327206	immt	-;cristae formation [GO:0042407]	-	MICOS complex [GO:0061617];-	-;cristae formation [GO:0042407];-;MICOS complex [GO:0061617];-
A0A0R4IGK1	Tyrosine-protein kinase BAZ1B		baz1b	-;chromatin remodeling [GO:0006338]	-;metal ion binding [GO:0046872];protein tyrosine kinase activity [GO:0004713]	nucleus [GO:0005634];-	-;chromatin remodeling [GO:0006338];-;metal ion binding [GO:0046872];protein tyrosine kinase activity [GO:0004713];nucleus [GO:0005634];-
Q58EG5	Si:dkeyp-26a9.1 protein		ncapg	mitotic chromosome condensation [GO:0007076];cell division [GO:0051301];-;mitotic sister chromatid segregation [GO:0000070]	-	-;condensin complex [GO:0000796];cytoplasm [GO:0005737];condensed chromosome [GO:0000793]	mitotic chromosome condensation [GO:0007076];cell division [GO:0051301];-;mitotic sister chromatid segregation [GO:0000070];-;-;condensin complex [GO:0000796];cytoplasm [GO:0005737];condensed chromosome [GO:0000793]
F1QWH7	Kinesin family member 15		kif15	-;microtubule-based movement [GO:0007018];regulation of axon extension [GO:0030516]	ATPase activity [GO:0016887];microtubule motor activity [GO:0003777];ATP binding [GO:0005524];microtubule binding [GO:0008017];ATP-dependent microtubule motor activity [GO:1990939];-	microtubule [GO:0005874];cytoplasm [GO:0005737];kinesin complex [GO:0005871];spindle [GO:0005819];-	-;microtubule-based movement [GO:0007018];regulation of axon extension [GO:0030516];ATPase activity [GO:0016887];microtubule motor activity [GO:0003777];ATP binding [GO:0005524];microtubule binding [GO:0008017];ATP-dependent microtubule motor activity [GO:1990939];-;microtubule [GO:0005874];cytoplasm [GO:0005737];kinesin complex [GO:0005871];spindle [GO:0005819];-
F1Q4S6	Nucleolar protein 6	334362	nol6	rRNA processing [GO:0006364];-;tRNA export from nucleus [GO:0006409]	RNA binding [GO:0003723];-	small-subunit processome [GO:0032040];UTP-C complex [GO:0034456];-;CURI complex [GO:0032545]	rRNA processing [GO:0006364];-;tRNA export from nucleus [GO:0006409];RNA binding [GO:0003723];-;small-subunit processome [GO:0032040];UTP-C complex [GO:0034456];-;CURI complex [GO:0032545]
A0A2R8RYQ3	Calmodulin		calm2a	-	enzyme regulator activity [GO:0030234];calcium ion binding [GO:0005509]	-	-;enzyme regulator activity [GO:0030234];calcium ion binding [GO:0005509];-
Q5RID1	Zona pellucida protein AX 2		zpax2	-	-	-	-
A2RV18	DIS3-like exonuclease 1	560362	dis3l	-;rRNA catabolic process [GO:0016075]	3'-5'-exoribonuclease activity [GO:0000175];RNA binding [GO:0003723];-	-;exosome (RNase complex) [GO:0000178];cytoplasmic exosome (RNase complex) [GO:0000177]	-;rRNA catabolic process [GO:0016075];3'-5'-exoribonuclease activity [GO:0000175];RNA binding [GO:0003723];-;-;exosome (RNase complex) [GO:0000178];cytoplasmic exosome (RNase complex) [GO:0000177]
Q6PCR7	Eukaryotic translation initiation factor 3 subunit A	327515	eif3a	translation reinitiation [GO:0002188];-;formation of cytoplasmic translation initiation complex [GO:0001732]	mRNA binding [GO:0003729];-;translation initiation factor activity [GO:0003743]	eukaryotic translation initiation factor 3 complex, eIF3m [GO:0071541];eukaryotic translation initiation factor 3 complex [GO:0005852];eukaryotic 43S preinitiation complex [GO:0016282];eukaryotic translation initiation factor 3 complex, eIF3e [GO:0071540];eukaryotic 48S preinitiation complex [GO:0033290];multi-eIF complex [GO:0043614];-	translation reinitiation [GO:0002188];-;formation of cytoplasmic translation initiation complex [GO:0001732];mRNA binding [GO:0003729];-;translation initiation factor activity [GO:0003743];eukaryotic translation initiation factor 3 complex, eIF3m [GO:0071541];eukaryotic translation initiation factor 3 complex [GO:0005852];eukaryotic 43S preinitiation complex [GO:0016282];eukaryotic translation in…
A0A0R4IFT8	Ubiquitin-specific peptidase 47	100101645	usp47	regulation of protein stability [GO:0031647];protein deubiquitination [GO:0016579];-;ubiquitin-dependent protein catabolic process [GO:0006511]	thiol-dependent deubiquitinase [GO:0004843];-;cysteine-type endopeptidase activity [GO:0004197]	nucleus [GO:0005634];-;cytosol [GO:0005829]	regulation of protein stability [GO:0031647];protein deubiquitination [GO:0016579];-;ubiquitin-dependent protein catabolic process [GO:0006511];thiol-dependent deubiquitinase [GO:0004843];-;cysteine-type endopeptidase activity [GO:0004197];nucleus [GO:0005634];-;cytosol [GO:0005829]
Q4V956	Linker histone H1M	327403	h1m	negative regulation of DNA recombination [GO:0045910];negative regulation of chromatin silencing [GO:0031936];chromosome condensation [GO:0030261];nucleosome assembly [GO:0006334];-;nucleosome positioning [GO:0016584]	double-stranded DNA binding [GO:0003690];-;nucleosomal DNA binding [GO:0031492]	nucleus [GO:0005634];chromatin [GO:0000785];-;nucleosome [GO:0000786]	negative regulation of DNA recombination [GO:0045910];negative regulation of chromatin silencing [GO:0031936];chromosome condensation [GO:0030261];nucleosome assembly [GO:0006334];-;nucleosome positioning [GO:0016584];double-stranded DNA binding [GO:0003690];-;nucleosomal DNA binding [GO:0031492];nucleus [GO:0005634];chromatin [GO:0000785];-;nucleosome [GO:0000786]
A0A0R4IYD3	WD repeat domain 47b	567031	wdr47b	-	-	-	-
E9QG16	Zgc:113984			-	carbohydrate binding [GO:0030246]	-	-;carbohydrate binding [GO:0030246];-
A9JSS8	Ints3 protein		ints3	-	-	-	-
A0A286Y967	Kinesin-like protein	30627	kif23	microtubule-based movement [GO:0007018];vesicle transport along microtubule [GO:0047496];embryonic cleavage [GO:0040016];mitotic spindle midzone assembly [GO:0051256];mitotic cytokinesis [GO:0000281];cleavage furrow formation [GO:0036089];-	ATPase activity [GO:0016887];microtubule motor activity [GO:0003777];ATP binding [GO:0005524];microtubule binding [GO:0008017];ATP-dependent microtubule motor activity [GO:1990939];-	cleavage furrow [GO:0032154];microtubule [GO:0005874];cytoplasm [GO:0005737];kinesin complex [GO:0005871];nucleus [GO:0005634];-	microtubule-based movement [GO:0007018];vesicle transport along microtubule [GO:0047496];embryonic cleavage [GO:0040016];mitotic spindle midzone assembly [GO:0051256];mitotic cytokinesis [GO:0000281];cleavage furrow formation [GO:0036089];-;ATPase activity [GO:0016887];microtubule motor activity [GO:0003777];ATP binding [GO:0005524];microtubule binding [GO:0008017];ATP-dependent microtubule motor…
E7F071	Heterogeneous nuclear ribonucleoprotein U-like 1 like		hnrnpul1l	response to virus [GO:0009615];-;RNA processing [GO:0006396]	RNA binding [GO:0003723];-	nucleoplasm [GO:0005654];-	response to virus [GO:0009615];-;RNA processing [GO:0006396];RNA binding [GO:0003723];-;nucleoplasm [GO:0005654];-
F1Q7S8	Protein argonaute-3		ago3a	-;regulation of stem cell proliferation [GO:0072091];miRNA mediated inhibition of translation [GO:0035278]	miRNA binding [GO:0035198];-	-;P-body [GO:0000932];RISC complex [GO:0016442]	-;regulation of stem cell proliferation [GO:0072091];miRNA mediated inhibition of translation [GO:0035278];miRNA binding [GO:0035198];-;-;P-body [GO:0000932];RISC complex [GO:0016442]
H9GXL1	Zmp:0000001114	557248	zmp:0000001114	-	serine-type endopeptidase activity [GO:0004252];-	integral component of membrane [GO:0016021];-	-;serine-type endopeptidase activity [GO:0004252];-;integral component of membrane [GO:0016021];-
A5WUN7	Calmodulin-regulated spectrin-associated protein 1-B	561094	camsap1b	regulation of microtubule polymerization [GO:0031113];cytoplasmic microtubule organization [GO:0031122];cytoskeleton organization [GO:0007010];negative regulation of microtubule depolymerization [GO:0007026];regulation of cell morphogenesis [GO:0022604];microtubule cytoskeleton organization [GO:0000226];neuron projection development [GO:0031175];-	calmodulin binding [GO:0005516];microtubule minus-end binding [GO:0051011];microtubule binding [GO:0008017];spectrin binding [GO:0030507];-	-;microtubule [GO:0005874];cytoplasm [GO:0005737]	regulation of microtubule polymerization [GO:0031113];cytoplasmic microtubule organization [GO:0031122];cytoskeleton organization [GO:0007010];negative regulation of microtubule depolymerization [GO:0007026];regulation of cell morphogenesis [GO:0022604];microtubule cytoskeleton organization [GO:0000226];neuron projection development [GO:0031175];-;calmodulin binding [GO:0005516];microtubule minus…
Q6TEL1	Double-strand-break repair protein rad21 homolog A	322275	rad21a	heart development [GO:0007507];cell division [GO:0051301];enteric nervous system development [GO:0048484];replication-born double-strand break repair via sister chromatid exchange [GO:1990414];ventriculo bulbo valve morphogenesis [GO:0003187];pharyngeal system development [GO:0060037];atrioventricular valve morphogenesis [GO:0003181];blood circulation [GO:0008015];heart looping [GO:0001947];mitot…	-;chromatin binding [GO:0003682];sequence-specific DNA binding [GO:0043565]	spindle pole [GO:0000922];chromosome, centromeric region [GO:0000775];nuclear matrix [GO:0016363];synaptonemal complex [GO:0000795];nuclear mitotic cohesin complex [GO:0034990];cytosol [GO:0005829];nuclear meiotic cohesin complex [GO:0034991];-	heart development [GO:0007507];cell division [GO:0051301];enteric nervous system development [GO:0048484];replication-born double-strand break repair via sister chromatid exchange [GO:1990414];ventriculo bulbo valve morphogenesis [GO:0003187];pharyngeal system development [GO:0060037];atrioventricular valve morphogenesis [GO:0003181];blood circulation [GO:0008015];heart looping [GO:0001947];mitot…
E7FBD0	Neurofibromin 1a		nf1a	heart development [GO:0007507];regulation of GTPase activity [GO:0043087];regulation of glial cell proliferation [GO:0060251];negative regulation of ERK1 and ERK2 cascade [GO:0070373];regulation of cell cycle [GO:0051726];habituation [GO:0046959];oligodendrocyte progenitor proliferation [GO:0070444];memory [GO:0007613];regulation of glial cell differentiation [GO:0045685];blood vessel development…	-	-	heart development [GO:0007507];regulation of GTPase activity [GO:0043087];regulation of glial cell proliferation [GO:0060251];negative regulation of ERK1 and ERK2 cascade [GO:0070373];regulation of cell cycle [GO:0051726];habituation [GO:0046959];oligodendrocyte progenitor proliferation [GO:0070444];memory [GO:0007613];regulation of glial cell differentiation [GO:0045685];blood vessel development…
Q6PBK3	40S ribosomal protein S28	406307	rps28	cytoplasmic translation [GO:0002181];-;ribosomal small subunit assembly [GO:0000028];maturation of SSU-rRNA [GO:0030490]	structural constituent of ribosome [GO:0003735];-	-;cytosolic small ribosomal subunit [GO:0022627];cytoplasmic side of rough endoplasmic reticulum membrane [GO:0098556];polysomal ribosome [GO:0042788]	cytoplasmic translation [GO:0002181];-;ribosomal small subunit assembly [GO:0000028];maturation of SSU-rRNA [GO:0030490];structural constituent of ribosome [GO:0003735];-;-;cytosolic small ribosomal subunit [GO:0022627];cytoplasmic side of rough endoplasmic reticulum membrane [GO:0098556];polysomal ribosome [GO:0042788]
I3ISS5	Ubiquitin carboxyl-terminal hydrolase 7	553758	usp7	regulation of protein stability [GO:0031647];protein deubiquitination [GO:0016579];ubiquitin-dependent protein catabolic process [GO:0006511];-;cranial skeletal system development [GO:1904888]	thiol-dependent deubiquitinase [GO:0004843];-;cysteine-type endopeptidase activity [GO:0004197]	nucleus [GO:0005634];-;cytosol [GO:0005829]	regulation of protein stability [GO:0031647];protein deubiquitination [GO:0016579];ubiquitin-dependent protein catabolic process [GO:0006511];-;cranial skeletal system development [GO:1904888];thiol-dependent deubiquitinase [GO:0004843];-;cysteine-type endopeptidase activity [GO:0004197];nucleus [GO:0005634];-;cytosol [GO:0005829]
A0A286YA00	CTF18, chromosome transmission fidelity factor 18 homolog (S. cerevisiae)		chtf18	DNA duplex unwinding [GO:0032508];-	ATP binding [GO:0005524];-;ATPase activity [GO:0016887];DNA binding [GO:0003677]	nucleus [GO:0005634];-	DNA duplex unwinding [GO:0032508];-;ATP binding [GO:0005524];-;ATPase activity [GO:0016887];DNA binding [GO:0003677];nucleus [GO:0005634];-
A0A0R4IRD0	Dolichyl-diphosphooligosaccharide--protein glycotransferase		stt3a	protein N-linked glycosylation via asparagine [GO:0018279];-;post-translational protein modification [GO:0043687]	dolichyl-diphosphooligosaccharide-protein glycotransferase activity [GO:0004579];-;metal ion binding [GO:0046872]	integral component of membrane [GO:0016021];-	protein N-linked glycosylation via asparagine [GO:0018279];-;post-translational protein modification [GO:0043687];dolichyl-diphosphooligosaccharide-protein glycotransferase activity [GO:0004579];-;metal ion binding [GO:0046872];integral component of membrane [GO:0016021];-
F1QD61	Mtr4 exosome RNA helicase		mtrex	fin regeneration [GO:0031101];maturation of 5.8S rRNA [GO:0000460];RNA catabolic process [GO:0006401];positive regulation of cell division [GO:0051781];-	ATP binding [GO:0005524];RNA binding [GO:0003723];-;RNA helicase activity [GO:0003724]	nucleus [GO:0005634];-	fin regeneration [GO:0031101];maturation of 5.8S rRNA [GO:0000460];RNA catabolic process [GO:0006401];positive regulation of cell division [GO:0051781];-;ATP binding [GO:0005524];RNA binding [GO:0003723];-;RNA helicase activity [GO:0003724];nucleus [GO:0005634];-
F1R7B6	Centromere protein E		cenpe	-;microtubule-based movement [GO:0007018];mitotic cell cycle [GO:0000278]	microtubule binding [GO:0008017];-;ATP-dependent microtubule motor activity, plus-end-directed [GO:0008574]	microtubule [GO:0005874];-	-;microtubule-based movement [GO:0007018];mitotic cell cycle [GO:0000278];microtubule binding [GO:0008017];-;ATP-dependent microtubule motor activity, plus-end-directed [GO:0008574];microtubule [GO:0005874];-
A0A2R8RN13	Enhancer of mRNA-decapping protein 4		edc4	-	-	P-body [GO:0000932]	-;-;P-body [GO:0000932]
X1WFY2	Slingshot protein phosphatase 2a	325085	ssh2a	negative regulation of actin filament polymerization [GO:0030837];-;actin cytoskeleton organization [GO:0030036]	protein threonine phosphatase activity [GO:0106307];protein tyrosine/serine/threonine phosphatase activity [GO:0008138];protein tyrosine phosphatase activity [GO:0004725];-;protein serine phosphatase activity [GO:0106306];phosphoprotein phosphatase activity [GO:0004721];actin binding [GO:0003779]	-;cytoskeleton [GO:0005856];cytoplasm [GO:0005737]	negative regulation of actin filament polymerization [GO:0030837];-;actin cytoskeleton organization [GO:0030036];protein threonine phosphatase activity [GO:0106307];protein tyrosine/serine/threonine phosphatase activity [GO:0008138];protein tyrosine phosphatase activity [GO:0004725];-;protein serine phosphatase activity [GO:0106306];phosphoprotein phosphatase activity [GO:0004721];actin binding […
A0A2R8PXX5	Proline-rich coiled-coil 2A	394248	prrc2a	cell differentiation [GO:0030154]	-	-	cell differentiation [GO:0030154];-;-
A9JRY0	Zgc:175136 protein	100136863		-	-	-	-
A0A0R4IMZ8	Karyopherin (importin) beta 1	570700	kpnb1	protein import into nucleus [GO:0006606];-	nuclear localization sequence binding [GO:0008139];nuclear import signal receptor activity [GO:0061608];-;small GTPase binding [GO:0031267]	-;nucleus [GO:0005634];cytoplasm [GO:0005737]	protein import into nucleus [GO:0006606];-;nuclear localization sequence binding [GO:0008139];nuclear import signal receptor activity [GO:0061608];-;small GTPase binding [GO:0031267];-;nucleus [GO:0005634];cytoplasm [GO:0005737]
Q5RGK8	Staphylococcal nuclease domain-containing protein	324404	snd1	-;gene silencing by RNA [GO:0031047]	nucleic acid binding [GO:0003676];-;endoribonuclease activity [GO:0004521]	-;cytoplasm [GO:0005737];RISC complex [GO:0016442]	-;gene silencing by RNA [GO:0031047];nucleic acid binding [GO:0003676];-;endoribonuclease activity [GO:0004521];-;cytoplasm [GO:0005737];RISC complex [GO:0016442]
A0A0G2KHX4	TSC complex subunit 2	567524	tsc2	negative regulation of TOR signaling [GO:0032007];negative regulation of Wnt signaling pathway [GO:0030178];regulation of cell cycle [GO:0051726];negative regulation of protein kinase B signaling [GO:0051898];regulation of small GTPase mediated signal transduction [GO:0051056];negative regulation of insulin receptor signaling pathway [GO:0046627];regulation of action potential firing pattern [GO:…	-;GTPase activator activity [GO:0005096]	-;nucleus [GO:0005634];cytoplasm [GO:0005737];TSC1-TSC2 complex [GO:0033596]	negative regulation of TOR signaling [GO:0032007];negative regulation of Wnt signaling pathway [GO:0030178];regulation of cell cycle [GO:0051726];negative regulation of protein kinase B signaling [GO:0051898];regulation of small GTPase mediated signal transduction [GO:0051056];negative regulation of insulin receptor signaling pathway [GO:0046627];regulation of action potential firing pattern [GO:…
Q66HU9	Pinin	407733	pnn	mRNA processing [GO:0006397];-;RNA splicing [GO:0008380];neural crest cell differentiation [GO:0014033]	-;DNA binding [GO:0003677]	catalytic step 2 spliceosome [GO:0071013];-;nuclear speck [GO:0016607];desmosome [GO:0030057]	mRNA processing [GO:0006397];-;RNA splicing [GO:0008380];neural crest cell differentiation [GO:0014033];-;DNA binding [GO:0003677];catalytic step 2 spliceosome [GO:0071013];-;nuclear speck [GO:0016607];desmosome [GO:0030057]
Q5TYW4	Neuroblastoma-amplified sequence	556592	nbas	nuclear-transcribed mRNA catabolic process [GO:0000956];chordate embryonic development [GO:0043009];negative regulation of nuclear-transcribed mRNA catabolic process, nonsense-mediated decay [GO:2000623];retrograde vesicle-mediated transport, Golgi to endoplasmic reticulum [GO:0006890];nuclear-transcribed mRNA catabolic process, nonsense-mediated decay [GO:0000184];embryonic viscerocranium morpho…	-	endoplasmic reticulum [GO:0005783];-	nuclear-transcribed mRNA catabolic process [GO:0000956];chordate embryonic development [GO:0043009];negative regulation of nuclear-transcribed mRNA catabolic process, nonsense-mediated decay [GO:2000623];retrograde vesicle-mediated transport, Golgi to endoplasmic reticulum [GO:0006890];nuclear-transcribed mRNA catabolic process, nonsense-mediated decay [GO:0000184];embryonic viscerocranium morpho…
E7FB68	DNA polymerase	317740	pola1	leading strand elongation [GO:0006272];-;lagging strand elongation [GO:0006273];mitotic DNA replication initiation [GO:1902975]	4 iron, 4 sulfur cluster binding [GO:0051539];DNA-directed DNA polymerase activity [GO:0003887];single-stranded DNA binding [GO:0003697];purine nucleotide binding [GO:0017076];metal ion binding [GO:0046872];DNA replication origin binding [GO:0003688];pyrimidine nucleotide binding [GO:0019103];-;chromatin binding [GO:0003682]	-;alpha DNA polymerase [GO:0005658]	leading strand elongation [GO:0006272];-;lagging strand elongation [GO:0006273];mitotic DNA replication initiation [GO:1902975];4 iron, 4 sulfur cluster binding [GO:0051539];DNA-directed DNA polymerase activity [GO:0003887];single-stranded DNA binding [GO:0003697];purine nucleotide binding [GO:0017076];metal ion binding [GO:0046872];DNA replication origin binding [GO:0003688];pyrimidine nucleotid…
A3KQB6	Alanine--tRNA ligase			-;alanyl-tRNA aminoacylation [GO:0006419]	tRNA binding [GO:0000049];alanine-tRNA ligase activity [GO:0004813];ATP binding [GO:0005524];-	-;cytoplasm [GO:0005737]	-;alanyl-tRNA aminoacylation [GO:0006419];tRNA binding [GO:0000049];alanine-tRNA ligase activity [GO:0004813];ATP binding [GO:0005524];-;-;cytoplasm [GO:0005737]
A0A2R8QJ29	Myosin, light chain 6, alkali, smooth muscle and non-muscle		myl6	-	calcium ion binding [GO:0005509]	-	-;calcium ion binding [GO:0005509];-
B0JZL6	Cherp protein		cherp	-;RNA processing [GO:0006396];cellular calcium ion homeostasis [GO:0006874]	RNA binding [GO:0003723];-	-;perinuclear region of cytoplasm [GO:0048471]	-;RNA processing [GO:0006396];cellular calcium ion homeostasis [GO:0006874];RNA binding [GO:0003723];-;-;perinuclear region of cytoplasm [GO:0048471]
A0A2R8RNP8	Exportin 1 (CRM1 homolog, yeast) b		xpo1b	ribosomal large subunit export from nucleus [GO:0000055];-;ribosomal small subunit export from nucleus [GO:0000056];response to yeast [GO:0001878]	nuclear export signal receptor activity [GO:0005049];-;small GTPase binding [GO:0031267]	-;nucleus [GO:0005634];cytoplasm [GO:0005737]	ribosomal large subunit export from nucleus [GO:0000055];-;ribosomal small subunit export from nucleus [GO:0000056];response to yeast [GO:0001878];nuclear export signal receptor activity [GO:0005049];-;small GTPase binding [GO:0031267];-;nucleus [GO:0005634];cytoplasm [GO:0005737]
B0R061	SWI/SNF-related matrix-associated actin-dependent regulator of chromatin subfamily A containing DEAD/H box 1A		smarcad1a	DNA double-strand break processing [GO:0000729];-;ATP-dependent chromatin remodeling [GO:0043044]	nucleosome-dependent ATPase activity [GO:0070615];ATPase activity, acting on DNA [GO:0008094];ATP binding [GO:0005524];DNA helicase activity [GO:0003678];ubiquitin binding [GO:0043130];DNA binding [GO:0003677];-;chromatin binding [GO:0003682]	-;nucleus [GO:0005634];site of double-strand break [GO:0035861]	DNA double-strand break processing [GO:0000729];-;ATP-dependent chromatin remodeling [GO:0043044];nucleosome-dependent ATPase activity [GO:0070615];ATPase activity, acting on DNA [GO:0008094];ATP binding [GO:0005524];DNA helicase activity [GO:0003678];ubiquitin binding [GO:0043130];DNA binding [GO:0003677];-;chromatin binding [GO:0003682];-;nucleus [GO:0005634];site of double-strand break [GO:003…
A0A0R4IAE4	DNA helicase	563236	chd1	-	nucleosome-dependent ATPase activity [GO:0070615];ATP binding [GO:0005524];hydrolase activity [GO:0016787];-;DNA helicase activity [GO:0003678]	nucleus [GO:0005634];-	-;nucleosome-dependent ATPase activity [GO:0070615];ATP binding [GO:0005524];hydrolase activity [GO:0016787];-;DNA helicase activity [GO:0003678];nucleus [GO:0005634];-
A0A2R8QUZ1	CCCTC-binding factor (zinc finger protein)		ctcf	regulation of gene expression [GO:0010468];skeletal muscle tissue development [GO:0007519];regulation of transcription by RNA polymerase II [GO:0006357];regulation of transcription, DNA-templated [GO:0006355];-	RNA polymerase II cis-regulatory region sequence-specific DNA binding [GO:0000978];-;chromatin binding [GO:0003682];DNA-binding transcription factor activity, RNA polymerase II-specific [GO:0000981]	-	regulation of gene expression [GO:0010468];skeletal muscle tissue development [GO:0007519];regulation of transcription by RNA polymerase II [GO:0006357];regulation of transcription, DNA-templated [GO:0006355];-;RNA polymerase II cis-regulatory region sequence-specific DNA binding [GO:0000978];-;chromatin binding [GO:0003682];DNA-binding transcription factor activity, RNA polymerase II-specific [G…
F1QSC5	Collagen, type I, alpha 1a		col1a1a	fin regeneration [GO:0031101];extracellular matrix organization [GO:0030198];regulation of ossification [GO:0030278];bone remodeling [GO:0046849];fin morphogenesis [GO:0033334];fin development [GO:0033333];bone mineralization involved in bone maturation [GO:0035630];pectoral fin development [GO:0033339];-;skeletal system development [GO:0001501]	metal ion binding [GO:0046872];-;extracellular matrix structural constituent [GO:0005201]	-;extracellular space [GO:0005615];cytoplasm [GO:0005737];extracellular matrix [GO:0031012]	fin regeneration [GO:0031101];extracellular matrix organization [GO:0030198];regulation of ossification [GO:0030278];bone remodeling [GO:0046849];fin morphogenesis [GO:0033334];fin development [GO:0033333];bone mineralization involved in bone maturation [GO:0035630];pectoral fin development [GO:0033339];-;skeletal system development [GO:0001501];metal ion binding [GO:0046872];-;extracellular matr…
F6P5S3	Zgc:113263			regulation of telomere maintenance via telomere lengthening [GO:1904356];-;telomere capping [GO:0016233]	telomeric DNA binding [GO:0042162];-	shelterin complex [GO:0070187];-	regulation of telomere maintenance via telomere lengthening [GO:1904356];-;telomere capping [GO:0016233];telomeric DNA binding [GO:0042162];-;shelterin complex [GO:0070187];-
Q08BA1	ATP synthase subunit alpha	553755	atp5fa1	-;ATP synthesis coupled proton transport [GO:0015986];defense response to bacterium [GO:0042742]	lipoteichoic acid binding [GO:0070891];ATP binding [GO:0005524];ADP binding [GO:0043531];-;proton-transporting ATP synthase activity, rotational mechanism [GO:0046933]	-;plasma membrane [GO:0005886];proton-transporting ATP synthase complex, catalytic core F(1) [GO:0045261]	-;ATP synthesis coupled proton transport [GO:0015986];defense response to bacterium [GO:0042742];lipoteichoic acid binding [GO:0070891];ATP binding [GO:0005524];ADP binding [GO:0043531];-;proton-transporting ATP synthase activity, rotational mechanism [GO:0046933];-;plasma membrane [GO:0005886];proton-transporting ATP synthase complex, catalytic core F(1) [GO:0045261]
F1QU62	Supervillin b		svilb	actin polymerization or depolymerization [GO:0008154];actin filament severing [GO:0051014];-;barbed-end actin filament capping [GO:0051016]	phosphatidylinositol-4,5-bisphosphate binding [GO:0005546];-;actin filament binding [GO:0051015]	-;actin cytoskeleton [GO:0015629];cytoplasm [GO:0005737]	actin polymerization or depolymerization [GO:0008154];actin filament severing [GO:0051014];-;barbed-end actin filament capping [GO:0051016];phosphatidylinositol-4,5-bisphosphate binding [GO:0005546];-;actin filament binding [GO:0051015];-;actin cytoskeleton [GO:0015629];cytoplasm [GO:0005737]
Q6PHE4	Zgc:77517	393540	krt18b	-	structural molecule activity [GO:0005198];-	-;intermediate filament [GO:0005882]	-;structural molecule activity [GO:0005198];-;-;intermediate filament [GO:0005882]
F1QNA7	Stromal antigen 1a	564533	stag1a	-;sister chromatid cohesion [GO:0007062]	-;chromatin binding [GO:0003682]	nucleus [GO:0005634];cohesin complex [GO:0008278];chromatin [GO:0000785];-	-;sister chromatid cohesion [GO:0007062];-;chromatin binding [GO:0003682];nucleus [GO:0005634];cohesin complex [GO:0008278];chromatin [GO:0000785];-
A0A0A0MPF3	Nucleophosmin 1a		npm1a	ribosomal large subunit export from nucleus [GO:0000055];regulation of apoptotic process [GO:0042981];ribosomal small subunit biogenesis [GO:0042274];regulation of centrosome duplication [GO:0010824];ribosomal small subunit export from nucleus [GO:0000056];rRNA export from nucleus [GO:0006407];ribosomal large subunit biogenesis [GO:0042273];chromatin remodeling [GO:0006338];-;positive regulation …	histone binding [GO:0042393];RNA binding [GO:0003723];-;chromatin binding [GO:0003682]	nucleolus [GO:0005730];cytoplasm [GO:0005737];centrosome [GO:0005813];nucleoplasm [GO:0005654];-;ribonucleoprotein complex [GO:1990904]	ribosomal large subunit export from nucleus [GO:0000055];regulation of apoptotic process [GO:0042981];ribosomal small subunit biogenesis [GO:0042274];regulation of centrosome duplication [GO:0010824];ribosomal small subunit export from nucleus [GO:0000056];rRNA export from nucleus [GO:0006407];ribosomal large subunit biogenesis [GO:0042273];chromatin remodeling [GO:0006338];-;positive regulation …
Q6TNW2	Actinin, alpha 2		actn3a	-	calcium ion binding [GO:0005509];actin binding [GO:0003779]	-	-;calcium ion binding [GO:0005509];actin binding [GO:0003779];-
Q8AYC4	Tubulin beta chain		tubb5	fin regeneration [GO:0031101];-;microtubule cytoskeleton organization [GO:0000226];mitotic cell cycle [GO:0000278]	structural constituent of cytoskeleton [GO:0005200];GTPase activity [GO:0003924];structural molecule activity [GO:0005198];GTP binding [GO:0005525];-	-;cytoskeleton [GO:0005856];microtubule [GO:0005874];cytoplasm [GO:0005737]	fin regeneration [GO:0031101];-;microtubule cytoskeleton organization [GO:0000226];mitotic cell cycle [GO:0000278];structural constituent of cytoskeleton [GO:0005200];GTPase activity [GO:0003924];structural molecule activity [GO:0005198];GTP binding [GO:0005525];-;-;cytoskeleton [GO:0005856];microtubule [GO:0005874];cytoplasm [GO:0005737]
A0A0R4IH35	Methylcrotonoyl-CoA carboxylase 1 (alpha)	777632	mccc1	-	ATP binding [GO:0005524];CoA carboxylase activity [GO:0016421];metal ion binding [GO:0046872];-;methylcrotonoyl-CoA carboxylase activity [GO:0004485]	-;mitochondrion [GO:0005739]	-;ATP binding [GO:0005524];CoA carboxylase activity [GO:0016421];metal ion binding [GO:0046872];-;methylcrotonoyl-CoA carboxylase activity [GO:0004485];-;mitochondrion [GO:0005739]
B0UYS0	Keratin 15	406844	krt15	-	structural molecule activity [GO:0005198];-	-;intermediate filament [GO:0005882]	-;structural molecule activity [GO:0005198];-;-;intermediate filament [GO:0005882]
E7EXU2	H/ACA ribonucleoprotein complex subunit		gar1	pseudouridine synthesis [GO:0001522];rRNA processing [GO:0006364];-	RNA binding [GO:0003723];-	nucleolus [GO:0005730];-	pseudouridine synthesis [GO:0001522];rRNA processing [GO:0006364];-;RNA binding [GO:0003723];-;nucleolus [GO:0005730];-
B5DE37	TOG domain-containing protein		gcn1	regulation of translation [GO:0006417];positive regulation of kinase activity [GO:0033674];-	protein kinase binding [GO:0019901];-;ribosome binding [GO:0043022];protein kinase regulator activity [GO:0019887]	-	regulation of translation [GO:0006417];positive regulation of kinase activity [GO:0033674];-;protein kinase binding [GO:0019901];-;ribosome binding [GO:0043022];protein kinase regulator activity [GO:0019887];-
Q6PH00	Hepatocyte growth factor-regulated tyrosine kinase substrate		hgs	intracellular protein transport [GO:0006886];-	kinase activity [GO:0016301];-;metal ion binding [GO:0046872]	-;early endosome membrane [GO:0031901]	intracellular protein transport [GO:0006886];-;kinase activity [GO:0016301];-;metal ion binding [GO:0046872];-;early endosome membrane [GO:0031901]
Q3ZMH2	Anion exchange protein	568631	slc4a4a	transmembrane transport [GO:0055085];regulation of intracellular pH [GO:0051453];-;bicarbonate transport [GO:0015701];ion homeostasis [GO:0050801]	transmembrane transporter activity [GO:0022857];sodium [GO:0008510];-;inorganic anion exchanger activity [GO:0005452]	-;basolateral plasma membrane [GO:0016323];plasma membrane [GO:0005886];integral component of membrane [GO:0016021]	transmembrane transport [GO:0055085];regulation of intracellular pH [GO:0051453];-;bicarbonate transport [GO:0015701];ion homeostasis [GO:0050801];transmembrane transporter activity [GO:0022857];sodium [GO:0008510];-;inorganic anion exchanger activity [GO:0005452];-;basolateral plasma membrane [GO:0016323];plasma membrane [GO:0005886];integral component of membrane [GO:0016021]
B7ZVV3	Si:ch211-173p18.1 protein		zmym4.1	-	zinc ion binding [GO:0008270]	-	-;zinc ion binding [GO:0008270];-
F1QS86	Si:dkey-46g23.5	562067	si:dkey-46g23.5	-	-;serine-type endopeptidase inhibitor activity [GO:0004867]	extracellular space [GO:0005615];-	-;-;serine-type endopeptidase inhibitor activity [GO:0004867];extracellular space [GO:0005615];-
F8W4Q1	Desmoplakin a	324023	dspa	wound healing [GO:0042060];intermediate filament cytoskeleton organization [GO:0045104];cell-cell adhesion [GO:0098609];skin development [GO:0043588];-	structural molecule activity [GO:0005198];-;cell adhesion molecule binding [GO:0050839]	cytoskeleton [GO:0005856];cytoplasm [GO:0005737];intercalated disc [GO:0014704];membrane [GO:0016020];-;plasma membrane [GO:0005886]	wound healing [GO:0042060];intermediate filament cytoskeleton organization [GO:0045104];cell-cell adhesion [GO:0098609];skin development [GO:0043588];-;structural molecule activity [GO:0005198];-;cell adhesion molecule binding [GO:0050839];cytoskeleton [GO:0005856];cytoplasm [GO:0005737];intercalated disc [GO:0014704];membrane [GO:0016020];-;plasma membrane [GO:0005886]
X1WGI7	C-type lectin domain-containing 16A		clec16a	endosome to lysosome transport [GO:0008333];-;regulation of autophagosome maturation [GO:1901096];endosomal transport [GO:0016197]	-	integral component of membrane [GO:0016021];-;endolysosome membrane [GO:0036020]	endosome to lysosome transport [GO:0008333];-;regulation of autophagosome maturation [GO:1901096];endosomal transport [GO:0016197];-;integral component of membrane [GO:0016021];-;endolysosome membrane [GO:0036020]
B0UXH8	Tight junction protein 2b (zona occludens 2)		tjp2b	cell-cell adhesion [GO:0098609];establishment of endothelial intestinal barrier [GO:0090557];protein localization to cell-cell junction [GO:0150105];-;positive regulation of blood-brain barrier permeability [GO:1905605];cell-cell junction organization [GO:0045216]	-;cell adhesion molecule binding [GO:0050839]	-;bicellular tight junction [GO:0005923];plasma membrane [GO:0005886]	cell-cell adhesion [GO:0098609];establishment of endothelial intestinal barrier [GO:0090557];protein localization to cell-cell junction [GO:0150105];-;positive regulation of blood-brain barrier permeability [GO:1905605];cell-cell junction organization [GO:0045216];-;cell adhesion molecule binding [GO:0050839];-;bicellular tight junction [GO:0005923];plasma membrane [GO:0005886]
X1WD74	Protein phosphatase 6, regulatory subunit 3		ppp6r3	regulation of phosphoprotein phosphatase activity [GO:0043666];-	protein phosphatase regulator activity [GO:0019888];-;protein phosphatase binding [GO:0019903]	nucleus [GO:0005634];-;cytosol [GO:0005829]	regulation of phosphoprotein phosphatase activity [GO:0043666];-;protein phosphatase regulator activity [GO:0019888];-;protein phosphatase binding [GO:0019903];nucleus [GO:0005634];-;cytosol [GO:0005829]
X1WCE5	Alpha-mannosidase	569595	man2c1	oligosaccharide catabolic process [GO:0009313];mannose metabolic process [GO:0006013];-	-;carbohydrate binding [GO:0030246];alpha-mannosidase activity [GO:0004559];metal ion binding [GO:0046872]	-	oligosaccharide catabolic process [GO:0009313];mannose metabolic process [GO:0006013];-;-;carbohydrate binding [GO:0030246];alpha-mannosidase activity [GO:0004559];metal ion binding [GO:0046872];-
Q5U3Q5	Zgc:101778	492761	tbl3	lymphocyte differentiation [GO:0030098];thymus development [GO:0048538];regulation of cell cycle process [GO:0010564];endonucleolytic cleavage to generate mature 5'-end of SSU-rRNA from (SSU-rRNA, 5.8S rRNA, LSU-rRNA) [GO:0000472];endonucleolytic cleavage in 5'-ETS of tricistronic rRNA transcript (SSU-rRNA, 5.8S rRNA, LSU-rRNA) [GO:0000480];-	U3 snoRNA binding [GO:0034511];-	small-subunit processome [GO:0032040];nucleolus [GO:0005730];90S preribosome [GO:0030686];-	lymphocyte differentiation [GO:0030098];thymus development [GO:0048538];regulation of cell cycle process [GO:0010564];endonucleolytic cleavage to generate mature 5'-end of SSU-rRNA from (SSU-rRNA, 5.8S rRNA, LSU-rRNA) [GO:0000472];endonucleolytic cleavage in 5'-ETS of tricistronic rRNA transcript (SSU-rRNA, 5.8S rRNA, LSU-rRNA) [GO:0000480];-;U3 snoRNA binding [GO:0034511];-;small-subunit process…
A0A0R4IDJ0	Endoribonuclease Dicer		dicer1	pre-miRNA processing [GO:0031054];production of siRNA involved in RNA interference [GO:0030422];-	helicase activity [GO:0004386];ATP binding [GO:0005524];RNA binding [GO:0003723];ribonuclease III activity [GO:0004525];-	-	pre-miRNA processing [GO:0031054];production of siRNA involved in RNA interference [GO:0030422];-;helicase activity [GO:0004386];ATP binding [GO:0005524];RNA binding [GO:0003723];ribonuclease III activity [GO:0004525];-;-
A0A0R4IJR6	Cadherin-1		cdh1	cell-cell adhesion via plasma-membrane adhesion molecules [GO:0098742];ectoderm development [GO:0007398];cell adhesion [GO:0007155];gastrulation with mouth forming second [GO:0001702];epiboly involved in gastrulation with mouth forming second [GO:0055113];cell-cell adhesion [GO:0098609];neural tube formation [GO:0001841];adherens junction maintenance [GO:0034334];germ cell migration [GO:0008354];…	cadherin binding [GO:0045296];-;calcium ion binding [GO:0005509];G-protein alpha-subunit binding [GO:0001965]	adherens junction [GO:0005912];cytoplasm [GO:0005737];integral component of membrane [GO:0016021];membrane [GO:0016020];microvillus [GO:0005902];catenin complex [GO:0016342];-;cell cortex [GO:0005938];plasma membrane [GO:0005886]	cell-cell adhesion via plasma-membrane adhesion molecules [GO:0098742];ectoderm development [GO:0007398];cell adhesion [GO:0007155];gastrulation with mouth forming second [GO:0001702];epiboly involved in gastrulation with mouth forming second [GO:0055113];cell-cell adhesion [GO:0098609];neural tube formation [GO:0001841];adherens junction maintenance [GO:0034334];germ cell migration [GO:0008354];…
E9QGA9	Glyceraldehyde-3-phosphate dehydrogenase		gapdh	-	NAD binding [GO:0051287];oxidoreductase activity, acting on the aldehyde or oxo group of donors, NAD or NADP as acceptor [GO:0016620]	-	-;NAD binding [GO:0051287];oxidoreductase activity, acting on the aldehyde or oxo group of donors, NAD or NADP as acceptor [GO:0016620];-
B3DHD5	Si:ch211-188c16.1	562677	si:ch211-188c16.1	integrin-mediated signaling pathway [GO:0007229];-;protein localization to plasma membrane [GO:0072659];immune response [GO:0006955];T cell receptor signaling pathway [GO:0050852]	-	-;actin cytoskeleton [GO:0015629];plasma membrane [GO:0005886]	integrin-mediated signaling pathway [GO:0007229];-;protein localization to plasma membrane [GO:0072659];immune response [GO:0006955];T cell receptor signaling pathway [GO:0050852];-;-;actin cytoskeleton [GO:0015629];plasma membrane [GO:0005886]
E7FC91	Ankyrin repeat domain 44	561373	ankrd44	-	-	-	-
A2CEZ0	ADP/ATP translocase		si:dkey-251i10.1	mitochondrial ATP transmembrane transport [GO:1990544];-;mitochondrial ADP transmembrane transport [GO:0140021]	ATP [GO:0005471];-	integral component of membrane [GO:0016021];-;mitochondrial inner membrane [GO:0005743]	mitochondrial ATP transmembrane transport [GO:1990544];-;mitochondrial ADP transmembrane transport [GO:0140021];ATP [GO:0005471];-;integral component of membrane [GO:0016021];-;mitochondrial inner membrane [GO:0005743]
X1WCS2	Myosin XVIIIAb		myo18ab	Golgi organization [GO:0007030];skeletal muscle fiber development [GO:0048741];skeletal myofibril assembly [GO:0014866];cell-matrix adhesion [GO:0007160];-;muscle tissue morphogenesis [GO:0060415]	ATP binding [GO:0005524];motor activity [GO:0003774];-;actin filament binding [GO:0051015]	myosin complex [GO:0016459];-	Golgi organization [GO:0007030];skeletal muscle fiber development [GO:0048741];skeletal myofibril assembly [GO:0014866];cell-matrix adhesion [GO:0007160];-;muscle tissue morphogenesis [GO:0060415];ATP binding [GO:0005524];motor activity [GO:0003774];-;actin filament binding [GO:0051015];myosin complex [GO:0016459];-
B0R0T3	MAGI family member, X-linked b		magixb	-	-	-	-
A0A2R8RYP3	Uncharacterized protein		LOC110438920	-	-	-	-
E7F2H7	Si:dkey-125e8.1		si:dkey-125e8.1	lipoprotein metabolic process [GO:0042157];lipid transport [GO:0006869];-	protein kinase activity [GO:0004672];ATP binding [GO:0005524];-;lipid binding [GO:0008289]	extracellular region [GO:0005576];-	lipoprotein metabolic process [GO:0042157];lipid transport [GO:0006869];-;protein kinase activity [GO:0004672];ATP binding [GO:0005524];-;lipid binding [GO:0008289];extracellular region [GO:0005576];-
B0S7G9	Si:ch211-141e20.2		si:ch211-141e20.2	heterophilic cell-cell adhesion via plasma membrane cell adhesion molecules [GO:0007157];-;homophilic cell adhesion via plasma membrane adhesion molecules [GO:0007156]	-	adherens junction [GO:0005912];integral component of membrane [GO:0016021];-	heterophilic cell-cell adhesion via plasma membrane cell adhesion molecules [GO:0007157];-;homophilic cell adhesion via plasma membrane adhesion molecules [GO:0007156];-;adherens junction [GO:0005912];integral component of membrane [GO:0016021];-
A0A2R8QMZ4	WAPL domain-containing protein			regulation of cohesin loading [GO:0071922];regulation of chromosome condensation [GO:0060623]	-	-	regulation of cohesin loading [GO:0071922];regulation of chromosome condensation [GO:0060623];-;-
E7EXJ6	Nucleoporin 188	559225	nup188	RNA export from nucleus [GO:0006405];protein import into nucleus [GO:0006606];-	structural constituent of nuclear pore [GO:0017056];-	nuclear pore inner ring [GO:0044611];-	RNA export from nucleus [GO:0006405];protein import into nucleus [GO:0006606];-;structural constituent of nuclear pore [GO:0017056];-;nuclear pore inner ring [GO:0044611];-
I0BWE2	Lethal giant larvae 1	751760	llgl1	posterior lateral line neuromast development [GO:0048919];cell projection assembly [GO:0030031];cortical actin cytoskeleton organization [GO:0030866];neural retina development [GO:0003407];exocytosis [GO:0006887];regulation of Notch signaling pathway [GO:0008593];regulation of establishment or maintenance of cell polarity [GO:0032878];-;regulation of protein secretion [GO:0050708];establishment o…	-;GTPase activator activity [GO:0005096];myosin II binding [GO:0045159]	cytoplasm [GO:0005737];cortical actin cytoskeleton [GO:0030864];plasma membrane [GO:0005886];basolateral plasma membrane [GO:0016323];-	posterior lateral line neuromast development [GO:0048919];cell projection assembly [GO:0030031];cortical actin cytoskeleton organization [GO:0030866];neural retina development [GO:0003407];exocytosis [GO:0006887];regulation of Notch signaling pathway [GO:0008593];regulation of establishment or maintenance of cell polarity [GO:0032878];-;regulation of protein secretion [GO:0050708];establishment o…
I3IRZ4	Si:ch1073-429i10.1	100332057	si:ch1073-429i10.1	sterol biosynthetic process [GO:0016126];-	oxidoreductase activity, acting on the CH-CH group of donors, NAD or NADP as acceptor [GO:0016628];oxidoreductase activity, acting on the CH-CH group of donors [GO:0016627];-	nuclear inner membrane [GO:0005637];-;integral component of endoplasmic reticulum membrane [GO:0030176]	sterol biosynthetic process [GO:0016126];-;oxidoreductase activity, acting on the CH-CH group of donors, NAD or NADP as acceptor [GO:0016628];oxidoreductase activity, acting on the CH-CH group of donors [GO:0016627];-;nuclear inner membrane [GO:0005637];-;integral component of endoplasmic reticulum membrane [GO:0030176]
B3DH28	Zgc:171750 protein	100332505		-	-	-	-
E7EZD6	Ubiquitinyl hydrolase 1	449927	usp4	convergent extension [GO:0060026];negative regulation of toll-like receptor signaling pathway [GO:0034122];protein deubiquitination [GO:0016579];ubiquitin-dependent protein catabolic process [GO:0006511];-	thiol-dependent deubiquitinase [GO:0004843];-	-;nucleus [GO:0005634];cytoplasm [GO:0005737]	convergent extension [GO:0060026];negative regulation of toll-like receptor signaling pathway [GO:0034122];protein deubiquitination [GO:0016579];ubiquitin-dependent protein catabolic process [GO:0006511];-;thiol-dependent deubiquitinase [GO:0004843];-;-;nucleus [GO:0005634];cytoplasm [GO:0005737]
F1R0G0	Zinc fingers and homeoboxes 3	386659	zhx3	-;regulation of transcription by RNA polymerase II [GO:0006357]	-;DNA-binding transcription factor activity, RNA polymerase II-specific [GO:0000981];DNA binding [GO:0003677]	nucleus [GO:0005634];-	-;regulation of transcription by RNA polymerase II [GO:0006357];-;DNA-binding transcription factor activity, RNA polymerase II-specific [GO:0000981];DNA binding [GO:0003677];nucleus [GO:0005634];-
F1QP93	HECT-type E3 ubiquitin transferase		nedd4l	negative regulation of sodium ion transmembrane transporter activity [GO:2000650];protein polyubiquitination [GO:0000209];proteasome-mediated ubiquitin-dependent protein catabolic process [GO:0043161];positive regulation of protein catabolic process [GO:0045732];protein ubiquitination [GO:0016567];-;regulation of dendrite morphogenesis [GO:0048814]	sodium channel inhibitor activity [GO:0019871];ubiquitin protein ligase activity [GO:0061630];-	-;cytoplasm [GO:0005737]	negative regulation of sodium ion transmembrane transporter activity [GO:2000650];protein polyubiquitination [GO:0000209];proteasome-mediated ubiquitin-dependent protein catabolic process [GO:0043161];positive regulation of protein catabolic process [GO:0045732];protein ubiquitination [GO:0016567];-;regulation of dendrite morphogenesis [GO:0048814];sodium channel inhibitor activity [GO:0019871];u…
A0A2R8PZ53	Nuclear receptor-binding SET domain protein 1a		nsd1a	-;regulation of transcription, DNA-templated [GO:0006355]	histone methyltransferase activity (H3-K36 specific) [GO:0046975];-;metal ion binding [GO:0046872]	nucleus [GO:0005634];chromatin [GO:0000785];-	-;regulation of transcription, DNA-templated [GO:0006355];histone methyltransferase activity (H3-K36 specific) [GO:0046975];-;metal ion binding [GO:0046872];nucleus [GO:0005634];chromatin [GO:0000785];-
A0A0R4IUB2	Ankyrin repeat and KH domain-containing 1	563327	ankhd1	-;heart contraction [GO:0060047];innate immune response [GO:0045087]	RNA binding [GO:0003723];-	-;nucleus [GO:0005634];cytoplasm [GO:0005737]	-;heart contraction [GO:0060047];innate immune response [GO:0045087];RNA binding [GO:0003723];-;-;nucleus [GO:0005634];cytoplasm [GO:0005737]
A0A2R8Q8A4	Insulin-like growth factor 2 mRNA-binding protein 2a		igf2bp2a	regulation of gene expression [GO:0010468];regulation of RNA metabolic process [GO:0051252];nervous system development [GO:0007399];mRNA transport [GO:0051028];-	mRNA binding [GO:0003729];-;mRNA 3'-UTR binding [GO:0003730]	-;nucleus [GO:0005634];cytoplasm [GO:0005737];cytosol [GO:0005829]	regulation of gene expression [GO:0010468];regulation of RNA metabolic process [GO:0051252];nervous system development [GO:0007399];mRNA transport [GO:0051028];-;mRNA binding [GO:0003729];-;mRNA 3'-UTR binding [GO:0003730];-;nucleus [GO:0005634];cytoplasm [GO:0005737];cytosol [GO:0005829]
Q803E9	CDC5 cell division cycle 5-like (S. pombe)	394059	cdc5l	mRNA splicing, via spliceosome [GO:0000398];cell division [GO:0051301];-;regulation of transcription by RNA polymerase II [GO:0006357]	RNA polymerase II transcription regulatory region sequence-specific DNA binding [GO:0000977];-;DNA-binding transcription factor activity, RNA polymerase II-specific [GO:0000981]	Prp19 complex [GO:0000974];-;spliceosomal complex [GO:0005681]	mRNA splicing, via spliceosome [GO:0000398];cell division [GO:0051301];-;regulation of transcription by RNA polymerase II [GO:0006357];RNA polymerase II transcription regulatory region sequence-specific DNA binding [GO:0000977];-;DNA-binding transcription factor activity, RNA polymerase II-specific [GO:0000981];Prp19 complex [GO:0000974];-;spliceosomal complex [GO:0005681]
B3DJB9	Uncharacterized protein			-	-	-	-
E7F715	SEC24 homolog B, COPII coat complex component	334633	sec24b	intracellular protein transport [GO:0006886];-;COPII-coated vesicle cargo loading [GO:0090110]	zinc ion binding [GO:0008270];SNARE binding [GO:0000149];-	COPII vesicle coat [GO:0030127];endoplasmic reticulum membrane [GO:0005789];cytosol [GO:0005829];endoplasmic reticulum exit site [GO:0070971];-	intracellular protein transport [GO:0006886];-;COPII-coated vesicle cargo loading [GO:0090110];zinc ion binding [GO:0008270];SNARE binding [GO:0000149];-;COPII vesicle coat [GO:0030127];endoplasmic reticulum membrane [GO:0005789];cytosol [GO:0005829];endoplasmic reticulum exit site [GO:0070971];-
C7U132	Protein-tyrosine phosphatase mu		ptprmb	-	protein tyrosine phosphatase activity [GO:0004725]	-	-;protein tyrosine phosphatase activity [GO:0004725];-
