# Supplementary material for: Rbm24a dictates mRNA recruitment for germ granule assembly in zebrafish
Source: EMBO J. 2025 Apr 25;44(11):3121–49. doi: 10.1038/s44318-025-00442-z (PMC12130248; doi:10.1038/s44318-025-00442-z)
Supplement: Supplementary file 3 — Data Set EV1 [file 44318_2025_442_MOESM3_ESM.zip › result/GO_KI25_32.xlsx]

## Sheet: 2027_KI25_32
ProteinID	ProteinName	GeneID	GeneName	BP	MF	CC	GO_Term
Q1LWN2	Phosvitin	559475	vtg1	response to estradiol [GO:0032355];response to xenobiotic stimulus [GO:0009410];-;cellular response to estrogen stimulus [GO:0071391]	-;antioxidant activity [GO:0016209];lipid transporter activity [GO:0005319];nutrient reservoir activity [GO:0045735]	-	response to estradiol [GO:0032355];response to xenobiotic stimulus [GO:0009410];-;cellular response to estrogen stimulus [GO:0071391];-;antioxidant activity [GO:0016209];lipid transporter activity [GO:0005319];nutrient reservoir activity [GO:0045735];-
F1QV15	Phosvitin		vtg6	response to estradiol [GO:0032355];-;cellular response to estrogen stimulus [GO:0071391]	-;lipid transporter activity [GO:0005319];nutrient reservoir activity [GO:0045735]	-	response to estradiol [GO:0032355];-;cellular response to estrogen stimulus [GO:0071391];-;lipid transporter activity [GO:0005319];nutrient reservoir activity [GO:0045735];-
F1Q7L0	Phosvitin		vtg4	response to estradiol [GO:0032355];-;cellular response to estrogen stimulus [GO:0071391]	lipid transporter activity [GO:0005319];-;nutrient reservoir activity [GO:0045735]	-;protein-containing complex [GO:0032991]	response to estradiol [GO:0032355];-;cellular response to estrogen stimulus [GO:0071391];lipid transporter activity [GO:0005319];-;nutrient reservoir activity [GO:0045735];-;protein-containing complex [GO:0032991]
F1R2S5	Phosvitin		vtg5	response to estradiol [GO:0032355];-;cellular response to estrogen stimulus [GO:0071391]	-;lipid transporter activity [GO:0005319];nutrient reservoir activity [GO:0045735]	-	response to estradiol [GO:0032355];-;cellular response to estrogen stimulus [GO:0071391];-;lipid transporter activity [GO:0005319];nutrient reservoir activity [GO:0045735];-
A0A2R8RHW2	Phosvitin		vtg7	response to estradiol [GO:0032355];-;cellular response to estrogen stimulus [GO:0071391]	-;lipid transporter activity [GO:0005319];nutrient reservoir activity [GO:0045735]	-	response to estradiol [GO:0032355];-;cellular response to estrogen stimulus [GO:0071391];-;lipid transporter activity [GO:0005319];nutrient reservoir activity [GO:0045735];-
A0A140LG13	Pyrroline-5-carboxylate reductase		pycr1b	L-proline biosynthetic process [GO:0055129];-;brain development [GO:0007420]	pyrroline-5-carboxylate reductase activity [GO:0004735];-	-	L-proline biosynthetic process [GO:0055129];-;brain development [GO:0007420];pyrroline-5-carboxylate reductase activity [GO:0004735];-;-
A0A2R8QNH7	Phosvitin		vtg7	response to estradiol [GO:0032355];-;cellular response to estrogen stimulus [GO:0071391]	-;lipid transporter activity [GO:0005319];nutrient reservoir activity [GO:0045735]	-	response to estradiol [GO:0032355];-;cellular response to estrogen stimulus [GO:0071391];-;lipid transporter activity [GO:0005319];nutrient reservoir activity [GO:0045735];-
B0UYN4	Zgc:162944	569993		-	-	-	-
Q8JHI0	ADP/ATP translocase	192321	slc25a5	mitochondrial ATP transmembrane transport [GO:1990544];-;mitochondrial ADP transmembrane transport [GO:0140021]	ATP [GO:0005471];-	integral component of membrane [GO:0016021];-;mitochondrial inner membrane [GO:0005743]	mitochondrial ATP transmembrane transport [GO:1990544];-;mitochondrial ADP transmembrane transport [GO:0140021];ATP [GO:0005471];-;integral component of membrane [GO:0016021];-;mitochondrial inner membrane [GO:0005743]
A0A2R8Q549	Phosvitin		vtg2	response to estradiol [GO:0032355];positive regulation of phagocytosis, engulfment [GO:0060100];-;cellular response to estrogen stimulus [GO:0071391]	lipid transporter activity [GO:0005319];lipoteichoic acid binding [GO:0070891];nutrient reservoir activity [GO:0045735];lipopolysaccharide binding [GO:0001530];-	-	response to estradiol [GO:0032355];positive regulation of phagocytosis, engulfment [GO:0060100];-;cellular response to estrogen stimulus [GO:0071391];lipid transporter activity [GO:0005319];lipoteichoic acid binding [GO:0070891];nutrient reservoir activity [GO:0045735];lipopolysaccharide binding [GO:0001530];-;-
Q6PBY1	40S ribosomal protein S3a	337240	rps3a	-;translation [GO:0006412];chordate embryonic development [GO:0043009]	structural constituent of ribosome [GO:0003735];-	-;cytosolic small ribosomal subunit [GO:0022627];cytosol [GO:0005829]	-;translation [GO:0006412];chordate embryonic development [GO:0043009];structural constituent of ribosome [GO:0003735];-;-;cytosolic small ribosomal subunit [GO:0022627];cytosol [GO:0005829]
A7E2K1	Tropomyosin 1 (alpha)	393908	tpm1	-;muscle contraction [GO:0006936];actin filament organization [GO:0007015]	-;actin filament binding [GO:0051015]	-;actin filament [GO:0005884]	-;muscle contraction [GO:0006936];actin filament organization [GO:0007015];-;actin filament binding [GO:0051015];-;actin filament [GO:0005884]
Q642H9	40S ribosomal protein S4, X isoform	449547	rps4x	translation [GO:0006412];-;brain development [GO:0007420];chordate embryonic development [GO:0043009]	structural constituent of ribosome [GO:0003735];RNA binding [GO:0003723];-;rRNA binding [GO:0019843]	-;cytosolic small ribosomal subunit [GO:0022627]	translation [GO:0006412];-;brain development [GO:0007420];chordate embryonic development [GO:0043009];structural constituent of ribosome [GO:0003735];RNA binding [GO:0003723];-;rRNA binding [GO:0019843];-;cytosolic small ribosomal subunit [GO:0022627]
Q6TLG8	DNA-(apurinic or apyrimidinic site) lyase		rps3	positive regulation of apoptotic signaling pathway [GO:2001235];cell division [GO:0051301];regulation of translation [GO:0006417];DNA repair [GO:0006281];chordate embryonic development [GO:0043009];apoptotic process [GO:0006915];translation [GO:0006412];-;erythrocyte differentiation [GO:0030218]	RNA binding [GO:0003723];class I DNA-(apurinic or apyrimidinic site) endonuclease activity [GO:0140078];-;structural constituent of ribosome [GO:0003735]	mitochondrial inner membrane [GO:0005743];nucleus [GO:0005634];cytosolic small ribosomal subunit [GO:0022627];spindle [GO:0005819];-	positive regulation of apoptotic signaling pathway [GO:2001235];cell division [GO:0051301];regulation of translation [GO:0006417];DNA repair [GO:0006281];chordate embryonic development [GO:0043009];apoptotic process [GO:0006915];translation [GO:0006412];-;erythrocyte differentiation [GO:0030218];RNA binding [GO:0003723];class I DNA-(apurinic or apyrimidinic site) endonuclease activity [GO:0140078…
Q803M1	Tropomyosin 3	373076	tpm3	skeletal myofibril assembly [GO:0014866];-;muscle contraction [GO:0006936];actin filament organization [GO:0007015]	-;actin filament binding [GO:0051015]	-;actin filament [GO:0005884]	skeletal myofibril assembly [GO:0014866];-;muscle contraction [GO:0006936];actin filament organization [GO:0007015];-;actin filament binding [GO:0051015];-;actin filament [GO:0005884]
A0A2R8Q9K6	60S ribosomal protein L7a		rpl7a	maturation of LSU-rRNA [GO:0000470];-	RNA binding [GO:0003723];-	cytosolic large ribosomal subunit [GO:0022625];-	maturation of LSU-rRNA [GO:0000470];-;RNA binding [GO:0003723];-;cytosolic large ribosomal subunit [GO:0022625];-
A3KP44	Zgc:162938 protein	570477	prdx4	-;cell redox homeostasis [GO:0045454]	peroxidase activity [GO:0004601];-;peroxiredoxin activity [GO:0051920]	endoplasmic reticulum [GO:0005783];-;cytosol [GO:0005829]	-;cell redox homeostasis [GO:0045454];peroxidase activity [GO:0004601];-;peroxiredoxin activity [GO:0051920];endoplasmic reticulum [GO:0005783];-;cytosol [GO:0005829]
Q08C33	Isochorismatase domain-containing protein 1	559897	isoc1	-	-	cytoplasm [GO:0005737]	-;-;cytoplasm [GO:0005737]
Q6PC69	60S ribosomal protein L10a	323305	rpl10a	maturation of LSU-rRNA [GO:0000470];-;translation [GO:0006412];hemoglobin biosynthetic process [GO:0042541]	structural constituent of ribosome [GO:0003735];RNA binding [GO:0003723];-	cytosolic large ribosomal subunit [GO:0022625];-	maturation of LSU-rRNA [GO:0000470];-;translation [GO:0006412];hemoglobin biosynthetic process [GO:0042541];structural constituent of ribosome [GO:0003735];RNA binding [GO:0003723];-;cytosolic large ribosomal subunit [GO:0022625];-
Q7ZVF9	Actin, cytoplasmic 2	57935	actbb	-	structural constituent of postsynaptic actin cytoskeleton [GO:0098973];ATP binding [GO:0005524];-	cytoskeleton [GO:0005856];focal adhesion [GO:0005925];actin filament [GO:0005884];nucleus [GO:0005634];-;dense body [GO:0097433];plasma membrane [GO:0005886]	-;structural constituent of postsynaptic actin cytoskeleton [GO:0098973];ATP binding [GO:0005524];-;cytoskeleton [GO:0005856];focal adhesion [GO:0005925];actin filament [GO:0005884];nucleus [GO:0005634];-;dense body [GO:0097433];plasma membrane [GO:0005886]
A0A2R8RL59	Zgc:171517		qdprb.4	L-phenylalanine catabolic process [GO:0006559];-;tetrahydrobiopterin biosynthetic process [GO:0006729]	6,7-dihydropteridine reductase activity [GO:0004155];-;NADH binding [GO:0070404];NADPH binding [GO:0070402]	-;cytoplasm [GO:0005737]	L-phenylalanine catabolic process [GO:0006559];-;tetrahydrobiopterin biosynthetic process [GO:0006729];6,7-dihydropteridine reductase activity [GO:0004155];-;NADH binding [GO:0070404];NADPH binding [GO:0070402];-;cytoplasm [GO:0005737]
A0A2R8QAE1	Fibrinogen C-terminal domain-containing protein		LOC100334800	-	-	-	-
Q6P102	Tyrosine 3-monooxygenase/tryptophan 5-monooxygenase activation protein, beta polypeptide-like	321729	ywhabl	-	monooxygenase activity [GO:0004497]	-	-;monooxygenase activity [GO:0004497];-
Q5PRD0	14-3-3 protein beta/alpha-A	323055	ywhaba	-;phagocytosis, engulfment [GO:0006911]	-	-;cytoplasm [GO:0005737]	-;phagocytosis, engulfment [GO:0006911];-;-;cytoplasm [GO:0005737]
A5PL98	Succinate dehydrogenase [ubiquinone] iron-sulfur subunit, mitochondrial	562149	sdhb	aerobic respiration [GO:0009060];tricarboxylic acid cycle [GO:0006099];-;respiratory electron transport chain [GO:0022904]	4 iron, 4 sulfur cluster binding [GO:0051539];electron transfer activity [GO:0009055];2 iron, 2 sulfur cluster binding [GO:0051537];ubiquinone binding [GO:0048039];succinate dehydrogenase (ubiquinone) activity [GO:0008177];metal ion binding [GO:0046872];-;3 iron, 4 sulfur cluster binding [GO:0051538]	mitochondrial respiratory chain complex II, succinate dehydrogenase complex (ubiquinone) [GO:0005749];mitochondrial inner membrane [GO:0005743];mitochondrial membrane [GO:0031966];-	aerobic respiration [GO:0009060];tricarboxylic acid cycle [GO:0006099];-;respiratory electron transport chain [GO:0022904];4 iron, 4 sulfur cluster binding [GO:0051539];electron transfer activity [GO:0009055];2 iron, 2 sulfur cluster binding [GO:0051537];ubiquinone binding [GO:0048039];succinate dehydrogenase (ubiquinone) activity [GO:0008177];metal ion binding [GO:0046872];-;3 iron, 4 sulfur clu…
Q9DDU5	GST class-pi	79381	gstp1	-;cellular response to xenobiotic stimulus [GO:0071466];glutathione metabolic process [GO:0006749]	glutathione transferase activity [GO:0004364];-	-;cytosol [GO:0005829]	-;cellular response to xenobiotic stimulus [GO:0071466];glutathione metabolic process [GO:0006749];glutathione transferase activity [GO:0004364];-;-;cytosol [GO:0005829]
F1QCN0	Glutamine amidotransferase-like class 1 domain-containing protein 3A, mitochondrial		gatd3a	-	-	mitochondrion [GO:0005739]	-;-;mitochondrion [GO:0005739]
A0A2R8QU07	Quinoid dihydropteridine reductase b2		qdprb.2	L-phenylalanine catabolic process [GO:0006559];-;tetrahydrobiopterin biosynthetic process [GO:0006729]	6,7-dihydropteridine reductase activity [GO:0004155];-;NADH binding [GO:0070404];NADPH binding [GO:0070402]	-;cytoplasm [GO:0005737]	L-phenylalanine catabolic process [GO:0006559];-;tetrahydrobiopterin biosynthetic process [GO:0006729];6,7-dihydropteridine reductase activity [GO:0004155];-;NADH binding [GO:0070404];NADPH binding [GO:0070402];-;cytoplasm [GO:0005737]
B8JIS8	Glutathione transferase		gstm.1	-;glutathione metabolic process [GO:0006749]	glutathione transferase activity [GO:0004364];-	-	-;glutathione metabolic process [GO:0006749];glutathione transferase activity [GO:0004364];-;-
A0A0R4IAL5	Tropomyosin 2 (beta)	415209	tpm2	-;muscle contraction [GO:0006936];actin filament organization [GO:0007015]	-;actin filament binding [GO:0051015]	striated muscle thin filament [GO:0005865];-;actin filament [GO:0005884]	-;muscle contraction [GO:0006936];actin filament organization [GO:0007015];-;actin filament binding [GO:0051015];striated muscle thin filament [GO:0005865];-;actin filament [GO:0005884]
Q7SXP1	F-actin-capping protein subunit beta	335083	capzb	negative regulation of filopodium assembly [GO:0051490];cell morphogenesis [GO:0000902];barbed-end actin filament capping [GO:0051016];actin cytoskeleton organization [GO:0030036];neural crest cell differentiation [GO:0014033];neural crest cell migration [GO:0001755];regulation of lamellipodium assembly [GO:0010591];muscle cell development [GO:0055001];-	-;actin filament binding [GO:0051015]	F-actin capping protein complex [GO:0008290];cytoplasm [GO:0005737];-	negative regulation of filopodium assembly [GO:0051490];cell morphogenesis [GO:0000902];barbed-end actin filament capping [GO:0051016];actin cytoskeleton organization [GO:0030036];neural crest cell differentiation [GO:0014033];neural crest cell migration [GO:0001755];regulation of lamellipodium assembly [GO:0010591];muscle cell development [GO:0055001];-;-;actin filament binding [GO:0051015];F-ac…
A0A2R8RUH9	Fibrinogen C-terminal domain-containing protein	566119	LOC566119	complement activation, lectin pathway [GO:0001867];elastic fiber assembly [GO:0048251];-	antigen binding [GO:0003823];carbohydrate derivative binding [GO:0097367];-;signaling receptor binding [GO:0005102]	extracellular space [GO:0005615];collagen-containing extracellular matrix [GO:0062023];-	complement activation, lectin pathway [GO:0001867];elastic fiber assembly [GO:0048251];-;antigen binding [GO:0003823];carbohydrate derivative binding [GO:0097367];-;signaling receptor binding [GO:0005102];extracellular space [GO:0005615];collagen-containing extracellular matrix [GO:0062023];-
Q7ZV76	Electron transfer flavoprotein subunit beta	406271	etfb	-	electron transfer activity [GO:0009055];-	mitochondrial matrix [GO:0005759];-	-;electron transfer activity [GO:0009055];-;mitochondrial matrix [GO:0005759];-
Q7ZW20	Tyrosine 3-monooxygenase/tryptophan 5-monooxygenase activation protein, epsilon polypeptide 1	322060	ywhae1	-	monooxygenase activity [GO:0004497]	-	-;monooxygenase activity [GO:0004497];-
Q6NYX8	PITH domain-containing protein 1	404606	pithd1	positive regulation of transcription, DNA-templated [GO:0045893];positive regulation of megakaryocyte differentiation [GO:0045654];-	-	-;nucleus [GO:0005634];cytoplasm [GO:0005737]	positive regulation of transcription, DNA-templated [GO:0045893];positive regulation of megakaryocyte differentiation [GO:0045654];-;-;-;nucleus [GO:0005634];cytoplasm [GO:0005737]
Q568V3	F-box only protein 50	30078	nccrp1	SCF-dependent proteasomal ubiquitin-dependent protein catabolic process [GO:0031146];ubiquitin-dependent ERAD pathway [GO:0030433];protein ubiquitination [GO:0016567];glycoprotein catabolic process [GO:0006516];-	-	-;SCF ubiquitin ligase complex [GO:0019005];cytoplasm [GO:0005737]	SCF-dependent proteasomal ubiquitin-dependent protein catabolic process [GO:0031146];ubiquitin-dependent ERAD pathway [GO:0030433];protein ubiquitination [GO:0016567];glycoprotein catabolic process [GO:0006516];-;-;-;SCF ubiquitin ligase complex [GO:0019005];cytoplasm [GO:0005737]
Q5XJS8	Hsd17b10 protein	450078	hsd17b10	-	oxidoreductase activity [GO:0016491]	-	-;oxidoreductase activity [GO:0016491];-
F1RCB6	Actin alpha cardiac muscle 1a	415164	actc1a	atrioventricular canal development [GO:0036302];endocardial cushion morphogenesis [GO:0003203];-;endocardial cushion formation [GO:0003272]	-	dynactin complex [GO:0005869];-	atrioventricular canal development [GO:0036302];endocardial cushion morphogenesis [GO:0003203];-;endocardial cushion formation [GO:0003272];-;dynactin complex [GO:0005869];-
Q7ZUS9	Electron transfer flavoprotein subunit alpha	325724	etfa	animal organ morphogenesis [GO:0009887];regulation of fatty acid beta-oxidation [GO:0031998];-;fatty acid beta-oxidation using acyl-CoA dehydrogenase [GO:0033539];mitochondrion morphogenesis [GO:0070584]	electron transfer activity [GO:0009055];-;flavin adenine dinucleotide binding [GO:0050660]	mitochondrial matrix [GO:0005759];-;mitochondrion [GO:0005739]	animal organ morphogenesis [GO:0009887];regulation of fatty acid beta-oxidation [GO:0031998];-;fatty acid beta-oxidation using acyl-CoA dehydrogenase [GO:0033539];mitochondrion morphogenesis [GO:0070584];electron transfer activity [GO:0009055];-;flavin adenine dinucleotide binding [GO:0050660];mitochondrial matrix [GO:0005759];-;mitochondrion [GO:0005739]
F1QKI4	RNA transcription, translation and transport factor protein	393240	rtraf	-	-	-	-
F8W493	14-3-3 protein beta/alpha-B		ywhabb	-	-	-	-
Q7T3L7	Cell division control protein 2	80973	cdk1	cell division [GO:0051301];protein phosphorylation [GO:0006468];regulation of mitotic cell cycle, embryonic [GO:0009794];G2/M transition of mitotic cell cycle [GO:0000086];-;mitotic G2 DNA damage checkpoint [GO:0007095]	ATP binding [GO:0005524];-;RNA polymerase II CTD heptapeptide repeat kinase activity [GO:0008353];cyclin-dependent protein serine/threonine kinase activity [GO:0004693]	nucleus [GO:0005634];-	cell division [GO:0051301];protein phosphorylation [GO:0006468];regulation of mitotic cell cycle, embryonic [GO:0009794];G2/M transition of mitotic cell cycle [GO:0000086];-;mitotic G2 DNA damage checkpoint [GO:0007095];ATP binding [GO:0005524];-;RNA polymerase II CTD heptapeptide repeat kinase activity [GO:0008353];cyclin-dependent protein serine/threonine kinase activity [GO:0004693];nucleus [G…
F1R647	EF-hand domain family, member D1	335521	efhd1	-	calcium ion binding [GO:0005509]	-	-;calcium ion binding [GO:0005509];-
Q6Q417	Ribosomal protein L7	336710	rpl7	-;regulation of cell cycle [GO:0051726];maturation of LSU-rRNA from tricistronic rRNA transcript (SSU-rRNA, 5.8S rRNA, LSU-rRNA) [GO:0000463]	structural constituent of ribosome [GO:0003735];RNA binding [GO:0003723];-	cytosolic large ribosomal subunit [GO:0022625];-	-;regulation of cell cycle [GO:0051726];maturation of LSU-rRNA from tricistronic rRNA transcript (SSU-rRNA, 5.8S rRNA, LSU-rRNA) [GO:0000463];structural constituent of ribosome [GO:0003735];RNA binding [GO:0003723];-;cytosolic large ribosomal subunit [GO:0022625];-
Q7T3G2	Tyrosine 3-monooxygenase/tryptophan 5-monooxygenase activation protein, eta polypeptide	406443	ywhah	-	monooxygenase activity [GO:0004497]	-	-;monooxygenase activity [GO:0004497];-
Q6NWC3	40S ribosomal protein S2	406565	rps2	-;translation [GO:0006412]	structural constituent of ribosome [GO:0003735];RNA binding [GO:0003723];-	-;cytosolic small ribosomal subunit [GO:0022627]	-;translation [GO:0006412];structural constituent of ribosome [GO:0003735];RNA binding [GO:0003723];-;-;cytosolic small ribosomal subunit [GO:0022627]
Q7SXP4	Serine/arginine-rich splicing factor 1A	406288	srsf1a	mRNA splicing, via spliceosome [GO:0000398];alternative mRNA splicing, via spliceosome [GO:0000380];-	RNA binding [GO:0003723];-	-;nuclear speck [GO:0016607]	mRNA splicing, via spliceosome [GO:0000398];alternative mRNA splicing, via spliceosome [GO:0000380];-;RNA binding [GO:0003723];-;-;nuclear speck [GO:0016607]
Q90Z10	60S ribosomal protein L13	378961	rpl13	translation [GO:0006412];-;regulation of cell cycle [GO:0051726]	structural constituent of ribosome [GO:0003735];RNA binding [GO:0003723];-	cytosolic large ribosomal subunit [GO:0022625];-	translation [GO:0006412];-;regulation of cell cycle [GO:0051726];structural constituent of ribosome [GO:0003735];RNA binding [GO:0003723];-;cytosolic large ribosomal subunit [GO:0022625];-
Q6NYW8	Heterogeneous nuclear ribonucleoprotein A0	334222	hnrnpa0b	-	mRNA binding [GO:0003729];-	nucleus [GO:0005634];-	-;mRNA binding [GO:0003729];-;nucleus [GO:0005634];-
F1REK5	Quinoid dihydropteridine reductase b2	101887190	qdprb.2	L-phenylalanine catabolic process [GO:0006559];-;tetrahydrobiopterin biosynthetic process [GO:0006729]	6,7-dihydropteridine reductase activity [GO:0004155];-;NADH binding [GO:0070404];NADPH binding [GO:0070402]	-;cytoplasm [GO:0005737]	L-phenylalanine catabolic process [GO:0006559];-;tetrahydrobiopterin biosynthetic process [GO:0006729];6,7-dihydropteridine reductase activity [GO:0004155];-;NADH binding [GO:0070404];NADPH binding [GO:0070402];-;cytoplasm [GO:0005737]
Q6DHL6	40S ribosomal protein S6	445028	rps6	-;translation [GO:0006412]	structural constituent of ribosome [GO:0003735];-	ribosome [GO:0005840];-	-;translation [GO:0006412];structural constituent of ribosome [GO:0003735];-;ribosome [GO:0005840];-
F1QB21	2,4-dienoyl CoA reductase 1, mitochondrial		decr1	-	oxidoreductase activity [GO:0016491]	-	-;oxidoreductase activity [GO:0016491];-
Q3T7B3	Vitellogenin 2		vtg2	response to estradiol [GO:0032355];positive regulation of phagocytosis, engulfment [GO:0060100];-;cellular response to estrogen stimulus [GO:0071391]	lipoteichoic acid binding [GO:0070891];lipopolysaccharide binding [GO:0001530];lipid transporter activity [GO:0005319];-	-	response to estradiol [GO:0032355];positive regulation of phagocytosis, engulfment [GO:0060100];-;cellular response to estrogen stimulus [GO:0071391];lipoteichoic acid binding [GO:0070891];lipopolysaccharide binding [GO:0001530];lipid transporter activity [GO:0005319];-;-
Q7ZTI4	Ubiquitin carboxyl-terminal hydrolase	325119	uchl1	protein deubiquitination [GO:0016579];-;ubiquitin-dependent protein catabolic process [GO:0006511]	ligase activity [GO:0016874];thiol-dependent deubiquitinase [GO:0004843];-	-;cytoplasm [GO:0005737];endoplasmic reticulum membrane [GO:0005789]	protein deubiquitination [GO:0016579];-;ubiquitin-dependent protein catabolic process [GO:0006511];ligase activity [GO:0016874];thiol-dependent deubiquitinase [GO:0004843];-;-;cytoplasm [GO:0005737];endoplasmic reticulum membrane [GO:0005789]
A0A0R4IE10	Elongation factor 1-alpha		eef1a1l2	-	GTPase activity [GO:0003924];GTP binding [GO:0005525];translation elongation factor activity [GO:0003746]	-	-;GTPase activity [GO:0003924];GTP binding [GO:0005525];translation elongation factor activity [GO:0003746];-
Q6IQQ8	Translation initiation factor eIF-2B subunit alpha	415150	eif2b1	regulation of catalytic activity [GO:0050790];translational initiation [GO:0006413];-;regulation of translational initiation [GO:0006446]	-;translation initiation factor activity [GO:0003743]	-;eukaryotic translation initiation factor 2B complex [GO:0005851]	regulation of catalytic activity [GO:0050790];translational initiation [GO:0006413];-;regulation of translational initiation [GO:0006446];-;translation initiation factor activity [GO:0003743];-;eukaryotic translation initiation factor 2B complex [GO:0005851]
Q05AL9	Zgc:153629 protein	768289	krt94	-	structural molecule activity [GO:0005198];-	-;intermediate filament [GO:0005882]	-;structural molecule activity [GO:0005198];-;-;intermediate filament [GO:0005882]
A2RUY2	Ribosomal protein S6 kinase		rps6ka3b	ossification [GO:0001503];intracellular signal transduction [GO:0035556];-;peptidyl-serine phosphorylation [GO:0018105]	protein serine kinase activity [GO:0106310];protein threonine kinase activity [GO:0106311];magnesium ion binding [GO:0000287];ATP binding [GO:0005524];ribosomal protein S6 kinase activity [GO:0004711];protein serine/threonine kinase activity [GO:0004674];-	-;nucleoplasm [GO:0005654];cytoplasm [GO:0005737]	ossification [GO:0001503];intracellular signal transduction [GO:0035556];-;peptidyl-serine phosphorylation [GO:0018105];protein serine kinase activity [GO:0106310];protein threonine kinase activity [GO:0106311];magnesium ion binding [GO:0000287];ATP binding [GO:0005524];ribosomal protein S6 kinase activity [GO:0004711];protein serine/threonine kinase activity [GO:0004674];-;-;nucleoplasm [GO:0005…
Q0D294	Histone H4	767650		-	protein heterodimerization activity [GO:0046982];-;DNA binding [GO:0003677]	nucleus [GO:0005634];-;nucleosome [GO:0000786]	-;protein heterodimerization activity [GO:0046982];-;DNA binding [GO:0003677];nucleus [GO:0005634];-;nucleosome [GO:0000786]
F1RAM4	Zgc:110339			-	oxidoreductase activity [GO:0016491]	-	-;oxidoreductase activity [GO:0016491];-
Q7ZZ04	Enoyl CoA hydratase, short chain, 1, mitochondrial	368912	echs1	fatty acid beta-oxidation [GO:0006635];-	-;enoyl-CoA hydratase activity [GO:0004300]	-;mitochondrion [GO:0005739]	fatty acid beta-oxidation [GO:0006635];-;-;enoyl-CoA hydratase activity [GO:0004300];-;mitochondrion [GO:0005739]
O42248	Guanine nucleotide-binding protein subunit beta-2-like 1	30722	gnb2l1	negative regulation of Wnt signaling pathway [GO:0030178];positive regulation of gastrulation [GO:2000543];regulation of protein localization [GO:0032880];convergent extension involved in gastrulation [GO:0060027];regulation of cell division [GO:0051302];rescue of stalled ribosome [GO:0072344];positive regulation of protein phosphorylation [GO:0001934];regulation of establishment of cell polarity…	ribosome binding [GO:0043022];-;protein kinase C binding [GO:0005080]	cytoplasm [GO:0005737];ribosome [GO:0005840];nucleus [GO:0005634];cytosol [GO:0005829];-	negative regulation of Wnt signaling pathway [GO:0030178];positive regulation of gastrulation [GO:2000543];regulation of protein localization [GO:0032880];convergent extension involved in gastrulation [GO:0060027];regulation of cell division [GO:0051302];rescue of stalled ribosome [GO:0072344];positive regulation of protein phosphorylation [GO:0001934];regulation of establishment of cell polarity…
B2GTJ8	Ywhai protein		ywhaz	-	-	-	-
A0A140LH34	Si:ch1073-159d7.7	565341	h1l1	negative regulation of DNA recombination [GO:0045910];negative regulation of chromatin silencing [GO:0031936];chromosome condensation [GO:0030261];nucleosome assembly [GO:0006334];-;nucleosome positioning [GO:0016584]	double-stranded DNA binding [GO:0003690];-;nucleosomal DNA binding [GO:0031492]	nucleus [GO:0005634];-;nucleosome [GO:0000786]	negative regulation of DNA recombination [GO:0045910];negative regulation of chromatin silencing [GO:0031936];chromosome condensation [GO:0030261];nucleosome assembly [GO:0006334];-;nucleosome positioning [GO:0016584];double-stranded DNA binding [GO:0003690];-;nucleosomal DNA binding [GO:0031492];nucleus [GO:0005634];-;nucleosome [GO:0000786]
B2GSG5	Splicing factor, arginine/serine-rich 1		srsf1b	-	RNA binding [GO:0003723];-	nucleus [GO:0005634];-	-;RNA binding [GO:0003723];-;nucleus [GO:0005634];-
F1QWU6	Dehydrogenase/reductase SDR family member 7B		dhrs7b	-	-;oxidoreductase activity [GO:0016491]	integral component of membrane [GO:0016021];-	-;-;oxidoreductase activity [GO:0016491];integral component of membrane [GO:0016021];-
B0R0H4	Zona pellucida glycoprotein 3f, tandem duplicate 1		zp3f.1	binding of sperm to zona pellucida [GO:0007339];-;positive regulation of acrosome reaction [GO:2000344];egg coat formation [GO:0035803]	acrosin binding [GO:0032190];-	-;extracellular matrix [GO:0031012]	binding of sperm to zona pellucida [GO:0007339];-;positive regulation of acrosome reaction [GO:2000344];egg coat formation [GO:0035803];acrosin binding [GO:0032190];-;-;extracellular matrix [GO:0031012]
Q6PBK9	Novel protein (Zgc:73360)	393778	prdx6	-;cell redox homeostasis [GO:0045454]	peroxidase activity [GO:0004601];-;peroxiredoxin activity [GO:0051920]	mitochondrion [GO:0005739];-;cytosol [GO:0005829]	-;cell redox homeostasis [GO:0045454];peroxidase activity [GO:0004601];-;peroxiredoxin activity [GO:0051920];mitochondrion [GO:0005739];-;cytosol [GO:0005829]
Q6DEJ9	Dolichol-phosphate mannosyltransferase subunit 1	445202	dpm1	GPI anchor biosynthetic process [GO:0006506];dolichol metabolic process [GO:0019348];protein mannosylation [GO:0035268];muscle structure development [GO:0061061];protein O-linked mannosylation [GO:0035269];-	dolichyl-phosphate-mannose-protein mannosyltransferase activity [GO:0004169];-;dolichyl-phosphate beta-D-mannosyltransferase activity [GO:0004582]	-;endoplasmic reticulum membrane [GO:0005789]	GPI anchor biosynthetic process [GO:0006506];dolichol metabolic process [GO:0019348];protein mannosylation [GO:0035268];muscle structure development [GO:0061061];protein O-linked mannosylation [GO:0035269];-;dolichyl-phosphate-mannose-protein mannosyltransferase activity [GO:0004169];-;dolichyl-phosphate beta-D-mannosyltransferase activity [GO:0004582];-;endoplasmic reticulum membrane [GO:0005789]
B2GPH2	Hsd17b12a protein		hsd17b12a	-	-;oxidoreductase activity [GO:0016491]	integral component of membrane [GO:0016021];-	-;-;oxidoreductase activity [GO:0016491];integral component of membrane [GO:0016021];-
A0A2R8RYP3	Uncharacterized protein		LOC110438920	-	-	-	-
R4GEX4	Eukaryotic translation initiation factor 3, subunit F		eif3f	translational initiation [GO:0006413];-;cranial skeletal system development [GO:1904888]	translation initiation factor activity [GO:0003743];isopeptidase activity [GO:0070122];translation initiation factor binding [GO:0031369];metallopeptidase activity [GO:0008237];-	eukaryotic translation initiation factor 3 complex, eIF3m [GO:0071541];-	translational initiation [GO:0006413];-;cranial skeletal system development [GO:1904888];translation initiation factor activity [GO:0003743];isopeptidase activity [GO:0070122];translation initiation factor binding [GO:0031369];metallopeptidase activity [GO:0008237];-;eukaryotic translation initiation factor 3 complex, eIF3m [GO:0071541];-
Q7ZV22	S-methyl-5'-thioadenosine phosphorylase	393526	mtap	purine ribonucleoside salvage [GO:0006166];L-methionine salvage from methylthioadenosine [GO:0019509];-	S-methyl-5-thioadenosine phosphorylase activity [GO:0017061];-	nucleus [GO:0005634];-;cytosol [GO:0005829]	purine ribonucleoside salvage [GO:0006166];L-methionine salvage from methylthioadenosine [GO:0019509];-;S-methyl-5-thioadenosine phosphorylase activity [GO:0017061];-;nucleus [GO:0005634];-;cytosol [GO:0005829]
Q6PHF1	Calcium-regulated heat stable protein 1	393534	carhsp1	regulation of mRNA stability [GO:0043488];-	-;mRNA 3'-UTR binding [GO:0003730]	-;cytoplasm [GO:0005737]	regulation of mRNA stability [GO:0043488];-;-;mRNA 3'-UTR binding [GO:0003730];-;cytoplasm [GO:0005737]
Q5XJ10	Glyceraldehyde-3-phosphate dehydrogenase	317743	gapdh	protein stabilization [GO:0050821];neuron apoptotic process [GO:0051402];peptidyl-cysteine S-trans-nitrosylation [GO:0035606];glycolytic process [GO:0006096];microtubule cytoskeleton organization [GO:0000226];glucose metabolic process [GO:0006006];-	NADP binding [GO:0050661];microtubule binding [GO:0008017];NAD binding [GO:0051287];glyceraldehyde-3-phosphate dehydrogenase (NAD+) (phosphorylating) activity [GO:0004365];peptidyl-cysteine S-nitrosylase activity [GO:0035605];-	cytoplasm [GO:0005737];nucleus [GO:0005634];microtubule cytoskeleton [GO:0015630];cytosol [GO:0005829];-	protein stabilization [GO:0050821];neuron apoptotic process [GO:0051402];peptidyl-cysteine S-trans-nitrosylation [GO:0035606];glycolytic process [GO:0006096];microtubule cytoskeleton organization [GO:0000226];glucose metabolic process [GO:0006006];-;NADP binding [GO:0050661];microtubule binding [GO:0008017];NAD binding [GO:0051287];glyceraldehyde-3-phosphate dehydrogenase (NAD+) (phosphorylating)…
Q7ZSY6	Metallothionein-2	100174951	mt2	positive regulation of cell migration involved in sprouting angiogenesis [GO:0090050];response to copper ion [GO:0046688];response to methylmercury [GO:0051597];response to zinc ion [GO:0010043];response to cadmium ion [GO:0046686];response to metal ion [GO:0010038];angiogenesis [GO:0001525];-;positive regulation of vascular endothelial growth factor production [GO:0010575]	-;metal ion binding [GO:0046872]	-	positive regulation of cell migration involved in sprouting angiogenesis [GO:0090050];response to copper ion [GO:0046688];response to methylmercury [GO:0051597];response to zinc ion [GO:0010043];response to cadmium ion [GO:0046686];response to metal ion [GO:0010038];angiogenesis [GO:0001525];-;positive regulation of vascular endothelial growth factor production [GO:0010575];-;metal ion binding [G…
F1R4N4	Zona pellucida protein AX 4	798996	zpax4	-	-	-	-
Q7SYD0	Carbonyl reductase 1	373866	cbr1	-	oxidoreductase activity [GO:0016491]	-	-;oxidoreductase activity [GO:0016491];-
Q7ZUM0	Tyrosine 3-monooxygenase/tryptophan 5-monooxygenase activation protein, theta polypeptide a	399487	ywhaqa	-	monooxygenase activity [GO:0004497]	-	-;monooxygenase activity [GO:0004497];-
Q6IQ89	Zgc:86898	415189	slc25a11	sulfate transport [GO:0008272];thiosulfate transport [GO:0015709];succinate transmembrane transport [GO:0071422];phosphate ion transmembrane transport [GO:0035435];malate transmembrane transport [GO:0071423];oxaloacetate transport [GO:0015729];-	thiosulfate transmembrane transporter activity [GO:0015117];oxaloacetate transmembrane transporter activity [GO:0015131];succinate transmembrane transporter activity [GO:0015141];antiporter activity [GO:0015297];sulfate transmembrane transporter activity [GO:0015116];-;malate transmembrane transporter activity [GO:0015140]	integral component of membrane [GO:0016021];-	sulfate transport [GO:0008272];thiosulfate transport [GO:0015709];succinate transmembrane transport [GO:0071422];phosphate ion transmembrane transport [GO:0035435];malate transmembrane transport [GO:0071423];oxaloacetate transport [GO:0015729];-;thiosulfate transmembrane transporter activity [GO:0015117];oxaloacetate transmembrane transporter activity [GO:0015131];succinate transmembrane transpor…
Q6DHK1	NAD(P)H-hydrate epimerase	436891	naxe	lipid transport [GO:0006869];-	nucleotide binding [GO:0000166];NADPHX epimerase activity [GO:0052857];metal ion binding [GO:0046872];NADHX epimerase activity [GO:0052856];-	extracellular region [GO:0005576];-;mitochondrion [GO:0005739]	lipid transport [GO:0006869];-;nucleotide binding [GO:0000166];NADPHX epimerase activity [GO:0052857];metal ion binding [GO:0046872];NADHX epimerase activity [GO:0052856];-;extracellular region [GO:0005576];-;mitochondrion [GO:0005739]
F1QV31	Keratin 5	797351	krt5	fin regeneration [GO:0031101];-	-	-;keratin filament [GO:0045095]	fin regeneration [GO:0031101];-;-;-;keratin filament [GO:0045095]
Q6P0V6	60S ribosomal protein L8	393686	rpl8	cytoplasmic translation [GO:0002181];-	structural constituent of ribosome [GO:0003735];RNA binding [GO:0003723];-;rRNA binding [GO:0019843]	cytosolic large ribosomal subunit [GO:0022625];-	cytoplasmic translation [GO:0002181];-;structural constituent of ribosome [GO:0003735];RNA binding [GO:0003723];-;rRNA binding [GO:0019843];cytosolic large ribosomal subunit [GO:0022625];-
Q4V8Z1	Zgc:114078	556657	tsnax	-	sequence-specific DNA binding [GO:0043565];-;endoribonuclease activity [GO:0004521]	-;nucleus [GO:0005634];cytoplasm [GO:0005737]	-;sequence-specific DNA binding [GO:0043565];-;endoribonuclease activity [GO:0004521];-;nucleus [GO:0005634];cytoplasm [GO:0005737]
E7F6Q4	Si:dkey-152b24.6	100002310	si:dkey-152b24.6	lipid metabolic process [GO:0006629];-	-;phosphoric diester hydrolase activity [GO:0008081]	-	lipid metabolic process [GO:0006629];-;-;phosphoric diester hydrolase activity [GO:0008081];-
Q6NWF7	Zgc:85763	338247	echdc2	fatty acid beta-oxidation [GO:0006635];-	-;enoyl-CoA hydratase activity [GO:0004300]	-;mitochondrion [GO:0005739]	fatty acid beta-oxidation [GO:0006635];-;-;enoyl-CoA hydratase activity [GO:0004300];-;mitochondrion [GO:0005739]
A8E503	Histone H3	573997		-	protein heterodimerization activity [GO:0046982];-;DNA binding [GO:0003677]	nucleus [GO:0005634];-;nucleosome [GO:0000786]	-;protein heterodimerization activity [GO:0046982];-;DNA binding [GO:0003677];nucleus [GO:0005634];-;nucleosome [GO:0000786]
Q6DH38	Zgc:110216 protein	541350		nucleosome assembly [GO:0006334];-	-;DNA binding [GO:0003677]	nucleus [GO:0005634];-;nucleosome [GO:0000786]	nucleosome assembly [GO:0006334];-;-;DNA binding [GO:0003677];nucleus [GO:0005634];-;nucleosome [GO:0000786]
Q7SYA6	LIM and SH3 domain protein 1		lasp1	ion transport [GO:0006811];-	-;actin filament binding [GO:0051015]	cell cortex [GO:0005938];focal adhesion [GO:0005925];-;cytoskeleton [GO:0005856]	ion transport [GO:0006811];-;-;actin filament binding [GO:0051015];cell cortex [GO:0005938];focal adhesion [GO:0005925];-;cytoskeleton [GO:0005856]
F1QF85	Transcription factor A, mitochondrial		tfam	-;transcription initiation from mitochondrial promoter [GO:0006391]	transcription regulatory region sequence-specific DNA binding [GO:0000976];-;DNA binding, bending [GO:0008301]	-;mitochondrion [GO:0005739]	-;transcription initiation from mitochondrial promoter [GO:0006391];transcription regulatory region sequence-specific DNA binding [GO:0000976];-;DNA binding, bending [GO:0008301];-;mitochondrion [GO:0005739]
A0A2R8RYH8	Phosphate carrier protein, mitochondrial	322362	slc25a3b	phosphate ion transmembrane transport [GO:0035435];mitochondrial phosphate ion transmembrane transport [GO:1990547];-	-;inorganic phosphate transmembrane transporter activity [GO:0005315]	-;integral component of mitochondrial inner membrane [GO:0031305]	phosphate ion transmembrane transport [GO:0035435];mitochondrial phosphate ion transmembrane transport [GO:1990547];-;-;inorganic phosphate transmembrane transporter activity [GO:0005315];-;integral component of mitochondrial inner membrane [GO:0031305]
Q6DGW3	Signal recognition particle receptor subunit beta	436845	srprb	protein targeting to ER [GO:0045047];-	GTP binding [GO:0005525];-	-;integral component of membrane [GO:0016021];signal recognition particle receptor complex [GO:0005785]	protein targeting to ER [GO:0045047];-;GTP binding [GO:0005525];-;-;integral component of membrane [GO:0016021];signal recognition particle receptor complex [GO:0005785]
F1QBZ6	Glutathione-dependent dehydroascorbate reductase		gsto2	-;glutathione metabolic process [GO:0006749]	glutathione transferase activity [GO:0004364];methylarsonate reductase activity [GO:0050610];-;glutathione dehydrogenase (ascorbate) activity [GO:0045174]	-;cytoplasm [GO:0005737]	-;glutathione metabolic process [GO:0006749];glutathione transferase activity [GO:0004364];methylarsonate reductase activity [GO:0050610];-;glutathione dehydrogenase (ascorbate) activity [GO:0045174];-;cytoplasm [GO:0005737]
Q504I6	Replication protein A2	65226	rpa2	DNA replication [GO:0006260];-;nucleotide-excision repair [GO:0006289];double-strand break repair via homologous recombination [GO:0000724]	single-stranded DNA binding [GO:0003697];-	chromosome, telomeric region [GO:0000781];site of double-strand break [GO:0035861];DNA replication factor A complex [GO:0005662];nucleus [GO:0005634];-	DNA replication [GO:0006260];-;nucleotide-excision repair [GO:0006289];double-strand break repair via homologous recombination [GO:0000724];single-stranded DNA binding [GO:0003697];-;chromosome, telomeric region [GO:0000781];site of double-strand break [GO:0035861];DNA replication factor A complex [GO:0005662];nucleus [GO:0005634];-
Q7SXX7	Multivesicular body subunit 12A	393456	mvb12a	virus maturation [GO:0019075];regulation of epidermal growth factor receptor signaling pathway [GO:0042058];receptor catabolic process [GO:0032801];viral budding [GO:0046755];endosome to lysosome transport via multivesicular body sorting pathway [GO:0032510];-;protein transport [GO:0015031]	-;SH3 domain binding [GO:0017124]	late endosome membrane [GO:0031902];-;ESCRT I complex [GO:0000813];cytosol [GO:0005829]	virus maturation [GO:0019075];regulation of epidermal growth factor receptor signaling pathway [GO:0042058];receptor catabolic process [GO:0032801];viral budding [GO:0046755];endosome to lysosome transport via multivesicular body sorting pathway [GO:0032510];-;protein transport [GO:0015031];-;SH3 domain binding [GO:0017124];late endosome membrane [GO:0031902];-;ESCRT I complex [GO:0000813];cytoso…
A0A2R8RTZ6	Zona pellucida glycoprotein 2, tandem duplicate 5		zp2.5	-	-	extracellular region [GO:0005576]	-;-;extracellular region [GO:0005576]
Q9PTP1	Proliferating cell nuclear antigen	30678	pcna	leading strand elongation [GO:0006272];response to bacterium [GO:0009617];mismatch repair [GO:0006298];regulation of DNA replication [GO:0006275];response to activity [GO:0014823];translesion synthesis [GO:0019985];-	-;DNA binding [GO:0003677];DNA polymerase processivity factor activity [GO:0030337]	PCNA complex [GO:0043626];nucleus [GO:0005634];-;PCNA-p21 complex [GO:0070557]	leading strand elongation [GO:0006272];response to bacterium [GO:0009617];mismatch repair [GO:0006298];regulation of DNA replication [GO:0006275];response to activity [GO:0014823];translesion synthesis [GO:0019985];-;-;DNA binding [GO:0003677];DNA polymerase processivity factor activity [GO:0030337];PCNA complex [GO:0043626];nucleus [GO:0005634];-;PCNA-p21 complex [GO:0070557]
Q7ZTS8	ELAV-like protein		elavl1a	positive regulation of angiogenesis [GO:0045766];-;erythrocyte differentiation [GO:0030218]	RNA binding [GO:0003723];-	-;cytoplasm [GO:0005737];ribonucleoprotein complex [GO:1990904]	positive regulation of angiogenesis [GO:0045766];-;erythrocyte differentiation [GO:0030218];RNA binding [GO:0003723];-;-;cytoplasm [GO:0005737];ribonucleoprotein complex [GO:1990904]
Q4QRF0	Zona pellucida sperm-binding protein 3	574007	zp3.2	binding of sperm to zona pellucida [GO:0007339];-;positive regulation of acrosome reaction [GO:2000344];egg coat formation [GO:0035803]	acrosin binding [GO:0032190];structural constituent of egg coat [GO:0035804];-	integral component of membrane [GO:0016021];plasma membrane [GO:0005886];extracellular space [GO:0005615];-;extracellular matrix [GO:0031012]	binding of sperm to zona pellucida [GO:0007339];-;positive regulation of acrosome reaction [GO:2000344];egg coat formation [GO:0035803];acrosin binding [GO:0032190];structural constituent of egg coat [GO:0035804];-;integral component of membrane [GO:0016021];plasma membrane [GO:0005886];extracellular space [GO:0005615];-;extracellular matrix [GO:0031012]
Q5U3M8	Glutathione-dependent dehydroascorbate reductase	492500	gsto2	-;glutathione metabolic process [GO:0006749]	glutathione transferase activity [GO:0004364];methylarsonate reductase activity [GO:0050610];-;glutathione dehydrogenase (ascorbate) activity [GO:0045174]	-;cytoplasm [GO:0005737]	-;glutathione metabolic process [GO:0006749];glutathione transferase activity [GO:0004364];methylarsonate reductase activity [GO:0050610];-;glutathione dehydrogenase (ascorbate) activity [GO:0045174];-;cytoplasm [GO:0005737]
F1REW2	Cytosolic Fe-S cluster assembly factor nubp2	641290	nubp2	-;iron-sulfur cluster assembly [GO:0016226]	4 iron, 4 sulfur cluster binding [GO:0051539];ATPase activity [GO:0016887];ATP binding [GO:0005524];metal ion binding [GO:0046872];-	-;cytoplasm [GO:0005737]	-;iron-sulfur cluster assembly [GO:0016226];4 iron, 4 sulfur cluster binding [GO:0051539];ATPase activity [GO:0016887];ATP binding [GO:0005524];metal ion binding [GO:0046872];-;-;cytoplasm [GO:0005737]
Q1LVA0	Coiled-coil domain-containing 127b	792067	ccdc127b	-	-	-	-
Q568K5	N-alpha-acetyltransferase 40	550325	naa40	-;N-terminal protein amino acid acetylation [GO:0006474];histone H4 acetylation [GO:0043967];histone H2A acetylation [GO:0043968]	H4 histone acetyltransferase activity [GO:0010485];peptide-serine-N-acetyltransferase activity [GO:1990189];-;H2A histone acetyltransferase activity [GO:0043998]	-;nucleus [GO:0005634];cytoplasm [GO:0005737]	-;N-terminal protein amino acid acetylation [GO:0006474];histone H4 acetylation [GO:0043967];histone H2A acetylation [GO:0043968];H4 histone acetyltransferase activity [GO:0010485];peptide-serine-N-acetyltransferase activity [GO:1990189];-;H2A histone acetyltransferase activity [GO:0043998];-;nucleus [GO:0005634];cytoplasm [GO:0005737]
F1QIH9	Zona pellucida sperm-binding protein 3	100148225	zp3.2	binding of sperm to zona pellucida [GO:0007339];-;positive regulation of acrosome reaction [GO:2000344];egg coat formation [GO:0035803]	acrosin binding [GO:0032190];structural constituent of egg coat [GO:0035804];-	integral component of membrane [GO:0016021];plasma membrane [GO:0005886];extracellular space [GO:0005615];-;extracellular matrix [GO:0031012]	binding of sperm to zona pellucida [GO:0007339];-;positive regulation of acrosome reaction [GO:2000344];egg coat formation [GO:0035803];acrosin binding [GO:0032190];structural constituent of egg coat [GO:0035804];-;integral component of membrane [GO:0016021];plasma membrane [GO:0005886];extracellular space [GO:0005615];-;extracellular matrix [GO:0031012]
Q6DRC6	60S ribosomal protein L6		rpl6	ribosomal large subunit assembly [GO:0000027];chordate embryonic development [GO:0043009];pancreas development [GO:0031016];-;cytoplasmic translation [GO:0002181]	structural constituent of ribosome [GO:0003735];RNA binding [GO:0003723];-	cytosolic large ribosomal subunit [GO:0022625];-	ribosomal large subunit assembly [GO:0000027];chordate embryonic development [GO:0043009];pancreas development [GO:0031016];-;cytoplasmic translation [GO:0002181];structural constituent of ribosome [GO:0003735];RNA binding [GO:0003723];-;cytosolic large ribosomal subunit [GO:0022625];-
Q567E4	Zgc:112105		ccdc127b	-	-	-	-
B8JJ32	Sidoreflexin		sfxn3	-;mitochondrial transmembrane transport [GO:1990542];serine import into mitochondrion [GO:0140300]	transmembrane transporter activity [GO:0022857];-;serine transmembrane transporter activity [GO:0022889]	-;integral component of mitochondrial inner membrane [GO:0031305]	-;mitochondrial transmembrane transport [GO:1990542];serine import into mitochondrion [GO:0140300];transmembrane transporter activity [GO:0022857];-;serine transmembrane transporter activity [GO:0022889];-;integral component of mitochondrial inner membrane [GO:0031305]
A0A0R4ICY2	RNA-binding motif protein 24a		rbm24a	-	RNA binding [GO:0003723]	-	-;RNA binding [GO:0003723];-
Q7ZV50	Magnesium transporter protein 1	324944	magt1	magnesium ion transport [GO:0015693];protein N-linked glycosylation via asparagine [GO:0018279];-	-;magnesium ion transmembrane transporter activity [GO:0015095]	-;oligosaccharyltransferase complex [GO:0008250];integral component of membrane [GO:0016021];plasma membrane [GO:0005886]	magnesium ion transport [GO:0015693];protein N-linked glycosylation via asparagine [GO:0018279];-;-;magnesium ion transmembrane transporter activity [GO:0015095];-;oligosaccharyltransferase complex [GO:0008250];integral component of membrane [GO:0016021];plasma membrane [GO:0005886]
Q6QA33	Very-long-chain 3-oxoacyl-CoA reductase-B	322626	hsd17b12b	fatty acid biosynthetic process [GO:0006633];estrogen biosynthetic process [GO:0006703];-	17-beta-hydroxysteroid dehydrogenase (NAD+) activity [GO:0044594];3-oxo-cerotoyl-CoA reductase activity [GO:0102342];3-oxo-behenoyl-CoA reductase activity [GO:0102340];3-oxo-lignoceroyl-CoA reductase activity [GO:0102341];17-beta-hydroxysteroid dehydrogenase (NADP+) activity [GO:0072582];-;3-oxo-arachidoyl-CoA reductase activity [GO:0102339]	integral component of membrane [GO:0016021];-;endoplasmic reticulum membrane [GO:0005789]	fatty acid biosynthetic process [GO:0006633];estrogen biosynthetic process [GO:0006703];-;17-beta-hydroxysteroid dehydrogenase (NAD+) activity [GO:0044594];3-oxo-cerotoyl-CoA reductase activity [GO:0102342];3-oxo-behenoyl-CoA reductase activity [GO:0102340];3-oxo-lignoceroyl-CoA reductase activity [GO:0102341];17-beta-hydroxysteroid dehydrogenase (NADP+) activity [GO:0072582];-;3-oxo-arachidoyl-C…
F1QN45	Si:dkey-88l16.3		si:dkey-88l16.3	receptor-mediated endocytosis [GO:0006898];-	hormone binding [GO:0042562];-;calcium ion binding [GO:0005509]	integral component of membrane [GO:0016021];plasma membrane [GO:0005886];receptor complex [GO:0043235];apical plasma membrane [GO:0016324];-	receptor-mediated endocytosis [GO:0006898];-;hormone binding [GO:0042562];-;calcium ion binding [GO:0005509];integral component of membrane [GO:0016021];plasma membrane [GO:0005886];receptor complex [GO:0043235];apical plasma membrane [GO:0016324];-
Q5TYQ3	Cytochrome c oxidase assembly factor 7	555268	coa7	-	-	mitochondrial intermembrane space [GO:0005758]	-;-;mitochondrial intermembrane space [GO:0005758]
A7MD93	Zgc:158494 protein		si:ch211-251f6.7	-	phosphatidylinositol-3-phosphate binding [GO:0032266];-	autophagosome membrane [GO:0000421];-;lysosomal membrane [GO:0005765]	-;phosphatidylinositol-3-phosphate binding [GO:0032266];-;autophagosome membrane [GO:0000421];-;lysosomal membrane [GO:0005765]
Q6DGX8	Proteasome subunit alpha type	445033	psma1	proteasome-mediated ubiquitin-dependent protein catabolic process [GO:0043161];-;proteasomal ubiquitin-independent protein catabolic process [GO:0010499]	-;endopeptidase activity [GO:0004175]	cytoplasm [GO:0005737];proteasome core complex, alpha-subunit complex [GO:0019773];nucleus [GO:0005634];proteasome core complex [GO:0005839];-	proteasome-mediated ubiquitin-dependent protein catabolic process [GO:0043161];-;proteasomal ubiquitin-independent protein catabolic process [GO:0010499];-;endopeptidase activity [GO:0004175];cytoplasm [GO:0005737];proteasome core complex, alpha-subunit complex [GO:0019773];nucleus [GO:0005634];proteasome core complex [GO:0005839];-
E7FAU1	Si:dkey-108k21.14		si:dkey-108k21.14	negative regulation of DNA recombination [GO:0045910];negative regulation of chromatin silencing [GO:0031936];chromosome condensation [GO:0030261];nucleosome assembly [GO:0006334];-;nucleosome positioning [GO:0016584]	double-stranded DNA binding [GO:0003690];-;nucleosomal DNA binding [GO:0031492]	nucleus [GO:0005634];-;nucleosome [GO:0000786]	negative regulation of DNA recombination [GO:0045910];negative regulation of chromatin silencing [GO:0031936];chromosome condensation [GO:0030261];nucleosome assembly [GO:0006334];-;nucleosome positioning [GO:0016584];double-stranded DNA binding [GO:0003690];-;nucleosomal DNA binding [GO:0031492];nucleus [GO:0005634];-;nucleosome [GO:0000786]
Q6NWC1	Voltage-dependent anion-selective channel protein 1	334582	vdac1	apoptotic process [GO:0006915];-	-;voltage-gated anion channel activity [GO:0008308];porin activity [GO:0015288]	membrane raft [GO:0045121];pore complex [GO:0046930];plasma membrane [GO:0005886];-;mitochondrial outer membrane [GO:0005741]	apoptotic process [GO:0006915];-;-;voltage-gated anion channel activity [GO:0008308];porin activity [GO:0015288];membrane raft [GO:0045121];pore complex [GO:0046930];plasma membrane [GO:0005886];-;mitochondrial outer membrane [GO:0005741]
Q7T334	Malate dehydrogenase	406405	mdh2	carbohydrate metabolic process [GO:0005975];malate metabolic process [GO:0006108];-;tricarboxylic acid cycle [GO:0006099]	-;L-malate dehydrogenase activity [GO:0030060]	-;cytoplasm [GO:0005737];mitochondrion [GO:0005739]	carbohydrate metabolic process [GO:0005975];malate metabolic process [GO:0006108];-;tricarboxylic acid cycle [GO:0006099];-;L-malate dehydrogenase activity [GO:0030060];-;cytoplasm [GO:0005737];mitochondrion [GO:0005739]
B0V3F8	Interferon-inducible double-stranded RNA-dependent protein kinase activator A homolog	557370	prkra	production of siRNA involved in RNA interference [GO:0030422];-	-;enzyme activator activity [GO:0008047];double-stranded RNA binding [GO:0003725]	-;cytoplasm [GO:0005737];perinuclear region of cytoplasm [GO:0048471]	production of siRNA involved in RNA interference [GO:0030422];-;-;enzyme activator activity [GO:0008047];double-stranded RNA binding [GO:0003725];-;cytoplasm [GO:0005737];perinuclear region of cytoplasm [GO:0048471]
Q6TGS5	Tubulin alpha chain	327377	tuba4l	-;microtubule cytoskeleton organization [GO:0000226];mitotic cell cycle [GO:0000278]	structural constituent of cytoskeleton [GO:0005200];GTPase activity [GO:0003924];GTP binding [GO:0005525];-	-;microtubule [GO:0005874];cytoplasm [GO:0005737]	-;microtubule cytoskeleton organization [GO:0000226];mitotic cell cycle [GO:0000278];structural constituent of cytoskeleton [GO:0005200];GTPase activity [GO:0003924];GTP binding [GO:0005525];-;-;microtubule [GO:0005874];cytoplasm [GO:0005737]
Q4V946	Geranylgeranyl transferase type-2 subunit beta	406386	rabggtb	protein geranylgeranylation [GO:0018344];-;protein prenylation [GO:0018342]	-;metal ion binding [GO:0046872];Rab geranylgeranyltransferase activity [GO:0004663]	Rab-protein geranylgeranyltransferase complex [GO:0005968];-	protein geranylgeranylation [GO:0018344];-;protein prenylation [GO:0018342];-;metal ion binding [GO:0046872];Rab geranylgeranyltransferase activity [GO:0004663];Rab-protein geranylgeranyltransferase complex [GO:0005968];-
X1WHF1	Histone H2B	563569	si:dkey-261m9.6	nucleosome assembly [GO:0006334];-	protein heterodimerization activity [GO:0046982];-;DNA binding [GO:0003677]	nucleus [GO:0005634];-;nucleosome [GO:0000786]	nucleosome assembly [GO:0006334];-;protein heterodimerization activity [GO:0046982];-;DNA binding [GO:0003677];nucleus [GO:0005634];-;nucleosome [GO:0000786]
B7ZV46	LOC560210 protein		hsp70l	response to cadmium ion [GO:0046686];cellular response to unfolded protein [GO:0034620];response to metal ion [GO:0010038];chaperone cofactor-dependent protein refolding [GO:0051085];blood vessel development [GO:0001568];vesicle-mediated transport [GO:0016192];response to heat [GO:0009408];definitive hemopoiesis [GO:0060216];-;protein refolding [GO:0042026]	ATPase activity [GO:0016887];ATP binding [GO:0005524];ubiquitin protein ligase binding [GO:0031625];protein folding chaperone [GO:0044183];heat shock protein binding [GO:0031072];misfolded protein binding [GO:0051787];-;unfolded protein binding [GO:0051082]	cytoplasm [GO:0005737];plasma membrane [GO:0005886];nucleus [GO:0005634];cytosol [GO:0005829];-	response to cadmium ion [GO:0046686];cellular response to unfolded protein [GO:0034620];response to metal ion [GO:0010038];chaperone cofactor-dependent protein refolding [GO:0051085];blood vessel development [GO:0001568];vesicle-mediated transport [GO:0016192];response to heat [GO:0009408];definitive hemopoiesis [GO:0060216];-;protein refolding [GO:0042026];ATPase activity [GO:0016887];ATP bindin…
E7F225	Zgc:163061			nucleosome assembly [GO:0006334];-	-;DNA binding [GO:0003677]	nucleus [GO:0005634];-;nucleosome [GO:0000786]	nucleosome assembly [GO:0006334];-;-;DNA binding [GO:0003677];nucleus [GO:0005634];-;nucleosome [GO:0000786]
A0A2R8QGD9	Ras-related GTP-binding protein		rraga	positive regulation of TOR signaling [GO:0032008];regulation of apoptotic cell clearance [GO:2000425];regulation of autophagy [GO:0010506];cellular response to starvation [GO:0009267];regulation of lysosome organization [GO:1905671];-;central nervous system myelination [GO:0022010];cellular response to amino acid stimulus [GO:0071230]	GTPase activity [GO:0003924];GTP binding [GO:0005525];-	Gtr1-Gtr2 GTPase complex [GO:1990131];nucleus [GO:0005634];lysosome [GO:0005764];-;Ragulator complex [GO:0071986]	positive regulation of TOR signaling [GO:0032008];regulation of apoptotic cell clearance [GO:2000425];regulation of autophagy [GO:0010506];cellular response to starvation [GO:0009267];regulation of lysosome organization [GO:1905671];-;central nervous system myelination [GO:0022010];cellular response to amino acid stimulus [GO:0071230];GTPase activity [GO:0003924];GTP binding [GO:0005525];-;Gtr1-G…
A8HAI9	Si:ch211-12h2.8		si:ch211-12h2.8	-	carbohydrate binding [GO:0030246]	-	-;carbohydrate binding [GO:0030246];-
Q7ZVE1	LOC402804 protein		bphl	-	-	-	-
P86347	Borealin-2		cdca9	mitotic sister chromatid segregation [GO:0000070];cell division [GO:0051301];-	-	chromosome, centromeric region [GO:0000775];spindle midzone [GO:0051233];nucleus [GO:0005634];chromosome passenger complex [GO:0032133];-	mitotic sister chromatid segregation [GO:0000070];cell division [GO:0051301];-;-;chromosome, centromeric region [GO:0000775];spindle midzone [GO:0051233];nucleus [GO:0005634];chromosome passenger complex [GO:0032133];-
Q803F6	40S ribosomal protein SA	394027	rpsa	cytoplasmic translation [GO:0002181];translation [GO:0006412];-;ribosomal small subunit assembly [GO:0000028]	structural constituent of ribosome [GO:0003735];laminin receptor activity [GO:0005055];-;laminin binding [GO:0043236]	-;nucleus [GO:0005634];plasma membrane [GO:0005886];cytosolic small ribosomal subunit [GO:0022627]	cytoplasmic translation [GO:0002181];translation [GO:0006412];-;ribosomal small subunit assembly [GO:0000028];structural constituent of ribosome [GO:0003735];laminin receptor activity [GO:0005055];-;laminin binding [GO:0043236];-;nucleus [GO:0005634];plasma membrane [GO:0005886];cytosolic small ribosomal subunit [GO:0022627]
Q7SX98	General transcription factor TFIIB	324823	gtf2b	protein acetylation [GO:0006473];RNA polymerase II core complex assembly [GO:1990114];RNA polymerase II preinitiation complex assembly [GO:0051123];DNA-templated transcription, initiation [GO:0006352];transcriptional start site selection at RNA polymerase II promoter [GO:0001174];transcription initiation from RNA polymerase II promoter [GO:0006367];-	TBP-class protein binding [GO:0017025];RNA polymerase II core promoter sequence-specific DNA binding [GO:0000979];RNA polymerase II general transcription initiation factor activity [GO:0016251];metal ion binding [GO:0046872];histone acetyltransferase activity [GO:0004402];-;acetyltransferase activity [GO:0016407]	transcription preinitiation complex [GO:0097550];nucleus [GO:0005634];-	protein acetylation [GO:0006473];RNA polymerase II core complex assembly [GO:1990114];RNA polymerase II preinitiation complex assembly [GO:0051123];DNA-templated transcription, initiation [GO:0006352];transcriptional start site selection at RNA polymerase II promoter [GO:0001174];transcription initiation from RNA polymerase II promoter [GO:0006367];-;TBP-class protein binding [GO:0017025];RNA pol…
Q6P5K6	Solute carrier family 25 (Carnitine/acylcarnitine translocase), member 20	393833	slc25a20	-	-	integral component of membrane [GO:0016021]	-;-;integral component of membrane [GO:0016021]
B7ZVR0	Microsomal prostaglandin E synthase 2		ptgesl	prostaglandin biosynthetic process [GO:0001516];-	electron transfer activity [GO:0009055];12-hydroxyheptadecatrienoic acid synthase activity [GO:0036134];protein disulfide oxidoreductase activity [GO:0015035];prostaglandin-E synthase activity [GO:0050220];-	integral component of membrane [GO:0016021];-	prostaglandin biosynthetic process [GO:0001516];-;electron transfer activity [GO:0009055];12-hydroxyheptadecatrienoic acid synthase activity [GO:0036134];protein disulfide oxidoreductase activity [GO:0015035];prostaglandin-E synthase activity [GO:0050220];-;integral component of membrane [GO:0016021];-
A8E590	RNA helicase		eif4a1b	cytoplasmic translational initiation [GO:0002183];-	translation initiation factor activity [GO:0003743];ATP binding [GO:0005524];hydrolase activity [GO:0016787];-;RNA helicase activity [GO:0003724]	-	cytoplasmic translational initiation [GO:0002183];-;translation initiation factor activity [GO:0003743];ATP binding [GO:0005524];hydrolase activity [GO:0016787];-;RNA helicase activity [GO:0003724];-
Q5TZ57	Family with sequence similarity 49 member A	378872	fam49a	regulation of T cell differentiation [GO:0045580];thymus development [GO:0048538];-;regulation of actin filament polymerization [GO:0030833]	-;small GTPase binding [GO:0031267]	membrane [GO:0016020];-	regulation of T cell differentiation [GO:0045580];thymus development [GO:0048538];-;regulation of actin filament polymerization [GO:0030833];-;small GTPase binding [GO:0031267];membrane [GO:0016020];-
A0A2R8Q8I4	Synthesis of cytochrome C oxidase 1		sco1	-;mitochondrial cytochrome c oxidase assembly [GO:0033617]	-	-;mitochondrion [GO:0005739]	-;mitochondrial cytochrome c oxidase assembly [GO:0033617];-;-;mitochondrion [GO:0005739]
Q6DGY8	Proteasome subunit alpha type	436862	psma6b	proteasome-mediated ubiquitin-dependent protein catabolic process [GO:0043161];-;proteasomal ubiquitin-independent protein catabolic process [GO:0010499]	-;endopeptidase activity [GO:0004175]	cytoplasm [GO:0005737];proteasome core complex, alpha-subunit complex [GO:0019773];nucleus [GO:0005634];proteasome core complex [GO:0005839];-	proteasome-mediated ubiquitin-dependent protein catabolic process [GO:0043161];-;proteasomal ubiquitin-independent protein catabolic process [GO:0010499];-;endopeptidase activity [GO:0004175];cytoplasm [GO:0005737];proteasome core complex, alpha-subunit complex [GO:0019773];nucleus [GO:0005634];proteasome core complex [GO:0005839];-
F1QCS3	Copper chaperone for superoxide dismutase	550489	ccs	removal of superoxide radicals [GO:0019430];-	copper ion binding [GO:0005507];-	-	removal of superoxide radicals [GO:0019430];-;copper ion binding [GO:0005507];-;-
Q6WFZ4	Metaxin 2	286741	mtx2	-;mitochondrion organization [GO:0007005];protein transport [GO:0015031]	-	-;cytoplasm [GO:0005737];SAM complex [GO:0001401]	-;mitochondrion organization [GO:0007005];protein transport [GO:0015031];-;-;cytoplasm [GO:0005737];SAM complex [GO:0001401]
Q5TYX2	Zona pellucida protein AX 1		zpax1	-	-	-	-
Q9DFT9	Phosvitin		vtg3	response to estradiol [GO:0032355];-;cellular response to estrogen stimulus [GO:0071391]	-;lipid transporter activity [GO:0005319];nutrient reservoir activity [GO:0045735]	-	response to estradiol [GO:0032355];-;cellular response to estrogen stimulus [GO:0071391];-;lipid transporter activity [GO:0005319];nutrient reservoir activity [GO:0045735];-
Q1LVD7	EF-hand domain family, member D2	571114	efhd2	-	calcium ion binding [GO:0005509]	-	-;calcium ion binding [GO:0005509];-
Q7T3H9	Putative hydroxypyruvate isomerase	393305	hyi	glyoxylate metabolic process [GO:0046487];-	hydroxypyruvate isomerase activity [GO:0008903];-	-	glyoxylate metabolic process [GO:0046487];-;hydroxypyruvate isomerase activity [GO:0008903];-;-
Q7ZWB1	Cyclin-dependent kinase 2	406715	cdk2	positive regulation of cell population proliferation [GO:0008284];protein phosphorylation [GO:0006468];regulation of gene expression [GO:0010468];regulation of G2/M transition of mitotic cell cycle [GO:0010389];G1/S transition of mitotic cell cycle [GO:0000082];-;signal transduction [GO:0007165]	ATP binding [GO:0005524];-;cyclin-dependent protein serine/threonine kinase activity [GO:0004693];cyclin binding [GO:0030332]	-;nucleus [GO:0005634];cytoplasm [GO:0005737];cyclin-dependent protein kinase holoenzyme complex [GO:0000307]	positive regulation of cell population proliferation [GO:0008284];protein phosphorylation [GO:0006468];regulation of gene expression [GO:0010468];regulation of G2/M transition of mitotic cell cycle [GO:0010389];G1/S transition of mitotic cell cycle [GO:0000082];-;signal transduction [GO:0007165];ATP binding [GO:0005524];-;cyclin-dependent protein serine/threonine kinase activity [GO:0004693];cycl…
Q6P2T5	Arp2/3 complex 34 kDa subunit	327068	arpc2	actin filament polymerization [GO:0030041];-;Arp2/3 complex-mediated actin nucleation [GO:0034314]	structural constituent of cytoskeleton [GO:0005200];-;actin filament binding [GO:0051015]	-;Arp2/3 protein complex [GO:0005885];cytoplasm [GO:0005737];cell projection [GO:0042995]	actin filament polymerization [GO:0030041];-;Arp2/3 complex-mediated actin nucleation [GO:0034314];structural constituent of cytoskeleton [GO:0005200];-;actin filament binding [GO:0051015];-;Arp2/3 protein complex [GO:0005885];cytoplasm [GO:0005737];cell projection [GO:0042995]
B1H1M3	Pyridoxal phosphate homeostasis protein	563548	plpbp	-	pyridoxal phosphate binding [GO:0030170]	-	-;pyridoxal phosphate binding [GO:0030170];-
Q6P605	Zgc:77869	393824	ntan1	-;ubiquitin-dependent protein catabolic process [GO:0006511]	protein-N-terminal asparagine amidohydrolase activity [GO:0008418];-	nucleus [GO:0005634];-	-;ubiquitin-dependent protein catabolic process [GO:0006511];protein-N-terminal asparagine amidohydrolase activity [GO:0008418];-;nucleus [GO:0005634];-
Q7ZUI3	Tetratricopeptide repeat domain 9C	393235	ttc9c	determination of heart left/right asymmetry [GO:0061371];otolith morphogenesis [GO:0032474];cilium assembly [GO:0060271]	-	-	determination of heart left/right asymmetry [GO:0061371];otolith morphogenesis [GO:0032474];cilium assembly [GO:0060271];-;-
A7MD63	Zp3a.2 protein		zp3a.2	mismatch repair [GO:0006298];binding of sperm to zona pellucida [GO:0007339];-;egg coat formation [GO:0035803]	-;ATP binding [GO:0005524];structural constituent of egg coat [GO:0035804];mismatched DNA binding [GO:0030983]	-	mismatch repair [GO:0006298];binding of sperm to zona pellucida [GO:0007339];-;egg coat formation [GO:0035803];-;ATP binding [GO:0005524];structural constituent of egg coat [GO:0035804];mismatched DNA binding [GO:0030983];-
F1QKV3	STING ER exit protein			-	-	-	-
Q9PV90	60S acidic ribosomal protein P0		rplp0	cytoplasmic translation [GO:0002181];ribosomal large subunit assembly [GO:0000027];-;chordate embryonic development [GO:0043009]	structural constituent of ribosome [GO:0003735];-;large ribosomal subunit rRNA binding [GO:0070180]	nucleus [GO:0005634];cytosolic large ribosomal subunit [GO:0022625];-	cytoplasmic translation [GO:0002181];ribosomal large subunit assembly [GO:0000027];-;chordate embryonic development [GO:0043009];structural constituent of ribosome [GO:0003735];-;large ribosomal subunit rRNA binding [GO:0070180];nucleus [GO:0005634];cytosolic large ribosomal subunit [GO:0022625];-
Q5U3N2	Mrps34 protein		mrps34	-;mitochondrial translation [GO:0032543]	structural constituent of ribosome [GO:0003735];-	mitochondrial small ribosomal subunit [GO:0005763];-	-;mitochondrial translation [GO:0032543];structural constituent of ribosome [GO:0003735];-;mitochondrial small ribosomal subunit [GO:0005763];-
Q568G3	2-phospho-D-glycerate hydro-lyase		eno3	regulation of vacuole fusion, non-autophagic [GO:0032889];glycolytic process [GO:0006096];-	-;magnesium ion binding [GO:0000287];phosphopyruvate hydratase activity [GO:0004634]	-;phosphopyruvate hydratase complex [GO:0000015]	regulation of vacuole fusion, non-autophagic [GO:0032889];glycolytic process [GO:0006096];-;-;magnesium ion binding [GO:0000287];phosphopyruvate hydratase activity [GO:0004634];-;phosphopyruvate hydratase complex [GO:0000015]
O57521	Heat shock protein HSP 90-beta	30573	hsp90ab1	protein stabilization [GO:0050821];negative regulation of proteasomal ubiquitin-dependent protein catabolic process [GO:0032435];cellular response to heat [GO:0034605];response to estrogen [GO:0043627];protein folding [GO:0006457];negative regulation of cell cycle arrest [GO:0071157];positive regulation of transforming growth factor beta receptor signaling pathway [GO:0030511];leukocyte migration…	ATPase activity [GO:0016887];ATP binding [GO:0005524];disordered domain specific binding [GO:0097718];protein dimerization activity [GO:0046983];-;unfolded protein binding [GO:0051082]	extracellular region [GO:0005576];aryl hydrocarbon receptor complex [GO:0034751];cytoplasm [GO:0005737];dynein axonemal particle [GO:0120293];perinuclear region of cytoplasm [GO:0048471];protein-containing complex [GO:0032991];nucleus [GO:0005634];cytosol [GO:0005829];-;plasma membrane [GO:0005886]	protein stabilization [GO:0050821];negative regulation of proteasomal ubiquitin-dependent protein catabolic process [GO:0032435];cellular response to heat [GO:0034605];response to estrogen [GO:0043627];protein folding [GO:0006457];negative regulation of cell cycle arrest [GO:0071157];positive regulation of transforming growth factor beta receptor signaling pathway [GO:0030511];leukocyte migration…
Q7ZVG6	E3 ubiquitin-protein ligase Siah1	80955	siah1	multicellular organism development [GO:0007275];neuron apoptotic process [GO:0051402];proteasome-mediated ubiquitin-dependent protein catabolic process [GO:0043161];ubiquitin-dependent protein catabolic process [GO:0006511];-	ubiquitin conjugating enzyme binding [GO:0031624];ubiquitin protein ligase activity [GO:0061630];zinc ion binding [GO:0008270];ubiquitin-protein transferase activity [GO:0004842];-	-;nucleus [GO:0005634];cytoplasm [GO:0005737];cytosol [GO:0005829]	multicellular organism development [GO:0007275];neuron apoptotic process [GO:0051402];proteasome-mediated ubiquitin-dependent protein catabolic process [GO:0043161];ubiquitin-dependent protein catabolic process [GO:0006511];-;ubiquitin conjugating enzyme binding [GO:0031624];ubiquitin protein ligase activity [GO:0061630];zinc ion binding [GO:0008270];ubiquitin-protein transferase activity [GO:000…
Q6PH25	Vacuolar protein sorting-associated protein 28 homolog	393562	vps28	retina development in camera-type eye [GO:0060041];-;protein transport to vacuole involved in ubiquitin-dependent protein catabolic process via the multivesicular body sorting pathway [GO:0043328]	protein-containing complex binding [GO:0044877];-	-;ESCRT I complex [GO:0000813]	retina development in camera-type eye [GO:0060041];-;protein transport to vacuole involved in ubiquitin-dependent protein catabolic process via the multivesicular body sorting pathway [GO:0043328];protein-containing complex binding [GO:0044877];-;-;ESCRT I complex [GO:0000813]
Q6NWL4	CCR4-NOT transcription complex subunit 9	406632	cnot9	mRNA catabolic process [GO:0006402];negative regulation of intracellular estrogen receptor signaling pathway [GO:0033147];negative regulation of translation [GO:0017148];-;gene silencing by RNA [GO:0031047]	nuclear receptor coactivator activity [GO:0030374];-	P-body [GO:0000932];nucleus [GO:0005634];CCR4-NOT core complex [GO:0030015];-;CCR4-NOT complex [GO:0030014]	mRNA catabolic process [GO:0006402];negative regulation of intracellular estrogen receptor signaling pathway [GO:0033147];negative regulation of translation [GO:0017148];-;gene silencing by RNA [GO:0031047];nuclear receptor coactivator activity [GO:0030374];-;P-body [GO:0000932];nucleus [GO:0005634];CCR4-NOT core complex [GO:0030015];-;CCR4-NOT complex [GO:0030014]
F1QM43	Guanosine-3',5'-bis(diphosphate) 3'-pyrophosphohydrolase MESH1		hddc3	-	-	-	-
Q6P0I2	Proteasome subunit alpha type	406445	psma8	proteasome-mediated ubiquitin-dependent protein catabolic process [GO:0043161];-;proteasomal ubiquitin-independent protein catabolic process [GO:0010499]	-;endopeptidase activity [GO:0004175]	cytoplasm [GO:0005737];proteasome core complex, alpha-subunit complex [GO:0019773];nucleus [GO:0005634];proteasome core complex [GO:0005839];-	proteasome-mediated ubiquitin-dependent protein catabolic process [GO:0043161];-;proteasomal ubiquitin-independent protein catabolic process [GO:0010499];-;endopeptidase activity [GO:0004175];cytoplasm [GO:0005737];proteasome core complex, alpha-subunit complex [GO:0019773];nucleus [GO:0005634];proteasome core complex [GO:0005839];-
A4VCG0	Poly(U)-specific endoribonuclease		si:dkey-222f8.3	-	RNA binding [GO:0003723];metal ion binding [GO:0046872];endoribonuclease activity [GO:0004521]	-	-;RNA binding [GO:0003723];metal ion binding [GO:0046872];endoribonuclease activity [GO:0004521];-
A0A2R8QKW9	SUEL-type lectin domain-containing protein		si:ch211-154a22.8	-	carbohydrate binding [GO:0030246]	-	-;carbohydrate binding [GO:0030246];-
Q7T1D8	Prohibitin	321346	phb	-;mitochondrion organization [GO:0007005]	-	-;mitochondrial inner membrane [GO:0005743];plasma membrane [GO:0005886];mitochondrion [GO:0005739]	-;mitochondrion organization [GO:0007005];-;-;mitochondrial inner membrane [GO:0005743];plasma membrane [GO:0005886];mitochondrion [GO:0005739]
Q0P495	Zgc:153259	751670	arl9	-	GTP binding [GO:0005525]	-	-;GTP binding [GO:0005525];-
Q4V956	Linker histone H1M	327403	h1m	negative regulation of DNA recombination [GO:0045910];negative regulation of chromatin silencing [GO:0031936];chromosome condensation [GO:0030261];nucleosome assembly [GO:0006334];-;nucleosome positioning [GO:0016584]	double-stranded DNA binding [GO:0003690];-;nucleosomal DNA binding [GO:0031492]	nucleus [GO:0005634];chromatin [GO:0000785];-;nucleosome [GO:0000786]	negative regulation of DNA recombination [GO:0045910];negative regulation of chromatin silencing [GO:0031936];chromosome condensation [GO:0030261];nucleosome assembly [GO:0006334];-;nucleosome positioning [GO:0016584];double-stranded DNA binding [GO:0003690];-;nucleosomal DNA binding [GO:0031492];nucleus [GO:0005634];chromatin [GO:0000785];-;nucleosome [GO:0000786]
Q6PC47	Phosphate carrier protein, mitochondrial	393688	slc25a3a	phosphate ion transmembrane transport [GO:0035435];mitochondrial phosphate ion transmembrane transport [GO:1990547];-	-;inorganic phosphate transmembrane transporter activity [GO:0005315]	-;integral component of mitochondrial inner membrane [GO:0031305]	phosphate ion transmembrane transport [GO:0035435];mitochondrial phosphate ion transmembrane transport [GO:1990547];-;-;inorganic phosphate transmembrane transporter activity [GO:0005315];-;integral component of mitochondrial inner membrane [GO:0031305]
Q802C7	TAR DNA-binding protein 43	325052	tardbpb	RNA splicing [GO:0008380];regulation of gene expression [GO:0010468];skeletal muscle tissue development [GO:0007519];axonogenesis [GO:0007409];axon extension [GO:0048675];blood vessel morphogenesis [GO:0048514];mRNA processing [GO:0006397];locomotory behavior [GO:0007626];neuromuscular junction development [GO:0007528];-	RNA binding [GO:0003723];-	nucleoplasm [GO:0005654];-	RNA splicing [GO:0008380];regulation of gene expression [GO:0010468];skeletal muscle tissue development [GO:0007519];axonogenesis [GO:0007409];axon extension [GO:0048675];blood vessel morphogenesis [GO:0048514];mRNA processing [GO:0006397];locomotory behavior [GO:0007626];neuromuscular junction development [GO:0007528];-;RNA binding [GO:0003723];-;nucleoplasm [GO:0005654];-
Q566U6	Ccdc5 protein		haus1	cell division [GO:0051301];-;centrosome cycle [GO:0007098];spindle assembly [GO:0051225]	-	microtubule [GO:0005874];HAUS complex [GO:0070652];cytosol [GO:0005829];spindle [GO:0005819];-	cell division [GO:0051301];-;centrosome cycle [GO:0007098];spindle assembly [GO:0051225];-;microtubule [GO:0005874];HAUS complex [GO:0070652];cytosol [GO:0005829];spindle [GO:0005819];-
Q6NV33	Isocitrate dehydrogenase [NAD] subunit, mitochondrial	393926	idh3a	tricarboxylic acid cycle [GO:0006099];-;isocitrate metabolic process [GO:0006102]	NAD binding [GO:0051287];isocitrate dehydrogenase (NAD+) activity [GO:0004449];-;magnesium ion binding [GO:0000287]	-;mitochondrion [GO:0005739]	tricarboxylic acid cycle [GO:0006099];-;isocitrate metabolic process [GO:0006102];NAD binding [GO:0051287];isocitrate dehydrogenase (NAD+) activity [GO:0004449];-;magnesium ion binding [GO:0000287];-;mitochondrion [GO:0005739]
Q92047	Protein-L-isoaspartate(D-aspartate) O-methyltransferase	30751	pcmt	-	-;protein-L-isoaspartate (D-aspartate) O-methyltransferase activity [GO:0004719]	-;cytoplasm [GO:0005737]	-;-;protein-L-isoaspartate (D-aspartate) O-methyltransferase activity [GO:0004719];-;cytoplasm [GO:0005737]
Q7ZV77	Proteasome subunit alpha type	326687	psma4	proteasome-mediated ubiquitin-dependent protein catabolic process [GO:0043161];-;proteasomal ubiquitin-independent protein catabolic process [GO:0010499]	-;endopeptidase activity [GO:0004175];threonine-type endopeptidase activity [GO:0004298]	cytoplasm [GO:0005737];proteasome core complex, alpha-subunit complex [GO:0019773];nucleus [GO:0005634];proteasome core complex [GO:0005839];-	proteasome-mediated ubiquitin-dependent protein catabolic process [GO:0043161];-;proteasomal ubiquitin-independent protein catabolic process [GO:0010499];-;endopeptidase activity [GO:0004175];threonine-type endopeptidase activity [GO:0004298];cytoplasm [GO:0005737];proteasome core complex, alpha-subunit complex [GO:0019773];nucleus [GO:0005634];proteasome core complex [GO:0005839];-
Q8AYC4	Tubulin beta chain		tubb5	fin regeneration [GO:0031101];-;microtubule cytoskeleton organization [GO:0000226];mitotic cell cycle [GO:0000278]	structural constituent of cytoskeleton [GO:0005200];GTPase activity [GO:0003924];structural molecule activity [GO:0005198];GTP binding [GO:0005525];-	-;cytoskeleton [GO:0005856];microtubule [GO:0005874];cytoplasm [GO:0005737]	fin regeneration [GO:0031101];-;microtubule cytoskeleton organization [GO:0000226];mitotic cell cycle [GO:0000278];structural constituent of cytoskeleton [GO:0005200];GTPase activity [GO:0003924];structural molecule activity [GO:0005198];GTP binding [GO:0005525];-;-;cytoskeleton [GO:0005856];microtubule [GO:0005874];cytoplasm [GO:0005737]
F1QC84	Coagulation factor XIII, A1 polypeptide a, tandem duplicate 1	767742	f13a1a.1	-;peptide cross-linking [GO:0018149];blood coagulation, fibrin clot formation [GO:0072378]	-;protein-glutamine gamma-glutamyltransferase activity [GO:0003810]	-	-;peptide cross-linking [GO:0018149];blood coagulation, fibrin clot formation [GO:0072378];-;protein-glutamine gamma-glutamyltransferase activity [GO:0003810];-
A0AUR4	Si:dkeyp-50f7.2 protein		zpax1	-	-	-	-
F1R314	Zgc:110425			negative regulation of DNA recombination [GO:0045910];negative regulation of chromatin silencing [GO:0031936];chromosome condensation [GO:0030261];nucleosome assembly [GO:0006334];-;nucleosome positioning [GO:0016584]	double-stranded DNA binding [GO:0003690];-;nucleosomal DNA binding [GO:0031492]	nucleus [GO:0005634];-;nucleosome [GO:0000786]	negative regulation of DNA recombination [GO:0045910];negative regulation of chromatin silencing [GO:0031936];chromosome condensation [GO:0030261];nucleosome assembly [GO:0006334];-;nucleosome positioning [GO:0016584];double-stranded DNA binding [GO:0003690];-;nucleosomal DNA binding [GO:0031492];nucleus [GO:0005634];-;nucleosome [GO:0000786]
B8JI00	Succinate--CoA ligase [ADP/GDP-forming] subunit alpha, mitochondrial		suclg1	tricarboxylic acid cycle [GO:0006099];-	succinate-CoA ligase (ADP-forming) activity [GO:0004775];-;nucleotide binding [GO:0000166];succinate-CoA ligase (GDP-forming) activity [GO:0004776]	-;mitochondrion [GO:0005739];succinate-CoA ligase complex (ADP-forming) [GO:0009361]	tricarboxylic acid cycle [GO:0006099];-;succinate-CoA ligase (ADP-forming) activity [GO:0004775];-;nucleotide binding [GO:0000166];succinate-CoA ligase (GDP-forming) activity [GO:0004776];-;mitochondrion [GO:0005739];succinate-CoA ligase complex (ADP-forming) [GO:0009361]
A0A2R8PXX3	LETM1 domain-containing 1		letmd1	-	-;ribosome binding [GO:0043022]	integral component of membrane [GO:0016021];-;mitochondrial inner membrane [GO:0005743]	-;-;ribosome binding [GO:0043022];integral component of membrane [GO:0016021];-;mitochondrial inner membrane [GO:0005743]
F1QT29	Calcium uniporter protein		mcu	mitochondrial calcium ion homeostasis [GO:0051560];-	calcium channel activity [GO:0005262];-;uniporter activity [GO:0015292]	integral component of membrane [GO:0016021];-;mitochondrial inner membrane [GO:0005743]	mitochondrial calcium ion homeostasis [GO:0051560];-;calcium channel activity [GO:0005262];-;uniporter activity [GO:0015292];integral component of membrane [GO:0016021];-;mitochondrial inner membrane [GO:0005743]
A8E532	Nucleotide binding protein-like		nubpl	mitochondrial respiratory chain complex I assembly [GO:0032981];-;iron-sulfur cluster assembly [GO:0016226]	4 iron, 4 sulfur cluster binding [GO:0051539];ATP binding [GO:0005524];-;ATPase activity [GO:0016887]	-;mitochondrion [GO:0005739]	mitochondrial respiratory chain complex I assembly [GO:0032981];-;iron-sulfur cluster assembly [GO:0016226];4 iron, 4 sulfur cluster binding [GO:0051539];ATP binding [GO:0005524];-;ATPase activity [GO:0016887];-;mitochondrion [GO:0005739]
Q6PC13	Prohibitin	324421	phb2a	-;mitochondrion organization [GO:0007005]	-	-;mitochondrial inner membrane [GO:0005743];plasma membrane [GO:0005886];mitochondrion [GO:0005739]	-;mitochondrion organization [GO:0007005];-;-;mitochondrial inner membrane [GO:0005743];plasma membrane [GO:0005886];mitochondrion [GO:0005739]
F1QQQ3	Phosvitin	30518	vtg3	response to estradiol [GO:0032355];-;cellular response to estrogen stimulus [GO:0071391]	-;lipid transporter activity [GO:0005319];nutrient reservoir activity [GO:0045735]	-	response to estradiol [GO:0032355];-;cellular response to estrogen stimulus [GO:0071391];-;lipid transporter activity [GO:0005319];nutrient reservoir activity [GO:0045735];-
E9QEK4	Mitochondrial ribosomal protein L45	393277	mrpl45	-	-	mitochondrion [GO:0005739]	-;-;mitochondrion [GO:0005739]
Q6P2B0	VAMP (vesicle-associated membrane protein)-associated protein B and C	323628	vapb	endoplasmic reticulum-plasma membrane tethering [GO:0061817];endoplasmic reticulum membrane organization [GO:0090158];regulation of heart contraction [GO:0008016];swimming behavior [GO:0036269];-	FFAT motif binding [GO:0033149];-	-;integral component of membrane [GO:0016021];plasma membrane [GO:0005886];endoplasmic reticulum membrane [GO:0005789]	endoplasmic reticulum-plasma membrane tethering [GO:0061817];endoplasmic reticulum membrane organization [GO:0090158];regulation of heart contraction [GO:0008016];swimming behavior [GO:0036269];-;FFAT motif binding [GO:0033149];-;-;integral component of membrane [GO:0016021];plasma membrane [GO:0005886];endoplasmic reticulum membrane [GO:0005789]
A0A286YAP4	Heat shock protein 90, beta (grp94), member 1		hsp90b1	ubiquitin-dependent ERAD pathway [GO:0030433];protein folding [GO:0006457];defense response to Gram-positive bacterium [GO:0050830];response to hypoxia [GO:0001666];otolith tethering [GO:0035889];-	ATP binding [GO:0005524];-;ATPase activity [GO:0016887];unfolded protein binding [GO:0051082]	endoplasmic reticulum [GO:0005783];-;perinuclear region of cytoplasm [GO:0048471]	ubiquitin-dependent ERAD pathway [GO:0030433];protein folding [GO:0006457];defense response to Gram-positive bacterium [GO:0050830];response to hypoxia [GO:0001666];otolith tethering [GO:0035889];-;ATP binding [GO:0005524];-;ATPase activity [GO:0016887];unfolded protein binding [GO:0051082];endoplasmic reticulum [GO:0005783];-;perinuclear region of cytoplasm [GO:0048471]
Q7T3C6	Cleavage and polyadenylation specificity factor subunit 5	394092	nudt21	protein heterotetramerization [GO:0051290];positive regulation of stem cell differentiation [GO:2000738];posttranscriptional regulation of gene expression [GO:0010608];mRNA alternative polyadenylation [GO:0110104];positive regulation of pro-B cell differentiation [GO:2000975];messenger ribonucleoprotein complex assembly [GO:1990120];mRNA processing [GO:0006397];positive regulation of mRNA cleavag…	identical protein binding [GO:0042802];mRNA 3'-UTR AU-rich region binding [GO:0035925];mRNA binding [GO:0003729];hydrolase activity [GO:0016787];-	mRNA cleavage factor complex [GO:0005849];cytoplasm [GO:0005737];nucleus [GO:0005634];paraspeckles [GO:0042382];-	protein heterotetramerization [GO:0051290];positive regulation of stem cell differentiation [GO:2000738];posttranscriptional regulation of gene expression [GO:0010608];mRNA alternative polyadenylation [GO:0110104];positive regulation of pro-B cell differentiation [GO:2000975];messenger ribonucleoprotein complex assembly [GO:1990120];mRNA processing [GO:0006397];positive regulation of mRNA cleavag…
Q6AZA0	Acetyl-CoA acetyltransferase, mitochondrial	445290	acat1	fatty acid beta-oxidation [GO:0006635];-	-;metal ion binding [GO:0046872];acetyl-CoA C-acetyltransferase activity [GO:0003985]	-;mitochondrion [GO:0005739]	fatty acid beta-oxidation [GO:0006635];-;-;metal ion binding [GO:0046872];acetyl-CoA C-acetyltransferase activity [GO:0003985];-;mitochondrion [GO:0005739]
Q9PU58	Protein NipSnap homolog 2	30232	nipsnap2	-	-	cytoplasm [GO:0005737];mitochondrion [GO:0005739]	-;-;cytoplasm [GO:0005737];mitochondrion [GO:0005739]
A0A0F6PK88	Adenylate kinase 2, mitochondrial	321793	ak2	ADP biosynthetic process [GO:0006172];-;AMP metabolic process [GO:0046033];ATP metabolic process [GO:0046034]	ATP binding [GO:0005524];-;adenylate kinase activity [GO:0004017]	-;mitochondrial intermembrane space [GO:0005758]	ADP biosynthetic process [GO:0006172];-;AMP metabolic process [GO:0046033];ATP metabolic process [GO:0046034];ATP binding [GO:0005524];-;adenylate kinase activity [GO:0004017];-;mitochondrial intermembrane space [GO:0005758]
A0A0R4ILP9	Zgc:112146			-	oxidoreductase activity [GO:0016491]	-	-;oxidoreductase activity [GO:0016491];-
Q6IQH4	26S proteasome non-ATPase regulatory subunit 8	415221	psmd8	proteasome-mediated ubiquitin-dependent protein catabolic process [GO:0043161];-	-	nucleus [GO:0005634];-;proteasome regulatory particle, lid subcomplex [GO:0008541];cytosol [GO:0005829]	proteasome-mediated ubiquitin-dependent protein catabolic process [GO:0043161];-;-;nucleus [GO:0005634];-;proteasome regulatory particle, lid subcomplex [GO:0008541];cytosol [GO:0005829]
F1R246	Aspartate--tRNA ligase, cytoplasmic		dars1	aspartyl-tRNA aminoacylation [GO:0006422];-	aspartate-tRNA ligase activity [GO:0004815];ATP binding [GO:0005524];RNA binding [GO:0003723];-	-;aminoacyl-tRNA synthetase multienzyme complex [GO:0017101];cytosol [GO:0005829]	aspartyl-tRNA aminoacylation [GO:0006422];-;aspartate-tRNA ligase activity [GO:0004815];ATP binding [GO:0005524];RNA binding [GO:0003723];-;-;aminoacyl-tRNA synthetase multienzyme complex [GO:0017101];cytosol [GO:0005829]
A2BF91	Zgc:101858			-	oxidoreductase activity [GO:0016491]	-	-;oxidoreductase activity [GO:0016491];-
E9QEK2	Tpd52-like 2b		tpd52l2b	-	-	cytoplasm [GO:0005737]	-;-;cytoplasm [GO:0005737]
A8E5P5	39S ribosomal protein L9, mitochondrial	572170	mrpl9	-;translation [GO:0006412]	structural constituent of ribosome [GO:0003735];-	ribosome [GO:0005840];-;mitochondrion [GO:0005739]	-;translation [GO:0006412];structural constituent of ribosome [GO:0003735];-;ribosome [GO:0005840];-;mitochondrion [GO:0005739]
Q6P5L3	60S ribosomal protein L19	406489	rpl19	hemopoiesis [GO:0030097];-;translation [GO:0006412]	structural constituent of ribosome [GO:0003735];RNA binding [GO:0003723];-	cytosolic large ribosomal subunit [GO:0022625];-	hemopoiesis [GO:0030097];-;translation [GO:0006412];structural constituent of ribosome [GO:0003735];RNA binding [GO:0003723];-;cytosolic large ribosomal subunit [GO:0022625];-
Q1LWX4	Proteasome subunit alpha type		psma2b	proteasome-mediated ubiquitin-dependent protein catabolic process [GO:0043161];-;proteasomal ubiquitin-independent protein catabolic process [GO:0010499]	-;endopeptidase activity [GO:0004175]	cytoplasm [GO:0005737];proteasome core complex, alpha-subunit complex [GO:0019773];nucleus [GO:0005634];proteasome core complex [GO:0005839];-	proteasome-mediated ubiquitin-dependent protein catabolic process [GO:0043161];-;proteasomal ubiquitin-independent protein catabolic process [GO:0010499];-;endopeptidase activity [GO:0004175];cytoplasm [GO:0005737];proteasome core complex, alpha-subunit complex [GO:0019773];nucleus [GO:0005634];proteasome core complex [GO:0005839];-
Q5RG12	Heat shock protein 90, alpha (cytosolic), class A member 1, tandem duplicate 2	565155	hsp90aa1.2	protein stabilization [GO:0050821];cellular response to heat [GO:0034605];protein folding [GO:0006457];response to antibiotic [GO:0046677];response to cold [GO:0009409];response to heat [GO:0009408];-	ATPase activity [GO:0016887];ATP binding [GO:0005524];disordered domain specific binding [GO:0097718];-;unfolded protein binding [GO:0051082]	cytoplasm [GO:0005737];perinuclear region of cytoplasm [GO:0048471];protein-containing complex [GO:0032991];neuronal cell body [GO:0043025];myelin sheath [GO:0043209];nucleus [GO:0005634];cytosol [GO:0005829];-;plasma membrane [GO:0005886]	protein stabilization [GO:0050821];cellular response to heat [GO:0034605];protein folding [GO:0006457];response to antibiotic [GO:0046677];response to cold [GO:0009409];response to heat [GO:0009408];-;ATPase activity [GO:0016887];ATP binding [GO:0005524];disordered domain specific binding [GO:0097718];-;unfolded protein binding [GO:0051082];cytoplasm [GO:0005737];perinuclear region of cytoplasm […
Q7ZV32	3-hydroxy-3-methylglutarate-CoA lyase	394190	hmgcl	lipid metabolic process [GO:0006629];ketone body biosynthetic process [GO:0046951];-;leucine catabolic process [GO:0006552]	hydroxymethylglutaryl-CoA lyase activity [GO:0004419];-	-	lipid metabolic process [GO:0006629];ketone body biosynthetic process [GO:0046951];-;leucine catabolic process [GO:0006552];hydroxymethylglutaryl-CoA lyase activity [GO:0004419];-;-
Q568S7	Ribosomal RNA-processing protein 4		exosc2	U4 snRNA 3'-end processing [GO:0034475];exonucleolytic catabolism of deadenylated mRNA [GO:0043928];polyadenylation-dependent snoRNA 3'-end processing [GO:0071051];nuclear polyadenylation-dependent rRNA catabolic process [GO:0071035];CUT catabolic process [GO:0071034];nuclear-transcribed mRNA catabolic process, exonucleolytic, 3'-5' [GO:0034427];nuclear polyadenylation-dependent tRNA catabolic pr…	RNA binding [GO:0003723];-	nuclear exosome (RNase complex) [GO:0000176];exosome (RNase complex) [GO:0000178];cytoplasmic exosome (RNase complex) [GO:0000177];-	U4 snRNA 3'-end processing [GO:0034475];exonucleolytic catabolism of deadenylated mRNA [GO:0043928];polyadenylation-dependent snoRNA 3'-end processing [GO:0071051];nuclear polyadenylation-dependent rRNA catabolic process [GO:0071035];CUT catabolic process [GO:0071034];nuclear-transcribed mRNA catabolic process, exonucleolytic, 3'-5' [GO:0034427];nuclear polyadenylation-dependent tRNA catabolic pr…
Q6PBZ6	Snrpb2 protein		snrpb2	mRNA splicing, via spliceosome [GO:0000398];-	U1 snRNA binding [GO:0030619];-	U1 snRNP [GO:0005685];-	mRNA splicing, via spliceosome [GO:0000398];-;U1 snRNA binding [GO:0030619];-;U1 snRNP [GO:0005685];-
Q502Q0	RAB12, member RAS oncogene family	553657	rab12	protein secretion [GO:0009306];vesicle docking involved in exocytosis [GO:0006904];regulation of exocytosis [GO:0017157];protein localization to plasma membrane [GO:0072659];cellular response to insulin stimulus [GO:0032869];-;Rab protein signal transduction [GO:0032482]	GTPase activity [GO:0003924];GTP binding [GO:0005525];-	endosome [GO:0005768];Golgi apparatus [GO:0005794];recycling endosome [GO:0055037];synaptic vesicle [GO:0008021];-;insulin-responsive compartment [GO:0032593];plasma membrane [GO:0005886]	protein secretion [GO:0009306];vesicle docking involved in exocytosis [GO:0006904];regulation of exocytosis [GO:0017157];protein localization to plasma membrane [GO:0072659];cellular response to insulin stimulus [GO:0032869];-;Rab protein signal transduction [GO:0032482];GTPase activity [GO:0003924];GTP binding [GO:0005525];-;endosome [GO:0005768];Golgi apparatus [GO:0005794];recycling endosome […
E9QDE6	Clathrin light chain	406318	clta	clathrin-dependent endocytosis [GO:0072583];intracellular protein transport [GO:0006886];-;clathrin coat assembly [GO:0048268]	structural molecule activity [GO:0005198];clathrin heavy chain binding [GO:0032050];-	clathrin coat of trans-Golgi network vesicle [GO:0030130];clathrin coat of coated pit [GO:0030132];synaptic vesicle membrane [GO:0030672];-;postsynaptic endocytic zone cytoplasmic component [GO:0099631];clathrin vesicle coat [GO:0030125];plasma membrane [GO:0005886]	clathrin-dependent endocytosis [GO:0072583];intracellular protein transport [GO:0006886];-;clathrin coat assembly [GO:0048268];structural molecule activity [GO:0005198];clathrin heavy chain binding [GO:0032050];-;clathrin coat of trans-Golgi network vesicle [GO:0030130];clathrin coat of coated pit [GO:0030132];synaptic vesicle membrane [GO:0030672];-;postsynaptic endocytic zone cytoplasmic compon…
E7F786	WD repeat-containing protein 61		wdr61	-	-	integral component of membrane [GO:0016021]	-;-;integral component of membrane [GO:0016021]
Q5U3E8	Coatomer subunit epsilon	492492	cope	endoplasmic reticulum to Golgi vesicle-mediated transport [GO:0006888];retrograde vesicle-mediated transport, Golgi to endoplasmic reticulum [GO:0006890];intra-Golgi vesicle-mediated transport [GO:0006891];-;protein transport [GO:0015031]	structural molecule activity [GO:0005198];-	COPI vesicle coat [GO:0030126];-;Golgi membrane [GO:0000139]	endoplasmic reticulum to Golgi vesicle-mediated transport [GO:0006888];retrograde vesicle-mediated transport, Golgi to endoplasmic reticulum [GO:0006890];intra-Golgi vesicle-mediated transport [GO:0006891];-;protein transport [GO:0015031];structural molecule activity [GO:0005198];-;COPI vesicle coat [GO:0030126];-;Golgi membrane [GO:0000139]
A3KNS6	Zgc:114114 protein		mrpl44	pre-miRNA processing [GO:0031054];primary miRNA processing [GO:0031053];production of siRNA involved in RNA interference [GO:0030422];RNA processing [GO:0006396];-	ribonuclease III activity [GO:0004525];-;double-stranded RNA binding [GO:0003725]	ribosome [GO:0005840];nucleus [GO:0005634];-;mitochondrion [GO:0005739]	pre-miRNA processing [GO:0031054];primary miRNA processing [GO:0031053];production of siRNA involved in RNA interference [GO:0030422];RNA processing [GO:0006396];-;ribonuclease III activity [GO:0004525];-;double-stranded RNA binding [GO:0003725];ribosome [GO:0005840];nucleus [GO:0005634];-;mitochondrion [GO:0005739]
Q6PBX8	NADH dehydrogenase [ubiquinone] flavoprotein 2, mitochondrial	393720	ndufv2	-;mitochondrial electron transport, NADH to ubiquinone [GO:0006120]	2 iron, 2 sulfur cluster binding [GO:0051537];-;metal ion binding [GO:0046872];oxidoreductase activity [GO:0016491]	mitochondrial respiratory chain complex I [GO:0005747];-	-;mitochondrial electron transport, NADH to ubiquinone [GO:0006120];2 iron, 2 sulfur cluster binding [GO:0051537];-;metal ion binding [GO:0046872];oxidoreductase activity [GO:0016491];mitochondrial respiratory chain complex I [GO:0005747];-
Q8QGQ2	Aldehyde dehydrogenase 2		aldh2.1	-;cellular aldehyde metabolic process [GO:0006081]	aldehyde dehydrogenase (NAD+) activity [GO:0004029];-;3-chloroallyl aldehyde dehydrogenase activity [GO:0004028]	-	-;cellular aldehyde metabolic process [GO:0006081];aldehyde dehydrogenase (NAD+) activity [GO:0004029];-;3-chloroallyl aldehyde dehydrogenase activity [GO:0004028];-
A0A2R8Q009	N-terminal Xaa-Pro-Lys N-methyltransferase 1	405834	ntmt1	N-terminal protein amino acid methylation [GO:0006480];-	methyltransferase activity [GO:0008168];-	-	N-terminal protein amino acid methylation [GO:0006480];-;methyltransferase activity [GO:0008168];-;-
Q66I71	Uridine-cytidine kinase 1	447928	uck1	CTP salvage [GO:0044211];UMP salvage [GO:0044206];-	ATP binding [GO:0005524];uridine kinase activity [GO:0004849];-	-;cytoplasm [GO:0005737];cytosol [GO:0005829]	CTP salvage [GO:0044211];UMP salvage [GO:0044206];-;ATP binding [GO:0005524];uridine kinase activity [GO:0004849];-;-;cytoplasm [GO:0005737];cytosol [GO:0005829]
Q71PD7	Histone H2A.V	252913	h2az2a	chromatin silencing [GO:0006342];-	protein heterodimerization activity [GO:0046982];-;DNA binding [GO:0003677]	nucleus [GO:0005634];-;nucleosome [GO:0000786]	chromatin silencing [GO:0006342];-;protein heterodimerization activity [GO:0046982];-;DNA binding [GO:0003677];nucleus [GO:0005634];-;nucleosome [GO:0000786]
Q6TGV6	Proteasome subunit alpha type	403011	psma5	proteasome-mediated ubiquitin-dependent protein catabolic process [GO:0043161];-;proteasomal ubiquitin-independent protein catabolic process [GO:0010499]	-;endopeptidase activity [GO:0004175]	cytoplasm [GO:0005737];proteasome core complex, alpha-subunit complex [GO:0019773];nucleus [GO:0005634];proteasome core complex [GO:0005839];-	proteasome-mediated ubiquitin-dependent protein catabolic process [GO:0043161];-;proteasomal ubiquitin-independent protein catabolic process [GO:0010499];-;endopeptidase activity [GO:0004175];cytoplasm [GO:0005737];proteasome core complex, alpha-subunit complex [GO:0019773];nucleus [GO:0005634];proteasome core complex [GO:0005839];-
Q6P3J5	Eukaryotic translation elongation factor 2	326929	eef2b	-;cellular response to xenobiotic stimulus [GO:0071466];translational elongation [GO:0006414];chordate embryonic development [GO:0043009]	translation elongation factor activity [GO:0003746];GTPase activity [GO:0003924];GTP binding [GO:0005525];-;ribosome binding [GO:0043022]	-;ribonucleoprotein complex [GO:1990904]	-;cellular response to xenobiotic stimulus [GO:0071466];translational elongation [GO:0006414];chordate embryonic development [GO:0043009];translation elongation factor activity [GO:0003746];GTPase activity [GO:0003924];GTP binding [GO:0005525];-;ribosome binding [GO:0043022];-;ribonucleoprotein complex [GO:1990904]
Q4JHL7	Voltage-dependent anion-selective channel protein 2		vdac2	calcium import into the mitochondrion [GO:0036444];-;fin regeneration [GO:0031101];regulation of heart contraction [GO:0008016]	identical protein binding [GO:0042802];channel activity [GO:0015267];porin activity [GO:0015288];-;voltage-gated anion channel activity [GO:0008308]	-;pore complex [GO:0046930];plasma membrane [GO:0005886];mitochondrial outer membrane [GO:0005741]	calcium import into the mitochondrion [GO:0036444];-;fin regeneration [GO:0031101];regulation of heart contraction [GO:0008016];identical protein binding [GO:0042802];channel activity [GO:0015267];porin activity [GO:0015288];-;voltage-gated anion channel activity [GO:0008308];-;pore complex [GO:0046930];plasma membrane [GO:0005886];mitochondrial outer membrane [GO:0005741]
Q503N2	Kinetochore protein Spc24	554147	spc24	cell division [GO:0051301];cell cycle [GO:0007049];-	-	nucleus [GO:0005634];-;condensed chromosome kinetochore [GO:0000777];Ndc80 complex [GO:0031262]	cell division [GO:0051301];cell cycle [GO:0007049];-;-;nucleus [GO:0005634];-;condensed chromosome kinetochore [GO:0000777];Ndc80 complex [GO:0031262]
Q6PC14	60S ribosomal protein L23	336812	rpl23	-;translation [GO:0006412]	structural constituent of ribosome [GO:0003735];-;large ribosomal subunit rRNA binding [GO:0070180]	cytosolic large ribosomal subunit [GO:0022625];-	-;translation [GO:0006412];structural constituent of ribosome [GO:0003735];-;large ribosomal subunit rRNA binding [GO:0070180];cytosolic large ribosomal subunit [GO:0022625];-
B8JM53	Trans-2,3-enoyl-CoA reductase b		tecrb	very long-chain fatty acid biosynthetic process [GO:0042761];-	-;oxidoreductase activity [GO:0016491]	-	very long-chain fatty acid biosynthetic process [GO:0042761];-;-;oxidoreductase activity [GO:0016491];-
B8A6A3	NFU1 iron-sulfur cluster scaffold homolog, mitochondrial	796111		-;protein maturation by iron-sulfur cluster transfer [GO:0097428];iron-sulfur cluster assembly [GO:0016226]	iron ion binding [GO:0005506];4 iron, 4 sulfur cluster binding [GO:0051539];-	-;mitochondrion [GO:0005739]	-;protein maturation by iron-sulfur cluster transfer [GO:0097428];iron-sulfur cluster assembly [GO:0016226];iron ion binding [GO:0005506];4 iron, 4 sulfur cluster binding [GO:0051539];-;-;mitochondrion [GO:0005739]
Q6P6Y6	Vapa protein		vapa	-;regulation of heart contraction [GO:0008016]	-	-;endoplasmic reticulum membrane [GO:0005789]	-;regulation of heart contraction [GO:0008016];-;-;endoplasmic reticulum membrane [GO:0005789]
A4VCF3	Myh9l2 protein		myh9a	glomerular capillary formation [GO:0072104];glomerular filtration [GO:0003094];glomerulus development [GO:0032835];glomerular basement membrane development [GO:0032836];-;glomerular visceral epithelial cell development [GO:0072015]	-	myosin complex [GO:0016459];-	glomerular capillary formation [GO:0072104];glomerular filtration [GO:0003094];glomerulus development [GO:0032835];glomerular basement membrane development [GO:0032836];-;glomerular visceral epithelial cell development [GO:0072015];-;myosin complex [GO:0016459];-
Q8JGM5	60 kDa chaperonin		hspd1	fin regeneration [GO:0031101];positive regulation of T cell activation [GO:0050870];positive regulation of interferon-gamma production [GO:0032729];protein folding [GO:0006457];T cell activation [GO:0042110];mitochondrial unfolded protein response [GO:0034514];positive regulation of interferon-alpha production [GO:0032727];protein import into mitochondrial intermembrane space [GO:0045041];positiv…	ATPase activity [GO:0016887];ATP binding [GO:0005524];chaperone binding [GO:0051087];-;isomerase activity [GO:0016853]	mitochondrial matrix [GO:0005759];mitochondrial inner membrane [GO:0005743];-	fin regeneration [GO:0031101];positive regulation of T cell activation [GO:0050870];positive regulation of interferon-gamma production [GO:0032729];protein folding [GO:0006457];T cell activation [GO:0042110];mitochondrial unfolded protein response [GO:0034514];positive regulation of interferon-alpha production [GO:0032727];protein import into mitochondrial intermembrane space [GO:0045041];positiv…
Q91398	Casein kinase II subunit beta	30428	csnk2b	-;Wnt signaling pathway [GO:0016055]	-;metal ion binding [GO:0046872];protein kinase regulator activity [GO:0019887]	protein kinase CK2 complex [GO:0005956];cytoplasm [GO:0005737];-	-;Wnt signaling pathway [GO:0016055];-;metal ion binding [GO:0046872];protein kinase regulator activity [GO:0019887];protein kinase CK2 complex [GO:0005956];cytoplasm [GO:0005737];-
Q6PBA6	Plasminogen		plg	fibrinolysis [GO:0042730];-;blood coagulation [GO:0007596];tissue remodeling [GO:0048771]	serine-type endopeptidase activity [GO:0004252];-	extracellular region [GO:0005576];-	fibrinolysis [GO:0042730];-;blood coagulation [GO:0007596];tissue remodeling [GO:0048771];serine-type endopeptidase activity [GO:0004252];-;extracellular region [GO:0005576];-
A0A2R8QHE6	DEAD (Asp-Glu-Ala-Asp) box polypeptide 41		ddx41	NIK/NF-kappaB signaling [GO:0038061];-;response to virus [GO:0009615];innate immune response [GO:0045087]	carbohydrate binding [GO:0030246];-	-;integral component of membrane [GO:0016021];nucleus [GO:0005634];cytoplasm [GO:0005737]	NIK/NF-kappaB signaling [GO:0038061];-;response to virus [GO:0009615];innate immune response [GO:0045087];carbohydrate binding [GO:0030246];-;-;integral component of membrane [GO:0016021];nucleus [GO:0005634];cytoplasm [GO:0005737]
U3JAI2	Polycystic kidney disease 1b		pkd1b	detection of mechanical stimulus [GO:0050982];lymphangiogenesis [GO:0001946];kidney development [GO:0001822];regulation of collagen biosynthetic process [GO:0032965];-	calcium channel activity [GO:0005262];-	membrane [GO:0016020];integral component of membrane [GO:0016021];-;cilium [GO:0005929]	detection of mechanical stimulus [GO:0050982];lymphangiogenesis [GO:0001946];kidney development [GO:0001822];regulation of collagen biosynthetic process [GO:0032965];-;calcium channel activity [GO:0005262];-;membrane [GO:0016020];integral component of membrane [GO:0016021];-;cilium [GO:0005929]
B5DDE8	40S ribosomal protein S8	100000836	rps8b	-;translation [GO:0006412];maturation of SSU-rRNA from tricistronic rRNA transcript (SSU-rRNA, 5.8S rRNA, LSU-rRNA) [GO:0000462]	structural constituent of ribosome [GO:0003735];-	-;cytosolic small ribosomal subunit [GO:0022627]	-;translation [GO:0006412];maturation of SSU-rRNA from tricistronic rRNA transcript (SSU-rRNA, 5.8S rRNA, LSU-rRNA) [GO:0000462];structural constituent of ribosome [GO:0003735];-;-;cytosolic small ribosomal subunit [GO:0022627]
F1R3F7	Complement component 1 Q subcomponent-binding protein, mitochondrial	334619	c1qbp	positive regulation of mitochondrial translation [GO:0070131];-;adaptive immune response [GO:0002250]	mRNA binding [GO:0003729];-;translation activator activity [GO:0008494];mitochondrial ribosome binding [GO:0097177]	mitochondrial matrix [GO:0005759];plasma membrane [GO:0005886];-;mitochondrion [GO:0005739]	positive regulation of mitochondrial translation [GO:0070131];-;adaptive immune response [GO:0002250];mRNA binding [GO:0003729];-;translation activator activity [GO:0008494];mitochondrial ribosome binding [GO:0097177];mitochondrial matrix [GO:0005759];plasma membrane [GO:0005886];-;mitochondrion [GO:0005739]
Q5M9N3	Splicing factor, arginine/serine-rich 6b	494133	srsf6b	mRNA splicing, via spliceosome [GO:0000398];alternative mRNA splicing, via spliceosome [GO:0000380];-;mRNA splice site selection [GO:0006376]	RNA binding [GO:0003723];mRNA binding [GO:0003729];-	-;nuclear speck [GO:0016607]	mRNA splicing, via spliceosome [GO:0000398];alternative mRNA splicing, via spliceosome [GO:0000380];-;mRNA splice site selection [GO:0006376];RNA binding [GO:0003723];mRNA binding [GO:0003729];-;-;nuclear speck [GO:0016607]
A0A2R8QJ78	Very low-density lipoprotein receptor		vldlr	cholesterol metabolic process [GO:0008203];lipid transport [GO:0006869];-	very-low-density lipoprotein particle receptor activity [GO:0030229];-;calcium ion binding [GO:0005509]	-;integral component of membrane [GO:0016021];clathrin-coated pit [GO:0005905];very-low-density lipoprotein particle [GO:0034361]	cholesterol metabolic process [GO:0008203];lipid transport [GO:0006869];-;very-low-density lipoprotein particle receptor activity [GO:0030229];-;calcium ion binding [GO:0005509];-;integral component of membrane [GO:0016021];clathrin-coated pit [GO:0005905];very-low-density lipoprotein particle [GO:0034361]
F8W4Q1	Desmoplakin a	324023	dspa	wound healing [GO:0042060];intermediate filament cytoskeleton organization [GO:0045104];cell-cell adhesion [GO:0098609];skin development [GO:0043588];-	structural molecule activity [GO:0005198];-;cell adhesion molecule binding [GO:0050839]	cytoskeleton [GO:0005856];cytoplasm [GO:0005737];intercalated disc [GO:0014704];membrane [GO:0016020];-;plasma membrane [GO:0005886]	wound healing [GO:0042060];intermediate filament cytoskeleton organization [GO:0045104];cell-cell adhesion [GO:0098609];skin development [GO:0043588];-;structural molecule activity [GO:0005198];-;cell adhesion molecule binding [GO:0050839];cytoskeleton [GO:0005856];cytoplasm [GO:0005737];intercalated disc [GO:0014704];membrane [GO:0016020];-;plasma membrane [GO:0005886]
A0A2R8RVG3	Transport and golgi organization 2 homolog (Drosophila)	445324	tango2	Golgi organization [GO:0007030];-;protein secretion [GO:0009306]	-	Golgi apparatus [GO:0005794];-	Golgi organization [GO:0007030];-;protein secretion [GO:0009306];-;Golgi apparatus [GO:0005794];-
Q6GMI7	Enolase-phosphatase E1	431773	enoph1	L-methionine salvage from methylthioadenosine [GO:0019509];-;L-methionine salvage from S-adenosylmethionine [GO:0019284]	magnesium ion binding [GO:0000287];2-hydroxy-3-keto-5-methylthiopentenyl-1-phosphate phosphatase activity [GO:0043716];acireductone synthase activity [GO:0043874];2,3-diketo-5-methylthiopentyl-1-phosphate enolase activity [GO:0043715];-	-;nucleus [GO:0005634];cytoplasm [GO:0005737]	L-methionine salvage from methylthioadenosine [GO:0019509];-;L-methionine salvage from S-adenosylmethionine [GO:0019284];magnesium ion binding [GO:0000287];2-hydroxy-3-keto-5-methylthiopentenyl-1-phosphate phosphatase activity [GO:0043716];acireductone synthase activity [GO:0043874];2,3-diketo-5-methylthiopentyl-1-phosphate enolase activity [GO:0043715];-;-;nucleus [GO:0005634];cytoplasm [GO:0005…
B7ZV06	Bc2 protein		chmp2a	vacuolar transport [GO:0007034]	-	-	vacuolar transport [GO:0007034];-;-
A5WUL3	Mediator of RNA polymerase II transcription subunit 22	415234	med22	-;regulation of transcription by RNA polymerase II [GO:0006357]	transcription coregulator activity [GO:0003712];-	-;mediator complex [GO:0016592]	-;regulation of transcription by RNA polymerase II [GO:0006357];transcription coregulator activity [GO:0003712];-;-;mediator complex [GO:0016592]
Q6NZW7	Dihydrolipoyllysine-residue succinyltransferase component of 2-oxoglutarate dehydrogenase complex, mitochondrial		dlst	tricarboxylic acid cycle [GO:0006099];ATP biosynthetic process [GO:0006754];L-lysine catabolic process to acetyl-CoA via saccharopine [GO:0033512];heart contraction [GO:0060047];-;hemopoiesis [GO:0030097];mitochondrion morphogenesis [GO:0070584]	dihydrolipoyllysine-residue succinyltransferase activity [GO:0004149];-	mitochondrial matrix [GO:0005759];-;oxoglutarate dehydrogenase complex [GO:0045252]	tricarboxylic acid cycle [GO:0006099];ATP biosynthetic process [GO:0006754];L-lysine catabolic process to acetyl-CoA via saccharopine [GO:0033512];heart contraction [GO:0060047];-;hemopoiesis [GO:0030097];mitochondrion morphogenesis [GO:0070584];dihydrolipoyllysine-residue succinyltransferase activity [GO:0004149];-;mitochondrial matrix [GO:0005759];-;oxoglutarate dehydrogenase complex [GO:004525…
F1R4C8	Complex I-30kD		ndufs3	-	NADH dehydrogenase (ubiquinone) activity [GO:0008137];-	mitochondrial respiratory chain complex I [GO:0005747];-	-;NADH dehydrogenase (ubiquinone) activity [GO:0008137];-;mitochondrial respiratory chain complex I [GO:0005747];-
Q7T2Q9	Transketolase		tktb	-	transketolase activity [GO:0004802];thiamine pyrophosphate binding [GO:0030976];metal ion binding [GO:0046872]	-	-;transketolase activity [GO:0004802];thiamine pyrophosphate binding [GO:0030976];metal ion binding [GO:0046872];-
Q5XJM7	Zgc:101765	450036		-	D-threo-aldose 1-dehydrogenase activity [GO:0047834]	-	-;D-threo-aldose 1-dehydrogenase activity [GO:0047834];-
Q6ZM19	Eukaryotic translation initiation factor 6	386850	eif6	maturation of 5.8S rRNA [GO:0000460];maturation of LSU-rRNA [GO:0000470];mature ribosome assembly [GO:0042256];ribosomal subunit export from nucleus [GO:0000054];-;assembly of large subunit precursor of preribosome [GO:1902626]	-;ribosome binding [GO:0043022];translation initiation factor activity [GO:0003743];ribosomal large subunit binding [GO:0043023]	-;nucleolus [GO:0005730];preribosome, large subunit precursor [GO:0030687];cytosol [GO:0005829]	maturation of 5.8S rRNA [GO:0000460];maturation of LSU-rRNA [GO:0000470];mature ribosome assembly [GO:0042256];ribosomal subunit export from nucleus [GO:0000054];-;assembly of large subunit precursor of preribosome [GO:1902626];-;ribosome binding [GO:0043022];translation initiation factor activity [GO:0003743];ribosomal large subunit binding [GO:0043023];-;nucleolus [GO:0005730];preribosome, larg…
Q4V9N1	Component 3 of promoter of RISC	334107	tsn	-	RNA binding [GO:0003723];single-stranded DNA binding [GO:0003697];sequence-specific DNA binding [GO:0043565];-;endoribonuclease activity [GO:0004521]	-;nucleus [GO:0005634];cytoplasm [GO:0005737]	-;RNA binding [GO:0003723];single-stranded DNA binding [GO:0003697];sequence-specific DNA binding [GO:0043565];-;endoribonuclease activity [GO:0004521];-;nucleus [GO:0005634];cytoplasm [GO:0005737]
A8WG53	Zgc:77449 protein		srsf9	mRNA splicing, via spliceosome [GO:0000398];alternative mRNA splicing, via spliceosome [GO:0000380];-	RNA binding [GO:0003723];-	-;nuclear speck [GO:0016607]	mRNA splicing, via spliceosome [GO:0000398];alternative mRNA splicing, via spliceosome [GO:0000380];-;RNA binding [GO:0003723];-;-;nuclear speck [GO:0016607]
A0A0A0VB08	NADH-ubiquinone oxidoreductase chain 1		ND1	-	NADH dehydrogenase (ubiquinone) activity [GO:0008137];-	integral component of membrane [GO:0016021];-;mitochondrial inner membrane [GO:0005743]	-;NADH dehydrogenase (ubiquinone) activity [GO:0008137];-;integral component of membrane [GO:0016021];-;mitochondrial inner membrane [GO:0005743]
Q6DGB4	YEATS domain-containing 4	437025	yeats4	-;regulation of transcription, DNA-templated [GO:0006355]	-	nucleus [GO:0005634];-	-;regulation of transcription, DNA-templated [GO:0006355];-;nucleus [GO:0005634];-
Q7ZV16	Elongation factor 1-beta	335370	eef1b2	-;translational elongation [GO:0006414]	guanyl-nucleotide exchange factor activity [GO:0005085];-;translation elongation factor activity [GO:0003746]	eukaryotic translation elongation factor 1 complex [GO:0005853];-;cytosol [GO:0005829]	-;translational elongation [GO:0006414];guanyl-nucleotide exchange factor activity [GO:0005085];-;translation elongation factor activity [GO:0003746];eukaryotic translation elongation factor 1 complex [GO:0005853];-;cytosol [GO:0005829]
E9QH56	Nicotinamide-nucleotide adenylyltransferase	550322	nmnat1	-;NAD biosynthetic process [GO:0009435]	ATP binding [GO:0005524];nicotinamide-nucleotide adenylyltransferase activity [GO:0000309];-;nicotinate-nucleotide adenylyltransferase activity [GO:0004515]	nucleus [GO:0005634];-	-;NAD biosynthetic process [GO:0009435];ATP binding [GO:0005524];nicotinamide-nucleotide adenylyltransferase activity [GO:0000309];-;nicotinate-nucleotide adenylyltransferase activity [GO:0004515];nucleus [GO:0005634];-
Q6PBW8	Lysophospholipase 2	393722	lypla2	protein depalmitoylation [GO:0002084];-	palmitoyl-(protein) hydrolase activity [GO:0008474];-;carboxylic ester hydrolase activity [GO:0052689]	-;cytoplasm [GO:0005737]	protein depalmitoylation [GO:0002084];-;palmitoyl-(protein) hydrolase activity [GO:0008474];-;carboxylic ester hydrolase activity [GO:0052689];-;cytoplasm [GO:0005737]
Q7ZVR4	Cbx1a protein		cbx1a	-	-	nucleus [GO:0005634]	-;-;nucleus [GO:0005634]
A0A0R4ILL2	39S ribosomal protein L4, mitochondrial	553771	mrpl4	-;translation [GO:0006412]	structural constituent of ribosome [GO:0003735];-	ribosome [GO:0005840];-	-;translation [GO:0006412];structural constituent of ribosome [GO:0003735];-;ribosome [GO:0005840];-
Q7ZVC9	Small acidic protein	393163	smap	-	-	-	-
Q7ZUP6	Isocitrate dehydrogenase [NADP]	386951	idh2	tricarboxylic acid cycle [GO:0006099];-;isocitrate metabolic process [GO:0006102];glyoxylate cycle [GO:0006097]	NAD binding [GO:0051287];-;magnesium ion binding [GO:0000287];isocitrate dehydrogenase (NADP+) activity [GO:0004450]	-	tricarboxylic acid cycle [GO:0006099];-;isocitrate metabolic process [GO:0006102];glyoxylate cycle [GO:0006097];NAD binding [GO:0051287];-;magnesium ion binding [GO:0000287];isocitrate dehydrogenase (NADP+) activity [GO:0004450];-
A4IG47	DnaJ homolog subfamily C member 10	557858	dnajc10	-	-;oxidoreductase activity [GO:0016491]	endoplasmic reticulum [GO:0005783];-	-;-;oxidoreductase activity [GO:0016491];endoplasmic reticulum [GO:0005783];-
Q1LX31	Si:dkey-30c15.10	559353	si:dkey-30c15.10	mitotic cytokinesis [GO:0000281];-;septin ring organization [GO:0031106];actomyosin contractile ring assembly [GO:0000915]	-	actomyosin contractile ring [GO:0005826];-	mitotic cytokinesis [GO:0000281];-;septin ring organization [GO:0031106];actomyosin contractile ring assembly [GO:0000915];-;actomyosin contractile ring [GO:0005826];-
Q501W5	LIM domain-containing protein	554019	lims1	positive regulation of substrate adhesion-dependent cell spreading [GO:1900026];cell-cell adhesion [GO:0098609];positive regulation of integrin-mediated signaling pathway [GO:2001046];regulation of protein kinase B signaling [GO:0051896];heart contraction [GO:0060047];-;cell-cell junction organization [GO:0045216]	-;metal ion binding [GO:0046872]	Z disc [GO:0030018];cytoplasm [GO:0005737];focal adhesion [GO:0005925];intercalated disc [GO:0014704];cell-cell junction [GO:0005911];-	positive regulation of substrate adhesion-dependent cell spreading [GO:1900026];cell-cell adhesion [GO:0098609];positive regulation of integrin-mediated signaling pathway [GO:2001046];regulation of protein kinase B signaling [GO:0051896];heart contraction [GO:0060047];-;cell-cell junction organization [GO:0045216];-;metal ion binding [GO:0046872];Z disc [GO:0030018];cytoplasm [GO:0005737];focal a…
B8A5V5	PDZ and LIM domain 1 (elfin)		pdlim1	heart development [GO:0007507];-;muscle structure development [GO:0061061];actin cytoskeleton organization [GO:0030036]	-;actin binding [GO:0003779];muscle alpha-actinin binding [GO:0051371]	adherens junction [GO:0005912];Z disc [GO:0030018];filamentous actin [GO:0031941];stress fiber [GO:0001725];-	heart development [GO:0007507];-;muscle structure development [GO:0061061];actin cytoskeleton organization [GO:0030036];-;actin binding [GO:0003779];muscle alpha-actinin binding [GO:0051371];adherens junction [GO:0005912];Z disc [GO:0030018];filamentous actin [GO:0031941];stress fiber [GO:0001725];-
A3KNN5	26S proteasome regulatory subunit RPN11	799058	psmd14	protein deubiquitination [GO:0016579];proteasome-mediated ubiquitin-dependent protein catabolic process [GO:0043161];-;response to yeast [GO:0001878]	thiol-dependent deubiquitinase [GO:0004843];isopeptidase activity [GO:0070122];proteasome binding [GO:0070628];Lys63-specific deubiquitinase activity [GO:0061578];metallopeptidase activity [GO:0008237];-	-;proteasome regulatory particle, lid subcomplex [GO:0008541]	protein deubiquitination [GO:0016579];proteasome-mediated ubiquitin-dependent protein catabolic process [GO:0043161];-;response to yeast [GO:0001878];thiol-dependent deubiquitinase [GO:0004843];isopeptidase activity [GO:0070122];proteasome binding [GO:0070628];Lys63-specific deubiquitinase activity [GO:0061578];metallopeptidase activity [GO:0008237];-;-;proteasome regulatory particle, lid subcomp…
Q70X92	Ankyrin repeat and SOCS box containing protein a	791758	asb11	positive regulation of transcription of Notch receptor target [GO:0007221];positive regulation of Notch signaling pathway [GO:0045747];positive regulation of protein catabolic process [GO:0045732];protein ubiquitination [GO:0016567];intracellular signal transduction [GO:0035556]	-	-	positive regulation of transcription of Notch receptor target [GO:0007221];positive regulation of Notch signaling pathway [GO:0045747];positive regulation of protein catabolic process [GO:0045732];protein ubiquitination [GO:0016567];intracellular signal transduction [GO:0035556];-;-
F1QQQ6	Pyridoxal 5'-phosphate synthase		pnpo	pyridoxine biosynthetic process [GO:0008615];pyridoxal phosphate biosynthetic process [GO:0042823];-	pyridoxamine-phosphate oxidase activity [GO:0004733];-;FMN binding [GO:0010181]	-	pyridoxine biosynthetic process [GO:0008615];pyridoxal phosphate biosynthetic process [GO:0042823];-;pyridoxamine-phosphate oxidase activity [GO:0004733];-;FMN binding [GO:0010181];-
B8JLU8	Si:ch73-90k17.1		si:ch73-90k17.1	-	-	-	-
A0A2R8QRI6	NADH-cytochrome b5 reductase		cyb5r1	-	cytochrome-b5 reductase activity, acting on NAD(P)H [GO:0004128];FAD binding [GO:0071949]	-	-;cytochrome-b5 reductase activity, acting on NAD(P)H [GO:0004128];FAD binding [GO:0071949];-
Q4V918	Proteasome subunit alpha type	564370	psma3	proteasome-mediated ubiquitin-dependent protein catabolic process [GO:0043161];-;proteasomal ubiquitin-independent protein catabolic process [GO:0010499]	-;endopeptidase activity [GO:0004175]	cytoplasm [GO:0005737];synapse [GO:0045202];proteasome core complex, alpha-subunit complex [GO:0019773];nucleus [GO:0005634];proteasome core complex [GO:0005839];-	proteasome-mediated ubiquitin-dependent protein catabolic process [GO:0043161];-;proteasomal ubiquitin-independent protein catabolic process [GO:0010499];-;endopeptidase activity [GO:0004175];cytoplasm [GO:0005737];synapse [GO:0045202];proteasome core complex, alpha-subunit complex [GO:0019773];nucleus [GO:0005634];proteasome core complex [GO:0005839];-
U3JA37	Heme-binding protein 2		hebp2	-	heme binding [GO:0020037];-	-;cytoplasm [GO:0005737]	-;heme binding [GO:0020037];-;-;cytoplasm [GO:0005737]
Q7SZP4	Zgc:65851	321113		-	structural molecule activity [GO:0005198];-	-;intermediate filament [GO:0005882]	-;structural molecule activity [GO:0005198];-;-;intermediate filament [GO:0005882]
Q6IQD6	Adenylate kinase isoenzyme 6	415208	AK6	-	ATP binding [GO:0005524];-;ATPase activity [GO:0016887];adenylate kinase activity [GO:0004017]	Cajal body [GO:0015030];nucleus [GO:0005634];cytoplasm [GO:0005737];-	-;ATP binding [GO:0005524];-;ATPase activity [GO:0016887];adenylate kinase activity [GO:0004017];Cajal body [GO:0015030];nucleus [GO:0005634];cytoplasm [GO:0005737];-
Q7ZWA7	Solute carrier family 25 (Mitochondrial carrier dicarboxylate transporter), member 10	394147	slc25a10	-;mitochondrial transport [GO:0006839]	-	integral component of membrane [GO:0016021];mitochondrial membrane [GO:0031966];-	-;mitochondrial transport [GO:0006839];-;integral component of membrane [GO:0016021];mitochondrial membrane [GO:0031966];-
Q6NXA0	Ribose-5-phosphate isomerase		rpia	D-ribose metabolic process [GO:0006014];pentose-phosphate shunt, non-oxidative branch [GO:0009052];-	-;ribose-5-phosphate isomerase activity [GO:0004751]	-;intracellular membrane-bounded organelle [GO:0043231]	D-ribose metabolic process [GO:0006014];pentose-phosphate shunt, non-oxidative branch [GO:0009052];-;-;ribose-5-phosphate isomerase activity [GO:0004751];-;intracellular membrane-bounded organelle [GO:0043231]
Q1LVG2	USE1-like protein		use1	-;protein transport [GO:0015031]	-	integral component of membrane [GO:0016021];-;endoplasmic reticulum membrane [GO:0005789]	-;protein transport [GO:0015031];-;integral component of membrane [GO:0016021];-;endoplasmic reticulum membrane [GO:0005789]
A0A0R4IZC4	Charged multivesicular body protein 1a		chmp1a	mitotic chromosome condensation [GO:0007076];vacuolar transport [GO:0007034];vesicle-mediated transport [GO:0016192];-	-	ESCRT III complex [GO:0000815];nuclear matrix [GO:0016363];-	mitotic chromosome condensation [GO:0007076];vacuolar transport [GO:0007034];vesicle-mediated transport [GO:0016192];-;-;ESCRT III complex [GO:0000815];nuclear matrix [GO:0016363];-
A2CG95	Medium-chain specific acyl-CoA dehydrogenase, mitochondrial	406283	acadm	medium-chain fatty acid catabolic process [GO:0051793];fatty acid beta-oxidation [GO:0006635];-	medium-chain-acyl-CoA dehydrogenase activity [GO:0070991];-;flavin adenine dinucleotide binding [GO:0050660]	mitochondrial matrix [GO:0005759];-;mitochondrion [GO:0005739]	medium-chain fatty acid catabolic process [GO:0051793];fatty acid beta-oxidation [GO:0006635];-;medium-chain-acyl-CoA dehydrogenase activity [GO:0070991];-;flavin adenine dinucleotide binding [GO:0050660];mitochondrial matrix [GO:0005759];-;mitochondrion [GO:0005739]
F1QRX7	TBC1 domain family member 7	393750	tbc1d7	activation of GTPase activity [GO:0090630];negative regulation of TOR signaling [GO:0032007];-;response to growth factor [GO:0070848]	-;GTPase activator activity [GO:0005096]	-;cytoplasmic vesicle [GO:0031410]	activation of GTPase activity [GO:0090630];negative regulation of TOR signaling [GO:0032007];-;response to growth factor [GO:0070848];-;GTPase activator activity [GO:0005096];-;cytoplasmic vesicle [GO:0031410]
F1QFC0	75 kDa glucose-regulated protein		hspa9	fin regeneration [GO:0031101];cellular response to unfolded protein [GO:0034620];chaperone cofactor-dependent protein refolding [GO:0051085];-;hemopoiesis [GO:0030097];protein refolding [GO:0042026]	ATPase activity [GO:0016887];ATP binding [GO:0005524];protein folding chaperone [GO:0044183];heat shock protein binding [GO:0031072];misfolded protein binding [GO:0051787];-;unfolded protein binding [GO:0051082]	mitochondrial matrix [GO:0005759];cytoplasm [GO:0005737];-;mitochondrion [GO:0005739]	fin regeneration [GO:0031101];cellular response to unfolded protein [GO:0034620];chaperone cofactor-dependent protein refolding [GO:0051085];-;hemopoiesis [GO:0030097];protein refolding [GO:0042026];ATPase activity [GO:0016887];ATP binding [GO:0005524];protein folding chaperone [GO:0044183];heat shock protein binding [GO:0031072];misfolded protein binding [GO:0051787];-;unfolded protein binding […
Q6P959	ATP synthase subunit gamma		atp5f1c	-;ATP synthesis coupled proton transport [GO:0015986]	-;proton-transporting ATP synthase activity, rotational mechanism [GO:0046933]	-;mitochondrial proton-transporting ATP synthase complex, catalytic sector F(1) [GO:0000275]	-;ATP synthesis coupled proton transport [GO:0015986];-;proton-transporting ATP synthase activity, rotational mechanism [GO:0046933];-;mitochondrial proton-transporting ATP synthase complex, catalytic sector F(1) [GO:0000275]
A0A2R8Q5M9	Uncharacterized protein		LOC100332822	-	-	-	-
Q6P4V5	Acetyl-CoA C-myristoyltransferase	393839	scp2a	positive regulation of intracellular cholesterol transport [GO:0032385];lipid transport [GO:0006869];-	acetyl-CoA C-acyltransferase activity [GO:0003988];propanoyl-CoA C-acyltransferase activity [GO:0033814];propionyl-CoA C2-trimethyltridecanoyltransferase activity [GO:0050632];lipid binding [GO:0008289];acetyl-CoA C-myristoyltransferase activity [GO:0050633];-	peroxisome [GO:0005777];-;mitochondrion [GO:0005739]	positive regulation of intracellular cholesterol transport [GO:0032385];lipid transport [GO:0006869];-;acetyl-CoA C-acyltransferase activity [GO:0003988];propanoyl-CoA C-acyltransferase activity [GO:0033814];propionyl-CoA C2-trimethyltridecanoyltransferase activity [GO:0050632];lipid binding [GO:0008289];acetyl-CoA C-myristoyltransferase activity [GO:0050633];-;peroxisome [GO:0005777];-;mitochond…
E7EXU2	H/ACA ribonucleoprotein complex subunit		gar1	pseudouridine synthesis [GO:0001522];rRNA processing [GO:0006364];-	RNA binding [GO:0003723];-	nucleolus [GO:0005730];-	pseudouridine synthesis [GO:0001522];rRNA processing [GO:0006364];-;RNA binding [GO:0003723];-;nucleolus [GO:0005730];-
Q6DHI5	NAD-dependent protein deacylase sirtuin-5, mitochondrial	436878	sirt5	protein deglutarylation [GO:0061698];peptidyl-lysine demalonylation [GO:0036047];protein desuccinylation [GO:0036048];-;peptidyl-lysine desuccinylation [GO:0036049];regulation of ketone biosynthetic process [GO:0010566]	protein-succinyllysine desuccinylase activity [GO:0036055];NAD+ binding [GO:0070403];transferase activity [GO:0016740];zinc ion binding [GO:0008270];protein-glutaryllysine deglutarylase activity [GO:0061697];heterocyclic compound binding [GO:1901363];protein-malonyllysine demalonylase activity [GO:0036054];acyl binding [GO:0000035];-	mitochondrion [GO:0005739];nucleus [GO:0005634];-;cytosol [GO:0005829]	protein deglutarylation [GO:0061698];peptidyl-lysine demalonylation [GO:0036047];protein desuccinylation [GO:0036048];-;peptidyl-lysine desuccinylation [GO:0036049];regulation of ketone biosynthetic process [GO:0010566];protein-succinyllysine desuccinylase activity [GO:0036055];NAD+ binding [GO:0070403];transferase activity [GO:0016740];zinc ion binding [GO:0008270];protein-glutaryllysine degluta…
A0A0R4IR19	Non-structural maintenance of chromosomes element 1 homolog		nsmce1	DNA repair [GO:0006281];-	-	Smc5-Smc6 complex [GO:0030915];chromosome, telomeric region [GO:0000781];nucleus [GO:0005634];-	DNA repair [GO:0006281];-;-;Smc5-Smc6 complex [GO:0030915];chromosome, telomeric region [GO:0000781];nucleus [GO:0005634];-
Q6DC47	Mitochondrial ribosomal protein L19	445150	mrpl19	-;translation [GO:0006412]	structural constituent of ribosome [GO:0003735];-	-;mitochondrial large ribosomal subunit [GO:0005762]	-;translation [GO:0006412];structural constituent of ribosome [GO:0003735];-;-;mitochondrial large ribosomal subunit [GO:0005762]
Q5XJR8	Protein-ribulosamine 3-kinase		fn3krp	-	kinase activity [GO:0016301];protein-ribulosamine 3-kinase activity [GO:0102193]	-	-;kinase activity [GO:0016301];protein-ribulosamine 3-kinase activity [GO:0102193];-
A0A2R8QK20	Ig-like domain-containing protein			T cell receptor signaling pathway [GO:0050852];-;regulation of cytokine production [GO:0001817]	-;signaling receptor binding [GO:0005102]	external side of plasma membrane [GO:0009897];-;integral component of membrane [GO:0016021]	T cell receptor signaling pathway [GO:0050852];-;regulation of cytokine production [GO:0001817];-;signaling receptor binding [GO:0005102];external side of plasma membrane [GO:0009897];-;integral component of membrane [GO:0016021]
Q7SZR4	Phosphoglycerate mutase	323107	pgam1a	glycolytic process [GO:0006096];-	bisphosphoglycerate mutase activity [GO:0004082];-;phosphoglycerate mutase activity [GO:0004619];hydrolase activity [GO:0016787]	-	glycolytic process [GO:0006096];-;bisphosphoglycerate mutase activity [GO:0004082];-;phosphoglycerate mutase activity [GO:0004619];hydrolase activity [GO:0016787];-
Q9I9E5	Small nuclear ribonucleoprotein-associated protein	402966	snrpb	mRNA splicing, via spliceosome [GO:0000398];-	RNA binding [GO:0003723];-	U5 snRNP [GO:0005682];cytoplasm [GO:0005737];U4 snRNP [GO:0005687];U1 snRNP [GO:0005685];U2-type prespliceosome [GO:0071004];catalytic step 2 spliceosome [GO:0071013];U4/U6 x U5 tri-snRNP complex [GO:0046540];-;U2 snRNP [GO:0005686]	mRNA splicing, via spliceosome [GO:0000398];-;RNA binding [GO:0003723];-;U5 snRNP [GO:0005682];cytoplasm [GO:0005737];U4 snRNP [GO:0005687];U1 snRNP [GO:0005685];U2-type prespliceosome [GO:0071004];catalytic step 2 spliceosome [GO:0071013];U4/U6 x U5 tri-snRNP complex [GO:0046540];-;U2 snRNP [GO:0005686]
