# Supplementary material for: Rbm24a dictates mRNA recruitment for germ granule assembly in zebrafish
Source: EMBO J. 2025 Apr 25;44(11):3121–49. doi: 10.1038/s44318-025-00442-z (PMC12130248; doi:10.1038/s44318-025-00442-z)
Supplement: Supplementary file 3 — Data Set EV1 [file 44318_2025_442_MOESM3_ESM.zip › result/GO_KI32_45.xlsx]

## Sheet: 2027_KI32_45
ProteinID	ProteinName	GeneID	GeneName	BP	MF	CC	GO_Term
A0A2R8QN47	Phosvitin		vtg4	response to estradiol [GO:0032355];-;cellular response to estrogen stimulus [GO:0071391]	lipid transporter activity [GO:0005319];-;nutrient reservoir activity [GO:0045735]	-;protein-containing complex [GO:0032991]	response to estradiol [GO:0032355];-;cellular response to estrogen stimulus [GO:0071391];lipid transporter activity [GO:0005319];-;nutrient reservoir activity [GO:0045735];-;protein-containing complex [GO:0032991]
Q1LWN2	Phosvitin	559475	vtg1	response to estradiol [GO:0032355];response to xenobiotic stimulus [GO:0009410];-;cellular response to estrogen stimulus [GO:0071391]	-;antioxidant activity [GO:0016209];lipid transporter activity [GO:0005319];nutrient reservoir activity [GO:0045735]	-	response to estradiol [GO:0032355];response to xenobiotic stimulus [GO:0009410];-;cellular response to estrogen stimulus [GO:0071391];-;antioxidant activity [GO:0016209];lipid transporter activity [GO:0005319];nutrient reservoir activity [GO:0045735];-
F1QV15	Phosvitin		vtg6	response to estradiol [GO:0032355];-;cellular response to estrogen stimulus [GO:0071391]	-;lipid transporter activity [GO:0005319];nutrient reservoir activity [GO:0045735]	-	response to estradiol [GO:0032355];-;cellular response to estrogen stimulus [GO:0071391];-;lipid transporter activity [GO:0005319];nutrient reservoir activity [GO:0045735];-
F1R2S5	Phosvitin		vtg5	response to estradiol [GO:0032355];-;cellular response to estrogen stimulus [GO:0071391]	-;lipid transporter activity [GO:0005319];nutrient reservoir activity [GO:0045735]	-	response to estradiol [GO:0032355];-;cellular response to estrogen stimulus [GO:0071391];-;lipid transporter activity [GO:0005319];nutrient reservoir activity [GO:0045735];-
A0A0R4IAV0	Linker histone H1M		h1m	negative regulation of DNA recombination [GO:0045910];negative regulation of chromatin silencing [GO:0031936];chromosome condensation [GO:0030261];nucleosome assembly [GO:0006334];-;nucleosome positioning [GO:0016584]	double-stranded DNA binding [GO:0003690];-;nucleosomal DNA binding [GO:0031492]	nucleus [GO:0005634];chromatin [GO:0000785];-;nucleosome [GO:0000786]	negative regulation of DNA recombination [GO:0045910];negative regulation of chromatin silencing [GO:0031936];chromosome condensation [GO:0030261];nucleosome assembly [GO:0006334];-;nucleosome positioning [GO:0016584];double-stranded DNA binding [GO:0003690];-;nucleosomal DNA binding [GO:0031492];nucleus [GO:0005634];chromatin [GO:0000785];-;nucleosome [GO:0000786]
A0A2R8QNH7	Phosvitin		vtg7	response to estradiol [GO:0032355];-;cellular response to estrogen stimulus [GO:0071391]	-;lipid transporter activity [GO:0005319];nutrient reservoir activity [GO:0045735]	-	response to estradiol [GO:0032355];-;cellular response to estrogen stimulus [GO:0071391];-;lipid transporter activity [GO:0005319];nutrient reservoir activity [GO:0045735];-
Q5XJ47	H1m protein		h1m	negative regulation of DNA recombination [GO:0045910];negative regulation of chromatin silencing [GO:0031936];chromosome condensation [GO:0030261];nucleosome assembly [GO:0006334];-;nucleosome positioning [GO:0016584]	double-stranded DNA binding [GO:0003690];-;nucleosomal DNA binding [GO:0031492]	nucleus [GO:0005634];chromatin [GO:0000785];-;nucleosome [GO:0000786]	negative regulation of DNA recombination [GO:0045910];negative regulation of chromatin silencing [GO:0031936];chromosome condensation [GO:0030261];nucleosome assembly [GO:0006334];-;nucleosome positioning [GO:0016584];double-stranded DNA binding [GO:0003690];-;nucleosomal DNA binding [GO:0031492];nucleus [GO:0005634];chromatin [GO:0000785];-;nucleosome [GO:0000786]
Q8JJ09	Linker histone-like protein H1M		h1m	negative regulation of DNA recombination [GO:0045910];negative regulation of chromatin silencing [GO:0031936];chromosome condensation [GO:0030261];nucleosome assembly [GO:0006334];-;nucleosome positioning [GO:0016584]	double-stranded DNA binding [GO:0003690];-;nucleosomal DNA binding [GO:0031492]	nucleus [GO:0005634];chromatin [GO:0000785];-;nucleosome [GO:0000786]	negative regulation of DNA recombination [GO:0045910];negative regulation of chromatin silencing [GO:0031936];chromosome condensation [GO:0030261];nucleosome assembly [GO:0006334];-;nucleosome positioning [GO:0016584];double-stranded DNA binding [GO:0003690];-;nucleosomal DNA binding [GO:0031492];nucleus [GO:0005634];chromatin [GO:0000785];-;nucleosome [GO:0000786]
E7FAQ8	Heterogeneous nuclear ribonucleoprotein A1a		hnrnpa1a	-	mRNA 3'-UTR binding [GO:0003730]	-	-;mRNA 3'-UTR binding [GO:0003730];-
F1QFV2	Heterogeneous nuclear ribonucleoprotein A1b		hnrnpa1b	-	RNA binding [GO:0003723]	-	-;RNA binding [GO:0003723];-
Q6ZM50	F-actin-capping protein subunit alpha	474327	capza1b	-;barbed-end actin filament capping [GO:0051016];actin cytoskeleton organization [GO:0030036]	-;actin filament binding [GO:0051015]	F-actin capping protein complex [GO:0008290];-	-;barbed-end actin filament capping [GO:0051016];actin cytoskeleton organization [GO:0030036];-;actin filament binding [GO:0051015];F-actin capping protein complex [GO:0008290];-
A0A2R8RTZ6	Zona pellucida glycoprotein 2, tandem duplicate 5		zp2.5	-	-	extracellular region [GO:0005576]	-;-;extracellular region [GO:0005576]
Q5XJ10	Glyceraldehyde-3-phosphate dehydrogenase	317743	gapdh	protein stabilization [GO:0050821];neuron apoptotic process [GO:0051402];peptidyl-cysteine S-trans-nitrosylation [GO:0035606];glycolytic process [GO:0006096];microtubule cytoskeleton organization [GO:0000226];glucose metabolic process [GO:0006006];-	NADP binding [GO:0050661];microtubule binding [GO:0008017];NAD binding [GO:0051287];glyceraldehyde-3-phosphate dehydrogenase (NAD+) (phosphorylating) activity [GO:0004365];peptidyl-cysteine S-nitrosylase activity [GO:0035605];-	cytoplasm [GO:0005737];nucleus [GO:0005634];microtubule cytoskeleton [GO:0015630];cytosol [GO:0005829];-	protein stabilization [GO:0050821];neuron apoptotic process [GO:0051402];peptidyl-cysteine S-trans-nitrosylation [GO:0035606];glycolytic process [GO:0006096];microtubule cytoskeleton organization [GO:0000226];glucose metabolic process [GO:0006006];-;NADP binding [GO:0050661];microtubule binding [GO:0008017];NAD binding [GO:0051287];glyceraldehyde-3-phosphate dehydrogenase (NAD+) (phosphorylating)…
Q6NWJ5	Tubulin alpha chain		tuba8l4	-;microtubule cytoskeleton organization [GO:0000226];mitotic cell cycle [GO:0000278]	structural constituent of cytoskeleton [GO:0005200];GTPase activity [GO:0003924];GTP binding [GO:0005525];-	-;microtubule [GO:0005874];cytoplasm [GO:0005737]	-;microtubule cytoskeleton organization [GO:0000226];mitotic cell cycle [GO:0000278];structural constituent of cytoskeleton [GO:0005200];GTPase activity [GO:0003924];GTP binding [GO:0005525];-;-;microtubule [GO:0005874];cytoplasm [GO:0005737]
B8A617	Si:dkey-33c12.12		si:dkey-33c12.12	-	serine-type endopeptidase activity [GO:0004252]	-	-;serine-type endopeptidase activity [GO:0004252];-
Q803M1	Tropomyosin 3	373076	tpm3	skeletal myofibril assembly [GO:0014866];-;muscle contraction [GO:0006936];actin filament organization [GO:0007015]	-;actin filament binding [GO:0051015]	-;actin filament [GO:0005884]	skeletal myofibril assembly [GO:0014866];-;muscle contraction [GO:0006936];actin filament organization [GO:0007015];-;actin filament binding [GO:0051015];-;actin filament [GO:0005884]
Q6AZB3	Anamorsin	445283	ciapin1	negative regulation of apoptotic process [GO:0043066];iron-sulfur cluster assembly [GO:0016226];apoptotic process [GO:0006915];-;hemopoiesis [GO:0030097]	4 iron, 4 sulfur cluster binding [GO:0051539];electron transfer activity [GO:0009055];2 iron, 2 sulfur cluster binding [GO:0051537];metal ion binding [GO:0046872];-	-;nucleus [GO:0005634];cytoplasm [GO:0005737];mitochondrial intermembrane space [GO:0005758]	negative regulation of apoptotic process [GO:0043066];iron-sulfur cluster assembly [GO:0016226];apoptotic process [GO:0006915];-;hemopoiesis [GO:0030097];4 iron, 4 sulfur cluster binding [GO:0051539];electron transfer activity [GO:0009055];2 iron, 2 sulfur cluster binding [GO:0051537];metal ion binding [GO:0046872];-;-;nucleus [GO:0005634];cytoplasm [GO:0005737];mitochondrial intermembrane space …
Q7ZTS8	ELAV-like protein		elavl1a	positive regulation of angiogenesis [GO:0045766];-;erythrocyte differentiation [GO:0030218]	RNA binding [GO:0003723];-	-;cytoplasm [GO:0005737];ribonucleoprotein complex [GO:1990904]	positive regulation of angiogenesis [GO:0045766];-;erythrocyte differentiation [GO:0030218];RNA binding [GO:0003723];-;-;cytoplasm [GO:0005737];ribonucleoprotein complex [GO:1990904]
A7E2K1	Tropomyosin 1 (alpha)	393908	tpm1	-;muscle contraction [GO:0006936];actin filament organization [GO:0007015]	-;actin filament binding [GO:0051015]	-;actin filament [GO:0005884]	-;muscle contraction [GO:0006936];actin filament organization [GO:0007015];-;actin filament binding [GO:0051015];-;actin filament [GO:0005884]
A0A0R4IE10	Elongation factor 1-alpha		eef1a1l2	-	GTPase activity [GO:0003924];GTP binding [GO:0005525];translation elongation factor activity [GO:0003746]	-	-;GTPase activity [GO:0003924];GTP binding [GO:0005525];translation elongation factor activity [GO:0003746];-
Q4QRF0	Zona pellucida sperm-binding protein 3	574007	zp3.2	binding of sperm to zona pellucida [GO:0007339];-;positive regulation of acrosome reaction [GO:2000344];egg coat formation [GO:0035803]	acrosin binding [GO:0032190];structural constituent of egg coat [GO:0035804];-	integral component of membrane [GO:0016021];plasma membrane [GO:0005886];extracellular space [GO:0005615];-;extracellular matrix [GO:0031012]	binding of sperm to zona pellucida [GO:0007339];-;positive regulation of acrosome reaction [GO:2000344];egg coat formation [GO:0035803];acrosin binding [GO:0032190];structural constituent of egg coat [GO:0035804];-;integral component of membrane [GO:0016021];plasma membrane [GO:0005886];extracellular space [GO:0005615];-;extracellular matrix [GO:0031012]
Q6TGS5	Tubulin alpha chain	327377	tuba4l	-;microtubule cytoskeleton organization [GO:0000226];mitotic cell cycle [GO:0000278]	structural constituent of cytoskeleton [GO:0005200];GTPase activity [GO:0003924];GTP binding [GO:0005525];-	-;microtubule [GO:0005874];cytoplasm [GO:0005737]	-;microtubule cytoskeleton organization [GO:0000226];mitotic cell cycle [GO:0000278];structural constituent of cytoskeleton [GO:0005200];GTPase activity [GO:0003924];GTP binding [GO:0005525];-;-;microtubule [GO:0005874];cytoplasm [GO:0005737]
Q7ZVF9	Actin, cytoplasmic 2	57935	actbb	-	structural constituent of postsynaptic actin cytoskeleton [GO:0098973];ATP binding [GO:0005524];-	cytoskeleton [GO:0005856];focal adhesion [GO:0005925];actin filament [GO:0005884];nucleus [GO:0005634];-;dense body [GO:0097433];plasma membrane [GO:0005886]	-;structural constituent of postsynaptic actin cytoskeleton [GO:0098973];ATP binding [GO:0005524];-;cytoskeleton [GO:0005856];focal adhesion [GO:0005925];actin filament [GO:0005884];nucleus [GO:0005634];-;dense body [GO:0097433];plasma membrane [GO:0005886]
Q6P5K3	60S acidic ribosomal protein P0	58101	rplp0	ribosome biogenesis [GO:0042254];-	-	ribosome [GO:0005840];-	ribosome biogenesis [GO:0042254];-;-;ribosome [GO:0005840];-
F1QYE3	Zona pellucida sperm-binding protein 3		zp3.2	binding of sperm to zona pellucida [GO:0007339];-;positive regulation of acrosome reaction [GO:2000344];egg coat formation [GO:0035803]	acrosin binding [GO:0032190];structural constituent of egg coat [GO:0035804];-	integral component of membrane [GO:0016021];plasma membrane [GO:0005886];extracellular space [GO:0005615];-;extracellular matrix [GO:0031012]	binding of sperm to zona pellucida [GO:0007339];-;positive regulation of acrosome reaction [GO:2000344];egg coat formation [GO:0035803];acrosin binding [GO:0032190];structural constituent of egg coat [GO:0035804];-;integral component of membrane [GO:0016021];plasma membrane [GO:0005886];extracellular space [GO:0005615];-;extracellular matrix [GO:0031012]
A0A2R8Q549	Phosvitin		vtg2	response to estradiol [GO:0032355];positive regulation of phagocytosis, engulfment [GO:0060100];-;cellular response to estrogen stimulus [GO:0071391]	lipid transporter activity [GO:0005319];lipoteichoic acid binding [GO:0070891];nutrient reservoir activity [GO:0045735];lipopolysaccharide binding [GO:0001530];-	-	response to estradiol [GO:0032355];positive regulation of phagocytosis, engulfment [GO:0060100];-;cellular response to estrogen stimulus [GO:0071391];lipid transporter activity [GO:0005319];lipoteichoic acid binding [GO:0070891];nutrient reservoir activity [GO:0045735];lipopolysaccharide binding [GO:0001530];-;-
A0A0R4IJQ7	Zgc:162816			D-serine catabolic process [GO:0036088];-	-;D-serine ammonia-lyase activity [GO:0008721]	-	D-serine catabolic process [GO:0036088];-;-;D-serine ammonia-lyase activity [GO:0008721];-
F1QJZ6	Tropomodulin 2		tmod2	actin filament organization [GO:0007015];pointed-end actin filament capping [GO:0051694];myofibril assembly [GO:0030239];-;muscle contraction [GO:0006936]	tropomyosin binding [GO:0005523];-	cytoskeleton [GO:0005856];myofibril [GO:0030016];-;striated muscle thin filament [GO:0005865]	actin filament organization [GO:0007015];pointed-end actin filament capping [GO:0051694];myofibril assembly [GO:0030239];-;muscle contraction [GO:0006936];tropomyosin binding [GO:0005523];-;cytoskeleton [GO:0005856];myofibril [GO:0030016];-;striated muscle thin filament [GO:0005865]
Q7ZW95	Ribosomal protein L4	337090	rpl4	-;translation [GO:0006412]	structural constituent of ribosome [GO:0003735];RNA binding [GO:0003723];-	cytosolic large ribosomal subunit [GO:0022625];-	-;translation [GO:0006412];structural constituent of ribosome [GO:0003735];RNA binding [GO:0003723];-;cytosolic large ribosomal subunit [GO:0022625];-
F1R9Z1	Zona pellucida sperm-binding protein 3		zp3.2	binding of sperm to zona pellucida [GO:0007339];-;positive regulation of acrosome reaction [GO:2000344];egg coat formation [GO:0035803]	acrosin binding [GO:0032190];structural constituent of egg coat [GO:0035804];-	integral component of membrane [GO:0016021];plasma membrane [GO:0005886];extracellular space [GO:0005615];-;extracellular matrix [GO:0031012]	binding of sperm to zona pellucida [GO:0007339];-;positive regulation of acrosome reaction [GO:2000344];egg coat formation [GO:0035803];acrosin binding [GO:0032190];structural constituent of egg coat [GO:0035804];-;integral component of membrane [GO:0016021];plasma membrane [GO:0005886];extracellular space [GO:0005615];-;extracellular matrix [GO:0031012]
Q6PBY1	40S ribosomal protein S3a	337240	rps3a	-;translation [GO:0006412];chordate embryonic development [GO:0043009]	structural constituent of ribosome [GO:0003735];-	-;cytosolic small ribosomal subunit [GO:0022627];cytosol [GO:0005829]	-;translation [GO:0006412];chordate embryonic development [GO:0043009];structural constituent of ribosome [GO:0003735];-;-;cytosolic small ribosomal subunit [GO:0022627];cytosol [GO:0005829]
A0A0R4IUL1	Coiled-coil-helix-coiled-coil-helix domain-containing 3a	407730	chchd3a	inner mitochondrial membrane organization [GO:0007007];-	-	MICOS complex [GO:0061617];-	inner mitochondrial membrane organization [GO:0007007];-;-;MICOS complex [GO:0061617];-
A7MBZ8	Zona pellucida sperm-binding protein 3		LOC100007710	binding of sperm to zona pellucida [GO:0007339];-;positive regulation of acrosome reaction [GO:2000344];egg coat formation [GO:0035803]	structural constituent of egg coat [GO:0035804];-	-;integral component of membrane [GO:0016021];extracellular space [GO:0005615];plasma membrane [GO:0005886]	binding of sperm to zona pellucida [GO:0007339];-;positive regulation of acrosome reaction [GO:2000344];egg coat formation [GO:0035803];structural constituent of egg coat [GO:0035804];-;-;integral component of membrane [GO:0016021];extracellular space [GO:0005615];plasma membrane [GO:0005886]
Q8JH72	Fructose-bisphosphate aldolase		aldoaa	pigmentation [GO:0043473];axonogenesis [GO:0007409];somitogenesis [GO:0001756];fructose 1,6-bisphosphate metabolic process [GO:0030388];glycolytic process [GO:0006096];brain development [GO:0007420];thigmotaxis [GO:0001966];-	-;fructose-bisphosphate aldolase activity [GO:0004332]	-;cytosol [GO:0005829]	pigmentation [GO:0043473];axonogenesis [GO:0007409];somitogenesis [GO:0001756];fructose 1,6-bisphosphate metabolic process [GO:0030388];glycolytic process [GO:0006096];brain development [GO:0007420];thigmotaxis [GO:0001966];-;-;fructose-bisphosphate aldolase activity [GO:0004332];-;cytosol [GO:0005829]
F1RCB6	Actin alpha cardiac muscle 1a	415164	actc1a	atrioventricular canal development [GO:0036302];endocardial cushion morphogenesis [GO:0003203];-;endocardial cushion formation [GO:0003272]	-	dynactin complex [GO:0005869];-	atrioventricular canal development [GO:0036302];endocardial cushion morphogenesis [GO:0003203];-;endocardial cushion formation [GO:0003272];-;dynactin complex [GO:0005869];-
Q5XJR8	Protein-ribulosamine 3-kinase		fn3krp	-	kinase activity [GO:0016301];protein-ribulosamine 3-kinase activity [GO:0102193]	-	-;kinase activity [GO:0016301];protein-ribulosamine 3-kinase activity [GO:0102193];-
Q7T340	Developmentally-regulated GTP-binding protein 1	336823	drg1	cytoplasmic translation [GO:0002181];-	GTP binding [GO:0005525];-	-;cytoplasm [GO:0005737]	cytoplasmic translation [GO:0002181];-;GTP binding [GO:0005525];-;-;cytoplasm [GO:0005737]
B0V1K1	Aminoacyl tRNA synthetase complex-interacting multifunctional protein 1a		aimp1a	-	tRNA binding [GO:0000049]	-	-;tRNA binding [GO:0000049];-
Q6PH06	V-crk avian sarcoma virus CT10 oncogene homolog-like	556443	crkl	myoblast fusion [GO:0007520];pronephros morphogenesis [GO:0072114]	-	-	myoblast fusion [GO:0007520];pronephros morphogenesis [GO:0072114];-;-
Q66I87	Glyoxalase domain-containing protein 4	447874	glod4	-	-	-	-
A7MC76	LOC797799 protein	797799	LOC797799	-	serine-type endopeptidase activity [GO:0004252]	-	-;serine-type endopeptidase activity [GO:0004252];-
F1R300	Small nuclear ribonucleoprotein polypeptide A'	492511	snrpa1	mRNA splicing, via spliceosome [GO:0000398];-	U2 snRNA binding [GO:0030620];-	-;U2 snRNP [GO:0005686]	mRNA splicing, via spliceosome [GO:0000398];-;U2 snRNA binding [GO:0030620];-;-;U2 snRNP [GO:0005686]
A0A2R8QSR4	Elongation factor 1-alpha		eef1a1l1	-	GTPase activity [GO:0003924];GTP binding [GO:0005525];translation elongation factor activity [GO:0003746]	-	-;GTPase activity [GO:0003924];GTP binding [GO:0005525];translation elongation factor activity [GO:0003746];-
Q803J4	Heterogeneous nuclear ribonucleoprotein C	406352	hnrnpc	-	RNA binding [GO:0003723];-;mRNA 3'-UTR binding [GO:0003730]	nucleus [GO:0005634];-	-;RNA binding [GO:0003723];-;mRNA 3'-UTR binding [GO:0003730];nucleus [GO:0005634];-
A7MD63	Zp3a.2 protein		zp3a.2	mismatch repair [GO:0006298];binding of sperm to zona pellucida [GO:0007339];-;egg coat formation [GO:0035803]	-;ATP binding [GO:0005524];structural constituent of egg coat [GO:0035804];mismatched DNA binding [GO:0030983]	-	mismatch repair [GO:0006298];binding of sperm to zona pellucida [GO:0007339];-;egg coat formation [GO:0035803];-;ATP binding [GO:0005524];structural constituent of egg coat [GO:0035804];mismatched DNA binding [GO:0030983];-
Q6TNQ9	Succinate dehydrogenase [ubiquinone] flavoprotein subunit, mitochondrial		sdha	electron transport chain [GO:0022900];tricarboxylic acid cycle [GO:0006099];-	-;flavin adenine dinucleotide binding [GO:0050660];succinate dehydrogenase (ubiquinone) activity [GO:0008177]	mitochondrial inner membrane [GO:0005743];-	electron transport chain [GO:0022900];tricarboxylic acid cycle [GO:0006099];-;-;flavin adenine dinucleotide binding [GO:0050660];succinate dehydrogenase (ubiquinone) activity [GO:0008177];mitochondrial inner membrane [GO:0005743];-
Q6TGT0	Tubulin beta chain		tubb4b	-;microtubule cytoskeleton organization [GO:0000226];cilium assembly [GO:0060271];mitotic cell cycle [GO:0000278]	structural constituent of cytoskeleton [GO:0005200];GTPase activity [GO:0003924];GTP binding [GO:0005525];-	-;microtubule [GO:0005874];cytoplasm [GO:0005737]	-;microtubule cytoskeleton organization [GO:0000226];cilium assembly [GO:0060271];mitotic cell cycle [GO:0000278];structural constituent of cytoskeleton [GO:0005200];GTPase activity [GO:0003924];GTP binding [GO:0005525];-;-;microtubule [GO:0005874];cytoplasm [GO:0005737]
E9QFX3	DnaJ (Hsp40) homolog, subfamily C, member 9		dnajc9	-	heat shock protein binding [GO:0031072];-	-;nucleus [GO:0005634];cytoplasm [GO:0005737]	-;heat shock protein binding [GO:0031072];-;-;nucleus [GO:0005634];cytoplasm [GO:0005737]
Q6DRF4	Replication factor C subunit RFC4	406435	rfc4	retina development in camera-type eye [GO:0060041];DNA-dependent DNA replication [GO:0006261];DNA repair [GO:0006281];-	ATP binding [GO:0005524];-;ATPase activity [GO:0016887];DNA binding [GO:0003677]	nucleus [GO:0005634];DNA replication factor C complex [GO:0005663];-	retina development in camera-type eye [GO:0060041];DNA-dependent DNA replication [GO:0006261];DNA repair [GO:0006281];-;ATP binding [GO:0005524];-;ATPase activity [GO:0016887];DNA binding [GO:0003677];nucleus [GO:0005634];DNA replication factor C complex [GO:0005663];-
Q5TYP2	Zona pellucida sperm-binding protein 3	558677	zp3a.2	binding of sperm to zona pellucida [GO:0007339];-;positive regulation of acrosome reaction [GO:2000344];egg coat formation [GO:0035803]	acrosin binding [GO:0032190];structural constituent of egg coat [GO:0035804];-	integral component of membrane [GO:0016021];plasma membrane [GO:0005886];extracellular space [GO:0005615];-;extracellular matrix [GO:0031012]	binding of sperm to zona pellucida [GO:0007339];-;positive regulation of acrosome reaction [GO:2000344];egg coat formation [GO:0035803];acrosin binding [GO:0032190];structural constituent of egg coat [GO:0035804];-;integral component of membrane [GO:0016021];plasma membrane [GO:0005886];extracellular space [GO:0005615];-;extracellular matrix [GO:0031012]
Q6NYU8	Heterogeneous nuclear ribonucleoprotein A/B	321466	hnrnpaba	regulation of gene expression [GO:0010468];-	RNA binding [GO:0003723];-	-;nucleoplasm [GO:0005654];cytoplasm [GO:0005737]	regulation of gene expression [GO:0010468];-;RNA binding [GO:0003723];-;-;nucleoplasm [GO:0005654];cytoplasm [GO:0005737]
A0A2R8QE83	Coiled-coil domain-containing protein 69		ccdc69	-	microtubule binding [GO:0008017];-	nucleus [GO:0005634];-	-;microtubule binding [GO:0008017];-;nucleus [GO:0005634];-
Q5XJ03	Fdps protein		fdps	farnesyl diphosphate biosynthetic process [GO:0045337];-	geranyltranstransferase activity [GO:0004337];-;dimethylallyltranstransferase activity [GO:0004161]	-;cytoplasm [GO:0005737]	farnesyl diphosphate biosynthetic process [GO:0045337];-;geranyltranstransferase activity [GO:0004337];-;dimethylallyltranstransferase activity [GO:0004161];-;cytoplasm [GO:0005737]
F1R4N4	Zona pellucida protein AX 4	798996	zpax4	-	-	-	-
Q803H5	Gnb1l protein	406796	gnb1b	G protein-coupled receptor signaling pathway [GO:0007186];-;posterior lateral line neuromast primordium migration [GO:0048920];positive regulation of neutrophil migration [GO:1902624]	G-protein gamma-subunit binding [GO:0031682];-	-;cytoplasm [GO:0005737];heterotrimeric G-protein complex [GO:0005834]	G protein-coupled receptor signaling pathway [GO:0007186];-;posterior lateral line neuromast primordium migration [GO:0048920];positive regulation of neutrophil migration [GO:1902624];G-protein gamma-subunit binding [GO:0031682];-;-;cytoplasm [GO:0005737];heterotrimeric G-protein complex [GO:0005834]
Q803F6	40S ribosomal protein SA	394027	rpsa	cytoplasmic translation [GO:0002181];translation [GO:0006412];-;ribosomal small subunit assembly [GO:0000028]	structural constituent of ribosome [GO:0003735];laminin receptor activity [GO:0005055];-;laminin binding [GO:0043236]	-;nucleus [GO:0005634];plasma membrane [GO:0005886];cytosolic small ribosomal subunit [GO:0022627]	cytoplasmic translation [GO:0002181];translation [GO:0006412];-;ribosomal small subunit assembly [GO:0000028];structural constituent of ribosome [GO:0003735];laminin receptor activity [GO:0005055];-;laminin binding [GO:0043236];-;nucleus [GO:0005634];plasma membrane [GO:0005886];cytosolic small ribosomal subunit [GO:0022627]
Q8JH70	Fructose-bisphosphate aldolase C-B	369193	aldocb	fructose 1,6-bisphosphate metabolic process [GO:0030388];glycolytic process [GO:0006096];-	-;fructose-bisphosphate aldolase activity [GO:0004332]	-;cytosol [GO:0005829]	fructose 1,6-bisphosphate metabolic process [GO:0030388];glycolytic process [GO:0006096];-;-;fructose-bisphosphate aldolase activity [GO:0004332];-;cytosol [GO:0005829]
Q6NY70	Epithelial cell adhesion molecule		epcam	morphogenesis of an epithelium [GO:0002009];epiboly involved in gastrulation with mouth forming second [GO:0055113];cell-cell adhesion [GO:0098609];liver development [GO:0001889];posterior lateral line neuromast primordium migration [GO:0048920];-	-	perinuclear region of cytoplasm [GO:0048471];integral component of membrane [GO:0016021];plasma membrane [GO:0005886];basolateral plasma membrane [GO:0016323];-	morphogenesis of an epithelium [GO:0002009];epiboly involved in gastrulation with mouth forming second [GO:0055113];cell-cell adhesion [GO:0098609];liver development [GO:0001889];posterior lateral line neuromast primordium migration [GO:0048920];-;-;perinuclear region of cytoplasm [GO:0048471];integral component of membrane [GO:0016021];plasma membrane [GO:0005886];basolateral plasma membrane [GO…
F1R0T0	Replication factor C (activator 1) 2		rfc2	DNA-dependent DNA replication [GO:0006261];DNA repair [GO:0006281];-	ATP binding [GO:0005524];-;ATPase activity [GO:0016887];DNA binding [GO:0003677]	nucleus [GO:0005634];DNA replication factor C complex [GO:0005663];-	DNA-dependent DNA replication [GO:0006261];DNA repair [GO:0006281];-;ATP binding [GO:0005524];-;ATPase activity [GO:0016887];DNA binding [GO:0003677];nucleus [GO:0005634];DNA replication factor C complex [GO:0005663];-
A2RUY2	Ribosomal protein S6 kinase		rps6ka3b	ossification [GO:0001503];intracellular signal transduction [GO:0035556];-;peptidyl-serine phosphorylation [GO:0018105]	protein serine kinase activity [GO:0106310];protein threonine kinase activity [GO:0106311];magnesium ion binding [GO:0000287];ATP binding [GO:0005524];ribosomal protein S6 kinase activity [GO:0004711];protein serine/threonine kinase activity [GO:0004674];-	-;nucleoplasm [GO:0005654];cytoplasm [GO:0005737]	ossification [GO:0001503];intracellular signal transduction [GO:0035556];-;peptidyl-serine phosphorylation [GO:0018105];protein serine kinase activity [GO:0106310];protein threonine kinase activity [GO:0106311];magnesium ion binding [GO:0000287];ATP binding [GO:0005524];ribosomal protein S6 kinase activity [GO:0004711];protein serine/threonine kinase activity [GO:0004674];-;-;nucleoplasm [GO:0005…
Q7ZVY0	Cytotoxic granule-associated RNA binding protein 1	793165	tia1	-	mRNA 3'-UTR binding [GO:0003730]	-	-;mRNA 3'-UTR binding [GO:0003730];-
A0A2R8QAE1	Fibrinogen C-terminal domain-containing protein		LOC100334800	-	-	-	-
F1QZA4	Isocitrate dehydrogenase [NAD] subunit, mitochondrial	550579	idh3g	tricarboxylic acid cycle [GO:0006099];-;isocitrate metabolic process [GO:0006102]	NAD binding [GO:0051287];isocitrate dehydrogenase (NAD+) activity [GO:0004449];-;magnesium ion binding [GO:0000287]	-;mitochondrion [GO:0005739]	tricarboxylic acid cycle [GO:0006099];-;isocitrate metabolic process [GO:0006102];NAD binding [GO:0051287];isocitrate dehydrogenase (NAD+) activity [GO:0004449];-;magnesium ion binding [GO:0000287];-;mitochondrion [GO:0005739]
Q6IQL2	Zgc:86716	415235	cab39	intracellular signal transduction [GO:0035556];-	-;protein kinase activator activity [GO:0030295];protein serine/threonine kinase activator activity [GO:0043539]	-	intracellular signal transduction [GO:0035556];-;-;protein kinase activator activity [GO:0030295];protein serine/threonine kinase activator activity [GO:0043539];-
Q7ZTZ4	Fibrillarin	406275	fbl	histone glutamine methylation [GO:1990258];box C/D RNA 3'-end processing [GO:0000494];neurogenesis [GO:0022008];-;rRNA methylation [GO:0031167]	RNA binding [GO:0003723];-;rRNA methyltransferase activity [GO:0008649];histone-glutamine methyltransferase activity [GO:1990259]	small-subunit processome [GO:0032040];nucleolus [GO:0005730];box C/D RNP complex [GO:0031428];Cajal body [GO:0015030];-	histone glutamine methylation [GO:1990258];box C/D RNA 3'-end processing [GO:0000494];neurogenesis [GO:0022008];-;rRNA methylation [GO:0031167];RNA binding [GO:0003723];-;rRNA methyltransferase activity [GO:0008649];histone-glutamine methyltransferase activity [GO:1990259];small-subunit processome [GO:0032040];nucleolus [GO:0005730];box C/D RNP complex [GO:0031428];Cajal body [GO:0015030];-
Q7ZU48	Heterogeneous nuclear ribonucleoprotein A0,-like	321899	hnrnpa0l	-;regulation of transcription by RNA polymerase II [GO:0006357]	RNA binding [GO:0003723];RNA polymerase II cis-regulatory region sequence-specific DNA binding [GO:0000978];DNA-binding transcription repressor activity, RNA polymerase II-specific [GO:0001227];-	nucleoplasm [GO:0005654];-	-;regulation of transcription by RNA polymerase II [GO:0006357];RNA binding [GO:0003723];RNA polymerase II cis-regulatory region sequence-specific DNA binding [GO:0000978];DNA-binding transcription repressor activity, RNA polymerase II-specific [GO:0001227];-;nucleoplasm [GO:0005654];-
A0A2R8Q4T9	SGT1 homolog, MIS12 kinetochore complex assembly cochaperone		sugt1	protein stabilization [GO:0050821];-	chaperone binding [GO:0051087];-	-	protein stabilization [GO:0050821];-;chaperone binding [GO:0051087];-;-
B8JI00	Succinate--CoA ligase [ADP/GDP-forming] subunit alpha, mitochondrial		suclg1	tricarboxylic acid cycle [GO:0006099];-	succinate-CoA ligase (ADP-forming) activity [GO:0004775];-;nucleotide binding [GO:0000166];succinate-CoA ligase (GDP-forming) activity [GO:0004776]	-;mitochondrion [GO:0005739];succinate-CoA ligase complex (ADP-forming) [GO:0009361]	tricarboxylic acid cycle [GO:0006099];-;succinate-CoA ligase (ADP-forming) activity [GO:0004775];-;nucleotide binding [GO:0000166];succinate-CoA ligase (GDP-forming) activity [GO:0004776];-;mitochondrion [GO:0005739];succinate-CoA ligase complex (ADP-forming) [GO:0009361]
Q7ZWI5	Guanine nucleotide binding protein (G protein), alpha inhibiting activity polypeptide 2	327650	gnai2b	G protein-coupled adenosine receptor signaling pathway [GO:0001973];adenylate cyclase-modulating G protein-coupled receptor signaling pathway [GO:0007188];gamma-aminobutyric acid signaling pathway [GO:0007214];adenylate cyclase-inhibiting G protein-coupled receptor signaling pathway [GO:0007193];-	G-protein beta/gamma-subunit complex binding [GO:0031683];GTPase activity [GO:0003924];G protein-coupled receptor binding [GO:0001664];GTP binding [GO:0005525];-	-;heterotrimeric G-protein complex [GO:0005834]	G protein-coupled adenosine receptor signaling pathway [GO:0001973];adenylate cyclase-modulating G protein-coupled receptor signaling pathway [GO:0007188];gamma-aminobutyric acid signaling pathway [GO:0007214];adenylate cyclase-inhibiting G protein-coupled receptor signaling pathway [GO:0007193];-;G-protein beta/gamma-subunit complex binding [GO:0031683];GTPase activity [GO:0003924];G protein-cou…
Q6NYA1	Heterogeneous nuclear ribonucleoprotein A/Bb	406594	hnrnpabb	regulation of gene expression [GO:0010468];-	RNA binding [GO:0003723];-	-;nucleoplasm [GO:0005654];cytoplasm [GO:0005737]	regulation of gene expression [GO:0010468];-;RNA binding [GO:0003723];-;-;nucleoplasm [GO:0005654];cytoplasm [GO:0005737]
A4UU77	Oogenesis-related gene	100001110	org	-	-;mRNA 3'-UTR binding [GO:0003730]	-;cell cortex [GO:0005938];cytoplasm [GO:0005737]	-;-;mRNA 3'-UTR binding [GO:0003730];-;cell cortex [GO:0005938];cytoplasm [GO:0005737]
B8JLB0	Zona pellucida sperm-binding protein 3		zp3b	binding of sperm to zona pellucida [GO:0007339];-;positive regulation of acrosome reaction [GO:2000344];egg coat formation [GO:0035803]	acrosin binding [GO:0032190];structural constituent of egg coat [GO:0035804];-	integral component of membrane [GO:0016021];plasma membrane [GO:0005886];extracellular space [GO:0005615];-;extracellular matrix [GO:0031012]	binding of sperm to zona pellucida [GO:0007339];-;positive regulation of acrosome reaction [GO:2000344];egg coat formation [GO:0035803];acrosin binding [GO:0032190];structural constituent of egg coat [GO:0035804];-;integral component of membrane [GO:0016021];plasma membrane [GO:0005886];extracellular space [GO:0005615];-;extracellular matrix [GO:0031012]
Q7ZW92	Serine/threonine kinase receptor-associated protein	393274	strap	-	kinase activity [GO:0016301]	-	-;kinase activity [GO:0016301];-
Q58EJ9	Mitochondrial amidoxime-reducing component 1		mtarc1	nitrate metabolic process [GO:0042126];-	pyridoxal phosphate binding [GO:0030170];molybdenum ion binding [GO:0030151];molybdopterin cofactor binding [GO:0043546];-;nitrate reductase activity [GO:0008940]	integral component of membrane [GO:0016021];-;mitochondrial outer membrane [GO:0005741]	nitrate metabolic process [GO:0042126];-;pyridoxal phosphate binding [GO:0030170];molybdenum ion binding [GO:0030151];molybdopterin cofactor binding [GO:0043546];-;nitrate reductase activity [GO:0008940];integral component of membrane [GO:0016021];-;mitochondrial outer membrane [GO:0005741]
Q98UI8	Caspase 3, apoptosis-related cysteine protease a	140621	casp3a	erythrocyte differentiation [GO:0030218];keratinocyte differentiation [GO:0030216];positive regulation of apoptotic process [GO:0043065];apoptotic process [GO:0006915];regulation of collateral sprouting in absence of injury [GO:0048696];neuron differentiation [GO:0030182];cellular response to antibiotic [GO:0071236];cellular response to retinoic acid [GO:0071300];-;cellular response to xenobiotic…	-;cysteine-type endopeptidase activity involved in apoptotic process [GO:0097153];peptidase activity [GO:0008233]	-;cytoplasm [GO:0005737]	erythrocyte differentiation [GO:0030218];keratinocyte differentiation [GO:0030216];positive regulation of apoptotic process [GO:0043065];apoptotic process [GO:0006915];regulation of collateral sprouting in absence of injury [GO:0048696];neuron differentiation [GO:0030182];cellular response to antibiotic [GO:0071236];cellular response to retinoic acid [GO:0071300];-;cellular response to xenobiotic…
A0A0R4IHU9	Glutaredoxin 3		glrx3	-	iron-sulfur cluster binding [GO:0051536];metal ion binding [GO:0046872];protein disulfide oxidoreductase activity [GO:0015035]	-	-;iron-sulfur cluster binding [GO:0051536];metal ion binding [GO:0046872];protein disulfide oxidoreductase activity [GO:0015035];-
A0A2R8QH30	Casein kinase 2, alpha 1 polypeptide		csnk2a1	peptidyl-serine phosphorylation [GO:0018105];peptidyl-threonine phosphorylation [GO:0018107];-;regulation of cell cycle [GO:0051726]	protein serine/threonine kinase activity [GO:0004674];ATP binding [GO:0005524];-	-;nucleus [GO:0005634];protein kinase CK2 complex [GO:0005956];cytosol [GO:0005829]	peptidyl-serine phosphorylation [GO:0018105];peptidyl-threonine phosphorylation [GO:0018107];-;regulation of cell cycle [GO:0051726];protein serine/threonine kinase activity [GO:0004674];ATP binding [GO:0005524];-;-;nucleus [GO:0005634];protein kinase CK2 complex [GO:0005956];cytosol [GO:0005829]
Q6NXC7	Eukaryotic translation initiation factor 2B, subunit 2 beta	405839	eif2b2	regulation of catalytic activity [GO:0050790];translational initiation [GO:0006413];-	-;translation initiation factor activity [GO:0003743]	-;eukaryotic translation initiation factor 2B complex [GO:0005851]	regulation of catalytic activity [GO:0050790];translational initiation [GO:0006413];-;-;translation initiation factor activity [GO:0003743];-;eukaryotic translation initiation factor 2B complex [GO:0005851]
F1QV31	Keratin 5	797351	krt5	fin regeneration [GO:0031101];-	-	-;keratin filament [GO:0045095]	fin regeneration [GO:0031101];-;-;-;keratin filament [GO:0045095]
Q6NV33	Isocitrate dehydrogenase [NAD] subunit, mitochondrial	393926	idh3a	tricarboxylic acid cycle [GO:0006099];-;isocitrate metabolic process [GO:0006102]	NAD binding [GO:0051287];isocitrate dehydrogenase (NAD+) activity [GO:0004449];-;magnesium ion binding [GO:0000287]	-;mitochondrion [GO:0005739]	tricarboxylic acid cycle [GO:0006099];-;isocitrate metabolic process [GO:0006102];NAD binding [GO:0051287];isocitrate dehydrogenase (NAD+) activity [GO:0004449];-;magnesium ion binding [GO:0000287];-;mitochondrion [GO:0005739]
Q6PI20	Histone H3.3	100331798336231394076406269550262	h3f3ah3f3b.1h3-5h3f3d	-	protein heterodimerization activity [GO:0046982];-;DNA binding [GO:0003677]	nucleus [GO:0005634];-;nucleosome [GO:0000786]	-;protein heterodimerization activity [GO:0046982];-;DNA binding [GO:0003677];nucleus [GO:0005634];-;nucleosome [GO:0000786]
A0A2R8PY75	Isocitrate dehydrogenase [NAD] subunit, mitochondrial		idh3b	tricarboxylic acid cycle [GO:0006099];-;isocitrate metabolic process [GO:0006102]	NAD binding [GO:0051287];isocitrate dehydrogenase (NAD+) activity [GO:0004449];-;magnesium ion binding [GO:0000287]	-;mitochondrion [GO:0005739]	tricarboxylic acid cycle [GO:0006099];-;isocitrate metabolic process [GO:0006102];NAD binding [GO:0051287];isocitrate dehydrogenase (NAD+) activity [GO:0004449];-;magnesium ion binding [GO:0000287];-;mitochondrion [GO:0005739]
Q7ZWD3	Eukaryotic translation initiation factor 2 subunit 1	321807	eif2s1a	-	-;ribosome binding [GO:0043022];translation initiation factor activity [GO:0003743]	eukaryotic translation initiation factor 2 complex [GO:0005850];cytoplasm [GO:0005737];cytoplasmic stress granule [GO:0010494];eukaryotic translation initiation factor 2B complex [GO:0005851];eukaryotic 48S preinitiation complex [GO:0033290];multi-eIF complex [GO:0043614];-	-;-;ribosome binding [GO:0043022];translation initiation factor activity [GO:0003743];eukaryotic translation initiation factor 2 complex [GO:0005850];cytoplasm [GO:0005737];cytoplasmic stress granule [GO:0010494];eukaryotic translation initiation factor 2B complex [GO:0005851];eukaryotic 48S preinitiation complex [GO:0033290];multi-eIF complex [GO:0043614];-
A0A2R8RKG2	GATOR complex protein SEC13		sec13	cartilage development [GO:0051216];retina layer formation [GO:0010842];opsin transport [GO:0036372];mRNA transport [GO:0051028];protein import into nucleus [GO:0006606];positive regulation of TORC1 signaling [GO:1904263];positive regulation of TOR signaling [GO:0032008];COPII-coated vesicle budding [GO:0090114];protein exit from endoplasmic reticulum [GO:0032527];endoplasmic reticulum organizatio…	structural molecule activity [GO:0005198];-	COPII vesicle coat [GO:0030127];lysosomal membrane [GO:0005765];endoplasmic reticulum exit site [GO:0070971];-;nuclear pore outer ring [GO:0031080]	cartilage development [GO:0051216];retina layer formation [GO:0010842];opsin transport [GO:0036372];mRNA transport [GO:0051028];protein import into nucleus [GO:0006606];positive regulation of TORC1 signaling [GO:1904263];positive regulation of TOR signaling [GO:0032008];COPII-coated vesicle budding [GO:0090114];protein exit from endoplasmic reticulum [GO:0032527];endoplasmic reticulum organizatio…
A0A2R8RYP3	Uncharacterized protein		LOC110438920	-	-	-	-
Q0D294	Histone H4	767650		-	protein heterodimerization activity [GO:0046982];-;DNA binding [GO:0003677]	nucleus [GO:0005634];-;nucleosome [GO:0000786]	-;protein heterodimerization activity [GO:0046982];-;DNA binding [GO:0003677];nucleus [GO:0005634];-;nucleosome [GO:0000786]
Q7ZSY6	Metallothionein-2	100174951	mt2	positive regulation of cell migration involved in sprouting angiogenesis [GO:0090050];response to copper ion [GO:0046688];response to methylmercury [GO:0051597];response to zinc ion [GO:0010043];response to cadmium ion [GO:0046686];response to metal ion [GO:0010038];angiogenesis [GO:0001525];-;positive regulation of vascular endothelial growth factor production [GO:0010575]	-;metal ion binding [GO:0046872]	-	positive regulation of cell migration involved in sprouting angiogenesis [GO:0090050];response to copper ion [GO:0046688];response to methylmercury [GO:0051597];response to zinc ion [GO:0010043];response to cadmium ion [GO:0046686];response to metal ion [GO:0010038];angiogenesis [GO:0001525];-;positive regulation of vascular endothelial growth factor production [GO:0010575];-;metal ion binding [G…
Q5XJU0	Bub3 protein		bub3	-;mitotic spindle assembly checkpoint [GO:0007094]	-;ubiquitin binding [GO:0043130]	mitotic checkpoint complex [GO:0033597];kinetochore [GO:0000776];-;bub1-bub3 complex [GO:1990298]	-;mitotic spindle assembly checkpoint [GO:0007094];-;ubiquitin binding [GO:0043130];mitotic checkpoint complex [GO:0033597];kinetochore [GO:0000776];-;bub1-bub3 complex [GO:1990298]
A0A0R4IPV1	Delta-aminolevulinic acid dehydratase		alad	protoporphyrinogen IX biosynthetic process [GO:0006782];-;heme biosynthetic process [GO:0006783]	zinc ion binding [GO:0008270];porphobilinogen synthase activity [GO:0004655];-	-;cytosol [GO:0005829]	protoporphyrinogen IX biosynthetic process [GO:0006782];-;heme biosynthetic process [GO:0006783];zinc ion binding [GO:0008270];porphobilinogen synthase activity [GO:0004655];-;-;cytosol [GO:0005829]
Q7ZWA3	RNA-binding motif protein, X chromosome	321860	rbmx	multicellular organism development [GO:0007275];regulation of alternative mRNA splicing, via spliceosome [GO:0000381];transcription by RNA polymerase II [GO:0006366];negative regulation of mRNA splicing, via spliceosome [GO:0048025];mRNA splicing, via spliceosome [GO:0000398];protein homooligomerization [GO:0051260];positive regulation of mRNA splicing, via spliceosome [GO:0048026];membrane prote…	snRNA binding [GO:0017069];RNA polymerase II cis-regulatory region sequence-specific DNA binding [GO:0000978];RNA binding [GO:0003723];mRNA binding [GO:0003729];-;chromatin binding [GO:0003682]	extracellular exosome [GO:0070062];euchromatin [GO:0000791];U12-type spliceosomal complex [GO:0005689];nucleus [GO:0005634];catalytic step 2 spliceosome [GO:0071013];-;supraspliceosomal complex [GO:0044530]	multicellular organism development [GO:0007275];regulation of alternative mRNA splicing, via spliceosome [GO:0000381];transcription by RNA polymerase II [GO:0006366];negative regulation of mRNA splicing, via spliceosome [GO:0048025];mRNA splicing, via spliceosome [GO:0000398];protein homooligomerization [GO:0051260];positive regulation of mRNA splicing, via spliceosome [GO:0048026];membrane prote…
A7MBW8	Zp2l1 protein	555180	zp2l1	-	-	-	-
F1QDH1	Caspase 3, apoptosis-related cysteine peptidase a		casp3a	erythrocyte differentiation [GO:0030218];keratinocyte differentiation [GO:0030216];positive regulation of apoptotic process [GO:0043065];apoptotic process [GO:0006915];regulation of collateral sprouting in absence of injury [GO:0048696];neuron differentiation [GO:0030182];cellular response to antibiotic [GO:0071236];cellular response to retinoic acid [GO:0071300];-;cellular response to xenobiotic…	-;cysteine-type endopeptidase activity involved in apoptotic process [GO:0097153];peptidase activity [GO:0008233]	-;cytoplasm [GO:0005737]	erythrocyte differentiation [GO:0030218];keratinocyte differentiation [GO:0030216];positive regulation of apoptotic process [GO:0043065];apoptotic process [GO:0006915];regulation of collateral sprouting in absence of injury [GO:0048696];neuron differentiation [GO:0030182];cellular response to antibiotic [GO:0071236];cellular response to retinoic acid [GO:0071300];-;cellular response to xenobiotic…
A0A0R4IYR2	NAD(P)-dependent steroid dehydrogenase-like		nsdhl	cholesterol metabolic process [GO:0008203];-;steroid biosynthetic process [GO:0006694];response to yeast [GO:0001878]	-;oxidoreductase activity, acting on the CH-OH group of donors, NAD or NADP as acceptor [GO:0016616];3-beta-hydroxy-delta5-steroid dehydrogenase activity [GO:0003854]	endoplasmic reticulum [GO:0005783];integral component of membrane [GO:0016021];-	cholesterol metabolic process [GO:0008203];-;steroid biosynthetic process [GO:0006694];response to yeast [GO:0001878];-;oxidoreductase activity, acting on the CH-OH group of donors, NAD or NADP as acceptor [GO:0016616];3-beta-hydroxy-delta5-steroid dehydrogenase activity [GO:0003854];endoplasmic reticulum [GO:0005783];integral component of membrane [GO:0016021];-
A0A2R8Q8X4	ELAV-like protein	30065	elavl1b	-	-;mRNA 3'-UTR binding [GO:0003730]	-;ribonucleoprotein complex [GO:1990904]	-;-;mRNA 3'-UTR binding [GO:0003730];-;ribonucleoprotein complex [GO:1990904]
Q5XJS7	2-deoxy-D-ribose 5-phosphate aldolase	450077	dera	carbohydrate catabolic process [GO:0016052];-;deoxyribose phosphate catabolic process [GO:0046386];deoxyribonucleotide catabolic process [GO:0009264]	deoxyribose-phosphate aldolase activity [GO:0004139];-	-;cytoplasm [GO:0005737]	carbohydrate catabolic process [GO:0016052];-;deoxyribose phosphate catabolic process [GO:0046386];deoxyribonucleotide catabolic process [GO:0009264];deoxyribose-phosphate aldolase activity [GO:0004139];-;-;cytoplasm [GO:0005737]
A7MBZ6	Zona pellucida sperm-binding protein 3	100126104	zp3e	binding of sperm to zona pellucida [GO:0007339];-;positive regulation of acrosome reaction [GO:2000344];egg coat formation [GO:0035803]	acrosin binding [GO:0032190];structural constituent of egg coat [GO:0035804];-	integral component of membrane [GO:0016021];plasma membrane [GO:0005886];extracellular space [GO:0005615];-;extracellular matrix [GO:0031012]	binding of sperm to zona pellucida [GO:0007339];-;positive regulation of acrosome reaction [GO:2000344];egg coat formation [GO:0035803];acrosin binding [GO:0032190];structural constituent of egg coat [GO:0035804];-;integral component of membrane [GO:0016021];plasma membrane [GO:0005886];extracellular space [GO:0005615];-;extracellular matrix [GO:0031012]
Q802C7	TAR DNA-binding protein 43	325052	tardbpb	RNA splicing [GO:0008380];regulation of gene expression [GO:0010468];skeletal muscle tissue development [GO:0007519];axonogenesis [GO:0007409];axon extension [GO:0048675];blood vessel morphogenesis [GO:0048514];mRNA processing [GO:0006397];locomotory behavior [GO:0007626];neuromuscular junction development [GO:0007528];-	RNA binding [GO:0003723];-	nucleoplasm [GO:0005654];-	RNA splicing [GO:0008380];regulation of gene expression [GO:0010468];skeletal muscle tissue development [GO:0007519];axonogenesis [GO:0007409];axon extension [GO:0048675];blood vessel morphogenesis [GO:0048514];mRNA processing [GO:0006397];locomotory behavior [GO:0007626];neuromuscular junction development [GO:0007528];-;RNA binding [GO:0003723];-;nucleoplasm [GO:0005654];-
F8W3L6	Myosin, heavy chain 9a, non-muscle		myh9a	glomerular capillary formation [GO:0072104];glomerular filtration [GO:0003094];glomerulus development [GO:0032835];glomerular basement membrane development [GO:0032836];-;glomerular visceral epithelial cell development [GO:0072015]	ATP binding [GO:0005524];motor activity [GO:0003774];-;actin filament binding [GO:0051015]	myosin complex [GO:0016459];-	glomerular capillary formation [GO:0072104];glomerular filtration [GO:0003094];glomerulus development [GO:0032835];glomerular basement membrane development [GO:0032836];-;glomerular visceral epithelial cell development [GO:0072015];ATP binding [GO:0005524];motor activity [GO:0003774];-;actin filament binding [GO:0051015];myosin complex [GO:0016459];-
Q803D9	Prmt1 protein		prmt1	histone H4-R3 methylation [GO:0043985];-;convergent extension involved in gastrulation [GO:0060027]	protein-arginine N-methyltransferase activity [GO:0016274];arginine N-methyltransferase activity [GO:0016273];-;S-adenosylmethionine-dependent methyltransferase activity [GO:0008757]	nucleus [GO:0005634];-	histone H4-R3 methylation [GO:0043985];-;convergent extension involved in gastrulation [GO:0060027];protein-arginine N-methyltransferase activity [GO:0016274];arginine N-methyltransferase activity [GO:0016273];-;S-adenosylmethionine-dependent methyltransferase activity [GO:0008757];nucleus [GO:0005634];-
B7ZD39	Inorganic diphosphatase		ppa1b	-;phosphate-containing compound metabolic process [GO:0006796]	-;magnesium ion binding [GO:0000287];inorganic diphosphatase activity [GO:0004427]	-;cytosol [GO:0005829]	-;phosphate-containing compound metabolic process [GO:0006796];-;magnesium ion binding [GO:0000287];inorganic diphosphatase activity [GO:0004427];-;cytosol [GO:0005829]
Q803G3	Serine/threonine-protein phosphatase	406582	ppp2cb	-	protein serine phosphatase activity [GO:0106306];protein threonine phosphatase activity [GO:0106307]	-	-;protein serine phosphatase activity [GO:0106306];protein threonine phosphatase activity [GO:0106307];-
B0JZP4	LOC564840 protein	564840565233	purba	-;regulation of transcription by RNA polymerase II [GO:0006357]	RNA polymerase II transcription regulatory region sequence-specific DNA binding [GO:0000977];purine-rich negative regulatory element binding [GO:0032422];-;DNA-binding transcription factor activity, RNA polymerase II-specific [GO:0000981]	nucleus [GO:0005634];-	-;regulation of transcription by RNA polymerase II [GO:0006357];RNA polymerase II transcription regulatory region sequence-specific DNA binding [GO:0000977];purine-rich negative regulatory element binding [GO:0032422];-;DNA-binding transcription factor activity, RNA polymerase II-specific [GO:0000981];nucleus [GO:0005634];-
Q32PU2	Calponin	337142	cnn3b	-;actomyosin structure organization [GO:0031032]	calmodulin binding [GO:0005516];-;actin binding [GO:0003779]	-	-;actomyosin structure organization [GO:0031032];calmodulin binding [GO:0005516];-;actin binding [GO:0003779];-
Q5TYX2	Zona pellucida protein AX 1		zpax1	-	-	-	-
Q5CZU9	Crystallin, zeta (Quinone reductase)		cryz	-	mRNA 3'-UTR binding [GO:0003730];zinc ion binding [GO:0008270];NADPH binding [GO:0070402];-;NADPH [GO:0003960]	-;cytosol [GO:0005829]	-;mRNA 3'-UTR binding [GO:0003730];zinc ion binding [GO:0008270];NADPH binding [GO:0070402];-;NADPH [GO:0003960];-;cytosol [GO:0005829]
F1QC84	Coagulation factor XIII, A1 polypeptide a, tandem duplicate 1	767742	f13a1a.1	-;peptide cross-linking [GO:0018149];blood coagulation, fibrin clot formation [GO:0072378]	-;protein-glutamine gamma-glutamyltransferase activity [GO:0003810]	-	-;peptide cross-linking [GO:0018149];blood coagulation, fibrin clot formation [GO:0072378];-;protein-glutamine gamma-glutamyltransferase activity [GO:0003810];-
Q7T3F7	Cysteine and histidine-rich domain-containing protein 1	393310	chordc1	centrosome duplication [GO:0051298];-;regulation of centrosome duplication [GO:0010824]	zinc ion binding [GO:0008270];-	-	centrosome duplication [GO:0051298];-;regulation of centrosome duplication [GO:0010824];zinc ion binding [GO:0008270];-;-
A0A2R8QJ78	Very low-density lipoprotein receptor		vldlr	cholesterol metabolic process [GO:0008203];lipid transport [GO:0006869];-	very-low-density lipoprotein particle receptor activity [GO:0030229];-;calcium ion binding [GO:0005509]	-;integral component of membrane [GO:0016021];clathrin-coated pit [GO:0005905];very-low-density lipoprotein particle [GO:0034361]	cholesterol metabolic process [GO:0008203];lipid transport [GO:0006869];-;very-low-density lipoprotein particle receptor activity [GO:0030229];-;calcium ion binding [GO:0005509];-;integral component of membrane [GO:0016021];clathrin-coated pit [GO:0005905];very-low-density lipoprotein particle [GO:0034361]
Q9PVK4	L-lactate dehydrogenase B-A chain	30497	ldhba	carboxylic acid metabolic process [GO:0019752];carbohydrate metabolic process [GO:0005975];-	-;L-lactate dehydrogenase activity [GO:0004459]	-;cytoplasm [GO:0005737]	carboxylic acid metabolic process [GO:0019752];carbohydrate metabolic process [GO:0005975];-;-;L-lactate dehydrogenase activity [GO:0004459];-;cytoplasm [GO:0005737]
X1WHF1	Histone H2B	563569	si:dkey-261m9.6	nucleosome assembly [GO:0006334];-	protein heterodimerization activity [GO:0046982];-;DNA binding [GO:0003677]	nucleus [GO:0005634];-;nucleosome [GO:0000786]	nucleosome assembly [GO:0006334];-;protein heterodimerization activity [GO:0046982];-;DNA binding [GO:0003677];nucleus [GO:0005634];-;nucleosome [GO:0000786]
B8JMH0	Putative transferase CAF17 homolog, mitochondrial	100330979	iba57	iron-sulfur cluster assembly [GO:0016226];-;heme biosynthetic process [GO:0006783]	transferase activity [GO:0016740];-	mitochondrial matrix [GO:0005759];-	iron-sulfur cluster assembly [GO:0016226];-;heme biosynthetic process [GO:0006783];transferase activity [GO:0016740];-;mitochondrial matrix [GO:0005759];-
Q6IQB1	Ribosomal protein L5b	415196	rpl5b	ribosomal large subunit assembly [GO:0000027];-;translation [GO:0006412]	structural constituent of ribosome [GO:0003735];-;5S rRNA binding [GO:0008097]	cytosolic large ribosomal subunit [GO:0022625];-	ribosomal large subunit assembly [GO:0000027];-;translation [GO:0006412];structural constituent of ribosome [GO:0003735];-;5S rRNA binding [GO:0008097];cytosolic large ribosomal subunit [GO:0022625];-
Q9I9E9	Eukaryotic translation initiation factor 2 subunit 1	321564	eif2s1b	-	-;ribosome binding [GO:0043022];translation initiation factor activity [GO:0003743]	eukaryotic translation initiation factor 2 complex [GO:0005850];cytoplasm [GO:0005737];cytoplasmic stress granule [GO:0010494];eukaryotic translation initiation factor 2B complex [GO:0005851];eukaryotic 48S preinitiation complex [GO:0033290];multi-eIF complex [GO:0043614];-	-;-;ribosome binding [GO:0043022];translation initiation factor activity [GO:0003743];eukaryotic translation initiation factor 2 complex [GO:0005850];cytoplasm [GO:0005737];cytoplasmic stress granule [GO:0010494];eukaryotic translation initiation factor 2B complex [GO:0005851];eukaryotic 48S preinitiation complex [GO:0033290];multi-eIF complex [GO:0043614];-
B8A5V6	PDZ and LIM domain 1 (elfin)		pdlim1	heart development [GO:0007507];-;muscle structure development [GO:0061061];actin cytoskeleton organization [GO:0030036]	metal ion binding [GO:0046872];-;actin binding [GO:0003779];muscle alpha-actinin binding [GO:0051371]	adherens junction [GO:0005912];Z disc [GO:0030018];filamentous actin [GO:0031941];stress fiber [GO:0001725];-	heart development [GO:0007507];-;muscle structure development [GO:0061061];actin cytoskeleton organization [GO:0030036];metal ion binding [GO:0046872];-;actin binding [GO:0003779];muscle alpha-actinin binding [GO:0051371];adherens junction [GO:0005912];Z disc [GO:0030018];filamentous actin [GO:0031941];stress fiber [GO:0001725];-
Q05AL9	Zgc:153629 protein	768289	krt94	-	structural molecule activity [GO:0005198];-	-;intermediate filament [GO:0005882]	-;structural molecule activity [GO:0005198];-;-;intermediate filament [GO:0005882]
Q7ZUS9	Electron transfer flavoprotein subunit alpha	325724	etfa	animal organ morphogenesis [GO:0009887];regulation of fatty acid beta-oxidation [GO:0031998];-;fatty acid beta-oxidation using acyl-CoA dehydrogenase [GO:0033539];mitochondrion morphogenesis [GO:0070584]	electron transfer activity [GO:0009055];-;flavin adenine dinucleotide binding [GO:0050660]	mitochondrial matrix [GO:0005759];-;mitochondrion [GO:0005739]	animal organ morphogenesis [GO:0009887];regulation of fatty acid beta-oxidation [GO:0031998];-;fatty acid beta-oxidation using acyl-CoA dehydrogenase [GO:0033539];mitochondrion morphogenesis [GO:0070584];electron transfer activity [GO:0009055];-;flavin adenine dinucleotide binding [GO:0050660];mitochondrial matrix [GO:0005759];-;mitochondrion [GO:0005739]
Q6P298	Cytosolic Fe-S cluster assembly factor nubp1	503919	nubp1	-;iron-sulfur cluster assembly [GO:0016226]	4 iron, 4 sulfur cluster binding [GO:0051539];ATPase activity [GO:0016887];ATP binding [GO:0005524];metal ion binding [GO:0046872];iron-sulfur cluster binding [GO:0051536];-	-;cytosol [GO:0005829]	-;iron-sulfur cluster assembly [GO:0016226];4 iron, 4 sulfur cluster binding [GO:0051539];ATPase activity [GO:0016887];ATP binding [GO:0005524];metal ion binding [GO:0046872];iron-sulfur cluster binding [GO:0051536];-;-;cytosol [GO:0005829]
Q6P959	ATP synthase subunit gamma		atp5f1c	-;ATP synthesis coupled proton transport [GO:0015986]	-;proton-transporting ATP synthase activity, rotational mechanism [GO:0046933]	-;mitochondrial proton-transporting ATP synthase complex, catalytic sector F(1) [GO:0000275]	-;ATP synthesis coupled proton transport [GO:0015986];-;proton-transporting ATP synthase activity, rotational mechanism [GO:0046933];-;mitochondrial proton-transporting ATP synthase complex, catalytic sector F(1) [GO:0000275]
Q6TNT8	Guanine nucleotide binding protein (G protein), alpha inhibiting activity polypeptide 2	336421	gnai2a	G protein-coupled adenosine receptor signaling pathway [GO:0001973];adenylate cyclase-modulating G protein-coupled receptor signaling pathway [GO:0007188];gamma-aminobutyric acid signaling pathway [GO:0007214];adenylate cyclase-inhibiting G protein-coupled receptor signaling pathway [GO:0007193];-	G-protein beta/gamma-subunit complex binding [GO:0031683];GTPase activity [GO:0003924];G protein-coupled receptor binding [GO:0001664];GTP binding [GO:0005525];-	-;heterotrimeric G-protein complex [GO:0005834]	G protein-coupled adenosine receptor signaling pathway [GO:0001973];adenylate cyclase-modulating G protein-coupled receptor signaling pathway [GO:0007188];gamma-aminobutyric acid signaling pathway [GO:0007214];adenylate cyclase-inhibiting G protein-coupled receptor signaling pathway [GO:0007193];-;G-protein beta/gamma-subunit complex binding [GO:0031683];GTPase activity [GO:0003924];G protein-cou…
E9QDP2	Replication factor C (activator 1) 3		rfc3	DNA-dependent DNA replication [GO:0006261];DNA repair [GO:0006281];-	-;DNA binding [GO:0003677]	nucleus [GO:0005634];DNA replication factor C complex [GO:0005663];-	DNA-dependent DNA replication [GO:0006261];DNA repair [GO:0006281];-;-;DNA binding [GO:0003677];nucleus [GO:0005634];DNA replication factor C complex [GO:0005663];-
Q6TGV4	26S proteasome non-ATPase regulatory subunit 13		psmd13	hemopoiesis [GO:0030097];-;proteasome assembly [GO:0043248];ubiquitin-dependent protein catabolic process [GO:0006511]	structural molecule activity [GO:0005198];-	nucleus [GO:0005634];-;proteasome regulatory particle, lid subcomplex [GO:0008541];cytosol [GO:0005829]	hemopoiesis [GO:0030097];-;proteasome assembly [GO:0043248];ubiquitin-dependent protein catabolic process [GO:0006511];structural molecule activity [GO:0005198];-;nucleus [GO:0005634];-;proteasome regulatory particle, lid subcomplex [GO:0008541];cytosol [GO:0005829]
Q5XIZ6	Glycerol-3-phosphate dehydrogenase 1-like protein	449663	gpd1l	glycerol-3-phosphate catabolic process [GO:0046168];carbohydrate metabolic process [GO:0005975];-	protein homodimerization activity [GO:0042803];-;NAD binding [GO:0051287];oxidoreductase activity, acting on the CH-OH group of donors, NAD or NADP as acceptor [GO:0016616]	glycerol-3-phosphate dehydrogenase complex [GO:0009331];-;cytosol [GO:0005829]	glycerol-3-phosphate catabolic process [GO:0046168];carbohydrate metabolic process [GO:0005975];-;protein homodimerization activity [GO:0042803];-;NAD binding [GO:0051287];oxidoreductase activity, acting on the CH-OH group of donors, NAD or NADP as acceptor [GO:0016616];glycerol-3-phosphate dehydrogenase complex [GO:0009331];-;cytosol [GO:0005829]
Q6PHE7	DNA-directed RNA polymerases I and III subunit RPAC1	393538	polr1c	cartilage development [GO:0051216];embryonic viscerocranium morphogenesis [GO:0048703];ribosome biogenesis [GO:0042254];-;cranial skeletal system development [GO:1904888]	protein dimerization activity [GO:0046983];DNA binding [GO:0003677];RNA polymerase III activity [GO:0001056];RNA polymerase I activity [GO:0001054];-	RNA polymerase III complex [GO:0005666];RNA polymerase I complex [GO:0005736];-	cartilage development [GO:0051216];embryonic viscerocranium morphogenesis [GO:0048703];ribosome biogenesis [GO:0042254];-;cranial skeletal system development [GO:1904888];protein dimerization activity [GO:0046983];DNA binding [GO:0003677];RNA polymerase III activity [GO:0001056];RNA polymerase I activity [GO:0001054];-;RNA polymerase III complex [GO:0005666];RNA polymerase I complex [GO:0005736];-
Q6NXC1	RNA-binding motif protein 4.3	406277	rbm4.3	mRNA splicing, via spliceosome [GO:0000398];-	RNA binding [GO:0003723];mRNA binding [GO:0003729];-	-;nuclear speck [GO:0016607]	mRNA splicing, via spliceosome [GO:0000398];-;RNA binding [GO:0003723];mRNA binding [GO:0003729];-;-;nuclear speck [GO:0016607]
Q6DRK4	Replication factor C (activator 1) 5	445385	rfc5	retina development in camera-type eye [GO:0060041];DNA-dependent DNA replication [GO:0006261];DNA repair [GO:0006281];-	ATP binding [GO:0005524];-;ATPase activity [GO:0016887];DNA binding [GO:0003677]	nucleus [GO:0005634];DNA replication factor C complex [GO:0005663];-	retina development in camera-type eye [GO:0060041];DNA-dependent DNA replication [GO:0006261];DNA repair [GO:0006281];-;ATP binding [GO:0005524];-;ATPase activity [GO:0016887];DNA binding [GO:0003677];nucleus [GO:0005634];DNA replication factor C complex [GO:0005663];-
Q6P0E5	DDRGK domain-containing protein 1	393263	ddrgk1	cartilage development [GO:0051216];protein ufmylation [GO:0071569];protein K69-linked ufmylation [GO:1990592];regulation of protein stability [GO:0031647];response to endoplasmic reticulum stress [GO:0034976];protein localization to endoplasmic reticulum [GO:0070972];negative regulation of IRE1-mediated unfolded protein response [GO:1903895];-;reticulophagy [GO:0061709]	-	endoplasmic reticulum [GO:0005783];-;endoplasmic reticulum membrane [GO:0005789]	cartilage development [GO:0051216];protein ufmylation [GO:0071569];protein K69-linked ufmylation [GO:1990592];regulation of protein stability [GO:0031647];response to endoplasmic reticulum stress [GO:0034976];protein localization to endoplasmic reticulum [GO:0070972];negative regulation of IRE1-mediated unfolded protein response [GO:1903895];-;reticulophagy [GO:0061709];-;endoplasmic reticulum [G…
Q7ZVE7	Serine/threonine-protein phosphatase	393885	ppp2cab	-	protein serine phosphatase activity [GO:0106306];protein threonine phosphatase activity [GO:0106307]	-	-;protein serine phosphatase activity [GO:0106306];protein threonine phosphatase activity [GO:0106307];-
B2GT74	Zgc:153172 protein		mrps9	-;translation [GO:0006412]	structural constituent of ribosome [GO:0003735];RNA binding [GO:0003723];-	mitochondrial small ribosomal subunit [GO:0005763];small ribosomal subunit [GO:0015935];-	-;translation [GO:0006412];structural constituent of ribosome [GO:0003735];RNA binding [GO:0003723];-;mitochondrial small ribosomal subunit [GO:0005763];small ribosomal subunit [GO:0015935];-
B2GPH2	Hsd17b12a protein		hsd17b12a	-	-;oxidoreductase activity [GO:0016491]	integral component of membrane [GO:0016021];-	-;-;oxidoreductase activity [GO:0016491];integral component of membrane [GO:0016021];-
A0A2R8Q5M9	Uncharacterized protein		LOC100332822	-	-	-	-
F1R1X3	Paraoxonase	568655	pon3.2	-	arylesterase activity [GO:0004064]	-	-;arylesterase activity [GO:0004064];-
A7MCD7	Ndufa9 protein		ndufa9a	ubiquinone-6 biosynthetic process [GO:1901006];response to hypoxia [GO:0001666];-	protein-containing complex binding [GO:0044877];-	-;mitochondrion [GO:0005739]	ubiquinone-6 biosynthetic process [GO:1901006];response to hypoxia [GO:0001666];-;protein-containing complex binding [GO:0044877];-;-;mitochondrion [GO:0005739]
Q6PQ35	Zona pellucida sperm-binding protein 3		zp3a.1	binding of sperm to zona pellucida [GO:0007339];-;positive regulation of acrosome reaction [GO:2000344];egg coat formation [GO:0035803]	acrosin binding [GO:0032190];structural constituent of egg coat [GO:0035804];-	integral component of membrane [GO:0016021];plasma membrane [GO:0005886];extracellular space [GO:0005615];-;extracellular matrix [GO:0031012]	binding of sperm to zona pellucida [GO:0007339];-;positive regulation of acrosome reaction [GO:2000344];egg coat formation [GO:0035803];acrosin binding [GO:0032190];structural constituent of egg coat [GO:0035804];-;integral component of membrane [GO:0016021];plasma membrane [GO:0005886];extracellular space [GO:0005615];-;extracellular matrix [GO:0031012]
A0A0R4IW89	Serine/threonine-protein phosphatase		ppp1caa	cell division [GO:0051301];-;convergent extension [GO:0060026];glycogen metabolic process [GO:0005977]	protein serine phosphatase activity [GO:0106306];-;protein threonine phosphatase activity [GO:0106307]	-	cell division [GO:0051301];-;convergent extension [GO:0060026];glycogen metabolic process [GO:0005977];protein serine phosphatase activity [GO:0106306];-;protein threonine phosphatase activity [GO:0106307];-
Q9DDE2	Nothepsin	114367	nots	-	aspartic-type endopeptidase activity [GO:0004190]	-	-;aspartic-type endopeptidase activity [GO:0004190];-
Q6TH14	2-phospho-D-glycerate hydro-lyase	378963	eno3	regulation of vacuole fusion, non-autophagic [GO:0032889];glycolytic process [GO:0006096];-	-;magnesium ion binding [GO:0000287];phosphopyruvate hydratase activity [GO:0004634]	-;phosphopyruvate hydratase complex [GO:0000015]	regulation of vacuole fusion, non-autophagic [GO:0032889];glycolytic process [GO:0006096];-;-;magnesium ion binding [GO:0000287];phosphopyruvate hydratase activity [GO:0004634];-;phosphopyruvate hydratase complex [GO:0000015]
Q6NXA5	Paraoxonase	335176	pon2	-	arylesterase activity [GO:0004064]	-	-;arylesterase activity [GO:0004064];-
Q6DRD5	Ubiquitin fusion degradation 1-like	436724	ufd1l	ER-associated misfolded protein catabolic process [GO:0071712];ubiquitin-dependent ERAD pathway [GO:0030433];-;cellular response to xenobiotic stimulus [GO:0071466]	-;polyubiquitin modification-dependent protein binding [GO:0031593]	-;VCP-NPL4-UFD1 AAA ATPase complex [GO:0034098]	ER-associated misfolded protein catabolic process [GO:0071712];ubiquitin-dependent ERAD pathway [GO:0030433];-;cellular response to xenobiotic stimulus [GO:0071466];-;polyubiquitin modification-dependent protein binding [GO:0031593];-;VCP-NPL4-UFD1 AAA ATPase complex [GO:0034098]
A7YYI7	Polymerase (DNA-directed), delta interacting protein 2		poldip2	error-free translesion synthesis [GO:0070987];-	-;DNA binding [GO:0003677]	mitochondrial nucleoid [GO:0042645];nucleus [GO:0005634];-	error-free translesion synthesis [GO:0070987];-;-;DNA binding [GO:0003677];mitochondrial nucleoid [GO:0042645];nucleus [GO:0005634];-
F1R606	Importin subunit alpha		kpna7	-;NLS-bearing protein import into nucleus [GO:0006607]	nuclear localization sequence binding [GO:0008139];nuclear import signal receptor activity [GO:0061608];-	nucleus [GO:0005634];nucleoplasm [GO:0005654];cytoplasm [GO:0005737];-	-;NLS-bearing protein import into nucleus [GO:0006607];nuclear localization sequence binding [GO:0008139];nuclear import signal receptor activity [GO:0061608];-;nucleus [GO:0005634];nucleoplasm [GO:0005654];cytoplasm [GO:0005737];-
Q08CV2	Im:7138535 protein		im:7138535	-	-	tRNA-splicing ligase complex [GO:0072669]	-;-;tRNA-splicing ligase complex [GO:0072669]
Q6DG30	Serpin peptidase inhibitor, clade B (Ovalbumin), member 1	436926	serpinb1	-;negative regulation of endopeptidase activity [GO:0010951]	-;serine-type endopeptidase inhibitor activity [GO:0004867]	extracellular space [GO:0005615];-	-;negative regulation of endopeptidase activity [GO:0010951];-;serine-type endopeptidase inhibitor activity [GO:0004867];extracellular space [GO:0005615];-
Q6TGU2	Nucleoporin SEH1	334749	seh1l	mitotic metaphase plate congression [GO:0007080];cell division [GO:0051301];nuclear pore organization [GO:0006999];positive regulation of TORC1 signaling [GO:1904263];attachment of mitotic spindle microtubules to kinetochore [GO:0051315];cellular response to amino acid starvation [GO:0034198];mRNA transport [GO:0051028];-;protein transport [GO:0015031]	structural molecule activity [GO:0005198];-	lysosomal membrane [GO:0005765];Seh1-associated complex [GO:0035859];condensed chromosome kinetochore [GO:0000777];-;nuclear pore outer ring [GO:0031080]	mitotic metaphase plate congression [GO:0007080];cell division [GO:0051301];nuclear pore organization [GO:0006999];positive regulation of TORC1 signaling [GO:1904263];attachment of mitotic spindle microtubules to kinetochore [GO:0051315];cellular response to amino acid starvation [GO:0034198];mRNA transport [GO:0051028];-;protein transport [GO:0015031];structural molecule activity [GO:0005198];-;…
Q6NWK1	F-actin-capping protein subunit alpha		capza1a	-;barbed-end actin filament capping [GO:0051016];actin cytoskeleton organization [GO:0030036]	-;actin filament binding [GO:0051015]	F-actin capping protein complex [GO:0008290];Z disc [GO:0030018];-	-;barbed-end actin filament capping [GO:0051016];actin cytoskeleton organization [GO:0030036];-;actin filament binding [GO:0051015];F-actin capping protein complex [GO:0008290];Z disc [GO:0030018];-
Q803N5	TAR DNA-binding protein 43	386630	tardbpa	RNA splicing [GO:0008380];regulation of gene expression [GO:0010468];skeletal muscle tissue development [GO:0007519];axonogenesis [GO:0007409];axon extension [GO:0048675];blood vessel morphogenesis [GO:0048514];mRNA processing [GO:0006397];locomotory behavior [GO:0007626];neuromuscular junction development [GO:0007528];-	RNA binding [GO:0003723];-	nucleoplasm [GO:0005654];-	RNA splicing [GO:0008380];regulation of gene expression [GO:0010468];skeletal muscle tissue development [GO:0007519];axonogenesis [GO:0007409];axon extension [GO:0048675];blood vessel morphogenesis [GO:0048514];mRNA processing [GO:0006397];locomotory behavior [GO:0007626];neuromuscular junction development [GO:0007528];-;RNA binding [GO:0003723];-;nucleoplasm [GO:0005654];-
E9QII3	Abasic site processing protein HMCES		hmces	cellular response to DNA damage stimulus [GO:0006974];-;protein-DNA covalent cross-linking [GO:0018142]	single-stranded DNA binding [GO:0003697];-;peptidase activity [GO:0008233]	-	cellular response to DNA damage stimulus [GO:0006974];-;protein-DNA covalent cross-linking [GO:0018142];single-stranded DNA binding [GO:0003697];-;peptidase activity [GO:0008233];-
A0A0R4IE20	AHA1, activator of heat shock protein ATPase homolog 1b		ahsa1b	positive regulation of ATPase activity [GO:0032781];-;protein folding [GO:0006457]	ATPase activator activity [GO:0001671];chaperone binding [GO:0051087];-;Hsp90 protein binding [GO:0051879]	-;cytosol [GO:0005829]	positive regulation of ATPase activity [GO:0032781];-;protein folding [GO:0006457];ATPase activator activity [GO:0001671];chaperone binding [GO:0051087];-;Hsp90 protein binding [GO:0051879];-;cytosol [GO:0005829]
Q7SXN2	Heterogeneous nuclear ribonucleoprotein D-like	406701	hnrnpdl	regulation of gene expression [GO:0010468];-	poly(A) binding [GO:0008143];RNA binding [GO:0003723];poly(G) binding [GO:0034046];DNA binding [GO:0003677];-	-;nucleoplasm [GO:0005654];cytoplasm [GO:0005737]	regulation of gene expression [GO:0010468];-;poly(A) binding [GO:0008143];RNA binding [GO:0003723];poly(G) binding [GO:0034046];DNA binding [GO:0003677];-;-;nucleoplasm [GO:0005654];cytoplasm [GO:0005737]
A3QK39	B-cell CLL/lymphoma 7 protein family member A	57952	bcl7a	-	-	-	-
E7FFC4	Apoptosis-inducing factor mitochondria-associated 2	557507	aifm2	positive regulation of apoptotic process [GO:0043065];-;apoptotic mitochondrial changes [GO:0008637]	electron-transferring-flavoprotein dehydrogenase activity [GO:0004174];-;flavin adenine dinucleotide binding [GO:0050660]	-;cytoplasm [GO:0005737];mitochondrion [GO:0005739]	positive regulation of apoptotic process [GO:0043065];-;apoptotic mitochondrial changes [GO:0008637];electron-transferring-flavoprotein dehydrogenase activity [GO:0004174];-;flavin adenine dinucleotide binding [GO:0050660];-;cytoplasm [GO:0005737];mitochondrion [GO:0005739]
Q7ZUQ0	Actin-related protein 2/3 complex subunit	394243	arpc1a	-;Arp2/3 complex-mediated actin nucleation [GO:0034314]	-;actin filament binding [GO:0051015]	nucleus [GO:0005634];Arp2/3 protein complex [GO:0005885];cytoplasm [GO:0005737];-	-;Arp2/3 complex-mediated actin nucleation [GO:0034314];-;actin filament binding [GO:0051015];nucleus [GO:0005634];Arp2/3 protein complex [GO:0005885];cytoplasm [GO:0005737];-
A2CG95	Medium-chain specific acyl-CoA dehydrogenase, mitochondrial	406283	acadm	medium-chain fatty acid catabolic process [GO:0051793];fatty acid beta-oxidation [GO:0006635];-	medium-chain-acyl-CoA dehydrogenase activity [GO:0070991];-;flavin adenine dinucleotide binding [GO:0050660]	mitochondrial matrix [GO:0005759];-;mitochondrion [GO:0005739]	medium-chain fatty acid catabolic process [GO:0051793];fatty acid beta-oxidation [GO:0006635];-;medium-chain-acyl-CoA dehydrogenase activity [GO:0070991];-;flavin adenine dinucleotide binding [GO:0050660];mitochondrial matrix [GO:0005759];-;mitochondrion [GO:0005739]
A0A2R8Q7Y8	Transcription elongation factor A (SII), 1		tcea1	positive regulation of transcription by RNA polymerase II [GO:0045944];transcription, DNA-templated [GO:0006351];-	zinc ion binding [GO:0008270];nucleic acid binding [GO:0003676];-	nucleus [GO:0005634];-	positive regulation of transcription by RNA polymerase II [GO:0045944];transcription, DNA-templated [GO:0006351];-;zinc ion binding [GO:0008270];nucleic acid binding [GO:0003676];-;nucleus [GO:0005634];-
Q6GQM9	2-phospho-D-glycerate hydro-lyase	402874	eno2	regulation of vacuole fusion, non-autophagic [GO:0032889];glycolytic process [GO:0006096];-	-;magnesium ion binding [GO:0000287];phosphopyruvate hydratase activity [GO:0004634]	-;phosphopyruvate hydratase complex [GO:0000015]	regulation of vacuole fusion, non-autophagic [GO:0032889];glycolytic process [GO:0006096];-;-;magnesium ion binding [GO:0000287];phosphopyruvate hydratase activity [GO:0004634];-;phosphopyruvate hydratase complex [GO:0000015]
A3KGZ5	VPS37B subunit of ESCRT-I	559483	vps37ba	protein targeting to membrane [GO:0006612];ubiquitin-dependent protein catabolic process via the multivesicular body sorting pathway [GO:0043162];-;protein targeting to vacuole [GO:0006623]	-	late endosome membrane [GO:0031902];-;ESCRT I complex [GO:0000813];intracellular membrane-bounded organelle [GO:0043231]	protein targeting to membrane [GO:0006612];ubiquitin-dependent protein catabolic process via the multivesicular body sorting pathway [GO:0043162];-;protein targeting to vacuole [GO:0006623];-;late endosome membrane [GO:0031902];-;ESCRT I complex [GO:0000813];intracellular membrane-bounded organelle [GO:0043231]
B8A5D4	Thioredoxin-like 1		txnl1	-	-	-	-
Q6IQS0	NADH dehydrogenase [ubiquinone] 1 alpha subcomplex subunit 10, mitochondrial		ndufa10	-;mitochondrial electron transport, NADH to ubiquinone [GO:0006120]	-	mitochondrial matrix [GO:0005759];mitochondrial respiratory chain complex I [GO:0005747];cytoplasm [GO:0005737];-	-;mitochondrial electron transport, NADH to ubiquinone [GO:0006120];-;mitochondrial matrix [GO:0005759];mitochondrial respiratory chain complex I [GO:0005747];cytoplasm [GO:0005737];-
A0A2R8QMV0	RNA polymerase II subunit C		polr2c	transcription, DNA-templated [GO:0006351];-	DNA-directed 5'-3' RNA polymerase activity [GO:0003899];protein dimerization activity [GO:0046983];-	RNA polymerase II, core complex [GO:0005665];-	transcription, DNA-templated [GO:0006351];-;DNA-directed 5'-3' RNA polymerase activity [GO:0003899];protein dimerization activity [GO:0046983];-;RNA polymerase II, core complex [GO:0005665];-
B2GS04	Lman2lb protein		lman2lb	Golgi organization [GO:0007030];endoplasmic reticulum organization [GO:0007029];-;endoplasmic reticulum to Golgi vesicle-mediated transport [GO:0006888]	mannose binding [GO:0005537];-	endoplasmic reticulum-Golgi intermediate compartment [GO:0005793];integral component of membrane [GO:0016021];Golgi membrane [GO:0000139];endoplasmic reticulum membrane [GO:0005789];-;COPII-coated ER to Golgi transport vesicle [GO:0030134]	Golgi organization [GO:0007030];endoplasmic reticulum organization [GO:0007029];-;endoplasmic reticulum to Golgi vesicle-mediated transport [GO:0006888];mannose binding [GO:0005537];-;endoplasmic reticulum-Golgi intermediate compartment [GO:0005793];integral component of membrane [GO:0016021];Golgi membrane [GO:0000139];endoplasmic reticulum membrane [GO:0005789];-;COPII-coated ER to Golgi transp…
Q58EG2	Erlin-1	541490	erlin1	cholesterol metabolic process [GO:0008203];-;SREBP signaling pathway [GO:0032933]	ubiquitin protein ligase binding [GO:0031625];cholesterol binding [GO:0015485];-	integral component of membrane [GO:0016021];-;endoplasmic reticulum membrane [GO:0005789]	cholesterol metabolic process [GO:0008203];-;SREBP signaling pathway [GO:0032933];ubiquitin protein ligase binding [GO:0031625];cholesterol binding [GO:0015485];-;integral component of membrane [GO:0016021];-;endoplasmic reticulum membrane [GO:0005789]
Q7T3F9	Mitochondrial ribosomal protein L39	334588	mrpl39	-	-;nucleotide binding [GO:0000166]	ribosome [GO:0005840];-;mitochondrion [GO:0005739]	-;-;nucleotide binding [GO:0000166];ribosome [GO:0005840];-;mitochondrion [GO:0005739]
Q6P934	Survival motor neuron 1		smn1	mRNA processing [GO:0006397];-	RNA binding [GO:0003723];-	-;nucleus [GO:0005634];cytoplasm [GO:0005737]	mRNA processing [GO:0006397];-;RNA binding [GO:0003723];-;-;nucleus [GO:0005634];cytoplasm [GO:0005737]
Q6NV13	Nuclear distribution protein C homolog		nudc	cell division [GO:0051301];cilium assembly [GO:0060271];protein folding [GO:0006457];determination of heart left/right asymmetry [GO:0061371];cell cycle [GO:0007049];-	-;unfolded protein binding [GO:0051082]	microtubule [GO:0005874];cytoplasm [GO:0005737];midbody [GO:0030496];spindle [GO:0005819];-	cell division [GO:0051301];cilium assembly [GO:0060271];protein folding [GO:0006457];determination of heart left/right asymmetry [GO:0061371];cell cycle [GO:0007049];-;-;unfolded protein binding [GO:0051082];microtubule [GO:0005874];cytoplasm [GO:0005737];midbody [GO:0030496];spindle [GO:0005819];-
Q503F1	Pyrroline-5-carboxylate reductase		pycr1b	L-proline biosynthetic process [GO:0055129];-;brain development [GO:0007420]	pyrroline-5-carboxylate reductase activity [GO:0004735];-	-	L-proline biosynthetic process [GO:0055129];-;brain development [GO:0007420];pyrroline-5-carboxylate reductase activity [GO:0004735];-;-
A4IGC4	Zgc:162590 protein	100037330	rbfa	rRNA processing [GO:0006364]	-	-	rRNA processing [GO:0006364];-;-
Q6AZA0	Acetyl-CoA acetyltransferase, mitochondrial	445290	acat1	fatty acid beta-oxidation [GO:0006635];-	-;metal ion binding [GO:0046872];acetyl-CoA C-acetyltransferase activity [GO:0003985]	-;mitochondrion [GO:0005739]	fatty acid beta-oxidation [GO:0006635];-;-;metal ion binding [GO:0046872];acetyl-CoA C-acetyltransferase activity [GO:0003985];-;mitochondrion [GO:0005739]
A0A2R8QIE6	DnaJ homolog subfamily C member 25		dnajc25	-;protein folding [GO:0006457]	-	-;endoplasmic reticulum membrane [GO:0005789]	-;protein folding [GO:0006457];-;-;endoplasmic reticulum membrane [GO:0005789]
B0R0H4	Zona pellucida glycoprotein 3f, tandem duplicate 1		zp3f.1	binding of sperm to zona pellucida [GO:0007339];-;positive regulation of acrosome reaction [GO:2000344];egg coat formation [GO:0035803]	acrosin binding [GO:0032190];-	-;extracellular matrix [GO:0031012]	binding of sperm to zona pellucida [GO:0007339];-;positive regulation of acrosome reaction [GO:2000344];egg coat formation [GO:0035803];acrosin binding [GO:0032190];-;-;extracellular matrix [GO:0031012]
Q6PC36	NECAP endocytosis-associated 1	393695	necap1	vesicle-mediated transport [GO:0016192];-;endocytosis [GO:0006897]	-	clathrin vesicle coat [GO:0030125];-	vesicle-mediated transport [GO:0016192];-;endocytosis [GO:0006897];-;clathrin vesicle coat [GO:0030125];-
F1R9V3	Heat shock protein family A (Hsp70) member 8b	562935	hspa8b	vesicle-mediated transport [GO:0016192];cellular response to unfolded protein [GO:0034620];chaperone cofactor-dependent protein refolding [GO:0051085];-;protein refolding [GO:0042026]	ATPase activity [GO:0016887];ATP binding [GO:0005524];protein folding chaperone [GO:0044183];heat shock protein binding [GO:0031072];misfolded protein binding [GO:0051787];-;unfolded protein binding [GO:0051082]	cytoplasm [GO:0005737];plasma membrane [GO:0005886];nucleus [GO:0005634];cytosol [GO:0005829];-	vesicle-mediated transport [GO:0016192];cellular response to unfolded protein [GO:0034620];chaperone cofactor-dependent protein refolding [GO:0051085];-;protein refolding [GO:0042026];ATPase activity [GO:0016887];ATP binding [GO:0005524];protein folding chaperone [GO:0044183];heat shock protein binding [GO:0031072];misfolded protein binding [GO:0051787];-;unfolded protein binding [GO:0051082];cyt…
O57521	Heat shock protein HSP 90-beta	30573	hsp90ab1	protein stabilization [GO:0050821];negative regulation of proteasomal ubiquitin-dependent protein catabolic process [GO:0032435];cellular response to heat [GO:0034605];response to estrogen [GO:0043627];protein folding [GO:0006457];negative regulation of cell cycle arrest [GO:0071157];positive regulation of transforming growth factor beta receptor signaling pathway [GO:0030511];leukocyte migration…	ATPase activity [GO:0016887];ATP binding [GO:0005524];disordered domain specific binding [GO:0097718];protein dimerization activity [GO:0046983];-;unfolded protein binding [GO:0051082]	extracellular region [GO:0005576];aryl hydrocarbon receptor complex [GO:0034751];cytoplasm [GO:0005737];dynein axonemal particle [GO:0120293];perinuclear region of cytoplasm [GO:0048471];protein-containing complex [GO:0032991];nucleus [GO:0005634];cytosol [GO:0005829];-;plasma membrane [GO:0005886]	protein stabilization [GO:0050821];negative regulation of proteasomal ubiquitin-dependent protein catabolic process [GO:0032435];cellular response to heat [GO:0034605];response to estrogen [GO:0043627];protein folding [GO:0006457];negative regulation of cell cycle arrest [GO:0071157];positive regulation of transforming growth factor beta receptor signaling pathway [GO:0030511];leukocyte migration…
B0S5J9	Inositol-1-monophosphatase		impa1	inositol biosynthetic process [GO:0006021];inositol phosphate dephosphorylation [GO:0046855];phosphatidylinositol phosphorylation [GO:0046854];-;signal transduction [GO:0007165];inositol metabolic process [GO:0006020]	inositol monophosphate 4-phosphatase activity [GO:0052833];inositol monophosphate 1-phosphatase activity [GO:0008934];metal ion binding [GO:0046872];inositol monophosphate 3-phosphatase activity [GO:0052832];-	-	inositol biosynthetic process [GO:0006021];inositol phosphate dephosphorylation [GO:0046855];phosphatidylinositol phosphorylation [GO:0046854];-;signal transduction [GO:0007165];inositol metabolic process [GO:0006020];inositol monophosphate 4-phosphatase activity [GO:0052833];inositol monophosphate 1-phosphatase activity [GO:0008934];metal ion binding [GO:0046872];inositol monophosphate 3-phospha…
F1QR61	Zgc:153372			toxin metabolic process [GO:0009404];arsonoacetate metabolic process [GO:0018872];-	arsenite methyltransferase activity [GO:0030791];methyltransferase activity [GO:0008168];methylarsonite methyltransferase activity [GO:0030792];-	-;cytosol [GO:0005829]	toxin metabolic process [GO:0009404];arsonoacetate metabolic process [GO:0018872];-;arsenite methyltransferase activity [GO:0030791];methyltransferase activity [GO:0008168];methylarsonite methyltransferase activity [GO:0030792];-;-;cytosol [GO:0005829]
F8W2A1	Discs, large (Drosophila) homolog-associated protein 4a		dlgap4a	signaling [GO:0023052];-;regulation of postsynaptic neurotransmitter receptor activity [GO:0098962]	molecular adaptor activity [GO:0060090];-	-;postsynaptic specialization [GO:0099572];glutamatergic synapse [GO:0098978]	signaling [GO:0023052];-;regulation of postsynaptic neurotransmitter receptor activity [GO:0098962];molecular adaptor activity [GO:0060090];-;-;postsynaptic specialization [GO:0099572];glutamatergic synapse [GO:0098978]
B0R0M9	Ribosomal protein S6 kinase		rps6ka3a	peptidyl-serine phosphorylation [GO:0018105];digestive tract development [GO:0048565];skin development [GO:0043588];intracellular signal transduction [GO:0035556];-	protein serine kinase activity [GO:0106310];protein threonine kinase activity [GO:0106311];magnesium ion binding [GO:0000287];ATP binding [GO:0005524];ribosomal protein S6 kinase activity [GO:0004711];protein serine/threonine kinase activity [GO:0004674];-	-;nucleoplasm [GO:0005654];cytoplasm [GO:0005737]	peptidyl-serine phosphorylation [GO:0018105];digestive tract development [GO:0048565];skin development [GO:0043588];intracellular signal transduction [GO:0035556];-;protein serine kinase activity [GO:0106310];protein threonine kinase activity [GO:0106311];magnesium ion binding [GO:0000287];ATP binding [GO:0005524];ribosomal protein S6 kinase activity [GO:0004711];protein serine/threonine kinase a…
A8E5K1	Zgc:63674 protein		sord	-;sorbitol catabolic process [GO:0006062]	zinc ion binding [GO:0008270];-;L-iditol 2-dehydrogenase activity [GO:0003939]	-	-;sorbitol catabolic process [GO:0006062];zinc ion binding [GO:0008270];-;L-iditol 2-dehydrogenase activity [GO:0003939];-
B3DHD5	Si:ch211-188c16.1	562677	si:ch211-188c16.1	integrin-mediated signaling pathway [GO:0007229];-;protein localization to plasma membrane [GO:0072659];immune response [GO:0006955];T cell receptor signaling pathway [GO:0050852]	-	-;actin cytoskeleton [GO:0015629];plasma membrane [GO:0005886]	integrin-mediated signaling pathway [GO:0007229];-;protein localization to plasma membrane [GO:0072659];immune response [GO:0006955];T cell receptor signaling pathway [GO:0050852];-;-;actin cytoskeleton [GO:0015629];plasma membrane [GO:0005886]
Q4QRD9	Cysteine and histidine-rich domain (CHORD)-containing 1a	573996	chordc1a	centrosome duplication [GO:0051298];-	zinc ion binding [GO:0008270];-	-	centrosome duplication [GO:0051298];-;zinc ion binding [GO:0008270];-;-
A0A2R8QSA7	Mitochondrial ribosomal protein L1		mrpl1	maturation of LSU-rRNA [GO:0000470];-	RNA binding [GO:0003723];-	cytosolic large ribosomal subunit [GO:0022625];-	maturation of LSU-rRNA [GO:0000470];-;RNA binding [GO:0003723];-;cytosolic large ribosomal subunit [GO:0022625];-
A0A1L1QZN4	Uncharacterized protein		LOC108179180	-	-	-	-
A0A2R8QKW9	SUEL-type lectin domain-containing protein		si:ch211-154a22.8	-	carbohydrate binding [GO:0030246]	-	-;carbohydrate binding [GO:0030246];-
Q90ZM2	Protein transport protein Sec61 subunit alpha-like 1	192298	sec61al1	habenula development [GO:0021986];SRP-dependent cotranslational protein targeting to membrane, translocation [GO:0006616];pronephric nephron development [GO:0039019];posttranslational protein targeting to membrane, translocation [GO:0031204];-	protein transmembrane transporter activity [GO:0008320];-;ribosome binding [GO:0043022];signal sequence binding [GO:0005048]	integral component of membrane [GO:0016021];-;Sec61 translocon complex [GO:0005784];endoplasmic reticulum membrane [GO:0005789]	habenula development [GO:0021986];SRP-dependent cotranslational protein targeting to membrane, translocation [GO:0006616];pronephric nephron development [GO:0039019];posttranslational protein targeting to membrane, translocation [GO:0031204];-;protein transmembrane transporter activity [GO:0008320];-;ribosome binding [GO:0043022];signal sequence binding [GO:0005048];integral component of membrane…
A2BFW0	Zinc finger, AN1-type domain 5a	406312	zfand5a	-	zinc ion binding [GO:0008270];DNA binding [GO:0003677]	-	-;zinc ion binding [GO:0008270];DNA binding [GO:0003677];-
Q6TGY7	IST1 homolog		ist1	protein localization [GO:0008104];endosome organization [GO:0007032];axon extension [GO:0048675];-;protein transport [GO:0015031]	-	-;nuclear envelope [GO:0005635]	protein localization [GO:0008104];endosome organization [GO:0007032];axon extension [GO:0048675];-;protein transport [GO:0015031];-;-;nuclear envelope [GO:0005635]
Q6AXJ2	Eukaryotic translation initiation factor 3 subunit H-A	445306	eif3ha	regulation of translation [GO:0006417];formation of cytoplasmic translation initiation complex [GO:0001732];lateral line development [GO:0048882];vasculature development [GO:0001944];brain development [GO:0007420];translational initiation [GO:0006413];-	-;metallopeptidase activity [GO:0008237];translation initiation factor activity [GO:0003743];isopeptidase activity [GO:0070122]	eukaryotic translation initiation factor 3 complex [GO:0005852];eukaryotic 43S preinitiation complex [GO:0016282];polysomal ribosome [GO:0042788];cytosol [GO:0005829];eukaryotic 48S preinitiation complex [GO:0033290];-	regulation of translation [GO:0006417];formation of cytoplasmic translation initiation complex [GO:0001732];lateral line development [GO:0048882];vasculature development [GO:0001944];brain development [GO:0007420];translational initiation [GO:0006413];-;-;metallopeptidase activity [GO:0008237];translation initiation factor activity [GO:0003743];isopeptidase activity [GO:0070122];eukaryotic transl…
F1QN45	Si:dkey-88l16.3		si:dkey-88l16.3	receptor-mediated endocytosis [GO:0006898];-	hormone binding [GO:0042562];-;calcium ion binding [GO:0005509]	integral component of membrane [GO:0016021];plasma membrane [GO:0005886];receptor complex [GO:0043235];apical plasma membrane [GO:0016324];-	receptor-mediated endocytosis [GO:0006898];-;hormone binding [GO:0042562];-;calcium ion binding [GO:0005509];integral component of membrane [GO:0016021];plasma membrane [GO:0005886];receptor complex [GO:0043235];apical plasma membrane [GO:0016324];-
Q7ZVS6	Cytosolic arginine sensor for mTORC1 subunit 2	327294	castor2	cellular response to L-arginine [GO:1903577];negative regulation of TORC1 signaling [GO:1904262];-;regulation of intracellular signal transduction [GO:1902531]	-	-;cytosol [GO:0005829]	cellular response to L-arginine [GO:1903577];negative regulation of TORC1 signaling [GO:1904262];-;regulation of intracellular signal transduction [GO:1902531];-;-;cytosol [GO:0005829]
Q90ZC5	Peptidylprolyl isomerase	334795	aip	-	peptidyl-prolyl cis-trans isomerase activity [GO:0003755];-	-;cytoplasm [GO:0005737]	-;peptidyl-prolyl cis-trans isomerase activity [GO:0003755];-;-;cytoplasm [GO:0005737]
A0A2R8QHQ4	EBNA1-binding protein 2		ebna1bp2	rRNA processing [GO:0006364];-;ribosomal large subunit biogenesis [GO:0042273]	-	nucleolus [GO:0005730];nuclear periphery [GO:0034399];-;preribosome, large subunit precursor [GO:0030687]	rRNA processing [GO:0006364];-;ribosomal large subunit biogenesis [GO:0042273];-;nucleolus [GO:0005730];nuclear periphery [GO:0034399];-;preribosome, large subunit precursor [GO:0030687]
Q08BV2	tRNA wybutosine-synthesizing protein 5	557725	tyw5	wybutosine biosynthetic process [GO:0031591];-	2-oxoglutarate-dependent dioxygenase activity [GO:0016706];iron ion binding [GO:0005506];tRNAPhe (7-(3-amino-3-carboxypropyl)wyosine37-C2)-hydroxylase activity [GO:0102524];-;protein homodimerization activity [GO:0042803];tRNA binding [GO:0000049]	-	wybutosine biosynthetic process [GO:0031591];-;2-oxoglutarate-dependent dioxygenase activity [GO:0016706];iron ion binding [GO:0005506];tRNAPhe (7-(3-amino-3-carboxypropyl)wyosine37-C2)-hydroxylase activity [GO:0102524];-;protein homodimerization activity [GO:0042803];tRNA binding [GO:0000049];-
A0A0R4IUJ5	GlcNAc kinase	100126013	nagk	-	N-acetylglucosamine kinase activity [GO:0045127]	-	-;N-acetylglucosamine kinase activity [GO:0045127];-
Q7ZVK8	Mitogen-activated protein kinase	399480	mapk3	cell surface receptor signaling pathway [GO:0007166];eye development [GO:0001654];chordate embryonic development [GO:0043009];brain development [GO:0007420];intracellular signal transduction [GO:0035556];central nervous system projection neuron axonogenesis [GO:0021952];-	protein serine kinase activity [GO:0106310];protein threonine kinase activity [GO:0106311];ATP binding [GO:0005524];protein serine/threonine kinase activity [GO:0004674];-;MAP kinase activity [GO:0004707]	-;nucleus [GO:0005634];cytoplasm [GO:0005737]	cell surface receptor signaling pathway [GO:0007166];eye development [GO:0001654];chordate embryonic development [GO:0043009];brain development [GO:0007420];intracellular signal transduction [GO:0035556];central nervous system projection neuron axonogenesis [GO:0021952];-;protein serine kinase activity [GO:0106310];protein threonine kinase activity [GO:0106311];ATP binding [GO:0005524];protein se…
Q803H2	Holocytochrome c-type synthase	58016	hccsb	cytochrome c-heme linkage [GO:0018063];-	metal ion binding [GO:0046872];-;holocytochrome-c synthase activity [GO:0004408]	mitochondrial inner membrane [GO:0005743];-;mitochondrion [GO:0005739]	cytochrome c-heme linkage [GO:0018063];-;metal ion binding [GO:0046872];-;holocytochrome-c synthase activity [GO:0004408];mitochondrial inner membrane [GO:0005743];-;mitochondrion [GO:0005739]
Q6NWB9	Mitochondrial ribosomal protein L38	405881	mrpl38	-	-	mitochondrial large ribosomal subunit [GO:0005762]	-;-;mitochondrial large ribosomal subunit [GO:0005762]
Q08BA1	ATP synthase subunit alpha	553755	atp5fa1	-;ATP synthesis coupled proton transport [GO:0015986];defense response to bacterium [GO:0042742]	lipoteichoic acid binding [GO:0070891];ATP binding [GO:0005524];ADP binding [GO:0043531];-;proton-transporting ATP synthase activity, rotational mechanism [GO:0046933]	-;plasma membrane [GO:0005886];proton-transporting ATP synthase complex, catalytic core F(1) [GO:0045261]	-;ATP synthesis coupled proton transport [GO:0015986];defense response to bacterium [GO:0042742];lipoteichoic acid binding [GO:0070891];ATP binding [GO:0005524];ADP binding [GO:0043531];-;proton-transporting ATP synthase activity, rotational mechanism [GO:0046933];-;plasma membrane [GO:0005886];proton-transporting ATP synthase complex, catalytic core F(1) [GO:0045261]
Q568S7	Ribosomal RNA-processing protein 4		exosc2	U4 snRNA 3'-end processing [GO:0034475];exonucleolytic catabolism of deadenylated mRNA [GO:0043928];polyadenylation-dependent snoRNA 3'-end processing [GO:0071051];nuclear polyadenylation-dependent rRNA catabolic process [GO:0071035];CUT catabolic process [GO:0071034];nuclear-transcribed mRNA catabolic process, exonucleolytic, 3'-5' [GO:0034427];nuclear polyadenylation-dependent tRNA catabolic pr…	RNA binding [GO:0003723];-	nuclear exosome (RNase complex) [GO:0000176];exosome (RNase complex) [GO:0000178];cytoplasmic exosome (RNase complex) [GO:0000177];-	U4 snRNA 3'-end processing [GO:0034475];exonucleolytic catabolism of deadenylated mRNA [GO:0043928];polyadenylation-dependent snoRNA 3'-end processing [GO:0071051];nuclear polyadenylation-dependent rRNA catabolic process [GO:0071035];CUT catabolic process [GO:0071034];nuclear-transcribed mRNA catabolic process, exonucleolytic, 3'-5' [GO:0034427];nuclear polyadenylation-dependent tRNA catabolic pr…
Q6GML2	Zgc:91845 protein	431746	prpsap1	nucleotide biosynthetic process [GO:0009165];nucleoside metabolic process [GO:0009116];-	ribose phosphate diphosphokinase activity [GO:0004749];-;magnesium ion binding [GO:0000287]	-	nucleotide biosynthetic process [GO:0009165];nucleoside metabolic process [GO:0009116];-;ribose phosphate diphosphokinase activity [GO:0004749];-;magnesium ion binding [GO:0000287];-
Q7ZW82	Guanine nucleotide-binding protein (G protein), alpha-inhibiting activity polypeptide a	323509	gnaia	adenylate cyclase-modulating G protein-coupled receptor signaling pathway [GO:0007188];-	G-protein beta/gamma-subunit complex binding [GO:0031683];GTPase activity [GO:0003924];G protein-coupled receptor binding [GO:0001664];G protein-coupled serotonin receptor binding [GO:0031821];GTP binding [GO:0005525];-	-;heterotrimeric G-protein complex [GO:0005834]	adenylate cyclase-modulating G protein-coupled receptor signaling pathway [GO:0007188];-;G-protein beta/gamma-subunit complex binding [GO:0031683];GTPase activity [GO:0003924];G protein-coupled receptor binding [GO:0001664];G protein-coupled serotonin receptor binding [GO:0031821];GTP binding [GO:0005525];-;-;heterotrimeric G-protein complex [GO:0005834]
Q90XD4	S-(hydroxymethyl)glutathione dehydrogenase		adh5	formaldehyde catabolic process [GO:0046294];-;ethanol oxidation [GO:0006069]	S-(hydroxymethyl)glutathione dehydrogenase NAD activity [GO:0106322];S-(hydroxymethyl)glutathione dehydrogenase NADP activity [GO:0106321];zinc ion binding [GO:0008270];S-(hydroxymethyl)glutathione dehydrogenase activity [GO:0051903];alcohol dehydrogenase activity, zinc-dependent [GO:0004024];-	-;cytosol [GO:0005829]	formaldehyde catabolic process [GO:0046294];-;ethanol oxidation [GO:0006069];S-(hydroxymethyl)glutathione dehydrogenase NAD activity [GO:0106322];S-(hydroxymethyl)glutathione dehydrogenase NADP activity [GO:0106321];zinc ion binding [GO:0008270];S-(hydroxymethyl)glutathione dehydrogenase activity [GO:0051903];alcohol dehydrogenase activity, zinc-dependent [GO:0004024];-;-;cytosol [GO:0005829]
A0A2R8Q828	Gem-associated protein 2		gemin2	spliceosomal complex assembly [GO:0000245];spliceosomal snRNP assembly [GO:0000387];-;axon extension [GO:0048675]	-	SMN complex [GO:0032797];nucleus [GO:0005634];-;spliceosomal complex [GO:0005681]	spliceosomal complex assembly [GO:0000245];spliceosomal snRNP assembly [GO:0000387];-;axon extension [GO:0048675];-;SMN complex [GO:0032797];nucleus [GO:0005634];-;spliceosomal complex [GO:0005681]
Q7SZR9	Zgc:65780	393506	wdr77	-	-	-	-
Q6PBM7	Protein FAM76B	335015	fam76b	-	-	nuclear speck [GO:0016607]	-;-;nuclear speck [GO:0016607]
Q6NW76	Aurora kinase B		aurkb	mitotic spindle midzone assembly [GO:0051256];mitotic cytokinesis checkpoint [GO:0044878];protein phosphorylation [GO:0006468];chromosome segregation [GO:0007059];histone H3-S28 phosphorylation [GO:0043988];negative regulation of B cell apoptotic process [GO:0002903];positive regulation of cytokinesis [GO:0032467];cellular response to UV [GO:0034644];negative regulation of cytokinesis [GO:0032466…	protein serine kinase activity [GO:0106310];protein threonine kinase activity [GO:0106311];ATP binding [GO:0005524];metal ion binding [GO:0046872];histone serine kinase activity [GO:0035174];protein serine/threonine kinase activity [GO:0004674];-	spindle microtubule [GO:0005876];spindle midzone [GO:0051233];nucleus [GO:0005634];midbody [GO:0030496];chromosome passenger complex [GO:0032133];spindle pole centrosome [GO:0031616];chromosome [GO:0005694];-	mitotic spindle midzone assembly [GO:0051256];mitotic cytokinesis checkpoint [GO:0044878];protein phosphorylation [GO:0006468];chromosome segregation [GO:0007059];histone H3-S28 phosphorylation [GO:0043988];negative regulation of B cell apoptotic process [GO:0002903];positive regulation of cytokinesis [GO:0032467];cellular response to UV [GO:0034644];negative regulation of cytokinesis [GO:0032466…
Q08CA6	Zgc:153329		prkag2a	protein phosphorylation [GO:0006468];cellular response to glucose starvation [GO:0042149];regulation of protein serine/threonine kinase activity [GO:0071900];regulation of catalytic activity [GO:0050790];-	protein kinase binding [GO:0019901];-;AMP binding [GO:0016208];protein kinase regulator activity [GO:0019887]	-;nucleus [GO:0005634];cytoplasm [GO:0005737];nucleotide-activated protein kinase complex [GO:0031588]	protein phosphorylation [GO:0006468];cellular response to glucose starvation [GO:0042149];regulation of protein serine/threonine kinase activity [GO:0071900];regulation of catalytic activity [GO:0050790];-;protein kinase binding [GO:0019901];-;AMP binding [GO:0016208];protein kinase regulator activity [GO:0019887];-;nucleus [GO:0005634];cytoplasm [GO:0005737];nucleotide-activated protein kinase c…
Q6NWC5	Cell division protein kinase 7	405897	cdk7	phosphorylation of RNA polymerase II C-terminal domain [GO:0070816];positive regulation of transcription by RNA polymerase II [GO:0045944];protein phosphorylation [GO:0006468];-	protein serine kinase activity [GO:0106310];protein threonine kinase activity [GO:0106311];RNA polymerase II CTD heptapeptide repeat kinase activity [GO:0008353];ATP binding [GO:0005524];cyclin-dependent protein serine/threonine kinase activity [GO:0004693];-	-;nucleus [GO:0005634];cytoplasm [GO:0005737];transcription factor TFIIK complex [GO:0070985]	phosphorylation of RNA polymerase II C-terminal domain [GO:0070816];positive regulation of transcription by RNA polymerase II [GO:0045944];protein phosphorylation [GO:0006468];-;protein serine kinase activity [GO:0106310];protein threonine kinase activity [GO:0106311];RNA polymerase II CTD heptapeptide repeat kinase activity [GO:0008353];ATP binding [GO:0005524];cyclin-dependent protein serine/th…
B0UYC0	Gap junction protein		gjc4b	-;cell communication [GO:0007154]	-	connexin complex [GO:0005922];-;integral component of membrane [GO:0016021]	-;cell communication [GO:0007154];-;connexin complex [GO:0005922];-;integral component of membrane [GO:0016021]
A0A2R8Q0U0	Si:dkey-108k21.21	100332815	si:dkey-108k21.21	negative regulation of DNA recombination [GO:0045910];negative regulation of chromatin silencing [GO:0031936];chromosome condensation [GO:0030261];nucleosome assembly [GO:0006334];-;nucleosome positioning [GO:0016584]	double-stranded DNA binding [GO:0003690];-;nucleosomal DNA binding [GO:0031492]	nucleus [GO:0005634];-;nucleosome [GO:0000786]	negative regulation of DNA recombination [GO:0045910];negative regulation of chromatin silencing [GO:0031936];chromosome condensation [GO:0030261];nucleosome assembly [GO:0006334];-;nucleosome positioning [GO:0016584];double-stranded DNA binding [GO:0003690];-;nucleosomal DNA binding [GO:0031492];nucleus [GO:0005634];-;nucleosome [GO:0000786]
Q7ZVD4	Sf3a2 protein	394018	sf3a2	spliceosomal complex assembly [GO:0000245];-	zinc ion binding [GO:0008270];nucleic acid binding [GO:0003676];-	U2-type prespliceosome [GO:0071004];catalytic step 2 spliceosome [GO:0071013];-;U2 snRNP [GO:0005686]	spliceosomal complex assembly [GO:0000245];-;zinc ion binding [GO:0008270];nucleic acid binding [GO:0003676];-;U2-type prespliceosome [GO:0071004];catalytic step 2 spliceosome [GO:0071013];-;U2 snRNP [GO:0005686]
Q7ZTY9	Small nuclear ribonucleoprotein 40 (U5)	393292	snrnp40	-	-	-	-
Q803B0	60 kDa chaperonin	282676	hspd1	fin regeneration [GO:0031101];positive regulation of T cell activation [GO:0050870];positive regulation of interferon-gamma production [GO:0032729];protein folding [GO:0006457];T cell activation [GO:0042110];mitochondrial unfolded protein response [GO:0034514];positive regulation of interferon-alpha production [GO:0032727];protein import into mitochondrial intermembrane space [GO:0045041];positiv…	ATPase activity [GO:0016887];ATP binding [GO:0005524];chaperone binding [GO:0051087];-;isomerase activity [GO:0016853]	mitochondrial matrix [GO:0005759];mitochondrial inner membrane [GO:0005743];-	fin regeneration [GO:0031101];positive regulation of T cell activation [GO:0050870];positive regulation of interferon-gamma production [GO:0032729];protein folding [GO:0006457];T cell activation [GO:0042110];mitochondrial unfolded protein response [GO:0034514];positive regulation of interferon-alpha production [GO:0032727];protein import into mitochondrial intermembrane space [GO:0045041];positiv…
Q7ZTS4	Keratin, type I cytoskeletal 18	352912	krt18	-	structural molecule activity [GO:0005198];-	-;intermediate filament [GO:0005882]	-;structural molecule activity [GO:0005198];-;-;intermediate filament [GO:0005882]
A2AWA1	RNA helicase	325550	ddx39aa	mRNA splicing, via spliceosome [GO:0000398];mRNA export from nucleus [GO:0006406];-	ATP binding [GO:0005524];RNA binding [GO:0003723];-;RNA helicase activity [GO:0003724]	-	mRNA splicing, via spliceosome [GO:0000398];mRNA export from nucleus [GO:0006406];-;ATP binding [GO:0005524];RNA binding [GO:0003723];-;RNA helicase activity [GO:0003724];-
A0A140LG01	Myg1 exonuclease	664752	myg1	-	-	nucleus [GO:0005634];cytoplasm [GO:0005737]	-;-;nucleus [GO:0005634];cytoplasm [GO:0005737]
A7MBY2	Zgc:171753 protein	560127	alyref	-	RNA binding [GO:0003723]	-	-;RNA binding [GO:0003723];-
Q7SXD2	Zgc:66432	327616	zp3d.1	binding of sperm to zona pellucida [GO:0007339];-;positive regulation of acrosome reaction [GO:2000344];egg coat formation [GO:0035803]	acrosin binding [GO:0032190];-	-;extracellular matrix [GO:0031012]	binding of sperm to zona pellucida [GO:0007339];-;positive regulation of acrosome reaction [GO:2000344];egg coat formation [GO:0035803];acrosin binding [GO:0032190];-;-;extracellular matrix [GO:0031012]
Q7SXR1	RISC-loading complex subunit tarbp2	336141	tarbp2	pre-miRNA processing [GO:0031054];miRNA loading onto RISC involved in gene silencing by miRNA [GO:0035280];production of siRNA involved in RNA interference [GO:0030422];regulation of production of siRNA involved in RNA interference [GO:0090065];regulation of translation [GO:0006417];regulation of viral transcription [GO:0046782];targeting of mRNA for destruction involved in RNA interference [GO:0…	miRNA binding [GO:0035198];siRNA binding [GO:0035197];pre-miRNA binding [GO:0070883];double-stranded RNA binding [GO:0003725];protein homodimerization activity [GO:0042803];-	-;RISC-loading complex [GO:0070578];cytoplasm [GO:0005737];RISC complex [GO:0016442]	pre-miRNA processing [GO:0031054];miRNA loading onto RISC involved in gene silencing by miRNA [GO:0035280];production of siRNA involved in RNA interference [GO:0030422];regulation of production of siRNA involved in RNA interference [GO:0090065];regulation of translation [GO:0006417];regulation of viral transcription [GO:0046782];targeting of mRNA for destruction involved in RNA interference [GO:0…
Q6NYR9	Ribose-phosphate diphosphokinase	140620	prps1a	nucleoside metabolic process [GO:0009116];purine nucleotide biosynthetic process [GO:0006164];ribonucleoside monophosphate biosynthetic process [GO:0009156];-;5-phosphoribose 1-diphosphate biosynthetic process [GO:0006015]	ribose phosphate diphosphokinase activity [GO:0004749];magnesium ion binding [GO:0000287];kinase activity [GO:0016301];ATP binding [GO:0005524];-	-;ribose phosphate diphosphokinase complex [GO:0002189];cytoplasm [GO:0005737]	nucleoside metabolic process [GO:0009116];purine nucleotide biosynthetic process [GO:0006164];ribonucleoside monophosphate biosynthetic process [GO:0009156];-;5-phosphoribose 1-diphosphate biosynthetic process [GO:0006015];ribose phosphate diphosphokinase activity [GO:0004749];magnesium ion binding [GO:0000287];kinase activity [GO:0016301];ATP binding [GO:0005524];-;-;ribose phosphate diphosphoki…
Q05AL6	ATP synthase subunit beta			-	ATP binding [GO:0005524];-;proton-transporting ATPase activity, rotational mechanism [GO:0046961];proton-transporting ATP synthase activity, rotational mechanism [GO:0046933]	-;proton-transporting ATP synthase complex, catalytic core F(1) [GO:0045261]	-;ATP binding [GO:0005524];-;proton-transporting ATPase activity, rotational mechanism [GO:0046961];proton-transporting ATP synthase activity, rotational mechanism [GO:0046933];-;proton-transporting ATP synthase complex, catalytic core F(1) [GO:0045261]
Q7SZP4	Zgc:65851	321113		-	structural molecule activity [GO:0005198];-	-;intermediate filament [GO:0005882]	-;structural molecule activity [GO:0005198];-;-;intermediate filament [GO:0005882]
A1A5T2	Phosphatidylserine decarboxylase proenzyme, mitochondrial	553433	pisd	-;phosphatidylethanolamine biosynthetic process [GO:0006646];protein autoprocessing [GO:0016540]	-;phosphatidylserine decarboxylase activity [GO:0004609]	mitochondrion [GO:0005739];-;integral component of mitochondrial inner membrane [GO:0031305]	-;phosphatidylethanolamine biosynthetic process [GO:0006646];protein autoprocessing [GO:0016540];-;phosphatidylserine decarboxylase activity [GO:0004609];mitochondrion [GO:0005739];-;integral component of mitochondrial inner membrane [GO:0031305]
Q5RG12	Heat shock protein 90, alpha (cytosolic), class A member 1, tandem duplicate 2	565155	hsp90aa1.2	protein stabilization [GO:0050821];cellular response to heat [GO:0034605];protein folding [GO:0006457];response to antibiotic [GO:0046677];response to cold [GO:0009409];response to heat [GO:0009408];-	ATPase activity [GO:0016887];ATP binding [GO:0005524];disordered domain specific binding [GO:0097718];-;unfolded protein binding [GO:0051082]	cytoplasm [GO:0005737];perinuclear region of cytoplasm [GO:0048471];protein-containing complex [GO:0032991];neuronal cell body [GO:0043025];myelin sheath [GO:0043209];nucleus [GO:0005634];cytosol [GO:0005829];-;plasma membrane [GO:0005886]	protein stabilization [GO:0050821];cellular response to heat [GO:0034605];protein folding [GO:0006457];response to antibiotic [GO:0046677];response to cold [GO:0009409];response to heat [GO:0009408];-;ATPase activity [GO:0016887];ATP binding [GO:0005524];disordered domain specific binding [GO:0097718];-;unfolded protein binding [GO:0051082];cytoplasm [GO:0005737];perinuclear region of cytoplasm […
A3QK16	Erlin-2	100151163	erlin2	cholesterol metabolic process [GO:0008203];-;SREBP signaling pathway [GO:0032933]	ubiquitin protein ligase binding [GO:0031625];cholesterol binding [GO:0015485];-	integral component of membrane [GO:0016021];-;endoplasmic reticulum membrane [GO:0005789]	cholesterol metabolic process [GO:0008203];-;SREBP signaling pathway [GO:0032933];ubiquitin protein ligase binding [GO:0031625];cholesterol binding [GO:0015485];-;integral component of membrane [GO:0016021];-;endoplasmic reticulum membrane [GO:0005789]
Q7ZUI7	Thymidylate synthase		tyms	retina development in camera-type eye [GO:0060041];eye development [GO:0001654];dTMP biosynthetic process [GO:0006231];methylation [GO:0032259];-	5,10-methylenetetrahydrofolate-dependent methyltransferase activity [GO:0042083];thymidylate synthase activity [GO:0004799];-	mitochondrion [GO:0005739];-;cytosol [GO:0005829]	retina development in camera-type eye [GO:0060041];eye development [GO:0001654];dTMP biosynthetic process [GO:0006231];methylation [GO:0032259];-;5,10-methylenetetrahydrofolate-dependent methyltransferase activity [GO:0042083];thymidylate synthase activity [GO:0004799];-;mitochondrion [GO:0005739];-;cytosol [GO:0005829]
F1R0Z7	Dolichyl-phosphate beta-glucosyltransferase		alg5	protein N-linked glycosylation [GO:0006487];negative regulation of transcription, DNA-templated [GO:0045892];myeloid cell development [GO:0061515];dorsal/ventral pattern formation [GO:0009953];-	dolichyl-phosphate beta-glucosyltransferase activity [GO:0004581];-	integral component of membrane [GO:0016021];-;endoplasmic reticulum membrane [GO:0005789]	protein N-linked glycosylation [GO:0006487];negative regulation of transcription, DNA-templated [GO:0045892];myeloid cell development [GO:0061515];dorsal/ventral pattern formation [GO:0009953];-;dolichyl-phosphate beta-glucosyltransferase activity [GO:0004581];-;integral component of membrane [GO:0016021];-;endoplasmic reticulum membrane [GO:0005789]
F1R246	Aspartate--tRNA ligase, cytoplasmic		dars1	aspartyl-tRNA aminoacylation [GO:0006422];-	aspartate-tRNA ligase activity [GO:0004815];ATP binding [GO:0005524];RNA binding [GO:0003723];-	-;aminoacyl-tRNA synthetase multienzyme complex [GO:0017101];cytosol [GO:0005829]	aspartyl-tRNA aminoacylation [GO:0006422];-;aspartate-tRNA ligase activity [GO:0004815];ATP binding [GO:0005524];RNA binding [GO:0003723];-;-;aminoacyl-tRNA synthetase multienzyme complex [GO:0017101];cytosol [GO:0005829]
Q6DRC4	Eukaryotic translation initiation factor 3 subunit G	393974	eif3g	translational initiation [GO:0006413];-;formation of cytoplasmic translation initiation complex [GO:0001732]	-;translation initiation factor activity [GO:0003743]	eukaryotic translation initiation factor 3 complex [GO:0005852];eukaryotic 43S preinitiation complex [GO:0016282];-;eukaryotic 48S preinitiation complex [GO:0033290]	translational initiation [GO:0006413];-;formation of cytoplasmic translation initiation complex [GO:0001732];-;translation initiation factor activity [GO:0003743];eukaryotic translation initiation factor 3 complex [GO:0005852];eukaryotic 43S preinitiation complex [GO:0016282];-;eukaryotic 48S preinitiation complex [GO:0033290]
Q7T3B0	Eukaryotic translation initiation factor 3 subunit M	334626	eif3m	cytoplasmic translational initiation [GO:0002183];-;formation of cytoplasmic translation initiation complex [GO:0001732]	-;translation initiation factor activity [GO:0003743]	eukaryotic translation initiation factor 3 complex, eIF3m [GO:0071541];eukaryotic translation initiation factor 3 complex [GO:0005852];eukaryotic 43S preinitiation complex [GO:0016282];eukaryotic 48S preinitiation complex [GO:0033290];-	cytoplasmic translational initiation [GO:0002183];-;formation of cytoplasmic translation initiation complex [GO:0001732];-;translation initiation factor activity [GO:0003743];eukaryotic translation initiation factor 3 complex, eIF3m [GO:0071541];eukaryotic translation initiation factor 3 complex [GO:0005852];eukaryotic 43S preinitiation complex [GO:0016282];eukaryotic 48S preinitiation complex [G…
Q6PC14	60S ribosomal protein L23	336812	rpl23	-;translation [GO:0006412]	structural constituent of ribosome [GO:0003735];-;large ribosomal subunit rRNA binding [GO:0070180]	cytosolic large ribosomal subunit [GO:0022625];-	-;translation [GO:0006412];structural constituent of ribosome [GO:0003735];-;large ribosomal subunit rRNA binding [GO:0070180];cytosolic large ribosomal subunit [GO:0022625];-
A0A2R8RZR0	Aldo-keto reductase family 7, member A3 (aflatoxin aldehyde reductase)		akr7a3	-	D-threo-aldose 1-dehydrogenase activity [GO:0047834]	-	-;D-threo-aldose 1-dehydrogenase activity [GO:0047834];-
E9QD60	Si:ch211-153a8.4		haus8	centrosome cycle [GO:0007098];-;spindle assembly [GO:0051225]	microtubule binding [GO:0008017];-	-;cytoplasm [GO:0005737];centrosome [GO:0005813];nuclear microtubule [GO:0005880]	centrosome cycle [GO:0007098];-;spindle assembly [GO:0051225];microtubule binding [GO:0008017];-;-;cytoplasm [GO:0005737];centrosome [GO:0005813];nuclear microtubule [GO:0005880]
Q5U3P6	Diphthine methyl ester synthase		dph5	peptidyl-diphthamide biosynthetic process from peptidyl-histidine [GO:0017183];methylation [GO:0032259];-	-;diphthine synthase activity [GO:0004164]	-	peptidyl-diphthamide biosynthetic process from peptidyl-histidine [GO:0017183];methylation [GO:0032259];-;-;diphthine synthase activity [GO:0004164];-
Q6P0D9	Probable cytosolic iron-sulfur protein assembly protein ciao1	795104	ciao1	-;protein maturation by iron-sulfur cluster transfer [GO:0097428];iron-sulfur cluster assembly [GO:0016226]	-	CIA complex [GO:0097361];-	-;protein maturation by iron-sulfur cluster transfer [GO:0097428];iron-sulfur cluster assembly [GO:0016226];-;CIA complex [GO:0097361];-
P79735	GTP-binding nuclear protein Ran	30572	ran	snRNA import into nucleus [GO:0061015];retina development in camera-type eye [GO:0060041];protein import into nucleus [GO:0006606];neural retina development [GO:0003407];GTP metabolic process [GO:0046039];mitotic sister chromatid segregation [GO:0000070];ribosomal subunit export from nucleus [GO:0000054];-	GTPase activity [GO:0003924];GTP binding [GO:0005525];-;magnesium ion binding [GO:0000287]	cytoplasm [GO:0005737];nuclear envelope [GO:0005635];nucleus [GO:0005634];cytosol [GO:0005829];-	snRNA import into nucleus [GO:0061015];retina development in camera-type eye [GO:0060041];protein import into nucleus [GO:0006606];neural retina development [GO:0003407];GTP metabolic process [GO:0046039];mitotic sister chromatid segregation [GO:0000070];ribosomal subunit export from nucleus [GO:0000054];-;GTPase activity [GO:0003924];GTP binding [GO:0005525];-;magnesium ion binding [GO:0000287];…
Q6DI01	Importin subunit alpha	436607	kpna2	-;NLS-bearing protein import into nucleus [GO:0006607]	nuclear localization sequence binding [GO:0008139];nuclear import signal receptor activity [GO:0061608];-	nucleus [GO:0005634];nucleoplasm [GO:0005654];cytoplasm [GO:0005737];-	-;NLS-bearing protein import into nucleus [GO:0006607];nuclear localization sequence binding [GO:0008139];nuclear import signal receptor activity [GO:0061608];-;nucleus [GO:0005634];nucleoplasm [GO:0005654];cytoplasm [GO:0005737];-
Q1JPU8	Zgc:136566	561272	ppcs	-;coenzyme A biosynthetic process [GO:0015937]	-;phosphopantothenate--cysteine ligase activity [GO:0004632]	-;nucleus [GO:0005634];cytoplasm [GO:0005737]	-;coenzyme A biosynthetic process [GO:0015937];-;phosphopantothenate--cysteine ligase activity [GO:0004632];-;nucleus [GO:0005634];cytoplasm [GO:0005737]
Q6P268	Phosducin-like protein 3	403034	pdcl3	apoptotic process [GO:0006915];-;positive regulation of gene expression [GO:0010628];angiogenesis [GO:0001525]	-	-;endoplasmic reticulum [GO:0005783];cytoplasm [GO:0005737];perinuclear region of cytoplasm [GO:0048471]	apoptotic process [GO:0006915];-;positive regulation of gene expression [GO:0010628];angiogenesis [GO:0001525];-;-;endoplasmic reticulum [GO:0005783];cytoplasm [GO:0005737];perinuclear region of cytoplasm [GO:0048471]
A0A0R4ICY2	RNA-binding motif protein 24a		rbm24a	-	RNA binding [GO:0003723]	-	-;RNA binding [GO:0003723];-
Q5M9N3	Splicing factor, arginine/serine-rich 6b	494133	srsf6b	mRNA splicing, via spliceosome [GO:0000398];alternative mRNA splicing, via spliceosome [GO:0000380];-;mRNA splice site selection [GO:0006376]	RNA binding [GO:0003723];mRNA binding [GO:0003729];-	-;nuclear speck [GO:0016607]	mRNA splicing, via spliceosome [GO:0000398];alternative mRNA splicing, via spliceosome [GO:0000380];-;mRNA splice site selection [GO:0006376];RNA binding [GO:0003723];mRNA binding [GO:0003729];-;-;nuclear speck [GO:0016607]
Q7ZTX2	WD repeat domain 5	406372	wdr5	-;histone H3-K4 methylation [GO:0051568]	histone binding [GO:0042393];-	-;Set1C/COMPASS complex [GO:0048188];protein-containing complex [GO:0032991]	-;histone H3-K4 methylation [GO:0051568];histone binding [GO:0042393];-;-;Set1C/COMPASS complex [GO:0048188];protein-containing complex [GO:0032991]
Q1LXI2	Myosin VAa		myo5aa	-;vesicle transport along actin filament [GO:0030050];actin filament organization [GO:0007015]	actin-dependent ATPase activity [GO:0030898];microfilament motor activity [GO:0000146];ATP binding [GO:0005524];actin filament binding [GO:0051015];-	cytoplasm [GO:0005737];myosin complex [GO:0016459];vesicle [GO:0031982];actin cytoskeleton [GO:0015629];-	-;vesicle transport along actin filament [GO:0030050];actin filament organization [GO:0007015];actin-dependent ATPase activity [GO:0030898];microfilament motor activity [GO:0000146];ATP binding [GO:0005524];actin filament binding [GO:0051015];-;cytoplasm [GO:0005737];myosin complex [GO:0016459];vesicle [GO:0031982];actin cytoskeleton [GO:0015629];-
A0A1D5NSV6	Bloodthirsty-related gene family, member 4		btr04	protein ubiquitination [GO:0016567];-	ubiquitin protein ligase activity [GO:0061630];-;metal ion binding [GO:0046872]	-;cytoplasm [GO:0005737]	protein ubiquitination [GO:0016567];-;ubiquitin protein ligase activity [GO:0061630];-;metal ion binding [GO:0046872];-;cytoplasm [GO:0005737]
Q7ZVT0	Zgc:55673		lsm14b	-	mRNA binding [GO:0003729];-	-;cytoplasm [GO:0005737]	-;mRNA binding [GO:0003729];-;-;cytoplasm [GO:0005737]
A7MBZ3	Zgc:171776 protein	571939		-	carbohydrate binding [GO:0030246]	-	-;carbohydrate binding [GO:0030246];-
A0A2R8Q3Q4	Zgc:152652			-	-	-	-
A2RV29	Zinc finger protein 346	560756	znf346	-	zinc ion binding [GO:0008270];-;double-stranded RNA binding [GO:0003725]	-;nucleus [GO:0005634];cytoplasm [GO:0005737]	-;zinc ion binding [GO:0008270];-;double-stranded RNA binding [GO:0003725];-;nucleus [GO:0005634];cytoplasm [GO:0005737]
Q6TNR9	Phosphoglycerate mutase		pgam1l	glycolytic process [GO:0006096];-	bisphosphoglycerate mutase activity [GO:0004082];-;phosphoglycerate mutase activity [GO:0004619];hydrolase activity [GO:0016787]	-	glycolytic process [GO:0006096];-;bisphosphoglycerate mutase activity [GO:0004082];-;phosphoglycerate mutase activity [GO:0004619];hydrolase activity [GO:0016787];-
A0A2R8QK23	Microtubule-associated tumor suppressor 1b	557250	mtus1b	-	-	nucleus [GO:0005634]	-;-;nucleus [GO:0005634]
Q58EF9	S-adenosylmethionine synthase	791612	mat2ab	S-adenosylmethionine biosynthetic process [GO:0006556];one-carbon metabolic process [GO:0006730];-	methionine adenosyltransferase activity [GO:0004478];ATP binding [GO:0005524];-;metal ion binding [GO:0046872]	methionine adenosyltransferase complex [GO:0048269];-;cytosol [GO:0005829]	S-adenosylmethionine biosynthetic process [GO:0006556];one-carbon metabolic process [GO:0006730];-;methionine adenosyltransferase activity [GO:0004478];ATP binding [GO:0005524];-;metal ion binding [GO:0046872];methionine adenosyltransferase complex [GO:0048269];-;cytosol [GO:0005829]
Q7ZVK5	Pcbp2 protein	321844	pcbp2	regulation of gene expression [GO:0010468];-;regulation of RNA metabolic process [GO:0051252]	single-stranded DNA binding [GO:0003697];mRNA binding [GO:0003729];-;mRNA 3'-UTR binding [GO:0003730]	nucleus [GO:0005634];nucleoplasm [GO:0005654];cytoplasm [GO:0005737];-	regulation of gene expression [GO:0010468];-;regulation of RNA metabolic process [GO:0051252];single-stranded DNA binding [GO:0003697];mRNA binding [GO:0003729];-;mRNA 3'-UTR binding [GO:0003730];nucleus [GO:0005634];nucleoplasm [GO:0005654];cytoplasm [GO:0005737];-
B8JJ32	Sidoreflexin		sfxn3	-;mitochondrial transmembrane transport [GO:1990542];serine import into mitochondrion [GO:0140300]	transmembrane transporter activity [GO:0022857];-;serine transmembrane transporter activity [GO:0022889]	-;integral component of mitochondrial inner membrane [GO:0031305]	-;mitochondrial transmembrane transport [GO:1990542];serine import into mitochondrion [GO:0140300];transmembrane transporter activity [GO:0022857];-;serine transmembrane transporter activity [GO:0022889];-;integral component of mitochondrial inner membrane [GO:0031305]
Q7ZU77	WD repeat domain 8		wrap73	protein localization to mitotic spindle pole body [GO:1902440];mitotic sister chromatid segregation [GO:0000070];-	-	mitotic spindle [GO:0072686];MWP complex [GO:1990811];microtubule organizing center [GO:0005815];-	protein localization to mitotic spindle pole body [GO:1902440];mitotic sister chromatid segregation [GO:0000070];-;-;mitotic spindle [GO:0072686];MWP complex [GO:1990811];microtubule organizing center [GO:0005815];-
A0A0R4IK64	Eukaryotic translation elongation factor 1 delta a (guanine nucleotide exchange protein)		eef1da	-;translational elongation [GO:0006414]	guanyl-nucleotide exchange factor activity [GO:0005085];-;translation elongation factor activity [GO:0003746]	eukaryotic translation elongation factor 1 complex [GO:0005853];-;cytosol [GO:0005829]	-;translational elongation [GO:0006414];guanyl-nucleotide exchange factor activity [GO:0005085];-;translation elongation factor activity [GO:0003746];eukaryotic translation elongation factor 1 complex [GO:0005853];-;cytosol [GO:0005829]
Q802C9	RNA helicase	386634	eif4a1a	cytoplasmic translational initiation [GO:0002183];-	translation initiation factor activity [GO:0003743];ATP binding [GO:0005524];hydrolase activity [GO:0016787];-;RNA helicase activity [GO:0003724]	-	cytoplasmic translational initiation [GO:0002183];-;translation initiation factor activity [GO:0003743];ATP binding [GO:0005524];hydrolase activity [GO:0016787];-;RNA helicase activity [GO:0003724];-
Q7ZSY2	Malate dehydrogenase	335715	mdh1ab	carbohydrate metabolic process [GO:0005975];malate metabolic process [GO:0006108];-;tricarboxylic acid cycle [GO:0006099]	-;L-malate dehydrogenase activity [GO:0030060]	-	carbohydrate metabolic process [GO:0005975];malate metabolic process [GO:0006108];-;tricarboxylic acid cycle [GO:0006099];-;L-malate dehydrogenase activity [GO:0030060];-
Q7ZUP6	Isocitrate dehydrogenase [NADP]	386951	idh2	tricarboxylic acid cycle [GO:0006099];-;isocitrate metabolic process [GO:0006102];glyoxylate cycle [GO:0006097]	NAD binding [GO:0051287];-;magnesium ion binding [GO:0000287];isocitrate dehydrogenase (NADP+) activity [GO:0004450]	-	tricarboxylic acid cycle [GO:0006099];-;isocitrate metabolic process [GO:0006102];glyoxylate cycle [GO:0006097];NAD binding [GO:0051287];-;magnesium ion binding [GO:0000287];isocitrate dehydrogenase (NADP+) activity [GO:0004450];-
A0A2R8Q7N6	Nucleoporin NUP53		nup35	mRNA transport [GO:0051028];-;protein transport [GO:0015031]	structural constituent of nuclear pore [GO:0017056];nucleic acid binding [GO:0003676];-	nuclear membrane [GO:0031965];-;nuclear pore [GO:0005643]	mRNA transport [GO:0051028];-;protein transport [GO:0015031];structural constituent of nuclear pore [GO:0017056];nucleic acid binding [GO:0003676];-;nuclear membrane [GO:0031965];-;nuclear pore [GO:0005643]
Q6DHU8	Lymphokine-activated killer T-cell-originated protein kinase homolog	360218	pbk	-	protein serine kinase activity [GO:0106310];protein threonine kinase activity [GO:0106311];transmembrane receptor protein tyrosine kinase activity [GO:0004714];ATP binding [GO:0005524];MAP kinase kinase activity [GO:0004708]	-	-;protein serine kinase activity [GO:0106310];protein threonine kinase activity [GO:0106311];transmembrane receptor protein tyrosine kinase activity [GO:0004714];ATP binding [GO:0005524];MAP kinase kinase activity [GO:0004708];-
F1QK02	Mitochondrial ribosomal protein S22		mrps22	-	structural constituent of ribosome [GO:0003735];-	mitochondrial small ribosomal subunit [GO:0005763];-	-;structural constituent of ribosome [GO:0003735];-;mitochondrial small ribosomal subunit [GO:0005763];-
A0A0R4IGB5	Si:ch211-235e9.8	100002196	mgarpa	anterograde axonal transport [GO:0008089];-	-	integral component of membrane [GO:0016021];-;mitochondrion [GO:0005739];axon cytoplasm [GO:1904115]	anterograde axonal transport [GO:0008089];-;-;integral component of membrane [GO:0016021];-;mitochondrion [GO:0005739];axon cytoplasm [GO:1904115]
Q08C39	Zgc:153680	562703	mrps5	-;translation [GO:0006412]	structural constituent of ribosome [GO:0003735];RNA binding [GO:0003723];-	mitochondrial small ribosomal subunit [GO:0005763];-	-;translation [GO:0006412];structural constituent of ribosome [GO:0003735];RNA binding [GO:0003723];-;mitochondrial small ribosomal subunit [GO:0005763];-
Q803Q1	Glycogenin 1	406831	gyg1a	glycogen biosynthetic process [GO:0005978];-	-;transferase activity, transferring glycosyl groups [GO:0016757]	-	glycogen biosynthetic process [GO:0005978];-;-;transferase activity, transferring glycosyl groups [GO:0016757];-
E9QCP2	Methionine adenosyltransferase 2 subunit beta	541347	mat2b	S-adenosylmethionine biosynthetic process [GO:0006556];one-carbon metabolic process [GO:0006730]	-	-	S-adenosylmethionine biosynthetic process [GO:0006556];one-carbon metabolic process [GO:0006730];-;-
F1QX75	Charged multivesicular body protein 4c		chmp4c	late endosome to vacuole transport via multivesicular body sorting pathway [GO:0032511];-;vesicle budding from membrane [GO:0006900]	-	multivesicular body [GO:0005771];ESCRT III complex [GO:0000815];-;cytoplasmic side of plasma membrane [GO:0009898]	late endosome to vacuole transport via multivesicular body sorting pathway [GO:0032511];-;vesicle budding from membrane [GO:0006900];-;multivesicular body [GO:0005771];ESCRT III complex [GO:0000815];-;cytoplasmic side of plasma membrane [GO:0009898]
Q6PGV1	V-type proton ATPase subunit d 1	322811	atp6v0d1	cellular iron ion homeostasis [GO:0006879];cellular response to increased oxygen levels [GO:0036295];retina development in camera-type eye [GO:0060041];cilium assembly [GO:0060271];response to copper ion [GO:0046688];vacuolar acidification [GO:0007035];heart looping [GO:0001947];retinal pigment epithelium development [GO:0003406];neuromast hair cell development [GO:0035675];vacuolar transport [GO…	-;proton-transporting ATPase activity, rotational mechanism [GO:0046961]	vacuolar proton-transporting V-type ATPase complex [GO:0016471];lysosomal membrane [GO:0005765];proton-transporting V-type ATPase, V0 domain [GO:0033179];early endosome [GO:0005769];plasma membrane proton-transporting V-type ATPase complex [GO:0033181];-	cellular iron ion homeostasis [GO:0006879];cellular response to increased oxygen levels [GO:0036295];retina development in camera-type eye [GO:0060041];cilium assembly [GO:0060271];response to copper ion [GO:0046688];vacuolar acidification [GO:0007035];heart looping [GO:0001947];retinal pigment epithelium development [GO:0003406];neuromast hair cell development [GO:0035675];vacuolar transport [GO…
Q7ZUW3	Deoxyhypusine synthase		dhps	exocrine pancreas development [GO:0031017];peptidyl-lysine modification to peptidyl-hypusine [GO:0008612];-;type B pancreatic cell development [GO:0003323]	deoxyhypusine synthase activity [GO:0034038];-	-;cytoplasm [GO:0005737]	exocrine pancreas development [GO:0031017];peptidyl-lysine modification to peptidyl-hypusine [GO:0008612];-;type B pancreatic cell development [GO:0003323];deoxyhypusine synthase activity [GO:0034038];-;-;cytoplasm [GO:0005737]
Q6P4U7	Translocating chain-associated membrane protein	266757	tram1	determination of heart left/right asymmetry [GO:0061371];-;protein insertion into ER membrane [GO:0045048];SRP-dependent cotranslational protein targeting to membrane, translocation [GO:0006616]	-	-;integral component of endoplasmic reticulum membrane [GO:0030176]	determination of heart left/right asymmetry [GO:0061371];-;protein insertion into ER membrane [GO:0045048];SRP-dependent cotranslational protein targeting to membrane, translocation [GO:0006616];-;-;integral component of endoplasmic reticulum membrane [GO:0030176]
A4QP67	Hnrnpd protein	560522	hnrnpd	regulation of gene expression [GO:0010468];-	RNA binding [GO:0003723];-;mRNA 3'-UTR binding [GO:0003730]	-;nucleoplasm [GO:0005654];cytoplasm [GO:0005737]	regulation of gene expression [GO:0010468];-;RNA binding [GO:0003723];-;mRNA 3'-UTR binding [GO:0003730];-;nucleoplasm [GO:0005654];cytoplasm [GO:0005737]
Q4G0A1	U2af1 protein		u2af1	mRNA splicing, via spliceosome [GO:0000398];-	-;metal ion binding [GO:0046872];pre-mRNA 3'-splice site binding [GO:0030628]	-;U2AF complex [GO:0089701];spliceosomal complex [GO:0005681]	mRNA splicing, via spliceosome [GO:0000398];-;-;metal ion binding [GO:0046872];pre-mRNA 3'-splice site binding [GO:0030628];-;U2AF complex [GO:0089701];spliceosomal complex [GO:0005681]
Q7ZUE3	Fusion (Involved in t(1216) in malignant liposarcoma)		fus	-;regulation of transcription, DNA-templated [GO:0006355]	RNA binding [GO:0003723];-	nucleus [GO:0005634];-	-;regulation of transcription, DNA-templated [GO:0006355];RNA binding [GO:0003723];-;nucleus [GO:0005634];-
A0A2R8QHE6	DEAD (Asp-Glu-Ala-Asp) box polypeptide 41		ddx41	NIK/NF-kappaB signaling [GO:0038061];-;response to virus [GO:0009615];innate immune response [GO:0045087]	carbohydrate binding [GO:0030246];-	-;integral component of membrane [GO:0016021];nucleus [GO:0005634];cytoplasm [GO:0005737]	NIK/NF-kappaB signaling [GO:0038061];-;response to virus [GO:0009615];innate immune response [GO:0045087];carbohydrate binding [GO:0030246];-;-;integral component of membrane [GO:0016021];nucleus [GO:0005634];cytoplasm [GO:0005737]
Q7ZVG6	E3 ubiquitin-protein ligase Siah1	80955	siah1	multicellular organism development [GO:0007275];neuron apoptotic process [GO:0051402];proteasome-mediated ubiquitin-dependent protein catabolic process [GO:0043161];ubiquitin-dependent protein catabolic process [GO:0006511];-	ubiquitin conjugating enzyme binding [GO:0031624];ubiquitin protein ligase activity [GO:0061630];zinc ion binding [GO:0008270];ubiquitin-protein transferase activity [GO:0004842];-	-;nucleus [GO:0005634];cytoplasm [GO:0005737];cytosol [GO:0005829]	multicellular organism development [GO:0007275];neuron apoptotic process [GO:0051402];proteasome-mediated ubiquitin-dependent protein catabolic process [GO:0043161];ubiquitin-dependent protein catabolic process [GO:0006511];-;ubiquitin conjugating enzyme binding [GO:0031624];ubiquitin protein ligase activity [GO:0061630];zinc ion binding [GO:0008270];ubiquitin-protein transferase activity [GO:000…
A5PMP4	WD repeat domain-containing protein 83		wdr83	-	-	-	-
Q7ZWF0	mRNA export factor	393973	rae1	cell division [GO:0051301];regulation of mitotic spindle organization [GO:0060236];RNA export from nucleus [GO:0006405];mRNA export from nucleus [GO:0006406];transcription-dependent tethering of RNA polymerase II gene DNA at nuclear periphery [GO:0000972];cell cycle [GO:0007049];-	RNA binding [GO:0003723];-;ubiquitin binding [GO:0043130]	-;nuclear pore [GO:0005643];cytoplasm [GO:0005737];mitotic spindle pole [GO:0097431]	cell division [GO:0051301];regulation of mitotic spindle organization [GO:0060236];RNA export from nucleus [GO:0006405];mRNA export from nucleus [GO:0006406];transcription-dependent tethering of RNA polymerase II gene DNA at nuclear periphery [GO:0000972];cell cycle [GO:0007049];-;RNA binding [GO:0003723];-;ubiquitin binding [GO:0043130];-;nuclear pore [GO:0005643];cytoplasm [GO:0005737];mitotic …
Q5RIV3	Peroxisomal assembly protein PEX3		pex3	protein import into peroxisome membrane [GO:0045046];-	protein-macromolecule adaptor activity [GO:0030674];-	integral component of peroxisomal membrane [GO:0005779];-	protein import into peroxisome membrane [GO:0045046];-;protein-macromolecule adaptor activity [GO:0030674];-;integral component of peroxisomal membrane [GO:0005779];-
F1RD28	Alpha-amylase		amy2al1	carbohydrate metabolic process [GO:0005975];-;cellular response to estrogen stimulus [GO:0071391]	-;alpha-amylase activity [GO:0004556];metal ion binding [GO:0046872];alpha-amylase activity (releasing maltohexaose) [GO:0103025]	-	carbohydrate metabolic process [GO:0005975];-;cellular response to estrogen stimulus [GO:0071391];-;alpha-amylase activity [GO:0004556];metal ion binding [GO:0046872];alpha-amylase activity (releasing maltohexaose) [GO:0103025];-
A0A140LH39	Zgc:92287		lemd1	-	-	-	-
E7FAK4	Solute carrier family 17 member 7b		slc17a7b	synaptic transmission, glutamatergic [GO:0035249];neurotransmitter loading into synaptic vesicle [GO:0098700];anion transport [GO:0006820];regulation of synapse structure or activity [GO:0050803];-	transmembrane transporter activity [GO:0022857];L-glutamate transmembrane transporter activity [GO:0005313];neurotransmitter transmembrane transporter activity [GO:0005326];-	integral component of synaptic vesicle membrane [GO:0030285];integral component of membrane [GO:0016021];-;excitatory synapse [GO:0060076]	synaptic transmission, glutamatergic [GO:0035249];neurotransmitter loading into synaptic vesicle [GO:0098700];anion transport [GO:0006820];regulation of synapse structure or activity [GO:0050803];-;transmembrane transporter activity [GO:0022857];L-glutamate transmembrane transporter activity [GO:0005313];neurotransmitter transmembrane transporter activity [GO:0005326];-;integral component of syna…
Q7ZUX5	RNA 3'-terminal phosphate cyclase	321129	rtca	-;RNA processing [GO:0006396]	ATP binding [GO:0005524];-;RNA-3'-phosphate cyclase activity [GO:0003963]	nucleus [GO:0005634];-	-;RNA processing [GO:0006396];ATP binding [GO:0005524];-;RNA-3'-phosphate cyclase activity [GO:0003963];nucleus [GO:0005634];-
D3XDB4	UDP-glucuronosyltransferase	556049	ugt5g2	-	glucuronosyltransferase activity [GO:0015020];-	integral component of membrane [GO:0016021];-;intracellular membrane-bounded organelle [GO:0043231]	-;glucuronosyltransferase activity [GO:0015020];-;integral component of membrane [GO:0016021];-;intracellular membrane-bounded organelle [GO:0043231]
A8WG70	DnaJ (Hsp40) homolog, subfamily C, member 18	559928	dnajc18	cellular response to misfolded protein [GO:0071218];ubiquitin-dependent ERAD pathway [GO:0030433];-;chaperone cofactor-dependent protein refolding [GO:0051085]	-;Hsp70 protein binding [GO:0030544]	-;endoplasmic reticulum membrane [GO:0005789]	cellular response to misfolded protein [GO:0071218];ubiquitin-dependent ERAD pathway [GO:0030433];-;chaperone cofactor-dependent protein refolding [GO:0051085];-;Hsp70 protein binding [GO:0030544];-;endoplasmic reticulum membrane [GO:0005789]
Q5BJJ2	Ribosomal protein L3		rpl3	exocrine pancreas development [GO:0031017];ribosomal large subunit assembly [GO:0000027];-;translation [GO:0006412]	structural constituent of ribosome [GO:0003735];RNA binding [GO:0003723];-	cytosolic large ribosomal subunit [GO:0022625];-	exocrine pancreas development [GO:0031017];ribosomal large subunit assembly [GO:0000027];-;translation [GO:0006412];structural constituent of ribosome [GO:0003735];RNA binding [GO:0003723];-;cytosolic large ribosomal subunit [GO:0022625];-
Q642M9	Trans-1,2-dihydrobenzene-1,2-diol dehydrogenase	449558	dhdh	-	D-xylose 1-dehydrogenase (NADP+) activity [GO:0047837];nucleotide binding [GO:0000166];trans-1,2-dihydrobenzene-1,2-diol dehydrogenase activity [GO:0047115]	-	-;D-xylose 1-dehydrogenase (NADP+) activity [GO:0047837];nucleotide binding [GO:0000166];trans-1,2-dihydrobenzene-1,2-diol dehydrogenase activity [GO:0047115];-
F1QXG2	tRNA selenocysteine 1-associated protein 1	791478	trnau1apb	-	RNA binding [GO:0003723];-	-;nucleus [GO:0005634];cytoplasm [GO:0005737]	-;RNA binding [GO:0003723];-;-;nucleus [GO:0005634];cytoplasm [GO:0005737]
Q6AXK9	THO complex 3	445302	thoc3	mRNA export from nucleus [GO:0006406];-	-	THO complex part of transcription export complex [GO:0000445];-	mRNA export from nucleus [GO:0006406];-;-;THO complex part of transcription export complex [GO:0000445];-
Q5U386	Protein-serine/threonine phosphatase	100003481	ppm1bb	negative regulation of I-kappaB kinase/NF-kappaB signaling [GO:0043124];-;positive regulation of canonical Wnt signaling pathway [GO:0090263];negative regulation of transforming growth factor beta receptor signaling pathway [GO:0030512]	magnesium ion binding [GO:0000287];protein threonine phosphatase activity [GO:0106307];manganese ion binding [GO:0030145];protein serine phosphatase activity [GO:0106306];-	membrane [GO:0016020];nucleus [GO:0005634];-;cytosol [GO:0005829]	negative regulation of I-kappaB kinase/NF-kappaB signaling [GO:0043124];-;positive regulation of canonical Wnt signaling pathway [GO:0090263];negative regulation of transforming growth factor beta receptor signaling pathway [GO:0030512];magnesium ion binding [GO:0000287];protein threonine phosphatase activity [GO:0106307];manganese ion binding [GO:0030145];protein serine phosphatase activity [GO:…
Q66IE6	Nitrilase 1	447900	nit1	nitrogen compound metabolic process [GO:0006807]	-	-	nitrogen compound metabolic process [GO:0006807];-;-
Q6P0G2	Zgc:77262	402952		mRNA splicing, via spliceosome [GO:0000398];-	RNA binding [GO:0003723];mRNA binding [GO:0003729];-	-;nuclear speck [GO:0016607]	mRNA splicing, via spliceosome [GO:0000398];-;RNA binding [GO:0003723];mRNA binding [GO:0003729];-;-;nuclear speck [GO:0016607]
Q6NZ06	Interleukin enhancer-binding factor 2 homolog	406517	ilf2	positive regulation of transcription, DNA-templated [GO:0045893];-	double-stranded RNA binding [GO:0003725];-;DNA binding [GO:0003677]	nucleolus [GO:0005730];nucleus [GO:0005634];-	positive regulation of transcription, DNA-templated [GO:0045893];-;double-stranded RNA binding [GO:0003725];-;DNA binding [GO:0003677];nucleolus [GO:0005730];nucleus [GO:0005634];-
Q7ZTV8	Chloride conductance regulatory protein ICln	30699	clns1a	chloride transport [GO:0006821];spliceosomal snRNP assembly [GO:0000387];axon extension [GO:0048675];cell volume homeostasis [GO:0006884];-	-	methylosome [GO:0034709];pICln-Sm protein complex [GO:0034715];nucleus [GO:0005634];cytosol [GO:0005829];-;plasma membrane [GO:0005886]	chloride transport [GO:0006821];spliceosomal snRNP assembly [GO:0000387];axon extension [GO:0048675];cell volume homeostasis [GO:0006884];-;-;methylosome [GO:0034709];pICln-Sm protein complex [GO:0034715];nucleus [GO:0005634];cytosol [GO:0005829];-;plasma membrane [GO:0005886]
F1R4M2	RAB3A-interacting protein (rabin3)-like 1		rab3il1	exocytosis [GO:0006887];-	guanyl-nucleotide exchange factor activity [GO:0005085];-	-;Golgi to plasma membrane transport vesicle [GO:0070319]	exocytosis [GO:0006887];-;guanyl-nucleotide exchange factor activity [GO:0005085];-;-;Golgi to plasma membrane transport vesicle [GO:0070319]
F1QJD7	Si:ch211-226h8.14		si:ch211-226h8.14	-	carbohydrate binding [GO:0030246];-	integral component of membrane [GO:0016021];-	-;carbohydrate binding [GO:0030246];-;integral component of membrane [GO:0016021];-
F1QV61	Pleckstrin homology domain-containing, family A (phosphoinositide-binding-specific) member 3		plekha3	intermembrane lipid transfer [GO:0120009];ceramide transport [GO:0035627];-	ceramide 1-phosphate transfer activity [GO:1902388];-;ceramide 1-phosphate binding [GO:1902387]	membrane [GO:0016020];-;cytosol [GO:0005829]	intermembrane lipid transfer [GO:0120009];ceramide transport [GO:0035627];-;ceramide 1-phosphate transfer activity [GO:1902388];-;ceramide 1-phosphate binding [GO:1902387];membrane [GO:0016020];-;cytosol [GO:0005829]
Q7ZV55	Eukaryotic translation initiation factor 3 subunit I	406263	eif3i	formation of cytoplasmic translation initiation complex [GO:0001732];sprouting angiogenesis [GO:0002040];cytoplasmic translational initiation [GO:0002183];liver development [GO:0001889];translational initiation [GO:0006413];-	RNA binding [GO:0003723];-;translation initiation factor activity [GO:0003743]	eukaryotic translation initiation factor 3 complex, eIF3m [GO:0071541];eukaryotic translation initiation factor 3 complex [GO:0005852];eukaryotic 43S preinitiation complex [GO:0016282];eukaryotic 48S preinitiation complex [GO:0033290];-	formation of cytoplasmic translation initiation complex [GO:0001732];sprouting angiogenesis [GO:0002040];cytoplasmic translational initiation [GO:0002183];liver development [GO:0001889];translational initiation [GO:0006413];-;RNA binding [GO:0003723];-;translation initiation factor activity [GO:0003743];eukaryotic translation initiation factor 3 complex, eIF3m [GO:0071541];eukaryotic translation …
F1QSC5	Collagen, type I, alpha 1a		col1a1a	fin regeneration [GO:0031101];extracellular matrix organization [GO:0030198];regulation of ossification [GO:0030278];bone remodeling [GO:0046849];fin morphogenesis [GO:0033334];fin development [GO:0033333];bone mineralization involved in bone maturation [GO:0035630];pectoral fin development [GO:0033339];-;skeletal system development [GO:0001501]	metal ion binding [GO:0046872];-;extracellular matrix structural constituent [GO:0005201]	-;extracellular space [GO:0005615];cytoplasm [GO:0005737];extracellular matrix [GO:0031012]	fin regeneration [GO:0031101];extracellular matrix organization [GO:0030198];regulation of ossification [GO:0030278];bone remodeling [GO:0046849];fin morphogenesis [GO:0033334];fin development [GO:0033333];bone mineralization involved in bone maturation [GO:0035630];pectoral fin development [GO:0033339];-;skeletal system development [GO:0001501];metal ion binding [GO:0046872];-;extracellular matr…
Q8QGQ2	Aldehyde dehydrogenase 2		aldh2.1	-;cellular aldehyde metabolic process [GO:0006081]	aldehyde dehydrogenase (NAD+) activity [GO:0004029];-;3-chloroallyl aldehyde dehydrogenase activity [GO:0004028]	-	-;cellular aldehyde metabolic process [GO:0006081];aldehyde dehydrogenase (NAD+) activity [GO:0004029];-;3-chloroallyl aldehyde dehydrogenase activity [GO:0004028];-
A0A2R8Q8J6	Mitochondrial import inner membrane translocase subunit TIM50		timm50	-;protein transport [GO:0015031]	-	integral component of membrane [GO:0016021];TIM23 mitochondrial import inner membrane translocase complex [GO:0005744];-	-;protein transport [GO:0015031];-;integral component of membrane [GO:0016021];TIM23 mitochondrial import inner membrane translocase complex [GO:0005744];-
A2BHA8	Serine and arginine-rich-splicing factor 7a		srsf7a	mRNA splicing, via spliceosome [GO:0000398];-	zinc ion binding [GO:0008270];RNA binding [GO:0003723];-	-;nuclear speck [GO:0016607]	mRNA splicing, via spliceosome [GO:0000398];-;zinc ion binding [GO:0008270];RNA binding [GO:0003723];-;-;nuclear speck [GO:0016607]
Q7SYK6	ADP-ribosylation factor-interacting protein 1 (arfaptin 1)	100003895	arfip1	regulation of Arp2/3 complex-mediated actin nucleation [GO:0034315];intracellular protein transport [GO:0006886];-;regulation of protein secretion [GO:0050708]	protein domain specific binding [GO:0019904];phosphatidylinositol-4-phosphate binding [GO:0070273];-;phospholipid binding [GO:0005543]	-;trans-Golgi network membrane [GO:0032588]	regulation of Arp2/3 complex-mediated actin nucleation [GO:0034315];intracellular protein transport [GO:0006886];-;regulation of protein secretion [GO:0050708];protein domain specific binding [GO:0019904];phosphatidylinositol-4-phosphate binding [GO:0070273];-;phospholipid binding [GO:0005543];-;trans-Golgi network membrane [GO:0032588]
Q9DGE0	Dual specificity mitogen-activated protein kinase kinase 6	65239	map2k6	-;activation of MAPK activity [GO:0000187]	protein serine kinase activity [GO:0106310];protein threonine kinase activity [GO:0106311];ATP binding [GO:0005524];transmembrane receptor protein tyrosine kinase activity [GO:0004714];-;MAP kinase kinase activity [GO:0004708]	-;cytoskeleton [GO:0005856];nucleus [GO:0005634];cytoplasm [GO:0005737]	-;activation of MAPK activity [GO:0000187];protein serine kinase activity [GO:0106310];protein threonine kinase activity [GO:0106311];ATP binding [GO:0005524];transmembrane receptor protein tyrosine kinase activity [GO:0004714];-;MAP kinase kinase activity [GO:0004708];-;cytoskeleton [GO:0005856];nucleus [GO:0005634];cytoplasm [GO:0005737]
A8E551	Pre-mRNA-splicing factor RBM22		rbm22	-	RNA binding [GO:0003723];-;metal ion binding [GO:0046872]	-;spliceosomal complex [GO:0005681]	-;RNA binding [GO:0003723];-;metal ion binding [GO:0046872];-;spliceosomal complex [GO:0005681]
F1RBR6	Parathion hydrolase-related protein	751664	pter	-;catabolic process [GO:0009056]	zinc ion binding [GO:0008270];-	-	-;catabolic process [GO:0009056];zinc ion binding [GO:0008270];-;-
Q501W5	LIM domain-containing protein	554019	lims1	positive regulation of substrate adhesion-dependent cell spreading [GO:1900026];cell-cell adhesion [GO:0098609];positive regulation of integrin-mediated signaling pathway [GO:2001046];regulation of protein kinase B signaling [GO:0051896];heart contraction [GO:0060047];-;cell-cell junction organization [GO:0045216]	-;metal ion binding [GO:0046872]	Z disc [GO:0030018];cytoplasm [GO:0005737];focal adhesion [GO:0005925];intercalated disc [GO:0014704];cell-cell junction [GO:0005911];-	positive regulation of substrate adhesion-dependent cell spreading [GO:1900026];cell-cell adhesion [GO:0098609];positive regulation of integrin-mediated signaling pathway [GO:2001046];regulation of protein kinase B signaling [GO:0051896];heart contraction [GO:0060047];-;cell-cell junction organization [GO:0045216];-;metal ion binding [GO:0046872];Z disc [GO:0030018];cytoplasm [GO:0005737];focal a…
A0A0G2KLF2	Uncharacterized protein	562098	LOC562098	-	-	-	-
A0A0R4IZV7	Stem-loop-binding protein		slbp	retinal ganglion cell axon guidance [GO:0031290];neural retina development [GO:0003407];brain morphogenesis [GO:0048854];photoreceptor cell differentiation [GO:0046530];neuron differentiation [GO:0030182];mRNA transport [GO:0051028];mRNA 3'-end processing by stem-loop binding and cleavage [GO:0006398];-	mRNA binding [GO:0003729];-;histone pre-mRNA stem-loop binding [GO:0071207]	-;histone pre-mRNA 3'end processing complex [GO:0071204];cytoplasm [GO:0005737]	retinal ganglion cell axon guidance [GO:0031290];neural retina development [GO:0003407];brain morphogenesis [GO:0048854];photoreceptor cell differentiation [GO:0046530];neuron differentiation [GO:0030182];mRNA transport [GO:0051028];mRNA 3'-end processing by stem-loop binding and cleavage [GO:0006398];-;mRNA binding [GO:0003729];-;histone pre-mRNA stem-loop binding [GO:0071207];-;histone pre-mRNA…
A0A2R8Q3R8	Aldehyde dehydrogenase 9 family, member A1a, tandem duplicate 2		aldh9a1a.2	-	aldehyde dehydrogenase (NAD+) activity [GO:0004029];4-trimethylammoniobutyraldehyde dehydrogenase activity [GO:0047105];aminobutyraldehyde dehydrogenase activity [GO:0019145]	-	-;aldehyde dehydrogenase (NAD+) activity [GO:0004029];4-trimethylammoniobutyraldehyde dehydrogenase activity [GO:0047105];aminobutyraldehyde dehydrogenase activity [GO:0019145];-
Q5XJT0	CDK-activating kinase assembly factor MAT1	450080	mnat1	regulation of cyclin-dependent protein serine/threonine kinase activity [GO:0000079];DNA repair [GO:0006281];regulation of transcription by RNA polymerase II [GO:0006357];nucleotide-excision repair [GO:0006289];cell cycle [GO:0007049];-	-;metal ion binding [GO:0046872];cyclin-dependent protein serine/threonine kinase activator activity [GO:0061575]	transcription factor TFIIH holo complex [GO:0005675];-	regulation of cyclin-dependent protein serine/threonine kinase activity [GO:0000079];DNA repair [GO:0006281];regulation of transcription by RNA polymerase II [GO:0006357];nucleotide-excision repair [GO:0006289];cell cycle [GO:0007049];-;-;metal ion binding [GO:0046872];cyclin-dependent protein serine/threonine kinase activator activity [GO:0061575];transcription factor TFIIH holo complex [GO:0005…
F1QPP5	PCI domain-containing protein 2	492509	pcid2	-	-	-	-
A0A0R4IAV3	Pyruvate kinase M1/2a		pkma	cellular response to insulin stimulus [GO:0032869];glycolytic process [GO:0006096];-	-;magnesium ion binding [GO:0000287];pyruvate kinase activity [GO:0004743];potassium ion binding [GO:0030955]	-;cytoplasm [GO:0005737]	cellular response to insulin stimulus [GO:0032869];glycolytic process [GO:0006096];-;-;magnesium ion binding [GO:0000287];pyruvate kinase activity [GO:0004743];potassium ion binding [GO:0030955];-;cytoplasm [GO:0005737]
E7EXU2	H/ACA ribonucleoprotein complex subunit		gar1	pseudouridine synthesis [GO:0001522];rRNA processing [GO:0006364];-	RNA binding [GO:0003723];-	nucleolus [GO:0005730];-	pseudouridine synthesis [GO:0001522];rRNA processing [GO:0006364];-;RNA binding [GO:0003723];-;nucleolus [GO:0005730];-
A0A0J9YIY7	Zgc:103482			positive regulation of RNA splicing [GO:0033120];-;positive regulation of translational initiation [GO:0045948]	RNA binding [GO:0003723];-	-;nucleus [GO:0005634];cytoplasm [GO:0005737]	positive regulation of RNA splicing [GO:0033120];-;positive regulation of translational initiation [GO:0045948];RNA binding [GO:0003723];-;-;nucleus [GO:0005634];cytoplasm [GO:0005737]
Q6P123	T-complex protein 1 subunit delta		cct4	response to hypoxia [GO:0001666];-;protein folding [GO:0006457]	ATP binding [GO:0005524];-;ATPase activity [GO:0016887];unfolded protein binding [GO:0051082]	-;chaperonin-containing T-complex [GO:0005832]	response to hypoxia [GO:0001666];-;protein folding [GO:0006457];ATP binding [GO:0005524];-;ATPase activity [GO:0016887];unfolded protein binding [GO:0051082];-;chaperonin-containing T-complex [GO:0005832]
F1QY42	Ring finger protein 220a		rnf220a	protein ubiquitination [GO:0016567];-	ubiquitin protein ligase activity [GO:0061630];-	-	protein ubiquitination [GO:0016567];-;ubiquitin protein ligase activity [GO:0061630];-;-
P79732	Ribonucleoside-diphosphate reductase large subunit		rrm1	DNA replication [GO:0006260];deoxyribonucleotide biosynthetic process [GO:0009263];-	ATP binding [GO:0005524];-;ribonucleoside-diphosphate reductase activity, thioredoxin disulfide as acceptor [GO:0004748]	ribonucleoside-diphosphate reductase complex [GO:0005971];-	DNA replication [GO:0006260];deoxyribonucleotide biosynthetic process [GO:0009263];-;ATP binding [GO:0005524];-;ribonucleoside-diphosphate reductase activity, thioredoxin disulfide as acceptor [GO:0004748];ribonucleoside-diphosphate reductase complex [GO:0005971];-
B8A6H7	Nucleolar autoantigen 36		znf330	-	zinc ion binding [GO:0008270];-	nucleolus [GO:0005730];nucleus [GO:0005634];-	-;zinc ion binding [GO:0008270];-;nucleolus [GO:0005730];nucleus [GO:0005634];-
Q7T2Q9	Transketolase		tktb	-	transketolase activity [GO:0004802];thiamine pyrophosphate binding [GO:0030976];metal ion binding [GO:0046872]	-	-;transketolase activity [GO:0004802];thiamine pyrophosphate binding [GO:0030976];metal ion binding [GO:0046872];-
Q5U3S7	Nitric oxide synthase-interacting protein	492793	nosip	multicellular organism development [GO:0007275];-	ubiquitin protein ligase activity [GO:0061630];-	-;nucleus [GO:0005634];cytoplasm [GO:0005737]	multicellular organism development [GO:0007275];-;ubiquitin protein ligase activity [GO:0061630];-;-;nucleus [GO:0005634];cytoplasm [GO:0005737]
F1QL34	Nudix (nucleoside diphosphate-linked moiety X)-type motif 9	406661	nudt9	regulation of cyclic nucleotide-gated ion channel activity [GO:1902159];-	-;ADP-ribose diphosphatase activity [GO:0047631]	-	regulation of cyclic nucleotide-gated ion channel activity [GO:1902159];-;-;ADP-ribose diphosphatase activity [GO:0047631];-
Q6PGU9	Serine/threonine-protein phosphatase 2A 55 kDa regulatory subunit B	327263	ppp2r2ab	-;blood vessel lumenization [GO:0072554];peptidyl-serine dephosphorylation [GO:0070262]	protein phosphatase regulator activity [GO:0019888];-	-;protein phosphatase type 2A complex [GO:0000159];cytosol [GO:0005829]	-;blood vessel lumenization [GO:0072554];peptidyl-serine dephosphorylation [GO:0070262];protein phosphatase regulator activity [GO:0019888];-;-;protein phosphatase type 2A complex [GO:0000159];cytosol [GO:0005829]
A0A2R8QDN8	Ubiquitin carboxyl-terminal hydrolase		uchl5	protein deubiquitination [GO:0016579];-;cranial skeletal system development [GO:1904888];ubiquitin-dependent protein catabolic process [GO:0006511]	proteasome binding [GO:0070628];thiol-dependent deubiquitinase [GO:0004843];-	-;cytoplasm [GO:0005737];Ino80 complex [GO:0031011]	protein deubiquitination [GO:0016579];-;cranial skeletal system development [GO:1904888];ubiquitin-dependent protein catabolic process [GO:0006511];proteasome binding [GO:0070628];thiol-dependent deubiquitinase [GO:0004843];-;-;cytoplasm [GO:0005737];Ino80 complex [GO:0031011]
I7HJI0	Nucleoporin 37		nup37	heart development [GO:0007507];-	-	-;nuclear pore outer ring [GO:0031080]	heart development [GO:0007507];-;-;-;nuclear pore outer ring [GO:0031080]
A9C4A6	RING-type E3 ubiquitin transferase	559882	mkrn4	protein ubiquitination [GO:0016567];-	ubiquitin protein ligase activity [GO:0061630];-;metal ion binding [GO:0046872]	-	protein ubiquitination [GO:0016567];-;ubiquitin protein ligase activity [GO:0061630];-;metal ion binding [GO:0046872];-
Q6GQM4	Threonine aldolase 1	431723	tha1	-;threonine catabolic process [GO:0006567];glycine biosynthetic process [GO:0006545]	L-allo-threonine aldolase activity [GO:0008732];-	-;cytosol [GO:0005829]	-;threonine catabolic process [GO:0006567];glycine biosynthetic process [GO:0006545];L-allo-threonine aldolase activity [GO:0008732];-;-;cytosol [GO:0005829]
Q78AP9	ADP-ribosylation factor 3b	368822	arf3b	vesicle-mediated transport [GO:0016192];intracellular protein transport [GO:0006886];-	GTP binding [GO:0005525];-	-;plasma membrane [GO:0005886]	vesicle-mediated transport [GO:0016192];intracellular protein transport [GO:0006886];-;GTP binding [GO:0005525];-;-;plasma membrane [GO:0005886]
B0JZK4	Acot9 protein		acot9.1	-;acyl-CoA metabolic process [GO:0006637]	-;acyl-CoA hydrolase activity [GO:0047617]	-;mitochondrion [GO:0005739]	-;acyl-CoA metabolic process [GO:0006637];-;acyl-CoA hydrolase activity [GO:0047617];-;mitochondrion [GO:0005739]
X1WHC2	Aminoacyl tRNA synthetase complex-interacting multifunctional protein 2		aimp2	positive regulation of aminoacyl-tRNA ligase activity [GO:1903632];-	-	-;nucleus [GO:0005634];aminoacyl-tRNA synthetase multienzyme complex [GO:0017101];cytosol [GO:0005829]	positive regulation of aminoacyl-tRNA ligase activity [GO:1903632];-;-;-;nucleus [GO:0005634];aminoacyl-tRNA synthetase multienzyme complex [GO:0017101];cytosol [GO:0005829]
B8JJ22	tRNA (adenine(58)-N(1))-methyltransferase		trmt61a	tRNA methylation [GO:0030488];-	-;tRNA (adenine-N1-)-methyltransferase activity [GO:0016429]	nucleus [GO:0005634];-;tRNA (m1A) methyltransferase complex [GO:0031515]	tRNA methylation [GO:0030488];-;-;tRNA (adenine-N1-)-methyltransferase activity [GO:0016429];nucleus [GO:0005634];-;tRNA (m1A) methyltransferase complex [GO:0031515]
B2GRA4	Chmp4b protein	406766	chmp4bb	vacuolar transport [GO:0007034]	-	-	vacuolar transport [GO:0007034];-;-
E7FFQ7	Carboxypeptidase D, b	555848	cpdb	peptide metabolic process [GO:0006518];protein processing [GO:0016485];-	zinc ion binding [GO:0008270];-;metallocarboxypeptidase activity [GO:0004181]	integral component of membrane [GO:0016021];extracellular space [GO:0005615];-	peptide metabolic process [GO:0006518];protein processing [GO:0016485];-;zinc ion binding [GO:0008270];-;metallocarboxypeptidase activity [GO:0004181];integral component of membrane [GO:0016021];extracellular space [GO:0005615];-
F1QK71	DNA helicase		mcm5	DNA replication initiation [GO:0006270];negative regulation of apoptotic process [GO:0043066];double-strand break repair via break-induced replication [GO:0000727];chordate embryonic development [GO:0043009];pre-replicative complex assembly involved in nuclear cell cycle DNA replication [GO:0006267];mitotic cell cycle [GO:0000278];-	DNA replication origin binding [GO:0003688];ATP binding [GO:0005524];single-stranded DNA binding [GO:0003697];hydrolase activity [GO:0016787];-;DNA helicase activity [GO:0003678]	MCM complex [GO:0042555];nucleus [GO:0005634];-	DNA replication initiation [GO:0006270];negative regulation of apoptotic process [GO:0043066];double-strand break repair via break-induced replication [GO:0000727];chordate embryonic development [GO:0043009];pre-replicative complex assembly involved in nuclear cell cycle DNA replication [GO:0006267];mitotic cell cycle [GO:0000278];-;DNA replication origin binding [GO:0003688];ATP binding [GO:0005…
