# Supplementary material for: Rbm24a dictates mRNA recruitment for germ granule assembly in zebrafish
Source: EMBO J. 2025 Apr 25;44(11):3121–49. doi: 10.1038/s44318-025-00442-z (PMC12130248; doi:10.1038/s44318-025-00442-z)
Supplement: Supplementary file 3 — Data Set EV1 [file 44318_2025_442_MOESM3_ESM.zip › result/GO_KI45_55.xlsx]

## Sheet: 2027_KI45_55
ProteinID	ProteinName	GeneID	GeneName	BP	MF	CC	GO_Term
Q1LWN2	Phosvitin	559475	vtg1	response to estradiol [GO:0032355];response to xenobiotic stimulus [GO:0009410];-;cellular response to estrogen stimulus [GO:0071391]	-;antioxidant activity [GO:0016209];lipid transporter activity [GO:0005319];nutrient reservoir activity [GO:0045735]	-	response to estradiol [GO:0032355];response to xenobiotic stimulus [GO:0009410];-;cellular response to estrogen stimulus [GO:0071391];-;antioxidant activity [GO:0016209];lipid transporter activity [GO:0005319];nutrient reservoir activity [GO:0045735];-
A0A2R8QN47	Phosvitin		vtg4	response to estradiol [GO:0032355];-;cellular response to estrogen stimulus [GO:0071391]	lipid transporter activity [GO:0005319];-;nutrient reservoir activity [GO:0045735]	-;protein-containing complex [GO:0032991]	response to estradiol [GO:0032355];-;cellular response to estrogen stimulus [GO:0071391];lipid transporter activity [GO:0005319];-;nutrient reservoir activity [GO:0045735];-;protein-containing complex [GO:0032991]
Q7ZVF9	Actin, cytoplasmic 2	57935	actbb	-	structural constituent of postsynaptic actin cytoskeleton [GO:0098973];ATP binding [GO:0005524];-	cytoskeleton [GO:0005856];focal adhesion [GO:0005925];actin filament [GO:0005884];nucleus [GO:0005634];-;dense body [GO:0097433];plasma membrane [GO:0005886]	-;structural constituent of postsynaptic actin cytoskeleton [GO:0098973];ATP binding [GO:0005524];-;cytoskeleton [GO:0005856];focal adhesion [GO:0005925];actin filament [GO:0005884];nucleus [GO:0005634];-;dense body [GO:0097433];plasma membrane [GO:0005886]
Q6IQJ2	Tubulin beta chain			-;microtubule cytoskeleton organization [GO:0000226];mitotic cell cycle [GO:0000278]	structural constituent of cytoskeleton [GO:0005200];GTPase activity [GO:0003924];GTP binding [GO:0005525];-	-;microtubule [GO:0005874];cytoplasm [GO:0005737]	-;microtubule cytoskeleton organization [GO:0000226];mitotic cell cycle [GO:0000278];structural constituent of cytoskeleton [GO:0005200];GTPase activity [GO:0003924];GTP binding [GO:0005525];-;-;microtubule [GO:0005874];cytoplasm [GO:0005737]
F1R2S5	Phosvitin		vtg5	response to estradiol [GO:0032355];-;cellular response to estrogen stimulus [GO:0071391]	-;lipid transporter activity [GO:0005319];nutrient reservoir activity [GO:0045735]	-	response to estradiol [GO:0032355];-;cellular response to estrogen stimulus [GO:0071391];-;lipid transporter activity [GO:0005319];nutrient reservoir activity [GO:0045735];-
A0A0R4IPH2	Tubulin beta chain		tubb2b	-;microtubule cytoskeleton organization [GO:0000226];mitotic cell cycle [GO:0000278]	structural constituent of cytoskeleton [GO:0005200];GTPase activity [GO:0003924];GTP binding [GO:0005525];-	-;microtubule [GO:0005874];cytoplasm [GO:0005737]	-;microtubule cytoskeleton organization [GO:0000226];mitotic cell cycle [GO:0000278];structural constituent of cytoskeleton [GO:0005200];GTPase activity [GO:0003924];GTP binding [GO:0005525];-;-;microtubule [GO:0005874];cytoplasm [GO:0005737]
F1QV15	Phosvitin		vtg6	response to estradiol [GO:0032355];-;cellular response to estrogen stimulus [GO:0071391]	-;lipid transporter activity [GO:0005319];nutrient reservoir activity [GO:0045735]	-	response to estradiol [GO:0032355];-;cellular response to estrogen stimulus [GO:0071391];-;lipid transporter activity [GO:0005319];nutrient reservoir activity [GO:0045735];-
Q6NW90	Tubulin beta chain	386701	tubb5	fin regeneration [GO:0031101];-;microtubule cytoskeleton organization [GO:0000226];mitotic cell cycle [GO:0000278]	structural constituent of cytoskeleton [GO:0005200];GTPase activity [GO:0003924];structural molecule activity [GO:0005198];GTP binding [GO:0005525];-	-;cytoskeleton [GO:0005856];microtubule [GO:0005874];cytoplasm [GO:0005737]	fin regeneration [GO:0031101];-;microtubule cytoskeleton organization [GO:0000226];mitotic cell cycle [GO:0000278];structural constituent of cytoskeleton [GO:0005200];GTPase activity [GO:0003924];structural molecule activity [GO:0005198];GTP binding [GO:0005525];-;-;cytoskeleton [GO:0005856];microtubule [GO:0005874];cytoplasm [GO:0005737]
A0A2R8RHW2	Phosvitin		vtg7	response to estradiol [GO:0032355];-;cellular response to estrogen stimulus [GO:0071391]	-;lipid transporter activity [GO:0005319];nutrient reservoir activity [GO:0045735]	-	response to estradiol [GO:0032355];-;cellular response to estrogen stimulus [GO:0071391];-;lipid transporter activity [GO:0005319];nutrient reservoir activity [GO:0045735];-
A7MBS2	Tubulin alpha chain		tuba1c	-;microtubule cytoskeleton organization [GO:0000226];mitotic cell cycle [GO:0000278]	structural constituent of cytoskeleton [GO:0005200];GTPase activity [GO:0003924];GTP binding [GO:0005525];-	-;microtubule [GO:0005874];cytoplasm [GO:0005737]	-;microtubule cytoskeleton organization [GO:0000226];mitotic cell cycle [GO:0000278];structural constituent of cytoskeleton [GO:0005200];GTPase activity [GO:0003924];GTP binding [GO:0005525];-;-;microtubule [GO:0005874];cytoplasm [GO:0005737]
Q6TGS5	Tubulin alpha chain	327377	tuba4l	-;microtubule cytoskeleton organization [GO:0000226];mitotic cell cycle [GO:0000278]	structural constituent of cytoskeleton [GO:0005200];GTPase activity [GO:0003924];GTP binding [GO:0005525];-	-;microtubule [GO:0005874];cytoplasm [GO:0005737]	-;microtubule cytoskeleton organization [GO:0000226];mitotic cell cycle [GO:0000278];structural constituent of cytoskeleton [GO:0005200];GTPase activity [GO:0003924];GTP binding [GO:0005525];-;-;microtubule [GO:0005874];cytoplasm [GO:0005737]
Q6TNP9	Tubulin alpha chain		tuba5	-;microtubule cytoskeleton organization [GO:0000226];mitotic cell cycle [GO:0000278]	structural constituent of cytoskeleton [GO:0005200];GTPase activity [GO:0003924];GTP binding [GO:0005525];-	-;microtubule [GO:0005874];cytoplasm [GO:0005737]	-;microtubule cytoskeleton organization [GO:0000226];mitotic cell cycle [GO:0000278];structural constituent of cytoskeleton [GO:0005200];GTPase activity [GO:0003924];GTP binding [GO:0005525];-;-;microtubule [GO:0005874];cytoplasm [GO:0005737]
Q6P972	Tubulin alpha chain	406303	tuba2	-;microtubule cytoskeleton organization [GO:0000226];mitotic cell cycle [GO:0000278]	structural constituent of cytoskeleton [GO:0005200];GTPase activity [GO:0003924];GTP binding [GO:0005525];-	-;microtubule [GO:0005874];cytoplasm [GO:0005737]	-;microtubule cytoskeleton organization [GO:0000226];mitotic cell cycle [GO:0000278];structural constituent of cytoskeleton [GO:0005200];GTPase activity [GO:0003924];GTP binding [GO:0005525];-;-;microtubule [GO:0005874];cytoplasm [GO:0005737]
Q1JPX8	Aldh2b protein		aldh2.2	regulation of cellular response to drug [GO:2001038];-	aldehyde dehydrogenase (NAD+) activity [GO:0004029];-	-	regulation of cellular response to drug [GO:2001038];-;aldehyde dehydrogenase (NAD+) activity [GO:0004029];-;-
Q1MTC4	Phosvitin	559931	vtg2	response to estradiol [GO:0032355];positive regulation of phagocytosis, engulfment [GO:0060100];-;cellular response to estrogen stimulus [GO:0071391]	lipid transporter activity [GO:0005319];lipoteichoic acid binding [GO:0070891];nutrient reservoir activity [GO:0045735];lipopolysaccharide binding [GO:0001530];-	-	response to estradiol [GO:0032355];positive regulation of phagocytosis, engulfment [GO:0060100];-;cellular response to estrogen stimulus [GO:0071391];lipid transporter activity [GO:0005319];lipoteichoic acid binding [GO:0070891];nutrient reservoir activity [GO:0045735];lipopolysaccharide binding [GO:0001530];-;-
Q7ZUP6	Isocitrate dehydrogenase [NADP]	386951	idh2	tricarboxylic acid cycle [GO:0006099];-;isocitrate metabolic process [GO:0006102];glyoxylate cycle [GO:0006097]	NAD binding [GO:0051287];-;magnesium ion binding [GO:0000287];isocitrate dehydrogenase (NADP+) activity [GO:0004450]	-	tricarboxylic acid cycle [GO:0006099];-;isocitrate metabolic process [GO:0006102];glyoxylate cycle [GO:0006097];NAD binding [GO:0051287];-;magnesium ion binding [GO:0000287];isocitrate dehydrogenase (NADP+) activity [GO:0004450];-
Q6IQR3	Actin alpha cardiac muscle 1a	337770408256	actc1a	atrioventricular canal development [GO:0036302];endocardial cushion morphogenesis [GO:0003203];-;endocardial cushion formation [GO:0003272]	-	dynactin complex [GO:0005869];-	atrioventricular canal development [GO:0036302];endocardial cushion morphogenesis [GO:0003203];-;endocardial cushion formation [GO:0003272];-;dynactin complex [GO:0005869];-
A8WGC6	ATP synthase subunit beta	554135	atp5f1b	mitochondrial ATP synthesis coupled proton transport [GO:0042776];-	ATP binding [GO:0005524];-;proton-transporting ATPase activity, rotational mechanism [GO:0046961];proton-transporting ATP synthase activity, rotational mechanism [GO:0046933]	-;mitochondrial proton-transporting ATP synthase complex [GO:0005753];proton-transporting ATP synthase complex, catalytic core F(1) [GO:0045261]	mitochondrial ATP synthesis coupled proton transport [GO:0042776];-;ATP binding [GO:0005524];-;proton-transporting ATPase activity, rotational mechanism [GO:0046961];proton-transporting ATP synthase activity, rotational mechanism [GO:0046933];-;mitochondrial proton-transporting ATP synthase complex [GO:0005753];proton-transporting ATP synthase complex, catalytic core F(1) [GO:0045261]
A0A2R8RTZ6	Zona pellucida glycoprotein 2, tandem duplicate 5		zp2.5	-	-	extracellular region [GO:0005576]	-;-;extracellular region [GO:0005576]
A2CG95	Medium-chain specific acyl-CoA dehydrogenase, mitochondrial	406283	acadm	medium-chain fatty acid catabolic process [GO:0051793];fatty acid beta-oxidation [GO:0006635];-	medium-chain-acyl-CoA dehydrogenase activity [GO:0070991];-;flavin adenine dinucleotide binding [GO:0050660]	mitochondrial matrix [GO:0005759];-;mitochondrion [GO:0005739]	medium-chain fatty acid catabolic process [GO:0051793];fatty acid beta-oxidation [GO:0006635];-;medium-chain-acyl-CoA dehydrogenase activity [GO:0070991];-;flavin adenine dinucleotide binding [GO:0050660];mitochondrial matrix [GO:0005759];-;mitochondrion [GO:0005739]
Q92005	Elongation factor 1-alpha	30516	eef1a	-;translation [GO:0006412];translational elongation [GO:0006414]	GTPase activity [GO:0003924];GTP binding [GO:0005525];-;translation elongation factor activity [GO:0003746]	-;cytoplasm [GO:0005737]	-;translation [GO:0006412];translational elongation [GO:0006414];GTPase activity [GO:0003924];GTP binding [GO:0005525];-;translation elongation factor activity [GO:0003746];-;cytoplasm [GO:0005737]
Q08BA1	ATP synthase subunit alpha	553755	atp5fa1	-;ATP synthesis coupled proton transport [GO:0015986];defense response to bacterium [GO:0042742]	lipoteichoic acid binding [GO:0070891];ATP binding [GO:0005524];ADP binding [GO:0043531];-;proton-transporting ATP synthase activity, rotational mechanism [GO:0046933]	-;plasma membrane [GO:0005886];proton-transporting ATP synthase complex, catalytic core F(1) [GO:0045261]	-;ATP synthesis coupled proton transport [GO:0015986];defense response to bacterium [GO:0042742];lipoteichoic acid binding [GO:0070891];ATP binding [GO:0005524];ADP binding [GO:0043531];-;proton-transporting ATP synthase activity, rotational mechanism [GO:0046933];-;plasma membrane [GO:0005886];proton-transporting ATP synthase complex, catalytic core F(1) [GO:0045261]
Q6TH14	2-phospho-D-glycerate hydro-lyase	378963	eno3	regulation of vacuole fusion, non-autophagic [GO:0032889];glycolytic process [GO:0006096];-	-;magnesium ion binding [GO:0000287];phosphopyruvate hydratase activity [GO:0004634]	-;phosphopyruvate hydratase complex [GO:0000015]	regulation of vacuole fusion, non-autophagic [GO:0032889];glycolytic process [GO:0006096];-;-;magnesium ion binding [GO:0000287];phosphopyruvate hydratase activity [GO:0004634];-;phosphopyruvate hydratase complex [GO:0000015]
A2BGR9	Aldehyde dehydrogenase 2 family member, tandem duplicate 1		aldh2.1	-;cellular aldehyde metabolic process [GO:0006081]	aldehyde dehydrogenase (NAD+) activity [GO:0004029];-;3-chloroallyl aldehyde dehydrogenase activity [GO:0004028]	-	-;cellular aldehyde metabolic process [GO:0006081];aldehyde dehydrogenase (NAD+) activity [GO:0004029];-;3-chloroallyl aldehyde dehydrogenase activity [GO:0004028];-
Q08CC8	Tubulin beta chain	767806		-;microtubule-based process [GO:0007017]	structural constituent of cytoskeleton [GO:0005200];GTPase activity [GO:0003924];GTP binding [GO:0005525];-	-;microtubule [GO:0005874];cytoplasm [GO:0005737]	-;microtubule-based process [GO:0007017];structural constituent of cytoskeleton [GO:0005200];GTPase activity [GO:0003924];GTP binding [GO:0005525];-;-;microtubule [GO:0005874];cytoplasm [GO:0005737]
Q5BJ17	Elongation factor Tu	541378	tufm	mitochondrial translational elongation [GO:0070125];-;translational elongation [GO:0006414]	GTPase activity [GO:0003924];GTP binding [GO:0005525];-;translation elongation factor activity [GO:0003746]	-;mitochondrion [GO:0005739]	mitochondrial translational elongation [GO:0070125];-;translational elongation [GO:0006414];GTPase activity [GO:0003924];GTP binding [GO:0005525];-;translation elongation factor activity [GO:0003746];-;mitochondrion [GO:0005739]
Q6P969	Elongation factor 1-alpha	336334	eef1a1a	heart development [GO:0007507];-;translation [GO:0006412];translational elongation [GO:0006414]	GTPase activity [GO:0003924];GTP binding [GO:0005525];-;translation elongation factor activity [GO:0003746]	-	heart development [GO:0007507];-;translation [GO:0006412];translational elongation [GO:0006414];GTPase activity [GO:0003924];GTP binding [GO:0005525];-;translation elongation factor activity [GO:0003746];-
Q3T7B3	Vitellogenin 2		vtg2	response to estradiol [GO:0032355];positive regulation of phagocytosis, engulfment [GO:0060100];-;cellular response to estrogen stimulus [GO:0071391]	lipoteichoic acid binding [GO:0070891];lipopolysaccharide binding [GO:0001530];lipid transporter activity [GO:0005319];-	-	response to estradiol [GO:0032355];positive regulation of phagocytosis, engulfment [GO:0060100];-;cellular response to estrogen stimulus [GO:0071391];lipoteichoic acid binding [GO:0070891];lipopolysaccharide binding [GO:0001530];lipid transporter activity [GO:0005319];-;-
Q802C9	RNA helicase	386634	eif4a1a	cytoplasmic translational initiation [GO:0002183];-	translation initiation factor activity [GO:0003743];ATP binding [GO:0005524];hydrolase activity [GO:0016787];-;RNA helicase activity [GO:0003724]	-	cytoplasmic translational initiation [GO:0002183];-;translation initiation factor activity [GO:0003743];ATP binding [GO:0005524];hydrolase activity [GO:0016787];-;RNA helicase activity [GO:0003724];-
A8E503	Histone H3	573997		-	protein heterodimerization activity [GO:0046982];-;DNA binding [GO:0003677]	nucleus [GO:0005634];-;nucleosome [GO:0000786]	-;protein heterodimerization activity [GO:0046982];-;DNA binding [GO:0003677];nucleus [GO:0005634];-;nucleosome [GO:0000786]
Q6IQ59	Ubiquinol-cytochrome c reductase core protein 2b	322549	uqcrc2b	proteolysis [GO:0006508];-	-;metal ion binding [GO:0046872]	-;mitochondrion [GO:0005739]	proteolysis [GO:0006508];-;-;metal ion binding [GO:0046872];-;mitochondrion [GO:0005739]
A8E590	RNA helicase		eif4a1b	cytoplasmic translational initiation [GO:0002183];-	translation initiation factor activity [GO:0003743];ATP binding [GO:0005524];hydrolase activity [GO:0016787];-;RNA helicase activity [GO:0003724]	-	cytoplasmic translational initiation [GO:0002183];-;translation initiation factor activity [GO:0003743];ATP binding [GO:0005524];hydrolase activity [GO:0016787];-;RNA helicase activity [GO:0003724];-
Q6IQP5	2-phospho-D-glycerate hydro-lyase	334116	eno1a	regulation of vacuole fusion, non-autophagic [GO:0032889];glycolytic process [GO:0006096];-	-;magnesium ion binding [GO:0000287];phosphopyruvate hydratase activity [GO:0004634]	-;phosphopyruvate hydratase complex [GO:0000015]	regulation of vacuole fusion, non-autophagic [GO:0032889];glycolytic process [GO:0006096];-;-;magnesium ion binding [GO:0000287];phosphopyruvate hydratase activity [GO:0004634];-;phosphopyruvate hydratase complex [GO:0000015]
Q6P3J5	Eukaryotic translation elongation factor 2	326929	eef2b	-;cellular response to xenobiotic stimulus [GO:0071466];translational elongation [GO:0006414];chordate embryonic development [GO:0043009]	translation elongation factor activity [GO:0003746];GTPase activity [GO:0003924];GTP binding [GO:0005525];-;ribosome binding [GO:0043022]	-;ribonucleoprotein complex [GO:1990904]	-;cellular response to xenobiotic stimulus [GO:0071466];translational elongation [GO:0006414];chordate embryonic development [GO:0043009];translation elongation factor activity [GO:0003746];GTPase activity [GO:0003924];GTP binding [GO:0005525];-;ribosome binding [GO:0043022];-;ribonucleoprotein complex [GO:1990904]
F1QYE3	Zona pellucida sperm-binding protein 3		zp3.2	binding of sperm to zona pellucida [GO:0007339];-;positive regulation of acrosome reaction [GO:2000344];egg coat formation [GO:0035803]	acrosin binding [GO:0032190];structural constituent of egg coat [GO:0035804];-	integral component of membrane [GO:0016021];plasma membrane [GO:0005886];extracellular space [GO:0005615];-;extracellular matrix [GO:0031012]	binding of sperm to zona pellucida [GO:0007339];-;positive regulation of acrosome reaction [GO:2000344];egg coat formation [GO:0035803];acrosin binding [GO:0032190];structural constituent of egg coat [GO:0035804];-;integral component of membrane [GO:0016021];plasma membrane [GO:0005886];extracellular space [GO:0005615];-;extracellular matrix [GO:0031012]
F1QXV8	Phosphoglycerate kinase		pgk1	gluconeogenesis [GO:0006094];positive regulation of oxidative phosphorylation [GO:1903862];response to hypoxia [GO:0001666];glycolytic process [GO:0006096];-	ATP binding [GO:0005524];phosphoglycerate kinase activity [GO:0004618];-;ADP binding [GO:0043531]	-;cytosol [GO:0005829]	gluconeogenesis [GO:0006094];positive regulation of oxidative phosphorylation [GO:1903862];response to hypoxia [GO:0001666];glycolytic process [GO:0006096];-;ATP binding [GO:0005524];phosphoglycerate kinase activity [GO:0004618];-;ADP binding [GO:0043531];-;cytosol [GO:0005829]
Q6PI20	Histone H3.3	100331798336231394076406269550262	h3f3ah3f3b.1h3-5h3f3d	-	protein heterodimerization activity [GO:0046982];-;DNA binding [GO:0003677]	nucleus [GO:0005634];-;nucleosome [GO:0000786]	-;protein heterodimerization activity [GO:0046982];-;DNA binding [GO:0003677];nucleus [GO:0005634];-;nucleosome [GO:0000786]
B5DE31	Y-box-binding protein 1	795398	ybx1	tRNA transport [GO:0051031];epidermis development [GO:0008544];egg activation [GO:0007343];negative regulation of cellular senescence [GO:2000773];establishment of RNA localization [GO:0051236];negative regulation of mRNA processing [GO:0050686];regulation of gene expression [GO:0010468];mRNA processing [GO:0006397];negative regulation of mRNA splicing, via spliceosome [GO:0048025];mRNA stabiliza…	C5-methylcytidine-containing RNA binding [GO:0062153];miRNA binding [GO:0035198];eukaryotic initiation factor 4E binding [GO:0008190];RNA binding [GO:0003723];nucleic acid binding [GO:0003676];DNA binding [GO:0003677];-	nucleus [GO:0005634];extracellular exosome [GO:0070062];P-body [GO:0000932];-	tRNA transport [GO:0051031];epidermis development [GO:0008544];egg activation [GO:0007343];negative regulation of cellular senescence [GO:2000773];establishment of RNA localization [GO:0051236];negative regulation of mRNA processing [GO:0050686];regulation of gene expression [GO:0010468];mRNA processing [GO:0006397];negative regulation of mRNA splicing, via spliceosome [GO:0048025];mRNA stabiliza…
A9LDD9	Glycine hydroxymethyltransferase	100144628	shmt2	protein homotetramerization [GO:0051289];L-serine catabolic process [GO:0006565];one-carbon metabolic process [GO:0006730];methylation [GO:0032259];folic acid metabolic process [GO:0046655];regulation of oxidative phosphorylation [GO:0002082];tetrahydrofolate interconversion [GO:0035999];tetrahydrofolate metabolic process [GO:0046653];glycine biosynthetic process from serine [GO:0019264];-;purine…	pyridoxal phosphate binding [GO:0030170];zinc ion binding [GO:0008270];mRNA 5'-UTR binding [GO:0048027];translation repressor activity, mRNA regulatory element binding [GO:0000900];protein homodimerization activity [GO:0042803];cobalt ion binding [GO:0050897];glycine hydroxymethyltransferase activity [GO:0004372];methyltransferase activity [GO:0008168];-;serine binding [GO:0070905]	cytoplasm [GO:0005737];mitochondrial matrix [GO:0005759];BRISC complex [GO:0070552];mitochondrial inner membrane [GO:0005743];nucleus [GO:0005634];cytosol [GO:0005829];-;mitochondrion [GO:0005739]	protein homotetramerization [GO:0051289];L-serine catabolic process [GO:0006565];one-carbon metabolic process [GO:0006730];methylation [GO:0032259];folic acid metabolic process [GO:0046655];regulation of oxidative phosphorylation [GO:0002082];tetrahydrofolate interconversion [GO:0035999];tetrahydrofolate metabolic process [GO:0046653];glycine biosynthetic process from serine [GO:0019264];-;purine…
Q802C7	TAR DNA-binding protein 43	325052	tardbpb	RNA splicing [GO:0008380];regulation of gene expression [GO:0010468];skeletal muscle tissue development [GO:0007519];axonogenesis [GO:0007409];axon extension [GO:0048675];blood vessel morphogenesis [GO:0048514];mRNA processing [GO:0006397];locomotory behavior [GO:0007626];neuromuscular junction development [GO:0007528];-	RNA binding [GO:0003723];-	nucleoplasm [GO:0005654];-	RNA splicing [GO:0008380];regulation of gene expression [GO:0010468];skeletal muscle tissue development [GO:0007519];axonogenesis [GO:0007409];axon extension [GO:0048675];blood vessel morphogenesis [GO:0048514];mRNA processing [GO:0006397];locomotory behavior [GO:0007626];neuromuscular junction development [GO:0007528];-;RNA binding [GO:0003723];-;nucleoplasm [GO:0005654];-
Q2PZQ8	Zona pellucida sperm-binding protein 3		zp3	binding of sperm to zona pellucida [GO:0007339];-;positive regulation of acrosome reaction [GO:2000344];egg coat formation [GO:0035803]	structural constituent of egg coat [GO:0035804];-	-;integral component of membrane [GO:0016021];extracellular space [GO:0005615];plasma membrane [GO:0005886]	binding of sperm to zona pellucida [GO:0007339];-;positive regulation of acrosome reaction [GO:2000344];egg coat formation [GO:0035803];structural constituent of egg coat [GO:0035804];-;-;integral component of membrane [GO:0016021];extracellular space [GO:0005615];plasma membrane [GO:0005886]
F1QGW6	Eukaryotic translation initiation factor 2 subunit 3	327341	eif2s3	positive regulation of translational fidelity [GO:0045903];-;formation of translation preinitiation complex [GO:0001731]	translation initiation factor activity [GO:0003743];GTPase activity [GO:0003924];-;GTP binding [GO:0005525];tRNA binding [GO:0000049]	eukaryotic translation initiation factor 2 complex [GO:0005850];-;cytosol [GO:0005829]	positive regulation of translational fidelity [GO:0045903];-;formation of translation preinitiation complex [GO:0001731];translation initiation factor activity [GO:0003743];GTPase activity [GO:0003924];-;GTP binding [GO:0005525];tRNA binding [GO:0000049];eukaryotic translation initiation factor 2 complex [GO:0005850];-;cytosol [GO:0005829]
Q6DG71	Zgc:92453 protein		uqcrc2a	-	-;metal ion binding [GO:0046872]	-;mitochondrion [GO:0005739]	-;-;metal ion binding [GO:0046872];-;mitochondrion [GO:0005739]
F1R4N4	Zona pellucida protein AX 4	798996	zpax4	-	-	-	-
Q6NYN8	Eef1g protein		eef1g	-;glutathione metabolic process [GO:0006749]	-;translation elongation factor activity [GO:0003746]	-	-;glutathione metabolic process [GO:0006749];-;translation elongation factor activity [GO:0003746];-
A0A0R4I9F5	Dolichyl-diphosphooligosaccharide--protein glycosyltransferase 48 kDa subunit	406408	ddost	protein N-linked glycosylation via asparagine [GO:0018279];-	-	integral component of membrane [GO:0016021];-;endoplasmic reticulum membrane [GO:0005789]	protein N-linked glycosylation via asparagine [GO:0018279];-;-;integral component of membrane [GO:0016021];-;endoplasmic reticulum membrane [GO:0005789]
Q6NW70	Zona pellucida sperm-binding protein 3		zp3	binding of sperm to zona pellucida [GO:0007339];-;positive regulation of acrosome reaction [GO:2000344];egg coat formation [GO:0035803]	structural constituent of egg coat [GO:0035804];-	-;integral component of membrane [GO:0016021];extracellular space [GO:0005615];plasma membrane [GO:0005886]	binding of sperm to zona pellucida [GO:0007339];-;positive regulation of acrosome reaction [GO:2000344];egg coat formation [GO:0035803];structural constituent of egg coat [GO:0035804];-;-;integral component of membrane [GO:0016021];extracellular space [GO:0005615];plasma membrane [GO:0005886]
P83571	RuvB-like 2	317678	ruvbl2	heart development [GO:0007507];negative regulation of transcription, DNA-templated [GO:0045892];DNA repair [GO:0006281];DNA recombination [GO:0006310];epithelial cilium movement involved in extracellular fluid movement [GO:0003351];box C/D snoRNP assembly [GO:0000492];histone acetylation [GO:0016573];digestive tract development [GO:0048565];motile cilium assembly [GO:0044458];regulation of transc…	ATPase activity [GO:0016887];ATP binding [GO:0005524];-;5'-3' DNA helicase activity [GO:0043139];DNA helicase activity [GO:0003678]	extracellular region [GO:0005576];dynein axonemal particle [GO:0120293];Swr1 complex [GO:0000812];NuA4 histone acetyltransferase complex [GO:0035267];MLL1 complex [GO:0071339];Ino80 complex [GO:0031011];nucleus [GO:0005634];-;R2TP complex [GO:0097255]	heart development [GO:0007507];negative regulation of transcription, DNA-templated [GO:0045892];DNA repair [GO:0006281];DNA recombination [GO:0006310];epithelial cilium movement involved in extracellular fluid movement [GO:0003351];box C/D snoRNP assembly [GO:0000492];histone acetylation [GO:0016573];digestive tract development [GO:0048565];motile cilium assembly [GO:0044458];regulation of transc…
Q90473	Heat shock cognate 71 kDa protein		hspa8	fin regeneration [GO:0031101];protein localization to early endosome [GO:1902946];positive regulation of receptor-mediated endocytosis [GO:0048260];regulation of fibroblast growth factor receptor signaling pathway [GO:0040036];cellular response to unfolded protein [GO:0034620];vesicle-mediated transport [GO:0016192];chaperone cofactor-dependent protein refolding [GO:0051085];-;protein refolding […	ATPase activity [GO:0016887];ATP binding [GO:0005524];protein folding chaperone [GO:0044183];heat shock protein binding [GO:0031072];misfolded protein binding [GO:0051787];-;unfolded protein binding [GO:0051082]	cytoplasm [GO:0005737];plasma membrane [GO:0005886];nucleus [GO:0005634];cytosol [GO:0005829];-	fin regeneration [GO:0031101];protein localization to early endosome [GO:1902946];positive regulation of receptor-mediated endocytosis [GO:0048260];regulation of fibroblast growth factor receptor signaling pathway [GO:0040036];cellular response to unfolded protein [GO:0034620];vesicle-mediated transport [GO:0016192];chaperone cofactor-dependent protein refolding [GO:0051085];-;protein refolding […
Q6P3L9	Glutamate dehydrogenase (NAD(P)(+))	373092	glud1b	glutamate catabolic process [GO:0006538];-	glutamate dehydrogenase (NADP+) activity [GO:0004354];-;glutamate dehydrogenase (NAD+) activity [GO:0004352]	-;mitochondrion [GO:0005739]	glutamate catabolic process [GO:0006538];-;glutamate dehydrogenase (NADP+) activity [GO:0004354];-;glutamate dehydrogenase (NAD+) activity [GO:0004352];-;mitochondrion [GO:0005739]
A0A0R4IKV3	NAD kinase 2, mitochondrial	445071	nadk2	NADP biosynthetic process [GO:0006741];-;NAD metabolic process [GO:0019674]	ATP binding [GO:0005524];-;NAD+ kinase activity [GO:0003951];protein homodimerization activity [GO:0042803]	-;mitochondrion [GO:0005739]	NADP biosynthetic process [GO:0006741];-;NAD metabolic process [GO:0019674];ATP binding [GO:0005524];-;NAD+ kinase activity [GO:0003951];protein homodimerization activity [GO:0042803];-;mitochondrion [GO:0005739]
Q6PGX4	Heat shock cognate 70	393586	hsc70	vesicle-mediated transport [GO:0016192];cellular response to unfolded protein [GO:0034620];chaperone cofactor-dependent protein refolding [GO:0051085];-;protein refolding [GO:0042026]	ATPase activity [GO:0016887];ATP binding [GO:0005524];protein folding chaperone [GO:0044183];heat shock protein binding [GO:0031072];misfolded protein binding [GO:0051787];-;unfolded protein binding [GO:0051082]	cytoplasm [GO:0005737];plasma membrane [GO:0005886];nucleus [GO:0005634];cytosol [GO:0005829];-	vesicle-mediated transport [GO:0016192];cellular response to unfolded protein [GO:0034620];chaperone cofactor-dependent protein refolding [GO:0051085];-;protein refolding [GO:0042026];ATPase activity [GO:0016887];ATP binding [GO:0005524];protein folding chaperone [GO:0044183];heat shock protein binding [GO:0031072];misfolded protein binding [GO:0051787];-;unfolded protein binding [GO:0051082];cyt…
Q6NZW7	Dihydrolipoyllysine-residue succinyltransferase component of 2-oxoglutarate dehydrogenase complex, mitochondrial		dlst	tricarboxylic acid cycle [GO:0006099];ATP biosynthetic process [GO:0006754];L-lysine catabolic process to acetyl-CoA via saccharopine [GO:0033512];heart contraction [GO:0060047];-;hemopoiesis [GO:0030097];mitochondrion morphogenesis [GO:0070584]	dihydrolipoyllysine-residue succinyltransferase activity [GO:0004149];-	mitochondrial matrix [GO:0005759];-;oxoglutarate dehydrogenase complex [GO:0045252]	tricarboxylic acid cycle [GO:0006099];ATP biosynthetic process [GO:0006754];L-lysine catabolic process to acetyl-CoA via saccharopine [GO:0033512];heart contraction [GO:0060047];-;hemopoiesis [GO:0030097];mitochondrion morphogenesis [GO:0070584];dihydrolipoyllysine-residue succinyltransferase activity [GO:0004149];-;mitochondrial matrix [GO:0005759];-;oxoglutarate dehydrogenase complex [GO:004525…
F1Q898	LSM family member 14B	393140	lsm14b	-	mRNA binding [GO:0003729];-	-;cytoplasm [GO:0005737]	-;mRNA binding [GO:0003729];-;-;cytoplasm [GO:0005737]
Q5BJJ2	Ribosomal protein L3		rpl3	exocrine pancreas development [GO:0031017];ribosomal large subunit assembly [GO:0000027];-;translation [GO:0006412]	structural constituent of ribosome [GO:0003735];RNA binding [GO:0003723];-	cytosolic large ribosomal subunit [GO:0022625];-	exocrine pancreas development [GO:0031017];ribosomal large subunit assembly [GO:0000027];-;translation [GO:0006412];structural constituent of ribosome [GO:0003735];RNA binding [GO:0003723];-;cytosolic large ribosomal subunit [GO:0022625];-
A0A0R4ICY2	RNA-binding motif protein 24a		rbm24a	-	RNA binding [GO:0003723]	-	-;RNA binding [GO:0003723];-
Q7ZVA6	Eukaryotic initiation factor 4A-III	394053	eif4a3	regulation of translation [GO:0006417];regulation of alternative mRNA splicing, via spliceosome [GO:0000381];mRNA splicing, via spliceosome [GO:0000398];nuclear-transcribed mRNA catabolic process, nonsense-mediated decay [GO:0000184];mRNA transport [GO:0051028];-	ATP binding [GO:0005524];RNA binding [GO:0003723];mRNA binding [GO:0003729];-;RNA helicase activity [GO:0003724]	nucleolus [GO:0005730];cytoplasm [GO:0005737];nucleus [GO:0005634];catalytic step 2 spliceosome [GO:0071013];nuclear speck [GO:0016607];-;U2-type catalytic step 1 spliceosome [GO:0071006]	regulation of translation [GO:0006417];regulation of alternative mRNA splicing, via spliceosome [GO:0000381];mRNA splicing, via spliceosome [GO:0000398];nuclear-transcribed mRNA catabolic process, nonsense-mediated decay [GO:0000184];mRNA transport [GO:0051028];-;ATP binding [GO:0005524];RNA binding [GO:0003723];mRNA binding [GO:0003729];-;RNA helicase activity [GO:0003724];nucleolus [GO:0005730]…
Q6P5L8	Hydroxysteroid dehydrogenase-like protein 2	322347	hsdl2	-	-;oxidoreductase activity [GO:0016491]	peroxisome [GO:0005777];-;mitochondrion [GO:0005739]	-;-;oxidoreductase activity [GO:0016491];peroxisome [GO:0005777];-;mitochondrion [GO:0005739]
F1R184	Thioredoxin domain-containing 5	406289	txndc5	apoptotic cell clearance [GO:0043277];-	protein disulfide isomerase activity [GO:0003756];-	-;endoplasmic reticulum lumen [GO:0005788]	apoptotic cell clearance [GO:0043277];-;protein disulfide isomerase activity [GO:0003756];-;-;endoplasmic reticulum lumen [GO:0005788]
F1R473	Actin-like 6A		actl6a	regulation of transcription by RNA polymerase II [GO:0006357];histone H4 acetylation [GO:0043967];ATP-dependent chromatin remodeling [GO:0043044];nervous system development [GO:0007399];-	-;chromatin binding [GO:0003682]	-;SWI/SNF complex [GO:0016514];NuA4 histone acetyltransferase complex [GO:0035267]	regulation of transcription by RNA polymerase II [GO:0006357];histone H4 acetylation [GO:0043967];ATP-dependent chromatin remodeling [GO:0043044];nervous system development [GO:0007399];-;-;chromatin binding [GO:0003682];-;SWI/SNF complex [GO:0016514];NuA4 histone acetyltransferase complex [GO:0035267]
Q6NXA6	S-(hydroxymethyl)glutathione dehydrogenase	116517	adh5	formaldehyde catabolic process [GO:0046294];-;ethanol oxidation [GO:0006069]	S-(hydroxymethyl)glutathione dehydrogenase NAD activity [GO:0106322];S-(hydroxymethyl)glutathione dehydrogenase NADP activity [GO:0106321];zinc ion binding [GO:0008270];S-(hydroxymethyl)glutathione dehydrogenase activity [GO:0051903];alcohol dehydrogenase activity, zinc-dependent [GO:0004024];-	-;cytosol [GO:0005829]	formaldehyde catabolic process [GO:0046294];-;ethanol oxidation [GO:0006069];S-(hydroxymethyl)glutathione dehydrogenase NAD activity [GO:0106322];S-(hydroxymethyl)glutathione dehydrogenase NADP activity [GO:0106321];zinc ion binding [GO:0008270];S-(hydroxymethyl)glutathione dehydrogenase activity [GO:0051903];alcohol dehydrogenase activity, zinc-dependent [GO:0004024];-;-;cytosol [GO:0005829]
Q6AZA0	Acetyl-CoA acetyltransferase, mitochondrial	445290	acat1	fatty acid beta-oxidation [GO:0006635];-	-;metal ion binding [GO:0046872];acetyl-CoA C-acetyltransferase activity [GO:0003985]	-;mitochondrion [GO:0005739]	fatty acid beta-oxidation [GO:0006635];-;-;metal ion binding [GO:0046872];acetyl-CoA C-acetyltransferase activity [GO:0003985];-;mitochondrion [GO:0005739]
F1QIH9	Zona pellucida sperm-binding protein 3	100148225	zp3.2	binding of sperm to zona pellucida [GO:0007339];-;positive regulation of acrosome reaction [GO:2000344];egg coat formation [GO:0035803]	acrosin binding [GO:0032190];structural constituent of egg coat [GO:0035804];-	integral component of membrane [GO:0016021];plasma membrane [GO:0005886];extracellular space [GO:0005615];-;extracellular matrix [GO:0031012]	binding of sperm to zona pellucida [GO:0007339];-;positive regulation of acrosome reaction [GO:2000344];egg coat formation [GO:0035803];acrosin binding [GO:0032190];structural constituent of egg coat [GO:0035804];-;integral component of membrane [GO:0016021];plasma membrane [GO:0005886];extracellular space [GO:0005615];-;extracellular matrix [GO:0031012]
B7ZV46	LOC560210 protein		hsp70l	response to cadmium ion [GO:0046686];cellular response to unfolded protein [GO:0034620];response to metal ion [GO:0010038];chaperone cofactor-dependent protein refolding [GO:0051085];blood vessel development [GO:0001568];vesicle-mediated transport [GO:0016192];response to heat [GO:0009408];definitive hemopoiesis [GO:0060216];-;protein refolding [GO:0042026]	ATPase activity [GO:0016887];ATP binding [GO:0005524];ubiquitin protein ligase binding [GO:0031625];protein folding chaperone [GO:0044183];heat shock protein binding [GO:0031072];misfolded protein binding [GO:0051787];-;unfolded protein binding [GO:0051082]	cytoplasm [GO:0005737];plasma membrane [GO:0005886];nucleus [GO:0005634];cytosol [GO:0005829];-	response to cadmium ion [GO:0046686];cellular response to unfolded protein [GO:0034620];response to metal ion [GO:0010038];chaperone cofactor-dependent protein refolding [GO:0051085];blood vessel development [GO:0001568];vesicle-mediated transport [GO:0016192];response to heat [GO:0009408];definitive hemopoiesis [GO:0060216];-;protein refolding [GO:0042026];ATPase activity [GO:0016887];ATP bindin…
Q6NY65	Regulator of chromosome condensation 1	406457	rcc1	Ran protein signal transduction [GO:0031291];regulation of mitotic spindle assembly [GO:1901673];-	-;chromatin binding [GO:0003682]	-;cytoplasm [GO:0005737]	Ran protein signal transduction [GO:0031291];regulation of mitotic spindle assembly [GO:1901673];-;-;chromatin binding [GO:0003682];-;cytoplasm [GO:0005737]
Q0D294	Histone H4	767650		-	protein heterodimerization activity [GO:0046982];-;DNA binding [GO:0003677]	nucleus [GO:0005634];-;nucleosome [GO:0000786]	-;protein heterodimerization activity [GO:0046982];-;DNA binding [GO:0003677];nucleus [GO:0005634];-;nucleosome [GO:0000786]
A1A5X7	TAF15 RNA polymerase II, TATA box-binding protein (TBP)-associated factor	558760	taf15	-;regulation of transcription, DNA-templated [GO:0006355]	transcription coregulator activity [GO:0003712];RNA binding [GO:0003723];-;metal ion binding [GO:0046872]	nucleus [GO:0005634];-	-;regulation of transcription, DNA-templated [GO:0006355];transcription coregulator activity [GO:0003712];RNA binding [GO:0003723];-;metal ion binding [GO:0046872];nucleus [GO:0005634];-
Q90WA5	Protein disulfide-isomerase A6		pdia6	-	protein disulfide isomerase activity [GO:0003756];-	-;melanosome [GO:0042470];endoplasmic reticulum lumen [GO:0005788]	-;protein disulfide isomerase activity [GO:0003756];-;-;melanosome [GO:0042470];endoplasmic reticulum lumen [GO:0005788]
Q90XD4	S-(hydroxymethyl)glutathione dehydrogenase		adh5	formaldehyde catabolic process [GO:0046294];-;ethanol oxidation [GO:0006069]	S-(hydroxymethyl)glutathione dehydrogenase NAD activity [GO:0106322];S-(hydroxymethyl)glutathione dehydrogenase NADP activity [GO:0106321];zinc ion binding [GO:0008270];S-(hydroxymethyl)glutathione dehydrogenase activity [GO:0051903];alcohol dehydrogenase activity, zinc-dependent [GO:0004024];-	-;cytosol [GO:0005829]	formaldehyde catabolic process [GO:0046294];-;ethanol oxidation [GO:0006069];S-(hydroxymethyl)glutathione dehydrogenase NAD activity [GO:0106322];S-(hydroxymethyl)glutathione dehydrogenase NADP activity [GO:0106321];zinc ion binding [GO:0008270];S-(hydroxymethyl)glutathione dehydrogenase activity [GO:0051903];alcohol dehydrogenase activity, zinc-dependent [GO:0004024];-;-;cytosol [GO:0005829]
Q7SXU7	RNA helicase	393917	ddx39b	mRNA splicing, via spliceosome [GO:0000398];mRNA export from nucleus [GO:0006406];-	ATP binding [GO:0005524];RNA binding [GO:0003723];-;RNA helicase activity [GO:0003724]	-	mRNA splicing, via spliceosome [GO:0000398];mRNA export from nucleus [GO:0006406];-;ATP binding [GO:0005524];RNA binding [GO:0003723];-;RNA helicase activity [GO:0003724];-
Q6TGU6	RuvB-like helicase		ruvbl1	DNA repair [GO:0006281];DNA recombination [GO:0006310];-	ATP binding [GO:0005524];5'-3' DNA helicase activity [GO:0043139];-;hydrolase activity [GO:0016787]	-;R2TP complex [GO:0097255];Ino80 complex [GO:0031011];NuA4 histone acetyltransferase complex [GO:0035267]	DNA repair [GO:0006281];DNA recombination [GO:0006310];-;ATP binding [GO:0005524];5'-3' DNA helicase activity [GO:0043139];-;hydrolase activity [GO:0016787];-;R2TP complex [GO:0097255];Ino80 complex [GO:0031011];NuA4 histone acetyltransferase complex [GO:0035267]
A2CEM4	Atlastin 3	449995	atl3	endoplasmic reticulum organization [GO:0007029];-;protein homooligomerization [GO:0051260]	GTPase activity [GO:0003924];GTP binding [GO:0005525];-	integral component of membrane [GO:0016021];-	endoplasmic reticulum organization [GO:0007029];-;protein homooligomerization [GO:0051260];GTPase activity [GO:0003924];GTP binding [GO:0005525];-;integral component of membrane [GO:0016021];-
Q6NZR9	NudC domain containing 3	406472	nudcd3	-;protein folding [GO:0006457]	-;unfolded protein binding [GO:0051082]	-;cytoplasm [GO:0005737]	-;protein folding [GO:0006457];-;unfolded protein binding [GO:0051082];-;cytoplasm [GO:0005737]
Q6PFL9	Thioredoxin domain containing 5	406289	txndc5	apoptotic cell clearance [GO:0043277];-	protein disulfide isomerase activity [GO:0003756];-	-;endoplasmic reticulum lumen [GO:0005788]	apoptotic cell clearance [GO:0043277];-;protein disulfide isomerase activity [GO:0003756];-;-;endoplasmic reticulum lumen [GO:0005788]
Q6NYE2	Protein RCC2 homolog	406455	rcc2	neural crest cell migration [GO:0001755];cell division [GO:0051301];cell cycle [GO:0007049];-	-	nucleolus [GO:0005730];chromosome, centromeric region [GO:0000775];cytoplasm [GO:0005737];midbody [GO:0030496];spindle [GO:0005819];-;plasma membrane [GO:0005886]	neural crest cell migration [GO:0001755];cell division [GO:0051301];cell cycle [GO:0007049];-;-;nucleolus [GO:0005730];chromosome, centromeric region [GO:0000775];cytoplasm [GO:0005737];midbody [GO:0030496];spindle [GO:0005819];-;plasma membrane [GO:0005886]
Q4QRK0	Methionine aminopeptidase 1		metap1	-;protein initiator methionine removal [GO:0070084]	metalloaminopeptidase activity [GO:0070006];-;metal ion binding [GO:0046872]	-;cytoplasm [GO:0005737]	-;protein initiator methionine removal [GO:0070084];metalloaminopeptidase activity [GO:0070006];-;metal ion binding [GO:0046872];-;cytoplasm [GO:0005737]
F1QV31	Keratin 5	797351	krt5	fin regeneration [GO:0031101];-	-	-;keratin filament [GO:0045095]	fin regeneration [GO:0031101];-;-;-;keratin filament [GO:0045095]
Q08CQ0	Zgc:152830	767682		-	manganese ion binding [GO:0030145];metalloaminopeptidase activity [GO:0070006];-	-;cytoplasm [GO:0005737]	-;manganese ion binding [GO:0030145];metalloaminopeptidase activity [GO:0070006];-;-;cytoplasm [GO:0005737]
B8JLB0	Zona pellucida sperm-binding protein 3		zp3b	binding of sperm to zona pellucida [GO:0007339];-;positive regulation of acrosome reaction [GO:2000344];egg coat formation [GO:0035803]	acrosin binding [GO:0032190];structural constituent of egg coat [GO:0035804];-	integral component of membrane [GO:0016021];plasma membrane [GO:0005886];extracellular space [GO:0005615];-;extracellular matrix [GO:0031012]	binding of sperm to zona pellucida [GO:0007339];-;positive regulation of acrosome reaction [GO:2000344];egg coat formation [GO:0035803];acrosin binding [GO:0032190];structural constituent of egg coat [GO:0035804];-;integral component of membrane [GO:0016021];plasma membrane [GO:0005886];extracellular space [GO:0005615];-;extracellular matrix [GO:0031012]
A0A286Y9R5	Zona pellucida sperm-binding protein 3	100536860		binding of sperm to zona pellucida [GO:0007339];-;positive regulation of acrosome reaction [GO:2000344];egg coat formation [GO:0035803]	structural constituent of egg coat [GO:0035804];-	-;integral component of membrane [GO:0016021];extracellular space [GO:0005615];plasma membrane [GO:0005886]	binding of sperm to zona pellucida [GO:0007339];-;positive regulation of acrosome reaction [GO:2000344];egg coat formation [GO:0035803];structural constituent of egg coat [GO:0035804];-;-;integral component of membrane [GO:0016021];extracellular space [GO:0005615];plasma membrane [GO:0005886]
F1Q8P7	Eukaryotic translation initiation factor 2, subunit 2 beta		eif2s2	formation of translation preinitiation complex [GO:0001731];-;formation of cytoplasmic translation initiation complex [GO:0001732]	translation initiation factor binding [GO:0031369];mRNA binding [GO:0003729];-;translation initiation factor activity [GO:0003743]	eukaryotic translation initiation factor 2 complex [GO:0005850];-	formation of translation preinitiation complex [GO:0001731];-;formation of cytoplasmic translation initiation complex [GO:0001732];translation initiation factor binding [GO:0031369];mRNA binding [GO:0003729];-;translation initiation factor activity [GO:0003743];eukaryotic translation initiation factor 2 complex [GO:0005850];-
F8W3L6	Myosin, heavy chain 9a, non-muscle		myh9a	glomerular capillary formation [GO:0072104];glomerular filtration [GO:0003094];glomerulus development [GO:0032835];glomerular basement membrane development [GO:0032836];-;glomerular visceral epithelial cell development [GO:0072015]	ATP binding [GO:0005524];motor activity [GO:0003774];-;actin filament binding [GO:0051015]	myosin complex [GO:0016459];-	glomerular capillary formation [GO:0072104];glomerular filtration [GO:0003094];glomerulus development [GO:0032835];glomerular basement membrane development [GO:0032836];-;glomerular visceral epithelial cell development [GO:0072015];ATP binding [GO:0005524];motor activity [GO:0003774];-;actin filament binding [GO:0051015];myosin complex [GO:0016459];-
Q1LYQ9	Cysteine desulfurase, mitochondrial	562714	nfs1	[2Fe-2S] cluster assembly [GO:0044571];-;iron-sulfur cluster assembly [GO:0016226]	pyridoxal phosphate binding [GO:0030170];cysteine desulfurase activity [GO:0031071];metal ion binding [GO:0046872];iron-sulfur cluster binding [GO:0051536];-	mitochondrion [GO:0005739];nucleus [GO:0005634];-;cytosol [GO:0005829]	[2Fe-2S] cluster assembly [GO:0044571];-;iron-sulfur cluster assembly [GO:0016226];pyridoxal phosphate binding [GO:0030170];cysteine desulfurase activity [GO:0031071];metal ion binding [GO:0046872];iron-sulfur cluster binding [GO:0051536];-;mitochondrion [GO:0005739];nucleus [GO:0005634];-;cytosol [GO:0005829]
A9JT03	Aminopeptidase-like 1		npepl1	-	manganese ion binding [GO:0030145];metalloaminopeptidase activity [GO:0070006];-	-;cytoplasm [GO:0005737]	-;manganese ion binding [GO:0030145];metalloaminopeptidase activity [GO:0070006];-;-;cytoplasm [GO:0005737]
Q5XJA5	Zgc:103482	450001		positive regulation of RNA splicing [GO:0033120];-;positive regulation of translational initiation [GO:0045948]	RNA binding [GO:0003723];-	-;nucleus [GO:0005634];cytoplasm [GO:0005737]	positive regulation of RNA splicing [GO:0033120];-;positive regulation of translational initiation [GO:0045948];RNA binding [GO:0003723];-;-;nucleus [GO:0005634];cytoplasm [GO:0005737]
F8W2N0	Annexin		anxa11b	cytokinetic process [GO:0032506];-;phagocytosis [GO:0006909]	calcium-dependent phospholipid binding [GO:0005544];-;calcium ion binding [GO:0005509]	-;cytoplasm [GO:0005737]	cytokinetic process [GO:0032506];-;phagocytosis [GO:0006909];calcium-dependent phospholipid binding [GO:0005544];-;calcium ion binding [GO:0005509];-;cytoplasm [GO:0005737]
Q7ZUS1	Serine/threonine-protein kinase VRK1	406694	vrk1	cell division [GO:0051301];peptidyl-serine phosphorylation [GO:0018105];Golgi disassembly [GO:0090166];cell cycle [GO:0007049];-	protein serine kinase activity [GO:0106310];protein threonine kinase activity [GO:0106311];ATP binding [GO:0005524];protein serine/threonine kinase activity [GO:0004674];-	nucleus [GO:0005634];Golgi stack [GO:0005795];cytoplasm [GO:0005737];-	cell division [GO:0051301];peptidyl-serine phosphorylation [GO:0018105];Golgi disassembly [GO:0090166];cell cycle [GO:0007049];-;protein serine kinase activity [GO:0106310];protein threonine kinase activity [GO:0106311];ATP binding [GO:0005524];protein serine/threonine kinase activity [GO:0004674];-;nucleus [GO:0005634];Golgi stack [GO:0005795];cytoplasm [GO:0005737];-
P79735	GTP-binding nuclear protein Ran	30572	ran	snRNA import into nucleus [GO:0061015];retina development in camera-type eye [GO:0060041];protein import into nucleus [GO:0006606];neural retina development [GO:0003407];GTP metabolic process [GO:0046039];mitotic sister chromatid segregation [GO:0000070];ribosomal subunit export from nucleus [GO:0000054];-	GTPase activity [GO:0003924];GTP binding [GO:0005525];-;magnesium ion binding [GO:0000287]	cytoplasm [GO:0005737];nuclear envelope [GO:0005635];nucleus [GO:0005634];cytosol [GO:0005829];-	snRNA import into nucleus [GO:0061015];retina development in camera-type eye [GO:0060041];protein import into nucleus [GO:0006606];neural retina development [GO:0003407];GTP metabolic process [GO:0046039];mitotic sister chromatid segregation [GO:0000070];ribosomal subunit export from nucleus [GO:0000054];-;GTPase activity [GO:0003924];GTP binding [GO:0005525];-;magnesium ion binding [GO:0000287];…
Q5RG12	Heat shock protein 90, alpha (cytosolic), class A member 1, tandem duplicate 2	565155	hsp90aa1.2	protein stabilization [GO:0050821];cellular response to heat [GO:0034605];protein folding [GO:0006457];response to antibiotic [GO:0046677];response to cold [GO:0009409];response to heat [GO:0009408];-	ATPase activity [GO:0016887];ATP binding [GO:0005524];disordered domain specific binding [GO:0097718];-;unfolded protein binding [GO:0051082]	cytoplasm [GO:0005737];perinuclear region of cytoplasm [GO:0048471];protein-containing complex [GO:0032991];neuronal cell body [GO:0043025];myelin sheath [GO:0043209];nucleus [GO:0005634];cytosol [GO:0005829];-;plasma membrane [GO:0005886]	protein stabilization [GO:0050821];cellular response to heat [GO:0034605];protein folding [GO:0006457];response to antibiotic [GO:0046677];response to cold [GO:0009409];response to heat [GO:0009408];-;ATPase activity [GO:0016887];ATP binding [GO:0005524];disordered domain specific binding [GO:0097718];-;unfolded protein binding [GO:0051082];cytoplasm [GO:0005737];perinuclear region of cytoplasm […
A4QP71	Nap1l4a protein	337155	nap1l4a	nucleosome assembly [GO:0006334];-;hematopoietic progenitor cell differentiation [GO:0002244]	histone binding [GO:0042393];-;chromatin binding [GO:0003682]	nucleus [GO:0005634];chromatin [GO:0000785];-	nucleosome assembly [GO:0006334];-;hematopoietic progenitor cell differentiation [GO:0002244];histone binding [GO:0042393];-;chromatin binding [GO:0003682];nucleus [GO:0005634];chromatin [GO:0000785];-
Q5TYP2	Zona pellucida sperm-binding protein 3	558677	zp3a.2	binding of sperm to zona pellucida [GO:0007339];-;positive regulation of acrosome reaction [GO:2000344];egg coat formation [GO:0035803]	acrosin binding [GO:0032190];structural constituent of egg coat [GO:0035804];-	integral component of membrane [GO:0016021];plasma membrane [GO:0005886];extracellular space [GO:0005615];-;extracellular matrix [GO:0031012]	binding of sperm to zona pellucida [GO:0007339];-;positive regulation of acrosome reaction [GO:2000344];egg coat formation [GO:0035803];acrosin binding [GO:0032190];structural constituent of egg coat [GO:0035804];-;integral component of membrane [GO:0016021];plasma membrane [GO:0005886];extracellular space [GO:0005615];-;extracellular matrix [GO:0031012]
Q90474	Heat shock protein HSP 90-alpha 1	30591	hsp90a.1	protein stabilization [GO:0050821];cellular response to heat [GO:0034605];positive regulation of nitric oxide biosynthetic process [GO:0045429];protein folding [GO:0006457];skeletal myofibril assembly [GO:0014866];skeletal muscle myosin thick filament assembly [GO:0030241];sarcomerogenesis [GO:0048769];leukocyte migration [GO:0050900];skeletal muscle thin filament assembly [GO:0030240];muscle org…	ATPase activity [GO:0016887];ATP binding [GO:0005524];disordered domain specific binding [GO:0097718];nitric-oxide synthase regulator activity [GO:0030235];-;unfolded protein binding [GO:0051082]	Z disc [GO:0030018];protein-containing complex [GO:0032991];perinuclear region of cytoplasm [GO:0048471];A band [GO:0031672];neuronal cell body [GO:0043025];myelin sheath [GO:0043209];nucleus [GO:0005634];cytosol [GO:0005829];-;plasma membrane [GO:0005886];melanosome [GO:0042470]	protein stabilization [GO:0050821];cellular response to heat [GO:0034605];positive regulation of nitric oxide biosynthetic process [GO:0045429];protein folding [GO:0006457];skeletal myofibril assembly [GO:0014866];skeletal muscle myosin thick filament assembly [GO:0030241];sarcomerogenesis [GO:0048769];leukocyte migration [GO:0050900];skeletal muscle thin filament assembly [GO:0030240];muscle org…
Q68EI0	WD repeat-containing protein 18	445819	wdr18	regulation of DNA-dependent DNA replication initiation [GO:0030174];rRNA processing [GO:0006364];-;Kupffer's vesicle development [GO:0070121];determination of left/right symmetry [GO:0007368]	-	nucleolus [GO:0005730];dynein axonemal particle [GO:0120293];Rix1 complex [GO:0097344];nuclear pre-replicative complex [GO:0005656];-	regulation of DNA-dependent DNA replication initiation [GO:0030174];rRNA processing [GO:0006364];-;Kupffer's vesicle development [GO:0070121];determination of left/right symmetry [GO:0007368];-;nucleolus [GO:0005730];dynein axonemal particle [GO:0120293];Rix1 complex [GO:0097344];nuclear pre-replicative complex [GO:0005656];-
Q58E00	D4, zinc and double PHD fingers family 2,-like	326933	dpf2l	nervous system development [GO:0007399];positive regulation of transcription by RNA polymerase II [GO:0045944];negative regulation of transcription, DNA-templated [GO:0045892];-	histone binding [GO:0042393];-;metal ion binding [GO:0046872];transcription coregulator activity [GO:0003712]	nBAF complex [GO:0071565];-	nervous system development [GO:0007399];positive regulation of transcription by RNA polymerase II [GO:0045944];negative regulation of transcription, DNA-templated [GO:0045892];-;histone binding [GO:0042393];-;metal ion binding [GO:0046872];transcription coregulator activity [GO:0003712];nBAF complex [GO:0071565];-
Q6NZ06	Interleukin enhancer-binding factor 2 homolog	406517	ilf2	positive regulation of transcription, DNA-templated [GO:0045893];-	double-stranded RNA binding [GO:0003725];-;DNA binding [GO:0003677]	nucleolus [GO:0005730];nucleus [GO:0005634];-	positive regulation of transcription, DNA-templated [GO:0045893];-;double-stranded RNA binding [GO:0003725];-;DNA binding [GO:0003677];nucleolus [GO:0005730];nucleus [GO:0005634];-
A0A2R8RRC9	Hydroxyacyl-CoA dehydrogenase trifunctional multienzyme complex subunit beta		hadhb	fatty acid beta-oxidation [GO:0006635];-	-;transferase activity, transferring acyl groups other than amino-acyl groups [GO:0016747]	-;mitochondrion [GO:0005739]	fatty acid beta-oxidation [GO:0006635];-;-;transferase activity, transferring acyl groups other than amino-acyl groups [GO:0016747];-;mitochondrion [GO:0005739]
F1Q7F8	RNA-binding motif protein 4.2	557528	rbm4.2	mRNA splicing, via spliceosome [GO:0000398];-	mRNA 3'-UTR binding [GO:0003730];zinc ion binding [GO:0008270];RNA binding [GO:0003723];mRNA binding [GO:0003729];-	-;nuclear speck [GO:0016607]	mRNA splicing, via spliceosome [GO:0000398];-;mRNA 3'-UTR binding [GO:0003730];zinc ion binding [GO:0008270];RNA binding [GO:0003723];mRNA binding [GO:0003729];-;-;nuclear speck [GO:0016607]
Q6NWC3	40S ribosomal protein S2	406565	rps2	-;translation [GO:0006412]	structural constituent of ribosome [GO:0003735];RNA binding [GO:0003723];-	-;cytosolic small ribosomal subunit [GO:0022627]	-;translation [GO:0006412];structural constituent of ribosome [GO:0003735];RNA binding [GO:0003723];-;-;cytosolic small ribosomal subunit [GO:0022627]
Q7ZUP5	DnaJ (Hsp40) homolog, subfamily A, member 2	406814	dnaja2a	response to heat [GO:0009408];-;protein folding [GO:0006457]	ATP binding [GO:0005524];Hsp70 protein binding [GO:0030544];metal ion binding [GO:0046872];-;unfolded protein binding [GO:0051082]	-;cytosol [GO:0005829]	response to heat [GO:0009408];-;protein folding [GO:0006457];ATP binding [GO:0005524];Hsp70 protein binding [GO:0030544];metal ion binding [GO:0046872];-;unfolded protein binding [GO:0051082];-;cytosol [GO:0005829]
I3IT87	AP-2 complex subunit mu		ap2m1b	intracellular protein transport [GO:0006886];-;endocytosis [GO:0006897]	-;lipid binding [GO:0008289]	-;clathrin adaptor complex [GO:0030131];clathrin-coated pit [GO:0005905]	intracellular protein transport [GO:0006886];-;endocytosis [GO:0006897];-;lipid binding [GO:0008289];-;clathrin adaptor complex [GO:0030131];clathrin-coated pit [GO:0005905]
Q05AL9	Zgc:153629 protein	768289	krt94	-	structural molecule activity [GO:0005198];-	-;intermediate filament [GO:0005882]	-;structural molecule activity [GO:0005198];-;-;intermediate filament [GO:0005882]
Q7ZVA0	WD40 repeat-containing protein SMU1	393168	smu1	mRNA splicing, via spliceosome [GO:0000398];regulation of alternative mRNA splicing, via spliceosome [GO:0000381];-;RNA splicing [GO:0008380]	-	precatalytic spliceosome [GO:0071011];cytoplasm [GO:0005737];nucleus [GO:0005634];nuclear speck [GO:0016607];-;U2-type precatalytic spliceosome [GO:0071005]	mRNA splicing, via spliceosome [GO:0000398];regulation of alternative mRNA splicing, via spliceosome [GO:0000381];-;RNA splicing [GO:0008380];-;precatalytic spliceosome [GO:0071011];cytoplasm [GO:0005737];nucleus [GO:0005634];nuclear speck [GO:0016607];-;U2-type precatalytic spliceosome [GO:0071005]
Q9W792	CCT-alpha	30477	tcp1	-;Kupffer's vesicle development [GO:0070121];protein folding [GO:0006457]	ATP binding [GO:0005524];-;ATPase activity [GO:0016887];unfolded protein binding [GO:0051082]	-;chaperonin-containing T-complex [GO:0005832]	-;Kupffer's vesicle development [GO:0070121];protein folding [GO:0006457];ATP binding [GO:0005524];-;ATPase activity [GO:0016887];unfolded protein binding [GO:0051082];-;chaperonin-containing T-complex [GO:0005832]
Q6NX98	ST13 Hsp70-interacting protein	564225	st13	protein-containing complex assembly [GO:0065003];-;chaperone cofactor-dependent protein refolding [GO:0051085]	protein dimerization activity [GO:0046983];heat shock protein binding [GO:0031072];-	-	protein-containing complex assembly [GO:0065003];-;chaperone cofactor-dependent protein refolding [GO:0051085];protein dimerization activity [GO:0046983];heat shock protein binding [GO:0031072];-;-
A0A2R8Q5U6	Ubiquinol-cytochrome c reductase core protein 1		uqcrc1	-	-;metal ion binding [GO:0046872]	-;mitochondrion [GO:0005739]	-;-;metal ion binding [GO:0046872];-;mitochondrion [GO:0005739]
B8A4B0	Glutamate dehydrogenase (NAD(P)(+))		glud1a	glutamate catabolic process [GO:0006538];-	glutamate dehydrogenase (NADP+) activity [GO:0004354];-;glutamate dehydrogenase (NAD+) activity [GO:0004352]	-;mitochondrion [GO:0005739]	glutamate catabolic process [GO:0006538];-;glutamate dehydrogenase (NADP+) activity [GO:0004354];-;glutamate dehydrogenase (NAD+) activity [GO:0004352];-;mitochondrion [GO:0005739]
A7MCR4	Vaccinia related kinase 1		vrk1	-	protein serine/threonine kinase activity [GO:0004674];ATP binding [GO:0005524]	-	-;protein serine/threonine kinase activity [GO:0004674];ATP binding [GO:0005524];-
Q5TYP5	Zona pellucida sperm-binding protein 3	407714	zp3a.1	binding of sperm to zona pellucida [GO:0007339];-;positive regulation of acrosome reaction [GO:2000344];egg coat formation [GO:0035803]	acrosin binding [GO:0032190];structural constituent of egg coat [GO:0035804];-	integral component of membrane [GO:0016021];plasma membrane [GO:0005886];extracellular space [GO:0005615];-;extracellular matrix [GO:0031012]	binding of sperm to zona pellucida [GO:0007339];-;positive regulation of acrosome reaction [GO:2000344];egg coat formation [GO:0035803];acrosin binding [GO:0032190];structural constituent of egg coat [GO:0035804];-;integral component of membrane [GO:0016021];plasma membrane [GO:0005886];extracellular space [GO:0005615];-;extracellular matrix [GO:0031012]
Q5TYX2	Zona pellucida protein AX 1		zpax1	-	-	-	-
F1QFJ8	Heterogeneous nuclear ribonucleoprotein H1,-like	321556	hnrnph1l	regulation of RNA splicing [GO:0043484];-	RNA binding [GO:0003723];-	nucleoplasm [GO:0005654];-;ribonucleoprotein complex [GO:1990904]	regulation of RNA splicing [GO:0043484];-;RNA binding [GO:0003723];-;nucleoplasm [GO:0005654];-;ribonucleoprotein complex [GO:1990904]
Q8JGM5	60 kDa chaperonin		hspd1	fin regeneration [GO:0031101];positive regulation of T cell activation [GO:0050870];positive regulation of interferon-gamma production [GO:0032729];protein folding [GO:0006457];T cell activation [GO:0042110];mitochondrial unfolded protein response [GO:0034514];positive regulation of interferon-alpha production [GO:0032727];protein import into mitochondrial intermembrane space [GO:0045041];positiv…	ATPase activity [GO:0016887];ATP binding [GO:0005524];chaperone binding [GO:0051087];-;isomerase activity [GO:0016853]	mitochondrial matrix [GO:0005759];mitochondrial inner membrane [GO:0005743];-	fin regeneration [GO:0031101];positive regulation of T cell activation [GO:0050870];positive regulation of interferon-gamma production [GO:0032729];protein folding [GO:0006457];T cell activation [GO:0042110];mitochondrial unfolded protein response [GO:0034514];positive regulation of interferon-alpha production [GO:0032727];protein import into mitochondrial intermembrane space [GO:0045041];positiv…
Q5TZA5	Ubiquitin protein ligase E3 component n-recognin 7		ubr7	-	zinc ion binding [GO:0008270];ubiquitin protein ligase activity [GO:0061630];-	-;cytoplasm [GO:0005737]	-;zinc ion binding [GO:0008270];ubiquitin protein ligase activity [GO:0061630];-;-;cytoplasm [GO:0005737]
Q7ZUY9	Dolichyl-diphosphooligosaccharide--protein glycotransferase	266797	stt3a	protein N-linked glycosylation via asparagine [GO:0018279];-;post-translational protein modification [GO:0043687]	dolichyl-diphosphooligosaccharide-protein glycotransferase activity [GO:0004579];-;metal ion binding [GO:0046872]	integral component of membrane [GO:0016021];-	protein N-linked glycosylation via asparagine [GO:0018279];-;post-translational protein modification [GO:0043687];dolichyl-diphosphooligosaccharide-protein glycotransferase activity [GO:0004579];-;metal ion binding [GO:0046872];integral component of membrane [GO:0016021];-
Q6NWF3	Origin recognition complex subunit 4	406462	orc4	-;DNA replication initiation [GO:0006270];cilium assembly [GO:0060271]	-;DNA replication origin binding [GO:0003688]	nuclear origin of replication recognition complex [GO:0005664];-	-;DNA replication initiation [GO:0006270];cilium assembly [GO:0060271];-;DNA replication origin binding [GO:0003688];nuclear origin of replication recognition complex [GO:0005664];-
Q9DEG7	C-terminal-binding protein 1		ctbp1	-;retinoic acid receptor signaling pathway [GO:0048384]	transcription corepressor activity [GO:0003714];-;NAD binding [GO:0051287];oxidoreductase activity, acting on the CH-OH group of donors, NAD or NADP as acceptor [GO:0016616]	nucleus [GO:0005634];-	-;retinoic acid receptor signaling pathway [GO:0048384];transcription corepressor activity [GO:0003714];-;NAD binding [GO:0051287];oxidoreductase activity, acting on the CH-OH group of donors, NAD or NADP as acceptor [GO:0016616];nucleus [GO:0005634];-
Q6NYF4	Nucleoporin 43	405828	nup43	heart development [GO:0007507];-	-	-;nuclear pore outer ring [GO:0031080]	heart development [GO:0007507];-;-;-;nuclear pore outer ring [GO:0031080]
Q7ZVS0	DnaJ (Hsp40) homolog, subfamily A, member 2, like	324164	dnaja2b	response to heat [GO:0009408];-;protein folding [GO:0006457]	ATP binding [GO:0005524];Hsp70 protein binding [GO:0030544];metal ion binding [GO:0046872];-;unfolded protein binding [GO:0051082]	-;cytosol [GO:0005829]	response to heat [GO:0009408];-;protein folding [GO:0006457];ATP binding [GO:0005524];Hsp70 protein binding [GO:0030544];metal ion binding [GO:0046872];-;unfolded protein binding [GO:0051082];-;cytosol [GO:0005829]
Q803N5	TAR DNA-binding protein 43	386630	tardbpa	RNA splicing [GO:0008380];regulation of gene expression [GO:0010468];skeletal muscle tissue development [GO:0007519];axonogenesis [GO:0007409];axon extension [GO:0048675];blood vessel morphogenesis [GO:0048514];mRNA processing [GO:0006397];locomotory behavior [GO:0007626];neuromuscular junction development [GO:0007528];-	RNA binding [GO:0003723];-	nucleoplasm [GO:0005654];-	RNA splicing [GO:0008380];regulation of gene expression [GO:0010468];skeletal muscle tissue development [GO:0007519];axonogenesis [GO:0007409];axon extension [GO:0048675];blood vessel morphogenesis [GO:0048514];mRNA processing [GO:0006397];locomotory behavior [GO:0007626];neuromuscular junction development [GO:0007528];-;RNA binding [GO:0003723];-;nucleoplasm [GO:0005654];-
A0A0R4INZ8	Dihydrolipoamide acetyltransferase component of pyruvate dehydrogenase complex		dbt	-;branched-chain amino acid metabolic process [GO:0009081]	lipoic acid binding [GO:0031405];-;acetyltransferase activity [GO:0016407]	mitochondrial matrix [GO:0005759];cytoplasm [GO:0005737];-;mitochondrion [GO:0005739]	-;branched-chain amino acid metabolic process [GO:0009081];lipoic acid binding [GO:0031405];-;acetyltransferase activity [GO:0016407];mitochondrial matrix [GO:0005759];cytoplasm [GO:0005737];-;mitochondrion [GO:0005739]
Q6PGU9	Serine/threonine-protein phosphatase 2A 55 kDa regulatory subunit B	327263	ppp2r2ab	-;blood vessel lumenization [GO:0072554];peptidyl-serine dephosphorylation [GO:0070262]	protein phosphatase regulator activity [GO:0019888];-	-;protein phosphatase type 2A complex [GO:0000159];cytosol [GO:0005829]	-;blood vessel lumenization [GO:0072554];peptidyl-serine dephosphorylation [GO:0070262];protein phosphatase regulator activity [GO:0019888];-;-;protein phosphatase type 2A complex [GO:0000159];cytosol [GO:0005829]
Q6P123	T-complex protein 1 subunit delta		cct4	response to hypoxia [GO:0001666];-;protein folding [GO:0006457]	ATP binding [GO:0005524];-;ATPase activity [GO:0016887];unfolded protein binding [GO:0051082]	-;chaperonin-containing T-complex [GO:0005832]	response to hypoxia [GO:0001666];-;protein folding [GO:0006457];ATP binding [GO:0005524];-;ATPase activity [GO:0016887];unfolded protein binding [GO:0051082];-;chaperonin-containing T-complex [GO:0005832]
E9QBV1	Clathrin heavy chain	503600	cltcb	vesicle-mediated transport [GO:0016192];intracellular protein transport [GO:0006886];-	structural molecule activity [GO:0005198];clathrin light chain binding [GO:0032051];-	clathrin complex [GO:0071439];-;clathrin coat of coated pit [GO:0030132];clathrin coat of trans-Golgi network vesicle [GO:0030130]	vesicle-mediated transport [GO:0016192];intracellular protein transport [GO:0006886];-;structural molecule activity [GO:0005198];clathrin light chain binding [GO:0032051];-;clathrin complex [GO:0071439];-;clathrin coat of coated pit [GO:0030132];clathrin coat of trans-Golgi network vesicle [GO:0030130]
F1QN45	Si:dkey-88l16.3		si:dkey-88l16.3	receptor-mediated endocytosis [GO:0006898];-	hormone binding [GO:0042562];-;calcium ion binding [GO:0005509]	integral component of membrane [GO:0016021];plasma membrane [GO:0005886];receptor complex [GO:0043235];apical plasma membrane [GO:0016324];-	receptor-mediated endocytosis [GO:0006898];-;hormone binding [GO:0042562];-;calcium ion binding [GO:0005509];integral component of membrane [GO:0016021];plasma membrane [GO:0005886];receptor complex [GO:0043235];apical plasma membrane [GO:0016324];-
Q71PD7	Histone H2A.V	252913	h2az2a	chromatin silencing [GO:0006342];-	protein heterodimerization activity [GO:0046982];-;DNA binding [GO:0003677]	nucleus [GO:0005634];-;nucleosome [GO:0000786]	chromatin silencing [GO:0006342];-;protein heterodimerization activity [GO:0046982];-;DNA binding [GO:0003677];nucleus [GO:0005634];-;nucleosome [GO:0000786]
F1QC84	Coagulation factor XIII, A1 polypeptide a, tandem duplicate 1	767742	f13a1a.1	-;peptide cross-linking [GO:0018149];blood coagulation, fibrin clot formation [GO:0072378]	-;protein-glutamine gamma-glutamyltransferase activity [GO:0003810]	-	-;peptide cross-linking [GO:0018149];blood coagulation, fibrin clot formation [GO:0072378];-;protein-glutamine gamma-glutamyltransferase activity [GO:0003810];-
Q66HU5	Histone acetyltransferase type B catalytic subunit	447833	hat1	-;histone H4 acetylation [GO:0043967];chromatin silencing at telomere [GO:0006348]	H4 histone acetyltransferase activity [GO:0010485];-;histone binding [GO:0042393]	chromosome, telomeric region [GO:0000781];nucleus [GO:0005634];-	-;histone H4 acetylation [GO:0043967];chromatin silencing at telomere [GO:0006348];H4 histone acetyltransferase activity [GO:0010485];-;histone binding [GO:0042393];chromosome, telomeric region [GO:0000781];nucleus [GO:0005634];-
Q7ZWC4	Protein pelota homolog	394111	pelo	nuclear-transcribed mRNA catabolic process, no-go decay [GO:0070966];cell division [GO:0051301];ribosome disassembly [GO:0032790];nonfunctional rRNA decay [GO:0070651];RNA surveillance [GO:0071025];cell cycle [GO:0007049];-;nuclear-transcribed mRNA catabolic process, non-stop decay [GO:0070481]	endonuclease activity [GO:0004519];-;metal ion binding [GO:0046872]	-;nucleus [GO:0005634];cytoplasm [GO:0005737]	nuclear-transcribed mRNA catabolic process, no-go decay [GO:0070966];cell division [GO:0051301];ribosome disassembly [GO:0032790];nonfunctional rRNA decay [GO:0070651];RNA surveillance [GO:0071025];cell cycle [GO:0007049];-;nuclear-transcribed mRNA catabolic process, non-stop decay [GO:0070481];endonuclease activity [GO:0004519];-;metal ion binding [GO:0046872];-;nucleus [GO:0005634];cytoplasm [G…
Q7ZV37	Protein phosphatase methylesterase 1	335124	ppme1	protein demethylation [GO:0006482];-	protein methylesterase activity [GO:0051723];-	-	protein demethylation [GO:0006482];-;protein methylesterase activity [GO:0051723];-;-
A7MD63	Zp3a.2 protein		zp3a.2	mismatch repair [GO:0006298];binding of sperm to zona pellucida [GO:0007339];-;egg coat formation [GO:0035803]	-;ATP binding [GO:0005524];structural constituent of egg coat [GO:0035804];mismatched DNA binding [GO:0030983]	-	mismatch repair [GO:0006298];binding of sperm to zona pellucida [GO:0007339];-;egg coat formation [GO:0035803];-;ATP binding [GO:0005524];structural constituent of egg coat [GO:0035804];mismatched DNA binding [GO:0030983];-
E7FD91	RNA helicase	564633	ddx6	P-body assembly [GO:0033962];response to heat [GO:0009408];-;stress granule assembly [GO:0034063]	ATP binding [GO:0005524];mRNA binding [GO:0003729];hydrolase activity [GO:0016787];-;RNA helicase activity [GO:0003724]	-;cytoplasmic ribonucleoprotein granule [GO:0036464];cytoplasmic stress granule [GO:0010494];P-body [GO:0000932]	P-body assembly [GO:0033962];response to heat [GO:0009408];-;stress granule assembly [GO:0034063];ATP binding [GO:0005524];mRNA binding [GO:0003729];hydrolase activity [GO:0016787];-;RNA helicase activity [GO:0003724];-;cytoplasmic ribonucleoprotein granule [GO:0036464];cytoplasmic stress granule [GO:0010494];P-body [GO:0000932]
Q1LXD4	Histone-binding protein RBBP4		rbbp4	-	-	nucleus [GO:0005634]	-;-;nucleus [GO:0005634]
F1QYU7	S-adenosylmethionine synthase	323329	mat2aa	circulatory system development [GO:0072359];one-carbon metabolic process [GO:0006730];cardiac muscle cell development [GO:0055013];S-adenosylmethionine biosynthetic process [GO:0006556];-	methionine adenosyltransferase activity [GO:0004478];ATP binding [GO:0005524];-;metal ion binding [GO:0046872]	methionine adenosyltransferase complex [GO:0048269];-;cytosol [GO:0005829]	circulatory system development [GO:0072359];one-carbon metabolic process [GO:0006730];cardiac muscle cell development [GO:0055013];S-adenosylmethionine biosynthetic process [GO:0006556];-;methionine adenosyltransferase activity [GO:0004478];ATP binding [GO:0005524];-;metal ion binding [GO:0046872];methionine adenosyltransferase complex [GO:0048269];-;cytosol [GO:0005829]
Q6PBI0	Succinate--CoA ligase [ADP-forming] subunit beta, mitochondrial	406299	sucla2	succinyl-CoA metabolic process [GO:0006104];tricarboxylic acid cycle [GO:0006099];-	magnesium ion binding [GO:0000287];ATP binding [GO:0005524];succinate-CoA ligase (GDP-forming) activity [GO:0004776];succinate-CoA ligase (ADP-forming) activity [GO:0004775];-	succinate-CoA ligase complex [GO:0042709];-;mitochondrion [GO:0005739]	succinyl-CoA metabolic process [GO:0006104];tricarboxylic acid cycle [GO:0006099];-;magnesium ion binding [GO:0000287];ATP binding [GO:0005524];succinate-CoA ligase (GDP-forming) activity [GO:0004776];succinate-CoA ligase (ADP-forming) activity [GO:0004775];-;succinate-CoA ligase complex [GO:0042709];-;mitochondrion [GO:0005739]
Q9DFG8	Probable E3 ubiquitin-protein ligase makorin-2	170783	mkrn2	nervous system development [GO:0007399];protein ubiquitination [GO:0016567];-;cell differentiation [GO:0030154]	ubiquitin protein ligase activity [GO:0061630];-;metal ion binding [GO:0046872]	-	nervous system development [GO:0007399];protein ubiquitination [GO:0016567];-;cell differentiation [GO:0030154];ubiquitin protein ligase activity [GO:0061630];-;metal ion binding [GO:0046872];-
Q6P0U6	DnaJ (Hsp40) homolog, subfamily C, member 3	322544	dnajc3a	-;protein folding in endoplasmic reticulum [GO:0034975]	chaperone binding [GO:0051087];-;misfolded protein binding [GO:0051787]	endoplasmic reticulum [GO:0005783];-	-;protein folding in endoplasmic reticulum [GO:0034975];chaperone binding [GO:0051087];-;misfolded protein binding [GO:0051787];endoplasmic reticulum [GO:0005783];-
Q802Z5	Non-POU domain-containing, octamer-binding	321994	nono	mRNA splicing, via spliceosome [GO:0000398];somite development [GO:0061053];otic vesicle development [GO:0071599];central nervous system development [GO:0007417];rhythmic process [GO:0048511];regulation of transcription, DNA-templated [GO:0006355];-	RNA binding [GO:0003723];transcription regulatory region sequence-specific DNA binding [GO:0000976];nucleic acid binding [GO:0003676];-	nucleus [GO:0005634];-;nuclear speck [GO:0016607]	mRNA splicing, via spliceosome [GO:0000398];somite development [GO:0061053];otic vesicle development [GO:0071599];central nervous system development [GO:0007417];rhythmic process [GO:0048511];regulation of transcription, DNA-templated [GO:0006355];-;RNA binding [GO:0003723];transcription regulatory region sequence-specific DNA binding [GO:0000976];nucleic acid binding [GO:0003676];-;nucleus [GO:0…
Q6PI45	Zgc:55347	406843	igbp1	regulation of signal transduction [GO:0009966];regulation of dephosphorylation [GO:0035303];-	protein phosphatase 2A binding [GO:0051721];-	-;cytosol [GO:0005829]	regulation of signal transduction [GO:0009966];regulation of dephosphorylation [GO:0035303];-;protein phosphatase 2A binding [GO:0051721];-;-;cytosol [GO:0005829]
A7MBZ6	Zona pellucida sperm-binding protein 3	100126104	zp3e	binding of sperm to zona pellucida [GO:0007339];-;positive regulation of acrosome reaction [GO:2000344];egg coat formation [GO:0035803]	acrosin binding [GO:0032190];structural constituent of egg coat [GO:0035804];-	integral component of membrane [GO:0016021];plasma membrane [GO:0005886];extracellular space [GO:0005615];-;extracellular matrix [GO:0031012]	binding of sperm to zona pellucida [GO:0007339];-;positive regulation of acrosome reaction [GO:2000344];egg coat formation [GO:0035803];acrosin binding [GO:0032190];structural constituent of egg coat [GO:0035804];-;integral component of membrane [GO:0016021];plasma membrane [GO:0005886];extracellular space [GO:0005615];-;extracellular matrix [GO:0031012]
Q6AZC1	Proteasome (Prosome, macropain) 26S subunit, ATPase, 5	445285	psmc5	modulation of chemical synaptic transmission [GO:0050804];proteasome-mediated ubiquitin-dependent protein catabolic process [GO:0043161];-;positive regulation of RNA polymerase II transcription preinitiation complex assembly [GO:0045899]	TBP-class protein binding [GO:0017025];ATP binding [GO:0005524];transcription factor binding [GO:0008134];proteasome-activating ATPase activity [GO:0036402];-;thyrotropin-releasing hormone receptor binding [GO:0031531]	postsynapse [GO:0098794];cytoplasm [GO:0005737];proteasome regulatory particle, base subcomplex [GO:0008540];cytosolic proteasome complex [GO:0031597];nuclear proteasome complex [GO:0031595];nucleus [GO:0005634];proteasome complex [GO:0000502];-	modulation of chemical synaptic transmission [GO:0050804];proteasome-mediated ubiquitin-dependent protein catabolic process [GO:0043161];-;positive regulation of RNA polymerase II transcription preinitiation complex assembly [GO:0045899];TBP-class protein binding [GO:0017025];ATP binding [GO:0005524];transcription factor binding [GO:0008134];proteasome-activating ATPase activity [GO:0036402];-;th…
B0S7S1	DNA helicase		mcm6l	DNA replication initiation [GO:0006270];mitotic DNA replication [GO:1902969];double-strand break repair via break-induced replication [GO:0000727];DNA unwinding involved in DNA replication [GO:0006268];pre-replicative complex assembly involved in nuclear cell cycle DNA replication [GO:0006267];-	DNA replication origin binding [GO:0003688];ATP binding [GO:0005524];single-stranded DNA binding [GO:0003697];hydrolase activity [GO:0016787];-;DNA helicase activity [GO:0003678]	MCM complex [GO:0042555];nucleus [GO:0005634];-	DNA replication initiation [GO:0006270];mitotic DNA replication [GO:1902969];double-strand break repair via break-induced replication [GO:0000727];DNA unwinding involved in DNA replication [GO:0006268];pre-replicative complex assembly involved in nuclear cell cycle DNA replication [GO:0006267];-;DNA replication origin binding [GO:0003688];ATP binding [GO:0005524];single-stranded DNA binding [GO:0…
A5JNG8	Nanog	792333	nanog	yolk syncytial layer development [GO:0106336];nucleosome organization [GO:0034728];endoderm formation [GO:0001706];regulation of gene expression [GO:0010468];regulation of transcription by RNA polymerase II [GO:0006357];actin cytoskeleton organization [GO:0030036];regulation of gene silencing [GO:0060968];regulation of germ cell proliferation [GO:1905936];cortical microtubule organization [GO:004…	identical protein binding [GO:0042802];RNA polymerase II cis-regulatory region sequence-specific DNA binding [GO:0000978];DNA-binding transcription factor activity, RNA polymerase II-specific [GO:0000981];sequence-specific DNA binding [GO:0043565];-;chromatin binding [GO:0003682]	nucleus [GO:0005634];-	yolk syncytial layer development [GO:0106336];nucleosome organization [GO:0034728];endoderm formation [GO:0001706];regulation of gene expression [GO:0010468];regulation of transcription by RNA polymerase II [GO:0006357];actin cytoskeleton organization [GO:0030036];regulation of gene silencing [GO:0060968];regulation of germ cell proliferation [GO:1905936];cortical microtubule organization [GO:004…
Q6NWC9	G kinase-anchoring protein 1	406581	gkap1	-;signal transduction [GO:0007165]	-	Golgi apparatus [GO:0005794];-	-;signal transduction [GO:0007165];-;Golgi apparatus [GO:0005794];-
X1WHF1	Histone H2B	563569	si:dkey-261m9.6	nucleosome assembly [GO:0006334];-	protein heterodimerization activity [GO:0046982];-;DNA binding [GO:0003677]	nucleus [GO:0005634];-;nucleosome [GO:0000786]	nucleosome assembly [GO:0006334];-;protein heterodimerization activity [GO:0046982];-;DNA binding [GO:0003677];nucleus [GO:0005634];-;nucleosome [GO:0000786]
Q803X7	Nap1l1 protein	368260	nap1l1	nucleosome assembly [GO:0006334];-;response to yeast [GO:0001878]	histone binding [GO:0042393];-;chromatin binding [GO:0003682]	nucleus [GO:0005634];chromatin [GO:0000785];-	nucleosome assembly [GO:0006334];-;response to yeast [GO:0001878];histone binding [GO:0042393];-;chromatin binding [GO:0003682];nucleus [GO:0005634];chromatin [GO:0000785];-
Q7ZSZ0	RAB1A, member RAS oncogene family	368883	rab1ab	intracellular protein transport [GO:0006886];-;autophagosome assembly [GO:0000045]	GTPase activity [GO:0003924];GTP binding [GO:0005525];-	-;endomembrane system [GO:0012505]	intracellular protein transport [GO:0006886];-;autophagosome assembly [GO:0000045];GTPase activity [GO:0003924];GTP binding [GO:0005525];-;-;endomembrane system [GO:0012505]
Q9IBD0	CUGBP Elav-like family member 1	58137	celf1	regulation of alternative mRNA splicing, via spliceosome [GO:0000381];lens fiber cell differentiation [GO:0070306];positive regulation of mRNA catabolic process [GO:0061014];pancreas morphogenesis [GO:0061113];developmental cell growth [GO:0048588];mRNA splice site selection [GO:0006376];digestive tract development [GO:0048565];endodermal digestive tract morphogenesis [GO:0061031];pancreas develo…	RNA binding [GO:0003723];mRNA binding [GO:0003729];-;mRNA 3'-UTR binding [GO:0003730]	cytoplasm [GO:0005737];pole plasm [GO:0045495];nucleus [GO:0005634];-;ribonucleoprotein complex [GO:1990904]	regulation of alternative mRNA splicing, via spliceosome [GO:0000381];lens fiber cell differentiation [GO:0070306];positive regulation of mRNA catabolic process [GO:0061014];pancreas morphogenesis [GO:0061113];developmental cell growth [GO:0048588];mRNA splice site selection [GO:0006376];digestive tract development [GO:0048565];endodermal digestive tract morphogenesis [GO:0061031];pancreas develo…
O57521	Heat shock protein HSP 90-beta	30573	hsp90ab1	protein stabilization [GO:0050821];negative regulation of proteasomal ubiquitin-dependent protein catabolic process [GO:0032435];cellular response to heat [GO:0034605];response to estrogen [GO:0043627];protein folding [GO:0006457];negative regulation of cell cycle arrest [GO:0071157];positive regulation of transforming growth factor beta receptor signaling pathway [GO:0030511];leukocyte migration…	ATPase activity [GO:0016887];ATP binding [GO:0005524];disordered domain specific binding [GO:0097718];protein dimerization activity [GO:0046983];-;unfolded protein binding [GO:0051082]	extracellular region [GO:0005576];aryl hydrocarbon receptor complex [GO:0034751];cytoplasm [GO:0005737];dynein axonemal particle [GO:0120293];perinuclear region of cytoplasm [GO:0048471];protein-containing complex [GO:0032991];nucleus [GO:0005634];cytosol [GO:0005829];-;plasma membrane [GO:0005886]	protein stabilization [GO:0050821];negative regulation of proteasomal ubiquitin-dependent protein catabolic process [GO:0032435];cellular response to heat [GO:0034605];response to estrogen [GO:0043627];protein folding [GO:0006457];negative regulation of cell cycle arrest [GO:0071157];positive regulation of transforming growth factor beta receptor signaling pathway [GO:0030511];leukocyte migration…
Q6TNQ9	Succinate dehydrogenase [ubiquinone] flavoprotein subunit, mitochondrial		sdha	electron transport chain [GO:0022900];tricarboxylic acid cycle [GO:0006099];-	-;flavin adenine dinucleotide binding [GO:0050660];succinate dehydrogenase (ubiquinone) activity [GO:0008177]	mitochondrial inner membrane [GO:0005743];-	electron transport chain [GO:0022900];tricarboxylic acid cycle [GO:0006099];-;-;flavin adenine dinucleotide binding [GO:0050660];succinate dehydrogenase (ubiquinone) activity [GO:0008177];mitochondrial inner membrane [GO:0005743];-
A0A0G2L644	PDZ and LIM domain protein 7		pdlim7	-	metal ion binding [GO:0046872]	-	-;metal ion binding [GO:0046872];-
A7MBY2	Zgc:171753 protein	560127	alyref	-	RNA binding [GO:0003723]	-	-;RNA binding [GO:0003723];-
F1QGE6	Tumor susceptibility 101a		tsg101a	cellular protein modification process [GO:0006464];-;protein transport [GO:0015031]	-	endosome [GO:0005768];-	cellular protein modification process [GO:0006464];-;protein transport [GO:0015031];-;endosome [GO:0005768];-
F1QK71	DNA helicase		mcm5	DNA replication initiation [GO:0006270];negative regulation of apoptotic process [GO:0043066];double-strand break repair via break-induced replication [GO:0000727];chordate embryonic development [GO:0043009];pre-replicative complex assembly involved in nuclear cell cycle DNA replication [GO:0006267];mitotic cell cycle [GO:0000278];-	DNA replication origin binding [GO:0003688];ATP binding [GO:0005524];single-stranded DNA binding [GO:0003697];hydrolase activity [GO:0016787];-;DNA helicase activity [GO:0003678]	MCM complex [GO:0042555];nucleus [GO:0005634];-	DNA replication initiation [GO:0006270];negative regulation of apoptotic process [GO:0043066];double-strand break repair via break-induced replication [GO:0000727];chordate embryonic development [GO:0043009];pre-replicative complex assembly involved in nuclear cell cycle DNA replication [GO:0006267];mitotic cell cycle [GO:0000278];-;DNA replication origin binding [GO:0003688];ATP binding [GO:0005…
Q8JHH3	40S ribosomal protein S5	192297	rps5	translation [GO:0006412];-;ribosomal small subunit assembly [GO:0000028]	structural constituent of ribosome [GO:0003735];mRNA binding [GO:0003729];-;rRNA binding [GO:0019843]	ribosome [GO:0005840];-;cytosolic small ribosomal subunit [GO:0022627]	translation [GO:0006412];-;ribosomal small subunit assembly [GO:0000028];structural constituent of ribosome [GO:0003735];mRNA binding [GO:0003729];-;rRNA binding [GO:0019843];ribosome [GO:0005840];-;cytosolic small ribosomal subunit [GO:0022627]
A3KQR0	Long-chain specific acyl-CoA dehydrogenase, mitochondrial		acadl	carnitine metabolic process, CoA-linked [GO:0019254];long-chain fatty acid catabolic process [GO:0042758];-;fatty acid beta-oxidation using acyl-CoA dehydrogenase [GO:0033539]	long-chain-acyl-CoA dehydrogenase activity [GO:0004466];flavin adenine dinucleotide binding [GO:0050660];acyl-CoA dehydrogenase activity [GO:0003995];-;palmitoyl-CoA oxidase activity [GO:0016401]	mitochondrial matrix [GO:0005759];-;mitochondrion [GO:0005739]	carnitine metabolic process, CoA-linked [GO:0019254];long-chain fatty acid catabolic process [GO:0042758];-;fatty acid beta-oxidation using acyl-CoA dehydrogenase [GO:0033539];long-chain-acyl-CoA dehydrogenase activity [GO:0004466];flavin adenine dinucleotide binding [GO:0050660];acyl-CoA dehydrogenase activity [GO:0003995];-;palmitoyl-CoA oxidase activity [GO:0016401];mitochondrial matrix [GO:00…
Q7ZVB2	4-trimethylaminobutyraldehyde dehydrogenase A	100005587	aldh9a1a	protein homotetramerization [GO:0051289];cellular aldehyde metabolic process [GO:0006081];-;carnitine biosynthetic process [GO:0045329]	aminobutyraldehyde dehydrogenase activity [GO:0019145];aldehyde dehydrogenase (NAD+) activity [GO:0004029];glyceraldehyde-3-phosphate dehydrogenase (NAD+) (non-phosphorylating) activity [GO:0043878];4-trimethylammoniobutyraldehyde dehydrogenase activity [GO:0047105];-	-;cytosol [GO:0005829]	protein homotetramerization [GO:0051289];cellular aldehyde metabolic process [GO:0006081];-;carnitine biosynthetic process [GO:0045329];aminobutyraldehyde dehydrogenase activity [GO:0019145];aldehyde dehydrogenase (NAD+) activity [GO:0004029];glyceraldehyde-3-phosphate dehydrogenase (NAD+) (non-phosphorylating) activity [GO:0043878];4-trimethylammoniobutyraldehyde dehydrogenase activity [GO:00471…
B8A4S8	Zona pellucida glycoprotein 3c		zp3c	binding of sperm to zona pellucida [GO:0007339];-;positive regulation of acrosome reaction [GO:2000344];egg coat formation [GO:0035803]	acrosin binding [GO:0032190];-	-;extracellular matrix [GO:0031012]	binding of sperm to zona pellucida [GO:0007339];-;positive regulation of acrosome reaction [GO:2000344];egg coat formation [GO:0035803];acrosin binding [GO:0032190];-;-;extracellular matrix [GO:0031012]
F1Q665	Ras-related GTP-binding protein		rragca	positive regulation of TOR signaling [GO:0032008];regulation of autophagy [GO:0010506];cellular response to starvation [GO:0009267];-;cellular response to amino acid stimulus [GO:0071230]	GTPase activity [GO:0003924];GTP binding [GO:0005525];-	Gtr1-Gtr2 GTPase complex [GO:1990131];nucleus [GO:0005634];lysosome [GO:0005764];-;Ragulator complex [GO:0071986]	positive regulation of TOR signaling [GO:0032008];regulation of autophagy [GO:0010506];cellular response to starvation [GO:0009267];-;cellular response to amino acid stimulus [GO:0071230];GTPase activity [GO:0003924];GTP binding [GO:0005525];-;Gtr1-Gtr2 GTPase complex [GO:1990131];nucleus [GO:0005634];lysosome [GO:0005764];-;Ragulator complex [GO:0071986]
Q6DI01	Importin subunit alpha	436607	kpna2	-;NLS-bearing protein import into nucleus [GO:0006607]	nuclear localization sequence binding [GO:0008139];nuclear import signal receptor activity [GO:0061608];-	nucleus [GO:0005634];nucleoplasm [GO:0005654];cytoplasm [GO:0005737];-	-;NLS-bearing protein import into nucleus [GO:0006607];nuclear localization sequence binding [GO:0008139];nuclear import signal receptor activity [GO:0061608];-;nucleus [GO:0005634];nucleoplasm [GO:0005654];cytoplasm [GO:0005737];-
Q6PBY1	40S ribosomal protein S3a	337240	rps3a	-;translation [GO:0006412];chordate embryonic development [GO:0043009]	structural constituent of ribosome [GO:0003735];-	-;cytosolic small ribosomal subunit [GO:0022627];cytosol [GO:0005829]	-;translation [GO:0006412];chordate embryonic development [GO:0043009];structural constituent of ribosome [GO:0003735];-;-;cytosolic small ribosomal subunit [GO:0022627];cytosol [GO:0005829]
A0F081	Sestrin 2	100149745	sesn2	cellular response to leucine [GO:0071233];regulation of response to reactive oxygen species [GO:1901031];negative regulation of TORC1 signaling [GO:1904262];positive regulation of macroautophagy [GO:0016239];cellular response to leucine starvation [GO:1990253];-	oxidoreductase activity, acting on peroxide as acceptor [GO:0016684];-;leucine binding [GO:0070728]	-;nucleus [GO:0005634];cytoplasm [GO:0005737]	cellular response to leucine [GO:0071233];regulation of response to reactive oxygen species [GO:1901031];negative regulation of TORC1 signaling [GO:1904262];positive regulation of macroautophagy [GO:0016239];cellular response to leucine starvation [GO:1990253];-;oxidoreductase activity, acting on peroxide as acceptor [GO:0016684];-;leucine binding [GO:0070728];-;nucleus [GO:0005634];cytoplasm [GO…
A0A2R8Q7E9	Succinate--CoA ligase [GDP-forming] subunit beta, mitochondrial		SUCLG2	succinyl-CoA metabolic process [GO:0006104];tricarboxylic acid cycle [GO:0006099];-	magnesium ion binding [GO:0000287];ATP binding [GO:0005524];succinate-CoA ligase (GDP-forming) activity [GO:0004776];succinate-CoA ligase (ADP-forming) activity [GO:0004775];GTP binding [GO:0005525];-	succinate-CoA ligase complex [GO:0042709];-;mitochondrion [GO:0005739]	succinyl-CoA metabolic process [GO:0006104];tricarboxylic acid cycle [GO:0006099];-;magnesium ion binding [GO:0000287];ATP binding [GO:0005524];succinate-CoA ligase (GDP-forming) activity [GO:0004776];succinate-CoA ligase (ADP-forming) activity [GO:0004775];GTP binding [GO:0005525];-;succinate-CoA ligase complex [GO:0042709];-;mitochondrion [GO:0005739]
Q6P034	Anp32b protein	322000	anp32b	-;regulation of apoptotic process [GO:0042981]	histone binding [GO:0042393];-	-	-;regulation of apoptotic process [GO:0042981];histone binding [GO:0042393];-;-
Q7ZW95	Ribosomal protein L4	337090	rpl4	-;translation [GO:0006412]	structural constituent of ribosome [GO:0003735];RNA binding [GO:0003723];-	cytosolic large ribosomal subunit [GO:0022625];-	-;translation [GO:0006412];structural constituent of ribosome [GO:0003735];RNA binding [GO:0003723];-;cytosolic large ribosomal subunit [GO:0022625];-
Q7SZF0	Zinc finger Ran-binding domain-containing protein 2		zranb2	-;defense response to bacterium [GO:0042742]	RNA binding [GO:0003723];lipid antigen binding [GO:0030882];lipopolysaccharide binding [GO:0001530];metal ion binding [GO:0046872];-	nucleus [GO:0005634];-	-;defense response to bacterium [GO:0042742];RNA binding [GO:0003723];lipid antigen binding [GO:0030882];lipopolysaccharide binding [GO:0001530];metal ion binding [GO:0046872];-;nucleus [GO:0005634];-
Q803F6	40S ribosomal protein SA	394027	rpsa	cytoplasmic translation [GO:0002181];translation [GO:0006412];-;ribosomal small subunit assembly [GO:0000028]	structural constituent of ribosome [GO:0003735];laminin receptor activity [GO:0005055];-;laminin binding [GO:0043236]	-;nucleus [GO:0005634];plasma membrane [GO:0005886];cytosolic small ribosomal subunit [GO:0022627]	cytoplasmic translation [GO:0002181];translation [GO:0006412];-;ribosomal small subunit assembly [GO:0000028];structural constituent of ribosome [GO:0003735];laminin receptor activity [GO:0005055];-;laminin binding [GO:0043236];-;nucleus [GO:0005634];plasma membrane [GO:0005886];cytosolic small ribosomal subunit [GO:0022627]
Q6PD83	Basic leucine zipper and W2 domain-containing protein 1-A	325226	bzw1a	-	-	cytoplasm [GO:0005737]	-;-;cytoplasm [GO:0005737]
Q502I3	Centrosomal protein of 55 kDa	553800	cep55	establishment of protein localization [GO:0045184];cerebellum development [GO:0021549];regulation of protein kinase B signaling [GO:0051896];mitotic cytokinesis [GO:0000281];regulation of phosphatidylinositol 3-kinase signaling [GO:0014066];-;cranial skeletal system development [GO:1904888]	-	cleavage furrow [GO:0032154];cytoplasm [GO:0005737];Flemming body [GO:0090543];centriole [GO:0005814];midbody [GO:0030496];-	establishment of protein localization [GO:0045184];cerebellum development [GO:0021549];regulation of protein kinase B signaling [GO:0051896];mitotic cytokinesis [GO:0000281];regulation of phosphatidylinositol 3-kinase signaling [GO:0014066];-;cranial skeletal system development [GO:1904888];-;cleavage furrow [GO:0032154];cytoplasm [GO:0005737];Flemming body [GO:0090543];centriole [GO:0005814];mid…
Q5PR42	Nots protein		nots	-	aspartic-type endopeptidase activity [GO:0004190]	-	-;aspartic-type endopeptidase activity [GO:0004190];-
Q568V5	Uroporphyrinogen decarboxylase		urod	protoporphyrinogen IX biosynthetic process [GO:0006782];-	-;uroporphyrinogen decarboxylase activity [GO:0004853]	-	protoporphyrinogen IX biosynthetic process [GO:0006782];-;-;uroporphyrinogen decarboxylase activity [GO:0004853];-
Q7ZWI6	Protein-tyrosine-phosphatase	30081	ptpn1	-	protein tyrosine phosphatase activity [GO:0004725];-	endoplasmic reticulum [GO:0005783];-	-;protein tyrosine phosphatase activity [GO:0004725];-;endoplasmic reticulum [GO:0005783];-
A5PLH1	Dap3 protein	559007	dap3	response to hypoxia [GO:0001666];apoptotic process [GO:0006915];-	structural constituent of ribosome [GO:0003735];-	mitochondrial small ribosomal subunit [GO:0005763];-	response to hypoxia [GO:0001666];apoptotic process [GO:0006915];-;structural constituent of ribosome [GO:0003735];-;mitochondrial small ribosomal subunit [GO:0005763];-
Q6NZS4	RNA-splicing ligase RtcB homolog	406376	rtcb	tRNA exon ligation utilizing 2',3' cyclic phosphate of 5'-exon as source of linkage phosphate [GO:0000971];-;tRNA splicing, via endonucleolytic cleavage and ligation [GO:0006388]	RNA ligase (ATP) activity [GO:0003972];GTP binding [GO:0005525];-;metal ion binding [GO:0046872]	-;nucleus [GO:0005634];cytoplasm [GO:0005737];tRNA-splicing ligase complex [GO:0072669]	tRNA exon ligation utilizing 2',3' cyclic phosphate of 5'-exon as source of linkage phosphate [GO:0000971];-;tRNA splicing, via endonucleolytic cleavage and ligation [GO:0006388];RNA ligase (ATP) activity [GO:0003972];GTP binding [GO:0005525];-;metal ion binding [GO:0046872];-;nucleus [GO:0005634];cytoplasm [GO:0005737];tRNA-splicing ligase complex [GO:0072669]
Q90WT0	Transcription factor		dcp1a	deadenylation-independent decapping of nuclear-transcribed mRNA [GO:0031087];deadenylation-dependent decapping of nuclear-transcribed mRNA [GO:0000290];positive regulation of catalytic activity [GO:0043085];nuclear-transcribed mRNA catabolic process, nonsense-mediated decay [GO:0000184];-	enzyme regulator activity [GO:0030234];mRNA binding [GO:0003729];-;enzyme activator activity [GO:0008047]	-;P-body [GO:0000932]	deadenylation-independent decapping of nuclear-transcribed mRNA [GO:0031087];deadenylation-dependent decapping of nuclear-transcribed mRNA [GO:0000290];positive regulation of catalytic activity [GO:0043085];nuclear-transcribed mRNA catabolic process, nonsense-mediated decay [GO:0000184];-;enzyme regulator activity [GO:0030234];mRNA binding [GO:0003729];-;enzyme activator activity [GO:0008047];-;P…
F1QRM9	Aminopeptidase		npepps	proteolysis [GO:0006508];peptide catabolic process [GO:0043171];-	peptide binding [GO:0042277];zinc ion binding [GO:0008270];aminopeptidase activity [GO:0004177];-;metalloaminopeptidase activity [GO:0070006]	-;cytoplasm [GO:0005737]	proteolysis [GO:0006508];peptide catabolic process [GO:0043171];-;peptide binding [GO:0042277];zinc ion binding [GO:0008270];aminopeptidase activity [GO:0004177];-;metalloaminopeptidase activity [GO:0070006];-;cytoplasm [GO:0005737]
X1WE07	GTP-binding protein 6 (putative)		gtpbp6	-	ribosome binding [GO:0043022];GTP binding [GO:0005525];-;metal ion binding [GO:0046872]	-;cytoplasm [GO:0005737]	-;ribosome binding [GO:0043022];GTP binding [GO:0005525];-;metal ion binding [GO:0046872];-;cytoplasm [GO:0005737]
A4IGC8	Delta-1-pyrroline-5-carboxylate synthase	557186	aldh18a1	L-proline biosynthetic process [GO:0055129];-	glutamate-5-semialdehyde dehydrogenase activity [GO:0004350];ATP binding [GO:0005524];-;glutamate 5-kinase activity [GO:0004349]	-;mitochondrion [GO:0005739]	L-proline biosynthetic process [GO:0055129];-;glutamate-5-semialdehyde dehydrogenase activity [GO:0004350];ATP binding [GO:0005524];-;glutamate 5-kinase activity [GO:0004349];-;mitochondrion [GO:0005739]
A7MBW8	Zp2l1 protein	555180	zp2l1	-	-	-	-
A0A2R8QJ78	Very low-density lipoprotein receptor		vldlr	cholesterol metabolic process [GO:0008203];lipid transport [GO:0006869];-	very-low-density lipoprotein particle receptor activity [GO:0030229];-;calcium ion binding [GO:0005509]	-;integral component of membrane [GO:0016021];clathrin-coated pit [GO:0005905];very-low-density lipoprotein particle [GO:0034361]	cholesterol metabolic process [GO:0008203];lipid transport [GO:0006869];-;very-low-density lipoprotein particle receptor activity [GO:0030229];-;calcium ion binding [GO:0005509];-;integral component of membrane [GO:0016021];clathrin-coated pit [GO:0005905];very-low-density lipoprotein particle [GO:0034361]
Q6NYM8	Alcohol dehydrogenase iron-containing protein 1	404618	adhfe1	-	metal ion binding [GO:0046872];alcohol dehydrogenase (NAD+) activity [GO:0004022];-;hydroxyacid-oxoacid transhydrogenase activity [GO:0047988]	-;mitochondrion [GO:0005739]	-;metal ion binding [GO:0046872];alcohol dehydrogenase (NAD+) activity [GO:0004022];-;hydroxyacid-oxoacid transhydrogenase activity [GO:0047988];-;mitochondrion [GO:0005739]
Q7T3B1	26S proteasome AAA-ATPase subunit RPT1	393941	psmc2	-;protein catabolic process [GO:0030163];positive regulation of RNA polymerase II transcription preinitiation complex assembly [GO:0045899]	proteasome-activating ATPase activity [GO:0036402];ATP binding [GO:0005524];-;TBP-class protein binding [GO:0017025]	-;dendritic spine [GO:0043197];cytoplasm [GO:0005737];proteasome regulatory particle, base subcomplex [GO:0008540]	-;protein catabolic process [GO:0030163];positive regulation of RNA polymerase II transcription preinitiation complex assembly [GO:0045899];proteasome-activating ATPase activity [GO:0036402];ATP binding [GO:0005524];-;TBP-class protein binding [GO:0017025];-;dendritic spine [GO:0043197];cytoplasm [GO:0005737];proteasome regulatory particle, base subcomplex [GO:0008540]
Q7ZSY6	Metallothionein-2	100174951	mt2	positive regulation of cell migration involved in sprouting angiogenesis [GO:0090050];response to copper ion [GO:0046688];response to methylmercury [GO:0051597];response to zinc ion [GO:0010043];response to cadmium ion [GO:0046686];response to metal ion [GO:0010038];angiogenesis [GO:0001525];-;positive regulation of vascular endothelial growth factor production [GO:0010575]	-;metal ion binding [GO:0046872]	-	positive regulation of cell migration involved in sprouting angiogenesis [GO:0090050];response to copper ion [GO:0046688];response to methylmercury [GO:0051597];response to zinc ion [GO:0010043];response to cadmium ion [GO:0046686];response to metal ion [GO:0010038];angiogenesis [GO:0001525];-;positive regulation of vascular endothelial growth factor production [GO:0010575];-;metal ion binding [G…
Q0D283	LOC563225 protein		gtpbp6	-	ribosome binding [GO:0043022];GTP binding [GO:0005525];-;metal ion binding [GO:0046872]	-;cytoplasm [GO:0005737]	-;ribosome binding [GO:0043022];GTP binding [GO:0005525];-;metal ion binding [GO:0046872];-;cytoplasm [GO:0005737]
Q6PHG7	Wu:fc27e05 protein		nob1	maturation of SSU-rRNA [GO:0030490];-;cleavage involved in rRNA processing [GO:0000469]	-;metal ion binding [GO:0046872];endoribonuclease activity [GO:0004521]	preribosome, small subunit precursor [GO:0030688];nucleus [GO:0005634];-	maturation of SSU-rRNA [GO:0030490];-;cleavage involved in rRNA processing [GO:0000469];-;metal ion binding [GO:0046872];endoribonuclease activity [GO:0004521];preribosome, small subunit precursor [GO:0030688];nucleus [GO:0005634];-
A0A2R8PYM3	DNA damage-binding protein 2		ddb2	DNA repair [GO:0006281];-	-;damaged DNA binding [GO:0003684]	Cul4-RING E3 ubiquitin ligase complex [GO:0080008];nucleus [GO:0005634];-	DNA repair [GO:0006281];-;-;damaged DNA binding [GO:0003684];Cul4-RING E3 ubiquitin ligase complex [GO:0080008];nucleus [GO:0005634];-
Q6AZA2	NADH dehydrogenase [ubiquinone] flavoprotein 1, mitochondrial	445291	ndufv1	-;mitochondrial electron transport, NADH to ubiquinone [GO:0006120]	4 iron, 4 sulfur cluster binding [GO:0051539];NADH dehydrogenase (ubiquinone) activity [GO:0008137];NAD binding [GO:0051287];metal ion binding [GO:0046872];-;FMN binding [GO:0010181]	mitochondrial respiratory chain complex I [GO:0005747];-	-;mitochondrial electron transport, NADH to ubiquinone [GO:0006120];4 iron, 4 sulfur cluster binding [GO:0051539];NADH dehydrogenase (ubiquinone) activity [GO:0008137];NAD binding [GO:0051287];metal ion binding [GO:0046872];-;FMN binding [GO:0010181];mitochondrial respiratory chain complex I [GO:0005747];-
Q7ZVU2	DNA polymerase delta subunit 2		pold2	DNA repair [GO:0006281];-;DNA strand elongation involved in DNA replication [GO:0006271]	-;DNA binding [GO:0003677]	DNA polymerase complex [GO:0042575];-;delta DNA polymerase complex [GO:0043625]	DNA repair [GO:0006281];-;DNA strand elongation involved in DNA replication [GO:0006271];-;DNA binding [GO:0003677];DNA polymerase complex [GO:0042575];-;delta DNA polymerase complex [GO:0043625]
A0A0R4IGN3	Protein disulfide-isomerase		pdia3	response to endoplasmic reticulum stress [GO:0034976];-;protein folding [GO:0006457]	protein disulfide isomerase activity [GO:0003756];-	cell surface [GO:0009986];endoplasmic reticulum [GO:0005783];-;endoplasmic reticulum lumen [GO:0005788]	response to endoplasmic reticulum stress [GO:0034976];-;protein folding [GO:0006457];protein disulfide isomerase activity [GO:0003756];-;cell surface [GO:0009986];endoplasmic reticulum [GO:0005783];-;endoplasmic reticulum lumen [GO:0005788]
Q7ZUX5	RNA 3'-terminal phosphate cyclase	321129	rtca	-;RNA processing [GO:0006396]	ATP binding [GO:0005524];-;RNA-3'-phosphate cyclase activity [GO:0003963]	nucleus [GO:0005634];-	-;RNA processing [GO:0006396];ATP binding [GO:0005524];-;RNA-3'-phosphate cyclase activity [GO:0003963];nucleus [GO:0005634];-
E7F0T8	Si:ch211-11k18.4	559333	si:ch211-11k18.4	-;endosomal transport [GO:0016197];endocytosis [GO:0006897]	GTP binding [GO:0005525];-	integral component of membrane [GO:0016021];-	-;endosomal transport [GO:0016197];endocytosis [GO:0006897];GTP binding [GO:0005525];-;integral component of membrane [GO:0016021];-
Q6PBW3	Ribosomal protein S14	336687	rps14	ribosomal small subunit assembly [GO:0000028];chordate embryonic development [GO:0043009];translation [GO:0006412];maturation of SSU-rRNA from tricistronic rRNA transcript (SSU-rRNA, 5.8S rRNA, LSU-rRNA) [GO:0000462];erythrocyte development [GO:0048821];-;erythrocyte maturation [GO:0043249]	structural constituent of ribosome [GO:0003735];mRNA 5'-UTR binding [GO:0048027];-;small ribosomal subunit rRNA binding [GO:0070181]	-;cytosolic small ribosomal subunit [GO:0022627]	ribosomal small subunit assembly [GO:0000028];chordate embryonic development [GO:0043009];translation [GO:0006412];maturation of SSU-rRNA from tricistronic rRNA transcript (SSU-rRNA, 5.8S rRNA, LSU-rRNA) [GO:0000462];erythrocyte development [GO:0048821];-;erythrocyte maturation [GO:0043249];structural constituent of ribosome [GO:0003735];mRNA 5'-UTR binding [GO:0048027];-;small ribosomal subunit …
Q6NWH7	RNA helicase	322206	ddx5	-	ATP binding [GO:0005524];mRNA 3'-UTR binding [GO:0003730];RNA helicase activity [GO:0003724];hydrolase activity [GO:0016787]	-	-;ATP binding [GO:0005524];mRNA 3'-UTR binding [GO:0003730];RNA helicase activity [GO:0003724];hydrolase activity [GO:0016787];-
Q7T325	6-phosphofructo-2-kinase	386663	pfkfb4b	-;fructose 2,6-bisphosphate metabolic process [GO:0006003];fructose metabolic process [GO:0006000]	ATP binding [GO:0005524];6-phosphofructo-2-kinase activity [GO:0003873];-;fructose-2,6-bisphosphate 2-phosphatase activity [GO:0004331]	-;cytosol [GO:0005829]	-;fructose 2,6-bisphosphate metabolic process [GO:0006003];fructose metabolic process [GO:0006000];ATP binding [GO:0005524];6-phosphofructo-2-kinase activity [GO:0003873];-;fructose-2,6-bisphosphate 2-phosphatase activity [GO:0004331];-;cytosol [GO:0005829]
Q8AY63	Creatine kinase	140744	ckbb	phosphocreatine biosynthetic process [GO:0046314];-	creatine kinase activity [GO:0004111];kinase activity [GO:0016301];ATP binding [GO:0005524];-	extracellular space [GO:0005615];-	phosphocreatine biosynthetic process [GO:0046314];-;creatine kinase activity [GO:0004111];kinase activity [GO:0016301];ATP binding [GO:0005524];-;extracellular space [GO:0005615];-
A4IFY6	Si:dkey-172m14.1 protein		si:dkey-172m14.1	-	-	-	-
Q29R95	Zgc:136933	664699	as3mt	toxin metabolic process [GO:0009404];arsonoacetate metabolic process [GO:0018872];-	arsenite methyltransferase activity [GO:0030791];methyltransferase activity [GO:0008168];methylarsonite methyltransferase activity [GO:0030792];-	-;cytosol [GO:0005829]	toxin metabolic process [GO:0009404];arsonoacetate metabolic process [GO:0018872];-;arsenite methyltransferase activity [GO:0030791];methyltransferase activity [GO:0008168];methylarsonite methyltransferase activity [GO:0030792];-;-;cytosol [GO:0005829]
Q7ZU42	Obg-like ATPase 1	326864	ola1	-	ATPase activity [GO:0016887];ribosomal large subunit binding [GO:0043023];ATP binding [GO:0005524];metal ion binding [GO:0046872];GTP binding [GO:0005525];-;ribosome binding [GO:0043022]	-;nucleolus [GO:0005730];cytoplasm [GO:0005737]	-;ATPase activity [GO:0016887];ribosomal large subunit binding [GO:0043023];ATP binding [GO:0005524];metal ion binding [GO:0046872];GTP binding [GO:0005525];-;ribosome binding [GO:0043022];-;nucleolus [GO:0005730];cytoplasm [GO:0005737]
Q803J4	Heterogeneous nuclear ribonucleoprotein C	406352	hnrnpc	-	RNA binding [GO:0003723];-;mRNA 3'-UTR binding [GO:0003730]	nucleus [GO:0005634];-	-;RNA binding [GO:0003723];-;mRNA 3'-UTR binding [GO:0003730];nucleus [GO:0005634];-
Q6DHI9	Proteasome subunit beta	436882	psmb2	proteasome-mediated ubiquitin-dependent protein catabolic process [GO:0043161];-;proteasomal ubiquitin-independent protein catabolic process [GO:0010499]	-;endopeptidase activity [GO:0004175];threonine-type endopeptidase activity [GO:0004298]	-;nucleus [GO:0005634];cytoplasm [GO:0005737];proteasome core complex [GO:0005839]	proteasome-mediated ubiquitin-dependent protein catabolic process [GO:0043161];-;proteasomal ubiquitin-independent protein catabolic process [GO:0010499];-;endopeptidase activity [GO:0004175];threonine-type endopeptidase activity [GO:0004298];-;nucleus [GO:0005634];cytoplasm [GO:0005737];proteasome core complex [GO:0005839]
Q4V9P8	Calcium/calmodulin-dependent protein kinase	791855	camk2g1	heart jogging [GO:0003146];pronephros morphogenesis [GO:0072114];inner ear receptor cell differentiation [GO:0060113];pronephros development [GO:0048793];protein autophosphorylation [GO:0046777];-	protein serine kinase activity [GO:0106310];calmodulin binding [GO:0005516];calmodulin-dependent protein kinase activity [GO:0004683];protein threonine kinase activity [GO:0106311];ATP binding [GO:0005524];-	neuron projection [GO:0043005];cytoplasm [GO:0005737];-	heart jogging [GO:0003146];pronephros morphogenesis [GO:0072114];inner ear receptor cell differentiation [GO:0060113];pronephros development [GO:0048793];protein autophosphorylation [GO:0046777];-;protein serine kinase activity [GO:0106310];calmodulin binding [GO:0005516];calmodulin-dependent protein kinase activity [GO:0004683];protein threonine kinase activity [GO:0106311];ATP binding [GO:00055…
Q803S1	SWI/SNF-related, matrix-associated, actin-dependent regulator of chromatin, subfamily e, member 1	322248	smarce1	endocardium morphogenesis [GO:0003160];negative regulation of transcription, DNA-templated [GO:0045892];-;ATP-dependent chromatin remodeling [GO:0043044]	nuclear receptor binding [GO:0016922];-	-;SWI/SNF complex [GO:0016514]	endocardium morphogenesis [GO:0003160];negative regulation of transcription, DNA-templated [GO:0045892];-;ATP-dependent chromatin remodeling [GO:0043044];nuclear receptor binding [GO:0016922];-;-;SWI/SNF complex [GO:0016514]
Q7T1K0	60S ribosomal protein L17	336641	rpl17	cytoplasmic translation [GO:0002181];-	structural constituent of ribosome [GO:0003735];-	cytosolic large ribosomal subunit [GO:0022625];-	cytoplasmic translation [GO:0002181];-;structural constituent of ribosome [GO:0003735];-;cytosolic large ribosomal subunit [GO:0022625];-
Q6NWC4	Gcat protein	402822	gcat	-;threonine catabolic process [GO:0006567];biosynthetic process [GO:0009058]	pyridoxal phosphate binding [GO:0030170];-;glycine C-acetyltransferase activity [GO:0008890]	-;mitochondrion [GO:0005739]	-;threonine catabolic process [GO:0006567];biosynthetic process [GO:0009058];pyridoxal phosphate binding [GO:0030170];-;glycine C-acetyltransferase activity [GO:0008890];-;mitochondrion [GO:0005739]
Q7ZW39	Ribose-phosphate diphosphokinase	140620	prps1a	nucleoside metabolic process [GO:0009116];purine nucleotide biosynthetic process [GO:0006164];ribonucleoside monophosphate biosynthetic process [GO:0009156];-;5-phosphoribose 1-diphosphate biosynthetic process [GO:0006015]	ribose phosphate diphosphokinase activity [GO:0004749];magnesium ion binding [GO:0000287];kinase activity [GO:0016301];ATP binding [GO:0005524];-	-;ribose phosphate diphosphokinase complex [GO:0002189];cytoplasm [GO:0005737]	nucleoside metabolic process [GO:0009116];purine nucleotide biosynthetic process [GO:0006164];ribonucleoside monophosphate biosynthetic process [GO:0009156];-;5-phosphoribose 1-diphosphate biosynthetic process [GO:0006015];ribose phosphate diphosphokinase activity [GO:0004749];magnesium ion binding [GO:0000287];kinase activity [GO:0016301];ATP binding [GO:0005524];-;-;ribose phosphate diphosphoki…
Q6PUQ3	ARP3 actin-related protein 3-like protein	406250	actr3	-;Arp2/3 complex-mediated actin nucleation [GO:0034314]	ATP binding [GO:0005524];-;actin binding [GO:0003779]	Arp2/3 protein complex [GO:0005885];-;cell projection [GO:0042995]	-;Arp2/3 complex-mediated actin nucleation [GO:0034314];ATP binding [GO:0005524];-;actin binding [GO:0003779];Arp2/3 protein complex [GO:0005885];-;cell projection [GO:0042995]
F1R711	Zgc:173837			-	-	-	-
Q1LWM1	Tyrosine--tRNA ligase		yars1	-;tyrosyl-tRNA aminoacylation [GO:0006437]	ATP binding [GO:0005524];-;tyrosine-tRNA ligase activity [GO:0004831]	-;cytoplasm [GO:0005737]	-;tyrosyl-tRNA aminoacylation [GO:0006437];ATP binding [GO:0005524];-;tyrosine-tRNA ligase activity [GO:0004831];-;cytoplasm [GO:0005737]
F1QEZ3	Probable RNA polymerase II nuclear localization protein SLC7A6OS	492472	slc7a6os	-	-	nucleus [GO:0005634];cytoplasm [GO:0005737]	-;-;nucleus [GO:0005634];cytoplasm [GO:0005737]
Q6NW65	Zgc:85939	405874	aamp	-	-	cytosol [GO:0005829]	-;-;cytosol [GO:0005829]
F1QEY8	D-3-phosphoglycerate dehydrogenase	321928	phgdh	L-serine biosynthetic process [GO:0006564];-	-;NAD binding [GO:0051287];phosphoglycerate dehydrogenase activity [GO:0004617]	-	L-serine biosynthetic process [GO:0006564];-;-;NAD binding [GO:0051287];phosphoglycerate dehydrogenase activity [GO:0004617];-
X1WER2	Ubiquitin-like modifier-activating enzyme 5		uba5	locomotion [GO:0040011];protein ufmylation [GO:0071569];protein modification by small protein conjugation [GO:0032446];megakaryocyte differentiation [GO:0030219];response to endoplasmic reticulum stress [GO:0034976];locomotory behavior [GO:0007626];-;erythrocyte differentiation [GO:0030218];reticulophagy [GO:0061709]	UFM1 activating enzyme activity [GO:0071566];zinc ion binding [GO:0008270];ATP binding [GO:0005524];protein homodimerization activity [GO:0042803];-	cytoplasm [GO:0005737];Golgi apparatus [GO:0005794];endoplasmic reticulum membrane [GO:0005789];nucleus [GO:0005634];cytosol [GO:0005829];-	locomotion [GO:0040011];protein ufmylation [GO:0071569];protein modification by small protein conjugation [GO:0032446];megakaryocyte differentiation [GO:0030219];response to endoplasmic reticulum stress [GO:0034976];locomotory behavior [GO:0007626];-;erythrocyte differentiation [GO:0030218];reticulophagy [GO:0061709];UFM1 activating enzyme activity [GO:0071566];zinc ion binding [GO:0008270];ATP b…
E9QIZ1	Si:ch211-197h24.6	560245	si:ch211-197h24.6	-	-	-	-
Q5XJR9	SWI/SNF-related matrix-associated actin-dependent regulator of chromatin subfamily B member 1	30731	smarcb1b	-;regulation of transcription by RNA polymerase II [GO:0006357];chromatin remodeling [GO:0006338]	transcription coactivator activity [GO:0003713];transcription coregulator activity [GO:0003712];-;DNA binding [GO:0003677]	brahma complex [GO:0035060];nBAF complex [GO:0071565];nuclear chromosome [GO:0000228];SWI/SNF complex [GO:0016514];nucleus [GO:0005634];npBAF complex [GO:0071564];-	-;regulation of transcription by RNA polymerase II [GO:0006357];chromatin remodeling [GO:0006338];transcription coactivator activity [GO:0003713];transcription coregulator activity [GO:0003712];-;DNA binding [GO:0003677];brahma complex [GO:0035060];nBAF complex [GO:0071565];nuclear chromosome [GO:0000228];SWI/SNF complex [GO:0016514];nucleus [GO:0005634];npBAF complex [GO:0071564];-
A0A1L1QZN4	Uncharacterized protein		LOC108179180	-	-	-	-
Q8JJ09	Linker histone-like protein H1M		h1m	negative regulation of DNA recombination [GO:0045910];negative regulation of chromatin silencing [GO:0031936];chromosome condensation [GO:0030261];nucleosome assembly [GO:0006334];-;nucleosome positioning [GO:0016584]	double-stranded DNA binding [GO:0003690];-;nucleosomal DNA binding [GO:0031492]	nucleus [GO:0005634];chromatin [GO:0000785];-;nucleosome [GO:0000786]	negative regulation of DNA recombination [GO:0045910];negative regulation of chromatin silencing [GO:0031936];chromosome condensation [GO:0030261];nucleosome assembly [GO:0006334];-;nucleosome positioning [GO:0016584];double-stranded DNA binding [GO:0003690];-;nucleosomal DNA binding [GO:0031492];nucleus [GO:0005634];chromatin [GO:0000785];-;nucleosome [GO:0000786]
A8E570	Nucleophosmin		npm1a	ribosomal large subunit export from nucleus [GO:0000055];regulation of apoptotic process [GO:0042981];ribosomal small subunit biogenesis [GO:0042274];regulation of centrosome duplication [GO:0010824];ribosomal small subunit export from nucleus [GO:0000056];rRNA export from nucleus [GO:0006407];ribosomal large subunit biogenesis [GO:0042273];chromatin remodeling [GO:0006338];-;positive regulation …	histone binding [GO:0042393];RNA binding [GO:0003723];-;chromatin binding [GO:0003682]	nucleolus [GO:0005730];cytoplasm [GO:0005737];centrosome [GO:0005813];nucleoplasm [GO:0005654];-;ribonucleoprotein complex [GO:1990904]	ribosomal large subunit export from nucleus [GO:0000055];regulation of apoptotic process [GO:0042981];ribosomal small subunit biogenesis [GO:0042274];regulation of centrosome duplication [GO:0010824];ribosomal small subunit export from nucleus [GO:0000056];rRNA export from nucleus [GO:0006407];ribosomal large subunit biogenesis [GO:0042273];chromatin remodeling [GO:0006338];-;positive regulation …
Q6PI52	Calmodulin	192322321808327379336121368217406660	calm1acalm1bcalm2acalm2bcalm3acalm3b	-	enzyme regulator activity [GO:0030234];calcium ion binding [GO:0005509]	-	-;enzyme regulator activity [GO:0030234];calcium ion binding [GO:0005509];-
F1QFC0	75 kDa glucose-regulated protein		hspa9	fin regeneration [GO:0031101];cellular response to unfolded protein [GO:0034620];chaperone cofactor-dependent protein refolding [GO:0051085];-;hemopoiesis [GO:0030097];protein refolding [GO:0042026]	ATPase activity [GO:0016887];ATP binding [GO:0005524];protein folding chaperone [GO:0044183];heat shock protein binding [GO:0031072];misfolded protein binding [GO:0051787];-;unfolded protein binding [GO:0051082]	mitochondrial matrix [GO:0005759];cytoplasm [GO:0005737];-;mitochondrion [GO:0005739]	fin regeneration [GO:0031101];cellular response to unfolded protein [GO:0034620];chaperone cofactor-dependent protein refolding [GO:0051085];-;hemopoiesis [GO:0030097];protein refolding [GO:0042026];ATPase activity [GO:0016887];ATP binding [GO:0005524];protein folding chaperone [GO:0044183];heat shock protein binding [GO:0031072];misfolded protein binding [GO:0051787];-;unfolded protein binding […
Q6PHD9	Methanethiol oxidase	393542	selenbp1	-;protein transport [GO:0015031]	methanethiol oxidase activity [GO:0018549];-;selenium binding [GO:0008430]	membrane [GO:0016020];nucleus [GO:0005634];-;cytosol [GO:0005829]	-;protein transport [GO:0015031];methanethiol oxidase activity [GO:0018549];-;selenium binding [GO:0008430];membrane [GO:0016020];nucleus [GO:0005634];-;cytosol [GO:0005829]
F1QNF2	Chromobox homolog 3a (HP1 gamma homolog, Drosophila)	751689	cbx3a	-	-	nucleus [GO:0005634]	-;-;nucleus [GO:0005634]
Q4VA89	Sorting nexin		snx6	intracellular protein transport [GO:0006886];-;retrograde transport, endosome to Golgi [GO:0042147]	phosphatidylinositol binding [GO:0035091];-	endosome [GO:0005768];-;cytosol [GO:0005829]	intracellular protein transport [GO:0006886];-;retrograde transport, endosome to Golgi [GO:0042147];phosphatidylinositol binding [GO:0035091];-;endosome [GO:0005768];-;cytosol [GO:0005829]
Q6P0C4	Prolyl-tRNA synthetase	325494	pars2	-;prolyl-tRNA aminoacylation [GO:0006433]	ATP binding [GO:0005524];-;proline-tRNA ligase activity [GO:0004827]	-;mitochondrion [GO:0005739]	-;prolyl-tRNA aminoacylation [GO:0006433];ATP binding [GO:0005524];-;proline-tRNA ligase activity [GO:0004827];-;mitochondrion [GO:0005739]
F1QFV2	Heterogeneous nuclear ribonucleoprotein A1b		hnrnpa1b	-	RNA binding [GO:0003723]	-	-;RNA binding [GO:0003723];-
F6PB84	Heterogeneous nuclear ribonucleoprotein K	406264	hnrpkl	regulation of mRNA splicing, via spliceosome [GO:0048024];regulation of gene expression [GO:0010468];-;regulation of transcription by RNA polymerase II [GO:0006357]	mRNA binding [GO:0003729];-;DNA binding [GO:0003677]	cytoplasm [GO:0005737];nucleoplasm [GO:0005654];nucleus [GO:0005634];-;spliceosomal complex [GO:0005681]	regulation of mRNA splicing, via spliceosome [GO:0048024];regulation of gene expression [GO:0010468];-;regulation of transcription by RNA polymerase II [GO:0006357];mRNA binding [GO:0003729];-;DNA binding [GO:0003677];cytoplasm [GO:0005737];nucleoplasm [GO:0005654];nucleus [GO:0005634];-;spliceosomal complex [GO:0005681]
A2CE73	KH domain-containing, RNA-binding, signal transduction-associated 1a	30082	khdrbs1a	regulation of alternative mRNA splicing, via spliceosome [GO:0000381];-;regulation of mRNA splicing, via spliceosome [GO:0048024]	mRNA binding [GO:0003729];-;mRNA 3'-UTR binding [GO:0003730];poly(A) binding [GO:0008143]	nucleus [GO:0005634];-	regulation of alternative mRNA splicing, via spliceosome [GO:0000381];-;regulation of mRNA splicing, via spliceosome [GO:0048024];mRNA binding [GO:0003729];-;mRNA 3'-UTR binding [GO:0003730];poly(A) binding [GO:0008143];nucleus [GO:0005634];-
B8JM40	Mitochondrial ribonuclease P protein 1	492460	trmt10c	mitochondrial tRNA processing [GO:0090646];-	tRNA binding [GO:0000049];-;tRNA (guanine-N1-)-methyltransferase activity [GO:0009019];tRNA (guanine(9)-N(1))-methyltransferase activity [GO:0052905]	mitochondrial ribonuclease P complex [GO:0030678];mitochondrial nucleoid [GO:0042645];nucleoplasm [GO:0005654];nucleus [GO:0005634];-	mitochondrial tRNA processing [GO:0090646];-;tRNA binding [GO:0000049];-;tRNA (guanine-N1-)-methyltransferase activity [GO:0009019];tRNA (guanine(9)-N(1))-methyltransferase activity [GO:0052905];mitochondrial ribonuclease P complex [GO:0030678];mitochondrial nucleoid [GO:0042645];nucleoplasm [GO:0005654];nucleus [GO:0005634];-
Q6IQI6	60S ribosomal protein L11	415229	rpl11	regulation of innate immune response [GO:0045088];chordate embryonic development [GO:0043009];apoptotic process [GO:0006915];translation [GO:0006412];glucose homeostasis [GO:0042593];erythrocyte development [GO:0048821];hemopoiesis [GO:0030097];-;erythrocyte differentiation [GO:0030218];hemoglobin biosynthetic process [GO:0042541]	structural constituent of ribosome [GO:0003735];RNA binding [GO:0003723];-	cytosolic large ribosomal subunit [GO:0022625];-	regulation of innate immune response [GO:0045088];chordate embryonic development [GO:0043009];apoptotic process [GO:0006915];translation [GO:0006412];glucose homeostasis [GO:0042593];erythrocyte development [GO:0048821];hemopoiesis [GO:0030097];-;erythrocyte differentiation [GO:0030218];hemoglobin biosynthetic process [GO:0042541];structural constituent of ribosome [GO:0003735];RNA binding [GO:00…
Q6DBZ4	Aurora kinase	445246	aurka	regulation of cytokinesis [GO:0032465];mitotic spindle organization [GO:0007052];mitotic centrosome separation [GO:0007100];mitotic cell cycle [GO:0000278];meiotic spindle organization [GO:0000212];-	protein serine kinase activity [GO:0106310];protein threonine kinase activity [GO:0106311];ATP binding [GO:0005524];histone serine kinase activity [GO:0035174];-	spindle microtubule [GO:0005876];spindle midzone [GO:0051233];chromosome passenger complex [GO:0032133];spindle pole centrosome [GO:0031616];-	regulation of cytokinesis [GO:0032465];mitotic spindle organization [GO:0007052];mitotic centrosome separation [GO:0007100];mitotic cell cycle [GO:0000278];meiotic spindle organization [GO:0000212];-;protein serine kinase activity [GO:0106310];protein threonine kinase activity [GO:0106311];ATP binding [GO:0005524];histone serine kinase activity [GO:0035174];-;spindle microtubule [GO:0005876];spin…
A8E5B6	DAZ-associated protein 1		dazap1	spermatogenesis [GO:0007283];positive regulation of mRNA splicing, via spliceosome [GO:0048026];-	poly(U) RNA binding [GO:0008266];-;mRNA 3'-UTR binding [GO:0003730];poly(G) binding [GO:0034046]	-	spermatogenesis [GO:0007283];positive regulation of mRNA splicing, via spliceosome [GO:0048026];-;poly(U) RNA binding [GO:0008266];-;mRNA 3'-UTR binding [GO:0003730];poly(G) binding [GO:0034046];-
F6P5X4	Importin 9		ipo9	protein import into nucleus [GO:0006606];-	-;small GTPase binding [GO:0031267]	-;nuclear envelope [GO:0005635];cytosol [GO:0005829]	protein import into nucleus [GO:0006606];-;-;small GTPase binding [GO:0031267];-;nuclear envelope [GO:0005635];cytosol [GO:0005829]
Q08C78	Transcription factor BTF3	556625	btf3	-	-	nascent polypeptide-associated complex [GO:0005854];cytosol [GO:0005829];polysomal ribosome [GO:0042788]	-;-;nascent polypeptide-associated complex [GO:0005854];cytosol [GO:0005829];polysomal ribosome [GO:0042788]
B0S522	RNA-binding motif protein 45	568524	rbm45	-	RNA binding [GO:0003723]	-	-;RNA binding [GO:0003723];-
A0A2R8Q8A0	ADP/ATP translocase		slc25a6	mitochondrial ATP transmembrane transport [GO:1990544];-;mitochondrial ADP transmembrane transport [GO:0140021]	ATP [GO:0005471];-	integral component of membrane [GO:0016021];-;mitochondrial inner membrane [GO:0005743]	mitochondrial ATP transmembrane transport [GO:1990544];-;mitochondrial ADP transmembrane transport [GO:0140021];ATP [GO:0005471];-;integral component of membrane [GO:0016021];-;mitochondrial inner membrane [GO:0005743]
F1QNH4	Dihydroorotate dehydrogenase (quinone), mitochondrial		dhodh	'de novo' UMP biosynthetic process [GO:0044205];'de novo' pyrimidine nucleobase biosynthetic process [GO:0006207];-;pyrimidine ribonucleotide biosynthetic process [GO:0009220]	dihydroorotate dehydrogenase activity [GO:0004152];-	mitochondrial inner membrane [GO:0005743];-	'de novo' UMP biosynthetic process [GO:0044205];'de novo' pyrimidine nucleobase biosynthetic process [GO:0006207];-;pyrimidine ribonucleotide biosynthetic process [GO:0009220];dihydroorotate dehydrogenase activity [GO:0004152];-;mitochondrial inner membrane [GO:0005743];-
A2BIC6	Cysteinylglycine-S-conjugate dipeptidase	562854	lap3	-	manganese ion binding [GO:0030145];metalloaminopeptidase activity [GO:0070006];-;carboxypeptidase activity [GO:0004180]	-;cytoplasm [GO:0005737]	-;manganese ion binding [GO:0030145];metalloaminopeptidase activity [GO:0070006];-;carboxypeptidase activity [GO:0004180];-;cytoplasm [GO:0005737]
F1R246	Aspartate--tRNA ligase, cytoplasmic		dars1	aspartyl-tRNA aminoacylation [GO:0006422];-	aspartate-tRNA ligase activity [GO:0004815];ATP binding [GO:0005524];RNA binding [GO:0003723];-	-;aminoacyl-tRNA synthetase multienzyme complex [GO:0017101];cytosol [GO:0005829]	aspartyl-tRNA aminoacylation [GO:0006422];-;aspartate-tRNA ligase activity [GO:0004815];ATP binding [GO:0005524];RNA binding [GO:0003723];-;-;aminoacyl-tRNA synthetase multienzyme complex [GO:0017101];cytosol [GO:0005829]
Q5RKQ3	Zgc:101598	493616	fubp3	-;regulation of transcription, DNA-templated [GO:0006355]	RNA binding [GO:0003723];-	nucleus [GO:0005634];-	-;regulation of transcription, DNA-templated [GO:0006355];RNA binding [GO:0003723];-;nucleus [GO:0005634];-
Q7ZU66	Alpha-1,3/1,6-mannosyltransferase ALG2		alg2	oligosaccharide-lipid intermediate biosynthetic process [GO:0006490];protein glycosylation in endoplasmic reticulum [GO:0033577];-	GDP-Man [GO:0004378];alpha-1,3-mannosyltransferase activity [GO:0000033];-;GDP-Man [GO:0102704]	endoplasmic reticulum [GO:0005783];integral component of membrane [GO:0016021];nucleus [GO:0005634];-	oligosaccharide-lipid intermediate biosynthetic process [GO:0006490];protein glycosylation in endoplasmic reticulum [GO:0033577];-;GDP-Man [GO:0004378];alpha-1,3-mannosyltransferase activity [GO:0000033];-;GDP-Man [GO:0102704];endoplasmic reticulum [GO:0005783];integral component of membrane [GO:0016021];nucleus [GO:0005634];-
Q7SXV9	Calumenin-B	394057	calub	-	-;calcium ion binding [GO:0005509]	extracellular region [GO:0005576];Golgi apparatus [GO:0005794];sarcoplasmic reticulum lumen [GO:0033018];endoplasmic reticulum membrane [GO:0005789];endoplasmic reticulum [GO:0005783];-;melanosome [GO:0042470]	-;-;calcium ion binding [GO:0005509];extracellular region [GO:0005576];Golgi apparatus [GO:0005794];sarcoplasmic reticulum lumen [GO:0033018];endoplasmic reticulum membrane [GO:0005789];endoplasmic reticulum [GO:0005783];-;melanosome [GO:0042470]
Q7ZTY5	Eukaryotic translation initiation factor 2B, subunit 3 gamma	394049	eif2b3	cytoplasmic translational initiation [GO:0002183];-	nucleotidyltransferase activity [GO:0016779];guanyl-nucleotide exchange factor activity [GO:0005085];-;translation initiation factor activity [GO:0003743]	guanyl-nucleotide exchange factor complex [GO:0032045];-;eukaryotic translation initiation factor 2B complex [GO:0005851]	cytoplasmic translational initiation [GO:0002183];-;nucleotidyltransferase activity [GO:0016779];guanyl-nucleotide exchange factor activity [GO:0005085];-;translation initiation factor activity [GO:0003743];guanyl-nucleotide exchange factor complex [GO:0032045];-;eukaryotic translation initiation factor 2B complex [GO:0005851]
B0UYC0	Gap junction protein		gjc4b	-;cell communication [GO:0007154]	-	connexin complex [GO:0005922];-;integral component of membrane [GO:0016021]	-;cell communication [GO:0007154];-;connexin complex [GO:0005922];-;integral component of membrane [GO:0016021]
Q7ZYW9	Inosine-5'-monophosphate dehydrogenase	317745	impdh2	-;GMP biosynthetic process [GO:0006177]	nucleotide binding [GO:0000166];IMP dehydrogenase activity [GO:0003938];-;metal ion binding [GO:0046872]	-;nucleus [GO:0005634];cytoplasm [GO:0005737]	-;GMP biosynthetic process [GO:0006177];nucleotide binding [GO:0000166];IMP dehydrogenase activity [GO:0003938];-;metal ion binding [GO:0046872];-;nucleus [GO:0005634];cytoplasm [GO:0005737]
B8JHR9	Karyopherin (importin) beta 3	569455	kpnb3	protein import into nucleus [GO:0006606];-	nuclear localization sequence binding [GO:0008139];nuclear import signal receptor activity [GO:0061608];-	-;nucleus [GO:0005634];cytoplasm [GO:0005737]	protein import into nucleus [GO:0006606];-;nuclear localization sequence binding [GO:0008139];nuclear import signal receptor activity [GO:0061608];-;-;nucleus [GO:0005634];cytoplasm [GO:0005737]
F1R0B2	Src kinase-associated phosphoprotein 2		skap2	-	-	-	-
A0A0R4I9G5	Atypical kinase COQ8A, mitochondrial		coq8aa	ubiquinone biosynthetic process [GO:0006744];-	-	membrane [GO:0016020];-;mitochondrion [GO:0005739]	ubiquinone biosynthetic process [GO:0006744];-;-;membrane [GO:0016020];-;mitochondrion [GO:0005739]
A0A1L1QZE0	Uncharacterized protein			-	-	-	-
Q6TEP2	Programmed cell death 8		aifm1	apoptotic process [GO:0006915];-	protein dimerization activity [GO:0046983];-;flavin adenine dinucleotide binding [GO:0050660];oxidoreductase activity [GO:0016491]	-;mitochondrion [GO:0005739]	apoptotic process [GO:0006915];-;protein dimerization activity [GO:0046983];-;flavin adenine dinucleotide binding [GO:0050660];oxidoreductase activity [GO:0016491];-;mitochondrion [GO:0005739]
F1QGN3	ELAV-like protein		elavl3	regulation of neurogenesis [GO:0050767];-	RNA binding [GO:0003723];-	-;ribonucleoprotein complex [GO:1990904]	regulation of neurogenesis [GO:0050767];-;RNA binding [GO:0003723];-;-;ribonucleoprotein complex [GO:1990904]
Q6NXD1	Pyruvate kinase		pkma	cellular response to insulin stimulus [GO:0032869];glycolytic process [GO:0006096];-	magnesium ion binding [GO:0000287];potassium ion binding [GO:0030955];pyruvate kinase activity [GO:0004743];kinase activity [GO:0016301];ATP binding [GO:0005524];-	-;cytoplasm [GO:0005737]	cellular response to insulin stimulus [GO:0032869];glycolytic process [GO:0006096];-;magnesium ion binding [GO:0000287];potassium ion binding [GO:0030955];pyruvate kinase activity [GO:0004743];kinase activity [GO:0016301];ATP binding [GO:0005524];-;-;cytoplasm [GO:0005737]
Q7ZVE7	Serine/threonine-protein phosphatase	393885	ppp2cab	-	protein serine phosphatase activity [GO:0106306];protein threonine phosphatase activity [GO:0106307]	-	-;protein serine phosphatase activity [GO:0106306];protein threonine phosphatase activity [GO:0106307];-
F1QNJ3	Testin	403032	tes	regulation of cell population proliferation [GO:0042127];-	zinc ion binding [GO:0008270];-	-;cytoplasm [GO:0005737];focal adhesion [GO:0005925]	regulation of cell population proliferation [GO:0042127];-;zinc ion binding [GO:0008270];-;-;cytoplasm [GO:0005737];focal adhesion [GO:0005925]
Q803T5	Adenosylhomocysteinase	387530	ahcy	S-adenosylmethionine cycle [GO:0033353];one-carbon metabolic process [GO:0006730];-	adenosylhomocysteinase activity [GO:0004013];-	-;cytosol [GO:0005829]	S-adenosylmethionine cycle [GO:0033353];one-carbon metabolic process [GO:0006730];-;adenosylhomocysteinase activity [GO:0004013];-;-;cytosol [GO:0005829]
A0A0R4IYT0	Insulin-like growth factor 2 mRNA-binding protein 3	30967	igf2bp3	mRNA transport [GO:0051028];-	RNA binding [GO:0003723];-	-;nucleus [GO:0005634];cytoplasm [GO:0005737]	mRNA transport [GO:0051028];-;RNA binding [GO:0003723];-;-;nucleus [GO:0005634];cytoplasm [GO:0005737]
Q4G0B1	Ribosomal protein L23a		rpl23a	ribosomal large subunit assembly [GO:0000027];regulation of cell cycle [GO:0051726];pancreas development [GO:0031016];translation [GO:0006412];-	structural constituent of ribosome [GO:0003735];-;rRNA binding [GO:0019843]	cytosolic large ribosomal subunit [GO:0022625];-	ribosomal large subunit assembly [GO:0000027];regulation of cell cycle [GO:0051726];pancreas development [GO:0031016];translation [GO:0006412];-;structural constituent of ribosome [GO:0003735];-;rRNA binding [GO:0019843];cytosolic large ribosomal subunit [GO:0022625];-
A9JSV4	Zgc:171891 protein	561380	tbc1d13	-	-	-	-
A8KB78	40S ribosomal protein S23	100000341	rps23	-;translation [GO:0006412]	structural constituent of ribosome [GO:0003735];-	ribosome [GO:0005840];-;cytosolic small ribosomal subunit [GO:0022627]	-;translation [GO:0006412];structural constituent of ribosome [GO:0003735];-;ribosome [GO:0005840];-;cytosolic small ribosomal subunit [GO:0022627]
Q6DRI1	Eukaryotic translation initiation factor 3 subunit E-A	325102	eif3ea	translational initiation [GO:0006413];-;formation of cytoplasmic translation initiation complex [GO:0001732]	-;translation initiation factor activity [GO:0003743]	eukaryotic translation initiation factor 3 complex [GO:0005852];eukaryotic 43S preinitiation complex [GO:0016282];eukaryotic translation initiation factor 3 complex, eIF3e [GO:0071540];nucleus [GO:0005634];eukaryotic 48S preinitiation complex [GO:0033290];-	translational initiation [GO:0006413];-;formation of cytoplasmic translation initiation complex [GO:0001732];-;translation initiation factor activity [GO:0003743];eukaryotic translation initiation factor 3 complex [GO:0005852];eukaryotic 43S preinitiation complex [GO:0016282];eukaryotic translation initiation factor 3 complex, eIF3e [GO:0071540];nucleus [GO:0005634];eukaryotic 48S preinitiation c…
Q803L1	Dihydrolipoyl dehydrogenase	399479	dldh	-;heart contraction [GO:0060047];cell redox homeostasis [GO:0045454]	-;flavin adenine dinucleotide binding [GO:0050660];dihydrolipoyl dehydrogenase activity [GO:0004148]	oxoglutarate dehydrogenase complex [GO:0045252];motile cilium [GO:0031514];-;acrosomal vesicle [GO:0001669];mitochondrion [GO:0005739]	-;heart contraction [GO:0060047];cell redox homeostasis [GO:0045454];-;flavin adenine dinucleotide binding [GO:0050660];dihydrolipoyl dehydrogenase activity [GO:0004148];oxoglutarate dehydrogenase complex [GO:0045252];motile cilium [GO:0031514];-;acrosomal vesicle [GO:0001669];mitochondrion [GO:0005739]
Q6P3J6	Peptidylprolyl isomerase	393858	fkbp8	-	peptidyl-prolyl cis-trans isomerase activity [GO:0003755];-	integral component of membrane [GO:0016021];-	-;peptidyl-prolyl cis-trans isomerase activity [GO:0003755];-;integral component of membrane [GO:0016021];-
A0A2R8PY75	Isocitrate dehydrogenase [NAD] subunit, mitochondrial		idh3b	tricarboxylic acid cycle [GO:0006099];-;isocitrate metabolic process [GO:0006102]	NAD binding [GO:0051287];isocitrate dehydrogenase (NAD+) activity [GO:0004449];-;magnesium ion binding [GO:0000287]	-;mitochondrion [GO:0005739]	tricarboxylic acid cycle [GO:0006099];-;isocitrate metabolic process [GO:0006102];NAD binding [GO:0051287];isocitrate dehydrogenase (NAD+) activity [GO:0004449];-;magnesium ion binding [GO:0000287];-;mitochondrion [GO:0005739]
Q6NW62	KH domain-containing, RNA-binding, signal transduction-associated 1b	406516	khdrbs1b	regulation of alternative mRNA splicing, via spliceosome [GO:0000381];-;regulation of mRNA splicing, via spliceosome [GO:0048024]	mRNA binding [GO:0003729];-;mRNA 3'-UTR binding [GO:0003730];poly(A) binding [GO:0008143]	nucleus [GO:0005634];-	regulation of alternative mRNA splicing, via spliceosome [GO:0000381];-;regulation of mRNA splicing, via spliceosome [GO:0048024];mRNA binding [GO:0003729];-;mRNA 3'-UTR binding [GO:0003730];poly(A) binding [GO:0008143];nucleus [GO:0005634];-
A0A0R4IGK9	Catalase		cat	hydrogen peroxide catabolic process [GO:0042744];-;response to oxidative stress [GO:0006979]	catalase activity [GO:0004096];heme binding [GO:0020037];-;metal ion binding [GO:0046872]	peroxisome [GO:0005777];-	hydrogen peroxide catabolic process [GO:0042744];-;response to oxidative stress [GO:0006979];catalase activity [GO:0004096];heme binding [GO:0020037];-;metal ion binding [GO:0046872];peroxisome [GO:0005777];-
Q7ZUC2	45 kDa calcium-binding protein	406360	sdf4	sprouting angiogenesis [GO:0002040];calcium-ion regulated exocytosis [GO:0017156];-	-;calcium ion binding [GO:0005509]	endoplasmic reticulum [GO:0005783];Golgi lumen [GO:0005796];-	sprouting angiogenesis [GO:0002040];calcium-ion regulated exocytosis [GO:0017156];-;-;calcium ion binding [GO:0005509];endoplasmic reticulum [GO:0005783];Golgi lumen [GO:0005796];-
Q1LY31	ZPR1 zinc finger		zpr1	-	zinc ion binding [GO:0008270];-	-;nucleus [GO:0005634];cytoplasm [GO:0005737]	-;zinc ion binding [GO:0008270];-;-;nucleus [GO:0005634];cytoplasm [GO:0005737]
A0A2R8QT29	Uncharacterized protein		LOC100334275	-	-	-	-
A0A0G2L009	Dynein, cytoplasmic 1, heavy chain 1		dync1h1	myelination [GO:0042552];microtubule-based movement [GO:0007018];camera-type eye photoreceptor cell differentiation [GO:0060219];-;central nervous system myelination [GO:0022010]	dynein intermediate chain binding [GO:0045505];ATP-dependent microtubule motor activity, minus-end-directed [GO:0008569];dynein light intermediate chain binding [GO:0051959];-	-;dynein complex [GO:0030286]	myelination [GO:0042552];microtubule-based movement [GO:0007018];camera-type eye photoreceptor cell differentiation [GO:0060219];-;central nervous system myelination [GO:0022010];dynein intermediate chain binding [GO:0045505];ATP-dependent microtubule motor activity, minus-end-directed [GO:0008569];dynein light intermediate chain binding [GO:0051959];-;-;dynein complex [GO:0030286]
Q6NWB3	Splicing factor 3b, subunit 4	192318	sf3b4	positive regulation of mRNA splicing, via spliceosome [GO:0048026];-	RNA binding [GO:0003723];-	nucleolus [GO:0005730];-;U12-type spliceosomal complex [GO:0005689]	positive regulation of mRNA splicing, via spliceosome [GO:0048026];-;RNA binding [GO:0003723];-;nucleolus [GO:0005730];-;U12-type spliceosomal complex [GO:0005689]
E9QDP2	Replication factor C (activator 1) 3		rfc3	DNA-dependent DNA replication [GO:0006261];DNA repair [GO:0006281];-	-;DNA binding [GO:0003677]	nucleus [GO:0005634];DNA replication factor C complex [GO:0005663];-	DNA-dependent DNA replication [GO:0006261];DNA repair [GO:0006281];-;-;DNA binding [GO:0003677];nucleus [GO:0005634];DNA replication factor C complex [GO:0005663];-
F1R2U1	Sorting and assembly machinery component 50 homolog,-like		samm50l	-	-	mitochondrial outer membrane [GO:0005741]	-;-;mitochondrial outer membrane [GO:0005741]
Q9DGE0	Dual specificity mitogen-activated protein kinase kinase 6	65239	map2k6	-;activation of MAPK activity [GO:0000187]	protein serine kinase activity [GO:0106310];protein threonine kinase activity [GO:0106311];ATP binding [GO:0005524];transmembrane receptor protein tyrosine kinase activity [GO:0004714];-;MAP kinase kinase activity [GO:0004708]	-;cytoskeleton [GO:0005856];nucleus [GO:0005634];cytoplasm [GO:0005737]	-;activation of MAPK activity [GO:0000187];protein serine kinase activity [GO:0106310];protein threonine kinase activity [GO:0106311];ATP binding [GO:0005524];transmembrane receptor protein tyrosine kinase activity [GO:0004714];-;MAP kinase kinase activity [GO:0004708];-;cytoskeleton [GO:0005856];nucleus [GO:0005634];cytoplasm [GO:0005737]
A8E551	Pre-mRNA-splicing factor RBM22		rbm22	-	RNA binding [GO:0003723];-;metal ion binding [GO:0046872]	-;spliceosomal complex [GO:0005681]	-;RNA binding [GO:0003723];-;metal ion binding [GO:0046872];-;spliceosomal complex [GO:0005681]
A9C4A6	RING-type E3 ubiquitin transferase	559882	mkrn4	protein ubiquitination [GO:0016567];-	ubiquitin protein ligase activity [GO:0061630];-;metal ion binding [GO:0046872]	-	protein ubiquitination [GO:0016567];-;ubiquitin protein ligase activity [GO:0061630];-;metal ion binding [GO:0046872];-
Q7ZV77	Proteasome subunit alpha type	326687	psma4	proteasome-mediated ubiquitin-dependent protein catabolic process [GO:0043161];-;proteasomal ubiquitin-independent protein catabolic process [GO:0010499]	-;endopeptidase activity [GO:0004175];threonine-type endopeptidase activity [GO:0004298]	cytoplasm [GO:0005737];proteasome core complex, alpha-subunit complex [GO:0019773];nucleus [GO:0005634];proteasome core complex [GO:0005839];-	proteasome-mediated ubiquitin-dependent protein catabolic process [GO:0043161];-;proteasomal ubiquitin-independent protein catabolic process [GO:0010499];-;endopeptidase activity [GO:0004175];threonine-type endopeptidase activity [GO:0004298];cytoplasm [GO:0005737];proteasome core complex, alpha-subunit complex [GO:0019773];nucleus [GO:0005634];proteasome core complex [GO:0005839];-
I3ISK5	Bloodthirsty-related gene family, member 18		btr18	-	zinc ion binding [GO:0008270]	-	-;zinc ion binding [GO:0008270];-
Q6Q421	40S ribosomal protein S15	337148	rps15	translation [GO:0006412];-;ribosomal small subunit assembly [GO:0000028];chordate embryonic development [GO:0043009]	structural constituent of ribosome [GO:0003735];RNA binding [GO:0003723];-	-;cytosolic small ribosomal subunit [GO:0022627]	translation [GO:0006412];-;ribosomal small subunit assembly [GO:0000028];chordate embryonic development [GO:0043009];structural constituent of ribosome [GO:0003735];RNA binding [GO:0003723];-;-;cytosolic small ribosomal subunit [GO:0022627]
A0A2R8QAE1	Fibrinogen C-terminal domain-containing protein		LOC100334800	-	-	-	-
B0R1D0	26S proteasome AAA-ATPase subunit RPT3	326884	psmc4	-;protein catabolic process [GO:0030163];positive regulation of RNA polymerase II transcription preinitiation complex assembly [GO:0045899]	proteasome-activating ATPase activity [GO:0036402];ATP binding [GO:0005524];-	-;synapse [GO:0045202];proteasome regulatory particle, base subcomplex [GO:0008540];cytosolic proteasome complex [GO:0031597]	-;protein catabolic process [GO:0030163];positive regulation of RNA polymerase II transcription preinitiation complex assembly [GO:0045899];proteasome-activating ATPase activity [GO:0036402];ATP binding [GO:0005524];-;-;synapse [GO:0045202];proteasome regulatory particle, base subcomplex [GO:0008540];cytosolic proteasome complex [GO:0031597]
E9QFD9	60S ribosomal protein L10a		rpl10a	-	-	-	-
Q32Q50	Mitogen-activated protein kinase kinase 2		map2k2a	-;activation of MAPK activity [GO:0000187]	protein serine/threonine kinase activity [GO:0004674];ATP binding [GO:0005524];-;MAP kinase kinase activity [GO:0004708]	-	-;activation of MAPK activity [GO:0000187];protein serine/threonine kinase activity [GO:0004674];ATP binding [GO:0005524];-;MAP kinase kinase activity [GO:0004708];-
F1R7J0	UDP-N-acetylhexosamine pyrophosphorylase-like protein 1		uap1l1	-	uridylyltransferase activity [GO:0070569]	-	-;uridylyltransferase activity [GO:0070569];-
F1QHC5	Phosphorylated adapter RNA export protein		phax	snRNA export from nucleus [GO:0006408];-;protein transport [GO:0015031]	RNA binding [GO:0003723];-	-;nucleus [GO:0005634];cytoplasm [GO:0005737]	snRNA export from nucleus [GO:0006408];-;protein transport [GO:0015031];RNA binding [GO:0003723];-;-;nucleus [GO:0005634];cytoplasm [GO:0005737]
A2BGW3	Calcium/calmodulin-dependent protein kinase		camk2b1	-	protein serine kinase activity [GO:0106310];calmodulin binding [GO:0005516];calmodulin-dependent protein kinase activity [GO:0004683];protein threonine kinase activity [GO:0106311];kinase activity [GO:0016301];ATP binding [GO:0005524];-	neuron projection [GO:0043005];cytoplasm [GO:0005737];-	-;protein serine kinase activity [GO:0106310];calmodulin binding [GO:0005516];calmodulin-dependent protein kinase activity [GO:0004683];protein threonine kinase activity [GO:0106311];kinase activity [GO:0016301];ATP binding [GO:0005524];-;neuron projection [GO:0043005];cytoplasm [GO:0005737];-
A3KP65	Malonyl-CoA decarboxylase	100037349	mlycd	fatty acid biosynthetic process [GO:0006633];malonyl-CoA catabolic process [GO:2001294];positive regulation of fatty acid oxidation [GO:0046321];-;acetyl-CoA biosynthetic process [GO:0006085]	malonyl-CoA decarboxylase activity [GO:0050080];-	mitochondrial matrix [GO:0005759];peroxisomal matrix [GO:0005782];-	fatty acid biosynthetic process [GO:0006633];malonyl-CoA catabolic process [GO:2001294];positive regulation of fatty acid oxidation [GO:0046321];-;acetyl-CoA biosynthetic process [GO:0006085];malonyl-CoA decarboxylase activity [GO:0050080];-;mitochondrial matrix [GO:0005759];peroxisomal matrix [GO:0005782];-
Q7SXK9	Asparagine-linked glycosylation 1 homolog (Yeast, beta-1,4-mannosyltransferase)	334161	alg1	protein glycosylation [GO:0006486];-	mannosyltransferase activity [GO:0000030];-	endoplasmic reticulum [GO:0005783];integral component of membrane [GO:0016021];-	protein glycosylation [GO:0006486];-;mannosyltransferase activity [GO:0000030];-;endoplasmic reticulum [GO:0005783];integral component of membrane [GO:0016021];-
Q7ZV10	Zgc:56288	393192	pdcd2l	-;apoptotic process involved in blood vessel morphogenesis [GO:1902262]	-	-;cytoplasm [GO:0005737]	-;apoptotic process involved in blood vessel morphogenesis [GO:1902262];-;-;cytoplasm [GO:0005737]
Q566T0	Polycomb protein eed		eed	negative regulation of transcription by RNA polymerase II [GO:0000122];chromatin silencing [GO:0006342];-;histone H3-K27 methylation [GO:0070734]	-	-;ESC/E(Z) complex [GO:0035098]	negative regulation of transcription by RNA polymerase II [GO:0000122];chromatin silencing [GO:0006342];-;histone H3-K27 methylation [GO:0070734];-;-;ESC/E(Z) complex [GO:0035098]
A0A0R4IAE3	Serine/threonine-protein phosphatase 2A 55 kDa regulatory subunit B		ppp2r2d	-	protein phosphatase regulator activity [GO:0019888];-	-;protein phosphatase type 2A complex [GO:0000159]	-;protein phosphatase regulator activity [GO:0019888];-;-;protein phosphatase type 2A complex [GO:0000159]
Q66I88	SMYD family member 5		smyd5	definitive hemopoiesis [GO:0060216];primitive hemopoiesis [GO:0060215];-;negative regulation of myeloid cell differentiation [GO:0045638]	histone-lysine N-methyltransferase activity [GO:0018024];-	-	definitive hemopoiesis [GO:0060216];primitive hemopoiesis [GO:0060215];-;negative regulation of myeloid cell differentiation [GO:0045638];histone-lysine N-methyltransferase activity [GO:0018024];-;-
Q7T2Q9	Transketolase		tktb	-	transketolase activity [GO:0004802];thiamine pyrophosphate binding [GO:0030976];metal ion binding [GO:0046872]	-	-;transketolase activity [GO:0004802];thiamine pyrophosphate binding [GO:0030976];metal ion binding [GO:0046872];-
A8E5I3	Polymerase (RNA) III (DNA directed) polypeptide D		polr3d	transcription by RNA polymerase III [GO:0006383];-	DNA-directed 5'-3' RNA polymerase activity [GO:0003899];-;DNA binding [GO:0003677]	RNA polymerase III complex [GO:0005666];-	transcription by RNA polymerase III [GO:0006383];-;DNA-directed 5'-3' RNA polymerase activity [GO:0003899];-;DNA binding [GO:0003677];RNA polymerase III complex [GO:0005666];-
X1WFB0	DEAD-box helicase 3 X-linked b		ddx3xb	gamete generation [GO:0007276];brain development [GO:0007420];cell differentiation [GO:0030154];-;neutrophil chemotaxis [GO:0030593]	ATP binding [GO:0005524];RNA binding [GO:0003723];-;RNA helicase activity [GO:0003724]	P granule [GO:0043186];nucleus [GO:0005634];-	gamete generation [GO:0007276];brain development [GO:0007420];cell differentiation [GO:0030154];-;neutrophil chemotaxis [GO:0030593];ATP binding [GO:0005524];RNA binding [GO:0003723];-;RNA helicase activity [GO:0003724];P granule [GO:0043186];nucleus [GO:0005634];-
A0A1L1QZV6	Uncharacterized protein	108179095	si:dkey-172k15.19	-	-	-	-
A0A2R8RR55	Uncharacterized protein			protein ubiquitination [GO:0016567];modification-dependent protein catabolic process [GO:0019941];-	ubiquitin protein ligase binding [GO:0031625];-;protein tag [GO:0031386]	-;nucleus [GO:0005634];cytoplasm [GO:0005737]	protein ubiquitination [GO:0016567];modification-dependent protein catabolic process [GO:0019941];-;ubiquitin protein ligase binding [GO:0031625];-;protein tag [GO:0031386];-;nucleus [GO:0005634];cytoplasm [GO:0005737]
F1R9L8	Zgc:154075			-	nucleotide binding [GO:0000166]	-	-;nucleotide binding [GO:0000166];-
A0A0R4ILA8	Proteasome 26S subunit, ATPase 3	321947	psmc3	-;protein catabolic process [GO:0030163];positive regulation of RNA polymerase II transcription preinitiation complex assembly [GO:0045899]	proteasome-activating ATPase activity [GO:0036402];ATP binding [GO:0005524];-	-;proteasome regulatory particle, base subcomplex [GO:0008540];nucleus [GO:0005634];cytoplasm [GO:0005737]	-;protein catabolic process [GO:0030163];positive regulation of RNA polymerase II transcription preinitiation complex assembly [GO:0045899];proteasome-activating ATPase activity [GO:0036402];ATP binding [GO:0005524];-;-;proteasome regulatory particle, base subcomplex [GO:0008540];nucleus [GO:0005634];cytoplasm [GO:0005737]
A7YYF4	Aldehyde dehydrogenase		aldh3a2a	-;cellular aldehyde metabolic process [GO:0006081]	-;3-chloroallyl aldehyde dehydrogenase activity [GO:0004028]	-	-;cellular aldehyde metabolic process [GO:0006081];-;3-chloroallyl aldehyde dehydrogenase activity [GO:0004028];-
Q7ZW82	Guanine nucleotide-binding protein (G protein), alpha-inhibiting activity polypeptide a	323509	gnaia	adenylate cyclase-modulating G protein-coupled receptor signaling pathway [GO:0007188];-	G-protein beta/gamma-subunit complex binding [GO:0031683];GTPase activity [GO:0003924];G protein-coupled receptor binding [GO:0001664];G protein-coupled serotonin receptor binding [GO:0031821];GTP binding [GO:0005525];-	-;heterotrimeric G-protein complex [GO:0005834]	adenylate cyclase-modulating G protein-coupled receptor signaling pathway [GO:0007188];-;G-protein beta/gamma-subunit complex binding [GO:0031683];GTPase activity [GO:0003924];G protein-coupled receptor binding [GO:0001664];G protein-coupled serotonin receptor binding [GO:0031821];GTP binding [GO:0005525];-;-;heterotrimeric G-protein complex [GO:0005834]
Q6P0X9	Origin recognition complex, subunit 5	406479	orc5	-;DNA replication initiation [GO:0006270]	-;DNA replication origin binding [GO:0003688]	nuclear origin of replication recognition complex [GO:0005664];-	-;DNA replication initiation [GO:0006270];-;DNA replication origin binding [GO:0003688];nuclear origin of replication recognition complex [GO:0005664];-
A0A0R4IFK5	Mitochondrial ribosomal protein S30		mrps30	-;translation [GO:0006412]	structural constituent of ribosome [GO:0003735];-	-;mitochondrial large ribosomal subunit [GO:0005762]	-;translation [GO:0006412];structural constituent of ribosome [GO:0003735];-;-;mitochondrial large ribosomal subunit [GO:0005762]
F6P3G4	26S proteasome non-ATPase regulatory subunit 11A	503934	psmd11a	stem cell differentiation [GO:0048863];-;proteasome assembly [GO:0043248];ubiquitin-dependent protein catabolic process [GO:0006511]	structural molecule activity [GO:0005198];-	proteasome regulatory particle, lid subcomplex [GO:0008541];nucleus [GO:0005634];proteasome accessory complex [GO:0022624];cytosol [GO:0005829];-	stem cell differentiation [GO:0048863];-;proteasome assembly [GO:0043248];ubiquitin-dependent protein catabolic process [GO:0006511];structural molecule activity [GO:0005198];-;proteasome regulatory particle, lid subcomplex [GO:0008541];nucleus [GO:0005634];proteasome accessory complex [GO:0022624];cytosol [GO:0005829];-
Q6P5K3	60S acidic ribosomal protein P0	58101	rplp0	ribosome biogenesis [GO:0042254];-	-	ribosome [GO:0005840];-	ribosome biogenesis [GO:0042254];-;-;ribosome [GO:0005840];-
Q7ZW20	Tyrosine 3-monooxygenase/tryptophan 5-monooxygenase activation protein, epsilon polypeptide 1	322060	ywhae1	-	monooxygenase activity [GO:0004497]	-	-;monooxygenase activity [GO:0004497];-
F8W2D8	Glycerate kinase		glyctk	-	glycerate kinase activity [GO:0008887]	-	-;glycerate kinase activity [GO:0008887];-
P79733	Ribonucleoside-diphosphate reductase subunit M2	30733	rrm2	DNA replication [GO:0006260];deoxyribonucleotide biosynthetic process [GO:0009263];-	-;metal ion binding [GO:0046872];ribonucleoside-diphosphate reductase activity, thioredoxin disulfide as acceptor [GO:0004748]	-;cytosol [GO:0005829]	DNA replication [GO:0006260];deoxyribonucleotide biosynthetic process [GO:0009263];-;-;metal ion binding [GO:0046872];ribonucleoside-diphosphate reductase activity, thioredoxin disulfide as acceptor [GO:0004748];-;cytosol [GO:0005829]
Q568L3	Sf3a3 protein		sf3a3	hematopoietic stem cell differentiation [GO:0060218];mRNA splicing, via spliceosome [GO:0000398];-	zinc ion binding [GO:0008270];RNA binding [GO:0003723];-	-;spliceosomal complex [GO:0005681]	hematopoietic stem cell differentiation [GO:0060218];mRNA splicing, via spliceosome [GO:0000398];-;zinc ion binding [GO:0008270];RNA binding [GO:0003723];-;-;spliceosomal complex [GO:0005681]
A0A2R8RNP8	Exportin 1 (CRM1 homolog, yeast) b		xpo1b	ribosomal large subunit export from nucleus [GO:0000055];-;ribosomal small subunit export from nucleus [GO:0000056];response to yeast [GO:0001878]	nuclear export signal receptor activity [GO:0005049];-;small GTPase binding [GO:0031267]	-;nucleus [GO:0005634];cytoplasm [GO:0005737]	ribosomal large subunit export from nucleus [GO:0000055];-;ribosomal small subunit export from nucleus [GO:0000056];response to yeast [GO:0001878];nuclear export signal receptor activity [GO:0005049];-;small GTPase binding [GO:0031267];-;nucleus [GO:0005634];cytoplasm [GO:0005737]
F1QZA5	26S proteasome non-ATPase regulatory subunit 6		psmd6	proteasome-mediated ubiquitin-dependent protein catabolic process [GO:0043161];lens fiber cell differentiation [GO:0070306];-	-;enzyme regulator activity [GO:0030234]	-;proteasome regulatory particle [GO:0005838]	proteasome-mediated ubiquitin-dependent protein catabolic process [GO:0043161];lens fiber cell differentiation [GO:0070306];-;-;enzyme regulator activity [GO:0030234];-;proteasome regulatory particle [GO:0005838]
E7F8S4	Transketolase a	557518	tkta	pentose-phosphate shunt, non-oxidative branch [GO:0009052];-;ribose phosphate biosynthetic process [GO:0046390]	transketolase activity [GO:0004802];thiamine pyrophosphate binding [GO:0030976];-;metal ion binding [GO:0046872]	-;endoplasmic reticulum membrane [GO:0005789]	pentose-phosphate shunt, non-oxidative branch [GO:0009052];-;ribose phosphate biosynthetic process [GO:0046390];transketolase activity [GO:0004802];thiamine pyrophosphate binding [GO:0030976];-;metal ion binding [GO:0046872];-;endoplasmic reticulum membrane [GO:0005789]
A0A2R8RYP3	Uncharacterized protein		LOC110438920	-	-	-	-
Q6NW98	Achalasia, adrenocortical insufficiency, alacrimia	378454	aaas	nucleocytoplasmic transport [GO:0006913];-	-	nuclear pore [GO:0005643];-	nucleocytoplasmic transport [GO:0006913];-;-;nuclear pore [GO:0005643];-
B0S6Z1	DEAH box protein 9		dhx9	response to virus [GO:0009615];DNA-templated transcription, termination [GO:0006353];regulation of mRNA processing [GO:0050684];positive regulation of transcription by RNA polymerase II [GO:0045944];-	ATP binding [GO:0005524];RNA binding [GO:0003723];3'-5' DNA helicase activity [GO:0043138];3'-5' DNA/RNA helicase activity [GO:0033679];double-stranded RNA binding [GO:0003725];-;RNA helicase activity [GO:0003724]	nucleolus [GO:0005730];cytoplasm [GO:0005737];nucleus [GO:0005634];-;ribonucleoprotein complex [GO:1990904]	response to virus [GO:0009615];DNA-templated transcription, termination [GO:0006353];regulation of mRNA processing [GO:0050684];positive regulation of transcription by RNA polymerase II [GO:0045944];-;ATP binding [GO:0005524];RNA binding [GO:0003723];3'-5' DNA helicase activity [GO:0043138];3'-5' DNA/RNA helicase activity [GO:0033679];double-stranded RNA binding [GO:0003725];-;RNA helicase activi…
Q6PBY8	S-phase kinase-associated protein 1	393716	skp1	protein ubiquitination [GO:0016567];SCF-dependent proteasomal ubiquitin-dependent protein catabolic process [GO:0031146];-	kinase activity [GO:0016301];-;cullin family protein binding [GO:0097602]	-;nucleus [GO:0005634];cytoplasm [GO:0005737];SCF ubiquitin ligase complex [GO:0019005]	protein ubiquitination [GO:0016567];SCF-dependent proteasomal ubiquitin-dependent protein catabolic process [GO:0031146];-;kinase activity [GO:0016301];-;cullin family protein binding [GO:0097602];-;nucleus [GO:0005634];cytoplasm [GO:0005737];SCF ubiquitin ligase complex [GO:0019005]
Q5XJA0	Tyrosyl-DNA phosphodiesterase 2	553516	tdp2	double-strand break repair [GO:0006302];convergent extension involved in gastrulation [GO:0060027];negative regulation of transforming growth factor beta receptor signaling pathway [GO:0030512];gastrulation [GO:0007369];-;determination of left/right symmetry [GO:0007368]	nuclease activity [GO:0004518];magnesium ion binding [GO:0000287];5'-tyrosyl-DNA phosphodiesterase activity [GO:0070260];single-stranded DNA binding [GO:0003697];tyrosyl-DNA phosphodiesterase activity [GO:0070259];DNA binding [GO:0003677];manganese ion binding [GO:0030145];-	-;cytoplasm [GO:0005737];PML body [GO:0016605]	double-strand break repair [GO:0006302];convergent extension involved in gastrulation [GO:0060027];negative regulation of transforming growth factor beta receptor signaling pathway [GO:0030512];gastrulation [GO:0007369];-;determination of left/right symmetry [GO:0007368];nuclease activity [GO:0004518];magnesium ion binding [GO:0000287];5'-tyrosyl-DNA phosphodiesterase activity [GO:0070260];single…
Q1LUG7	Proteasome (Prosome, macropain) 26S subunit, ATPase, 6		psmc6	ubiquitin-dependent ERAD pathway [GO:0030433];-;positive regulation of RNA polymerase II transcription preinitiation complex assembly [GO:0045899]	ATP binding [GO:0005524];-;ATPase activity [GO:0016887]	-;nucleus [GO:0005634];proteasome regulatory particle, base subcomplex [GO:0008540];cytosolic proteasome complex [GO:0031597]	ubiquitin-dependent ERAD pathway [GO:0030433];-;positive regulation of RNA polymerase II transcription preinitiation complex assembly [GO:0045899];ATP binding [GO:0005524];-;ATPase activity [GO:0016887];-;nucleus [GO:0005634];proteasome regulatory particle, base subcomplex [GO:0008540];cytosolic proteasome complex [GO:0031597]
F1R606	Importin subunit alpha		kpna7	-;NLS-bearing protein import into nucleus [GO:0006607]	nuclear localization sequence binding [GO:0008139];nuclear import signal receptor activity [GO:0061608];-	nucleus [GO:0005634];nucleoplasm [GO:0005654];cytoplasm [GO:0005737];-	-;NLS-bearing protein import into nucleus [GO:0006607];nuclear localization sequence binding [GO:0008139];nuclear import signal receptor activity [GO:0061608];-;nucleus [GO:0005634];nucleoplasm [GO:0005654];cytoplasm [GO:0005737];-
A3KP51	Mrpl37 protein	567819	mrpl37	-;translation [GO:0006412]	structural constituent of ribosome [GO:0003735];-	ribosome [GO:0005840];-;mitochondrion [GO:0005739]	-;translation [GO:0006412];structural constituent of ribosome [GO:0003735];-;ribosome [GO:0005840];-;mitochondrion [GO:0005739]
Q7ZYX4	Chaperonin-containing TCP1, subunit 6A (zeta 1)	116994	cct6a	-;protein folding [GO:0006457]	ATP binding [GO:0005524];-;ATPase activity [GO:0016887];unfolded protein binding [GO:0051082]	-;chaperonin-containing T-complex [GO:0005832]	-;protein folding [GO:0006457];ATP binding [GO:0005524];-;ATPase activity [GO:0016887];unfolded protein binding [GO:0051082];-;chaperonin-containing T-complex [GO:0005832]
A0A2R8Q5M9	Uncharacterized protein		LOC100332822	-	-	-	-
F1R287	F-box protein 3	553731	fbxo3	-	-	-	-
Q5RGK8	Staphylococcal nuclease domain-containing protein	324404	snd1	-;gene silencing by RNA [GO:0031047]	nucleic acid binding [GO:0003676];-;endoribonuclease activity [GO:0004521]	-;cytoplasm [GO:0005737];RISC complex [GO:0016442]	-;gene silencing by RNA [GO:0031047];nucleic acid binding [GO:0003676];-;endoribonuclease activity [GO:0004521];-;cytoplasm [GO:0005737];RISC complex [GO:0016442]
Q802X1	Trk-fused protein		tfg	COPII vesicle coating [GO:0048208];-;endoplasmic reticulum to Golgi vesicle-mediated transport [GO:0006888]	identical protein binding [GO:0042802];-	endoplasmic reticulum exit site [GO:0070971];-	COPII vesicle coating [GO:0048208];-;endoplasmic reticulum to Golgi vesicle-mediated transport [GO:0006888];identical protein binding [GO:0042802];-;endoplasmic reticulum exit site [GO:0070971];-
Q6IQP4	Small monomeric GTPase	415242	rap1aa	heart development [GO:0007507];chondrocyte intercalation involved in growth plate cartilage morphogenesis [GO:0003428];convergent extension [GO:0060026];cartilage morphogenesis [GO:0060536];cellular response to cAMP [GO:0071320];negative regulation of synaptic vesicle exocytosis [GO:2000301];-;Rap protein signal transduction [GO:0032486]	GDP binding [GO:0019003];GTPase activity [GO:0003924];-;GTP binding [GO:0005525];G protein activity [GO:0003925];MAP kinase kinase activity [GO:0004708]	-;plasma membrane [GO:0005886]	heart development [GO:0007507];chondrocyte intercalation involved in growth plate cartilage morphogenesis [GO:0003428];convergent extension [GO:0060026];cartilage morphogenesis [GO:0060536];cellular response to cAMP [GO:0071320];negative regulation of synaptic vesicle exocytosis [GO:2000301];-;Rap protein signal transduction [GO:0032486];GDP binding [GO:0019003];GTPase activity [GO:0003924];-;GTP…
A0A2R8QRA7	Heterogeneous nuclear ribonucleoprotein H3 (2H9)	678601	hnrnph3	regulation of RNA splicing [GO:0043484];-	RNA binding [GO:0003723];-	nucleoplasm [GO:0005654];-;ribonucleoprotein complex [GO:1990904]	regulation of RNA splicing [GO:0043484];-;RNA binding [GO:0003723];-;nucleoplasm [GO:0005654];-;ribonucleoprotein complex [GO:1990904]
Q6AXI7	Acyl-CoA dehydrogenase short chain	445288	acads	butyrate catabolic process [GO:0046359];-	butyryl-CoA dehydrogenase activity [GO:0004085];-;flavin adenine dinucleotide binding [GO:0050660];acyl-CoA dehydrogenase activity [GO:0003995]	-	butyrate catabolic process [GO:0046359];-;butyryl-CoA dehydrogenase activity [GO:0004085];-;flavin adenine dinucleotide binding [GO:0050660];acyl-CoA dehydrogenase activity [GO:0003995];-
Q6DH98	CNDP dipeptidase 2 (Metallopeptidase M20 family)		cndp2	proteolysis [GO:0006508];-	carboxypeptidase activity [GO:0004180];metallodipeptidase activity [GO:0070573];metal ion binding [GO:0046872];peptidase activity [GO:0008233];dipeptidase activity [GO:0016805];-	-;cytosol [GO:0005829]	proteolysis [GO:0006508];-;carboxypeptidase activity [GO:0004180];metallodipeptidase activity [GO:0070573];metal ion binding [GO:0046872];peptidase activity [GO:0008233];dipeptidase activity [GO:0016805];-;-;cytosol [GO:0005829]
F1RBT2	DNA helicase	560622	chd4b	-	nucleosome-dependent ATPase activity [GO:0070615];ATP binding [GO:0005524];metal ion binding [GO:0046872];hydrolase activity [GO:0016787];DNA helicase activity [GO:0003678]	-	-;nucleosome-dependent ATPase activity [GO:0070615];ATP binding [GO:0005524];metal ion binding [GO:0046872];hydrolase activity [GO:0016787];DNA helicase activity [GO:0003678];-
Q9YHX5	Vimentin	140599	vim	wound healing [GO:0042060];-	-	-;intermediate filament [GO:0005882]	wound healing [GO:0042060];-;-;-;intermediate filament [GO:0005882]
E7EYF3	Ubiquitin-activating enzyme E1	100001302	uba7	cellular response to DNA damage stimulus [GO:0006974];protein modification by small protein conjugation [GO:0032446];ubiquitin-dependent protein catabolic process [GO:0006511];protein ubiquitination [GO:0016567];-	ATP binding [GO:0005524];-;ubiquitin activating enzyme activity [GO:0004839]	-;nucleus [GO:0005634];cytoplasm [GO:0005737]	cellular response to DNA damage stimulus [GO:0006974];protein modification by small protein conjugation [GO:0032446];ubiquitin-dependent protein catabolic process [GO:0006511];protein ubiquitination [GO:0016567];-;ATP binding [GO:0005524];-;ubiquitin activating enzyme activity [GO:0004839];-;nucleus [GO:0005634];cytoplasm [GO:0005737]
Q6PC68	Vacuolar proton pump subunit B		atp6v1ba	-;proton transmembrane transport [GO:1902600];ATP metabolic process [GO:0046034]	ATP binding [GO:0005524];-	proton-transporting V-type ATPase, V1 domain [GO:0033180];-	-;proton transmembrane transport [GO:1902600];ATP metabolic process [GO:0046034];ATP binding [GO:0005524];-;proton-transporting V-type ATPase, V1 domain [GO:0033180];-
Q6DHJ8	Pellino E3 ubiquitin protein ligase family member 2	436889	peli2	regulation of Toll signaling pathway [GO:0008592];protein polyubiquitination [GO:0000209];-;Toll signaling pathway [GO:0008063]	ubiquitin protein ligase activity [GO:0061630];-	-	regulation of Toll signaling pathway [GO:0008592];protein polyubiquitination [GO:0000209];-;Toll signaling pathway [GO:0008063];ubiquitin protein ligase activity [GO:0061630];-;-
Q7ZUS7	Serine/threonine-protein phosphatase	393980	ppp6c	-;response to yeast [GO:0001878]	protein serine phosphatase activity [GO:0106306];-;protein threonine phosphatase activity [GO:0106307]	-	-;response to yeast [GO:0001878];protein serine phosphatase activity [GO:0106306];-;protein threonine phosphatase activity [GO:0106307];-
A9C3T0	Protein kinase, cAMP-dependent, regulatory, type II, alpha A	556042	prkar2aa	regulation of protein kinase A signaling [GO:0010738];-;regulation of cAMP-mediated signaling [GO:0043949]	cAMP-dependent protein kinase regulator activity [GO:0008603];-;cAMP binding [GO:0030552]	-;plasma membrane [GO:0005886];cAMP-dependent protein kinase complex [GO:0005952]	regulation of protein kinase A signaling [GO:0010738];-;regulation of cAMP-mediated signaling [GO:0043949];cAMP-dependent protein kinase regulator activity [GO:0008603];-;cAMP binding [GO:0030552];-;plasma membrane [GO:0005886];cAMP-dependent protein kinase complex [GO:0005952]
Q7ZVI8	NPL4 homolog, ubiquitin recognition factor	327447	nploc4	-;ubiquitin-dependent protein catabolic process [GO:0006511]	ubiquitin protein ligase binding [GO:0031625];-;metal ion binding [GO:0046872];ubiquitin binding [GO:0043130]	nucleus [GO:0005634];-	-;ubiquitin-dependent protein catabolic process [GO:0006511];ubiquitin protein ligase binding [GO:0031625];-;metal ion binding [GO:0046872];ubiquitin binding [GO:0043130];nucleus [GO:0005634];-
P79732	Ribonucleoside-diphosphate reductase large subunit		rrm1	DNA replication [GO:0006260];deoxyribonucleotide biosynthetic process [GO:0009263];-	ATP binding [GO:0005524];-;ribonucleoside-diphosphate reductase activity, thioredoxin disulfide as acceptor [GO:0004748]	ribonucleoside-diphosphate reductase complex [GO:0005971];-	DNA replication [GO:0006260];deoxyribonucleotide biosynthetic process [GO:0009263];-;ATP binding [GO:0005524];-;ribonucleoside-diphosphate reductase activity, thioredoxin disulfide as acceptor [GO:0004748];ribonucleoside-diphosphate reductase complex [GO:0005971];-
B8A6D3	L-2-hydroxyglutarate dehydrogenase	566872	l2hgdh	-	2-hydroxyglutarate dehydrogenase activity [GO:0047545];-;(S)-2-hydroxy-acid oxidase activity [GO:0003973]	-;mitochondrion [GO:0005739]	-;2-hydroxyglutarate dehydrogenase activity [GO:0047545];-;(S)-2-hydroxy-acid oxidase activity [GO:0003973];-;mitochondrion [GO:0005739]
F1R314	Zgc:110425			negative regulation of DNA recombination [GO:0045910];negative regulation of chromatin silencing [GO:0031936];chromosome condensation [GO:0030261];nucleosome assembly [GO:0006334];-;nucleosome positioning [GO:0016584]	double-stranded DNA binding [GO:0003690];-;nucleosomal DNA binding [GO:0031492]	nucleus [GO:0005634];-;nucleosome [GO:0000786]	negative regulation of DNA recombination [GO:0045910];negative regulation of chromatin silencing [GO:0031936];chromosome condensation [GO:0030261];nucleosome assembly [GO:0006334];-;nucleosome positioning [GO:0016584];double-stranded DNA binding [GO:0003690];-;nucleosomal DNA binding [GO:0031492];nucleus [GO:0005634];-;nucleosome [GO:0000786]
Q502L5	Complex I-49kD	553672	ndufs2	-;mitochondrial electron transport, NADH to ubiquinone [GO:0006120]	4 iron, 4 sulfur cluster binding [GO:0051539];NAD binding [GO:0051287];quinone binding [GO:0048038];-;NADH dehydrogenase (ubiquinone) activity [GO:0008137]	mitochondrial respiratory chain complex I [GO:0005747];-	-;mitochondrial electron transport, NADH to ubiquinone [GO:0006120];4 iron, 4 sulfur cluster binding [GO:0051539];NAD binding [GO:0051287];quinone binding [GO:0048038];-;NADH dehydrogenase (ubiquinone) activity [GO:0008137];mitochondrial respiratory chain complex I [GO:0005747];-
O42248	Guanine nucleotide-binding protein subunit beta-2-like 1	30722	gnb2l1	negative regulation of Wnt signaling pathway [GO:0030178];positive regulation of gastrulation [GO:2000543];regulation of protein localization [GO:0032880];convergent extension involved in gastrulation [GO:0060027];regulation of cell division [GO:0051302];rescue of stalled ribosome [GO:0072344];positive regulation of protein phosphorylation [GO:0001934];regulation of establishment of cell polarity…	ribosome binding [GO:0043022];-;protein kinase C binding [GO:0005080]	cytoplasm [GO:0005737];ribosome [GO:0005840];nucleus [GO:0005634];cytosol [GO:0005829];-	negative regulation of Wnt signaling pathway [GO:0030178];positive regulation of gastrulation [GO:2000543];regulation of protein localization [GO:0032880];convergent extension involved in gastrulation [GO:0060027];regulation of cell division [GO:0051302];rescue of stalled ribosome [GO:0072344];positive regulation of protein phosphorylation [GO:0001934];regulation of establishment of cell polarity…
P62247	40S ribosomal protein S8	407690	rps8	regulation of cell cycle [GO:0051726];chordate embryonic development [GO:0043009];translation [GO:0006412];maturation of SSU-rRNA from tricistronic rRNA transcript (SSU-rRNA, 5.8S rRNA, LSU-rRNA) [GO:0000462];-	structural constituent of ribosome [GO:0003735];-	-;cytosolic small ribosomal subunit [GO:0022627]	regulation of cell cycle [GO:0051726];chordate embryonic development [GO:0043009];translation [GO:0006412];maturation of SSU-rRNA from tricistronic rRNA transcript (SSU-rRNA, 5.8S rRNA, LSU-rRNA) [GO:0000462];-;structural constituent of ribosome [GO:0003735];-;-;cytosolic small ribosomal subunit [GO:0022627]
A0A146JR86	N-myc downstream-regulated gene 1a-1		ndrg1a	regulation of cell population proliferation [GO:0042127];peripheral nervous system myelin maintenance [GO:0032287];mast cell activation [GO:0045576];-;signal transduction [GO:0007165]	-	-;cytoplasm [GO:0005737]	regulation of cell population proliferation [GO:0042127];peripheral nervous system myelin maintenance [GO:0032287];mast cell activation [GO:0045576];-;signal transduction [GO:0007165];-;-;cytoplasm [GO:0005737]
Q7ZU21	Cyclin B1		ccnb1	mitotic metaphase plate congression [GO:0007080];regulation of cyclin-dependent protein serine/threonine kinase activity [GO:0000079];mitotic cell cycle phase transition [GO:0044772];oocyte maturation [GO:0001556];-	-;cyclin-dependent protein serine/threonine kinase regulator activity [GO:0016538]	cytoplasm [GO:0005737];cyclin B1-CDK1 complex [GO:0097125];centrosome [GO:0005813];cyclin-dependent protein kinase holoenzyme complex [GO:0000307];nucleus [GO:0005634];-	mitotic metaphase plate congression [GO:0007080];regulation of cyclin-dependent protein serine/threonine kinase activity [GO:0000079];mitotic cell cycle phase transition [GO:0044772];oocyte maturation [GO:0001556];-;-;cyclin-dependent protein serine/threonine kinase regulator activity [GO:0016538];cytoplasm [GO:0005737];cyclin B1-CDK1 complex [GO:0097125];centrosome [GO:0005813];cyclin-dependent …
F1QS86	Si:dkey-46g23.5	562067	si:dkey-46g23.5	-	-;serine-type endopeptidase inhibitor activity [GO:0004867]	extracellular space [GO:0005615];-	-;-;serine-type endopeptidase inhibitor activity [GO:0004867];extracellular space [GO:0005615];-
Q7ZVG1	Zgc:56036 protein	406325	acaa2	lymph vessel development [GO:0001945];fatty acid beta-oxidation [GO:0006635];-;regulation of fatty acid beta-oxidation [GO:0031998]	-;acetyl-CoA C-acetyltransferase activity [GO:0003985]	-;mitochondrion [GO:0005739]	lymph vessel development [GO:0001945];fatty acid beta-oxidation [GO:0006635];-;regulation of fatty acid beta-oxidation [GO:0031998];-;acetyl-CoA C-acetyltransferase activity [GO:0003985];-;mitochondrion [GO:0005739]
Q7ZV34	Malignant T-cell-amplified sequence 1	394046	mcts1	formation of translation preinitiation complex [GO:0001731];translation reinitiation [GO:0002188];regulation of growth [GO:0040008];cell cycle [GO:0007049];-	RNA binding [GO:0003723];-	-;cytoplasm [GO:0005737]	formation of translation preinitiation complex [GO:0001731];translation reinitiation [GO:0002188];regulation of growth [GO:0040008];cell cycle [GO:0007049];-;RNA binding [GO:0003723];-;-;cytoplasm [GO:0005737]
A0A2R8RW82	Formyltetrahydrofolate synthetase		mthfd1l	tetrahydrofolate interconversion [GO:0035999];-	methenyltetrahydrofolate cyclohydrolase activity [GO:0004477];ATP binding [GO:0005524];methylenetetrahydrofolate dehydrogenase (NADP+) activity [GO:0004488];formate-tetrahydrofolate ligase activity [GO:0004329];-	-;cytosol [GO:0005829]	tetrahydrofolate interconversion [GO:0035999];-;methenyltetrahydrofolate cyclohydrolase activity [GO:0004477];ATP binding [GO:0005524];methylenetetrahydrofolate dehydrogenase (NADP+) activity [GO:0004488];formate-tetrahydrofolate ligase activity [GO:0004329];-;-;cytosol [GO:0005829]
E9QBF0	Triosephosphate isomerase		tpi1b	glycolytic process [GO:0006096];-;gluconeogenesis [GO:0006094]	-;triose-phosphate isomerase activity [GO:0004807];methylglyoxal synthase activity [GO:0008929]	-	glycolytic process [GO:0006096];-;gluconeogenesis [GO:0006094];-;triose-phosphate isomerase activity [GO:0004807];methylglyoxal synthase activity [GO:0008929];-
A3KNK8	tRNA wybutosine-synthesizing protein 2 homolog		trmt5	-	tRNA 4-demethylwyosine alpha-amino-alpha-carboxypropyltransferase activity [GO:0102522];-;tRNA (guanine-N1-)-methyltransferase activity [GO:0009019]	-;mitochondrion [GO:0005739]	-;tRNA 4-demethylwyosine alpha-amino-alpha-carboxypropyltransferase activity [GO:0102522];-;tRNA (guanine-N1-)-methyltransferase activity [GO:0009019];-;mitochondrion [GO:0005739]
F1QHT9	RNA helicase		ddx19	poly(A)+ mRNA export from nucleus [GO:0016973];-	ATP binding [GO:0005524];RNA binding [GO:0003723];-;RNA helicase activity [GO:0003724]	cytoplasmic stress granule [GO:0010494];nucleus [GO:0005634];-	poly(A)+ mRNA export from nucleus [GO:0016973];-;ATP binding [GO:0005524];RNA binding [GO:0003723];-;RNA helicase activity [GO:0003724];cytoplasmic stress granule [GO:0010494];nucleus [GO:0005634];-
Q7ZUJ9	Heterogeneous nuclear ribonucleoprotein A/B		hnrnpaba	regulation of gene expression [GO:0010468];-	RNA binding [GO:0003723];-	-;nucleoplasm [GO:0005654];cytoplasm [GO:0005737]	regulation of gene expression [GO:0010468];-;RNA binding [GO:0003723];-;-;nucleoplasm [GO:0005654];cytoplasm [GO:0005737]
A7MBZ3	Zgc:171776 protein	571939		-	carbohydrate binding [GO:0030246]	-	-;carbohydrate binding [GO:0030246];-
Q5XJM8	WD repeat and FYVE domain containing 1		wdfy1	-	-;metal ion binding [GO:0046872]	-;early endosome [GO:0005769]	-;-;metal ion binding [GO:0046872];-;early endosome [GO:0005769]
Q8JH93	Cholesterol side-chain cleavage enzyme, mitochondrial		cyp11a1	C21-steroid hormone biosynthetic process [GO:0006700];cellular response to peptide hormone stimulus [GO:0071375];cortisol metabolic process [GO:0034650];determination of heart left/right asymmetry [GO:0061371];positive regulation of microtubule polymerization [GO:0031116];response to steroid hormone [GO:0048545];cholesterol metabolic process [GO:0008203];glucocorticoid biosynthetic process [GO:00…	iron ion binding [GO:0005506];cholesterol monooxygenase (side-chain-cleaving) activity [GO:0008386];-;heme binding [GO:0020037]	mitochondrial inner membrane [GO:0005743];-	C21-steroid hormone biosynthetic process [GO:0006700];cellular response to peptide hormone stimulus [GO:0071375];cortisol metabolic process [GO:0034650];determination of heart left/right asymmetry [GO:0061371];positive regulation of microtubule polymerization [GO:0031116];response to steroid hormone [GO:0048545];cholesterol metabolic process [GO:0008203];glucocorticoid biosynthetic process [GO:00…
Q7SXD2	Zgc:66432	327616	zp3d.1	binding of sperm to zona pellucida [GO:0007339];-;positive regulation of acrosome reaction [GO:2000344];egg coat formation [GO:0035803]	acrosin binding [GO:0032190];-	-;extracellular matrix [GO:0031012]	binding of sperm to zona pellucida [GO:0007339];-;positive regulation of acrosome reaction [GO:2000344];egg coat formation [GO:0035803];acrosin binding [GO:0032190];-;-;extracellular matrix [GO:0031012]
Q803N8	Lamin B1	195816	lmnb1	-	-	intermediate filament [GO:0005882]	-;-;intermediate filament [GO:0005882]
Q7T357	G protein-coupled receptor 177	406420	wls	habenula development [GO:0021986];ossification [GO:0001503];endochondral ossification [GO:0001958];midbrain-hindbrain boundary development [GO:0030917];intramembranous ossification [GO:0001957];cartilage morphogenesis [GO:0060536];semicircular canal development [GO:0060872];chondrocyte activation [GO:0044566];Wnt protein secretion [GO:0061355];Wnt signaling pathway [GO:0016055];embryonic visceroc…	Wnt-protein binding [GO:0017147];-	integral component of organelle membrane [GO:0031301];-;endomembrane system [GO:0012505];Golgi membrane [GO:0000139]	habenula development [GO:0021986];ossification [GO:0001503];endochondral ossification [GO:0001958];midbrain-hindbrain boundary development [GO:0030917];intramembranous ossification [GO:0001957];cartilage morphogenesis [GO:0060536];semicircular canal development [GO:0060872];chondrocyte activation [GO:0044566];Wnt protein secretion [GO:0061355];Wnt signaling pathway [GO:0016055];embryonic visceroc…
E7EZF3	E3 ubiquitin-protein ligase UHRF1	406350	uhrf1	histone monoubiquitination [GO:0010390];protein autoubiquitination [GO:0051865];inflammatory response [GO:0006954];negative regulation of transcription by RNA polymerase II [GO:0000122];histone ubiquitination [GO:0016574];intestinal epithelial structure maintenance [GO:0060729];lens development in camera-type eye [GO:0002088];maintenance of DNA methylation [GO:0010216];liver development [GO:00018…	histone binding [GO:0042393];hemi-methylated DNA-binding [GO:0044729];ubiquitin protein ligase activity [GO:0061630];methylated histone binding [GO:0035064];zinc ion binding [GO:0008270];ubiquitin-protein transferase activity [GO:0004842];-	cytoplasm [GO:0005737];euchromatin [GO:0000791];nucleus [GO:0005634];chromatin [GO:0000785];replication fork [GO:0005657];heterochromatin [GO:0000792];-	histone monoubiquitination [GO:0010390];protein autoubiquitination [GO:0051865];inflammatory response [GO:0006954];negative regulation of transcription by RNA polymerase II [GO:0000122];histone ubiquitination [GO:0016574];intestinal epithelial structure maintenance [GO:0060729];lens development in camera-type eye [GO:0002088];maintenance of DNA methylation [GO:0010216];liver development [GO:00018…
F1QP01	RISC-loading complex subunit TARBP2		tarbp2	pre-miRNA processing [GO:0031054];miRNA loading onto RISC involved in gene silencing by miRNA [GO:0035280];production of siRNA involved in RNA interference [GO:0030422];regulation of production of siRNA involved in RNA interference [GO:0090065];regulation of translation [GO:0006417];regulation of viral transcription [GO:0046782];targeting of mRNA for destruction involved in RNA interference [GO:0…	miRNA binding [GO:0035198];siRNA binding [GO:0035197];pre-miRNA binding [GO:0070883];double-stranded RNA binding [GO:0003725];protein homodimerization activity [GO:0042803];-	-;RISC-loading complex [GO:0070578];cytoplasm [GO:0005737];RISC complex [GO:0016442]	pre-miRNA processing [GO:0031054];miRNA loading onto RISC involved in gene silencing by miRNA [GO:0035280];production of siRNA involved in RNA interference [GO:0030422];regulation of production of siRNA involved in RNA interference [GO:0090065];regulation of translation [GO:0006417];regulation of viral transcription [GO:0046782];targeting of mRNA for destruction involved in RNA interference [GO:0…
Q8UUR4	Lamina-associted protein 2 gamma		tmpoa	mitotic nuclear envelope reassembly [GO:0007084];-	-;chromatin binding [GO:0003682];DNA binding [GO:0003677]	condensed chromosome [GO:0000793];integral component of membrane [GO:0016021];nucleus [GO:0005634];nuclear outer membrane-endoplasmic reticulum membrane network [GO:0042175];-	mitotic nuclear envelope reassembly [GO:0007084];-;-;chromatin binding [GO:0003682];DNA binding [GO:0003677];condensed chromosome [GO:0000793];integral component of membrane [GO:0016021];nucleus [GO:0005634];nuclear outer membrane-endoplasmic reticulum membrane network [GO:0042175];-
F1QWA6	Zinc finger, FYVE domain-containing 19		zfyve19	mitotic cytokinesis checkpoint [GO:0044878];-;abscission [GO:0009838]	phosphatidylinositol-3-phosphate binding [GO:0032266];-;metal ion binding [GO:0046872]	cleavage furrow [GO:0032154];-;midbody [GO:0030496];centrosome [GO:0005813]	mitotic cytokinesis checkpoint [GO:0044878];-;abscission [GO:0009838];phosphatidylinositol-3-phosphate binding [GO:0032266];-;metal ion binding [GO:0046872];cleavage furrow [GO:0032154];-;midbody [GO:0030496];centrosome [GO:0005813]
Q8AW82	Novel protein similar to human proliferation-associated 2G4 protein (PA2G4)	368737	pa2g4a	-	-	-	-
Q1LXI2	Myosin VAa		myo5aa	-;vesicle transport along actin filament [GO:0030050];actin filament organization [GO:0007015]	actin-dependent ATPase activity [GO:0030898];microfilament motor activity [GO:0000146];ATP binding [GO:0005524];actin filament binding [GO:0051015];-	cytoplasm [GO:0005737];myosin complex [GO:0016459];vesicle [GO:0031982];actin cytoskeleton [GO:0015629];-	-;vesicle transport along actin filament [GO:0030050];actin filament organization [GO:0007015];actin-dependent ATPase activity [GO:0030898];microfilament motor activity [GO:0000146];ATP binding [GO:0005524];actin filament binding [GO:0051015];-;cytoplasm [GO:0005737];myosin complex [GO:0016459];vesicle [GO:0031982];actin cytoskeleton [GO:0015629];-
Q6DGX8	Proteasome subunit alpha type	445033	psma1	proteasome-mediated ubiquitin-dependent protein catabolic process [GO:0043161];-;proteasomal ubiquitin-independent protein catabolic process [GO:0010499]	-;endopeptidase activity [GO:0004175]	cytoplasm [GO:0005737];proteasome core complex, alpha-subunit complex [GO:0019773];nucleus [GO:0005634];proteasome core complex [GO:0005839];-	proteasome-mediated ubiquitin-dependent protein catabolic process [GO:0043161];-;proteasomal ubiquitin-independent protein catabolic process [GO:0010499];-;endopeptidase activity [GO:0004175];cytoplasm [GO:0005737];proteasome core complex, alpha-subunit complex [GO:0019773];nucleus [GO:0005634];proteasome core complex [GO:0005839];-
A4IG47	DnaJ homolog subfamily C member 10	557858	dnajc10	-	-;oxidoreductase activity [GO:0016491]	endoplasmic reticulum [GO:0005783];-	-;-;oxidoreductase activity [GO:0016491];endoplasmic reticulum [GO:0005783];-
Q7ZVN5	Signal recognition particle 54 kDa protein	393963	srp54	SRP-dependent cotranslational protein targeting to membrane, translocation [GO:0006616];exocrine pancreas development [GO:0031017];-;neutrophil chemotaxis [GO:0030593];granulocyte differentiation [GO:0030851]	GTPase activity [GO:0003924];GTP binding [GO:0005525];-;endoplasmic reticulum signal peptide binding [GO:0030942];7S RNA binding [GO:0008312]	-;signal recognition particle, endoplasmic reticulum targeting [GO:0005786];nuclear speck [GO:0016607];cytosol [GO:0005829]	SRP-dependent cotranslational protein targeting to membrane, translocation [GO:0006616];exocrine pancreas development [GO:0031017];-;neutrophil chemotaxis [GO:0030593];granulocyte differentiation [GO:0030851];GTPase activity [GO:0003924];GTP binding [GO:0005525];-;endoplasmic reticulum signal peptide binding [GO:0030942];7S RNA binding [GO:0008312];-;signal recognition particle, endoplasmic retic…
Q6NY22	Txndc4 protein		erp44	heart development [GO:0007507];regulation of cardiac muscle contraction by calcium ion signaling [GO:0010882]	-	-	heart development [GO:0007507];regulation of cardiac muscle contraction by calcium ion signaling [GO:0010882];-;-
F1R8M2	Zgc:153901		ftcdnl1	-	transferase activity [GO:0016740];folic acid binding [GO:0005542]	-	-;transferase activity [GO:0016740];folic acid binding [GO:0005542];-
Q6DBW2	Poly(A)-binding protein-interacting protein 1	445110	paip1	-;regulation of translational initiation [GO:0006446]	-;RNA binding [GO:0003723];translation activator activity [GO:0008494]	-	-;regulation of translational initiation [GO:0006446];-;RNA binding [GO:0003723];translation activator activity [GO:0008494];-
Q6Q420	40S ribosomal protein S15a	336764	rps15a	regulation of cell cycle [GO:0051726];chordate embryonic development [GO:0043009];brain development [GO:0007420];translation [GO:0006412];-;erythrocyte differentiation [GO:0030218]	structural constituent of ribosome [GO:0003735];-	-;cytosolic small ribosomal subunit [GO:0022627]	regulation of cell cycle [GO:0051726];chordate embryonic development [GO:0043009];brain development [GO:0007420];translation [GO:0006412];-;erythrocyte differentiation [GO:0030218];structural constituent of ribosome [GO:0003735];-;-;cytosolic small ribosomal subunit [GO:0022627]
B3DKC5	Lamin A	195815	lmna	regulation of cell aging [GO:0090342];-;heart contraction [GO:0060047]	-	-;intermediate filament [GO:0005882]	regulation of cell aging [GO:0090342];-;heart contraction [GO:0060047];-;-;intermediate filament [GO:0005882]
Q66HZ2	Beta-citrylglutamate synthase B	447815	rimklb	cellular protein modification process [GO:0006464];-	citrate-L-glutamate ligase activity [GO:0072591];ATP binding [GO:0005524];N-acetyl-L-aspartate-L-glutamate ligase activity [GO:0072590];metal ion binding [GO:0046872];ligase activity, forming carbon-nitrogen bonds [GO:0016879];-	-;cytoplasm [GO:0005737]	cellular protein modification process [GO:0006464];-;citrate-L-glutamate ligase activity [GO:0072591];ATP binding [GO:0005524];N-acetyl-L-aspartate-L-glutamate ligase activity [GO:0072590];metal ion binding [GO:0046872];ligase activity, forming carbon-nitrogen bonds [GO:0016879];-;-;cytoplasm [GO:0005737]
Q7ZVB5	Small nuclear ribonucleoprotein Sm D3	327011	snrpd3l	-;spliceosomal snRNP assembly [GO:0000387]	RNA binding [GO:0003723];-	U5 snRNP [GO:0005682];precatalytic spliceosome [GO:0071011];spliceosomal tri-snRNP complex [GO:0097526];commitment complex [GO:0000243];U1 snRNP [GO:0005685];U4 snRNP [GO:0005687];pICln-Sm protein complex [GO:0034715];SMN-Sm protein complex [GO:0034719];catalytic step 2 spliceosome [GO:0071013];U2 snRNP [GO:0005686];-;U12-type spliceosomal complex [GO:0005689]	-;spliceosomal snRNP assembly [GO:0000387];RNA binding [GO:0003723];-;U5 snRNP [GO:0005682];precatalytic spliceosome [GO:0071011];spliceosomal tri-snRNP complex [GO:0097526];commitment complex [GO:0000243];U1 snRNP [GO:0005685];U4 snRNP [GO:0005687];pICln-Sm protein complex [GO:0034715];SMN-Sm protein complex [GO:0034719];catalytic step 2 spliceosome [GO:0071013];U2 snRNP [GO:0005686];-;U12-type …
Q803B5	Aspartyl aminopeptidase	393122	dnpep	-	zinc ion binding [GO:0008270];metallopeptidase activity [GO:0008237];aminopeptidase activity [GO:0004177]	-	-;zinc ion binding [GO:0008270];metallopeptidase activity [GO:0008237];aminopeptidase activity [GO:0004177];-
A8KC22	Heterogeneous nuclear ribonucleoprotein L2	573096	hnrnpl2	mRNA splicing, via spliceosome [GO:0000398];-	RNA binding [GO:0003723];nucleic acid binding [GO:0003676];-	nucleus [GO:0005634];-	mRNA splicing, via spliceosome [GO:0000398];-;RNA binding [GO:0003723];nucleic acid binding [GO:0003676];-;nucleus [GO:0005634];-
Q7SZQ7	Surfeit locus protein 4	394102	surf4	-	-	endoplasmic reticulum-Golgi intermediate compartment membrane [GO:0033116];integral component of membrane [GO:0016021];Golgi membrane [GO:0000139];endoplasmic reticulum membrane [GO:0005789]	-;-;endoplasmic reticulum-Golgi intermediate compartment membrane [GO:0033116];integral component of membrane [GO:0016021];Golgi membrane [GO:0000139];endoplasmic reticulum membrane [GO:0005789]
F1QBE4	SAMM50 sorting and assembly machinery component		samm50	-	-	mitochondrial outer membrane [GO:0005741]	-;-;mitochondrial outer membrane [GO:0005741]
F1QIP9	Zgc:165518	100101650		-	-;serine-type endopeptidase inhibitor activity [GO:0004867]	extracellular space [GO:0005615];-	-;-;serine-type endopeptidase inhibitor activity [GO:0004867];extracellular space [GO:0005615];-
Q08CA0	Zgc:153348		trip4	positive regulation of transcription, DNA-templated [GO:0045893];axonogenesis [GO:0007409];myotome development [GO:0061055];thigmotaxis [GO:0001966];neuromuscular junction development [GO:0007528];-	transcription coactivator activity [GO:0003713];zinc ion binding [GO:0008270];-	nucleus [GO:0005634];-	positive regulation of transcription, DNA-templated [GO:0045893];axonogenesis [GO:0007409];myotome development [GO:0061055];thigmotaxis [GO:0001966];neuromuscular junction development [GO:0007528];-;transcription coactivator activity [GO:0003713];zinc ion binding [GO:0008270];-;nucleus [GO:0005634];-
F1R429	Lectin, mannose-binding, 1		lman1	Golgi organization [GO:0007030];endoplasmic reticulum organization [GO:0007029];cellular response to estrogen stimulus [GO:0071391];endoplasmic reticulum to Golgi vesicle-mediated transport [GO:0006888];-	mannose binding [GO:0005537];-	endoplasmic reticulum-Golgi intermediate compartment [GO:0005793];integral component of membrane [GO:0016021];Golgi membrane [GO:0000139];endoplasmic reticulum membrane [GO:0005789];-;COPII-coated ER to Golgi transport vesicle [GO:0030134]	Golgi organization [GO:0007030];endoplasmic reticulum organization [GO:0007029];cellular response to estrogen stimulus [GO:0071391];endoplasmic reticulum to Golgi vesicle-mediated transport [GO:0006888];-;mannose binding [GO:0005537];-;endoplasmic reticulum-Golgi intermediate compartment [GO:0005793];integral component of membrane [GO:0016021];Golgi membrane [GO:0000139];endoplasmic reticulum mem…
Q568N9	Inorganic diphosphatase	550531	ppa1b	-;phosphate-containing compound metabolic process [GO:0006796]	-;magnesium ion binding [GO:0000287];inorganic diphosphatase activity [GO:0004427]	-;cytosol [GO:0005829]	-;phosphate-containing compound metabolic process [GO:0006796];-;magnesium ion binding [GO:0000287];inorganic diphosphatase activity [GO:0004427];-;cytosol [GO:0005829]
Q7SYN1	Heterogeneous nuclear ribonucleoprotein K		hnrnpk	regulation of mRNA splicing, via spliceosome [GO:0048024];regulation of gene expression [GO:0010468];-;regulation of transcription by RNA polymerase II [GO:0006357]	mRNA binding [GO:0003729];-;DNA binding [GO:0003677]	cytoplasm [GO:0005737];nucleoplasm [GO:0005654];nucleus [GO:0005634];-;spliceosomal complex [GO:0005681]	regulation of mRNA splicing, via spliceosome [GO:0048024];regulation of gene expression [GO:0010468];-;regulation of transcription by RNA polymerase II [GO:0006357];mRNA binding [GO:0003729];-;DNA binding [GO:0003677];cytoplasm [GO:0005737];nucleoplasm [GO:0005654];nucleus [GO:0005634];-;spliceosomal complex [GO:0005681]
Q7SXW6	Actin-related protein 2-A	406820	actr2a	positive regulation of double-strand break repair via homologous recombination [GO:1905168];positive regulation of transcription by RNA polymerase II [GO:0045944];-;Arp2/3 complex-mediated actin nucleation [GO:0034314]	ATP binding [GO:0005524];-;actin binding [GO:0003779]	Arp2/3 protein complex [GO:0005885];site of double-strand break [GO:0035861];cytoplasm [GO:0005737];nucleus [GO:0005634];cell projection [GO:0042995];-	positive regulation of double-strand break repair via homologous recombination [GO:1905168];positive regulation of transcription by RNA polymerase II [GO:0045944];-;Arp2/3 complex-mediated actin nucleation [GO:0034314];ATP binding [GO:0005524];-;actin binding [GO:0003779];Arp2/3 protein complex [GO:0005885];site of double-strand break [GO:0035861];cytoplasm [GO:0005737];nucleus [GO:0005634];cell …
B8K0D5	Poly(A)-binding protein, cytoplasmic 1-like		pabpc1l	-	poly(A) binding [GO:0008143];mRNA 3'-UTR binding [GO:0003730];poly(U) RNA binding [GO:0008266];RNA binding [GO:0003723];-	protein-containing complex [GO:0032991];cytoplasmic stress granule [GO:0010494];nucleus [GO:0005634];cytosol [GO:0005829];-;ribonucleoprotein complex [GO:1990904]	-;poly(A) binding [GO:0008143];mRNA 3'-UTR binding [GO:0003730];poly(U) RNA binding [GO:0008266];RNA binding [GO:0003723];-;protein-containing complex [GO:0032991];cytoplasmic stress granule [GO:0010494];nucleus [GO:0005634];cytosol [GO:0005829];-;ribonucleoprotein complex [GO:1990904]
Q0IIP9	Zgc:152808	553250	tmx3b	-	-	-	-
Q6DGU8	Solute carrier family 39 (Zinc transporter), member 7	30094	slc39a7	-	metal ion transmembrane transporter activity [GO:0046873];-	integral component of membrane [GO:0016021];-	-;metal ion transmembrane transporter activity [GO:0046873];-;integral component of membrane [GO:0016021];-
F1REC2	Septin		sept7a	cytoskeleton-dependent cytokinesis [GO:0061640];-;cilium assembly [GO:0060271];cellular protein localization [GO:0034613]	molecular adaptor activity [GO:0060090];GTPase activity [GO:0003924];GTP binding [GO:0005525];-	cell division site [GO:0032153];cleavage furrow [GO:0032154];spindle [GO:0005819];septin complex [GO:0031105];midbody [GO:0030496];microtubule cytoskeleton [GO:0015630];condensed chromosome kinetochore [GO:0000777];-;septin ring [GO:0005940];cilium [GO:0005929]	cytoskeleton-dependent cytokinesis [GO:0061640];-;cilium assembly [GO:0060271];cellular protein localization [GO:0034613];molecular adaptor activity [GO:0060090];GTPase activity [GO:0003924];GTP binding [GO:0005525];-;cell division site [GO:0032153];cleavage furrow [GO:0032154];spindle [GO:0005819];septin complex [GO:0031105];midbody [GO:0030496];microtubule cytoskeleton [GO:0015630];condensed ch…
A0A0R4IML8	THUMP domain-containing 1		thumpd1	tRNA modification [GO:0006400];-	RNA binding [GO:0003723];-	-	tRNA modification [GO:0006400];-;RNA binding [GO:0003723];-;-
Q7ZV76	Electron transfer flavoprotein subunit beta	406271	etfb	-	electron transfer activity [GO:0009055];-	mitochondrial matrix [GO:0005759];-	-;electron transfer activity [GO:0009055];-;mitochondrial matrix [GO:0005759];-
Q6P934	Survival motor neuron 1		smn1	mRNA processing [GO:0006397];-	RNA binding [GO:0003723];-	-;nucleus [GO:0005634];cytoplasm [GO:0005737]	mRNA processing [GO:0006397];-;RNA binding [GO:0003723];-;-;nucleus [GO:0005634];cytoplasm [GO:0005737]
A0AUR5	Ubiquitin carboxyl-terminal hydrolase MINDY-3	777708	mindy3	apoptotic process [GO:0006915];-	Lys48-specific deubiquitinase activity [GO:1990380];thiol-dependent deubiquitinase [GO:0004843];-	nucleus [GO:0005634];-	apoptotic process [GO:0006915];-;Lys48-specific deubiquitinase activity [GO:1990380];thiol-dependent deubiquitinase [GO:0004843];-;nucleus [GO:0005634];-
B0UXH8	Tight junction protein 2b (zona occludens 2)		tjp2b	cell-cell adhesion [GO:0098609];establishment of endothelial intestinal barrier [GO:0090557];protein localization to cell-cell junction [GO:0150105];-;positive regulation of blood-brain barrier permeability [GO:1905605];cell-cell junction organization [GO:0045216]	-;cell adhesion molecule binding [GO:0050839]	-;bicellular tight junction [GO:0005923];plasma membrane [GO:0005886]	cell-cell adhesion [GO:0098609];establishment of endothelial intestinal barrier [GO:0090557];protein localization to cell-cell junction [GO:0150105];-;positive regulation of blood-brain barrier permeability [GO:1905605];cell-cell junction organization [GO:0045216];-;cell adhesion molecule binding [GO:0050839];-;bicellular tight junction [GO:0005923];plasma membrane [GO:0005886]
A4VCH0	Phosphatidylinositol-3-phosphatase SAC1-A	558940	sacm1la	phosphatidylinositol dephosphorylation [GO:0046856];-	phosphatidylinositol-3-phosphatase activity [GO:0004438];phosphatidylinositol-4-phosphate phosphatase activity [GO:0043812];-;phosphatase activity [GO:0016791]	integral component of membrane [GO:0016021];Golgi membrane [GO:0000139];endoplasmic reticulum membrane [GO:0005789];endoplasmic reticulum-plasma membrane contact site [GO:0140268];endoplasmic reticulum [GO:0005783];-	phosphatidylinositol dephosphorylation [GO:0046856];-;phosphatidylinositol-3-phosphatase activity [GO:0004438];phosphatidylinositol-4-phosphate phosphatase activity [GO:0043812];-;phosphatase activity [GO:0016791];integral component of membrane [GO:0016021];Golgi membrane [GO:0000139];endoplasmic reticulum membrane [GO:0005789];endoplasmic reticulum-plasma membrane contact site [GO:0140268];endop…
F1R3R4	Sister chromatid cohesion protein DCC1		dscc1	DNA replication [GO:0006260];mitotic sister chromatid cohesion [GO:0007064];-	-	-;Ctf18 RFC-like complex [GO:0031390]	DNA replication [GO:0006260];mitotic sister chromatid cohesion [GO:0007064];-;-;-;Ctf18 RFC-like complex [GO:0031390]
F1R7N1	Activating signal cointegrator 1 complex subunit 1		ascc1	neuromuscular junction development [GO:0007528];myotome development [GO:0061055];axonogenesis [GO:0007409];thigmotaxis [GO:0001966]	-	-	neuromuscular junction development [GO:0007528];myotome development [GO:0061055];axonogenesis [GO:0007409];thigmotaxis [GO:0001966];-;-
F1QPG1	Lactamase, beta		lactb	-	-	integral component of membrane [GO:0016021]	-;-;integral component of membrane [GO:0016021]
Q6NV33	Isocitrate dehydrogenase [NAD] subunit, mitochondrial	393926	idh3a	tricarboxylic acid cycle [GO:0006099];-;isocitrate metabolic process [GO:0006102]	NAD binding [GO:0051287];isocitrate dehydrogenase (NAD+) activity [GO:0004449];-;magnesium ion binding [GO:0000287]	-;mitochondrion [GO:0005739]	tricarboxylic acid cycle [GO:0006099];-;isocitrate metabolic process [GO:0006102];NAD binding [GO:0051287];isocitrate dehydrogenase (NAD+) activity [GO:0004449];-;magnesium ion binding [GO:0000287];-;mitochondrion [GO:0005739]
A9JTF6	Zgc:175096 protein	563587	znf576.2	-;regulation of transcription, DNA-templated [GO:0006355]	RNA polymerase II cis-regulatory region sequence-specific DNA binding [GO:0000978];-;DNA-binding transcription factor activity, RNA polymerase II-specific [GO:0000981]	-	-;regulation of transcription, DNA-templated [GO:0006355];RNA polymerase II cis-regulatory region sequence-specific DNA binding [GO:0000978];-;DNA-binding transcription factor activity, RNA polymerase II-specific [GO:0000981];-
Q78AP9	ADP-ribosylation factor 3b	368822	arf3b	vesicle-mediated transport [GO:0016192];intracellular protein transport [GO:0006886];-	GTP binding [GO:0005525];-	-;plasma membrane [GO:0005886]	vesicle-mediated transport [GO:0016192];intracellular protein transport [GO:0006886];-;GTP binding [GO:0005525];-;-;plasma membrane [GO:0005886]
Q7SXA1	ATPase H+ transporting V0 subunit e1	406387	atp6v0e1	embryonic retina morphogenesis in camera-type eye [GO:0060059];optokinetic behavior [GO:0007634];ribosomal large subunit biogenesis [GO:0042273];-;cytoplasmic translation [GO:0002181]	structural constituent of ribosome [GO:0003735];RNA binding [GO:0003723];-	cytosolic large ribosomal subunit [GO:0022625];-	embryonic retina morphogenesis in camera-type eye [GO:0060059];optokinetic behavior [GO:0007634];ribosomal large subunit biogenesis [GO:0042273];-;cytoplasmic translation [GO:0002181];structural constituent of ribosome [GO:0003735];RNA binding [GO:0003723];-;cytosolic large ribosomal subunit [GO:0022625];-
E7FC99	Catenin, beta 2		ctnnb2	canonical Wnt signaling pathway [GO:0060070];dorsal/ventral axis specification [GO:0009950];convergent extension [GO:0060026];cell adhesion [GO:0007155];determination of dorsal identity [GO:0048263];dorsal/ventral pattern formation [GO:0009953];positive regulation of transcription by RNA polymerase II [GO:0045944];-	transcription coactivator activity [GO:0003713];alpha-catenin binding [GO:0045294];protein phosphatase binding [GO:0019903];nuclear hormone receptor binding [GO:0035257];cadherin binding [GO:0045296];-	adherens junction [GO:0005912];nucleus [GO:0005634];-;catenin complex [GO:0016342]	canonical Wnt signaling pathway [GO:0060070];dorsal/ventral axis specification [GO:0009950];convergent extension [GO:0060026];cell adhesion [GO:0007155];determination of dorsal identity [GO:0048263];dorsal/ventral pattern formation [GO:0009953];positive regulation of transcription by RNA polymerase II [GO:0045944];-;transcription coactivator activity [GO:0003713];alpha-catenin binding [GO:0045294…
Q503M6	Si:dkey-11e23.4 protein		acot20	fatty acid metabolic process [GO:0006631];-;acyl-CoA metabolic process [GO:0006637]	-;acyl-CoA hydrolase activity [GO:0047617]	-	fatty acid metabolic process [GO:0006631];-;acyl-CoA metabolic process [GO:0006637];-;acyl-CoA hydrolase activity [GO:0047617];-
Q7T2E3	Casein kinase I isoform delta-A	322106	csnk1da	positive regulation of proteasomal ubiquitin-dependent protein catabolic process [GO:0032436];non-motile cilium assembly [GO:1905515];peptidyl-serine phosphorylation [GO:0018105];positive regulation of canonical Wnt signaling pathway [GO:0090263];spindle assembly [GO:0051225];Wnt signaling pathway [GO:0016055];-;regulation of circadian rhythm [GO:0042752]	protein serine kinase activity [GO:0106310];protein threonine kinase activity [GO:0106311];ATP binding [GO:0005524];protein serine/threonine kinase activity [GO:0004674];-	-;nucleus [GO:0005634];cytoplasm [GO:0005737];spindle microtubule [GO:0005876]	positive regulation of proteasomal ubiquitin-dependent protein catabolic process [GO:0032436];non-motile cilium assembly [GO:1905515];peptidyl-serine phosphorylation [GO:0018105];positive regulation of canonical Wnt signaling pathway [GO:0090263];spindle assembly [GO:0051225];Wnt signaling pathway [GO:0016055];-;regulation of circadian rhythm [GO:0042752];protein serine kinase activity [GO:010631…
Q6TNU4	Flap endonuclease 1	386707	fen1	retina development in camera-type eye [GO:0060041];DNA replication [GO:0006260];base-excision repair [GO:0006284];-;DNA replication, removal of RNA primer [GO:0043137]	magnesium ion binding [GO:0000287];5'-flap endonuclease activity [GO:0017108];DNA binding [GO:0003677];manganese ion binding [GO:0030145];5'-3' exonuclease activity [GO:0008409];-;RNA-DNA hybrid ribonuclease activity [GO:0004523]	nucleolus [GO:0005730];nucleoplasm [GO:0005654];nucleus [GO:0005634];-;mitochondrion [GO:0005739]	retina development in camera-type eye [GO:0060041];DNA replication [GO:0006260];base-excision repair [GO:0006284];-;DNA replication, removal of RNA primer [GO:0043137];magnesium ion binding [GO:0000287];5'-flap endonuclease activity [GO:0017108];DNA binding [GO:0003677];manganese ion binding [GO:0030145];5'-3' exonuclease activity [GO:0008409];-;RNA-DNA hybrid ribonuclease activity [GO:0004523];n…
A0A0R4IPQ7	Septin		sept6	determination of left/right asymmetry in lateral mesoderm [GO:0003140];determination of liver left/right asymmetry [GO:0071910];cilium assembly [GO:0060271];determination of heart left/right asymmetry [GO:0061371];determination of pancreatic left/right asymmetry [GO:0035469];cellular protein localization [GO:0034613];cytoskeleton-dependent cytokinesis [GO:0061640];determination of digestive tract…	molecular adaptor activity [GO:0060090];GTPase activity [GO:0003924];GTP binding [GO:0005525];-	cell division site [GO:0032153];septin complex [GO:0031105];microtubule cytoskeleton [GO:0015630];-;septin ring [GO:0005940];cilium [GO:0005929]	determination of left/right asymmetry in lateral mesoderm [GO:0003140];determination of liver left/right asymmetry [GO:0071910];cilium assembly [GO:0060271];determination of heart left/right asymmetry [GO:0061371];determination of pancreatic left/right asymmetry [GO:0035469];cellular protein localization [GO:0034613];cytoskeleton-dependent cytokinesis [GO:0061640];determination of digestive tract…
Q5RG54	Amidophosphoribosyltransferase		ppat	'de novo' IMP biosynthetic process [GO:0006189];nucleoside metabolic process [GO:0009116];purine nucleotide biosynthetic process [GO:0006164];purine nucleobase biosynthetic process [GO:0009113];-	amidophosphoribosyltransferase activity [GO:0004044];-;iron-sulfur cluster binding [GO:0051536];metal ion binding [GO:0046872]	-	'de novo' IMP biosynthetic process [GO:0006189];nucleoside metabolic process [GO:0009116];purine nucleotide biosynthetic process [GO:0006164];purine nucleobase biosynthetic process [GO:0009113];-;amidophosphoribosyltransferase activity [GO:0004044];-;iron-sulfur cluster binding [GO:0051536];metal ion binding [GO:0046872];-
Q566N7	Sulfide quinone reductase-like (Yeast)	550580	sqor	sulfide oxidation, using sulfide [GO:0070221];-	sulfide [GO:0070224];FAD binding [GO:0071949];-	-;mitochondrion [GO:0005739]	sulfide oxidation, using sulfide [GO:0070221];-;sulfide [GO:0070224];FAD binding [GO:0071949];-;-;mitochondrion [GO:0005739]
Q7ZYX2	Pleckstrin homology domain containing, family A (Phosphoinositide binding specific) member 1	406745	plekha1a	-	-;PDZ domain binding [GO:0030165]	-;membrane [GO:0016020];cytoplasm [GO:0005737]	-;-;PDZ domain binding [GO:0030165];-;membrane [GO:0016020];cytoplasm [GO:0005737]
Q9W795	Acetyl-CoA acetyltransferase 2		acat2	fatty acid beta-oxidation [GO:0006635];-	-;acetyl-CoA C-acetyltransferase activity [GO:0003985]	-;mitochondrion [GO:0005739]	fatty acid beta-oxidation [GO:0006635];-;-;acetyl-CoA C-acetyltransferase activity [GO:0003985];-;mitochondrion [GO:0005739]
Q4KMI5	U2 snRNP auxiliary factor large subunit	557103	u2af2a	mRNA processing [GO:0006397];-;RNA splicing [GO:0008380];female sex differentiation [GO:0046660]	poly-pyrimidine tract binding [GO:0008187];-;pre-mRNA 3'-splice site binding [GO:0030628]	commitment complex [GO:0000243];U2-type prespliceosome [GO:0071004];U2AF complex [GO:0089701];nuclear speck [GO:0016607];-	mRNA processing [GO:0006397];-;RNA splicing [GO:0008380];female sex differentiation [GO:0046660];poly-pyrimidine tract binding [GO:0008187];-;pre-mRNA 3'-splice site binding [GO:0030628];commitment complex [GO:0000243];U2-type prespliceosome [GO:0071004];U2AF complex [GO:0089701];nuclear speck [GO:0016607];-
A8WGS1	Adhesion-regulating molecule 1	796450	adrm1	-	-	nucleus [GO:0005634];cytoplasm [GO:0005737];proteasome complex [GO:0000502]	-;-;nucleus [GO:0005634];cytoplasm [GO:0005737];proteasome complex [GO:0000502]
Q5RHR0	Poly [ADP-ribose] polymerase	560788	parp1	protein poly-ADP-ribosylation [GO:0070212];-;double-strand break repair [GO:0006302]	zinc ion binding [GO:0008270];NAD binding [GO:0051287];DNA binding [GO:0003677];protein ADP-ribosylase activity [GO:1990404];NAD+ ADP-ribosyltransferase activity [GO:0003950];-	nucleolus [GO:0005730];chromosome [GO:0005694];-	protein poly-ADP-ribosylation [GO:0070212];-;double-strand break repair [GO:0006302];zinc ion binding [GO:0008270];NAD binding [GO:0051287];DNA binding [GO:0003677];protein ADP-ribosylase activity [GO:1990404];NAD+ ADP-ribosyltransferase activity [GO:0003950];-;nucleolus [GO:0005730];chromosome [GO:0005694];-
Q7ZV00	Deubiquitinase OTUD6B	393194	otud6b	protein deubiquitination [GO:0016579];-	thiol-dependent deubiquitinase [GO:0004843];-	-	protein deubiquitination [GO:0016579];-;thiol-dependent deubiquitinase [GO:0004843];-;-
Q6PHD6	59 kDa serine/threonine-protein kinase	393543	ilk	heart development [GO:0007507];cardiac ventricle formation [GO:0003211];cardiac muscle cell development [GO:0055013];endothelial cell development [GO:0001885];protein phosphorylation [GO:0006468];regulation of heart contraction [GO:0008016];integrin-mediated signaling pathway [GO:0007229];substrate adhesion-dependent cell spreading [GO:0034446];blood vessel development [GO:0001568];cell-matrix ad…	protein kinase activity [GO:0004672];ATP binding [GO:0005524];-	Z disc [GO:0030018];cytoplasm [GO:0005737];focal adhesion [GO:0005925];lamellipodium [GO:0030027];sarcolemma [GO:0042383];-	heart development [GO:0007507];cardiac ventricle formation [GO:0003211];cardiac muscle cell development [GO:0055013];endothelial cell development [GO:0001885];protein phosphorylation [GO:0006468];regulation of heart contraction [GO:0008016];integrin-mediated signaling pathway [GO:0007229];substrate adhesion-dependent cell spreading [GO:0034446];blood vessel development [GO:0001568];cell-matrix ad…
Q6P2T1	U1 small nuclear ribonucleoprotein A	324121	snrpa	mRNA splicing, via spliceosome [GO:0000398];-	U1 snRNA binding [GO:0030619];-	U1 snRNP [GO:0005685];-	mRNA splicing, via spliceosome [GO:0000398];-;U1 snRNA binding [GO:0030619];-;U1 snRNP [GO:0005685];-
B0JZK4	Acot9 protein		acot9.1	-;acyl-CoA metabolic process [GO:0006637]	-;acyl-CoA hydrolase activity [GO:0047617]	-;mitochondrion [GO:0005739]	-;acyl-CoA metabolic process [GO:0006637];-;acyl-CoA hydrolase activity [GO:0047617];-;mitochondrion [GO:0005739]
A0A286YAP4	Heat shock protein 90, beta (grp94), member 1		hsp90b1	ubiquitin-dependent ERAD pathway [GO:0030433];protein folding [GO:0006457];defense response to Gram-positive bacterium [GO:0050830];response to hypoxia [GO:0001666];otolith tethering [GO:0035889];-	ATP binding [GO:0005524];-;ATPase activity [GO:0016887];unfolded protein binding [GO:0051082]	endoplasmic reticulum [GO:0005783];-;perinuclear region of cytoplasm [GO:0048471]	ubiquitin-dependent ERAD pathway [GO:0030433];protein folding [GO:0006457];defense response to Gram-positive bacterium [GO:0050830];response to hypoxia [GO:0001666];otolith tethering [GO:0035889];-;ATP binding [GO:0005524];-;ATPase activity [GO:0016887];unfolded protein binding [GO:0051082];endoplasmic reticulum [GO:0005783];-;perinuclear region of cytoplasm [GO:0048471]
X1WDS4	Serine/threonine-protein phosphatase 2A 55 kDa regulatory subunit B	558752	ppp2r2aa	-;blood vessel lumenization [GO:0072554];peptidyl-serine dephosphorylation [GO:0070262]	protein phosphatase regulator activity [GO:0019888];-	-;protein phosphatase type 2A complex [GO:0000159];cytosol [GO:0005829]	-;blood vessel lumenization [GO:0072554];peptidyl-serine dephosphorylation [GO:0070262];protein phosphatase regulator activity [GO:0019888];-;-;protein phosphatase type 2A complex [GO:0000159];cytosol [GO:0005829]
Q7SYM7	Synaptic functional regulator FMR1		fmr1	positive regulation of response to DNA damage stimulus [GO:2001022];cartilage development [GO:0051216];regulation of alternative mRNA splicing, via spliceosome [GO:0000381];RNA splicing [GO:0008380];forebrain-midbrain boundary formation [GO:0021905];regulation of mRNA stability [GO:0043488];neural crest cell fate specification [GO:0014036];cognition [GO:0050890];regulation of mRNA modification [G…	translation regulator activity [GO:0045182];protein homodimerization activity [GO:0042803];-;mRNA 3'-UTR binding [GO:0003730]	nucleolus [GO:0005730];chromosome, centromeric region [GO:0000775];cytoplasmic stress granule [GO:0010494];nucleus [GO:0005634];dendritic spine neck [GO:0044326];presynapse [GO:0098793];polysome [GO:0005844];plasma membrane [GO:0005886];cytoplasmic ribonucleoprotein granule [GO:0036464];neuronal cell body [GO:0043025];postsynaptic density [GO:0014069];filopodium tip [GO:0032433];axon [GO:0030424]…	positive regulation of response to DNA damage stimulus [GO:2001022];cartilage development [GO:0051216];regulation of alternative mRNA splicing, via spliceosome [GO:0000381];RNA splicing [GO:0008380];forebrain-midbrain boundary formation [GO:0021905];regulation of mRNA stability [GO:0043488];neural crest cell fate specification [GO:0014036];cognition [GO:0050890];regulation of mRNA modification [G…
A0A2R8Q5G7	Sulfatase-modifying factor 1		sumf1	-	-	endoplasmic reticulum [GO:0005783];endoplasmic reticulum lumen [GO:0005788]	-;-;endoplasmic reticulum [GO:0005783];endoplasmic reticulum lumen [GO:0005788]
A9JRW8	Suppressor of fused homolog	100001615	sufu	fin development [GO:0033333];cytoplasmic sequestering of transcription factor [GO:0042994];smoothened signaling pathway [GO:0007224];-;negative regulation of smoothened signaling pathway [GO:0045879];lens development in camera-type eye [GO:0002088];hemopoiesis [GO:0030097]	zinc ion binding [GO:0008270];transcription factor binding [GO:0008134];-	-;Hedgehog signaling complex [GO:0035301];nucleus [GO:0005634];cytoplasm [GO:0005737]	fin development [GO:0033333];cytoplasmic sequestering of transcription factor [GO:0042994];smoothened signaling pathway [GO:0007224];-;negative regulation of smoothened signaling pathway [GO:0045879];lens development in camera-type eye [GO:0002088];hemopoiesis [GO:0030097];zinc ion binding [GO:0008270];transcription factor binding [GO:0008134];-;-;Hedgehog signaling complex [GO:0035301];nucleus […
Q3B7F4	LOC563247 protein		rsl1d1	maturation of LSU-rRNA [GO:0000470];-	RNA binding [GO:0003723];-	90S preribosome [GO:0030686];-	maturation of LSU-rRNA [GO:0000470];-;RNA binding [GO:0003723];-;90S preribosome [GO:0030686];-
F1QDW0	Endoplasmic reticulum junction formation protein lunapark	337509	lnpk	endoplasmic reticulum tubular network maintenance [GO:0071788];-;positive regulation of endoplasmic reticulum tubular network organization [GO:1903373]	identical protein binding [GO:0042802];-;metal ion binding [GO:0046872]	-;integral component of endoplasmic reticulum membrane [GO:0030176];endoplasmic reticulum tubular network membrane [GO:0098826]	endoplasmic reticulum tubular network maintenance [GO:0071788];-;positive regulation of endoplasmic reticulum tubular network organization [GO:1903373];identical protein binding [GO:0042802];-;metal ion binding [GO:0046872];-;integral component of endoplasmic reticulum membrane [GO:0030176];endoplasmic reticulum tubular network membrane [GO:0098826]
Q6PBA6	Plasminogen		plg	fibrinolysis [GO:0042730];-;blood coagulation [GO:0007596];tissue remodeling [GO:0048771]	serine-type endopeptidase activity [GO:0004252];-	extracellular region [GO:0005576];-	fibrinolysis [GO:0042730];-;blood coagulation [GO:0007596];tissue remodeling [GO:0048771];serine-type endopeptidase activity [GO:0004252];-;extracellular region [GO:0005576];-
Q8JGR3	Adenylosuccinate synthetase	192305	adssl	'de novo' AMP biosynthetic process [GO:0044208];IMP metabolic process [GO:0046040];-	magnesium ion binding [GO:0000287];GTP binding [GO:0005525];-;adenylosuccinate synthase activity [GO:0004019]	-;cytoplasm [GO:0005737]	'de novo' AMP biosynthetic process [GO:0044208];IMP metabolic process [GO:0046040];-;magnesium ion binding [GO:0000287];GTP binding [GO:0005525];-;adenylosuccinate synthase activity [GO:0004019];-;cytoplasm [GO:0005737]
Q6P4V5	Acetyl-CoA C-myristoyltransferase	393839	scp2a	positive regulation of intracellular cholesterol transport [GO:0032385];lipid transport [GO:0006869];-	acetyl-CoA C-acyltransferase activity [GO:0003988];propanoyl-CoA C-acyltransferase activity [GO:0033814];propionyl-CoA C2-trimethyltridecanoyltransferase activity [GO:0050632];lipid binding [GO:0008289];acetyl-CoA C-myristoyltransferase activity [GO:0050633];-	peroxisome [GO:0005777];-;mitochondrion [GO:0005739]	positive regulation of intracellular cholesterol transport [GO:0032385];lipid transport [GO:0006869];-;acetyl-CoA C-acyltransferase activity [GO:0003988];propanoyl-CoA C-acyltransferase activity [GO:0033814];propionyl-CoA C2-trimethyltridecanoyltransferase activity [GO:0050632];lipid binding [GO:0008289];acetyl-CoA C-myristoyltransferase activity [GO:0050633];-;peroxisome [GO:0005777];-;mitochond…
F1QJR8	SAP30-binding protein	321738	sap30bp	-;regulation of transcription, DNA-templated [GO:0006355]	-	nucleus [GO:0005634];-	-;regulation of transcription, DNA-templated [GO:0006355];-;nucleus [GO:0005634];-
E7F225	Zgc:163061			nucleosome assembly [GO:0006334];-	-;DNA binding [GO:0003677]	nucleus [GO:0005634];-;nucleosome [GO:0000786]	nucleosome assembly [GO:0006334];-;-;DNA binding [GO:0003677];nucleus [GO:0005634];-;nucleosome [GO:0000786]
A8WGN7	Thioredoxin-disulfide reductase		txnrd3	-;cell redox homeostasis [GO:0045454]	electron transfer activity [GO:0009055];flavin adenine dinucleotide binding [GO:0050660];thioredoxin-disulfide reductase activity [GO:0004791];protein disulfide oxidoreductase activity [GO:0015035];-	-;cytoplasm [GO:0005737];mitochondrion [GO:0005739]	-;cell redox homeostasis [GO:0045454];electron transfer activity [GO:0009055];flavin adenine dinucleotide binding [GO:0050660];thioredoxin-disulfide reductase activity [GO:0004791];protein disulfide oxidoreductase activity [GO:0015035];-;-;cytoplasm [GO:0005737];mitochondrion [GO:0005739]
F1QCE2	Plastin 1 (I isoform)	334273	pls1	actin filament network formation [GO:0051639];-;actin filament bundle assembly [GO:0051017]	-;calcium ion binding [GO:0005509];actin filament binding [GO:0051015]	-;actin filament bundle [GO:0032432];cytoplasm [GO:0005737];actin filament [GO:0005884]	actin filament network formation [GO:0051639];-;actin filament bundle assembly [GO:0051017];-;calcium ion binding [GO:0005509];actin filament binding [GO:0051015];-;actin filament bundle [GO:0032432];cytoplasm [GO:0005737];actin filament [GO:0005884]
Q5RL11	T1-TrpRS		wars1	tryptophanyl-tRNA aminoacylation [GO:0006436];-	tryptophan-tRNA ligase activity [GO:0004830];ATP binding [GO:0005524];-	-;cytoplasm [GO:0005737]	tryptophanyl-tRNA aminoacylation [GO:0006436];-;tryptophan-tRNA ligase activity [GO:0004830];ATP binding [GO:0005524];-;-;cytoplasm [GO:0005737]
Q4G5W2	Reticulon	447816	rtn4a	neuromast development [GO:0048884];peripheral nervous system neuron axonogenesis [GO:0048936];sprouting angiogenesis [GO:0002040];axonogenesis [GO:0007409];mesenchymal to epithelial transition [GO:0060231];somite development [GO:0061053];axon guidance [GO:0007411];brain development [GO:0007420];posterior lateral line development [GO:0048916];optic nerve development [GO:0021554];posterior lateral …	-	integral component of membrane [GO:0016021];-;endoplasmic reticulum membrane [GO:0005789]	neuromast development [GO:0048884];peripheral nervous system neuron axonogenesis [GO:0048936];sprouting angiogenesis [GO:0002040];axonogenesis [GO:0007409];mesenchymal to epithelial transition [GO:0060231];somite development [GO:0061053];axon guidance [GO:0007411];brain development [GO:0007420];posterior lateral line development [GO:0048916];optic nerve development [GO:0021554];posterior lateral …
F1QFQ7	Acyl-CoA dehydrogenase short/branched chain		acadsb	-	flavin adenine dinucleotide binding [GO:0050660];acyl-CoA dehydrogenase activity [GO:0003995]	-	-;flavin adenine dinucleotide binding [GO:0050660];acyl-CoA dehydrogenase activity [GO:0003995];-
F1R1R3	D-2-hydroxyglutarate dehydrogenase, mitochondrial	565889	d2hgdh	-	FAD binding [GO:0071949];oxidoreductase activity [GO:0016491]	-	-;FAD binding [GO:0071949];oxidoreductase activity [GO:0016491];-
F1RC79	RAD52 homolog, DNA repair protein		rad52	double-strand break repair via single-strand annealing [GO:0045002];DNA recombinase assembly [GO:0000730];double-strand break repair via homologous recombination [GO:0000724];mitotic recombination [GO:0006312];-	-	nucleus [GO:0005634];-	double-strand break repair via single-strand annealing [GO:0045002];DNA recombinase assembly [GO:0000730];double-strand break repair via homologous recombination [GO:0000724];mitotic recombination [GO:0006312];-;-;nucleus [GO:0005634];-
A0A2R8QAT8	Threonyl-tRNA synthetase		tars1	regulation of sprouting angiogenesis [GO:1903670];branching involved in blood vessel morphogenesis [GO:0001569];threonyl-tRNA aminoacylation [GO:0006435];vasculature development [GO:0001944];angiogenesis [GO:0001525];-	threonine-tRNA ligase activity [GO:0004829];ATP binding [GO:0005524];-	-;cytoplasm [GO:0005737]	regulation of sprouting angiogenesis [GO:1903670];branching involved in blood vessel morphogenesis [GO:0001569];threonyl-tRNA aminoacylation [GO:0006435];vasculature development [GO:0001944];angiogenesis [GO:0001525];-;threonine-tRNA ligase activity [GO:0004829];ATP binding [GO:0005524];-;-;cytoplasm [GO:0005737]
Q6DBY5	Ubiquitin-conjugating enzyme E2 variant 3	445225	uevld	carboxylic acid metabolic process [GO:0019752];carbohydrate metabolic process [GO:0005975];cellular protein modification process [GO:0006464];-;protein transport [GO:0015031]	-;oxidoreductase activity, acting on the CH-OH group of donors, NAD or NADP as acceptor [GO:0016616]	-	carboxylic acid metabolic process [GO:0019752];carbohydrate metabolic process [GO:0005975];cellular protein modification process [GO:0006464];-;protein transport [GO:0015031];-;oxidoreductase activity, acting on the CH-OH group of donors, NAD or NADP as acceptor [GO:0016616];-
Q6TLH0	Uncharacterized protein		rmnd5b	proteasome-mediated ubiquitin-dependent protein catabolic process [GO:0043161];-	ubiquitin protein ligase activity [GO:0061630];-;metal ion binding [GO:0046872]	-;GID complex [GO:0034657];nucleus [GO:0005634];cytoplasm [GO:0005737]	proteasome-mediated ubiquitin-dependent protein catabolic process [GO:0043161];-;ubiquitin protein ligase activity [GO:0061630];-;metal ion binding [GO:0046872];-;GID complex [GO:0034657];nucleus [GO:0005634];cytoplasm [GO:0005737]
Q803Q1	Glycogenin 1	406831	gyg1a	glycogen biosynthetic process [GO:0005978];-	-;transferase activity, transferring glycosyl groups [GO:0016757]	-	glycogen biosynthetic process [GO:0005978];-;-;transferase activity, transferring glycosyl groups [GO:0016757];-
A0A286Y8P7	Mannose-1-phosphate guanyltransferase alpha-A	431743	gmppaa	-;biosynthetic process [GO:0009058]	nucleotidyltransferase activity [GO:0016779];-	-	-;biosynthetic process [GO:0009058];nucleotidyltransferase activity [GO:0016779];-;-
Q24JV3	60S ribosomal protein L31	677758	rpl31	cytoplasmic translation [GO:0002181];-	structural constituent of ribosome [GO:0003735];-	cytosolic large ribosomal subunit [GO:0022625];-	cytoplasmic translation [GO:0002181];-;structural constituent of ribosome [GO:0003735];-;cytosolic large ribosomal subunit [GO:0022625];-
Q9DE40	ZIC family member 2 (Odd-paired homolog, Drosophila) B	570746	zic2b	hindbrain development [GO:0030902];regulation of transcription by RNA polymerase II [GO:0006357];central nervous system development [GO:0007417];cell proliferation in midbrain [GO:0033278];neural crest cell development [GO:0014032];embryonic viscerocranium morphogenesis [GO:0048703];cell population proliferation [GO:0008283];-;regulation of retinoic acid receptor signaling pathway [GO:0048385]	metal ion binding [GO:0046872];-;DNA-binding transcription factor activity, RNA polymerase II-specific [GO:0000981];RNA polymerase II cis-regulatory region sequence-specific DNA binding [GO:0000978]	nucleus [GO:0005634];-	hindbrain development [GO:0030902];regulation of transcription by RNA polymerase II [GO:0006357];central nervous system development [GO:0007417];cell proliferation in midbrain [GO:0033278];neural crest cell development [GO:0014032];embryonic viscerocranium morphogenesis [GO:0048703];cell population proliferation [GO:0008283];-;regulation of retinoic acid receptor signaling pathway [GO:0048385];me…
A0A2R8QKW9	SUEL-type lectin domain-containing protein		si:ch211-154a22.8	-	carbohydrate binding [GO:0030246]	-	-;carbohydrate binding [GO:0030246];-
A0A0R4ISN6	Glutaryl-CoA dehydrogenase b		gcdhb	fatty-acyl-CoA biosynthetic process [GO:0046949];-;fatty acid beta-oxidation using acyl-CoA dehydrogenase [GO:0033539]	fatty-acyl-CoA binding [GO:0000062];glutaryl-CoA dehydrogenase activity [GO:0004361];-;flavin adenine dinucleotide binding [GO:0050660]	-	fatty-acyl-CoA biosynthetic process [GO:0046949];-;fatty acid beta-oxidation using acyl-CoA dehydrogenase [GO:0033539];fatty-acyl-CoA binding [GO:0000062];glutaryl-CoA dehydrogenase activity [GO:0004361];-;flavin adenine dinucleotide binding [GO:0050660];-
F1QWX7	Spermatogenesis-associated 6-like		spata6l	spermatogenesis [GO:0007283];-	myosin light chain binding [GO:0032027];-	-;sperm connecting piece [GO:0097224]	spermatogenesis [GO:0007283];-;myosin light chain binding [GO:0032027];-;-;sperm connecting piece [GO:0097224]
F1QVP8	Actin-related protein 6		actr6	histone exchange [GO:0043486];-	-;nucleosome binding [GO:0031491]	-;Swr1 complex [GO:0000812]	histone exchange [GO:0043486];-;-;nucleosome binding [GO:0031491];-;Swr1 complex [GO:0000812]
A0A0R4I9A0	Adipocyte plasma membrane-associated protein		apmap	-;biosynthetic process [GO:0009058]	-;strictosidine synthase activity [GO:0016844]	integral component of membrane [GO:0016021];-	-;biosynthetic process [GO:0009058];-;strictosidine synthase activity [GO:0016844];integral component of membrane [GO:0016021];-
A5XCD1	SET and MYND domain containing 3		smyd3	heart development [GO:0007507];histone lysine methylation [GO:0034968];skeletal muscle organ development [GO:0060538];heart morphogenesis [GO:0003007];-	histone-lysine N-methyltransferase activity [GO:0018024];-	nucleus [GO:0005634];-	heart development [GO:0007507];histone lysine methylation [GO:0034968];skeletal muscle organ development [GO:0060538];heart morphogenesis [GO:0003007];-;histone-lysine N-methyltransferase activity [GO:0018024];-;nucleus [GO:0005634];-
A1L2D2	Src homology 2 domain containing transforming protein D		shdb	-	phosphotyrosine residue binding [GO:0001784]	-	-;phosphotyrosine residue binding [GO:0001784];-
Q7SZP4	Zgc:65851	321113		-	structural molecule activity [GO:0005198];-	-;intermediate filament [GO:0005882]	-;structural molecule activity [GO:0005198];-;-;intermediate filament [GO:0005882]
A0A2R8QG45	Gap junction protein		gjc4a	cell-cell signaling [GO:0007267];-	gap junction channel activity [GO:0005243];-	connexin complex [GO:0005922];-;integral component of membrane [GO:0016021]	cell-cell signaling [GO:0007267];-;gap junction channel activity [GO:0005243];-;connexin complex [GO:0005922];-;integral component of membrane [GO:0016021]
Q9DEY3	Sodium/potassium-transporting ATPase subunit alpha	64614	atp1a1a.3	cellular sodium ion homeostasis [GO:0006883];potassium ion import across plasma membrane [GO:1990573];sodium ion export across plasma membrane [GO:0036376];proton transmembrane transport [GO:1902600];cellular potassium ion homeostasis [GO:0030007];-	ATP binding [GO:0005524];P-type sodium [GO:0005391];-;metal ion binding [GO:0046872]	integral component of membrane [GO:0016021];-	cellular sodium ion homeostasis [GO:0006883];potassium ion import across plasma membrane [GO:1990573];sodium ion export across plasma membrane [GO:0036376];proton transmembrane transport [GO:1902600];cellular potassium ion homeostasis [GO:0030007];-;ATP binding [GO:0005524];P-type sodium [GO:0005391];-;metal ion binding [GO:0046872];integral component of membrane [GO:0016021];-
Q5XJQ5	Exosome complex component RRP45	450057	exosc9	nuclear polyadenylation-dependent mRNA catabolic process [GO:0071042];nuclear mRNA surveillance [GO:0071028];U4 snRNA 3'-end processing [GO:0034475];exonucleolytic catabolism of deadenylated mRNA [GO:0043928];nuclear polyadenylation-dependent rRNA catabolic process [GO:0071035];nuclear-transcribed mRNA catabolic process, exonucleolytic, 3'-5' [GO:0034427];U5 snRNA 3'-end processing [GO:0034476];U…	RNA binding [GO:0003723];-	nucleolus [GO:0005730];cytoplasmic exosome (RNase complex) [GO:0000177];nuclear exosome (RNase complex) [GO:0000176];nucleoplasm [GO:0005654];-	nuclear polyadenylation-dependent mRNA catabolic process [GO:0071042];nuclear mRNA surveillance [GO:0071028];U4 snRNA 3'-end processing [GO:0034475];exonucleolytic catabolism of deadenylated mRNA [GO:0043928];nuclear polyadenylation-dependent rRNA catabolic process [GO:0071035];nuclear-transcribed mRNA catabolic process, exonucleolytic, 3'-5' [GO:0034427];U5 snRNA 3'-end processing [GO:0034476];U…
Q6PBK3	40S ribosomal protein S28	406307	rps28	cytoplasmic translation [GO:0002181];-;ribosomal small subunit assembly [GO:0000028];maturation of SSU-rRNA [GO:0030490]	structural constituent of ribosome [GO:0003735];-	-;cytosolic small ribosomal subunit [GO:0022627];cytoplasmic side of rough endoplasmic reticulum membrane [GO:0098556];polysomal ribosome [GO:0042788]	cytoplasmic translation [GO:0002181];-;ribosomal small subunit assembly [GO:0000028];maturation of SSU-rRNA [GO:0030490];structural constituent of ribosome [GO:0003735];-;-;cytosolic small ribosomal subunit [GO:0022627];cytoplasmic side of rough endoplasmic reticulum membrane [GO:0098556];polysomal ribosome [GO:0042788]
F1QKG5	7-dehydrocholesterol reductase		dhcr7	cholesterol biosynthetic process [GO:0006695];-	oxidoreductase activity, acting on the CH-CH group of donors, NAD or NADP as acceptor [GO:0016628];-	integral component of membrane [GO:0016021];-	cholesterol biosynthetic process [GO:0006695];-;oxidoreductase activity, acting on the CH-CH group of donors, NAD or NADP as acceptor [GO:0016628];-;integral component of membrane [GO:0016021];-
Q6DBR4	TIMELESS-interacting protein	445058	tipin	cell division [GO:0051301];positive regulation of cell population proliferation [GO:0008284];replication fork protection [GO:0048478];replication fork arrest [GO:0043111];cell cycle phase transition [GO:0044770];DNA replication checkpoint [GO:0000076];-;intra-S DNA damage checkpoint [GO:0031573]	-;DNA binding [GO:0003677]	cytoplasm [GO:0005737];nucleus [GO:0005634];chromatin [GO:0000785];replication fork protection complex [GO:0031298];-	cell division [GO:0051301];positive regulation of cell population proliferation [GO:0008284];replication fork protection [GO:0048478];replication fork arrest [GO:0043111];cell cycle phase transition [GO:0044770];DNA replication checkpoint [GO:0000076];-;intra-S DNA damage checkpoint [GO:0031573];-;DNA binding [GO:0003677];cytoplasm [GO:0005737];nucleus [GO:0005634];chromatin [GO:0000785];replicat…
Q6NY86	Tyrosine-protein phosphatase non-receptor type		ptpn2b	-	protein tyrosine phosphatase activity [GO:0004725];-	endoplasmic reticulum [GO:0005783];-	-;protein tyrosine phosphatase activity [GO:0004725];-;endoplasmic reticulum [GO:0005783];-
Q5SPJ1	Serine (or cysteine) proteinase inhibitor, clade A (alpha-1 antiproteinase, antitrypsin), member 1,-like		serpina1l	-;negative regulation of endopeptidase activity [GO:0010951]	-;serine-type endopeptidase inhibitor activity [GO:0004867]	extracellular space [GO:0005615];-	-;negative regulation of endopeptidase activity [GO:0010951];-;serine-type endopeptidase inhibitor activity [GO:0004867];extracellular space [GO:0005615];-
F1R7L3	Bystin-like		bysl	rRNA processing [GO:0006364];-	snoRNA binding [GO:0030515];-	-;nucleolus [GO:0005730];preribosome, small subunit precursor [GO:0030688];cytoplasm [GO:0005737]	rRNA processing [GO:0006364];-;snoRNA binding [GO:0030515];-;-;nucleolus [GO:0005730];preribosome, small subunit precursor [GO:0030688];cytoplasm [GO:0005737]
A0A0R4IJ32	Lysine methyltransferase 5Ab		kmt5ab	-	-	-	-
F1Q9S3	Zgc:66479	327541		-	-	integral component of membrane [GO:0016021]	-;-;integral component of membrane [GO:0016021]
Q6YBS2	Adenylyl cyclase-associated protein	334527	cap1	cell morphogenesis [GO:0000902];cytoskeleton organization [GO:0007010];somitogenesis [GO:0001756];activation of adenylate cyclase activity [GO:0007190];regulation of adenylate cyclase activity [GO:0045761];cAMP-mediated signaling [GO:0019933];-;mesodermal cell migration [GO:0008078]	adenylate cyclase binding [GO:0008179];-;actin binding [GO:0003779]	-;cytoplasm [GO:0005737];plasma membrane [GO:0005886]	cell morphogenesis [GO:0000902];cytoskeleton organization [GO:0007010];somitogenesis [GO:0001756];activation of adenylate cyclase activity [GO:0007190];regulation of adenylate cyclase activity [GO:0045761];cAMP-mediated signaling [GO:0019933];-;mesodermal cell migration [GO:0008078];adenylate cyclase binding [GO:0008179];-;actin binding [GO:0003779];-;cytoplasm [GO:0005737];plasma membrane [GO:00…
Q6NWC1	Voltage-dependent anion-selective channel protein 1	334582	vdac1	apoptotic process [GO:0006915];-	-;voltage-gated anion channel activity [GO:0008308];porin activity [GO:0015288]	membrane raft [GO:0045121];pore complex [GO:0046930];plasma membrane [GO:0005886];-;mitochondrial outer membrane [GO:0005741]	apoptotic process [GO:0006915];-;-;voltage-gated anion channel activity [GO:0008308];porin activity [GO:0015288];membrane raft [GO:0045121];pore complex [GO:0046930];plasma membrane [GO:0005886];-;mitochondrial outer membrane [GO:0005741]
A0A2R8QEX8	UBC core domain-containing protein			-	transferase activity [GO:0016740];ATP binding [GO:0005524]	-	-;transferase activity [GO:0016740];ATP binding [GO:0005524];-
Q6NY74	Replication protein A 70 kDa DNA-binding subunit	327491	rpa1	heart development [GO:0007507];telomere maintenance via telomerase [GO:0007004];DNA replication [GO:0006260];nucleotide-excision repair [GO:0006289];double-strand break repair via homologous recombination [GO:0000724];protein localization to chromosome [GO:0034502];DNA unwinding involved in DNA replication [GO:0006268];meiotic cell cycle [GO:0051321];-	damaged DNA binding [GO:0003684];single-stranded telomeric DNA binding [GO:0043047];single-stranded DNA binding [GO:0003697];metal ion binding [GO:0046872];-	DNA replication factor A complex [GO:0005662];nucleus [GO:0005634];PML body [GO:0016605];-	heart development [GO:0007507];telomere maintenance via telomerase [GO:0007004];DNA replication [GO:0006260];nucleotide-excision repair [GO:0006289];double-strand break repair via homologous recombination [GO:0000724];protein localization to chromosome [GO:0034502];DNA unwinding involved in DNA replication [GO:0006268];meiotic cell cycle [GO:0051321];-;damaged DNA binding [GO:0003684];single-stra…
E7F3U3	Protein-serine/threonine kinase	555840	pdk1	regulation of glucose metabolic process [GO:0010906];protein phosphorylation [GO:0006468];-	ATP binding [GO:0005524];-;pyruvate dehydrogenase (acetyl-transferring) kinase activity [GO:0004740]	mitochondrial matrix [GO:0005759];-;mitochondrion [GO:0005739]	regulation of glucose metabolic process [GO:0010906];protein phosphorylation [GO:0006468];-;ATP binding [GO:0005524];-;pyruvate dehydrogenase (acetyl-transferring) kinase activity [GO:0004740];mitochondrial matrix [GO:0005759];-;mitochondrion [GO:0005739]
Q802C8	SWI/SNF-related, matrix-associated, actin-dependent regulator of chromatin, subfamily d, member 1	323115	smarcd1	spinal cord development [GO:0021510];regulation of transcription by RNA polymerase II [GO:0006357];somite development [GO:0061053];definitive hemopoiesis [GO:0060216];positive regulation of transcription by RNA polymerase II [GO:0045944];nucleosome disassembly [GO:0006337];-;hematopoietic progenitor cell differentiation [GO:0002244]	-	nBAF complex [GO:0071565];SWI/SNF complex [GO:0016514];nucleus [GO:0005634];npBAF complex [GO:0071564];-	spinal cord development [GO:0021510];regulation of transcription by RNA polymerase II [GO:0006357];somite development [GO:0061053];definitive hemopoiesis [GO:0060216];positive regulation of transcription by RNA polymerase II [GO:0045944];nucleosome disassembly [GO:0006337];-;hematopoietic progenitor cell differentiation [GO:0002244];-;nBAF complex [GO:0071565];SWI/SNF complex [GO:0016514];nucleus…
Q4G000	Ataxin-1 ubiquitin-like interacting protein	334337	ubqln4	-;ubiquitin-dependent protein catabolic process [GO:0006511]	-;polyubiquitin modification-dependent protein binding [GO:0031593]	-;cytosol [GO:0005829]	-;ubiquitin-dependent protein catabolic process [GO:0006511];-;polyubiquitin modification-dependent protein binding [GO:0031593];-;cytosol [GO:0005829]
Q7ZV56	Hsp90 chaperone protein kinase-targeting subunit	394013	cdc37	cell division [GO:0051301];-	protein kinase binding [GO:0019901];-	-;cytoplasm [GO:0005737]	cell division [GO:0051301];-;protein kinase binding [GO:0019901];-;-;cytoplasm [GO:0005737]
Q5BLF0	60S ribosomal export protein NMD3	541444	nmd3	-;ribosomal large subunit export from nucleus [GO:0000055]	-;ribosomal large subunit binding [GO:0043023]	nucleolus [GO:0005730];cytoplasm [GO:0005737];nucleoplasm [GO:0005654];nucleus [GO:0005634];-	-;ribosomal large subunit export from nucleus [GO:0000055];-;ribosomal large subunit binding [GO:0043023];nucleolus [GO:0005730];cytoplasm [GO:0005737];nucleoplasm [GO:0005654];nucleus [GO:0005634];-
Q6P0E5	DDRGK domain-containing protein 1	393263	ddrgk1	cartilage development [GO:0051216];protein ufmylation [GO:0071569];protein K69-linked ufmylation [GO:1990592];regulation of protein stability [GO:0031647];response to endoplasmic reticulum stress [GO:0034976];protein localization to endoplasmic reticulum [GO:0070972];negative regulation of IRE1-mediated unfolded protein response [GO:1903895];-;reticulophagy [GO:0061709]	-	endoplasmic reticulum [GO:0005783];-;endoplasmic reticulum membrane [GO:0005789]	cartilage development [GO:0051216];protein ufmylation [GO:0071569];protein K69-linked ufmylation [GO:1990592];regulation of protein stability [GO:0031647];response to endoplasmic reticulum stress [GO:0034976];protein localization to endoplasmic reticulum [GO:0070972];negative regulation of IRE1-mediated unfolded protein response [GO:1903895];-;reticulophagy [GO:0061709];-;endoplasmic reticulum [G…
Q0P414	LOC572200 protein		LOC572200	-	-	intermediate filament [GO:0005882]	-;-;intermediate filament [GO:0005882]
Q802Y1	Serine and arginine-rich-splicing factor 4	321872	srsf4	mRNA splicing, via spliceosome [GO:0000398];alternative mRNA splicing, via spliceosome [GO:0000380];-;mRNA splice site selection [GO:0006376]	RNA binding [GO:0003723];mRNA binding [GO:0003729];-;mRNA 3'-UTR binding [GO:0003730]	-;nuclear speck [GO:0016607]	mRNA splicing, via spliceosome [GO:0000398];alternative mRNA splicing, via spliceosome [GO:0000380];-;mRNA splice site selection [GO:0006376];RNA binding [GO:0003723];mRNA binding [GO:0003729];-;mRNA 3'-UTR binding [GO:0003730];-;nuclear speck [GO:0016607]
A0A2R8QPY7	Homeobox domain-containing protein	100535338	LOC100535338	-;regulation of transcription by RNA polymerase II [GO:0006357]	RNA polymerase II cis-regulatory region sequence-specific DNA binding [GO:0000978];-;DNA-binding transcription factor activity, RNA polymerase II-specific [GO:0000981]	nucleus [GO:0005634];-	-;regulation of transcription by RNA polymerase II [GO:0006357];RNA polymerase II cis-regulatory region sequence-specific DNA binding [GO:0000978];-;DNA-binding transcription factor activity, RNA polymerase II-specific [GO:0000981];nucleus [GO:0005634];-
Q7ZVD9	DNA-(apurinic or apyrimidinic site) lyase	336550	rps3	positive regulation of apoptotic signaling pathway [GO:2001235];cell division [GO:0051301];regulation of translation [GO:0006417];DNA repair [GO:0006281];chordate embryonic development [GO:0043009];apoptotic process [GO:0006915];translation [GO:0006412];-;erythrocyte differentiation [GO:0030218]	RNA binding [GO:0003723];class I DNA-(apurinic or apyrimidinic site) endonuclease activity [GO:0140078];-;structural constituent of ribosome [GO:0003735]	mitochondrial inner membrane [GO:0005743];nucleus [GO:0005634];cytosolic small ribosomal subunit [GO:0022627];spindle [GO:0005819];-	positive regulation of apoptotic signaling pathway [GO:2001235];cell division [GO:0051301];regulation of translation [GO:0006417];DNA repair [GO:0006281];chordate embryonic development [GO:0043009];apoptotic process [GO:0006915];translation [GO:0006412];-;erythrocyte differentiation [GO:0030218];RNA binding [GO:0003723];class I DNA-(apurinic or apyrimidinic site) endonuclease activity [GO:0140078…
X1WHT8	Non-specific serine/threonine protein kinase		csnk1g2a	endocytosis [GO:0006897];peptidyl-serine phosphorylation [GO:0018105];positive regulation of canonical Wnt signaling pathway [GO:0090263];Wnt signaling pathway [GO:0016055];-	protein serine kinase activity [GO:0106310];-;protein threonine kinase activity [GO:0106311];protein serine/threonine kinase activity [GO:0004674]	-;nucleus [GO:0005634];cytoplasm [GO:0005737];plasma membrane [GO:0005886]	endocytosis [GO:0006897];peptidyl-serine phosphorylation [GO:0018105];positive regulation of canonical Wnt signaling pathway [GO:0090263];Wnt signaling pathway [GO:0016055];-;protein serine kinase activity [GO:0106310];-;protein threonine kinase activity [GO:0106311];protein serine/threonine kinase activity [GO:0004674];-;nucleus [GO:0005634];cytoplasm [GO:0005737];plasma membrane [GO:0005886]
E7FCV0	Centromere protein U	795266	cenpu	-	-	chromosome, centromeric region [GO:0000775];nucleus [GO:0005634]	-;-;chromosome, centromeric region [GO:0000775];nucleus [GO:0005634]
A0A0R4IMZ8	Karyopherin (importin) beta 1	570700	kpnb1	protein import into nucleus [GO:0006606];-	nuclear localization sequence binding [GO:0008139];nuclear import signal receptor activity [GO:0061608];-;small GTPase binding [GO:0031267]	-;nucleus [GO:0005634];cytoplasm [GO:0005737]	protein import into nucleus [GO:0006606];-;nuclear localization sequence binding [GO:0008139];nuclear import signal receptor activity [GO:0061608];-;small GTPase binding [GO:0031267];-;nucleus [GO:0005634];cytoplasm [GO:0005737]
A2RV28	Pank1b protein	565059	pank1b	-;coenzyme A biosynthetic process [GO:0015937]	ATP binding [GO:0005524];-;pantothenate kinase activity [GO:0004594]	nucleus [GO:0005634];-;cytosol [GO:0005829]	-;coenzyme A biosynthetic process [GO:0015937];ATP binding [GO:0005524];-;pantothenate kinase activity [GO:0004594];nucleus [GO:0005634];-;cytosol [GO:0005829]
Q7ZTZ7	Protein-serine/threonine kinase		bckdk	regulation of glucose metabolic process [GO:0010906];protein phosphorylation [GO:0006468];-	ATP binding [GO:0005524];-;pyruvate dehydrogenase (acetyl-transferring) kinase activity [GO:0004740]	mitochondrial matrix [GO:0005759];-;mitochondrion [GO:0005739]	regulation of glucose metabolic process [GO:0010906];protein phosphorylation [GO:0006468];-;ATP binding [GO:0005524];-;pyruvate dehydrogenase (acetyl-transferring) kinase activity [GO:0004740];mitochondrial matrix [GO:0005759];-;mitochondrion [GO:0005739]
Q5XJA7	Gcdhl protein	450003	gcdhb	fatty-acyl-CoA biosynthetic process [GO:0046949];-;fatty acid beta-oxidation using acyl-CoA dehydrogenase [GO:0033539]	fatty-acyl-CoA binding [GO:0000062];glutaryl-CoA dehydrogenase activity [GO:0004361];-;flavin adenine dinucleotide binding [GO:0050660]	-	fatty-acyl-CoA biosynthetic process [GO:0046949];-;fatty acid beta-oxidation using acyl-CoA dehydrogenase [GO:0033539];fatty-acyl-CoA binding [GO:0000062];glutaryl-CoA dehydrogenase activity [GO:0004361];-;flavin adenine dinucleotide binding [GO:0050660];-
A0A2R8QEJ3	Alpha-methylacyl-CoA racemase		amacr	-	CoA-transferase activity [GO:0008410]	-	-;CoA-transferase activity [GO:0008410];-
Q8AW07	Proteasome (Prosome, macropain) 26S subunit, non-ATPase, 12	321898	psmd12	proteasome-mediated ubiquitin-dependent protein catabolic process [GO:0043161];-	-	-;nuclear proteasome complex [GO:0031595];cytoplasm [GO:0005737];proteasome regulatory particle, lid subcomplex [GO:0008541]	proteasome-mediated ubiquitin-dependent protein catabolic process [GO:0043161];-;-;-;nuclear proteasome complex [GO:0031595];cytoplasm [GO:0005737];proteasome regulatory particle, lid subcomplex [GO:0008541]
E7EXU2	H/ACA ribonucleoprotein complex subunit		gar1	pseudouridine synthesis [GO:0001522];rRNA processing [GO:0006364];-	RNA binding [GO:0003723];-	nucleolus [GO:0005730];-	pseudouridine synthesis [GO:0001522];rRNA processing [GO:0006364];-;RNA binding [GO:0003723];-;nucleolus [GO:0005730];-
A0A2R8QGI1	Uncharacterized protein			sensory perception of chemical stimulus [GO:0007606];adenylate cyclase-modulating G protein-coupled receptor signaling pathway [GO:0007188];-;adenylate cyclase-activating dopamine receptor signaling pathway [GO:0007191]	guanyl nucleotide binding [GO:0019001];G-protein beta/gamma-subunit complex binding [GO:0031683];insulin-like growth factor receptor binding [GO:0005159];GTPase activity [GO:0003924];corticotropin-releasing hormone receptor 1 binding [GO:0051430];ionotropic glutamate receptor binding [GO:0035255];D1 dopamine receptor binding [GO:0031748];beta-2 adrenergic receptor binding [GO:0031698];G protein-c…	-;heterotrimeric G-protein complex [GO:0005834]	sensory perception of chemical stimulus [GO:0007606];adenylate cyclase-modulating G protein-coupled receptor signaling pathway [GO:0007188];-;adenylate cyclase-activating dopamine receptor signaling pathway [GO:0007191];guanyl nucleotide binding [GO:0019001];G-protein beta/gamma-subunit complex binding [GO:0031683];insulin-like growth factor receptor binding [GO:0005159];GTPase activity [GO:00039…
A3KNX8	Uncharacterized protein		im:7148382	-	GTP binding [GO:0005525]	-	-;GTP binding [GO:0005525];-
F1R8D9	AAR2 splicing factor homolog	431768	aar2	spliceosomal tri-snRNP complex assembly [GO:0000244]	-	-	spliceosomal tri-snRNP complex assembly [GO:0000244];-;-
Q6NXB9	Protein disulfide-isomerase	405841	pdia7	response to endoplasmic reticulum stress [GO:0034976];-;protein folding [GO:0006457]	protein disulfide isomerase activity [GO:0003756];-	cell surface [GO:0009986];endoplasmic reticulum [GO:0005783];-;endoplasmic reticulum lumen [GO:0005788]	response to endoplasmic reticulum stress [GO:0034976];-;protein folding [GO:0006457];protein disulfide isomerase activity [GO:0003756];-;cell surface [GO:0009986];endoplasmic reticulum [GO:0005783];-;endoplasmic reticulum lumen [GO:0005788]
Q7ZTI0	Sjogren syndrome antigen B (Autoantigen La)	321504	ssb	-;RNA processing [GO:0006396]	RNA binding [GO:0003723];-	nucleus [GO:0005634];-;ribonucleoprotein complex [GO:1990904]	-;RNA processing [GO:0006396];RNA binding [GO:0003723];-;nucleus [GO:0005634];-;ribonucleoprotein complex [GO:1990904]
B8JJ17	BCL2-associated athanogene 4	100001980	bag4	protein stabilization [GO:0050821];-	chaperone binding [GO:0051087];heat shock protein binding [GO:0031072];adenyl-nucleotide exchange factor activity [GO:0000774];-	cytoplasm [GO:0005737];membrane [GO:0016020];nucleus [GO:0005634];cytosol [GO:0005829];-	protein stabilization [GO:0050821];-;chaperone binding [GO:0051087];heat shock protein binding [GO:0031072];adenyl-nucleotide exchange factor activity [GO:0000774];-;cytoplasm [GO:0005737];membrane [GO:0016020];nucleus [GO:0005634];cytosol [GO:0005829];-
Q6PBW7	40S ribosomal protein S19	393723	rps19	intrinsic apoptotic signaling pathway by p53 class mediator [GO:0072332];ribosomal small subunit assembly [GO:0000028];regulation of innate immune response [GO:0045088];chordate embryonic development [GO:0043009];regulation of erythrocyte differentiation [GO:0045646];translation [GO:0006412];brain segmentation [GO:0035284];erythrocyte development [GO:0048821];-;erythrocyte differentiation [GO:003…	structural constituent of ribosome [GO:0003735];RNA binding [GO:0003723];-	ribosome [GO:0005840];-;cytosolic small ribosomal subunit [GO:0022627]	intrinsic apoptotic signaling pathway by p53 class mediator [GO:0072332];ribosomal small subunit assembly [GO:0000028];regulation of innate immune response [GO:0045088];chordate embryonic development [GO:0043009];regulation of erythrocyte differentiation [GO:0045646];translation [GO:0006412];brain segmentation [GO:0035284];erythrocyte development [GO:0048821];-;erythrocyte differentiation [GO:003…
Q6DH65	Density-regulated protein	436970	denr	translation reinitiation [GO:0002188];-;formation of translation preinitiation complex [GO:0001731]	mRNA binding [GO:0003729];-;translation initiation factor activity [GO:0003743]	-	translation reinitiation [GO:0002188];-;formation of translation preinitiation complex [GO:0001731];mRNA binding [GO:0003729];-;translation initiation factor activity [GO:0003743];-
Q7ZU10	Aldehyde dehydrogenase	282559	aldh3b1	-;cellular aldehyde metabolic process [GO:0006081]	-;3-chloroallyl aldehyde dehydrogenase activity [GO:0004028]	-	-;cellular aldehyde metabolic process [GO:0006081];-;3-chloroallyl aldehyde dehydrogenase activity [GO:0004028];-
B8A4H6	Phosphoglycerate mutase	327165	pgam1b	glycolytic process [GO:0006096];-	bisphosphoglycerate mutase activity [GO:0004082];-;phosphoglycerate mutase activity [GO:0004619];hydrolase activity [GO:0016787]	-	glycolytic process [GO:0006096];-;bisphosphoglycerate mutase activity [GO:0004082];-;phosphoglycerate mutase activity [GO:0004619];hydrolase activity [GO:0016787];-
F1Q4U0	WD repeat domain 41	571294	wdr41	regulation of autophagy [GO:0010506]	-	-	regulation of autophagy [GO:0010506];-;-
A0JPF9	D-ribitol-5-phosphate cytidylyltransferase	798716	crppa	isoprenoid biosynthetic process [GO:0008299];regulation of protein glycosylation [GO:0060049];brain morphogenesis [GO:0048854];protein O-linked mannosylation [GO:0035269];muscle fiber development [GO:0048747];-	protein homodimerization activity [GO:0042803];D-ribitol-5-phosphate cytidylyltransferase activity [GO:0047349];-;cytidylyltransferase activity [GO:0070567]	-;cytosol [GO:0005829]	isoprenoid biosynthetic process [GO:0008299];regulation of protein glycosylation [GO:0060049];brain morphogenesis [GO:0048854];protein O-linked mannosylation [GO:0035269];muscle fiber development [GO:0048747];-;protein homodimerization activity [GO:0042803];D-ribitol-5-phosphate cytidylyltransferase activity [GO:0047349];-;cytidylyltransferase activity [GO:0070567];-;cytosol [GO:0005829]
Q7ZV92	Pre-mRNA-processing factor 19	321544	prpf19	generation of catalytic spliceosome for first transesterification step [GO:0000349];DNA repair [GO:0006281];protein K63-linked ubiquitination [GO:0070534];negative regulation of DNA damage response, signal transduction by p53 class mediator [GO:0043518];-	ubiquitin-protein transferase activity [GO:0004842];ubiquitin protein ligase activity [GO:0061630];-	cytoplasm [GO:0005737];lipid droplet [GO:0005811];catalytic step 2 spliceosome [GO:0071013];spindle [GO:0005819];-;Prp19 complex [GO:0000974];U2-type catalytic step 1 spliceosome [GO:0071006]	generation of catalytic spliceosome for first transesterification step [GO:0000349];DNA repair [GO:0006281];protein K63-linked ubiquitination [GO:0070534];negative regulation of DNA damage response, signal transduction by p53 class mediator [GO:0043518];-;ubiquitin-protein transferase activity [GO:0004842];ubiquitin protein ligase activity [GO:0061630];-;cytoplasm [GO:0005737];lipid droplet [GO:0…
Q4VBU0	2-oxoisovalerate dehydrogenase subunit alpha	554124	bckdha	-;branched-chain amino acid catabolic process [GO:0009083]	3-methyl-2-oxobutanoate dehydrogenase (2-methylpropanoyl-transferring) activity [GO:0003863];alpha-ketoacid dehydrogenase activity [GO:0003826];-	-;mitochondrial alpha-ketoglutarate dehydrogenase complex [GO:0005947]	-;branched-chain amino acid catabolic process [GO:0009083];3-methyl-2-oxobutanoate dehydrogenase (2-methylpropanoyl-transferring) activity [GO:0003863];alpha-ketoacid dehydrogenase activity [GO:0003826];-;-;mitochondrial alpha-ketoglutarate dehydrogenase complex [GO:0005947]
Q6PBT0	Zgc:73264		pdcl	visual perception [GO:0007601];regulation of G protein-coupled receptor signaling pathway [GO:0008277]	-	-	visual perception [GO:0007601];regulation of G protein-coupled receptor signaling pathway [GO:0008277];-;-
A0A0R4IH35	Methylcrotonoyl-CoA carboxylase 1 (alpha)	777632	mccc1	-	ATP binding [GO:0005524];CoA carboxylase activity [GO:0016421];metal ion binding [GO:0046872];-;methylcrotonoyl-CoA carboxylase activity [GO:0004485]	-;mitochondrion [GO:0005739]	-;ATP binding [GO:0005524];CoA carboxylase activity [GO:0016421];metal ion binding [GO:0046872];-;methylcrotonoyl-CoA carboxylase activity [GO:0004485];-;mitochondrion [GO:0005739]
U3JAS8	Putative deoxyribonuclease tatdn3		tatdn3	-	hydrolase activity, acting on ester bonds [GO:0016788]	-	-;hydrolase activity, acting on ester bonds [GO:0016788];-
D3XDB2	UDP-glucuronosyltransferase	100415800	ugt5f1	-	glucuronosyltransferase activity [GO:0015020];-	integral component of membrane [GO:0016021];-;intracellular membrane-bounded organelle [GO:0043231]	-;glucuronosyltransferase activity [GO:0015020];-;integral component of membrane [GO:0016021];-;intracellular membrane-bounded organelle [GO:0043231]
A0A2R8QC99	Musculoskeletal embryonic nuclear protein 1		mustn1b	chondrocyte differentiation [GO:0002062];tissue regeneration [GO:0042246];-;chondrocyte proliferation [GO:0035988]	-	nucleus [GO:0005634];-	chondrocyte differentiation [GO:0002062];tissue regeneration [GO:0042246];-;chondrocyte proliferation [GO:0035988];-;nucleus [GO:0005634];-
F6NW06	Rho GTPase-activating protein 19	100537002	arhgap19	regulation of small GTPase mediated signal transduction [GO:0051056];-;signal transduction [GO:0007165]	-;GTPase activator activity [GO:0005096]	-;cytoplasm [GO:0005737]	regulation of small GTPase mediated signal transduction [GO:0051056];-;signal transduction [GO:0007165];-;GTPase activator activity [GO:0005096];-;cytoplasm [GO:0005737]
F6P0J0	40S ribosomal protein S9		rps9	positive regulation of translational fidelity [GO:0045903];-;translation [GO:0006412]	structural constituent of ribosome [GO:0003735];-;rRNA binding [GO:0019843]	small ribosomal subunit [GO:0015935];-;cytosolic small ribosomal subunit [GO:0022627]	positive regulation of translational fidelity [GO:0045903];-;translation [GO:0006412];structural constituent of ribosome [GO:0003735];-;rRNA binding [GO:0019843];small ribosomal subunit [GO:0015935];-;cytosolic small ribosomal subunit [GO:0022627]
Q0E671	N-acylneuraminate cytidylyltransferase A	561018	cmasa	N-acetylneuraminate metabolic process [GO:0006054];-	N-acylneuraminate cytidylyltransferase activity [GO:0008781];-	nucleus [GO:0005634];-	N-acetylneuraminate metabolic process [GO:0006054];-;N-acylneuraminate cytidylyltransferase activity [GO:0008781];-;nucleus [GO:0005634];-
Q642H9	40S ribosomal protein S4, X isoform	449547	rps4x	translation [GO:0006412];-;brain development [GO:0007420];chordate embryonic development [GO:0043009]	structural constituent of ribosome [GO:0003735];RNA binding [GO:0003723];-;rRNA binding [GO:0019843]	-;cytosolic small ribosomal subunit [GO:0022627]	translation [GO:0006412];-;brain development [GO:0007420];chordate embryonic development [GO:0043009];structural constituent of ribosome [GO:0003735];RNA binding [GO:0003723];-;rRNA binding [GO:0019843];-;cytosolic small ribosomal subunit [GO:0022627]
E7FEK9	Golgin A4	559226	golga4	-;Golgi vesicle transport [GO:0048193]	-;small GTPase binding [GO:0031267]	Golgi apparatus [GO:0005794];-	-;Golgi vesicle transport [GO:0048193];-;small GTPase binding [GO:0031267];Golgi apparatus [GO:0005794];-
F1QLZ5	SIN3-HDAC complex-associated factor,-like	108179061	sinhcafl	-;regulation of transcription by RNA polymerase II [GO:0006357]	-;metal ion binding [GO:0046872];DNA binding [GO:0003677]	nucleus [GO:0005634];-	-;regulation of transcription by RNA polymerase II [GO:0006357];-;metal ion binding [GO:0046872];DNA binding [GO:0003677];nucleus [GO:0005634];-
Q7T2D4	Endoplasmic reticulum-Golgi intermediate compartment protein 2	393378	ergic2	retrograde vesicle-mediated transport, Golgi to endoplasmic reticulum [GO:0006890];-;endoplasmic reticulum to Golgi vesicle-mediated transport [GO:0006888]	-	Golgi apparatus [GO:0005794];integral component of membrane [GO:0016021];endoplasmic reticulum membrane [GO:0005789];endoplasmic reticulum-Golgi intermediate compartment membrane [GO:0033116];membrane [GO:0016020];-;endoplasmic reticulum [GO:0005783];COPII-coated ER to Golgi transport vesicle [GO:0030134]	retrograde vesicle-mediated transport, Golgi to endoplasmic reticulum [GO:0006890];-;endoplasmic reticulum to Golgi vesicle-mediated transport [GO:0006888];-;Golgi apparatus [GO:0005794];integral component of membrane [GO:0016021];endoplasmic reticulum membrane [GO:0005789];endoplasmic reticulum-Golgi intermediate compartment membrane [GO:0033116];membrane [GO:0016020];-;endoplasmic reticulum [GO…
Q1LUQ3	Mitochondrial import inner membrane translocase subunit TIM44		timm44	protein import into mitochondrial matrix [GO:0030150];-	chaperone binding [GO:0051087];-	mitochondrial inner membrane [GO:0005743];-	protein import into mitochondrial matrix [GO:0030150];-;chaperone binding [GO:0051087];-;mitochondrial inner membrane [GO:0005743];-
E7F2H7	Si:dkey-125e8.1		si:dkey-125e8.1	lipoprotein metabolic process [GO:0042157];lipid transport [GO:0006869];-	protein kinase activity [GO:0004672];ATP binding [GO:0005524];-;lipid binding [GO:0008289]	extracellular region [GO:0005576];-	lipoprotein metabolic process [GO:0042157];lipid transport [GO:0006869];-;protein kinase activity [GO:0004672];ATP binding [GO:0005524];-;lipid binding [GO:0008289];extracellular region [GO:0005576];-
Q7T3L7	Cell division control protein 2	80973	cdk1	cell division [GO:0051301];protein phosphorylation [GO:0006468];regulation of mitotic cell cycle, embryonic [GO:0009794];G2/M transition of mitotic cell cycle [GO:0000086];-;mitotic G2 DNA damage checkpoint [GO:0007095]	ATP binding [GO:0005524];-;RNA polymerase II CTD heptapeptide repeat kinase activity [GO:0008353];cyclin-dependent protein serine/threonine kinase activity [GO:0004693]	nucleus [GO:0005634];-	cell division [GO:0051301];protein phosphorylation [GO:0006468];regulation of mitotic cell cycle, embryonic [GO:0009794];G2/M transition of mitotic cell cycle [GO:0000086];-;mitotic G2 DNA damage checkpoint [GO:0007095];ATP binding [GO:0005524];-;RNA polymerase II CTD heptapeptide repeat kinase activity [GO:0008353];cyclin-dependent protein serine/threonine kinase activity [GO:0004693];nucleus [G…
F1REB9	TATA element modulatory factor 1	445128	tmf1	-	-	Golgi apparatus [GO:0005794];endoplasmic reticulum [GO:0005783]	-;-;Golgi apparatus [GO:0005794];endoplasmic reticulum [GO:0005783]
F1Q5X0	Synaptosome-associated protein 29	553460	snap29	epidermis morphogenesis [GO:0048730];neuromuscular process [GO:0050905];pronephros morphogenesis [GO:0072114];synaptic vesicle fusion to presynaptic active zone membrane [GO:0031629];epidermis development [GO:0008544];exocytosis [GO:0006887];regulation of neuron projection development [GO:0010975];vesicle fusion [GO:0006906];synaptic vesicle priming [GO:0016082];-	SNAP receptor activity [GO:0005484];-;syntaxin binding [GO:0019905]	-;SNARE complex [GO:0031201];plasma membrane [GO:0005886];presynapse [GO:0098793]	epidermis morphogenesis [GO:0048730];neuromuscular process [GO:0050905];pronephros morphogenesis [GO:0072114];synaptic vesicle fusion to presynaptic active zone membrane [GO:0031629];epidermis development [GO:0008544];exocytosis [GO:0006887];regulation of neuron projection development [GO:0010975];vesicle fusion [GO:0006906];synaptic vesicle priming [GO:0016082];-;SNAP receptor activity [GO:00054…
F1R220	Apoptosis, caspase activation inhibitor	692323	aven	negative regulation of G2/M transition of mitotic cell cycle [GO:0010972]	-	-	negative regulation of G2/M transition of mitotic cell cycle [GO:0010972];-;-
Q7T158	Novel protein similar to rodent myosin Ib (MYO1B)		myo1b	-;vesicle transport along actin filament [GO:0030050];actin filament organization [GO:0007015]	actin-dependent ATPase activity [GO:0030898];microfilament motor activity [GO:0000146];ATP binding [GO:0005524];actin filament binding [GO:0051015];-	cytoplasm [GO:0005737];myosin complex [GO:0016459];vesicle [GO:0031982];actin cytoskeleton [GO:0015629];-;brush border [GO:0005903];microvillus [GO:0005902];plasma membrane [GO:0005886]	-;vesicle transport along actin filament [GO:0030050];actin filament organization [GO:0007015];actin-dependent ATPase activity [GO:0030898];microfilament motor activity [GO:0000146];ATP binding [GO:0005524];actin filament binding [GO:0051015];-;cytoplasm [GO:0005737];myosin complex [GO:0016459];vesicle [GO:0031982];actin cytoskeleton [GO:0015629];-;brush border [GO:0005903];microvillus [GO:000590…
A5WVU0	Tbl1x receptor 1b	393581	tbl1xr1b	histone deacetylation [GO:0016575];-;regulation of transcription by RNA polymerase II [GO:0006357]	-;transcription corepressor activity [GO:0003714]	-;histone deacetylase complex [GO:0000118]	histone deacetylation [GO:0016575];-;regulation of transcription by RNA polymerase II [GO:0006357];-;transcription corepressor activity [GO:0003714];-;histone deacetylase complex [GO:0000118]
A0A2R8Q3Q4	Zgc:152652			-	-	-	-
A0A2R8QNF0	Transitional endoplasmic reticulum ATPase		vcp	autophagy [GO:0006914];cell cycle [GO:0007049];-	ATPase activity [GO:0016887];hydrolase activity [GO:0016787];ATP binding [GO:0005524];lipid binding [GO:0008289];-	-	autophagy [GO:0006914];cell cycle [GO:0007049];-;ATPase activity [GO:0016887];hydrolase activity [GO:0016787];ATP binding [GO:0005524];lipid binding [GO:0008289];-;-
B8JIG4	Ufm1-specific protease 2	336782	ufsp2	-	-	-	-
Q7ZUF5	Transmembrane 9 superfamily member	334370	tm9sf2	protein localization to membrane [GO:0072657];-	-	membrane [GO:0016020];integral component of membrane [GO:0016021];-	protein localization to membrane [GO:0072657];-;-;membrane [GO:0016020];integral component of membrane [GO:0016021];-
F1QCD4	Aspartate aminotransferase		got2b	aspartate catabolic process [GO:0006533];-;biosynthetic process [GO:0009058]	pyridoxal phosphate binding [GO:0030170];L-aspartate [GO:0004069];-	-;mitochondrion [GO:0005739]	aspartate catabolic process [GO:0006533];-;biosynthetic process [GO:0009058];pyridoxal phosphate binding [GO:0030170];L-aspartate [GO:0004069];-;-;mitochondrion [GO:0005739]
Q6PBW6	CCT-beta	192326	cct2	melanosome transport [GO:0032402];-;Kupffer's vesicle development [GO:0070121];protein folding [GO:0006457]	ATP binding [GO:0005524];-;ATPase activity [GO:0016887];unfolded protein binding [GO:0051082]	-;chaperonin-containing T-complex [GO:0005832]	melanosome transport [GO:0032402];-;Kupffer's vesicle development [GO:0070121];protein folding [GO:0006457];ATP binding [GO:0005524];-;ATPase activity [GO:0016887];unfolded protein binding [GO:0051082];-;chaperonin-containing T-complex [GO:0005832]
E7FFB1	A kinase (PRKA) anchor protein 9		akap9	-;signal transduction [GO:0007165]	molecular adaptor activity [GO:0060090];-	-;microtubule organizing center [GO:0005815];cytoplasm [GO:0005737]	-;signal transduction [GO:0007165];molecular adaptor activity [GO:0060090];-;-;microtubule organizing center [GO:0005815];cytoplasm [GO:0005737]
Q6NUW2	Znf622 protein		znf622	-;ribosomal large subunit biogenesis [GO:0042273]	zinc ion binding [GO:0008270];nucleic acid binding [GO:0003676];-	-;cytoplasm [GO:0005737];preribosome, large subunit precursor [GO:0030687]	-;ribosomal large subunit biogenesis [GO:0042273];zinc ion binding [GO:0008270];nucleic acid binding [GO:0003676];-;-;cytoplasm [GO:0005737];preribosome, large subunit precursor [GO:0030687]
Q5MJ86	Glyceraldehyde-3-phosphate dehydrogenase 2	406367	gapdh-2	glucose metabolic process [GO:0006006];glycolytic process [GO:0006096];-	NAD binding [GO:0051287];NADP binding [GO:0050661];-;glyceraldehyde-3-phosphate dehydrogenase (NAD+) (phosphorylating) activity [GO:0004365]	-;cytosol [GO:0005829]	glucose metabolic process [GO:0006006];glycolytic process [GO:0006096];-;NAD binding [GO:0051287];NADP binding [GO:0050661];-;glyceraldehyde-3-phosphate dehydrogenase (NAD+) (phosphorylating) activity [GO:0004365];-;cytosol [GO:0005829]
F1QXL6	H/ACA ribonucleoprotein complex non-core subunit NAF1	568328	naf1	box H/ACA snoRNP assembly [GO:0000493];-;ribosome biogenesis [GO:0042254];pseudouridine synthesis [GO:0001522];rRNA processing [GO:0006364]	RNA binding [GO:0003723];-	nucleus [GO:0005634];-;sno(s)RNA-containing ribonucleoprotein complex [GO:0005732]	box H/ACA snoRNP assembly [GO:0000493];-;ribosome biogenesis [GO:0042254];pseudouridine synthesis [GO:0001522];rRNA processing [GO:0006364];RNA binding [GO:0003723];-;nucleus [GO:0005634];-;sno(s)RNA-containing ribonucleoprotein complex [GO:0005732]
A0A2R8QMZ2	Peroxin-14	559933	pex14	-;protein import into peroxisome matrix, docking [GO:0016560]	-;signaling receptor binding [GO:0005102]	peroxisomal membrane [GO:0005778];integral component of membrane [GO:0016021];-;peroxisomal importomer complex [GO:1990429]	-;protein import into peroxisome matrix, docking [GO:0016560];-;signaling receptor binding [GO:0005102];peroxisomal membrane [GO:0005778];integral component of membrane [GO:0016021];-;peroxisomal importomer complex [GO:1990429]
Q4V8S6	Zgc:114175	619257	bmerb1	-	-	-	-
Q6TH32	Cofilin 1	321496	cfl1	actin filament severing [GO:0051014];cilium assembly [GO:0060271];epiboly involved in gastrulation with mouth forming second [GO:0055113];cell motility [GO:0048870];actin filament depolymerization [GO:0030042];determination of heart left/right asymmetry [GO:0061371];actin filament organization [GO:0007015];cell-cell adhesion involved in gastrulation [GO:0070586];-;actin filament fragmentation [GO…	-;actin filament binding [GO:0051015]	cytoplasm [GO:0005737];membrane [GO:0016020];nucleus [GO:0005634];actin cytoskeleton [GO:0015629];-	actin filament severing [GO:0051014];cilium assembly [GO:0060271];epiboly involved in gastrulation with mouth forming second [GO:0055113];cell motility [GO:0048870];actin filament depolymerization [GO:0030042];determination of heart left/right asymmetry [GO:0061371];actin filament organization [GO:0007015];cell-cell adhesion involved in gastrulation [GO:0070586];-;actin filament fragmentation [GO…
B8JLL1	OMPdecase	393143	umps	'de novo' UMP biosynthetic process [GO:0044205];nucleoside metabolic process [GO:0009116];pyrimidine nucleobase biosynthetic process [GO:0019856];'de novo' pyrimidine nucleobase biosynthetic process [GO:0006207];-;UMP biosynthetic process [GO:0006222]	-;orotate phosphoribosyltransferase activity [GO:0004588];orotidine-5'-phosphate decarboxylase activity [GO:0004590]	-	'de novo' UMP biosynthetic process [GO:0044205];nucleoside metabolic process [GO:0009116];pyrimidine nucleobase biosynthetic process [GO:0019856];'de novo' pyrimidine nucleobase biosynthetic process [GO:0006207];-;UMP biosynthetic process [GO:0006222];-;orotate phosphoribosyltransferase activity [GO:0004588];orotidine-5'-phosphate decarboxylase activity [GO:0004590];-
Q7ZVN6	Splicing factor 45	393889	rbm17	regulation of alternative mRNA splicing, via spliceosome [GO:0000381];mRNA splicing, via spliceosome [GO:0000398];DNA repair [GO:0006281];alternative mRNA splicing, via spliceosome [GO:0000380];-	RNA binding [GO:0003723];-	nucleoplasm [GO:0005654];-;spliceosomal complex [GO:0005681]	regulation of alternative mRNA splicing, via spliceosome [GO:0000381];mRNA splicing, via spliceosome [GO:0000398];DNA repair [GO:0006281];alternative mRNA splicing, via spliceosome [GO:0000380];-;RNA binding [GO:0003723];-;nucleoplasm [GO:0005654];-;spliceosomal complex [GO:0005681]
A0A2R8QP58	HSPB1-associated protein 1 homolog		hspbap1	-	-	integral component of membrane [GO:0016021]	-;-;integral component of membrane [GO:0016021]
