# Supplementary material for: Rbm24a dictates mRNA recruitment for germ granule assembly in zebrafish
Source: EMBO J. 2025 Apr 25;44(11):3121–49. doi: 10.1038/s44318-025-00442-z (PMC12130248; doi:10.1038/s44318-025-00442-z)
Supplement: Supplementary file 3 — Data Set EV1 [file 44318_2025_442_MOESM3_ESM.zip › result/GO_KI55_100.xlsx]

## Sheet: 2027_KI55_100
ProteinID	ProteinName	GeneID	GeneName	BP	MF	CC	GO_Term
A0A2R8QN47	Phosvitin		vtg4	response to estradiol [GO:0032355];-;cellular response to estrogen stimulus [GO:0071391]	lipid transporter activity [GO:0005319];-;nutrient reservoir activity [GO:0045735]	-;protein-containing complex [GO:0032991]	response to estradiol [GO:0032355];-;cellular response to estrogen stimulus [GO:0071391];lipid transporter activity [GO:0005319];-;nutrient reservoir activity [GO:0045735];-;protein-containing complex [GO:0032991]
Q1LWN2	Phosvitin	559475	vtg1	response to estradiol [GO:0032355];response to xenobiotic stimulus [GO:0009410];-;cellular response to estrogen stimulus [GO:0071391]	-;antioxidant activity [GO:0016209];lipid transporter activity [GO:0005319];nutrient reservoir activity [GO:0045735]	-	response to estradiol [GO:0032355];response to xenobiotic stimulus [GO:0009410];-;cellular response to estrogen stimulus [GO:0071391];-;antioxidant activity [GO:0016209];lipid transporter activity [GO:0005319];nutrient reservoir activity [GO:0045735];-
F1QV15	Phosvitin		vtg6	response to estradiol [GO:0032355];-;cellular response to estrogen stimulus [GO:0071391]	-;lipid transporter activity [GO:0005319];nutrient reservoir activity [GO:0045735]	-	response to estradiol [GO:0032355];-;cellular response to estrogen stimulus [GO:0071391];-;lipid transporter activity [GO:0005319];nutrient reservoir activity [GO:0045735];-
F1R2S5	Phosvitin		vtg5	response to estradiol [GO:0032355];-;cellular response to estrogen stimulus [GO:0071391]	-;lipid transporter activity [GO:0005319];nutrient reservoir activity [GO:0045735]	-	response to estradiol [GO:0032355];-;cellular response to estrogen stimulus [GO:0071391];-;lipid transporter activity [GO:0005319];nutrient reservoir activity [GO:0045735];-
A0A2R8QNH7	Phosvitin		vtg7	response to estradiol [GO:0032355];-;cellular response to estrogen stimulus [GO:0071391]	-;lipid transporter activity [GO:0005319];nutrient reservoir activity [GO:0045735]	-	response to estradiol [GO:0032355];-;cellular response to estrogen stimulus [GO:0071391];-;lipid transporter activity [GO:0005319];nutrient reservoir activity [GO:0045735];-
A3KMS4	Phosvitin	559856	vtg7	response to estradiol [GO:0032355];-;cellular response to estrogen stimulus [GO:0071391]	-;lipid transporter activity [GO:0005319];nutrient reservoir activity [GO:0045735]	-	response to estradiol [GO:0032355];-;cellular response to estrogen stimulus [GO:0071391];-;lipid transporter activity [GO:0005319];nutrient reservoir activity [GO:0045735];-
Q1MTC4	Phosvitin	559931	vtg2	response to estradiol [GO:0032355];positive regulation of phagocytosis, engulfment [GO:0060100];-;cellular response to estrogen stimulus [GO:0071391]	lipid transporter activity [GO:0005319];lipoteichoic acid binding [GO:0070891];nutrient reservoir activity [GO:0045735];lipopolysaccharide binding [GO:0001530];-	-	response to estradiol [GO:0032355];positive regulation of phagocytosis, engulfment [GO:0060100];-;cellular response to estrogen stimulus [GO:0071391];lipid transporter activity [GO:0005319];lipoteichoic acid binding [GO:0070891];nutrient reservoir activity [GO:0045735];lipopolysaccharide binding [GO:0001530];-;-
F8W3L6	Myosin, heavy chain 9a, non-muscle		myh9a	glomerular capillary formation [GO:0072104];glomerular filtration [GO:0003094];glomerulus development [GO:0032835];glomerular basement membrane development [GO:0032836];-;glomerular visceral epithelial cell development [GO:0072015]	ATP binding [GO:0005524];motor activity [GO:0003774];-;actin filament binding [GO:0051015]	myosin complex [GO:0016459];-	glomerular capillary formation [GO:0072104];glomerular filtration [GO:0003094];glomerulus development [GO:0032835];glomerular basement membrane development [GO:0032836];-;glomerular visceral epithelial cell development [GO:0072015];ATP binding [GO:0005524];motor activity [GO:0003774];-;actin filament binding [GO:0051015];myosin complex [GO:0016459];-
A4IGC8	Delta-1-pyrroline-5-carboxylate synthase	557186	aldh18a1	L-proline biosynthetic process [GO:0055129];-	glutamate-5-semialdehyde dehydrogenase activity [GO:0004350];ATP binding [GO:0005524];-;glutamate 5-kinase activity [GO:0004349]	-;mitochondrion [GO:0005739]	L-proline biosynthetic process [GO:0055129];-;glutamate-5-semialdehyde dehydrogenase activity [GO:0004350];ATP binding [GO:0005524];-;glutamate 5-kinase activity [GO:0004349];-;mitochondrion [GO:0005739]
F1QFC0	75 kDa glucose-regulated protein		hspa9	fin regeneration [GO:0031101];cellular response to unfolded protein [GO:0034620];chaperone cofactor-dependent protein refolding [GO:0051085];-;hemopoiesis [GO:0030097];protein refolding [GO:0042026]	ATPase activity [GO:0016887];ATP binding [GO:0005524];protein folding chaperone [GO:0044183];heat shock protein binding [GO:0031072];misfolded protein binding [GO:0051787];-;unfolded protein binding [GO:0051082]	mitochondrial matrix [GO:0005759];cytoplasm [GO:0005737];-;mitochondrion [GO:0005739]	fin regeneration [GO:0031101];cellular response to unfolded protein [GO:0034620];chaperone cofactor-dependent protein refolding [GO:0051085];-;hemopoiesis [GO:0030097];protein refolding [GO:0042026];ATPase activity [GO:0016887];ATP binding [GO:0005524];protein folding chaperone [GO:0044183];heat shock protein binding [GO:0031072];misfolded protein binding [GO:0051787];-;unfolded protein binding […
B2GQ13	Succinate dehydrogenase [ubiquinone] flavoprotein subunit, mitochondrial	393884	sdha	electron transport chain [GO:0022900];tricarboxylic acid cycle [GO:0006099];-	-;flavin adenine dinucleotide binding [GO:0050660];succinate dehydrogenase (ubiquinone) activity [GO:0008177]	mitochondrial inner membrane [GO:0005743];-	electron transport chain [GO:0022900];tricarboxylic acid cycle [GO:0006099];-;-;flavin adenine dinucleotide binding [GO:0050660];succinate dehydrogenase (ubiquinone) activity [GO:0008177];mitochondrial inner membrane [GO:0005743];-
Q803N8	Lamin B1	195816	lmnb1	-	-	intermediate filament [GO:0005882]	-;-;intermediate filament [GO:0005882]
Q6NUV5	Lmnb1 protein		lmnb1	-	-	intermediate filament [GO:0005882]	-;-;intermediate filament [GO:0005882]
Q6NYR4	Heat shock cognate 71 kDa protein	573376	hspa8	-	ATP binding [GO:0005524];ATPase activity [GO:0016887]	-	-;ATP binding [GO:0005524];ATPase activity [GO:0016887];-
A8WGJ1	Phosvitin	559931	vtg2	response to estradiol [GO:0032355];positive regulation of phagocytosis, engulfment [GO:0060100];-;cellular response to estrogen stimulus [GO:0071391]	lipoteichoic acid binding [GO:0070891];lipopolysaccharide binding [GO:0001530];lipid transporter activity [GO:0005319];-	-	response to estradiol [GO:0032355];positive regulation of phagocytosis, engulfment [GO:0060100];-;cellular response to estrogen stimulus [GO:0071391];lipoteichoic acid binding [GO:0070891];lipopolysaccharide binding [GO:0001530];lipid transporter activity [GO:0005319];-;-
Q6P3L3	78 kDa glucose-regulated protein		hspa5	ubiquitin-dependent ERAD pathway [GO:0030433];endoplasmic reticulum unfolded protein response [GO:0030968];cellular response to unfolded protein [GO:0034620];response to hypoxia [GO:0001666];chaperone cofactor-dependent protein refolding [GO:0051085];-;protein refolding [GO:0042026];response to yeast [GO:0001878]	ATPase activity [GO:0016887];ATP binding [GO:0005524];protein folding chaperone [GO:0044183];heat shock protein binding [GO:0031072];misfolded protein binding [GO:0051787];-;unfolded protein binding [GO:0051082]	extracellular region [GO:0005576];cytoplasm [GO:0005737];endoplasmic reticulum chaperone complex [GO:0034663];membrane [GO:0016020];nucleus [GO:0005634];-;endoplasmic reticulum lumen [GO:0005788]	ubiquitin-dependent ERAD pathway [GO:0030433];endoplasmic reticulum unfolded protein response [GO:0030968];cellular response to unfolded protein [GO:0034620];response to hypoxia [GO:0001666];chaperone cofactor-dependent protein refolding [GO:0051085];-;protein refolding [GO:0042026];response to yeast [GO:0001878];ATPase activity [GO:0016887];ATP binding [GO:0005524];protein folding chaperone [GO:…
A0A0R4IYT0	Insulin-like growth factor 2 mRNA-binding protein 3	30967	igf2bp3	mRNA transport [GO:0051028];-	RNA binding [GO:0003723];-	-;nucleus [GO:0005634];cytoplasm [GO:0005737]	mRNA transport [GO:0051028];-;RNA binding [GO:0003723];-;-;nucleus [GO:0005634];cytoplasm [GO:0005737]
F1QXP5	C-1-tetrahydrofolate synthase, cytoplasmic		mthfd1b	tetrahydrofolate interconversion [GO:0035999];-	methenyltetrahydrofolate cyclohydrolase activity [GO:0004477];ATP binding [GO:0005524];methylenetetrahydrofolate dehydrogenase (NADP+) activity [GO:0004488];formate-tetrahydrofolate ligase activity [GO:0004329];-	-;cytosol [GO:0005829]	tetrahydrofolate interconversion [GO:0035999];-;methenyltetrahydrofolate cyclohydrolase activity [GO:0004477];ATP binding [GO:0005524];methylenetetrahydrofolate dehydrogenase (NADP+) activity [GO:0004488];formate-tetrahydrofolate ligase activity [GO:0004329];-;-;cytosol [GO:0005829]
Q6DI12	C-1-tetrahydrofolate synthase, cytoplasmic		mthfd1b	tetrahydrofolate interconversion [GO:0035999];-	methenyltetrahydrofolate cyclohydrolase activity [GO:0004477];ATP binding [GO:0005524];methylenetetrahydrofolate dehydrogenase (NADP+) activity [GO:0004488];formate-tetrahydrofolate ligase activity [GO:0004329];-	-;cytosol [GO:0005829]	tetrahydrofolate interconversion [GO:0035999];-;methenyltetrahydrofolate cyclohydrolase activity [GO:0004477];ATP binding [GO:0005524];methylenetetrahydrofolate dehydrogenase (NADP+) activity [GO:0004488];formate-tetrahydrofolate ligase activity [GO:0004329];-;-;cytosol [GO:0005829]
F1R617	Myosin IB	541515	myo1b	-;vesicle transport along actin filament [GO:0030050];actin filament organization [GO:0007015]	actin-dependent ATPase activity [GO:0030898];microfilament motor activity [GO:0000146];ATP binding [GO:0005524];actin filament binding [GO:0051015];-	cytoplasm [GO:0005737];myosin complex [GO:0016459];vesicle [GO:0031982];actin cytoskeleton [GO:0015629];-;brush border [GO:0005903];microvillus [GO:0005902];plasma membrane [GO:0005886]	-;vesicle transport along actin filament [GO:0030050];actin filament organization [GO:0007015];actin-dependent ATPase activity [GO:0030898];microfilament motor activity [GO:0000146];ATP binding [GO:0005524];actin filament binding [GO:0051015];-;cytoplasm [GO:0005737];myosin complex [GO:0016459];vesicle [GO:0031982];actin cytoskeleton [GO:0015629];-;brush border [GO:0005903];microvillus [GO:000590…
O57521	Heat shock protein HSP 90-beta	30573	hsp90ab1	protein stabilization [GO:0050821];negative regulation of proteasomal ubiquitin-dependent protein catabolic process [GO:0032435];cellular response to heat [GO:0034605];response to estrogen [GO:0043627];protein folding [GO:0006457];negative regulation of cell cycle arrest [GO:0071157];positive regulation of transforming growth factor beta receptor signaling pathway [GO:0030511];leukocyte migration…	ATPase activity [GO:0016887];ATP binding [GO:0005524];disordered domain specific binding [GO:0097718];protein dimerization activity [GO:0046983];-;unfolded protein binding [GO:0051082]	extracellular region [GO:0005576];aryl hydrocarbon receptor complex [GO:0034751];cytoplasm [GO:0005737];dynein axonemal particle [GO:0120293];perinuclear region of cytoplasm [GO:0048471];protein-containing complex [GO:0032991];nucleus [GO:0005634];cytosol [GO:0005829];-;plasma membrane [GO:0005886]	protein stabilization [GO:0050821];negative regulation of proteasomal ubiquitin-dependent protein catabolic process [GO:0032435];cellular response to heat [GO:0034605];response to estrogen [GO:0043627];protein folding [GO:0006457];negative regulation of cell cycle arrest [GO:0071157];positive regulation of transforming growth factor beta receptor signaling pathway [GO:0030511];leukocyte migration…
Q90XD8	Nuclear lamin LIII		lmnl3	-	-	intermediate filament [GO:0005882]	-;-;intermediate filament [GO:0005882]
F1R246	Aspartate--tRNA ligase, cytoplasmic		dars1	aspartyl-tRNA aminoacylation [GO:0006422];-	aspartate-tRNA ligase activity [GO:0004815];ATP binding [GO:0005524];RNA binding [GO:0003723];-	-;aminoacyl-tRNA synthetase multienzyme complex [GO:0017101];cytosol [GO:0005829]	aspartyl-tRNA aminoacylation [GO:0006422];-;aspartate-tRNA ligase activity [GO:0004815];ATP binding [GO:0005524];RNA binding [GO:0003723];-;-;aminoacyl-tRNA synthetase multienzyme complex [GO:0017101];cytosol [GO:0005829]
Q6P3J5	Eukaryotic translation elongation factor 2	326929	eef2b	-;cellular response to xenobiotic stimulus [GO:0071466];translational elongation [GO:0006414];chordate embryonic development [GO:0043009]	translation elongation factor activity [GO:0003746];GTPase activity [GO:0003924];GTP binding [GO:0005525];-;ribosome binding [GO:0043022]	-;ribonucleoprotein complex [GO:1990904]	-;cellular response to xenobiotic stimulus [GO:0071466];translational elongation [GO:0006414];chordate embryonic development [GO:0043009];translation elongation factor activity [GO:0003746];GTPase activity [GO:0003924];GTP binding [GO:0005525];-;ribosome binding [GO:0043022];-;ribonucleoprotein complex [GO:1990904]
Q803B0	60 kDa chaperonin	282676	hspd1	fin regeneration [GO:0031101];positive regulation of T cell activation [GO:0050870];positive regulation of interferon-gamma production [GO:0032729];protein folding [GO:0006457];T cell activation [GO:0042110];mitochondrial unfolded protein response [GO:0034514];positive regulation of interferon-alpha production [GO:0032727];protein import into mitochondrial intermembrane space [GO:0045041];positiv…	ATPase activity [GO:0016887];ATP binding [GO:0005524];chaperone binding [GO:0051087];-;isomerase activity [GO:0016853]	mitochondrial matrix [GO:0005759];mitochondrial inner membrane [GO:0005743];-	fin regeneration [GO:0031101];positive regulation of T cell activation [GO:0050870];positive regulation of interferon-gamma production [GO:0032729];protein folding [GO:0006457];T cell activation [GO:0042110];mitochondrial unfolded protein response [GO:0034514];positive regulation of interferon-alpha production [GO:0032727];protein import into mitochondrial intermembrane space [GO:0045041];positiv…
F1QK71	DNA helicase		mcm5	DNA replication initiation [GO:0006270];negative regulation of apoptotic process [GO:0043066];double-strand break repair via break-induced replication [GO:0000727];chordate embryonic development [GO:0043009];pre-replicative complex assembly involved in nuclear cell cycle DNA replication [GO:0006267];mitotic cell cycle [GO:0000278];-	DNA replication origin binding [GO:0003688];ATP binding [GO:0005524];single-stranded DNA binding [GO:0003697];hydrolase activity [GO:0016787];-;DNA helicase activity [GO:0003678]	MCM complex [GO:0042555];nucleus [GO:0005634];-	DNA replication initiation [GO:0006270];negative regulation of apoptotic process [GO:0043066];double-strand break repair via break-induced replication [GO:0000727];chordate embryonic development [GO:0043009];pre-replicative complex assembly involved in nuclear cell cycle DNA replication [GO:0006267];mitotic cell cycle [GO:0000278];-;DNA replication origin binding [GO:0003688];ATP binding [GO:0005…
F1R2K9	Ribonucleoside-diphosphate reductase	30740	rrm1	DNA replication [GO:0006260];-	ATP binding [GO:0005524];-;ribonucleoside-diphosphate reductase activity, thioredoxin disulfide as acceptor [GO:0004748]	-	DNA replication [GO:0006260];-;ATP binding [GO:0005524];-;ribonucleoside-diphosphate reductase activity, thioredoxin disulfide as acceptor [GO:0004748];-
Q7ZVF4	Arginine--tRNA ligase, cytoplasmic	337070	rars1	arginyl-tRNA aminoacylation [GO:0006420];-	arginine-tRNA ligase activity [GO:0004814];ATP binding [GO:0005524];-	-;cytoplasm [GO:0005737]	arginyl-tRNA aminoacylation [GO:0006420];-;arginine-tRNA ligase activity [GO:0004814];ATP binding [GO:0005524];-;-;cytoplasm [GO:0005737]
A4IG47	DnaJ homolog subfamily C member 10	557858	dnajc10	-	-;oxidoreductase activity [GO:0016491]	endoplasmic reticulum [GO:0005783];-	-;-;oxidoreductase activity [GO:0016491];endoplasmic reticulum [GO:0005783];-
F1QC84	Coagulation factor XIII, A1 polypeptide a, tandem duplicate 1	767742	f13a1a.1	-;peptide cross-linking [GO:0018149];blood coagulation, fibrin clot formation [GO:0072378]	-;protein-glutamine gamma-glutamyltransferase activity [GO:0003810]	-	-;peptide cross-linking [GO:0018149];blood coagulation, fibrin clot formation [GO:0072378];-;protein-glutamine gamma-glutamyltransferase activity [GO:0003810];-
F1R2L8	ATP-dependent RNA helicase DDX1	556790	ddx1	mRNA processing [GO:0006397];-;tRNA processing [GO:0008033]	ATP binding [GO:0005524];exonuclease activity [GO:0004527];nucleic acid binding [GO:0003676];-;RNA helicase activity [GO:0003724]	-	mRNA processing [GO:0006397];-;tRNA processing [GO:0008033];ATP binding [GO:0005524];exonuclease activity [GO:0004527];nucleic acid binding [GO:0003676];-;RNA helicase activity [GO:0003724];-
Q7ZU96	CCT-theta	394037	cct8	-;behavioral response to nicotine [GO:0035095];protein folding [GO:0006457]	ATP binding [GO:0005524];-;ATPase activity [GO:0016887];unfolded protein binding [GO:0051082]	-;chaperonin-containing T-complex [GO:0005832]	-;behavioral response to nicotine [GO:0035095];protein folding [GO:0006457];ATP binding [GO:0005524];-;ATPase activity [GO:0016887];unfolded protein binding [GO:0051082];-;chaperonin-containing T-complex [GO:0005832]
Q6PFS4	MICOS complex subunit MIC60	327206	immt	-;cristae formation [GO:0042407]	-	MICOS complex [GO:0061617];-	-;cristae formation [GO:0042407];-;MICOS complex [GO:0061617];-
A0A0R4IHT0	Solute carrier family 25 member 12		slc25a12	aspartate transmembrane transport [GO:0015810];malate-aspartate shuttle [GO:0043490];L-glutamate transmembrane transport [GO:0015813];-	calcium ion binding [GO:0005509];L-glutamate transmembrane transporter activity [GO:0005313];transmembrane transporter activity [GO:0022857];L-aspartate transmembrane transporter activity [GO:0015183];-	integral component of membrane [GO:0016021];-;mitochondrial inner membrane [GO:0005743]	aspartate transmembrane transport [GO:0015810];malate-aspartate shuttle [GO:0043490];L-glutamate transmembrane transport [GO:0015813];-;calcium ion binding [GO:0005509];L-glutamate transmembrane transporter activity [GO:0005313];transmembrane transporter activity [GO:0022857];L-aspartate transmembrane transporter activity [GO:0015183];-;integral component of membrane [GO:0016021];-;mitochondrial …
Q7ZW47	Double-stranded RNA-binding protein Staufen homolog 2		stau2	germ cell migration [GO:0008354];germ cell development [GO:0007281];-	RNA binding [GO:0003723];-	microtubule [GO:0005874];-	germ cell migration [GO:0008354];germ cell development [GO:0007281];-;RNA binding [GO:0003723];-;microtubule [GO:0005874];-
F1QB54	Polyadenylate-binding protein 1A	606498	pabpc1a	heart development [GO:0007507];regulation of translation [GO:0006417];mRNA processing [GO:0006397];translation [GO:0006412];-	poly(A) binding [GO:0008143];mRNA 3'-UTR binding [GO:0003730];poly(U) RNA binding [GO:0008266];RNA binding [GO:0003723];-	cytoplasmic stress granule [GO:0010494];nucleus [GO:0005634];cytosol [GO:0005829];-;ribonucleoprotein complex [GO:1990904]	heart development [GO:0007507];regulation of translation [GO:0006417];mRNA processing [GO:0006397];translation [GO:0006412];-;poly(A) binding [GO:0008143];mRNA 3'-UTR binding [GO:0003730];poly(U) RNA binding [GO:0008266];RNA binding [GO:0003723];-;cytoplasmic stress granule [GO:0010494];nucleus [GO:0005634];cytosol [GO:0005829];-;ribonucleoprotein complex [GO:1990904]
Q5FY48	X-ray repair cross-complementing protein 5		xrcc5	cellular response to X-ray [GO:0071481];negative regulation of apoptotic process [GO:0043066];intrinsic apoptotic signaling pathway in response to DNA damage by p53 class mediator [GO:0042771];DNA recombination [GO:0006310];cellular response to gamma radiation [GO:0071480];telomere maintenance [GO:0000723];double-strand break repair via nonhomologous end joining [GO:0006303];-;response to ionizin…	telomeric DNA binding [GO:0042162];ATP binding [GO:0005524];damaged DNA binding [GO:0003684];hydrolase activity [GO:0016787];-;DNA helicase activity [GO:0003678]	-;Ku70 [GO:0043564]	cellular response to X-ray [GO:0071481];negative regulation of apoptotic process [GO:0043066];intrinsic apoptotic signaling pathway in response to DNA damage by p53 class mediator [GO:0042771];DNA recombination [GO:0006310];cellular response to gamma radiation [GO:0071480];telomere maintenance [GO:0000723];double-strand break repair via nonhomologous end joining [GO:0006303];-;response to ionizin…
F1R4N4	Zona pellucida protein AX 4	798996	zpax4	-	-	-	-
F1RC77	Fragile X mental retardation, autosomal homolog 2		fxr2	regulation of alternative mRNA splicing, via spliceosome [GO:0000381];negative regulation of translation [GO:0017148];regulation of filopodium assembly [GO:0051489];positive regulation of protein phosphorylation [GO:0001934];positive regulation of translation [GO:0045727];regulation of mRNA stability [GO:0043488];positive regulation of response to DNA damage stimulus [GO:2001022];-	translation regulator activity [GO:0045182];protein homodimerization activity [GO:0042803];-;mRNA 3'-UTR binding [GO:0003730]	axon [GO:0030424];cytoplasmic ribonucleoprotein granule [GO:0036464];dendritic spine [GO:0043197];neuronal cell body [GO:0043025];membrane [GO:0016020];growth cone [GO:0030426];nucleus [GO:0005634];postsynaptic density [GO:0014069];dendritic spine neck [GO:0044326];presynapse [GO:0098793];polysome [GO:0005844];-;dendritic filopodium [GO:1902737]	regulation of alternative mRNA splicing, via spliceosome [GO:0000381];negative regulation of translation [GO:0017148];regulation of filopodium assembly [GO:0051489];positive regulation of protein phosphorylation [GO:0001934];positive regulation of translation [GO:0045727];regulation of mRNA stability [GO:0043488];positive regulation of response to DNA damage stimulus [GO:2001022];-;translation re…
Q6TGY6	Polyadenylate-binding protein		pabpc1l	-	poly(A) binding [GO:0008143];mRNA 3'-UTR binding [GO:0003730];poly(U) RNA binding [GO:0008266];RNA binding [GO:0003723];-	protein-containing complex [GO:0032991];cytoplasmic stress granule [GO:0010494];nucleus [GO:0005634];cytosol [GO:0005829];-;ribonucleoprotein complex [GO:1990904]	-;poly(A) binding [GO:0008143];mRNA 3'-UTR binding [GO:0003730];poly(U) RNA binding [GO:0008266];RNA binding [GO:0003723];-;protein-containing complex [GO:0032991];cytoplasmic stress granule [GO:0010494];nucleus [GO:0005634];cytosol [GO:0005829];-;ribonucleoprotein complex [GO:1990904]
A0A0R4IMZ8	Karyopherin (importin) beta 1	570700	kpnb1	protein import into nucleus [GO:0006606];-	nuclear localization sequence binding [GO:0008139];nuclear import signal receptor activity [GO:0061608];-;small GTPase binding [GO:0031267]	-;nucleus [GO:0005634];cytoplasm [GO:0005737]	protein import into nucleus [GO:0006606];-;nuclear localization sequence binding [GO:0008139];nuclear import signal receptor activity [GO:0061608];-;small GTPase binding [GO:0031267];-;nucleus [GO:0005634];cytoplasm [GO:0005737]
Q5TYX2	Zona pellucida protein AX 1		zpax1	-	-	-	-
E7EZ90	Thimet oligopeptidase 1	436628	thop1	peptide metabolic process [GO:0006518];proteolysis [GO:0006508];-	metalloendopeptidase activity [GO:0004222];-;metal ion binding [GO:0046872]	-;mitochondrial intermembrane space [GO:0005758]	peptide metabolic process [GO:0006518];proteolysis [GO:0006508];-;metalloendopeptidase activity [GO:0004222];-;metal ion binding [GO:0046872];-;mitochondrial intermembrane space [GO:0005758]
Q9W792	CCT-alpha	30477	tcp1	-;Kupffer's vesicle development [GO:0070121];protein folding [GO:0006457]	ATP binding [GO:0005524];-;ATPase activity [GO:0016887];unfolded protein binding [GO:0051082]	-;chaperonin-containing T-complex [GO:0005832]	-;Kupffer's vesicle development [GO:0070121];protein folding [GO:0006457];ATP binding [GO:0005524];-;ATPase activity [GO:0016887];unfolded protein binding [GO:0051082];-;chaperonin-containing T-complex [GO:0005832]
Q6NY74	Replication protein A 70 kDa DNA-binding subunit	327491	rpa1	heart development [GO:0007507];telomere maintenance via telomerase [GO:0007004];DNA replication [GO:0006260];nucleotide-excision repair [GO:0006289];double-strand break repair via homologous recombination [GO:0000724];protein localization to chromosome [GO:0034502];DNA unwinding involved in DNA replication [GO:0006268];meiotic cell cycle [GO:0051321];-	damaged DNA binding [GO:0003684];single-stranded telomeric DNA binding [GO:0043047];single-stranded DNA binding [GO:0003697];metal ion binding [GO:0046872];-	DNA replication factor A complex [GO:0005662];nucleus [GO:0005634];PML body [GO:0016605];-	heart development [GO:0007507];telomere maintenance via telomerase [GO:0007004];DNA replication [GO:0006260];nucleotide-excision repair [GO:0006289];double-strand break repair via homologous recombination [GO:0000724];protein localization to chromosome [GO:0034502];DNA unwinding involved in DNA replication [GO:0006268];meiotic cell cycle [GO:0051321];-;damaged DNA binding [GO:0003684];single-stra…
F1QN45	Si:dkey-88l16.3		si:dkey-88l16.3	receptor-mediated endocytosis [GO:0006898];-	hormone binding [GO:0042562];-;calcium ion binding [GO:0005509]	integral component of membrane [GO:0016021];plasma membrane [GO:0005886];receptor complex [GO:0043235];apical plasma membrane [GO:0016324];-	receptor-mediated endocytosis [GO:0006898];-;hormone binding [GO:0042562];-;calcium ion binding [GO:0005509];integral component of membrane [GO:0016021];plasma membrane [GO:0005886];receptor complex [GO:0043235];apical plasma membrane [GO:0016324];-
B0UYD6	Glutaminyl-tRNA synthetase		qars1	glutaminyl-tRNA aminoacylation [GO:0006425];-	ATP binding [GO:0005524];-;glutamine-tRNA ligase activity [GO:0004819]	-;aminoacyl-tRNA synthetase multienzyme complex [GO:0017101];cytosol [GO:0005829]	glutaminyl-tRNA aminoacylation [GO:0006425];-;ATP binding [GO:0005524];-;glutamine-tRNA ligase activity [GO:0004819];-;aminoacyl-tRNA synthetase multienzyme complex [GO:0017101];cytosol [GO:0005829]
Q5RKQ3	Zgc:101598	493616	fubp3	-;regulation of transcription, DNA-templated [GO:0006355]	RNA binding [GO:0003723];-	nucleus [GO:0005634];-	-;regulation of transcription, DNA-templated [GO:0006355];RNA binding [GO:0003723];-;nucleus [GO:0005634];-
Q6NWJ5	Tubulin alpha chain		tuba8l4	-;microtubule cytoskeleton organization [GO:0000226];mitotic cell cycle [GO:0000278]	structural constituent of cytoskeleton [GO:0005200];GTPase activity [GO:0003924];GTP binding [GO:0005525];-	-;microtubule [GO:0005874];cytoplasm [GO:0005737]	-;microtubule cytoskeleton organization [GO:0000226];mitotic cell cycle [GO:0000278];structural constituent of cytoskeleton [GO:0005200];GTPase activity [GO:0003924];GTP binding [GO:0005525];-;-;microtubule [GO:0005874];cytoplasm [GO:0005737]
Q6PBW6	CCT-beta	192326	cct2	melanosome transport [GO:0032402];-;Kupffer's vesicle development [GO:0070121];protein folding [GO:0006457]	ATP binding [GO:0005524];-;ATPase activity [GO:0016887];unfolded protein binding [GO:0051082]	-;chaperonin-containing T-complex [GO:0005832]	melanosome transport [GO:0032402];-;Kupffer's vesicle development [GO:0070121];protein folding [GO:0006457];ATP binding [GO:0005524];-;ATPase activity [GO:0016887];unfolded protein binding [GO:0051082];-;chaperonin-containing T-complex [GO:0005832]
A2RV38	RNA helicase		ddx3xa	gamete generation [GO:0007276];-;neutrophil chemotaxis [GO:0030593];cell differentiation [GO:0030154]	ATP binding [GO:0005524];RNA binding [GO:0003723];-;RNA helicase activity [GO:0003724]	P granule [GO:0043186];nucleus [GO:0005634];-	gamete generation [GO:0007276];-;neutrophil chemotaxis [GO:0030593];cell differentiation [GO:0030154];ATP binding [GO:0005524];RNA binding [GO:0003723];-;RNA helicase activity [GO:0003724];P granule [GO:0043186];nucleus [GO:0005634];-
F1QNJ3	Testin	403032	tes	regulation of cell population proliferation [GO:0042127];-	zinc ion binding [GO:0008270];-	-;cytoplasm [GO:0005737];focal adhesion [GO:0005925]	regulation of cell population proliferation [GO:0042127];-;zinc ion binding [GO:0008270];-;-;cytoplasm [GO:0005737];focal adhesion [GO:0005925]
Q803X7	Nap1l1 protein	368260	nap1l1	nucleosome assembly [GO:0006334];-;response to yeast [GO:0001878]	histone binding [GO:0042393];-;chromatin binding [GO:0003682]	nucleus [GO:0005634];chromatin [GO:0000785];-	nucleosome assembly [GO:0006334];-;response to yeast [GO:0001878];histone binding [GO:0042393];-;chromatin binding [GO:0003682];nucleus [GO:0005634];chromatin [GO:0000785];-
F1QTB5	Dolichyl-diphosphooligosaccharide--protein glycosyltransferase subunit 1		rpn1	protein N-linked glycosylation via asparagine [GO:0018279];-	-	oligosaccharyltransferase complex [GO:0008250];integral component of membrane [GO:0016021];-	protein N-linked glycosylation via asparagine [GO:0018279];-;-;oligosaccharyltransferase complex [GO:0008250];integral component of membrane [GO:0016021];-
F1QEB4	FACT complex subunit SSRP1	386844	ssrp1a	DNA replication [GO:0006260];DNA repair [GO:0006281];regulation of cell cycle [GO:0051726];-;regulation of chromatin organization [GO:1902275]	nucleosome binding [GO:0031491];histone binding [GO:0042393];-;DNA binding [GO:0003677]	-;FACT complex [GO:0035101]	DNA replication [GO:0006260];DNA repair [GO:0006281];regulation of cell cycle [GO:0051726];-;regulation of chromatin organization [GO:1902275];nucleosome binding [GO:0031491];histone binding [GO:0042393];-;DNA binding [GO:0003677];-;FACT complex [GO:0035101]
F1QEY8	D-3-phosphoglycerate dehydrogenase	321928	phgdh	L-serine biosynthetic process [GO:0006564];-	-;NAD binding [GO:0051287];phosphoglycerate dehydrogenase activity [GO:0004617]	-	L-serine biosynthetic process [GO:0006564];-;-;NAD binding [GO:0051287];phosphoglycerate dehydrogenase activity [GO:0004617];-
Q7T2P2	T-complex protein 1 subunit gamma		cct3	embryonic eye morphogenesis [GO:0048048];-;negative regulation of retinal cell programmed cell death [GO:0046671];protein folding [GO:0006457]	ATP binding [GO:0005524];-;ATPase activity [GO:0016887];unfolded protein binding [GO:0051082]	-;chaperonin-containing T-complex [GO:0005832]	embryonic eye morphogenesis [GO:0048048];-;negative regulation of retinal cell programmed cell death [GO:0046671];protein folding [GO:0006457];ATP binding [GO:0005524];-;ATPase activity [GO:0016887];unfolded protein binding [GO:0051082];-;chaperonin-containing T-complex [GO:0005832]
F1QYE3	Zona pellucida sperm-binding protein 3		zp3.2	binding of sperm to zona pellucida [GO:0007339];-;positive regulation of acrosome reaction [GO:2000344];egg coat formation [GO:0035803]	acrosin binding [GO:0032190];structural constituent of egg coat [GO:0035804];-	integral component of membrane [GO:0016021];plasma membrane [GO:0005886];extracellular space [GO:0005615];-;extracellular matrix [GO:0031012]	binding of sperm to zona pellucida [GO:0007339];-;positive regulation of acrosome reaction [GO:2000344];egg coat formation [GO:0035803];acrosin binding [GO:0032190];structural constituent of egg coat [GO:0035804];-;integral component of membrane [GO:0016021];plasma membrane [GO:0005886];extracellular space [GO:0005615];-;extracellular matrix [GO:0031012]
A8WGN7	Thioredoxin-disulfide reductase		txnrd3	-;cell redox homeostasis [GO:0045454]	electron transfer activity [GO:0009055];flavin adenine dinucleotide binding [GO:0050660];thioredoxin-disulfide reductase activity [GO:0004791];protein disulfide oxidoreductase activity [GO:0015035];-	-;cytoplasm [GO:0005737];mitochondrion [GO:0005739]	-;cell redox homeostasis [GO:0045454];electron transfer activity [GO:0009055];flavin adenine dinucleotide binding [GO:0050660];thioredoxin-disulfide reductase activity [GO:0004791];protein disulfide oxidoreductase activity [GO:0015035];-;-;cytoplasm [GO:0005737];mitochondrion [GO:0005739]
O42107	RNA helicase	30263	ddx4	gonad development [GO:0008406];regulation of meiotic cell cycle [GO:0051445];gamete generation [GO:0007276];cell differentiation [GO:0030154];germ cell development [GO:0007281];-	ATP binding [GO:0005524];RNA binding [GO:0003723];-;RNA helicase activity [GO:0003724]	P granule [GO:0043186];nucleus [GO:0005634];-	gonad development [GO:0008406];regulation of meiotic cell cycle [GO:0051445];gamete generation [GO:0007276];cell differentiation [GO:0030154];germ cell development [GO:0007281];-;ATP binding [GO:0005524];RNA binding [GO:0003723];-;RNA helicase activity [GO:0003724];P granule [GO:0043186];nucleus [GO:0005634];-
B3DFN3	Lamin B2	30196	lmnb2	-	-	nuclear envelope [GO:0005635];intermediate filament [GO:0005882]	-;-;nuclear envelope [GO:0005635];intermediate filament [GO:0005882]
Q7ZVL6	DNA replication licensing factor MCM7	192333	mcm7	DNA strand elongation involved in DNA replication [GO:0006271];DNA replication initiation [GO:0006270];double-strand break repair via break-induced replication [GO:0000727];regulation of cilium assembly [GO:1902017];DNA unwinding involved in DNA replication [GO:0006268];pre-replicative complex assembly involved in nuclear cell cycle DNA replication [GO:0006267];-	DNA replication origin binding [GO:0003688];ATP binding [GO:0005524];single-stranded DNA binding [GO:0003697];hydrolase activity [GO:0016787];-;DNA helicase activity [GO:0003678]	MCM complex [GO:0042555];chromosome [GO:0005694];nucleus [GO:0005634];-	DNA strand elongation involved in DNA replication [GO:0006271];DNA replication initiation [GO:0006270];double-strand break repair via break-induced replication [GO:0000727];regulation of cilium assembly [GO:1902017];DNA unwinding involved in DNA replication [GO:0006268];pre-replicative complex assembly involved in nuclear cell cycle DNA replication [GO:0006267];-;DNA replication origin binding [G…
A4IG19	Alpha-1,4 glucan phosphorylase	403051	pygb	glycogen catabolic process [GO:0005980];-	pyridoxal phosphate binding [GO:0030170];glycogen phosphorylase activity [GO:0008184];SHG alpha-glucan phosphorylase activity [GO:0102499];linear malto-oligosaccharide phosphorylase activity [GO:0102250];-	-;cytoplasm [GO:0005737]	glycogen catabolic process [GO:0005980];-;pyridoxal phosphate binding [GO:0030170];glycogen phosphorylase activity [GO:0008184];SHG alpha-glucan phosphorylase activity [GO:0102499];linear malto-oligosaccharide phosphorylase activity [GO:0102250];-;-;cytoplasm [GO:0005737]
Q6TGS5	Tubulin alpha chain	327377	tuba4l	-;microtubule cytoskeleton organization [GO:0000226];mitotic cell cycle [GO:0000278]	structural constituent of cytoskeleton [GO:0005200];GTPase activity [GO:0003924];GTP binding [GO:0005525];-	-;microtubule [GO:0005874];cytoplasm [GO:0005737]	-;microtubule cytoskeleton organization [GO:0000226];mitotic cell cycle [GO:0000278];structural constituent of cytoskeleton [GO:0005200];GTPase activity [GO:0003924];GTP binding [GO:0005525];-;-;microtubule [GO:0005874];cytoplasm [GO:0005737]
Q7ZVH7	Nasp protein		nasp	DNA replication-dependent nucleosome assembly [GO:0006335];-;CENP-A containing nucleosome assembly [GO:0034080]	histone binding [GO:0042393];-	nucleoplasm [GO:0005654];-	DNA replication-dependent nucleosome assembly [GO:0006335];-;CENP-A containing nucleosome assembly [GO:0034080];histone binding [GO:0042393];-;nucleoplasm [GO:0005654];-
Q3S344	Glutamine--fructose-6-phosphate transaminase (isomerizing)	567861	gfpt1	melanocyte differentiation [GO:0030318];protein N-linked glycosylation [GO:0006487];chondrocyte development [GO:0002063];skeletal muscle tissue development [GO:0007519];UDP-N-acetylglucosamine biosynthetic process [GO:0006048];fructose 6-phosphate metabolic process [GO:0006002];UDP-N-acetylglucosamine metabolic process [GO:0006047];glutamine metabolic process [GO:0006541];neuromuscular junction d…	glutamine-fructose-6-phosphate transaminase (isomerizing) activity [GO:0004360];carbohydrate derivative binding [GO:0097367];-	-	melanocyte differentiation [GO:0030318];protein N-linked glycosylation [GO:0006487];chondrocyte development [GO:0002063];skeletal muscle tissue development [GO:0007519];UDP-N-acetylglucosamine biosynthetic process [GO:0006048];fructose 6-phosphate metabolic process [GO:0006002];UDP-N-acetylglucosamine metabolic process [GO:0006047];glutamine metabolic process [GO:0006541];neuromuscular junction d…
Q6NWC7	Signal recognition particle subunit SRP72		srp72	-;SRP-dependent cotranslational protein targeting to membrane [GO:0006614]	-;7S RNA binding [GO:0008312]	signal recognition particle, endoplasmic reticulum targeting [GO:0005786];-	-;SRP-dependent cotranslational protein targeting to membrane [GO:0006614];-;7S RNA binding [GO:0008312];signal recognition particle, endoplasmic reticulum targeting [GO:0005786];-
Q6PHI8	Tkt protein	378713	tktb	-	transketolase activity [GO:0004802];thiamine pyrophosphate binding [GO:0030976];metal ion binding [GO:0046872]	-	-;transketolase activity [GO:0004802];thiamine pyrophosphate binding [GO:0030976];metal ion binding [GO:0046872];-
F1R9Z1	Zona pellucida sperm-binding protein 3		zp3.2	binding of sperm to zona pellucida [GO:0007339];-;positive regulation of acrosome reaction [GO:2000344];egg coat formation [GO:0035803]	acrosin binding [GO:0032190];structural constituent of egg coat [GO:0035804];-	integral component of membrane [GO:0016021];plasma membrane [GO:0005886];extracellular space [GO:0005615];-;extracellular matrix [GO:0031012]	binding of sperm to zona pellucida [GO:0007339];-;positive regulation of acrosome reaction [GO:2000344];egg coat formation [GO:0035803];acrosin binding [GO:0032190];structural constituent of egg coat [GO:0035804];-;integral component of membrane [GO:0016021];plasma membrane [GO:0005886];extracellular space [GO:0005615];-;extracellular matrix [GO:0031012]
F1RDA6	NADH-ubiquinone oxidoreductase 75 kDa subunit, mitochondrial		ndufs1	ATP synthesis coupled electron transport [GO:0042773];-	NADH dehydrogenase (ubiquinone) activity [GO:0008137];4 iron, 4 sulfur cluster binding [GO:0051539];-	mitochondrial inner membrane [GO:0005743];-	ATP synthesis coupled electron transport [GO:0042773];-;NADH dehydrogenase (ubiquinone) activity [GO:0008137];4 iron, 4 sulfur cluster binding [GO:0051539];-;mitochondrial inner membrane [GO:0005743];-
A7YT47	Enoyl-CoA hydratase	553401	hadhaa	fatty acid beta-oxidation [GO:0006635];response to bacterium [GO:0009617];-	long-chain-3-hydroxyacyl-CoA dehydrogenase activity [GO:0016509];-;enoyl-CoA hydratase activity [GO:0004300];NAD+ binding [GO:0070403]	mitochondrial fatty acid beta-oxidation multienzyme complex [GO:0016507];-	fatty acid beta-oxidation [GO:0006635];response to bacterium [GO:0009617];-;long-chain-3-hydroxyacyl-CoA dehydrogenase activity [GO:0016509];-;enoyl-CoA hydratase activity [GO:0004300];NAD+ binding [GO:0070403];mitochondrial fatty acid beta-oxidation multienzyme complex [GO:0016507];-
E7FB39	Myosin VAb		myo5ab	-;vesicle transport along actin filament [GO:0030050];actin filament organization [GO:0007015]	actin-dependent ATPase activity [GO:0030898];microfilament motor activity [GO:0000146];ATP binding [GO:0005524];actin filament binding [GO:0051015];-	cytoplasm [GO:0005737];myosin complex [GO:0016459];vesicle [GO:0031982];actin cytoskeleton [GO:0015629];-	-;vesicle transport along actin filament [GO:0030050];actin filament organization [GO:0007015];actin-dependent ATPase activity [GO:0030898];microfilament motor activity [GO:0000146];ATP binding [GO:0005524];actin filament binding [GO:0051015];-;cytoplasm [GO:0005737];myosin complex [GO:0016459];vesicle [GO:0031982];actin cytoskeleton [GO:0015629];-
Q4QRF0	Zona pellucida sperm-binding protein 3	574007	zp3.2	binding of sperm to zona pellucida [GO:0007339];-;positive regulation of acrosome reaction [GO:2000344];egg coat formation [GO:0035803]	acrosin binding [GO:0032190];structural constituent of egg coat [GO:0035804];-	integral component of membrane [GO:0016021];plasma membrane [GO:0005886];extracellular space [GO:0005615];-;extracellular matrix [GO:0031012]	binding of sperm to zona pellucida [GO:0007339];-;positive regulation of acrosome reaction [GO:2000344];egg coat formation [GO:0035803];acrosin binding [GO:0032190];structural constituent of egg coat [GO:0035804];-;integral component of membrane [GO:0016021];plasma membrane [GO:0005886];extracellular space [GO:0005615];-;extracellular matrix [GO:0031012]
Q642H5	Protein phosphatase 2 (Formerly 2A), regulatory subunit A, beta isoform	449548	ppp2r1bb	protein dephosphorylation [GO:0006470];-	protein phosphatase regulator activity [GO:0019888];-	-;cytoplasm [GO:0005737];protein phosphatase type 2A complex [GO:0000159];protein serine/threonine phosphatase complex [GO:0008287]	protein dephosphorylation [GO:0006470];-;protein phosphatase regulator activity [GO:0019888];-;-;cytoplasm [GO:0005737];protein phosphatase type 2A complex [GO:0000159];protein serine/threonine phosphatase complex [GO:0008287]
Q8AYB9	Dolichyl-diphosphooligosaccharide--protein glycosyltransferase subunit 1	325561	rpn1	protein N-linked glycosylation via asparagine [GO:0018279];-	-	oligosaccharyltransferase complex [GO:0008250];integral component of membrane [GO:0016021];-	protein N-linked glycosylation via asparagine [GO:0018279];-;-;oligosaccharyltransferase complex [GO:0008250];integral component of membrane [GO:0016021];-
Q6NZU8	ATPase family, AAA domain containing 3B	403004	atad3	-;mitochondrion organization [GO:0007005]	zinc ion binding [GO:0008270];ATP binding [GO:0005524];-;ATPase activity [GO:0016887]	-;mitochondrion [GO:0005739]	-;mitochondrion organization [GO:0007005];zinc ion binding [GO:0008270];ATP binding [GO:0005524];-;ATPase activity [GO:0016887];-;mitochondrion [GO:0005739]
Q7ZTT1	Catalase		cat	hydrogen peroxide catabolic process [GO:0042744];-;response to oxidative stress [GO:0006979]	catalase activity [GO:0004096];heme binding [GO:0020037];-;metal ion binding [GO:0046872]	peroxisome [GO:0005777];-	hydrogen peroxide catabolic process [GO:0042744];-;response to oxidative stress [GO:0006979];catalase activity [GO:0004096];heme binding [GO:0020037];-;metal ion binding [GO:0046872];peroxisome [GO:0005777];-
Q1JPZ7	Pre-mRNA-processing factor 39	368864	prpf39	mRNA 5'-splice site recognition [GO:0000395];-	-	commitment complex [GO:0000243];U1 snRNP [GO:0005685];-;U2-type prespliceosome [GO:0071004]	mRNA 5'-splice site recognition [GO:0000395];-;-;commitment complex [GO:0000243];U1 snRNP [GO:0005685];-;U2-type prespliceosome [GO:0071004]
A7MBZ6	Zona pellucida sperm-binding protein 3	100126104	zp3e	binding of sperm to zona pellucida [GO:0007339];-;positive regulation of acrosome reaction [GO:2000344];egg coat formation [GO:0035803]	acrosin binding [GO:0032190];structural constituent of egg coat [GO:0035804];-	integral component of membrane [GO:0016021];plasma membrane [GO:0005886];extracellular space [GO:0005615];-;extracellular matrix [GO:0031012]	binding of sperm to zona pellucida [GO:0007339];-;positive regulation of acrosome reaction [GO:2000344];egg coat formation [GO:0035803];acrosin binding [GO:0032190];structural constituent of egg coat [GO:0035804];-;integral component of membrane [GO:0016021];plasma membrane [GO:0005886];extracellular space [GO:0005615];-;extracellular matrix [GO:0031012]
Q6NVI6	CCT-epsilon	322258	cct5	skeletal muscle thin filament assembly [GO:0030240];-;protein folding [GO:0006457]	ATP binding [GO:0005524];-;ATPase activity [GO:0016887];unfolded protein binding [GO:0051082]	-;chaperonin-containing T-complex [GO:0005832]	skeletal muscle thin filament assembly [GO:0030240];-;protein folding [GO:0006457];ATP binding [GO:0005524];-;ATPase activity [GO:0016887];unfolded protein binding [GO:0051082];-;chaperonin-containing T-complex [GO:0005832]
A0A2R8RTZ6	Zona pellucida glycoprotein 2, tandem duplicate 5		zp2.5	-	-	extracellular region [GO:0005576]	-;-;extracellular region [GO:0005576]
Q6NZS4	RNA-splicing ligase RtcB homolog	406376	rtcb	tRNA exon ligation utilizing 2',3' cyclic phosphate of 5'-exon as source of linkage phosphate [GO:0000971];-;tRNA splicing, via endonucleolytic cleavage and ligation [GO:0006388]	RNA ligase (ATP) activity [GO:0003972];GTP binding [GO:0005525];-;metal ion binding [GO:0046872]	-;nucleus [GO:0005634];cytoplasm [GO:0005737];tRNA-splicing ligase complex [GO:0072669]	tRNA exon ligation utilizing 2',3' cyclic phosphate of 5'-exon as source of linkage phosphate [GO:0000971];-;tRNA splicing, via endonucleolytic cleavage and ligation [GO:0006388];RNA ligase (ATP) activity [GO:0003972];GTP binding [GO:0005525];-;metal ion binding [GO:0046872];-;nucleus [GO:0005634];cytoplasm [GO:0005737];tRNA-splicing ligase complex [GO:0072669]
Q5RG12	Heat shock protein 90, alpha (cytosolic), class A member 1, tandem duplicate 2	565155	hsp90aa1.2	protein stabilization [GO:0050821];cellular response to heat [GO:0034605];protein folding [GO:0006457];response to antibiotic [GO:0046677];response to cold [GO:0009409];response to heat [GO:0009408];-	ATPase activity [GO:0016887];ATP binding [GO:0005524];disordered domain specific binding [GO:0097718];-;unfolded protein binding [GO:0051082]	cytoplasm [GO:0005737];perinuclear region of cytoplasm [GO:0048471];protein-containing complex [GO:0032991];neuronal cell body [GO:0043025];myelin sheath [GO:0043209];nucleus [GO:0005634];cytosol [GO:0005829];-;plasma membrane [GO:0005886]	protein stabilization [GO:0050821];cellular response to heat [GO:0034605];protein folding [GO:0006457];response to antibiotic [GO:0046677];response to cold [GO:0009409];response to heat [GO:0009408];-;ATPase activity [GO:0016887];ATP binding [GO:0005524];disordered domain specific binding [GO:0097718];-;unfolded protein binding [GO:0051082];cytoplasm [GO:0005737];perinuclear region of cytoplasm […
Q6PH46	T-complex protein 1 subunit delta	393555	cct4	response to hypoxia [GO:0001666];-;protein folding [GO:0006457]	ATP binding [GO:0005524];-;ATPase activity [GO:0016887];unfolded protein binding [GO:0051082]	-;chaperonin-containing T-complex [GO:0005832]	response to hypoxia [GO:0001666];-;protein folding [GO:0006457];ATP binding [GO:0005524];-;ATPase activity [GO:0016887];unfolded protein binding [GO:0051082];-;chaperonin-containing T-complex [GO:0005832]
F1R2E0	Heterogeneous nuclear ribonucleoprotein M	555643	hnrnpm	alternative mRNA splicing, via spliceosome [GO:0000380];-;regulation of mRNA stability involved in response to oxidative stress [GO:2000815]	mRNA binding [GO:0003729];-	cytoplasm [GO:0005737];nucleus [GO:0005634];post-mRNA release spliceosomal complex [GO:0071014];-;ribonucleoprotein complex [GO:1990904]	alternative mRNA splicing, via spliceosome [GO:0000380];-;regulation of mRNA stability involved in response to oxidative stress [GO:2000815];mRNA binding [GO:0003729];-;cytoplasm [GO:0005737];nucleus [GO:0005634];post-mRNA release spliceosomal complex [GO:0071014];-;ribonucleoprotein complex [GO:1990904]
A0A286Y9R5	Zona pellucida sperm-binding protein 3	100536860		binding of sperm to zona pellucida [GO:0007339];-;positive regulation of acrosome reaction [GO:2000344];egg coat formation [GO:0035803]	structural constituent of egg coat [GO:0035804];-	-;integral component of membrane [GO:0016021];extracellular space [GO:0005615];plasma membrane [GO:0005886]	binding of sperm to zona pellucida [GO:0007339];-;positive regulation of acrosome reaction [GO:2000344];egg coat formation [GO:0035803];structural constituent of egg coat [GO:0035804];-;-;integral component of membrane [GO:0016021];extracellular space [GO:0005615];plasma membrane [GO:0005886]
Q7ZYX4	Chaperonin-containing TCP1, subunit 6A (zeta 1)	116994	cct6a	-;protein folding [GO:0006457]	ATP binding [GO:0005524];-;ATPase activity [GO:0016887];unfolded protein binding [GO:0051082]	-;chaperonin-containing T-complex [GO:0005832]	-;protein folding [GO:0006457];ATP binding [GO:0005524];-;ATPase activity [GO:0016887];unfolded protein binding [GO:0051082];-;chaperonin-containing T-complex [GO:0005832]
A4VCH0	Phosphatidylinositol-3-phosphatase SAC1-A	558940	sacm1la	phosphatidylinositol dephosphorylation [GO:0046856];-	phosphatidylinositol-3-phosphatase activity [GO:0004438];phosphatidylinositol-4-phosphate phosphatase activity [GO:0043812];-;phosphatase activity [GO:0016791]	integral component of membrane [GO:0016021];Golgi membrane [GO:0000139];endoplasmic reticulum membrane [GO:0005789];endoplasmic reticulum-plasma membrane contact site [GO:0140268];endoplasmic reticulum [GO:0005783];-	phosphatidylinositol dephosphorylation [GO:0046856];-;phosphatidylinositol-3-phosphatase activity [GO:0004438];phosphatidylinositol-4-phosphate phosphatase activity [GO:0043812];-;phosphatase activity [GO:0016791];integral component of membrane [GO:0016021];Golgi membrane [GO:0000139];endoplasmic reticulum membrane [GO:0005789];endoplasmic reticulum-plasma membrane contact site [GO:0140268];endop…
Q08CC9	Zgc:153258	767638	ftr86	-	zinc ion binding [GO:0008270]	-	-;zinc ion binding [GO:0008270];-
Q6PBB2	RNA helicase	30116	ddx3xb	gamete generation [GO:0007276];brain development [GO:0007420];cell differentiation [GO:0030154];-;neutrophil chemotaxis [GO:0030593]	ATP binding [GO:0005524];RNA binding [GO:0003723];-;RNA helicase activity [GO:0003724]	P granule [GO:0043186];nucleus [GO:0005634];-	gamete generation [GO:0007276];brain development [GO:0007420];cell differentiation [GO:0030154];-;neutrophil chemotaxis [GO:0030593];ATP binding [GO:0005524];RNA binding [GO:0003723];-;RNA helicase activity [GO:0003724];P granule [GO:0043186];nucleus [GO:0005634];-
A0A286YAP4	Heat shock protein 90, beta (grp94), member 1		hsp90b1	ubiquitin-dependent ERAD pathway [GO:0030433];protein folding [GO:0006457];defense response to Gram-positive bacterium [GO:0050830];response to hypoxia [GO:0001666];otolith tethering [GO:0035889];-	ATP binding [GO:0005524];-;ATPase activity [GO:0016887];unfolded protein binding [GO:0051082]	endoplasmic reticulum [GO:0005783];-;perinuclear region of cytoplasm [GO:0048471]	ubiquitin-dependent ERAD pathway [GO:0030433];protein folding [GO:0006457];defense response to Gram-positive bacterium [GO:0050830];response to hypoxia [GO:0001666];otolith tethering [GO:0035889];-;ATP binding [GO:0005524];-;ATPase activity [GO:0016887];unfolded protein binding [GO:0051082];endoplasmic reticulum [GO:0005783];-;perinuclear region of cytoplasm [GO:0048471]
A0JMN7	Zgc:154064 protein		spats2	-	-	cytoplasm [GO:0005737]	-;-;cytoplasm [GO:0005737]
Q6NYA4	Dolichyl-diphosphooligosaccharide--protein glycosyltransferase subunit 2		rpn2	protein N-linked glycosylation [GO:0006487];-	-	oligosaccharyltransferase complex [GO:0008250];integral component of membrane [GO:0016021];-	protein N-linked glycosylation [GO:0006487];-;-;oligosaccharyltransferase complex [GO:0008250];integral component of membrane [GO:0016021];-
A0AUR4	Si:dkeyp-50f7.2 protein		zpax1	-	-	-	-
F1QNE0	Nuclear autoantigenic sperm protein (histone-binding)	799570	nasp	DNA replication-dependent nucleosome assembly [GO:0006335];-;CENP-A containing nucleosome assembly [GO:0034080]	histone binding [GO:0042393];-	nucleoplasm [GO:0005654];-	DNA replication-dependent nucleosome assembly [GO:0006335];-;CENP-A containing nucleosome assembly [GO:0034080];histone binding [GO:0042393];-;nucleoplasm [GO:0005654];-
Q6DI20	Dipeptidyl peptidase 3	322527	dpp3	-	dipeptidyl-peptidase activity [GO:0008239];metalloaminopeptidase activity [GO:0070006];-;metal ion binding [GO:0046872]	-;cytoplasm [GO:0005737]	-;dipeptidyl-peptidase activity [GO:0008239];metalloaminopeptidase activity [GO:0070006];-;metal ion binding [GO:0046872];-;cytoplasm [GO:0005737]
F1QZ60	ATP-dependent DNA helicase 2 subunit 1	334488	xrcc6	cellular response to X-ray [GO:0071481];DNA recombination [GO:0006310];cellular response to gamma radiation [GO:0071480];telomere maintenance [GO:0000723];double-strand break repair via nonhomologous end joining [GO:0006303];-;response to ionizing radiation [GO:0010212]	telomeric DNA binding [GO:0042162];ATP binding [GO:0005524];damaged DNA binding [GO:0003684];hydrolase activity [GO:0016787];-;DNA helicase activity [GO:0003678]	-;Ku70 [GO:0043564]	cellular response to X-ray [GO:0071481];DNA recombination [GO:0006310];cellular response to gamma radiation [GO:0071480];telomere maintenance [GO:0000723];double-strand break repair via nonhomologous end joining [GO:0006303];-;response to ionizing radiation [GO:0010212];telomeric DNA binding [GO:0042162];ATP binding [GO:0005524];damaged DNA binding [GO:0003684];hydrolase activity [GO:0016787];-;D…
F6NK19	AP complex subunit beta		ap2b1	vesicle-mediated transport [GO:0016192];intracellular protein transport [GO:0006886];-	-;clathrin binding [GO:0030276]	clathrin adaptor complex [GO:0030131];-	vesicle-mediated transport [GO:0016192];intracellular protein transport [GO:0006886];-;-;clathrin binding [GO:0030276];clathrin adaptor complex [GO:0030131];-
Q7ZVI8	NPL4 homolog, ubiquitin recognition factor	327447	nploc4	-;ubiquitin-dependent protein catabolic process [GO:0006511]	ubiquitin protein ligase binding [GO:0031625];-;metal ion binding [GO:0046872];ubiquitin binding [GO:0043130]	nucleus [GO:0005634];-	-;ubiquitin-dependent protein catabolic process [GO:0006511];ubiquitin protein ligase binding [GO:0031625];-;metal ion binding [GO:0046872];ubiquitin binding [GO:0043130];nucleus [GO:0005634];-
Q6DRK7	Serine/threonine-protein kinase PLK		plk1	regulation of cytokinesis [GO:0032465];retina development in camera-type eye [GO:0060041];-;mitotic cell cycle [GO:0000278]	protein serine kinase activity [GO:0106310];protein threonine kinase activity [GO:0106311];ATP binding [GO:0005524];protein serine/threonine kinase activity [GO:0004674];-	spindle pole [GO:0000922];cytoplasm [GO:0005737];centrosome [GO:0005813];nucleus [GO:0005634];midbody [GO:0030496];-	regulation of cytokinesis [GO:0032465];retina development in camera-type eye [GO:0060041];-;mitotic cell cycle [GO:0000278];protein serine kinase activity [GO:0106310];protein threonine kinase activity [GO:0106311];ATP binding [GO:0005524];protein serine/threonine kinase activity [GO:0004674];-;spindle pole [GO:0000922];cytoplasm [GO:0005737];centrosome [GO:0005813];nucleus [GO:0005634];midbody […
F1RCT0	Uncharacterized protein		LOC100332822	-	-	-	-
A0A2R8Q5M9	Uncharacterized protein		LOC100332822	-	-	-	-
F1QUV7	Diadenosine tetraphosphate synthetase		gars1	mitochondrial glycyl-tRNA aminoacylation [GO:0070150];glycyl-tRNA aminoacylation [GO:0006426];-;translation [GO:0006412]	transferase activity [GO:0016740];ATP binding [GO:0005524];glycine-tRNA ligase activity [GO:0004820];-	-;cytoplasm [GO:0005737];mitochondrion [GO:0005739]	mitochondrial glycyl-tRNA aminoacylation [GO:0070150];glycyl-tRNA aminoacylation [GO:0006426];-;translation [GO:0006412];transferase activity [GO:0016740];ATP binding [GO:0005524];glycine-tRNA ligase activity [GO:0004820];-;-;cytoplasm [GO:0005737];mitochondrion [GO:0005739]
A5PMV7	Protein phosphatase 2, regulatory subunit A, beta a	406685	ppp2r1ba	protein dephosphorylation [GO:0006470];-	protein phosphatase regulator activity [GO:0019888];-	-;cytoplasm [GO:0005737];protein phosphatase type 2A complex [GO:0000159];protein serine/threonine phosphatase complex [GO:0008287]	protein dephosphorylation [GO:0006470];-;protein phosphatase regulator activity [GO:0019888];-;-;cytoplasm [GO:0005737];protein phosphatase type 2A complex [GO:0000159];protein serine/threonine phosphatase complex [GO:0008287]
F1RB66	TPX2 microtubule nucleation factor	107966129	tpx2	mitotic spindle assembly [GO:0090307];-;regulation of mitotic spindle organization [GO:0060236]	microtubule binding [GO:0008017];-;protein kinase activator activity [GO:0030295]	mitotic spindle [GO:0072686];cytoplasm [GO:0005737];-;nuclear microtubule [GO:0005880]	mitotic spindle assembly [GO:0090307];-;regulation of mitotic spindle organization [GO:0060236];microtubule binding [GO:0008017];-;protein kinase activator activity [GO:0030295];mitotic spindle [GO:0072686];cytoplasm [GO:0005737];-;nuclear microtubule [GO:0005880]
F1QIH9	Zona pellucida sperm-binding protein 3	100148225	zp3.2	binding of sperm to zona pellucida [GO:0007339];-;positive regulation of acrosome reaction [GO:2000344];egg coat formation [GO:0035803]	acrosin binding [GO:0032190];structural constituent of egg coat [GO:0035804];-	integral component of membrane [GO:0016021];plasma membrane [GO:0005886];extracellular space [GO:0005615];-;extracellular matrix [GO:0031012]	binding of sperm to zona pellucida [GO:0007339];-;positive regulation of acrosome reaction [GO:2000344];egg coat formation [GO:0035803];acrosin binding [GO:0032190];structural constituent of egg coat [GO:0035804];-;integral component of membrane [GO:0016021];plasma membrane [GO:0005886];extracellular space [GO:0005615];-;extracellular matrix [GO:0031012]
F1QY25	Zgc:162509	553299		-	-	-	-
A0A0R4IC11	Lysine--tRNA ligase	280647	kars1	diadenosine tetraphosphate biosynthetic process [GO:0015966];positive regulation of macrophage activation [GO:0043032];basophil activation involved in immune response [GO:0002276];lysyl-tRNA aminoacylation [GO:0006430];-	lysine-tRNA ligase activity [GO:0004824];ATP binding [GO:0005524];ATP adenylyltransferase activity [GO:0003877];-;tRNA binding [GO:0000049]	nucleus [GO:0005634];aminoacyl-tRNA synthetase multienzyme complex [GO:0017101];cytosol [GO:0005829];extracellular space [GO:0005615];-;mitochondrion [GO:0005739]	diadenosine tetraphosphate biosynthetic process [GO:0015966];positive regulation of macrophage activation [GO:0043032];basophil activation involved in immune response [GO:0002276];lysyl-tRNA aminoacylation [GO:0006430];-;lysine-tRNA ligase activity [GO:0004824];ATP binding [GO:0005524];ATP adenylyltransferase activity [GO:0003877];-;tRNA binding [GO:0000049];nucleus [GO:0005634];aminoacyl-tRNA sy…
B3DKJ0	T-complex protein 1 subunit eta		cct7	-;protein folding [GO:0006457]	ATP binding [GO:0005524];-;ATPase activity [GO:0016887];unfolded protein binding [GO:0051082]	-;chaperonin-containing T-complex [GO:0005832]	-;protein folding [GO:0006457];ATP binding [GO:0005524];-;ATPase activity [GO:0016887];unfolded protein binding [GO:0051082];-;chaperonin-containing T-complex [GO:0005832]
Q7T2C2	Acyl-Coenzyme A dehydrogenase, very long chain	573723	acadvl	head development [GO:0060322];-	fatty-acyl-CoA binding [GO:0000062];-;flavin adenine dinucleotide binding [GO:0050660];very-long-chain-acyl-CoA dehydrogenase activity [GO:0017099]	-;mitochondrion [GO:0005739]	head development [GO:0060322];-;fatty-acyl-CoA binding [GO:0000062];-;flavin adenine dinucleotide binding [GO:0050660];very-long-chain-acyl-CoA dehydrogenase activity [GO:0017099];-;mitochondrion [GO:0005739]
Q7ZVB2	4-trimethylaminobutyraldehyde dehydrogenase A	100005587	aldh9a1a	protein homotetramerization [GO:0051289];cellular aldehyde metabolic process [GO:0006081];-;carnitine biosynthetic process [GO:0045329]	aminobutyraldehyde dehydrogenase activity [GO:0019145];aldehyde dehydrogenase (NAD+) activity [GO:0004029];glyceraldehyde-3-phosphate dehydrogenase (NAD+) (non-phosphorylating) activity [GO:0043878];4-trimethylammoniobutyraldehyde dehydrogenase activity [GO:0047105];-	-;cytosol [GO:0005829]	protein homotetramerization [GO:0051289];cellular aldehyde metabolic process [GO:0006081];-;carnitine biosynthetic process [GO:0045329];aminobutyraldehyde dehydrogenase activity [GO:0019145];aldehyde dehydrogenase (NAD+) activity [GO:0004029];glyceraldehyde-3-phosphate dehydrogenase (NAD+) (non-phosphorylating) activity [GO:0043878];4-trimethylammoniobutyraldehyde dehydrogenase activity [GO:00471…
A2BIN5	Methylcrotonoyl-CoA carboxylase 2 (beta)		mccc2	-;leucine catabolic process [GO:0006552]	ligase activity [GO:0016874];-	methylcrotonoyl-CoA carboxylase complex [GO:1905202];-;mitochondrion [GO:0005739]	-;leucine catabolic process [GO:0006552];ligase activity [GO:0016874];-;methylcrotonoyl-CoA carboxylase complex [GO:1905202];-;mitochondrion [GO:0005739]
F1R606	Importin subunit alpha		kpna7	-;NLS-bearing protein import into nucleus [GO:0006607]	nuclear localization sequence binding [GO:0008139];nuclear import signal receptor activity [GO:0061608];-	nucleus [GO:0005634];nucleoplasm [GO:0005654];cytoplasm [GO:0005737];-	-;NLS-bearing protein import into nucleus [GO:0006607];nuclear localization sequence binding [GO:0008139];nuclear import signal receptor activity [GO:0061608];-;nucleus [GO:0005634];nucleoplasm [GO:0005654];cytoplasm [GO:0005737];-
A1L1S8	Zgc:158312	567913	mogs	oligosaccharide metabolic process [GO:0009311];protein N-linked glycosylation [GO:0006487];-	-;mannosyl-oligosaccharide glucosidase activity [GO:0004573]	integral component of membrane [GO:0016021];-;endoplasmic reticulum membrane [GO:0005789]	oligosaccharide metabolic process [GO:0009311];protein N-linked glycosylation [GO:0006487];-;-;mannosyl-oligosaccharide glucosidase activity [GO:0004573];integral component of membrane [GO:0016021];-;endoplasmic reticulum membrane [GO:0005789]
F1QYX8	Enoyl-CoA hydratase		hadhab	fatty acid beta-oxidation [GO:0006635];-	long-chain-3-hydroxyacyl-CoA dehydrogenase activity [GO:0016509];-;enoyl-CoA hydratase activity [GO:0004300];NAD+ binding [GO:0070403]	mitochondrial fatty acid beta-oxidation multienzyme complex [GO:0016507];-	fatty acid beta-oxidation [GO:0006635];-;long-chain-3-hydroxyacyl-CoA dehydrogenase activity [GO:0016509];-;enoyl-CoA hydratase activity [GO:0004300];NAD+ binding [GO:0070403];mitochondrial fatty acid beta-oxidation multienzyme complex [GO:0016507];-
Q7SYM7	Synaptic functional regulator FMR1		fmr1	positive regulation of response to DNA damage stimulus [GO:2001022];cartilage development [GO:0051216];regulation of alternative mRNA splicing, via spliceosome [GO:0000381];RNA splicing [GO:0008380];forebrain-midbrain boundary formation [GO:0021905];regulation of mRNA stability [GO:0043488];neural crest cell fate specification [GO:0014036];cognition [GO:0050890];regulation of mRNA modification [G…	translation regulator activity [GO:0045182];protein homodimerization activity [GO:0042803];-;mRNA 3'-UTR binding [GO:0003730]	nucleolus [GO:0005730];chromosome, centromeric region [GO:0000775];cytoplasmic stress granule [GO:0010494];nucleus [GO:0005634];dendritic spine neck [GO:0044326];presynapse [GO:0098793];polysome [GO:0005844];plasma membrane [GO:0005886];cytoplasmic ribonucleoprotein granule [GO:0036464];neuronal cell body [GO:0043025];postsynaptic density [GO:0014069];filopodium tip [GO:0032433];axon [GO:0030424]…	positive regulation of response to DNA damage stimulus [GO:2001022];cartilage development [GO:0051216];regulation of alternative mRNA splicing, via spliceosome [GO:0000381];RNA splicing [GO:0008380];forebrain-midbrain boundary formation [GO:0021905];regulation of mRNA stability [GO:0043488];neural crest cell fate specification [GO:0014036];cognition [GO:0050890];regulation of mRNA modification [G…
F1QFL1	Methionine--tRNA ligase, cytoplasmic		mars1	methionyl-tRNA aminoacylation [GO:0006431];-;tRNA aminoacylation for protein translation [GO:0006418];glutathione metabolic process [GO:0006749]	ATP binding [GO:0005524];-;methionine-tRNA ligase activity [GO:0004825]	-;cytosol [GO:0005829]	methionyl-tRNA aminoacylation [GO:0006431];-;tRNA aminoacylation for protein translation [GO:0006418];glutathione metabolic process [GO:0006749];ATP binding [GO:0005524];-;methionine-tRNA ligase activity [GO:0004825];-;cytosol [GO:0005829]
F1Q898	LSM family member 14B	393140	lsm14b	-	mRNA binding [GO:0003729];-	-;cytoplasm [GO:0005737]	-;mRNA binding [GO:0003729];-;-;cytoplasm [GO:0005737]
F8W2P6	Glycerate kinase	570678	glyctk	-	glycerate kinase activity [GO:0008887]	-	-;glycerate kinase activity [GO:0008887];-
Q3B727	Zgc:123289			-	-	-	-
Q6PH34	Nop56 protein		nop56	heart development [GO:0007507];ribosome biogenesis [GO:0042254];-	snoRNA binding [GO:0030515];-	small-subunit processome [GO:0032040];nucleolus [GO:0005730];box C/D RNP complex [GO:0031428];-	heart development [GO:0007507];ribosome biogenesis [GO:0042254];-;snoRNA binding [GO:0030515];-;small-subunit processome [GO:0032040];nucleolus [GO:0005730];box C/D RNP complex [GO:0031428];-
E7FAC4	PAT1 homolog 2	556271	patl2	P-body assembly [GO:0033962];-;deadenylation-dependent decapping of nuclear-transcribed mRNA [GO:0000290]	RNA binding [GO:0003723];-	-;P-body [GO:0000932]	P-body assembly [GO:0033962];-;deadenylation-dependent decapping of nuclear-transcribed mRNA [GO:0000290];RNA binding [GO:0003723];-;-;P-body [GO:0000932]
F1Q9C7	E3 UFM1-protein ligase 1		ufl1	-;protein ufmylation [GO:0071569]	UFM1 ligase activity [GO:0061666];-	-	-;protein ufmylation [GO:0071569];UFM1 ligase activity [GO:0061666];-;-
Q8UVX0	Piwi-like protein 1	368200	piwil1	multicellular organism development [GO:0007275];regulation of translation [GO:0006417];spermatid development [GO:0007286];piRNA metabolic process [GO:0034587];anatomical structure morphogenesis [GO:0009653];gamete generation [GO:0007276];spermatogenesis [GO:0007283];meiotic cell cycle [GO:0051321];negative regulation of transposition [GO:0010529];germ cell development [GO:0007281];-;spermatogenes…	piRNA binding [GO:0034584];-;metal ion binding [GO:0046872];endoribonuclease activity [GO:0004521]	-;P granule [GO:0043186];cytoplasm [GO:0005737]	multicellular organism development [GO:0007275];regulation of translation [GO:0006417];spermatid development [GO:0007286];piRNA metabolic process [GO:0034587];anatomical structure morphogenesis [GO:0009653];gamete generation [GO:0007276];spermatogenesis [GO:0007283];meiotic cell cycle [GO:0051321];negative regulation of transposition [GO:0010529];germ cell development [GO:0007281];-;spermatogenes…
I6V1W0	Protein brambleberry	559540	bmb	karyomere membrane fusion [GO:0061472];-;pronuclear fusion [GO:0007344]	-	integral component of membrane [GO:0016021];-;nuclear membrane [GO:0031965]	karyomere membrane fusion [GO:0061472];-;pronuclear fusion [GO:0007344];-;integral component of membrane [GO:0016021];-;nuclear membrane [GO:0031965]
Q8UUR7	Lamina-associted protein 2		tmpoa	mitotic nuclear envelope reassembly [GO:0007084];-	-;chromatin binding [GO:0003682];DNA binding [GO:0003677]	condensed chromosome [GO:0000793];integral component of membrane [GO:0016021];nucleus [GO:0005634];nuclear outer membrane-endoplasmic reticulum membrane network [GO:0042175];-	mitotic nuclear envelope reassembly [GO:0007084];-;-;chromatin binding [GO:0003682];DNA binding [GO:0003677];condensed chromosome [GO:0000793];integral component of membrane [GO:0016021];nucleus [GO:0005634];nuclear outer membrane-endoplasmic reticulum membrane network [GO:0042175];-
F8W428	Cullin 4B	560313	cul4b	cellular response to DNA damage stimulus [GO:0006974];SCF-dependent proteasomal ubiquitin-dependent protein catabolic process [GO:0031146];protein ubiquitination [GO:0016567];-	ubiquitin-protein transferase activity [GO:0004842];ubiquitin protein ligase binding [GO:0031625];-	cullin-RING ubiquitin ligase complex [GO:0031461];Cul4B-RING E3 ubiquitin ligase complex [GO:0031465];SCF ubiquitin ligase complex [GO:0019005];Cul4-RING E3 ubiquitin ligase complex [GO:0080008];-	cellular response to DNA damage stimulus [GO:0006974];SCF-dependent proteasomal ubiquitin-dependent protein catabolic process [GO:0031146];protein ubiquitination [GO:0016567];-;ubiquitin-protein transferase activity [GO:0004842];ubiquitin protein ligase binding [GO:0031625];-;cullin-RING ubiquitin ligase complex [GO:0031461];Cul4B-RING E3 ubiquitin ligase complex [GO:0031465];SCF ubiquitin ligase…
F1RD28	Alpha-amylase		amy2al1	carbohydrate metabolic process [GO:0005975];-;cellular response to estrogen stimulus [GO:0071391]	-;alpha-amylase activity [GO:0004556];metal ion binding [GO:0046872];alpha-amylase activity (releasing maltohexaose) [GO:0103025]	-	carbohydrate metabolic process [GO:0005975];-;cellular response to estrogen stimulus [GO:0071391];-;alpha-amylase activity [GO:0004556];metal ion binding [GO:0046872];alpha-amylase activity (releasing maltohexaose) [GO:0103025];-
B2GRP4	Coatomer subunit gamma		copg2	vesicle-mediated transport [GO:0016192];intracellular protein transport [GO:0006886];-	structural molecule activity [GO:0005198];-	COPI vesicle coat [GO:0030126];-;Golgi membrane [GO:0000139]	vesicle-mediated transport [GO:0016192];intracellular protein transport [GO:0006886];-;structural molecule activity [GO:0005198];-;COPI vesicle coat [GO:0030126];-;Golgi membrane [GO:0000139]
I3ISK5	Bloodthirsty-related gene family, member 18		btr18	-	zinc ion binding [GO:0008270]	-	-;zinc ion binding [GO:0008270];-
Q7ZVU2	DNA polymerase delta subunit 2		pold2	DNA repair [GO:0006281];-;DNA strand elongation involved in DNA replication [GO:0006271]	-;DNA binding [GO:0003677]	DNA polymerase complex [GO:0042575];-;delta DNA polymerase complex [GO:0043625]	DNA repair [GO:0006281];-;DNA strand elongation involved in DNA replication [GO:0006271];-;DNA binding [GO:0003677];DNA polymerase complex [GO:0042575];-;delta DNA polymerase complex [GO:0043625]
Q7ZVF9	Actin, cytoplasmic 2	57935	actbb	-	structural constituent of postsynaptic actin cytoskeleton [GO:0098973];ATP binding [GO:0005524];-	cytoskeleton [GO:0005856];focal adhesion [GO:0005925];actin filament [GO:0005884];nucleus [GO:0005634];-;dense body [GO:0097433];plasma membrane [GO:0005886]	-;structural constituent of postsynaptic actin cytoskeleton [GO:0098973];ATP binding [GO:0005524];-;cytoskeleton [GO:0005856];focal adhesion [GO:0005925];actin filament [GO:0005884];nucleus [GO:0005634];-;dense body [GO:0097433];plasma membrane [GO:0005886]
B8JLW8	Glutamine amidotransferase	393559	gmps	glutamine metabolic process [GO:0006541];-;GMP biosynthetic process [GO:0006177]	ATP binding [GO:0005524];GMP synthase activity [GO:0003921];-;pyrophosphatase activity [GO:0016462]	-;cytosol [GO:0005829]	glutamine metabolic process [GO:0006541];-;GMP biosynthetic process [GO:0006177];ATP binding [GO:0005524];GMP synthase activity [GO:0003921];-;pyrophosphatase activity [GO:0016462];-;cytosol [GO:0005829]
Q6NYQ1	Abcf2 protein		abcf2a	-	ATPase-coupled transmembrane transporter activity [GO:0042626];ATP binding [GO:0005524]	-	-;ATPase-coupled transmembrane transporter activity [GO:0042626];ATP binding [GO:0005524];-
B0JZJ1	RNA helicase		ddx5	-	mRNA 3'-UTR binding [GO:0003730];ATP binding [GO:0005524];hydrolase activity [GO:0016787];-;RNA helicase activity [GO:0003724]	integral component of membrane [GO:0016021];-	-;mRNA 3'-UTR binding [GO:0003730];ATP binding [GO:0005524];hydrolase activity [GO:0016787];-;RNA helicase activity [GO:0003724];integral component of membrane [GO:0016021];-
A4IGA9	Zgc:162509 protein			-	-	-	-
Q7SXM2	Phospholipase A2-activating protein	324855	plaa	proteasome-mediated ubiquitin-dependent protein catabolic process [GO:0043161];-;ubiquitin recycling [GO:0010992]	-;ubiquitin binding [GO:0043130]	-;nucleus [GO:0005634];cytoplasm [GO:0005737]	proteasome-mediated ubiquitin-dependent protein catabolic process [GO:0043161];-;ubiquitin recycling [GO:0010992];-;ubiquitin binding [GO:0043130];-;nucleus [GO:0005634];cytoplasm [GO:0005737]
B3DGZ4	Cttn protein		cttn	actin filament polymerization [GO:0030041];-;regulation of actin filament polymerization [GO:0030833]	-;actin filament binding [GO:0051015]	cortical actin cytoskeleton [GO:0030864];site of polarized growth [GO:0030427];-;lamellipodium [GO:0030027];plasma membrane [GO:0005886]	actin filament polymerization [GO:0030041];-;regulation of actin filament polymerization [GO:0030833];-;actin filament binding [GO:0051015];cortical actin cytoskeleton [GO:0030864];site of polarized growth [GO:0030427];-;lamellipodium [GO:0030027];plasma membrane [GO:0005886]
Q7ZVC1	Zgc:56116	393165	pdlim5b	heart development [GO:0007507];-;muscle structure development [GO:0061061];actin cytoskeleton organization [GO:0030036]	metal ion binding [GO:0046872];-;actin binding [GO:0003779];muscle alpha-actinin binding [GO:0051371]	adherens junction [GO:0005912];Z disc [GO:0030018];filamentous actin [GO:0031941];stress fiber [GO:0001725];-	heart development [GO:0007507];-;muscle structure development [GO:0061061];actin cytoskeleton organization [GO:0030036];metal ion binding [GO:0046872];-;actin binding [GO:0003779];muscle alpha-actinin binding [GO:0051371];adherens junction [GO:0005912];Z disc [GO:0030018];filamentous actin [GO:0031941];stress fiber [GO:0001725];-
E7FC99	Catenin, beta 2		ctnnb2	canonical Wnt signaling pathway [GO:0060070];dorsal/ventral axis specification [GO:0009950];convergent extension [GO:0060026];cell adhesion [GO:0007155];determination of dorsal identity [GO:0048263];dorsal/ventral pattern formation [GO:0009953];positive regulation of transcription by RNA polymerase II [GO:0045944];-	transcription coactivator activity [GO:0003713];alpha-catenin binding [GO:0045294];protein phosphatase binding [GO:0019903];nuclear hormone receptor binding [GO:0035257];cadherin binding [GO:0045296];-	adherens junction [GO:0005912];nucleus [GO:0005634];-;catenin complex [GO:0016342]	canonical Wnt signaling pathway [GO:0060070];dorsal/ventral axis specification [GO:0009950];convergent extension [GO:0060026];cell adhesion [GO:0007155];determination of dorsal identity [GO:0048263];dorsal/ventral pattern formation [GO:0009953];positive regulation of transcription by RNA polymerase II [GO:0045944];-;transcription coactivator activity [GO:0003713];alpha-catenin binding [GO:0045294…
Q6TNP9	Tubulin alpha chain		tuba5	-;microtubule cytoskeleton organization [GO:0000226];mitotic cell cycle [GO:0000278]	structural constituent of cytoskeleton [GO:0005200];GTPase activity [GO:0003924];GTP binding [GO:0005525];-	-;microtubule [GO:0005874];cytoplasm [GO:0005737]	-;microtubule cytoskeleton organization [GO:0000226];mitotic cell cycle [GO:0000278];structural constituent of cytoskeleton [GO:0005200];GTPase activity [GO:0003924];GTP binding [GO:0005525];-;-;microtubule [GO:0005874];cytoplasm [GO:0005737]
K4IAH1	Protein argonaute-4	100535764	ago4	-;miRNA mediated inhibition of translation [GO:0035278]	miRNA binding [GO:0035198];-	-;P-body [GO:0000932];RISC complex [GO:0016442]	-;miRNA mediated inhibition of translation [GO:0035278];miRNA binding [GO:0035198];-;-;P-body [GO:0000932];RISC complex [GO:0016442]
X1WD71	AP-2 complex subunit alpha		ap2a1	dorsal/ventral axis specification [GO:0009950];hematopoietic stem cell differentiation [GO:0060218];clathrin-dependent endocytosis [GO:0072583];receptor-mediated endocytosis [GO:0006898];dorsal/ventral pattern formation [GO:0009953];intracellular protein transport [GO:0006886];-	-;cargo adaptor activity [GO:0140312];clathrin adaptor activity [GO:0035615]	AP-2 adaptor complex [GO:0030122];-	dorsal/ventral axis specification [GO:0009950];hematopoietic stem cell differentiation [GO:0060218];clathrin-dependent endocytosis [GO:0072583];receptor-mediated endocytosis [GO:0006898];dorsal/ventral pattern formation [GO:0009953];intracellular protein transport [GO:0006886];-;-;cargo adaptor activity [GO:0140312];clathrin adaptor activity [GO:0035615];AP-2 adaptor complex [GO:0030122];-
Q6P3L0	Major vault protein	373081	mvp	neuron projection regeneration [GO:0031102];eye development [GO:0001654];-;brain development [GO:0007420]	-	-;nucleus [GO:0005634];cytoplasm [GO:0005737]	neuron projection regeneration [GO:0031102];eye development [GO:0001654];-;brain development [GO:0007420];-;-;nucleus [GO:0005634];cytoplasm [GO:0005737]
E7EZF3	E3 ubiquitin-protein ligase UHRF1	406350	uhrf1	histone monoubiquitination [GO:0010390];protein autoubiquitination [GO:0051865];inflammatory response [GO:0006954];negative regulation of transcription by RNA polymerase II [GO:0000122];histone ubiquitination [GO:0016574];intestinal epithelial structure maintenance [GO:0060729];lens development in camera-type eye [GO:0002088];maintenance of DNA methylation [GO:0010216];liver development [GO:00018…	histone binding [GO:0042393];hemi-methylated DNA-binding [GO:0044729];ubiquitin protein ligase activity [GO:0061630];methylated histone binding [GO:0035064];zinc ion binding [GO:0008270];ubiquitin-protein transferase activity [GO:0004842];-	cytoplasm [GO:0005737];euchromatin [GO:0000791];nucleus [GO:0005634];chromatin [GO:0000785];replication fork [GO:0005657];heterochromatin [GO:0000792];-	histone monoubiquitination [GO:0010390];protein autoubiquitination [GO:0051865];inflammatory response [GO:0006954];negative regulation of transcription by RNA polymerase II [GO:0000122];histone ubiquitination [GO:0016574];intestinal epithelial structure maintenance [GO:0060729];lens development in camera-type eye [GO:0002088];maintenance of DNA methylation [GO:0010216];liver development [GO:00018…
A0A0R4ID68	ATP-dependent 6-phosphofructokinase	550259	pfklb	fructose 1,6-bisphosphate metabolic process [GO:0030388];fructose 6-phosphate metabolic process [GO:0006002];-;canonical glycolysis [GO:0061621]	identical protein binding [GO:0042802];6-phosphofructokinase activity [GO:0003872];AMP binding [GO:0016208];ATP binding [GO:0005524];monosaccharide binding [GO:0048029];fructose-6-phosphate binding [GO:0070095];metal ion binding [GO:0046872];-	membrane [GO:0016020];6-phosphofructokinase complex [GO:0005945];-	fructose 1,6-bisphosphate metabolic process [GO:0030388];fructose 6-phosphate metabolic process [GO:0006002];-;canonical glycolysis [GO:0061621];identical protein binding [GO:0042802];6-phosphofructokinase activity [GO:0003872];AMP binding [GO:0016208];ATP binding [GO:0005524];monosaccharide binding [GO:0048029];fructose-6-phosphate binding [GO:0070095];metal ion binding [GO:0046872];-;membrane […
Q08BV5	RAN GTPase-activating protein 1a	767677	rangap1a	-;signal transduction [GO:0007165];positive regulation of GTPase activity [GO:0043547]	-;GTPase activator activity [GO:0005096]	-	-;signal transduction [GO:0007165];positive regulation of GTPase activity [GO:0043547];-;GTPase activator activity [GO:0005096];-
Q7ZU29	Nuclear pore complex protein Nup93	30172	dye	nuclear pore complex assembly [GO:0051292];protein import into nucleus [GO:0006606];poly(A)+ mRNA export from nucleus [GO:0016973];-	structural constituent of nuclear pore [GO:0017056];-	-;nuclear membrane [GO:0031965];nuclear periphery [GO:0034399];nuclear pore [GO:0005643]	nuclear pore complex assembly [GO:0051292];protein import into nucleus [GO:0006606];poly(A)+ mRNA export from nucleus [GO:0016973];-;structural constituent of nuclear pore [GO:0017056];-;-;nuclear membrane [GO:0031965];nuclear periphery [GO:0034399];nuclear pore [GO:0005643]
Q0IIQ4	Zgc:158138 protein		hadhab	fatty acid beta-oxidation [GO:0006635];-	long-chain-3-hydroxyacyl-CoA dehydrogenase activity [GO:0016509];-;enoyl-CoA hydratase activity [GO:0004300];NAD+ binding [GO:0070403]	mitochondrial fatty acid beta-oxidation multienzyme complex [GO:0016507];-	fatty acid beta-oxidation [GO:0006635];-;long-chain-3-hydroxyacyl-CoA dehydrogenase activity [GO:0016509];-;enoyl-CoA hydratase activity [GO:0004300];NAD+ binding [GO:0070403];mitochondrial fatty acid beta-oxidation multienzyme complex [GO:0016507];-
F1Q5B8	Oxoglutarate dehydrogenase (succinyl-transferring)	564552	ogdha	tricarboxylic acid cycle [GO:0006099];-;heart contraction [GO:0060047]	thiamine pyrophosphate binding [GO:0030976];-;oxoglutarate dehydrogenase (succinyl-transferring) activity [GO:0004591]	-;mitochondrion [GO:0005739];oxoglutarate dehydrogenase complex [GO:0045252]	tricarboxylic acid cycle [GO:0006099];-;heart contraction [GO:0060047];thiamine pyrophosphate binding [GO:0030976];-;oxoglutarate dehydrogenase (succinyl-transferring) activity [GO:0004591];-;mitochondrion [GO:0005739];oxoglutarate dehydrogenase complex [GO:0045252]
A7YYA5	Zgc:109885 protein		eef1a1l2	-	GTPase activity [GO:0003924];GTP binding [GO:0005525];translation elongation factor activity [GO:0003746]	-	-;GTPase activity [GO:0003924];GTP binding [GO:0005525];translation elongation factor activity [GO:0003746];-
F1R1C1	RNA helicase	556273	ddx20	-	ATP binding [GO:0005524];nucleic acid binding [GO:0003676];RNA helicase activity [GO:0003724];hydrolase activity [GO:0016787]	-	-;ATP binding [GO:0005524];nucleic acid binding [GO:0003676];RNA helicase activity [GO:0003724];hydrolase activity [GO:0016787];-
F1Q9X2	Si:dkeyp-34c12.1		si:dkeyp-34c12.1	-	-	-	-
Q501Z8	Zgc:112384	553723	wbp4	mRNA splicing, via spliceosome [GO:0000398];RNA splicing [GO:0008380];-	zinc ion binding [GO:0008270];RNA binding [GO:0003723];-	-;precatalytic spliceosome [GO:0071011]	mRNA splicing, via spliceosome [GO:0000398];RNA splicing [GO:0008380];-;zinc ion binding [GO:0008270];RNA binding [GO:0003723];-;-;precatalytic spliceosome [GO:0071011]
F1QG78	Phosphatidylinositol-3-phosphatase SAC1-B		sacm1lb	-	-;phosphatase activity [GO:0016791]	integral component of membrane [GO:0016021];-	-;-;phosphatase activity [GO:0016791];integral component of membrane [GO:0016021];-
A0A1L1QZW8	Zgc:173770			-	-	-	-
A0A2R8QSR4	Elongation factor 1-alpha		eef1a1l1	-	GTPase activity [GO:0003924];GTP binding [GO:0005525];translation elongation factor activity [GO:0003746]	-	-;GTPase activity [GO:0003924];GTP binding [GO:0005525];translation elongation factor activity [GO:0003746];-
F1QNU2	Zgc:162509	100149015		-	-	-	-
Q5TYP2	Zona pellucida sperm-binding protein 3	558677	zp3a.2	binding of sperm to zona pellucida [GO:0007339];-;positive regulation of acrosome reaction [GO:2000344];egg coat formation [GO:0035803]	acrosin binding [GO:0032190];structural constituent of egg coat [GO:0035804];-	integral component of membrane [GO:0016021];plasma membrane [GO:0005886];extracellular space [GO:0005615];-;extracellular matrix [GO:0031012]	binding of sperm to zona pellucida [GO:0007339];-;positive regulation of acrosome reaction [GO:2000344];egg coat formation [GO:0035803];acrosin binding [GO:0032190];structural constituent of egg coat [GO:0035804];-;integral component of membrane [GO:0016021];plasma membrane [GO:0005886];extracellular space [GO:0005615];-;extracellular matrix [GO:0031012]
Q4V9P9	Nucleolar protein 11-like	321700	nol11	maturation of SSU-rRNA [GO:0030490];-;positive regulation of transcription of nucleolar large rRNA by RNA polymerase I [GO:1901838]	-	nucleolus [GO:0005730];-	maturation of SSU-rRNA [GO:0030490];-;positive regulation of transcription of nucleolar large rRNA by RNA polymerase I [GO:1901838];-;nucleolus [GO:0005730];-
B0S6C5	Inactive all-trans-retinol 13,14-reductase		retsatl	-	oxidoreductase activity [GO:0016491]	-	-;oxidoreductase activity [GO:0016491];-
A7MD63	Zp3a.2 protein		zp3a.2	mismatch repair [GO:0006298];binding of sperm to zona pellucida [GO:0007339];-;egg coat formation [GO:0035803]	-;ATP binding [GO:0005524];structural constituent of egg coat [GO:0035804];mismatched DNA binding [GO:0030983]	-	mismatch repair [GO:0006298];binding of sperm to zona pellucida [GO:0007339];-;egg coat formation [GO:0035803];-;ATP binding [GO:0005524];structural constituent of egg coat [GO:0035804];mismatched DNA binding [GO:0030983];-
F1R711	Zgc:173837			-	-	-	-
Q5TYP5	Zona pellucida sperm-binding protein 3	407714	zp3a.1	binding of sperm to zona pellucida [GO:0007339];-;positive regulation of acrosome reaction [GO:2000344];egg coat formation [GO:0035803]	acrosin binding [GO:0032190];structural constituent of egg coat [GO:0035804];-	integral component of membrane [GO:0016021];plasma membrane [GO:0005886];extracellular space [GO:0005615];-;extracellular matrix [GO:0031012]	binding of sperm to zona pellucida [GO:0007339];-;positive regulation of acrosome reaction [GO:2000344];egg coat formation [GO:0035803];acrosin binding [GO:0032190];structural constituent of egg coat [GO:0035804];-;integral component of membrane [GO:0016021];plasma membrane [GO:0005886];extracellular space [GO:0005615];-;extracellular matrix [GO:0031012]
Q6DI34	3-beta-hydroxysterol Delta (14)-reductase	368360	lbr	cell migration involved in gastrulation [GO:0042074];cholesterol biosynthetic process [GO:0006695];sterol biosynthetic process [GO:0016126];-	oxidoreductase activity, acting on the CH-CH group of donors [GO:0016627];-;delta14-sterol reductase activity [GO:0050613]	integral component of membrane [GO:0016021];nuclear inner membrane [GO:0005637];-;endoplasmic reticulum membrane [GO:0005789]	cell migration involved in gastrulation [GO:0042074];cholesterol biosynthetic process [GO:0006695];sterol biosynthetic process [GO:0016126];-;oxidoreductase activity, acting on the CH-CH group of donors [GO:0016627];-;delta14-sterol reductase activity [GO:0050613];integral component of membrane [GO:0016021];nuclear inner membrane [GO:0005637];-;endoplasmic reticulum membrane [GO:0005789]
F1QV31	Keratin 5	797351	krt5	fin regeneration [GO:0031101];-	-	-;keratin filament [GO:0045095]	fin regeneration [GO:0031101];-;-;-;keratin filament [GO:0045095]
Q6P111	LSM14 homolog A (SCD6, S. cerevisiae)	393397	lsm14aa	P-body assembly [GO:0033962];-;stress granule assembly [GO:0034063]	mRNA binding [GO:0003729];-	-;messenger ribonucleoprotein complex [GO:1990124];P-body [GO:0000932]	P-body assembly [GO:0033962];-;stress granule assembly [GO:0034063];mRNA binding [GO:0003729];-;-;messenger ribonucleoprotein complex [GO:1990124];P-body [GO:0000932]
Q803R6	DNA mismatch repair protein	406845	msh2	mismatch repair [GO:0006298];maintenance of DNA repeat elements [GO:0043570];negative regulation of DNA recombination [GO:0045910];postreplication repair [GO:0006301];intrinsic apoptotic signaling pathway in response to DNA damage by p53 class mediator [GO:0042771];DNA recombination [GO:0006310];somatic recombination of immunoglobulin genes involved in immune response [GO:0002204];-	ATPase activity, acting on DNA [GO:0008094];ATP binding [GO:0005524];double-strand/single-strand DNA junction binding [GO:0000406];guanine/thymine mispair binding [GO:0032137];-	-;MutSbeta complex [GO:0032302];mismatch repair complex [GO:0032300];MutSalpha complex [GO:0032301]	mismatch repair [GO:0006298];maintenance of DNA repeat elements [GO:0043570];negative regulation of DNA recombination [GO:0045910];postreplication repair [GO:0006301];intrinsic apoptotic signaling pathway in response to DNA damage by p53 class mediator [GO:0042771];DNA recombination [GO:0006310];somatic recombination of immunoglobulin genes involved in immune response [GO:0002204];-;ATPase activi…
K4IKE9	Protein argonaute-3	568159	ago3b	-;regulation of stem cell proliferation [GO:0072091];miRNA mediated inhibition of translation [GO:0035278]	miRNA binding [GO:0035198];-	-;P-body [GO:0000932];RISC complex [GO:0016442]	-;regulation of stem cell proliferation [GO:0072091];miRNA mediated inhibition of translation [GO:0035278];miRNA binding [GO:0035198];-;-;P-body [GO:0000932];RISC complex [GO:0016442]
Q6TGW7	NS1-associated protein 1		syncripl	CRD-mediated mRNA stabilization [GO:0070934];-	RNA binding [GO:0003723];mRNA binding [GO:0003729];mRNA 5'-UTR binding [GO:0048027];-	nucleus [GO:0005634];-;ribonucleoprotein complex [GO:1990904];CRD-mediated mRNA stability complex [GO:0070937]	CRD-mediated mRNA stabilization [GO:0070934];-;RNA binding [GO:0003723];mRNA binding [GO:0003729];mRNA 5'-UTR binding [GO:0048027];-;nucleus [GO:0005634];-;ribonucleoprotein complex [GO:1990904];CRD-mediated mRNA stability complex [GO:0070937]
F1QBM2	Programmed cell death protein 4	406261	pdcd4a	negative regulation of transcription, DNA-templated [GO:0045892];-	-	nucleus [GO:0005634];-;cytosol [GO:0005829]	negative regulation of transcription, DNA-templated [GO:0045892];-;-;nucleus [GO:0005634];-;cytosol [GO:0005829]
F1QCV2	Polyamine deacetylase HDAC10	327253	hdac10	polyamine deacetylation [GO:0106047];protein deacetylation [GO:0006476];spermidine deacetylation [GO:0106048];homologous recombination [GO:0035825];macroautophagy [GO:0016236];-	zinc ion binding [GO:0008270];acetylputrescine deacetylase activity [GO:0047609];-;acetylspermidine deacetylase activity [GO:0047611]	-;nucleus [GO:0005634];cytoplasm [GO:0005737]	polyamine deacetylation [GO:0106047];protein deacetylation [GO:0006476];spermidine deacetylation [GO:0106048];homologous recombination [GO:0035825];macroautophagy [GO:0016236];-;zinc ion binding [GO:0008270];acetylputrescine deacetylase activity [GO:0047609];-;acetylspermidine deacetylase activity [GO:0047611];-;nucleus [GO:0005634];cytoplasm [GO:0005737]
Q6GQP1	MICOS complex subunit		apool	-;cristae formation [GO:0042407]	-	MICOS complex [GO:0061617];-	-;cristae formation [GO:0042407];-;MICOS complex [GO:0061617];-
Q90ZY6	Serine/threonine-protein kinase tousled-like 1-B		tlk1b	chromosome segregation [GO:0007059];peptidyl-serine phosphorylation [GO:0018105];regulation of chromatin assembly or disassembly [GO:0001672];intracellular signal transduction [GO:0035556];-	protein serine kinase activity [GO:0106310];protein threonine kinase activity [GO:0106311];ATP binding [GO:0005524];protein serine/threonine kinase activity [GO:0004674];-	nucleus [GO:0005634];-	chromosome segregation [GO:0007059];peptidyl-serine phosphorylation [GO:0018105];regulation of chromatin assembly or disassembly [GO:0001672];intracellular signal transduction [GO:0035556];-;protein serine kinase activity [GO:0106310];protein threonine kinase activity [GO:0106311];ATP binding [GO:0005524];protein serine/threonine kinase activity [GO:0004674];-;nucleus [GO:0005634];-
A0A0R4IHZ5	Heterogeneous nuclear ribonucleoprotein R		hnrnpr	axon extension involved in axon guidance [GO:0048846];-	RNA binding [GO:0003723];mRNA binding [GO:0003729];-	nucleus [GO:0005634];-;ribonucleoprotein complex [GO:1990904]	axon extension involved in axon guidance [GO:0048846];-;RNA binding [GO:0003723];mRNA binding [GO:0003729];-;nucleus [GO:0005634];-;ribonucleoprotein complex [GO:1990904]
F1QY96	Synaptotagmin-binding, cytoplasmic RNA-interacting protein		syncrip	CRD-mediated mRNA stabilization [GO:0070934];-	RNA binding [GO:0003723];mRNA binding [GO:0003729];mRNA 5'-UTR binding [GO:0048027];-	nucleus [GO:0005634];-;ribonucleoprotein complex [GO:1990904];CRD-mediated mRNA stability complex [GO:0070937]	CRD-mediated mRNA stabilization [GO:0070934];-;RNA binding [GO:0003723];mRNA binding [GO:0003729];mRNA 5'-UTR binding [GO:0048027];-;nucleus [GO:0005634];-;ribonucleoprotein complex [GO:1990904];CRD-mediated mRNA stability complex [GO:0070937]
Q0D294	Histone H4	767650		-	protein heterodimerization activity [GO:0046982];-;DNA binding [GO:0003677]	nucleus [GO:0005634];-;nucleosome [GO:0000786]	-;protein heterodimerization activity [GO:0046982];-;DNA binding [GO:0003677];nucleus [GO:0005634];-;nucleosome [GO:0000786]
Q8JHG8	DNA polymerase epsilon subunit	192320	pole2	DNA-dependent DNA replication [GO:0006261];-;error-prone translesion synthesis [GO:0042276]	-;DNA binding [GO:0003677]	-;epsilon DNA polymerase complex [GO:0008622]	DNA-dependent DNA replication [GO:0006261];-;error-prone translesion synthesis [GO:0042276];-;DNA binding [GO:0003677];-;epsilon DNA polymerase complex [GO:0008622]
Q802C8	SWI/SNF-related, matrix-associated, actin-dependent regulator of chromatin, subfamily d, member 1	323115	smarcd1	spinal cord development [GO:0021510];regulation of transcription by RNA polymerase II [GO:0006357];somite development [GO:0061053];definitive hemopoiesis [GO:0060216];positive regulation of transcription by RNA polymerase II [GO:0045944];nucleosome disassembly [GO:0006337];-;hematopoietic progenitor cell differentiation [GO:0002244]	-	nBAF complex [GO:0071565];SWI/SNF complex [GO:0016514];nucleus [GO:0005634];npBAF complex [GO:0071564];-	spinal cord development [GO:0021510];regulation of transcription by RNA polymerase II [GO:0006357];somite development [GO:0061053];definitive hemopoiesis [GO:0060216];positive regulation of transcription by RNA polymerase II [GO:0045944];nucleosome disassembly [GO:0006337];-;hematopoietic progenitor cell differentiation [GO:0002244];-;nBAF complex [GO:0071565];SWI/SNF complex [GO:0016514];nucleus…
A0A2R8RIT0	Ubiquitin protein ligase E3A		ube3a	-	ubiquitin-protein transferase activity [GO:0004842]	-	-;ubiquitin-protein transferase activity [GO:0004842];-
Q6NZV2	DNA helicase	337598	mcm4	DNA strand elongation involved in DNA replication [GO:0006271];double-strand break repair via break-induced replication [GO:0000727];mitotic DNA replication initiation [GO:1902975];DNA unwinding involved in DNA replication [GO:0006268];pre-replicative complex assembly involved in nuclear cell cycle DNA replication [GO:0006267];-;response to yeast [GO:0001878]	hydrolase activity [GO:0016787];ATP binding [GO:0005524];single-stranded DNA binding [GO:0003697];DNA replication origin binding [GO:0003688];-;DNA helicase activity [GO:0003678];chromatin binding [GO:0003682]	MCM complex [GO:0042555];chromosome [GO:0005694];nucleus [GO:0005634];-	DNA strand elongation involved in DNA replication [GO:0006271];double-strand break repair via break-induced replication [GO:0000727];mitotic DNA replication initiation [GO:1902975];DNA unwinding involved in DNA replication [GO:0006268];pre-replicative complex assembly involved in nuclear cell cycle DNA replication [GO:0006267];-;response to yeast [GO:0001878];hydrolase activity [GO:0016787];ATP b…
F1QAU7	Glyceronephosphate O-acyltransferase	572335	gnpat	fatty acid metabolic process [GO:0006631];phospholipid biosynthetic process [GO:0008654];-;ether lipid biosynthetic process [GO:0008611]	-;glycerone-phosphate O-acyltransferase activity [GO:0016287]	peroxisomal membrane [GO:0005778];endoplasmic reticulum [GO:0005783];mitochondrial membrane [GO:0031966];-	fatty acid metabolic process [GO:0006631];phospholipid biosynthetic process [GO:0008654];-;ether lipid biosynthetic process [GO:0008611];-;glycerone-phosphate O-acyltransferase activity [GO:0016287];peroxisomal membrane [GO:0005778];endoplasmic reticulum [GO:0005783];mitochondrial membrane [GO:0031966];-
B0R0M9	Ribosomal protein S6 kinase		rps6ka3a	peptidyl-serine phosphorylation [GO:0018105];digestive tract development [GO:0048565];skin development [GO:0043588];intracellular signal transduction [GO:0035556];-	protein serine kinase activity [GO:0106310];protein threonine kinase activity [GO:0106311];magnesium ion binding [GO:0000287];ATP binding [GO:0005524];ribosomal protein S6 kinase activity [GO:0004711];protein serine/threonine kinase activity [GO:0004674];-	-;nucleoplasm [GO:0005654];cytoplasm [GO:0005737]	peptidyl-serine phosphorylation [GO:0018105];digestive tract development [GO:0048565];skin development [GO:0043588];intracellular signal transduction [GO:0035556];-;protein serine kinase activity [GO:0106310];protein threonine kinase activity [GO:0106311];magnesium ion binding [GO:0000287];ATP binding [GO:0005524];ribosomal protein S6 kinase activity [GO:0004711];protein serine/threonine kinase a…
E7FE23	RUN and FYVE domain-containing 1	100330077	rufy1	regulation of endocytosis [GO:0030100];-;protein transport [GO:0015031]	-;metal ion binding [GO:0046872]	-;cytoplasm [GO:0005737]	regulation of endocytosis [GO:0030100];-;protein transport [GO:0015031];-;metal ion binding [GO:0046872];-;cytoplasm [GO:0005737]
E7EXY4	Argonaute RISC catalytic component 2		ago2	pre-miRNA processing [GO:0031054];regulation of translation [GO:0006417];nucleate erythrocyte differentiation [GO:0043363];production of miRNAs involved in gene silencing by miRNA [GO:0035196];-	miRNA binding [GO:0035198];pre-miRNA binding [GO:0070883];-	-;P-body [GO:0000932]	pre-miRNA processing [GO:0031054];regulation of translation [GO:0006417];nucleate erythrocyte differentiation [GO:0043363];production of miRNAs involved in gene silencing by miRNA [GO:0035196];-;miRNA binding [GO:0035198];pre-miRNA binding [GO:0070883];-;-;P-body [GO:0000932]
Q7ZVK0	Protein regulator of cytokinesis 1		prc1a	microtubule bundle formation [GO:0001578];mitotic spindle midzone assembly [GO:0051256];microtubule cytoskeleton organization [GO:0000226];-;regulation of cytokinesis [GO:0032465]	microtubule binding [GO:0008017];-	-;mitotic spindle midzone [GO:1990023];cytoplasm [GO:0005737];spindle [GO:0005819]	microtubule bundle formation [GO:0001578];mitotic spindle midzone assembly [GO:0051256];microtubule cytoskeleton organization [GO:0000226];-;regulation of cytokinesis [GO:0032465];microtubule binding [GO:0008017];-;-;mitotic spindle midzone [GO:1990023];cytoplasm [GO:0005737];spindle [GO:0005819]
Q3B731	DNA polymerase delta subunit 3	692256	pold3	DNA synthesis involved in UV-damage excision repair [GO:1904161];DNA strand elongation involved in DNA replication [GO:0006271];nucleotide-excision repair, DNA gap filling [GO:0006297];-	-	-;delta DNA polymerase complex [GO:0043625]	DNA synthesis involved in UV-damage excision repair [GO:1904161];DNA strand elongation involved in DNA replication [GO:0006271];nucleotide-excision repair, DNA gap filling [GO:0006297];-;-;-;delta DNA polymerase complex [GO:0043625]
Q7ZVZ5	Origin recognition complex subunit 3		orc3	-;DNA replication initiation [GO:0006270];pre-replicative complex assembly involved in nuclear cell cycle DNA replication [GO:0006267]	-;DNA replication origin binding [GO:0003688]	nuclear origin of replication recognition complex [GO:0005664];DNA replication preinitiation complex [GO:0031261];-;nuclear pre-replicative complex [GO:0005656]	-;DNA replication initiation [GO:0006270];pre-replicative complex assembly involved in nuclear cell cycle DNA replication [GO:0006267];-;DNA replication origin binding [GO:0003688];nuclear origin of replication recognition complex [GO:0005664];DNA replication preinitiation complex [GO:0031261];-;nuclear pre-replicative complex [GO:0005656]
F1QP75	Origin recognition complex subunit 3	334315	orc3	-;DNA replication initiation [GO:0006270];pre-replicative complex assembly involved in nuclear cell cycle DNA replication [GO:0006267]	-;DNA replication origin binding [GO:0003688]	nuclear origin of replication recognition complex [GO:0005664];DNA replication preinitiation complex [GO:0031261];-;nuclear pre-replicative complex [GO:0005656]	-;DNA replication initiation [GO:0006270];pre-replicative complex assembly involved in nuclear cell cycle DNA replication [GO:0006267];-;DNA replication origin binding [GO:0003688];nuclear origin of replication recognition complex [GO:0005664];DNA replication preinitiation complex [GO:0031261];-;nuclear pre-replicative complex [GO:0005656]
A0A2R8QNF0	Transitional endoplasmic reticulum ATPase		vcp	autophagy [GO:0006914];cell cycle [GO:0007049];-	ATPase activity [GO:0016887];hydrolase activity [GO:0016787];ATP binding [GO:0005524];lipid binding [GO:0008289];-	-	autophagy [GO:0006914];cell cycle [GO:0007049];-;ATPase activity [GO:0016887];hydrolase activity [GO:0016787];ATP binding [GO:0005524];lipid binding [GO:0008289];-;-
Q7SY46	H(+)-transporting two-sector ATPase	394110	atp6v1aa	cellular sodium ion homeostasis [GO:0006883];-;proton transmembrane transport [GO:1902600];cellular calcium ion homeostasis [GO:0006874]	ATPase activity [GO:0016887];ATP binding [GO:0005524];proton transmembrane transporter activity [GO:0015078];-;proton-transporting ATPase activity, rotational mechanism [GO:0046961];proton-transporting ATP synthase activity, rotational mechanism [GO:0046933]	proton-transporting V-type ATPase, V1 domain [GO:0033180];apical plasma membrane [GO:0016324];-	cellular sodium ion homeostasis [GO:0006883];-;proton transmembrane transport [GO:1902600];cellular calcium ion homeostasis [GO:0006874];ATPase activity [GO:0016887];ATP binding [GO:0005524];proton transmembrane transporter activity [GO:0015078];-;proton-transporting ATPase activity, rotational mechanism [GO:0046961];proton-transporting ATP synthase activity, rotational mechanism [GO:0046933];pro…
A8KBP8	DNA polymerase epsilon subunit		pole2	DNA-dependent DNA replication [GO:0006261];-;error-prone translesion synthesis [GO:0042276]	-;DNA binding [GO:0003677]	-;epsilon DNA polymerase complex [GO:0008622]	DNA-dependent DNA replication [GO:0006261];-;error-prone translesion synthesis [GO:0042276];-;DNA binding [GO:0003677];-;epsilon DNA polymerase complex [GO:0008622]
A0A2R8QJ78	Very low-density lipoprotein receptor		vldlr	cholesterol metabolic process [GO:0008203];lipid transport [GO:0006869];-	very-low-density lipoprotein particle receptor activity [GO:0030229];-;calcium ion binding [GO:0005509]	-;integral component of membrane [GO:0016021];clathrin-coated pit [GO:0005905];very-low-density lipoprotein particle [GO:0034361]	cholesterol metabolic process [GO:0008203];lipid transport [GO:0006869];-;very-low-density lipoprotein particle receptor activity [GO:0030229];-;calcium ion binding [GO:0005509];-;integral component of membrane [GO:0016021];clathrin-coated pit [GO:0005905];very-low-density lipoprotein particle [GO:0034361]
A2BGE5	Apoptosis-inducing factor mitochondrion-associated 1		aifm1	apoptotic process [GO:0006915];-	protein dimerization activity [GO:0046983];-;flavin adenine dinucleotide binding [GO:0050660];oxidoreductase activity [GO:0016491]	-;mitochondrion [GO:0005739]	apoptotic process [GO:0006915];-;protein dimerization activity [GO:0046983];-;flavin adenine dinucleotide binding [GO:0050660];oxidoreductase activity [GO:0016491];-;mitochondrion [GO:0005739]
R4GDM7	Myosin Ic, paralog b	566459	myo1cb	-;vesicle transport along actin filament [GO:0030050];glomerulus development [GO:0032835];actin filament organization [GO:0007015]	actin-dependent ATPase activity [GO:0030898];microfilament motor activity [GO:0000146];ATP binding [GO:0005524];actin filament binding [GO:0051015];-	cytoplasm [GO:0005737];myosin complex [GO:0016459];vesicle [GO:0031982];actin cytoskeleton [GO:0015629];-;microvillus [GO:0005902];plasma membrane [GO:0005886]	-;vesicle transport along actin filament [GO:0030050];glomerulus development [GO:0032835];actin filament organization [GO:0007015];actin-dependent ATPase activity [GO:0030898];microfilament motor activity [GO:0000146];ATP binding [GO:0005524];actin filament binding [GO:0051015];-;cytoplasm [GO:0005737];myosin complex [GO:0016459];vesicle [GO:0031982];actin cytoskeleton [GO:0015629];-;microvillus …
A0A286Y8J6	Eukaryotic translation initiation factor 2B, subunit 4 delta	541548	eif2b4	cellular metabolic process [GO:0044237]	-	-	cellular metabolic process [GO:0044237];-;-
F8W5B8	Alpha-1,4 glucan phosphorylase		pygl	glycogen catabolic process [GO:0005980];-	pyridoxal phosphate binding [GO:0030170];glycogen phosphorylase activity [GO:0008184];SHG alpha-glucan phosphorylase activity [GO:0102499];linear malto-oligosaccharide phosphorylase activity [GO:0102250];-	-;cytoplasm [GO:0005737]	glycogen catabolic process [GO:0005980];-;pyridoxal phosphate binding [GO:0030170];glycogen phosphorylase activity [GO:0008184];SHG alpha-glucan phosphorylase activity [GO:0102499];linear malto-oligosaccharide phosphorylase activity [GO:0102250];-;-;cytoplasm [GO:0005737]
Q05AL9	Zgc:153629 protein	768289	krt94	-	structural molecule activity [GO:0005198];-	-;intermediate filament [GO:0005882]	-;structural molecule activity [GO:0005198];-;-;intermediate filament [GO:0005882]
Q6PGW8	Arginyl-tRNA synthetase	393589	rars2	brain morphogenesis [GO:0048854];arginyl-tRNA aminoacylation [GO:0006420];-;mitochondrial translation [GO:0032543]	arginine-tRNA ligase activity [GO:0004814];ATP binding [GO:0005524];-	-;mitochondrion [GO:0005739]	brain morphogenesis [GO:0048854];arginyl-tRNA aminoacylation [GO:0006420];-;mitochondrial translation [GO:0032543];arginine-tRNA ligase activity [GO:0004814];ATP binding [GO:0005524];-;-;mitochondrion [GO:0005739]
E7EYR2	Chromatin assembly factor 1, subunit B	406285	chaf1b	retina development in camera-type eye [GO:0060041];embryonic organ development [GO:0048568];mitotic cell cycle [GO:0000278];nucleosome assembly [GO:0006334];-	-	CAF-1 complex [GO:0033186];nucleus [GO:0005634];-	retina development in camera-type eye [GO:0060041];embryonic organ development [GO:0048568];mitotic cell cycle [GO:0000278];nucleosome assembly [GO:0006334];-;-;CAF-1 complex [GO:0033186];nucleus [GO:0005634];-
Q4V9Q4	Kinesin-like protein		kif23	microtubule-based movement [GO:0007018];vesicle transport along microtubule [GO:0047496];embryonic cleavage [GO:0040016];mitotic spindle midzone assembly [GO:0051256];mitotic cytokinesis [GO:0000281];cleavage furrow formation [GO:0036089];-	ATPase activity [GO:0016887];microtubule motor activity [GO:0003777];ATP binding [GO:0005524];microtubule binding [GO:0008017];ATP-dependent microtubule motor activity [GO:1990939];-	cleavage furrow [GO:0032154];microtubule [GO:0005874];cytoplasm [GO:0005737];kinesin complex [GO:0005871];nucleus [GO:0005634];-	microtubule-based movement [GO:0007018];vesicle transport along microtubule [GO:0047496];embryonic cleavage [GO:0040016];mitotic spindle midzone assembly [GO:0051256];mitotic cytokinesis [GO:0000281];cleavage furrow formation [GO:0036089];-;ATPase activity [GO:0016887];microtubule motor activity [GO:0003777];ATP binding [GO:0005524];microtubule binding [GO:0008017];ATP-dependent microtubule motor…
A0A2R8QJH1	Metadherin a	368910	mtdha	negative regulation of apoptotic process [GO:0043066];regulation of transcription by RNA polymerase II [GO:0006357];positive regulation of angiogenesis [GO:0045766];-;positive regulation of I-kappaB kinase/NF-kappaB signaling [GO:0043123]	transcription coregulator activity [GO:0003712];-	integral component of membrane [GO:0016021];nucleus [GO:0005634];-	negative regulation of apoptotic process [GO:0043066];regulation of transcription by RNA polymerase II [GO:0006357];positive regulation of angiogenesis [GO:0045766];-;positive regulation of I-kappaB kinase/NF-kappaB signaling [GO:0043123];transcription coregulator activity [GO:0003712];-;integral component of membrane [GO:0016021];nucleus [GO:0005634];-
A0A140LH30	Dynamin-1-like protein	393896	dnm1l	peroxisome fission [GO:0016559];rhythmic process [GO:0048511];-;mitochondrial fission [GO:0000266]	GTPase activity [GO:0003924];GTP binding [GO:0005525];-;lipid binding [GO:0008289]	Golgi apparatus [GO:0005794];peroxisome [GO:0005777];clathrin-coated pit [GO:0005905];synaptic vesicle membrane [GO:0030672];cytosol [GO:0005829];-;mitochondrial outer membrane [GO:0005741]	peroxisome fission [GO:0016559];rhythmic process [GO:0048511];-;mitochondrial fission [GO:0000266];GTPase activity [GO:0003924];GTP binding [GO:0005525];-;lipid binding [GO:0008289];Golgi apparatus [GO:0005794];peroxisome [GO:0005777];clathrin-coated pit [GO:0005905];synaptic vesicle membrane [GO:0030672];cytosol [GO:0005829];-;mitochondrial outer membrane [GO:0005741]
B0UY40	COP1 E3 ubiquitin ligase		cop1	-	ubiquitin protein ligase activity [GO:0061630];metal ion binding [GO:0046872]	-	-;ubiquitin protein ligase activity [GO:0061630];metal ion binding [GO:0046872];-
F1REN0	Cullin 5a	327215	cul5a	protein ubiquitination [GO:0016567];SCF-dependent proteasomal ubiquitin-dependent protein catabolic process [GO:0031146];-	ubiquitin-protein transferase activity [GO:0004842];ubiquitin protein ligase binding [GO:0031625];-	cullin-RING ubiquitin ligase complex [GO:0031461];-;SCF ubiquitin ligase complex [GO:0019005];Cul5-RING ubiquitin ligase complex [GO:0031466]	protein ubiquitination [GO:0016567];SCF-dependent proteasomal ubiquitin-dependent protein catabolic process [GO:0031146];-;ubiquitin-protein transferase activity [GO:0004842];ubiquitin protein ligase binding [GO:0031625];-;cullin-RING ubiquitin ligase complex [GO:0031461];-;SCF ubiquitin ligase complex [GO:0019005];Cul5-RING ubiquitin ligase complex [GO:0031466]
F8W4G8	Fragile X mental retardation, autosomal homolog 1		fxr1	heart development [GO:0007507];positive regulation of response to DNA damage stimulus [GO:2001022];regulation of alternative mRNA splicing, via spliceosome [GO:0000381];skeletal muscle tissue development [GO:0007519];somitogenesis [GO:0001756];regulation of filopodium assembly [GO:0051489];muscle fiber development [GO:0048747];positive regulation of protein phosphorylation [GO:0001934];positive r…	translation regulator activity [GO:0045182];protein homodimerization activity [GO:0042803];-;mRNA 3'-UTR binding [GO:0003730]	axon [GO:0030424];cytoplasmic ribonucleoprotein granule [GO:0036464];dendritic spine [GO:0043197];neuronal cell body [GO:0043025];membrane [GO:0016020];growth cone [GO:0030426];nucleus [GO:0005634];postsynaptic density [GO:0014069];dendritic spine neck [GO:0044326];presynapse [GO:0098793];polysome [GO:0005844];-;dendritic filopodium [GO:1902737]	heart development [GO:0007507];positive regulation of response to DNA damage stimulus [GO:2001022];regulation of alternative mRNA splicing, via spliceosome [GO:0000381];skeletal muscle tissue development [GO:0007519];somitogenesis [GO:0001756];regulation of filopodium assembly [GO:0051489];muscle fiber development [GO:0048747];positive regulation of protein phosphorylation [GO:0001934];positive r…
F1R653	Histone deacetylase 1		hdac1	melanocyte differentiation [GO:0030318];epithelial cell proliferation [GO:0050673];digestive tract development [GO:0048565];exocrine pancreas development [GO:0031017];osteoblast proliferation [GO:0033687];retina morphogenesis in camera-type eye [GO:0060042];dorsal/ventral pattern formation [GO:0009953];embryonic skeletal system development [GO:0048706];peripheral nervous system neuron development…	transcription corepressor activity [GO:0003714];NAD-dependent histone deacetylase activity (H3-K14 specific) [GO:0032041];histone deacetylase activity [GO:0004407];metal ion binding [GO:0046872];-	-;histone deacetylase complex [GO:0000118]	melanocyte differentiation [GO:0030318];epithelial cell proliferation [GO:0050673];digestive tract development [GO:0048565];exocrine pancreas development [GO:0031017];osteoblast proliferation [GO:0033687];retina morphogenesis in camera-type eye [GO:0060042];dorsal/ventral pattern formation [GO:0009953];embryonic skeletal system development [GO:0048706];peripheral nervous system neuron development…
Q6TNU7	Origin recognition complex subunit 3		orc3	-;DNA replication initiation [GO:0006270];pre-replicative complex assembly involved in nuclear cell cycle DNA replication [GO:0006267]	-;DNA replication origin binding [GO:0003688]	nuclear origin of replication recognition complex [GO:0005664];DNA replication preinitiation complex [GO:0031261];-;nuclear pre-replicative complex [GO:0005656]	-;DNA replication initiation [GO:0006270];pre-replicative complex assembly involved in nuclear cell cycle DNA replication [GO:0006267];-;DNA replication origin binding [GO:0003688];nuclear origin of replication recognition complex [GO:0005664];DNA replication preinitiation complex [GO:0031261];-;nuclear pre-replicative complex [GO:0005656]
Q7ZV01	Zgc:56304	406683	g3bp2b	stress granule assembly [GO:0034063];-;innate immune response [GO:0045087]	mRNA binding [GO:0003729];-	cytoplasmic stress granule [GO:0010494];-;ribonucleoprotein complex [GO:1990904];cytosol [GO:0005829]	stress granule assembly [GO:0034063];-;innate immune response [GO:0045087];mRNA binding [GO:0003729];-;cytoplasmic stress granule [GO:0010494];-;ribonucleoprotein complex [GO:1990904];cytosol [GO:0005829]
Q6NWJ4	DnaJ homolog subfamily C member 2	403080	dnajc2	regulation of translational fidelity [GO:0006450];positive regulation of transcription, DNA-templated [GO:0045893];'de novo' cotranslational protein folding [GO:0051083];-;chromatin organization [GO:0006325]	histone binding [GO:0042393];Hsp70 protein binding [GO:0030544];chromatin binding [GO:0003682];ubiquitin modification-dependent histone binding [GO:0061649];-;ribosome binding [GO:0043022]	nucleus [GO:0005634];-;cytosol [GO:0005829]	regulation of translational fidelity [GO:0006450];positive regulation of transcription, DNA-templated [GO:0045893];'de novo' cotranslational protein folding [GO:0051083];-;chromatin organization [GO:0006325];histone binding [GO:0042393];Hsp70 protein binding [GO:0030544];chromatin binding [GO:0003682];ubiquitin modification-dependent histone binding [GO:0061649];-;ribosome binding [GO:0043022];nu…
Q7ZU89	Coatomer subunit delta	399661	arcn1b	Golgi localization [GO:0051645];endoplasmic reticulum to Golgi vesicle-mediated transport [GO:0006888];retrograde vesicle-mediated transport, Golgi to endoplasmic reticulum [GO:0006890];-;protein transport [GO:0015031]	-	COPI vesicle coat [GO:0030126];-;Golgi membrane [GO:0000139];cytosol [GO:0005829]	Golgi localization [GO:0051645];endoplasmic reticulum to Golgi vesicle-mediated transport [GO:0006888];retrograde vesicle-mediated transport, Golgi to endoplasmic reticulum [GO:0006890];-;protein transport [GO:0015031];-;COPI vesicle coat [GO:0030126];-;Golgi membrane [GO:0000139];cytosol [GO:0005829]
A0A2R8QMV9	Signal recognition particle subunit SRP68		srp68	-;SRP-dependent cotranslational protein targeting to membrane [GO:0006614]	signal recognition particle binding [GO:0005047];-;endoplasmic reticulum signal peptide binding [GO:0030942];7S RNA binding [GO:0008312]	signal recognition particle, endoplasmic reticulum targeting [GO:0005786];-	-;SRP-dependent cotranslational protein targeting to membrane [GO:0006614];signal recognition particle binding [GO:0005047];-;endoplasmic reticulum signal peptide binding [GO:0030942];7S RNA binding [GO:0008312];signal recognition particle, endoplasmic reticulum targeting [GO:0005786];-
A0A2U3TVL4	Mini-chromosome maintenance complex-binding protein		mcmbp	-	-	nucleus [GO:0005634]	-;-;nucleus [GO:0005634]
Q08CG5	Geranylgeranyl transferase type-2 subunit alpha	767725	rabggta	protein geranylgeranylation [GO:0018344];-	zinc ion binding [GO:0008270];-;Rab geranylgeranyltransferase activity [GO:0004663]	-;Rab-protein geranylgeranyltransferase complex [GO:0005968];cytoplasm [GO:0005737]	protein geranylgeranylation [GO:0018344];-;zinc ion binding [GO:0008270];-;Rab geranylgeranyltransferase activity [GO:0004663];-;Rab-protein geranylgeranyltransferase complex [GO:0005968];cytoplasm [GO:0005737]
A0A0R4IFL5	26S proteasome non-ATPase regulatory subunit 2			proteasome-mediated ubiquitin-dependent protein catabolic process [GO:0043161];-;regulation of protein catabolic process [GO:0042176]	-;enzyme regulator activity [GO:0030234]	-;nucleus [GO:0005634];proteasome regulatory particle, base subcomplex [GO:0008540];proteasome storage granule [GO:0034515]	proteasome-mediated ubiquitin-dependent protein catabolic process [GO:0043161];-;regulation of protein catabolic process [GO:0042176];-;enzyme regulator activity [GO:0030234];-;nucleus [GO:0005634];proteasome regulatory particle, base subcomplex [GO:0008540];proteasome storage granule [GO:0034515]
Q5RGE6	Heat shock 70 kDa protein 14	565232	hspa14	vesicle-mediated transport [GO:0016192];cellular response to unfolded protein [GO:0034620];chaperone cofactor-dependent protein refolding [GO:0051085];-;protein refolding [GO:0042026]	ATPase activity [GO:0016887];ATP binding [GO:0005524];protein folding chaperone [GO:0044183];heat shock protein binding [GO:0031072];misfolded protein binding [GO:0051787];-;unfolded protein binding [GO:0051082]	cytoplasm [GO:0005737];plasma membrane [GO:0005886];nucleus [GO:0005634];cytosol [GO:0005829];-	vesicle-mediated transport [GO:0016192];cellular response to unfolded protein [GO:0034620];chaperone cofactor-dependent protein refolding [GO:0051085];-;protein refolding [GO:0042026];ATPase activity [GO:0016887];ATP binding [GO:0005524];protein folding chaperone [GO:0044183];heat shock protein binding [GO:0031072];misfolded protein binding [GO:0051787];-;unfolded protein binding [GO:0051082];cyt…
A0A2R8QD37	Bucky ball		buc	-	-	-	-
E7F3I8	RNA helicase	321931	dhx15	-	ATP binding [GO:0005524];RNA binding [GO:0003723];hydrolase activity [GO:0016787];-;RNA helicase activity [GO:0003724]	-;spliceosomal complex [GO:0005681]	-;ATP binding [GO:0005524];RNA binding [GO:0003723];hydrolase activity [GO:0016787];-;RNA helicase activity [GO:0003724];-;spliceosomal complex [GO:0005681]
A0A2R8Q548	PH domain-containing protein		si:dkey-30c15.10	mitotic cytokinesis [GO:0000281];-;septin ring organization [GO:0031106];actomyosin contractile ring assembly [GO:0000915]	-	actomyosin contractile ring [GO:0005826];-	mitotic cytokinesis [GO:0000281];-;septin ring organization [GO:0031106];actomyosin contractile ring assembly [GO:0000915];-;actomyosin contractile ring [GO:0005826];-
A0A2R8RT68	Uncharacterized protein		LOC100334195	-	-	-	-
Q6NXA4	Interleukin enhancer-binding factor 3 homolog	321868	ilf3	-;defense response to virus [GO:0051607]	mRNA 3'-UTR AU-rich region binding [GO:0035925];single-stranded RNA binding [GO:0003727];double-stranded RNA binding [GO:0003725];DNA binding [GO:0003677];-	-;nucleolus [GO:0005730];cytoplasm [GO:0005737]	-;defense response to virus [GO:0051607];mRNA 3'-UTR AU-rich region binding [GO:0035925];single-stranded RNA binding [GO:0003727];double-stranded RNA binding [GO:0003725];DNA binding [GO:0003677];-;-;nucleolus [GO:0005730];cytoplasm [GO:0005737]
A0A0B4J1A6	IGF-II mRNA-binding protein 1	558182	igf2bp1	mRNA transport [GO:0051028];-	RNA binding [GO:0003723];-	perinuclear region of cytoplasm [GO:0048471];filopodium [GO:0030175];growth cone [GO:0030426];nucleus [GO:0005634];lamellipodium [GO:0030027];-	mRNA transport [GO:0051028];-;RNA binding [GO:0003723];-;perinuclear region of cytoplasm [GO:0048471];filopodium [GO:0030175];growth cone [GO:0030426];nucleus [GO:0005634];lamellipodium [GO:0030027];-
F1QKS4	Calnexin	406757	canx	endoplasmic reticulum unfolded protein response [GO:0030968];-;posterior lateral line development [GO:0048916];protein folding [GO:0006457]	-;calcium ion binding [GO:0005509];unfolded protein binding [GO:0051082]	integral component of membrane [GO:0016021];-;endoplasmic reticulum membrane [GO:0005789]	endoplasmic reticulum unfolded protein response [GO:0030968];-;posterior lateral line development [GO:0048916];protein folding [GO:0006457];-;calcium ion binding [GO:0005509];unfolded protein binding [GO:0051082];integral component of membrane [GO:0016021];-;endoplasmic reticulum membrane [GO:0005789]
Q7ZVV7	Protein transport protein SEC23	327268	sec23b	cartilage development [GO:0051216];COPII-coated vesicle cargo loading [GO:0090110];embryonic neurocranium morphogenesis [GO:0048702];erythrocyte development [GO:0048821];intracellular protein transport [GO:0006886];-	zinc ion binding [GO:0008270];-;GTPase activator activity [GO:0005096]	COPII vesicle coat [GO:0030127];endoplasmic reticulum membrane [GO:0005789];cytosol [GO:0005829];endoplasmic reticulum exit site [GO:0070971];-	cartilage development [GO:0051216];COPII-coated vesicle cargo loading [GO:0090110];embryonic neurocranium morphogenesis [GO:0048702];erythrocyte development [GO:0048821];intracellular protein transport [GO:0006886];-;zinc ion binding [GO:0008270];-;GTPase activator activity [GO:0005096];COPII vesicle coat [GO:0030127];endoplasmic reticulum membrane [GO:0005789];cytosol [GO:0005829];endoplasmic re…
Q4QRG0	EWS RNA-binding protein 1b	322880	ewsr1b	central nervous system neuron development [GO:0021954];-;regulation of transcription, DNA-templated [GO:0006355];mitotic cell cycle [GO:0000278]	transcription coregulator activity [GO:0003712];RNA binding [GO:0003723];-;metal ion binding [GO:0046872]	nucleus [GO:0005634];-	central nervous system neuron development [GO:0021954];-;regulation of transcription, DNA-templated [GO:0006355];mitotic cell cycle [GO:0000278];transcription coregulator activity [GO:0003712];RNA binding [GO:0003723];-;metal ion binding [GO:0046872];nucleus [GO:0005634];-
X1WCT2	Si:ch73-15b2.5	558551	si:ch73-15b2.5	activation of GTPase activity [GO:0090630];-	guanyl-nucleotide exchange factor activity [GO:0005085];-	-;nucleus [GO:0005634];cytoplasm [GO:0005737]	activation of GTPase activity [GO:0090630];-;guanyl-nucleotide exchange factor activity [GO:0005085];-;-;nucleus [GO:0005634];cytoplasm [GO:0005737]
F1QGI2	SEC63 homolog, protein translocation regulator		sec63	myelination [GO:0042552];posttranslational protein targeting to endoplasmic reticulum membrane [GO:0006620];endoplasmic reticulum unfolded protein response [GO:0030968];SRP-dependent cotranslational protein targeting to membrane [GO:0006614];liver development [GO:0001889];posttranslational protein targeting to membrane, translocation [GO:0031204];-	protein transmembrane transporter activity [GO:0008320];RNA binding [GO:0003723];-	Sec62/Sec63 complex [GO:0031207];integral component of membrane [GO:0016021];-	myelination [GO:0042552];posttranslational protein targeting to endoplasmic reticulum membrane [GO:0006620];endoplasmic reticulum unfolded protein response [GO:0030968];SRP-dependent cotranslational protein targeting to membrane [GO:0006614];liver development [GO:0001889];posttranslational protein targeting to membrane, translocation [GO:0031204];-;protein transmembrane transporter activity [GO:0…
A2ARH3	Low-density lipoprotein receptor-related-protein 13		lrp13	-;endocytosis [GO:0006897]	-;calcium ion binding [GO:0005509];catalytic activity [GO:0003824]	integral component of membrane [GO:0016021];-	-;endocytosis [GO:0006897];-;calcium ion binding [GO:0005509];catalytic activity [GO:0003824];integral component of membrane [GO:0016021];-
A4VCF7	Ligand of numb-protein X 2b	564464	lnx2b	exocrine pancreas development [GO:0031017];protein ubiquitination [GO:0016567];-;protein K48-linked ubiquitination [GO:0070936]	ubiquitin-protein transferase activity [GO:0004842];-;metal ion binding [GO:0046872]	-	exocrine pancreas development [GO:0031017];protein ubiquitination [GO:0016567];-;protein K48-linked ubiquitination [GO:0070936];ubiquitin-protein transferase activity [GO:0004842];-;metal ion binding [GO:0046872];-
Q1ED16	Zgc:136367 protein	724002	acad9	-	fatty-acyl-CoA binding [GO:0000062];-;flavin adenine dinucleotide binding [GO:0050660];very-long-chain-acyl-CoA dehydrogenase activity [GO:0017099]	-;mitochondrion [GO:0005739]	-;fatty-acyl-CoA binding [GO:0000062];-;flavin adenine dinucleotide binding [GO:0050660];very-long-chain-acyl-CoA dehydrogenase activity [GO:0017099];-;mitochondrion [GO:0005739]
F8W4M7	Aconitate hydratase, mitochondrial		aco2	tricarboxylic acid cycle [GO:0006099];-	4 iron, 4 sulfur cluster binding [GO:0051539];citrate dehydratase activity [GO:0047780];metal ion binding [GO:0046872];aconitate hydratase activity [GO:0003994];-	mitochondrion [GO:0005739];-;cytosol [GO:0005829]	tricarboxylic acid cycle [GO:0006099];-;4 iron, 4 sulfur cluster binding [GO:0051539];citrate dehydratase activity [GO:0047780];metal ion binding [GO:0046872];aconitate hydratase activity [GO:0003994];-;mitochondrion [GO:0005739];-;cytosol [GO:0005829]
B8JLB0	Zona pellucida sperm-binding protein 3		zp3b	binding of sperm to zona pellucida [GO:0007339];-;positive regulation of acrosome reaction [GO:2000344];egg coat formation [GO:0035803]	acrosin binding [GO:0032190];structural constituent of egg coat [GO:0035804];-	integral component of membrane [GO:0016021];plasma membrane [GO:0005886];extracellular space [GO:0005615];-;extracellular matrix [GO:0031012]	binding of sperm to zona pellucida [GO:0007339];-;positive regulation of acrosome reaction [GO:2000344];egg coat formation [GO:0035803];acrosin binding [GO:0032190];structural constituent of egg coat [GO:0035804];-;integral component of membrane [GO:0016021];plasma membrane [GO:0005886];extracellular space [GO:0005615];-;extracellular matrix [GO:0031012]
F1QAF7	Poly [ADP-ribose] polymerase	100007906	parp2	protein poly-ADP-ribosylation [GO:0070212];-;double-strand break repair [GO:0006302]	protein ADP-ribosylase activity [GO:1990404];zinc ion binding [GO:0008270];NAD+ ADP-ribosyltransferase activity [GO:0003950];-	nucleolus [GO:0005730];-	protein poly-ADP-ribosylation [GO:0070212];-;double-strand break repair [GO:0006302];protein ADP-ribosylase activity [GO:1990404];zinc ion binding [GO:0008270];NAD+ ADP-ribosyltransferase activity [GO:0003950];-;nucleolus [GO:0005730];-
B8JLK7	Zinc finger CCCH domain-containing protein 15		zc3h15	-	metal ion binding [GO:0046872]	-	-;metal ion binding [GO:0046872];-
Q6NZ07	Nicalin-1	336844	ncl1	negative regulation of nodal signaling pathway involved in determination of lateral mesoderm left/right asymmetry [GO:1900176];regulation of signal transduction [GO:0009966];enteric nervous system development [GO:0048484];-	-;metalloexopeptidase activity [GO:0008235]	-;integral component of membrane [GO:0016021];plasma membrane [GO:0005886];endoplasmic reticulum membrane [GO:0005789]	negative regulation of nodal signaling pathway involved in determination of lateral mesoderm left/right asymmetry [GO:1900176];regulation of signal transduction [GO:0009966];enteric nervous system development [GO:0048484];-;-;metalloexopeptidase activity [GO:0008235];-;integral component of membrane [GO:0016021];plasma membrane [GO:0005886];endoplasmic reticulum membrane [GO:0005789]
F1R7M6	Leucyl-tRNA synthetase		lars2	leucyl-tRNA aminoacylation [GO:0006429];-;mitochondrial translation [GO:0032543]	ATP binding [GO:0005524];aminoacyl-tRNA editing activity [GO:0002161];-;leucine-tRNA ligase activity [GO:0004823]	-;mitochondrion [GO:0005739]	leucyl-tRNA aminoacylation [GO:0006429];-;mitochondrial translation [GO:0032543];ATP binding [GO:0005524];aminoacyl-tRNA editing activity [GO:0002161];-;leucine-tRNA ligase activity [GO:0004823];-;mitochondrion [GO:0005739]
Q7ZVQ8	Influenza virus NS1A-binding protein homolog B	334334	ivns1abpb	-	-	cytoskeleton [GO:0005856];nucleus [GO:0005634];cytoplasm [GO:0005737]	-;-;cytoskeleton [GO:0005856];nucleus [GO:0005634];cytoplasm [GO:0005737]
B8A5D3	Asparagine--tRNA ligase		nars1	asparaginyl-tRNA aminoacylation [GO:0006421];-	-;ATP binding [GO:0005524];nucleic acid binding [GO:0003676];asparagine-tRNA ligase activity [GO:0004816]	-	asparaginyl-tRNA aminoacylation [GO:0006421];-;-;ATP binding [GO:0005524];nucleic acid binding [GO:0003676];asparagine-tRNA ligase activity [GO:0004816];-
B8A5H2	Tousled-like kinase 1a	557765	tlk1a	chromosome segregation [GO:0007059];peptidyl-serine phosphorylation [GO:0018105];regulation of chromatin assembly or disassembly [GO:0001672];intracellular signal transduction [GO:0035556];-	protein serine/threonine kinase activity [GO:0004674];ATP binding [GO:0005524];-	nucleus [GO:0005634];-	chromosome segregation [GO:0007059];peptidyl-serine phosphorylation [GO:0018105];regulation of chromatin assembly or disassembly [GO:0001672];intracellular signal transduction [GO:0035556];-;protein serine/threonine kinase activity [GO:0004674];ATP binding [GO:0005524];-;nucleus [GO:0005634];-
E7F3N4	Marker of proliferation Ki-67	564521	mki67	cell cycle [GO:0007049];-	-	nucleus [GO:0005634];-	cell cycle [GO:0007049];-;-;nucleus [GO:0005634];-
Q32PS6	Myelin expression factor 2	641483	myef2	definitive hemopoiesis [GO:0060216];-;regulation of mRNA stability involved in response to oxidative stress [GO:2000815];regulation of transcription by RNA polymerase II [GO:0006357]	single-stranded DNA binding [GO:0003697];mRNA binding [GO:0003729];-	cytoplasm [GO:0005737];nucleus [GO:0005634];post-mRNA release spliceosomal complex [GO:0071014];-;ribonucleoprotein complex [GO:1990904]	definitive hemopoiesis [GO:0060216];-;regulation of mRNA stability involved in response to oxidative stress [GO:2000815];regulation of transcription by RNA polymerase II [GO:0006357];single-stranded DNA binding [GO:0003697];mRNA binding [GO:0003729];-;cytoplasm [GO:0005737];nucleus [GO:0005634];post-mRNA release spliceosomal complex [GO:0071014];-;ribonucleoprotein complex [GO:1990904]
A8KC30	Proteasome (Prosome, macropain) 26S subunit, ATPase, 1a		psmc1a	-;protein catabolic process [GO:0030163]	proteasome-activating ATPase activity [GO:0036402];ATP binding [GO:0005524];-;TBP-class protein binding [GO:0017025]	-;proteasome regulatory particle, base subcomplex [GO:0008540];nucleus [GO:0005634];cytoplasm [GO:0005737]	-;protein catabolic process [GO:0030163];proteasome-activating ATPase activity [GO:0036402];ATP binding [GO:0005524];-;TBP-class protein binding [GO:0017025];-;proteasome regulatory particle, base subcomplex [GO:0008540];nucleus [GO:0005634];cytoplasm [GO:0005737]
E9QB18	Nucleolin		ncl	heart looping [GO:0001947];rRNA transcription [GO:0009303];rRNA processing [GO:0006364];-	mRNA binding [GO:0003729];-;DNA binding [GO:0003677]	nucleolus [GO:0005730];cytoplasm [GO:0005737];nucleus [GO:0005634];-;ribonucleoprotein complex [GO:1990904]	heart looping [GO:0001947];rRNA transcription [GO:0009303];rRNA processing [GO:0006364];-;mRNA binding [GO:0003729];-;DNA binding [GO:0003677];nucleolus [GO:0005730];cytoplasm [GO:0005737];nucleus [GO:0005634];-;ribonucleoprotein complex [GO:1990904]
Q1LXD4	Histone-binding protein RBBP4		rbbp4	-	-	nucleus [GO:0005634]	-;-;nucleus [GO:0005634]
A7MBR5	Nop58 protein		nop58	ribosome biogenesis [GO:0042254];-	snoRNA binding [GO:0030515];-	small-subunit processome [GO:0032040];nucleolus [GO:0005730];box C/D RNP complex [GO:0031428];-	ribosome biogenesis [GO:0042254];-;snoRNA binding [GO:0030515];-;small-subunit processome [GO:0032040];nucleolus [GO:0005730];box C/D RNP complex [GO:0031428];-
A9JRG9	AFG3-like AAA ATPase 2	569168	afg3l2	cristae formation [GO:0042407];mitochondrial fusion [GO:0008053];-;protein-containing complex assembly [GO:0065003];mitochondrial protein processing [GO:0034982]	zinc ion binding [GO:0008270];metalloendopeptidase activity [GO:0004222];ATP binding [GO:0005524];ATP-dependent peptidase activity [GO:0004176];-	integral component of membrane [GO:0016021];-;mitochondrial inner membrane [GO:0005743]	cristae formation [GO:0042407];mitochondrial fusion [GO:0008053];-;protein-containing complex assembly [GO:0065003];mitochondrial protein processing [GO:0034982];zinc ion binding [GO:0008270];metalloendopeptidase activity [GO:0004222];ATP binding [GO:0005524];ATP-dependent peptidase activity [GO:0004176];-;integral component of membrane [GO:0016021];-;mitochondrial inner membrane [GO:0005743]
E7FAZ5	Heterochromatin protein 1-binding protein 3		hp1bp3	nucleosome assembly [GO:0006334];heterochromatin organization [GO:0070828];-;regulation of transcription, DNA-templated [GO:0006355]	nucleosome binding [GO:0031491];-;DNA binding [GO:0003677]	chromosome [GO:0005694];nucleus [GO:0005634];-;nucleosome [GO:0000786]	nucleosome assembly [GO:0006334];heterochromatin organization [GO:0070828];-;regulation of transcription, DNA-templated [GO:0006355];nucleosome binding [GO:0031491];-;DNA binding [GO:0003677];chromosome [GO:0005694];nucleus [GO:0005634];-;nucleosome [GO:0000786]
F1RCG7	Peptidylprolyl isomerase		fkbp4	-;chaperone-mediated protein folding [GO:0061077];protein peptidyl-prolyl isomerization [GO:0000413]	peptidyl-prolyl cis-trans isomerase activity [GO:0003755];-	-;cytoplasm [GO:0005737]	-;chaperone-mediated protein folding [GO:0061077];protein peptidyl-prolyl isomerization [GO:0000413];peptidyl-prolyl cis-trans isomerase activity [GO:0003755];-;-;cytoplasm [GO:0005737]
F1QIC0	Cystathionine beta-synthase		cbsb	cysteine biosynthetic process from serine [GO:0006535];cysteine biosynthetic process via cystathionine [GO:0019343];axis elongation [GO:0003401];hydrogen sulfide biosynthetic process [GO:0070814];transsulfuration [GO:0019346];regulation of homocysteine metabolic process [GO:0050666];-	pyridoxal phosphate binding [GO:0030170];heme binding [GO:0020037];-;cystathionine beta-synthase activity [GO:0004122]	-;cytoplasm [GO:0005737]	cysteine biosynthetic process from serine [GO:0006535];cysteine biosynthetic process via cystathionine [GO:0019343];axis elongation [GO:0003401];hydrogen sulfide biosynthetic process [GO:0070814];transsulfuration [GO:0019346];regulation of homocysteine metabolic process [GO:0050666];-;pyridoxal phosphate binding [GO:0030170];heme binding [GO:0020037];-;cystathionine beta-synthase activity [GO:000…
Q7ZVT2	Pyruvate kinase	335817	pkma	cellular response to insulin stimulus [GO:0032869];glycolytic process [GO:0006096];-	magnesium ion binding [GO:0000287];potassium ion binding [GO:0030955];pyruvate kinase activity [GO:0004743];kinase activity [GO:0016301];ATP binding [GO:0005524];-	-;cytoplasm [GO:0005737]	cellular response to insulin stimulus [GO:0032869];glycolytic process [GO:0006096];-;magnesium ion binding [GO:0000287];potassium ion binding [GO:0030955];pyruvate kinase activity [GO:0004743];kinase activity [GO:0016301];ATP binding [GO:0005524];-;-;cytoplasm [GO:0005737]
A0A0R4IZK0	Rac GTPase-activating protein 1	323197	racgap1	intracellular signal transduction [GO:0035556];mitotic cytokinesis [GO:0000281];microtubule cytoskeleton organization [GO:0000226]	-	-	intracellular signal transduction [GO:0035556];mitotic cytokinesis [GO:0000281];microtubule cytoskeleton organization [GO:0000226];-;-
B0S687	DNA polymerase alpha subunit B	322059	pola2	fin regeneration [GO:0031101];cell population proliferation [GO:0008283];-;DNA replication initiation [GO:0006270]	-;DNA binding [GO:0003677]	-;alpha DNA polymerase [GO:0005658]	fin regeneration [GO:0031101];cell population proliferation [GO:0008283];-;DNA replication initiation [GO:0006270];-;DNA binding [GO:0003677];-;alpha DNA polymerase [GO:0005658]
F8W627	Protein odr-4 homolog		odr4	protein localization [GO:0008104];-	-	integral component of membrane [GO:0016021];-	protein localization [GO:0008104];-;-;integral component of membrane [GO:0016021];-
Q7SX85	SEC14 domain and spectrin repeat-containing protein 1	360133	sestd1	blood vessel morphogenesis [GO:0048514]	-	-	blood vessel morphogenesis [GO:0048514];-;-
B8JHR9	Karyopherin (importin) beta 3	569455	kpnb3	protein import into nucleus [GO:0006606];-	nuclear localization sequence binding [GO:0008139];nuclear import signal receptor activity [GO:0061608];-	-;nucleus [GO:0005634];cytoplasm [GO:0005737]	protein import into nucleus [GO:0006606];-;nuclear localization sequence binding [GO:0008139];nuclear import signal receptor activity [GO:0061608];-;-;nucleus [GO:0005634];cytoplasm [GO:0005737]
Q68EG6	Zgc:91996	445480	xrcc1	single strand break repair [GO:0000012];-;base-excision repair [GO:0006284]	-;damaged DNA binding [GO:0003684]	nucleus [GO:0005634];-	single strand break repair [GO:0000012];-;base-excision repair [GO:0006284];-;damaged DNA binding [GO:0003684];nucleus [GO:0005634];-
A8WFR6	Hlcs protein		hlcs	histone biotinylation [GO:0071110];-;protein biotinylation [GO:0009305]	-;biotin-[acetyl-CoA-carboxylase] ligase activity [GO:0004077]	-;cytoplasm [GO:0005737]	histone biotinylation [GO:0071110];-;protein biotinylation [GO:0009305];-;biotin-[acetyl-CoA-carboxylase] ligase activity [GO:0004077];-;cytoplasm [GO:0005737]
Q7ZW27	Coatomer subunit delta	266982	arcn1a	Golgi localization [GO:0051645];endoplasmic reticulum to Golgi vesicle-mediated transport [GO:0006888];retrograde vesicle-mediated transport, Golgi to endoplasmic reticulum [GO:0006890];-;protein transport [GO:0015031]	-	COPI vesicle coat [GO:0030126];-;Golgi membrane [GO:0000139];cytosol [GO:0005829]	Golgi localization [GO:0051645];endoplasmic reticulum to Golgi vesicle-mediated transport [GO:0006888];retrograde vesicle-mediated transport, Golgi to endoplasmic reticulum [GO:0006890];-;protein transport [GO:0015031];-;COPI vesicle coat [GO:0030126];-;Golgi membrane [GO:0000139];cytosol [GO:0005829]
Q08BP8	Origin recognition complex subunit 2	768161	orc2	DNA replication [GO:0006260];-	-;DNA replication origin binding [GO:0003688]	nuclear origin of replication recognition complex [GO:0005664];-	DNA replication [GO:0006260];-;-;DNA replication origin binding [GO:0003688];nuclear origin of replication recognition complex [GO:0005664];-
A0A0R4ID77	Zgc:111868	556628		-	-	-	-
F1QV12	Cullin 1b		cul1b	protein ubiquitination [GO:0016567];SCF-dependent proteasomal ubiquitin-dependent protein catabolic process [GO:0031146];NIK/NF-kappaB signaling [GO:0038061];-	ubiquitin-protein transferase activity [GO:0004842];ubiquitin protein ligase binding [GO:0031625];-	cullin-RING ubiquitin ligase complex [GO:0031461];-;SCF ubiquitin ligase complex [GO:0019005]	protein ubiquitination [GO:0016567];SCF-dependent proteasomal ubiquitin-dependent protein catabolic process [GO:0031146];NIK/NF-kappaB signaling [GO:0038061];-;ubiquitin-protein transferase activity [GO:0004842];ubiquitin protein ligase binding [GO:0031625];-;cullin-RING ubiquitin ligase complex [GO:0031461];-;SCF ubiquitin ligase complex [GO:0019005]
E7FDR0	Eukaryotic translation initiation factor 4E nuclear import factor 1		eif4enif1	negative regulation of translation [GO:0017148];-	mRNA binding [GO:0003729];-	-;nucleus [GO:0005634];cytoplasm [GO:0005737];protein-containing complex [GO:0032991]	negative regulation of translation [GO:0017148];-;mRNA binding [GO:0003729];-;-;nucleus [GO:0005634];cytoplasm [GO:0005737];protein-containing complex [GO:0032991]
A7MBM0	Leucyl-tRNA synthetase	100126021	lars2	leucyl-tRNA aminoacylation [GO:0006429];-;mitochondrial translation [GO:0032543]	ATP binding [GO:0005524];aminoacyl-tRNA editing activity [GO:0002161];-;leucine-tRNA ligase activity [GO:0004823]	-;mitochondrion [GO:0005739]	leucyl-tRNA aminoacylation [GO:0006429];-;mitochondrial translation [GO:0032543];ATP binding [GO:0005524];aminoacyl-tRNA editing activity [GO:0002161];-;leucine-tRNA ligase activity [GO:0004823];-;mitochondrion [GO:0005739]
A0A2R8QT01	Ran GTPase-activating protein 1b		rangap1b	-;signal transduction [GO:0007165];positive regulation of GTPase activity [GO:0043547]	-;GTPase activator activity [GO:0005096]	-	-;signal transduction [GO:0007165];positive regulation of GTPase activity [GO:0043547];-;GTPase activator activity [GO:0005096];-
Q66HW5	Caseinolytic mitochondrial matrix peptidase chaperone subunit Xa	447842	clpxa	erythrocyte development [GO:0048821];proteolysis [GO:0006508];-;protein catabolic process [GO:0030163]	ATPase activity [GO:0016887];zinc ion binding [GO:0008270];ATP binding [GO:0005524];protein dimerization activity [GO:0046983];-	mitochondrial matrix [GO:0005759];-	erythrocyte development [GO:0048821];proteolysis [GO:0006508];-;protein catabolic process [GO:0030163];ATPase activity [GO:0016887];zinc ion binding [GO:0008270];ATP binding [GO:0005524];protein dimerization activity [GO:0046983];-;mitochondrial matrix [GO:0005759];-
F1RAN8	Uncharacterized protein		rap1gds1	-;positive regulation of GTPase activity [GO:0043547]	-;GTPase activator activity [GO:0005096]	-;cytosol [GO:0005829]	-;positive regulation of GTPase activity [GO:0043547];-;GTPase activator activity [GO:0005096];-;cytosol [GO:0005829]
Q6DC04	Histone-arginine methyltransferase CARM1	445251	carm1	histone H3-R17 methylation [GO:0034971];regulation of intracellular estrogen receptor signaling pathway [GO:0033146];regulation of skeletal muscle fiber development [GO:0048742];positive regulation of fat cell differentiation [GO:0045600];-;histone arginine methylation [GO:0034969]	transcription coactivator activity [GO:0003713];nuclear receptor coactivator activity [GO:0030374];transcription regulatory region sequence-specific DNA binding [GO:0000976];protein-arginine omega-N asymmetric methyltransferase activity [GO:0035242];S-adenosylmethionine-dependent methyltransferase activity [GO:0008757];histone methyltransferase activity (H3-R17 specific) [GO:0035642];lysine-acety…	nucleus [GO:0005634];-;cytosol [GO:0005829]	histone H3-R17 methylation [GO:0034971];regulation of intracellular estrogen receptor signaling pathway [GO:0033146];regulation of skeletal muscle fiber development [GO:0048742];positive regulation of fat cell differentiation [GO:0045600];-;histone arginine methylation [GO:0034969];transcription coactivator activity [GO:0003713];nuclear receptor coactivator activity [GO:0030374];transcription reg…
F1QEL4	Serine palmitoyltransferase, long chain base subunit 1		sptlc1	sphingosine biosynthetic process [GO:0046512];ceramide biosynthetic process [GO:0046513];-	pyridoxal phosphate binding [GO:0030170];serine C-palmitoyltransferase activity [GO:0004758];-	endoplasmic reticulum [GO:0005783];integral component of membrane [GO:0016021];-	sphingosine biosynthetic process [GO:0046512];ceramide biosynthetic process [GO:0046513];-;pyridoxal phosphate binding [GO:0030170];serine C-palmitoyltransferase activity [GO:0004758];-;endoplasmic reticulum [GO:0005783];integral component of membrane [GO:0016021];-
B8A609	RNA helicase	100136871	ddx43	-	ATP binding [GO:0005524];RNA binding [GO:0003723];-;RNA helicase activity [GO:0003724]	nucleus [GO:0005634];-	-;ATP binding [GO:0005524];RNA binding [GO:0003723];-;RNA helicase activity [GO:0003724];nucleus [GO:0005634];-
F1Q9S3	Zgc:66479	327541		-	-	integral component of membrane [GO:0016021]	-;-;integral component of membrane [GO:0016021]
B3DHD5	Si:ch211-188c16.1	562677	si:ch211-188c16.1	integrin-mediated signaling pathway [GO:0007229];-;protein localization to plasma membrane [GO:0072659];immune response [GO:0006955];T cell receptor signaling pathway [GO:0050852]	-	-;actin cytoskeleton [GO:0015629];plasma membrane [GO:0005886]	integrin-mediated signaling pathway [GO:0007229];-;protein localization to plasma membrane [GO:0072659];immune response [GO:0006955];T cell receptor signaling pathway [GO:0050852];-;-;actin cytoskeleton [GO:0015629];plasma membrane [GO:0005886]
Q7ZVS5	DNA helicase		mcm3l	DNA strand elongation involved in DNA replication [GO:0006271];double-strand break repair via break-induced replication [GO:0000727];mitotic DNA replication initiation [GO:1902975];pre-replicative complex assembly involved in nuclear cell cycle DNA replication [GO:0006267];-	DNA replication origin binding [GO:0003688];ATP binding [GO:0005524];single-stranded DNA binding [GO:0003697];hydrolase activity [GO:0016787];-;DNA helicase activity [GO:0003678]	MCM complex [GO:0042555];chromosome [GO:0005694];nucleus [GO:0005634];-	DNA strand elongation involved in DNA replication [GO:0006271];double-strand break repair via break-induced replication [GO:0000727];mitotic DNA replication initiation [GO:1902975];pre-replicative complex assembly involved in nuclear cell cycle DNA replication [GO:0006267];-;DNA replication origin binding [GO:0003688];ATP binding [GO:0005524];single-stranded DNA binding [GO:0003697];hydrolase act…
E7FAM5	E3 ubiquitin-protein ligase TRIM71		trim71	fibroblast growth factor receptor signaling pathway [GO:0008543];protein autoubiquitination [GO:0051865];miRNA metabolic process [GO:0010586];protein polyubiquitination [GO:0000209];miRNA mediated inhibition of translation [GO:0035278];regulation of neural precursor cell proliferation [GO:2000177];proteasome-mediated ubiquitin-dependent protein catabolic process [GO:0043161];negative regulation o…	ubiquitin protein ligase activity [GO:0061630];zinc ion binding [GO:0008270];miRNA binding [GO:0035198];ubiquitin-protein transferase activity [GO:0004842];-;translation repressor activity [GO:0030371]	-;P-body [GO:0000932]	fibroblast growth factor receptor signaling pathway [GO:0008543];protein autoubiquitination [GO:0051865];miRNA metabolic process [GO:0010586];protein polyubiquitination [GO:0000209];miRNA mediated inhibition of translation [GO:0035278];regulation of neural precursor cell proliferation [GO:2000177];proteasome-mediated ubiquitin-dependent protein catabolic process [GO:0043161];negative regulation o…
Q7T2A5	Eukaryotic translation initiation factor 3 subunit L	406402	eif3l	translational initiation [GO:0006413];-;formation of cytoplasmic translation initiation complex [GO:0001732]	-;translation initiation factor activity [GO:0003743]	eukaryotic translation initiation factor 3 complex [GO:0005852];eukaryotic 43S preinitiation complex [GO:0016282];-;eukaryotic 48S preinitiation complex [GO:0033290]	translational initiation [GO:0006413];-;formation of cytoplasmic translation initiation complex [GO:0001732];-;translation initiation factor activity [GO:0003743];eukaryotic translation initiation factor 3 complex [GO:0005852];eukaryotic 43S preinitiation complex [GO:0016282];-;eukaryotic 48S preinitiation complex [GO:0033290]
X1WG39	Argonaute RISC component 1	570775	ago1	regulation of translation [GO:0006417];-;gene silencing by RNA [GO:0031047]	RNA binding [GO:0003723];-	-;P-body [GO:0000932]	regulation of translation [GO:0006417];-;gene silencing by RNA [GO:0031047];RNA binding [GO:0003723];-;-;P-body [GO:0000932]
F1QGP1	Aldehyde dehydrogenase 16 family, member A1	492710	aldh16a1	-	oxidoreductase activity, acting on the aldehyde or oxo group of donors, NAD or NADP as acceptor [GO:0016620]	-	-;oxidoreductase activity, acting on the aldehyde or oxo group of donors, NAD or NADP as acceptor [GO:0016620];-
Q7ZTY4	Histone-binding protein RBBP7	322129	rbbp7	fin regeneration [GO:0031101];DNA replication [GO:0006260];chromatin organization [GO:0006325];-;hematopoietic progenitor cell differentiation [GO:0002244]	-	-;ESC/E(Z) complex [GO:0035098]	fin regeneration [GO:0031101];DNA replication [GO:0006260];chromatin organization [GO:0006325];-;hematopoietic progenitor cell differentiation [GO:0002244];-;-;ESC/E(Z) complex [GO:0035098]
Q6NYN3	Importin 7	321739	ipo7	protein import into nucleus [GO:0006606];-	-;small GTPase binding [GO:0031267]	-;nuclear envelope [GO:0005635];cytosol [GO:0005829]	protein import into nucleus [GO:0006606];-;-;small GTPase binding [GO:0031267];-;nuclear envelope [GO:0005635];cytosol [GO:0005829]
Q7SXD7	Zgc:66419	394086	hook2	cytoskeleton-dependent intracellular transport [GO:0030705];cytoplasmic microtubule organization [GO:0031122];-	dynein light intermediate chain binding [GO:0051959];microtubule binding [GO:0008017];-	-;cytoplasm [GO:0005737];centrosome [GO:0005813]	cytoskeleton-dependent intracellular transport [GO:0030705];cytoplasmic microtubule organization [GO:0031122];-;dynein light intermediate chain binding [GO:0051959];microtubule binding [GO:0008017];-;-;cytoplasm [GO:0005737];centrosome [GO:0005813]
Q803S1	SWI/SNF-related, matrix-associated, actin-dependent regulator of chromatin, subfamily e, member 1	322248	smarce1	endocardium morphogenesis [GO:0003160];negative regulation of transcription, DNA-templated [GO:0045892];-;ATP-dependent chromatin remodeling [GO:0043044]	nuclear receptor binding [GO:0016922];-	-;SWI/SNF complex [GO:0016514]	endocardium morphogenesis [GO:0003160];negative regulation of transcription, DNA-templated [GO:0045892];-;ATP-dependent chromatin remodeling [GO:0043044];nuclear receptor binding [GO:0016922];-;-;SWI/SNF complex [GO:0016514]
Q5BLF0	60S ribosomal export protein NMD3	541444	nmd3	-;ribosomal large subunit export from nucleus [GO:0000055]	-;ribosomal large subunit binding [GO:0043023]	nucleolus [GO:0005730];cytoplasm [GO:0005737];nucleoplasm [GO:0005654];nucleus [GO:0005634];-	-;ribosomal large subunit export from nucleus [GO:0000055];-;ribosomal large subunit binding [GO:0043023];nucleolus [GO:0005730];cytoplasm [GO:0005737];nucleoplasm [GO:0005654];nucleus [GO:0005634];-
D3KYK8	Molybdopterin molybdenumtransferase	555470	gphna	glycine receptor clustering [GO:0072579];postsynaptic neurotransmitter receptor diffusion trapping [GO:0098970];establishment of synaptic specificity at neuromuscular junction [GO:0007529];molybdopterin cofactor biosynthetic process [GO:0032324];molybdenum incorporation into molybdenum-molybdopterin complex [GO:0018315];gamma-aminobutyric acid receptor clustering [GO:0097112];Mo-molybdopterin cof…	molybdopterin molybdotransferase activity [GO:0061599];ATP binding [GO:0005524];molybdopterin adenylyltransferase activity [GO:0061598];metal ion binding [GO:0046872];-	cytoplasm [GO:0005737];postsynaptic specialization [GO:0099572];postsynaptic membrane [GO:0045211];dendrite [GO:0030425];postsynaptic specialization membrane [GO:0099634];cytosol [GO:0005829];-	glycine receptor clustering [GO:0072579];postsynaptic neurotransmitter receptor diffusion trapping [GO:0098970];establishment of synaptic specificity at neuromuscular junction [GO:0007529];molybdopterin cofactor biosynthetic process [GO:0032324];molybdenum incorporation into molybdenum-molybdopterin complex [GO:0018315];gamma-aminobutyric acid receptor clustering [GO:0097112];Mo-molybdopterin cof…
I3ISA3	Myosin, heavy chain 10, non-muscle	555454	myh10	midbrain-hindbrain boundary morphogenesis [GO:0021555];-;regulation of cell shape [GO:0008360];actin filament bundle distribution [GO:0070650]	ATP binding [GO:0005524];motor activity [GO:0003774];-;actin filament binding [GO:0051015]	myosin complex [GO:0016459];-	midbrain-hindbrain boundary morphogenesis [GO:0021555];-;regulation of cell shape [GO:0008360];actin filament bundle distribution [GO:0070650];ATP binding [GO:0005524];motor activity [GO:0003774];-;actin filament binding [GO:0051015];myosin complex [GO:0016459];-
B3DIX5	Lemd3 protein		lemd3	negative regulation of BMP signaling pathway [GO:0030514];regulation of intracellular signal transduction [GO:1902531];-;cerebellum vasculature development [GO:0061300];nuclear envelope organization [GO:0006998]	chromatin DNA binding [GO:0031490];-	-;integral component of nuclear inner membrane [GO:0005639]	negative regulation of BMP signaling pathway [GO:0030514];regulation of intracellular signal transduction [GO:1902531];-;cerebellum vasculature development [GO:0061300];nuclear envelope organization [GO:0006998];chromatin DNA binding [GO:0031490];-;-;integral component of nuclear inner membrane [GO:0005639]
A0A2R8QHV3	Protein arginine methyltransferase 3		prmt3	-	protein-arginine N-methyltransferase activity [GO:0016274];S-adenosylmethionine-dependent methyltransferase activity [GO:0008757]	-	-;protein-arginine N-methyltransferase activity [GO:0016274];S-adenosylmethionine-dependent methyltransferase activity [GO:0008757];-
F1RA38	BUB1 mitotic checkpoint serine/threonine kinase Ba		bub1ba	meiotic sister chromatid cohesion, centromeric [GO:0051754];-;mitotic spindle assembly checkpoint [GO:0007094]	protein kinase activity [GO:0004672];-	-;condensed nuclear chromosome kinetochore [GO:0000778]	meiotic sister chromatid cohesion, centromeric [GO:0051754];-;mitotic spindle assembly checkpoint [GO:0007094];protein kinase activity [GO:0004672];-;-;condensed nuclear chromosome kinetochore [GO:0000778]
A3KMS7	SNW domain-containing protein 1		snw1	mRNA splicing, via spliceosome [GO:0000398];-;neural crest formation [GO:0014029];positive regulation of BMP signaling pathway [GO:0030513]	-	-;spliceosomal complex [GO:0005681]	mRNA splicing, via spliceosome [GO:0000398];-;neural crest formation [GO:0014029];positive regulation of BMP signaling pathway [GO:0030513];-;-;spliceosomal complex [GO:0005681]
E7FDV9	Cysteinyl-tRNA synthetase	368284	cars1	cysteinyl-tRNA aminoacylation [GO:0006423];-	ATP binding [GO:0005524];cysteine-tRNA ligase activity [GO:0004817];-;metal ion binding [GO:0046872]	-;cytoplasm [GO:0005737]	cysteinyl-tRNA aminoacylation [GO:0006423];-;ATP binding [GO:0005524];cysteine-tRNA ligase activity [GO:0004817];-;metal ion binding [GO:0046872];-;cytoplasm [GO:0005737]
Q7ZSY6	Metallothionein-2	100174951	mt2	positive regulation of cell migration involved in sprouting angiogenesis [GO:0090050];response to copper ion [GO:0046688];response to methylmercury [GO:0051597];response to zinc ion [GO:0010043];response to cadmium ion [GO:0046686];response to metal ion [GO:0010038];angiogenesis [GO:0001525];-;positive regulation of vascular endothelial growth factor production [GO:0010575]	-;metal ion binding [GO:0046872]	-	positive regulation of cell migration involved in sprouting angiogenesis [GO:0090050];response to copper ion [GO:0046688];response to methylmercury [GO:0051597];response to zinc ion [GO:0010043];response to cadmium ion [GO:0046686];response to metal ion [GO:0010038];angiogenesis [GO:0001525];-;positive regulation of vascular endothelial growth factor production [GO:0010575];-;metal ion binding [G…
A0A2R8PXU7	SET domain-containing protein		LOC101883274	-	-	-	-
Q6NWC6	Cleavage and polyadenylation specificity factor subunit 6	327069	cpsf6	protein heterotetramerization [GO:0051290];mRNA alternative polyadenylation [GO:0110104];messenger ribonucleoprotein complex assembly [GO:1990120];mRNA processing [GO:0006397];-;positive regulation of RNA export from nucleus [GO:0046833]	mRNA binding [GO:0003729];-	mRNA cleavage factor complex [GO:0005849];perichromatin fibrils [GO:0005726];cytoplasm [GO:0005737];nucleoplasm [GO:0005654];interchromatin granule [GO:0035061];nucleus [GO:0005634];nuclear speck [GO:0016607];paraspeckles [GO:0042382];-	protein heterotetramerization [GO:0051290];mRNA alternative polyadenylation [GO:0110104];messenger ribonucleoprotein complex assembly [GO:1990120];mRNA processing [GO:0006397];-;positive regulation of RNA export from nucleus [GO:0046833];mRNA binding [GO:0003729];-;mRNA cleavage factor complex [GO:0005849];perichromatin fibrils [GO:0005726];cytoplasm [GO:0005737];nucleoplasm [GO:0005654];interchr…
F6NZ60	Glucuronokinase with putative uridyl pyrophosphorylase	569254	gkup	-;biosynthetic process [GO:0009058]	nucleotidyltransferase activity [GO:0016779];ATP binding [GO:0005524];-;glucuronokinase activity [GO:0047940]	-	-;biosynthetic process [GO:0009058];nucleotidyltransferase activity [GO:0016779];ATP binding [GO:0005524];-;glucuronokinase activity [GO:0047940];-
Q6TGU6	RuvB-like helicase		ruvbl1	DNA repair [GO:0006281];DNA recombination [GO:0006310];-	ATP binding [GO:0005524];5'-3' DNA helicase activity [GO:0043139];-;hydrolase activity [GO:0016787]	-;R2TP complex [GO:0097255];Ino80 complex [GO:0031011];NuA4 histone acetyltransferase complex [GO:0035267]	DNA repair [GO:0006281];DNA recombination [GO:0006310];-;ATP binding [GO:0005524];5'-3' DNA helicase activity [GO:0043139];-;hydrolase activity [GO:0016787];-;R2TP complex [GO:0097255];Ino80 complex [GO:0031011];NuA4 histone acetyltransferase complex [GO:0035267]
B0V1J5	Checkpoint kinase 2		chek2	cellular response to DNA damage stimulus [GO:0006974];signal transduction in response to DNA damage [GO:0042770];mitotic DNA damage checkpoint [GO:0044773];-	protein serine/threonine kinase activity [GO:0004674];ATP binding [GO:0005524];-	-;nucleus [GO:0005634];cytoplasm [GO:0005737]	cellular response to DNA damage stimulus [GO:0006974];signal transduction in response to DNA damage [GO:0042770];mitotic DNA damage checkpoint [GO:0044773];-;protein serine/threonine kinase activity [GO:0004674];ATP binding [GO:0005524];-;-;nucleus [GO:0005634];cytoplasm [GO:0005737]
Q498Z9	Dyskeratosis congenita 1, dyskerin		dkc1	mRNA pseudouridine synthesis [GO:1990481];snRNA pseudouridine synthesis [GO:0031120];box H/ACA RNA 3'-end processing [GO:0000495];rRNA pseudouridine synthesis [GO:0031118];definitive hemopoiesis [GO:0060216];rRNA processing [GO:0006364];-	RNA binding [GO:0003723];-;pseudouridine synthase activity [GO:0009982]	box H/ACA snoRNP complex [GO:0031429];-	mRNA pseudouridine synthesis [GO:1990481];snRNA pseudouridine synthesis [GO:0031120];box H/ACA RNA 3'-end processing [GO:0000495];rRNA pseudouridine synthesis [GO:0031118];definitive hemopoiesis [GO:0060216];rRNA processing [GO:0006364];-;RNA binding [GO:0003723];-;pseudouridine synthase activity [GO:0009982];box H/ACA snoRNP complex [GO:0031429];-
F8W4M8	Junction plakoglobin		jupb	positive regulation of transcription by RNA polymerase II [GO:0045944];-;desmosome assembly [GO:0002159];cell adhesion [GO:0007155]	transcription coactivator activity [GO:0003713];alpha-catenin binding [GO:0045294];protein phosphatase binding [GO:0019903];nuclear hormone receptor binding [GO:0035257];structural molecule activity [GO:0005198];cadherin binding [GO:0045296];-	adherens junction [GO:0005912];cytoplasm [GO:0005737];catenin complex [GO:0016342];desmosome [GO:0030057];-	positive regulation of transcription by RNA polymerase II [GO:0045944];-;desmosome assembly [GO:0002159];cell adhesion [GO:0007155];transcription coactivator activity [GO:0003713];alpha-catenin binding [GO:0045294];protein phosphatase binding [GO:0019903];nuclear hormone receptor binding [GO:0035257];structural molecule activity [GO:0005198];cadherin binding [GO:0045296];-;adherens junction [GO:0…
Q08BY1	Mediator of RNA polymerase II transcription subunit 17	567560	med17	-;regulation of transcription by RNA polymerase II [GO:0006357]	transcription coregulator activity [GO:0003712];-	core mediator complex [GO:0070847];-;mediator complex [GO:0016592]	-;regulation of transcription by RNA polymerase II [GO:0006357];transcription coregulator activity [GO:0003712];-;core mediator complex [GO:0070847];-;mediator complex [GO:0016592]
Q6NUT6	A kinase (PRKA) anchor protein 8-like		akap8l	-	kinase activity [GO:0016301];-;DNA binding [GO:0003677]	nucleus [GO:0005634];-	-;kinase activity [GO:0016301];-;DNA binding [GO:0003677];nucleus [GO:0005634];-
F1QDQ6	Zinc finger, HIT-type-containing 2		znhit2	-	metal ion binding [GO:0046872]	-	-;metal ion binding [GO:0046872];-
B1WB97	LOC556726 protein		ctnnd1	cell-cell adhesion [GO:0098609];cell-cell junction assembly [GO:0007043];posterior lateral line neuromast primordium migration [GO:0048920];cell migration involved in gastrulation [GO:0042074];-;mesodermal cell migration [GO:0008078]	cadherin binding [GO:0045296];-	adherens junction [GO:0005912];cytoplasm [GO:0005737];plasma membrane [GO:0005886];nucleus [GO:0005634];-	cell-cell adhesion [GO:0098609];cell-cell junction assembly [GO:0007043];posterior lateral line neuromast primordium migration [GO:0048920];cell migration involved in gastrulation [GO:0042074];-;mesodermal cell migration [GO:0008078];cadherin binding [GO:0045296];-;adherens junction [GO:0005912];cytoplasm [GO:0005737];plasma membrane [GO:0005886];nucleus [GO:0005634];-
F1QJE5	Protein phosphatase, Mg2+/Mn2+-dependent, 1G	368275	ppm1g	protein dephosphorylation [GO:0006470];-;central nervous system development [GO:0007417]	-;metal ion binding [GO:0046872];protein serine/threonine phosphatase activity [GO:0004722]	nucleoplasm [GO:0005654];-	protein dephosphorylation [GO:0006470];-;central nervous system development [GO:0007417];-;metal ion binding [GO:0046872];protein serine/threonine phosphatase activity [GO:0004722];nucleoplasm [GO:0005654];-
A4QP71	Nap1l4a protein	337155	nap1l4a	nucleosome assembly [GO:0006334];-;hematopoietic progenitor cell differentiation [GO:0002244]	histone binding [GO:0042393];-;chromatin binding [GO:0003682]	nucleus [GO:0005634];chromatin [GO:0000785];-	nucleosome assembly [GO:0006334];-;hematopoietic progenitor cell differentiation [GO:0002244];histone binding [GO:0042393];-;chromatin binding [GO:0003682];nucleus [GO:0005634];chromatin [GO:0000785];-
Q7ZUL6	Polymerase (RNA) III (DNA directed) polypeptide E	336518	polr3e	transcription, DNA-templated [GO:0006351];-	-	RNA polymerase III complex [GO:0005666];-	transcription, DNA-templated [GO:0006351];-;-;RNA polymerase III complex [GO:0005666];-
Q6DBY0	Nuclear pore complex protein Nup85	445231	nup85	positive regulation of transcription, DNA-templated [GO:0045893];protein import into nucleus [GO:0006606];mRNA export from nucleus [GO:0006406];nephron development [GO:0072006];-	structural constituent of nuclear pore [GO:0017056];-	nuclear membrane [GO:0031965];-;nuclear pore outer ring [GO:0031080]	positive regulation of transcription, DNA-templated [GO:0045893];protein import into nucleus [GO:0006606];mRNA export from nucleus [GO:0006406];nephron development [GO:0072006];-;structural constituent of nuclear pore [GO:0017056];-;nuclear membrane [GO:0031965];-;nuclear pore outer ring [GO:0031080]
Q4V935	Cry4 protein		cry4	protein-chromophore linkage [GO:0018298];circadian regulation of gene expression [GO:0032922];-;entrainment of circadian clock by photoperiod [GO:0043153]	photoreceptor activity [GO:0009881];FAD binding [GO:0071949];-;DNA binding [GO:0003677]	-;nucleus [GO:0005634];cytoplasm [GO:0005737]	protein-chromophore linkage [GO:0018298];circadian regulation of gene expression [GO:0032922];-;entrainment of circadian clock by photoperiod [GO:0043153];photoreceptor activity [GO:0009881];FAD binding [GO:0071949];-;DNA binding [GO:0003677];-;nucleus [GO:0005634];cytoplasm [GO:0005737]
F1QUB4	Tripartite motif-containing 36		trim36	-;regulation of cell cycle [GO:0051726]	ubiquitin-protein transferase activity [GO:0004842];zinc ion binding [GO:0008270];-	-;cytoskeleton [GO:0005856];cytoplasm [GO:0005737]	-;regulation of cell cycle [GO:0051726];ubiquitin-protein transferase activity [GO:0004842];zinc ion binding [GO:0008270];-;-;cytoskeleton [GO:0005856];cytoplasm [GO:0005737]
B0S7S1	DNA helicase		mcm6l	DNA replication initiation [GO:0006270];mitotic DNA replication [GO:1902969];double-strand break repair via break-induced replication [GO:0000727];DNA unwinding involved in DNA replication [GO:0006268];pre-replicative complex assembly involved in nuclear cell cycle DNA replication [GO:0006267];-	DNA replication origin binding [GO:0003688];ATP binding [GO:0005524];single-stranded DNA binding [GO:0003697];hydrolase activity [GO:0016787];-;DNA helicase activity [GO:0003678]	MCM complex [GO:0042555];nucleus [GO:0005634];-	DNA replication initiation [GO:0006270];mitotic DNA replication [GO:1902969];double-strand break repair via break-induced replication [GO:0000727];DNA unwinding involved in DNA replication [GO:0006268];pre-replicative complex assembly involved in nuclear cell cycle DNA replication [GO:0006267];-;DNA replication origin binding [GO:0003688];ATP binding [GO:0005524];single-stranded DNA binding [GO:0…
E7FGD0	Apoptosis-inducing factor mitochondria-associated 4	791218	aifm4	-	2 iron, 2 sulfur cluster binding [GO:0051537];metal ion binding [GO:0046872];flavin adenine dinucleotide binding [GO:0050660];oxidoreductase activity [GO:0016491]	-	-;2 iron, 2 sulfur cluster binding [GO:0051537];metal ion binding [GO:0046872];flavin adenine dinucleotide binding [GO:0050660];oxidoreductase activity [GO:0016491];-
A0A0G2L3U3	Nucleus accumbens-associated 1, BEN and BTB (POZ) domain-containing a		nacc1a	-;regulation of transcription by RNA polymerase II [GO:0006357]	RNA polymerase II cis-regulatory region sequence-specific DNA binding [GO:0000978];-;DNA-binding transcription factor activity, RNA polymerase II-specific [GO:0000981]	-	-;regulation of transcription by RNA polymerase II [GO:0006357];RNA polymerase II cis-regulatory region sequence-specific DNA binding [GO:0000978];-;DNA-binding transcription factor activity, RNA polymerase II-specific [GO:0000981];-
Q7ZUC5	Protein kinase C delta type	334571	prkcda	peptidyl-serine phosphorylation [GO:0018105];apoptotic process [GO:0006915];intracellular signal transduction [GO:0035556];cell cycle [GO:0007049];-	protein serine kinase activity [GO:0106310];protein threonine kinase activity [GO:0106311];ATP binding [GO:0005524];protein serine/threonine kinase activity [GO:0004674];-;calcium-dependent protein kinase C activity [GO:0004698]	perinuclear region of cytoplasm [GO:0048471];nucleus [GO:0005634];-;immunological synapse [GO:0001772]	peptidyl-serine phosphorylation [GO:0018105];apoptotic process [GO:0006915];intracellular signal transduction [GO:0035556];cell cycle [GO:0007049];-;protein serine kinase activity [GO:0106310];protein threonine kinase activity [GO:0106311];ATP binding [GO:0005524];protein serine/threonine kinase activity [GO:0004674];-;calcium-dependent protein kinase C activity [GO:0004698];perinuclear region of…
E7EXP6	PAN2-PAN3 deadenylation complex subunit PAN3	100126012	pan3	nuclear-transcribed mRNA poly(A) tail shortening [GO:0000289];positive regulation of cytoplasmic mRNA processing body assembly [GO:0010606];mRNA processing [GO:0006397];-;RNA phosphodiester bond hydrolysis, exonucleolytic [GO:0090503]	ATP binding [GO:0005524];RNA binding [GO:0003723];-;metal ion binding [GO:0046872]	PAN complex [GO:0031251];P-body [GO:0000932];-	nuclear-transcribed mRNA poly(A) tail shortening [GO:0000289];positive regulation of cytoplasmic mRNA processing body assembly [GO:0010606];mRNA processing [GO:0006397];-;RNA phosphodiester bond hydrolysis, exonucleolytic [GO:0090503];ATP binding [GO:0005524];RNA binding [GO:0003723];-;metal ion binding [GO:0046872];PAN complex [GO:0031251];P-body [GO:0000932];-
Q6PFK7	Protein-arginine deiminase	386792	padi2	histone citrullination [GO:0036414];-;vasculature development [GO:0001944]	-;calcium ion binding [GO:0005509];protein-arginine deiminase activity [GO:0004668]	-;nucleus [GO:0005634];cytoplasm [GO:0005737]	histone citrullination [GO:0036414];-;vasculature development [GO:0001944];-;calcium ion binding [GO:0005509];protein-arginine deiminase activity [GO:0004668];-;nucleus [GO:0005634];cytoplasm [GO:0005737]
A0A2R8PW20	Transportin 2 (importin 3, karyopherin beta 2b)		tnpo2	protein import into nucleus [GO:0006606];-	nuclear localization sequence binding [GO:0008139];nuclear import signal receptor activity [GO:0061608];-;small GTPase binding [GO:0031267]	-;nucleus [GO:0005634];cytoplasm [GO:0005737]	protein import into nucleus [GO:0006606];-;nuclear localization sequence binding [GO:0008139];nuclear import signal receptor activity [GO:0061608];-;small GTPase binding [GO:0031267];-;nucleus [GO:0005634];cytoplasm [GO:0005737]
F1RDB0	Tudor domain-containing protein 3		tdrd3	mRNA processing [GO:0006397];-;chromatin organization [GO:0006325]	RNA binding [GO:0003723];-	-;nucleus [GO:0005634];cytoplasm [GO:0005737]	mRNA processing [GO:0006397];-;chromatin organization [GO:0006325];RNA binding [GO:0003723];-;-;nucleus [GO:0005634];cytoplasm [GO:0005737]
Q6NYI5	2-hydroxyacyl-CoA lyase 1	406358	hacl1	fatty acid alpha-oxidation [GO:0001561];-	thiamine pyrophosphate binding [GO:0030976];-;magnesium ion binding [GO:0000287];lyase activity [GO:0016829]	peroxisome [GO:0005777];-	fatty acid alpha-oxidation [GO:0001561];-;thiamine pyrophosphate binding [GO:0030976];-;magnesium ion binding [GO:0000287];lyase activity [GO:0016829];peroxisome [GO:0005777];-
A0A1L1QZV6	Uncharacterized protein	108179095	si:dkey-172k15.19	-	-	-	-
A8WI00	Signal transducing adaptor molecule (SH3 domain and ITAM motif) 2	492497	stam2	intracellular protein transport [GO:0006886];-;signal transduction [GO:0007165]	-	-;endocytic vesicle [GO:0030139];intracellular membrane-bounded organelle [GO:0043231];early endosome membrane [GO:0031901]	intracellular protein transport [GO:0006886];-;signal transduction [GO:0007165];-;-;endocytic vesicle [GO:0030139];intracellular membrane-bounded organelle [GO:0043231];early endosome membrane [GO:0031901]
A7MBW8	Zp2l1 protein	555180	zp2l1	-	-	-	-
A0A2R8Q4S5	Protein kinase domain-containing protein		adck2	-	protein kinase activity [GO:0004672];ATP binding [GO:0005524]	-	-;protein kinase activity [GO:0004672];ATP binding [GO:0005524];-
B8JLL1	OMPdecase	393143	umps	'de novo' UMP biosynthetic process [GO:0044205];nucleoside metabolic process [GO:0009116];pyrimidine nucleobase biosynthetic process [GO:0019856];'de novo' pyrimidine nucleobase biosynthetic process [GO:0006207];-;UMP biosynthetic process [GO:0006222]	-;orotate phosphoribosyltransferase activity [GO:0004588];orotidine-5'-phosphate decarboxylase activity [GO:0004590]	-	'de novo' UMP biosynthetic process [GO:0044205];nucleoside metabolic process [GO:0009116];pyrimidine nucleobase biosynthetic process [GO:0019856];'de novo' pyrimidine nucleobase biosynthetic process [GO:0006207];-;UMP biosynthetic process [GO:0006222];-;orotate phosphoribosyltransferase activity [GO:0004588];orotidine-5'-phosphate decarboxylase activity [GO:0004590];-
A9JRA8	Kinesin-like protein	100136875	kif2c	-;microtubule-based movement [GO:0007018]	ATPase activity [GO:0016887];microtubule motor activity [GO:0003777];ATP binding [GO:0005524];microtubule binding [GO:0008017];ATP-dependent microtubule motor activity [GO:1990939];-	microtubule [GO:0005874];centrosome [GO:0005813];kinesin complex [GO:0005871];spindle [GO:0005819];-	-;microtubule-based movement [GO:0007018];ATPase activity [GO:0016887];microtubule motor activity [GO:0003777];ATP binding [GO:0005524];microtubule binding [GO:0008017];ATP-dependent microtubule motor activity [GO:1990939];-;microtubule [GO:0005874];centrosome [GO:0005813];kinesin complex [GO:0005871];spindle [GO:0005819];-
F1QNW8	DnaJ (Hsp40) homolog, subfamily C, member 7		dnajc7	-	-	-	-
A0A2R8QUZ6	Serine/threonine-protein kinase tousled-like 2	407732	tlk2	-	protein serine/threonine kinase activity [GO:0004674];ATP binding [GO:0005524];-	nucleus [GO:0005634];-	-;protein serine/threonine kinase activity [GO:0004674];ATP binding [GO:0005524];-;nucleus [GO:0005634];-
F1QYG1	Eukaryotic translation initiation factor 2A		eif2a	-	translation initiation factor activity [GO:0003743]	-	-;translation initiation factor activity [GO:0003743];-
A2RRV2	Arid3b protein	571249	arid3b	-;regulation of transcription by RNA polymerase II [GO:0006357]	-;DNA binding [GO:0003677]	nucleus [GO:0005634];-	-;regulation of transcription by RNA polymerase II [GO:0006357];-;DNA binding [GO:0003677];nucleus [GO:0005634];-
F1R6T0	Metastasis-associated 1 family, member 2		mta2	fin regeneration [GO:0031101];-;negative regulation of transcription by RNA polymerase II [GO:0000122];histone deacetylation [GO:0016575]	transcription coactivator activity [GO:0003713];RNA polymerase II repressing transcription factor binding [GO:0001103];zinc ion binding [GO:0008270];histone deacetylase binding [GO:0042826];transcription corepressor activity [GO:0003714];sequence-specific DNA binding [GO:0043565];-;chromatin binding [GO:0003682]	NuRD complex [GO:0016581];nucleoplasm [GO:0005654];-	fin regeneration [GO:0031101];-;negative regulation of transcription by RNA polymerase II [GO:0000122];histone deacetylation [GO:0016575];transcription coactivator activity [GO:0003713];RNA polymerase II repressing transcription factor binding [GO:0001103];zinc ion binding [GO:0008270];histone deacetylase binding [GO:0042826];transcription corepressor activity [GO:0003714];sequence-specific DNA b…
F1RBW3	Glucosidase 2 subunit beta		prkcsh	pronephros development [GO:0048793];N-glycan processing [GO:0006491];-;liver development [GO:0001889]	-;calcium ion binding [GO:0005509]	endoplasmic reticulum [GO:0005783];-;glucosidase II complex [GO:0017177]	pronephros development [GO:0048793];N-glycan processing [GO:0006491];-;liver development [GO:0001889];-;calcium ion binding [GO:0005509];endoplasmic reticulum [GO:0005783];-;glucosidase II complex [GO:0017177]
A0A0R4IRL8	Scavenger receptor class B, member 1	387260	scarb1	cholesterol efflux [GO:0033344];recognition of apoptotic cell [GO:0043654];cholesterol import [GO:0070508];-;plasma lipoprotein particle clearance [GO:0034381]	low-density lipoprotein particle binding [GO:0030169];-;scavenger receptor activity [GO:0005044];lipid binding [GO:0008289]	cytoplasm [GO:0005737];integral component of membrane [GO:0016021];caveola [GO:0005901];plasma membrane [GO:0005886];-	cholesterol efflux [GO:0033344];recognition of apoptotic cell [GO:0043654];cholesterol import [GO:0070508];-;plasma lipoprotein particle clearance [GO:0034381];low-density lipoprotein particle binding [GO:0030169];-;scavenger receptor activity [GO:0005044];lipid binding [GO:0008289];cytoplasm [GO:0005737];integral component of membrane [GO:0016021];caveola [GO:0005901];plasma membrane [GO:0005886…
A0A2R8RN29	Heterogeneous nuclear ribonucleoprotein L		hnrnpl	regulation of RNA splicing [GO:0043484];mRNA processing [GO:0006397];-	mRNA binding [GO:0003729];-	nucleus [GO:0005634];-	regulation of RNA splicing [GO:0043484];mRNA processing [GO:0006397];-;mRNA binding [GO:0003729];-;nucleus [GO:0005634];-
E7F427	Carnitine O-palmitoyltransferase		LOC100333227	carnitine metabolic process [GO:0009437];fatty acid beta-oxidation [GO:0006635];-;fatty acid metabolic process [GO:0006631]	carnitine O-palmitoyltransferase activity [GO:0004095];-	integral component of membrane [GO:0016021];-;mitochondrion [GO:0005739];mitochondrial outer membrane [GO:0005741]	carnitine metabolic process [GO:0009437];fatty acid beta-oxidation [GO:0006635];-;fatty acid metabolic process [GO:0006631];carnitine O-palmitoyltransferase activity [GO:0004095];-;integral component of membrane [GO:0016021];-;mitochondrion [GO:0005739];mitochondrial outer membrane [GO:0005741]
E9QFP8	Cleavage and polyadenylation-specific factor 3-like protein		ints11	-	-	nucleus [GO:0005634]	-;-;nucleus [GO:0005634]
A0A0R4IW61	Poly(A)-specific ribonuclease PARN	791461	parn	-;mRNA catabolic process [GO:0006402]	poly(A)-specific ribonuclease activity [GO:0004535];RNA binding [GO:0003723];-;metal ion binding [GO:0046872]	-;nucleus [GO:0005634];cytoplasm [GO:0005737]	-;mRNA catabolic process [GO:0006402];poly(A)-specific ribonuclease activity [GO:0004535];RNA binding [GO:0003723];-;metal ion binding [GO:0046872];-;nucleus [GO:0005634];cytoplasm [GO:0005737]
Q7SYB2	THO complex 1	373077	thoc1	mRNA export from nucleus [GO:0006406];-;signal transduction [GO:0007165];regulation of DNA-templated transcription, elongation [GO:0032784]	-	THO complex part of transcription export complex [GO:0000445];-	mRNA export from nucleus [GO:0006406];-;signal transduction [GO:0007165];regulation of DNA-templated transcription, elongation [GO:0032784];-;THO complex part of transcription export complex [GO:0000445];-
A1L230	Zgc:158614	791218	aifm4	-	2 iron, 2 sulfur cluster binding [GO:0051537];metal ion binding [GO:0046872];flavin adenine dinucleotide binding [GO:0050660];oxidoreductase activity [GO:0016491]	-	-;2 iron, 2 sulfur cluster binding [GO:0051537];metal ion binding [GO:0046872];flavin adenine dinucleotide binding [GO:0050660];oxidoreductase activity [GO:0016491];-
A0A0R4IRD0	Dolichyl-diphosphooligosaccharide--protein glycotransferase		stt3a	protein N-linked glycosylation via asparagine [GO:0018279];-;post-translational protein modification [GO:0043687]	dolichyl-diphosphooligosaccharide-protein glycotransferase activity [GO:0004579];-;metal ion binding [GO:0046872]	integral component of membrane [GO:0016021];-	protein N-linked glycosylation via asparagine [GO:0018279];-;post-translational protein modification [GO:0043687];dolichyl-diphosphooligosaccharide-protein glycotransferase activity [GO:0004579];-;metal ion binding [GO:0046872];integral component of membrane [GO:0016021];-
A0A2R8RR55	Uncharacterized protein			protein ubiquitination [GO:0016567];modification-dependent protein catabolic process [GO:0019941];-	ubiquitin protein ligase binding [GO:0031625];-;protein tag [GO:0031386]	-;nucleus [GO:0005634];cytoplasm [GO:0005737]	protein ubiquitination [GO:0016567];modification-dependent protein catabolic process [GO:0019941];-;ubiquitin protein ligase binding [GO:0031625];-;protein tag [GO:0031386];-;nucleus [GO:0005634];cytoplasm [GO:0005737]
Q08CT0	Zinc finger, MYND domain containing 11	553781	zmynd11	pathway-restricted SMAD protein phosphorylation [GO:0060389];negative regulation of BMP signaling pathway [GO:0030514];-	-;metal ion binding [GO:0046872]	-	pathway-restricted SMAD protein phosphorylation [GO:0060389];negative regulation of BMP signaling pathway [GO:0030514];-;-;metal ion binding [GO:0046872];-
E7FCS3	Zgc:165453			-	-;serine-type endopeptidase inhibitor activity [GO:0004867]	extracellular space [GO:0005615];-	-;-;serine-type endopeptidase inhibitor activity [GO:0004867];extracellular space [GO:0005615];-
Q6NZT2	Cerebellar degeneration-related protein 2-like	336227	cdr2l	-	-	-	-
A3QK15	Acetoacetyl-CoA synthetase	393984	aacs	fatty acid metabolic process [GO:0006631];positive regulation of insulin secretion [GO:0032024];-	ATP binding [GO:0005524];acetoacetate-CoA ligase activity [GO:0030729];-	-;cytosol [GO:0005829]	fatty acid metabolic process [GO:0006631];positive regulation of insulin secretion [GO:0032024];-;ATP binding [GO:0005524];acetoacetate-CoA ligase activity [GO:0030729];-;-;cytosol [GO:0005829]
Q6P125	Cirrhosis, autosomal recessive 1A (Cirhin)	406571	utp4	maturation of SSU-rRNA from tricistronic rRNA transcript (SSU-rRNA, 5.8S rRNA, LSU-rRNA) [GO:0000462];-;hepaticobiliary system process [GO:0061007]	-	small-subunit processome [GO:0032040];90S preribosome [GO:0030686];-;t-UTP complex [GO:0034455]	maturation of SSU-rRNA from tricistronic rRNA transcript (SSU-rRNA, 5.8S rRNA, LSU-rRNA) [GO:0000462];-;hepaticobiliary system process [GO:0061007];-;small-subunit processome [GO:0032040];90S preribosome [GO:0030686];-;t-UTP complex [GO:0034455]
Q6TGT0	Tubulin beta chain		tubb4b	-;microtubule cytoskeleton organization [GO:0000226];cilium assembly [GO:0060271];mitotic cell cycle [GO:0000278]	structural constituent of cytoskeleton [GO:0005200];GTPase activity [GO:0003924];GTP binding [GO:0005525];-	-;microtubule [GO:0005874];cytoplasm [GO:0005737]	-;microtubule cytoskeleton organization [GO:0000226];cilium assembly [GO:0060271];mitotic cell cycle [GO:0000278];structural constituent of cytoskeleton [GO:0005200];GTPase activity [GO:0003924];GTP binding [GO:0005525];-;-;microtubule [GO:0005874];cytoplasm [GO:0005737]
A0A0R4INW5	Zgc:152652			-	-	-	-
A0A1L1U0X8	Carnitine O-palmitoyltransferase	558088	cpt1aa	lymph vessel development [GO:0001945];carnitine metabolic process [GO:0009437];lymphangiogenesis [GO:0001946];fatty acid metabolic process [GO:0006631];fatty acid beta-oxidation [GO:0006635];-;regulation of fatty acid beta-oxidation [GO:0031998]	carnitine O-palmitoyltransferase activity [GO:0004095];-	integral component of membrane [GO:0016021];-;mitochondrion [GO:0005739];mitochondrial outer membrane [GO:0005741]	lymph vessel development [GO:0001945];carnitine metabolic process [GO:0009437];lymphangiogenesis [GO:0001946];fatty acid metabolic process [GO:0006631];fatty acid beta-oxidation [GO:0006635];-;regulation of fatty acid beta-oxidation [GO:0031998];carnitine O-palmitoyltransferase activity [GO:0004095];-;integral component of membrane [GO:0016021];-;mitochondrion [GO:0005739];mitochondrial outer mem…
A0A0R4IPV5	Protein disulfide-isomerase	406673	p4hb	response to endoplasmic reticulum stress [GO:0034976];-;protein folding [GO:0006457]	protein disulfide isomerase activity [GO:0003756];-	endoplasmic reticulum [GO:0005783];-;endoplasmic reticulum lumen [GO:0005788]	response to endoplasmic reticulum stress [GO:0034976];-;protein folding [GO:0006457];protein disulfide isomerase activity [GO:0003756];-;endoplasmic reticulum [GO:0005783];-;endoplasmic reticulum lumen [GO:0005788]
B0UXY9	Fas (TNFRSF6)-associated factor 1	406243	faf1	fin regeneration [GO:0031101];cartilage development [GO:0051216];pharyngeal system development [GO:0060037]	-	-	fin regeneration [GO:0031101];cartilage development [GO:0051216];pharyngeal system development [GO:0060037];-;-
A4QP88	MGC163038 protein	573145	khsrp	regulation of gene expression [GO:0010468];-;regulation of transcription, DNA-templated [GO:0006355]	mRNA binding [GO:0003729];-;mRNA 3'-UTR AU-rich region binding [GO:0035925]	-;nucleus [GO:0005634];cytoplasm [GO:0005737]	regulation of gene expression [GO:0010468];-;regulation of transcription, DNA-templated [GO:0006355];mRNA binding [GO:0003729];-;mRNA 3'-UTR AU-rich region binding [GO:0035925];-;nucleus [GO:0005634];cytoplasm [GO:0005737]
A0A2R8QL35	Tyrosine-protein phosphatase non-receptor type		ptpn11a	heart development [GO:0007507];heart jogging [GO:0003146];negative regulation of cell death [GO:0060548];MAPK cascade [GO:0000165];convergent extension involved in axis elongation [GO:0060028];convergent extension involved in gastrulation [GO:0060027];embryonic viscerocranium morphogenesis [GO:0048703];cell population proliferation [GO:0008283];-	protein tyrosine phosphatase activity [GO:0004725];-;phosphatase activity [GO:0016791]	-;cytoplasm [GO:0005737]	heart development [GO:0007507];heart jogging [GO:0003146];negative regulation of cell death [GO:0060548];MAPK cascade [GO:0000165];convergent extension involved in axis elongation [GO:0060028];convergent extension involved in gastrulation [GO:0060027];embryonic viscerocranium morphogenesis [GO:0048703];cell population proliferation [GO:0008283];-;protein tyrosine phosphatase activity [GO:0004725]…
A0A2R8QCN1	DNA topoisomerase I			chromosome segregation [GO:0007059];DNA replication [GO:0006260];DNA topological change [GO:0006265];chromatin remodeling [GO:0006338];-	DNA topoisomerase type I (single strand cut, ATP-independent) activity [GO:0003917];-;DNA binding [GO:0003677]	nucleolus [GO:0005730];chromosome [GO:0005694];-	chromosome segregation [GO:0007059];DNA replication [GO:0006260];DNA topological change [GO:0006265];chromatin remodeling [GO:0006338];-;DNA topoisomerase type I (single strand cut, ATP-independent) activity [GO:0003917];-;DNA binding [GO:0003677];nucleolus [GO:0005730];chromosome [GO:0005694];-
A0A2R8RQC2	Far upstream element (FUSE)-binding protein 1		fubp1	regulation of gene expression [GO:0010468];-;regulation of transcription, DNA-templated [GO:0006355]	mRNA binding [GO:0003729];-;mRNA 3'-UTR binding [GO:0003730]	-;nucleus [GO:0005634];cytoplasm [GO:0005737]	regulation of gene expression [GO:0010468];-;regulation of transcription, DNA-templated [GO:0006355];mRNA binding [GO:0003729];-;mRNA 3'-UTR binding [GO:0003730];-;nucleus [GO:0005634];cytoplasm [GO:0005737]
X1WEE6	Family with sequence similarity 98 member A	559900	fam98a	-	-	tRNA-splicing ligase complex [GO:0072669]	-;-;tRNA-splicing ligase complex [GO:0072669]
Q6PGZ8	Xab2 protein		xab2	mRNA splicing, via spliceosome [GO:0000398];-;generation of catalytic spliceosome for first transesterification step [GO:0000349]	-	post-mRNA release spliceosomal complex [GO:0071014];U2-type catalytic step 2 spliceosome [GO:0071007];Prp19 complex [GO:0000974];-	mRNA splicing, via spliceosome [GO:0000398];-;generation of catalytic spliceosome for first transesterification step [GO:0000349];-;post-mRNA release spliceosomal complex [GO:0071014];U2-type catalytic step 2 spliceosome [GO:0071007];Prp19 complex [GO:0000974];-
Q7SZE5	Protein transport protein Sec23A	406774	sec23a	cartilage development [GO:0051216];COPII-coated vesicle cargo loading [GO:0090110];pectoral fin morphogenesis [GO:0035138];embryonic neurocranium morphogenesis [GO:0048702];protein targeting [GO:0006605];-	zinc ion binding [GO:0008270];-;GTPase activator activity [GO:0005096]	COPII vesicle coat [GO:0030127];endoplasmic reticulum membrane [GO:0005789];cytosol [GO:0005829];extrinsic component of membrane [GO:0019898];endoplasmic reticulum exit site [GO:0070971];-	cartilage development [GO:0051216];COPII-coated vesicle cargo loading [GO:0090110];pectoral fin morphogenesis [GO:0035138];embryonic neurocranium morphogenesis [GO:0048702];protein targeting [GO:0006605];-;zinc ion binding [GO:0008270];-;GTPase activator activity [GO:0005096];COPII vesicle coat [GO:0030127];endoplasmic reticulum membrane [GO:0005789];cytosol [GO:0005829];extrinsic component of me…
E7F6H7	Dynein, cytoplasmic 1, intermediate chain 2a		dync1i2a	transport along microtubule [GO:0010970];-;microtubule-based movement [GO:0007018];mitotic spindle organization [GO:0007052]	dynein light chain binding [GO:0045503];-;dynein heavy chain binding [GO:0045504]	-;cytoplasm [GO:0005737];cytoplasmic dynein complex [GO:0005868]	transport along microtubule [GO:0010970];-;microtubule-based movement [GO:0007018];mitotic spindle organization [GO:0007052];dynein light chain binding [GO:0045503];-;dynein heavy chain binding [GO:0045504];-;cytoplasm [GO:0005737];cytoplasmic dynein complex [GO:0005868]
F1QJL4	DNA ligase	563276	lig3	double-strand break repair via alternative nonhomologous end joining [GO:0097681];DNA recombination [GO:0006310];mitochondrial DNA repair [GO:0043504];DNA biosynthetic process [GO:0071897];DNA ligation [GO:0006266];base-excision repair, DNA ligation [GO:0006288];-;lagging strand elongation [GO:0006273]	zinc ion binding [GO:0008270];ATP binding [GO:0005524];DNA ligase (ATP) activity [GO:0003910];DNA binding [GO:0003677];-	-;cytoplasm [GO:0005737];mitochondrion [GO:0005739];DNA ligase III-XRCC1 complex [GO:0070421]	double-strand break repair via alternative nonhomologous end joining [GO:0097681];DNA recombination [GO:0006310];mitochondrial DNA repair [GO:0043504];DNA biosynthetic process [GO:0071897];DNA ligation [GO:0006266];base-excision repair, DNA ligation [GO:0006288];-;lagging strand elongation [GO:0006273];zinc ion binding [GO:0008270];ATP binding [GO:0005524];DNA ligase (ATP) activity [GO:0003910];D…
A5PMY5	Signal transducing adaptor molecule (SH3 domain and ITAM motif) 1	386967	stam	-;protein transport to vacuole involved in ubiquitin-dependent protein catabolic process via the multivesicular body sorting pathway [GO:0043328]	-	ESCRT-0 complex [GO:0033565];-;early endosome membrane [GO:0031901]	-;protein transport to vacuole involved in ubiquitin-dependent protein catabolic process via the multivesicular body sorting pathway [GO:0043328];-;ESCRT-0 complex [GO:0033565];-;early endosome membrane [GO:0031901]
E7FC79	Si:cabz01113374.3	100330789	pdpr	-	-;oxidoreductase activity [GO:0016491]	mitochondrial matrix [GO:0005759];cytoplasm [GO:0005737];-;mitochondrion [GO:0005739]	-;-;oxidoreductase activity [GO:0016491];mitochondrial matrix [GO:0005759];cytoplasm [GO:0005737];-;mitochondrion [GO:0005739]
Q6DHT4	Aldehyde dehydrogenase 6 family, member A1	436647	aldh6a1	-;thymine catabolic process [GO:0006210];valine catabolic process [GO:0006574]	malonate-semialdehyde dehydrogenase (acetylating) activity [GO:0018478];-;methylmalonate-semialdehyde dehydrogenase (acylating) activity [GO:0004491]	-;mitochondrion [GO:0005739]	-;thymine catabolic process [GO:0006210];valine catabolic process [GO:0006574];malonate-semialdehyde dehydrogenase (acetylating) activity [GO:0018478];-;methylmalonate-semialdehyde dehydrogenase (acylating) activity [GO:0004491];-;mitochondrion [GO:0005739]
A0A140LG76	Multifunctional fusion protein		aldh4a1	proline catabolic process to glutamate [GO:0010133];-	-;1-pyrroline-5-carboxylate dehydrogenase activity [GO:0003842];oxidoreductase activity, acting on the aldehyde or oxo group of donors, NAD or NADP as acceptor [GO:0016620]	-	proline catabolic process to glutamate [GO:0010133];-;-;1-pyrroline-5-carboxylate dehydrogenase activity [GO:0003842];oxidoreductase activity, acting on the aldehyde or oxo group of donors, NAD or NADP as acceptor [GO:0016620];-
A0A2R8Q1P1	Inhibitor of nuclear factor kappa-B kinase subunit alpha		chuk	-	ATP binding [GO:0005524];IkappaB kinase activity [GO:0008384];-	-;nucleus [GO:0005634];cytoplasm [GO:0005737]	-;ATP binding [GO:0005524];IkappaB kinase activity [GO:0008384];-;-;nucleus [GO:0005634];cytoplasm [GO:0005737]
A0A2R8QJF6	Un-named hu7910		unm_hu7910	-;peptidyl-aspartic acid hydroxylation [GO:0042264]	peptide-aspartate beta-dioxygenase activity [GO:0004597];-	endoplasmic reticulum [GO:0005783];integral component of membrane [GO:0016021];-	-;peptidyl-aspartic acid hydroxylation [GO:0042264];peptide-aspartate beta-dioxygenase activity [GO:0004597];-;endoplasmic reticulum [GO:0005783];integral component of membrane [GO:0016021];-
A9JTA0	Zgc:86764			-;microtubule cytoskeleton organization [GO:0000226];mitotic spindle midzone assembly [GO:0051256]	microtubule binding [GO:0008017];-	-;mitotic spindle midzone [GO:1990023];cytoplasm [GO:0005737];spindle [GO:0005819]	-;microtubule cytoskeleton organization [GO:0000226];mitotic spindle midzone assembly [GO:0051256];microtubule binding [GO:0008017];-;-;mitotic spindle midzone [GO:1990023];cytoplasm [GO:0005737];spindle [GO:0005819]
A0A2R8QB22	Synovial sarcoma, X breakpoint 2-interacting protein a		ssx2ipa	-;determination of left/right symmetry [GO:0007368]	-	adherens junction [GO:0005912];ciliary basal body [GO:0036064];-;centrosome [GO:0005813]	-;determination of left/right symmetry [GO:0007368];-;adherens junction [GO:0005912];ciliary basal body [GO:0036064];-;centrosome [GO:0005813]
A0A2R8Q6G5	Acetyl-coenzyme A synthetase	436914	acss2	-;acetyl-CoA biosynthetic process from acetate [GO:0019427]	propionate-CoA ligase activity [GO:0050218];AMP binding [GO:0016208];ATP binding [GO:0005524];acetate-CoA ligase activity [GO:0003987];-	-	-;acetyl-CoA biosynthetic process from acetate [GO:0019427];propionate-CoA ligase activity [GO:0050218];AMP binding [GO:0016208];ATP binding [GO:0005524];acetate-CoA ligase activity [GO:0003987];-;-
A0A2R8RTX5	Metastasis-associated 1	794477	mta1	histone deacetylation [GO:0016575];double-strand break repair [GO:0006302];negative regulation of transcription by RNA polymerase II [GO:0000122];-;response to ionizing radiation [GO:0010212]	transcription coactivator activity [GO:0003713];RNA polymerase II repressing transcription factor binding [GO:0001103];zinc ion binding [GO:0008270];histone deacetylase binding [GO:0042826];transcription corepressor activity [GO:0003714];sequence-specific DNA binding [GO:0043565];-;chromatin binding [GO:0003682]	NuRD complex [GO:0016581];nucleoplasm [GO:0005654];-	histone deacetylation [GO:0016575];double-strand break repair [GO:0006302];negative regulation of transcription by RNA polymerase II [GO:0000122];-;response to ionizing radiation [GO:0010212];transcription coactivator activity [GO:0003713];RNA polymerase II repressing transcription factor binding [GO:0001103];zinc ion binding [GO:0008270];histone deacetylase binding [GO:0042826];transcription cor…
F1QS86	Si:dkey-46g23.5	562067	si:dkey-46g23.5	-	-;serine-type endopeptidase inhibitor activity [GO:0004867]	extracellular space [GO:0005615];-	-;-;serine-type endopeptidase inhibitor activity [GO:0004867];extracellular space [GO:0005615];-
F1Q6U0	Threonyl-tRNA synthetase			threonyl-tRNA aminoacylation [GO:0006435];-	threonine-tRNA ligase activity [GO:0004829];ATP binding [GO:0005524];-	-;cytoplasm [GO:0005737]	threonyl-tRNA aminoacylation [GO:0006435];-;threonine-tRNA ligase activity [GO:0004829];ATP binding [GO:0005524];-;-;cytoplasm [GO:0005737]
A0A2R8QM38	NLR family member X1		nlrx1	negative regulation of I-kappaB kinase/NF-kappaB signaling [GO:0043124];intracellular signal transduction [GO:0035556];-	-	-;mitochondrion [GO:0005739]	negative regulation of I-kappaB kinase/NF-kappaB signaling [GO:0043124];intracellular signal transduction [GO:0035556];-;-;-;mitochondrion [GO:0005739]
Q9PTK9	Kinesin-like protein		kifc1	mitotic spindle assembly [GO:0090307];-;microtubule-based movement [GO:0007018]	ATPase activity [GO:0016887];microtubule motor activity [GO:0003777];ATP binding [GO:0005524];microtubule binding [GO:0008017];ATP-dependent microtubule motor activity [GO:1990939];-	mitotic spindle [GO:0072686];microtubule [GO:0005874];kinesin complex [GO:0005871];nucleus [GO:0005634];microtubule organizing center [GO:0005815];-	mitotic spindle assembly [GO:0090307];-;microtubule-based movement [GO:0007018];ATPase activity [GO:0016887];microtubule motor activity [GO:0003777];ATP binding [GO:0005524];microtubule binding [GO:0008017];ATP-dependent microtubule motor activity [GO:1990939];-;mitotic spindle [GO:0072686];microtubule [GO:0005874];kinesin complex [GO:0005871];nucleus [GO:0005634];microtubule organizing center [G…
A0JMB5	Lrwd1 protein		lrwd1	-	-	-	-
A0A0R4IZG6	Polypyrimidine tract-binding protein 2a	541437	ptbp2a	regulation of RNA splicing [GO:0043484];mRNA processing [GO:0006397];-;RNA splicing [GO:0008380]	mRNA binding [GO:0003729];-	nucleus [GO:0005634];-	regulation of RNA splicing [GO:0043484];mRNA processing [GO:0006397];-;RNA splicing [GO:0008380];mRNA binding [GO:0003729];-;nucleus [GO:0005634];-
Q1ED17	DNA topoisomerase I	553496	top1l	chromosome segregation [GO:0007059];DNA replication [GO:0006260];DNA topological change [GO:0006265];chromatin remodeling [GO:0006338];-	DNA topoisomerase type I (single strand cut, ATP-independent) activity [GO:0003917];-;DNA binding [GO:0003677]	nucleolus [GO:0005730];chromosome [GO:0005694];-	chromosome segregation [GO:0007059];DNA replication [GO:0006260];DNA topological change [GO:0006265];chromatin remodeling [GO:0006338];-;DNA topoisomerase type I (single strand cut, ATP-independent) activity [GO:0003917];-;DNA binding [GO:0003677];nucleolus [GO:0005730];chromosome [GO:0005694];-
Q7ZUX1	DNA-directed RNA polymerase III subunit RPC3	393201	polr3c	transcription, DNA-templated [GO:0006351];-	DNA-directed 5'-3' RNA polymerase activity [GO:0003899];single-stranded DNA binding [GO:0003697];-	RNA polymerase III complex [GO:0005666];-	transcription, DNA-templated [GO:0006351];-;DNA-directed 5'-3' RNA polymerase activity [GO:0003899];single-stranded DNA binding [GO:0003697];-;RNA polymerase III complex [GO:0005666];-
Q1ECX9	Protein disulfide-isomerase A4	554998	pdia4	response to endoplasmic reticulum stress [GO:0034976];-;protein folding [GO:0006457]	protein disulfide isomerase activity [GO:0003756];-	cell surface [GO:0009986];endoplasmic reticulum [GO:0005783];-;endoplasmic reticulum lumen [GO:0005788]	response to endoplasmic reticulum stress [GO:0034976];-;protein folding [GO:0006457];protein disulfide isomerase activity [GO:0003756];-;cell surface [GO:0009986];endoplasmic reticulum [GO:0005783];-;endoplasmic reticulum lumen [GO:0005788]
A0JMG3	Zgc:153446 protein	563346	capn5a	proteolysis [GO:0006508];-	-;calcium-dependent cysteine-type endopeptidase activity [GO:0004198]	-;cytoplasm [GO:0005737]	proteolysis [GO:0006508];-;-;calcium-dependent cysteine-type endopeptidase activity [GO:0004198];-;cytoplasm [GO:0005737]
F1QZC1	RNA-binding fox-1 homolog 2		rbfox2	regulation of RNA splicing [GO:0043484];RNA splicing [GO:0008380];skeletal muscle fiber development [GO:0048741];cardiac muscle fiber development [GO:0048739];-	RNA binding [GO:0003723];-	-	regulation of RNA splicing [GO:0043484];RNA splicing [GO:0008380];skeletal muscle fiber development [GO:0048741];cardiac muscle fiber development [GO:0048739];-;RNA binding [GO:0003723];-;-
F1QF18	DDB1 and CUL4-associated factor 8		dcaf8	-	-	Cul4-RING E3 ubiquitin ligase complex [GO:0080008];cytoplasm [GO:0005737]	-;-;Cul4-RING E3 ubiquitin ligase complex [GO:0080008];cytoplasm [GO:0005737]
Q6NW46	WRN helicase-interacting protein 1	405856	wrnip1	DNA-dependent DNA replication [GO:0006261];DNA repair [GO:0006281];regulation of DNA repair [GO:0006282];-	enzyme activator activity [GO:0008047];ATP binding [GO:0005524];metal ion binding [GO:0046872];DNA binding [GO:0003677];single-stranded DNA helicase activity [GO:0017116];-	nucleus [GO:0005634];-	DNA-dependent DNA replication [GO:0006261];DNA repair [GO:0006281];regulation of DNA repair [GO:0006282];-;enzyme activator activity [GO:0008047];ATP binding [GO:0005524];metal ion binding [GO:0046872];DNA binding [GO:0003677];single-stranded DNA helicase activity [GO:0017116];-;nucleus [GO:0005634];-
A0A0R4IVZ0	Nucleoporin 153	571621	nup153	RNA export from nucleus [GO:0006405];protein import into nucleus [GO:0006606];-;angiogenesis [GO:0001525]	structural constituent of nuclear pore [GO:0017056];nuclear localization sequence binding [GO:0008139];-;metal ion binding [GO:0046872]	nuclear pore [GO:0005643];-	RNA export from nucleus [GO:0006405];protein import into nucleus [GO:0006606];-;angiogenesis [GO:0001525];structural constituent of nuclear pore [GO:0017056];nuclear localization sequence binding [GO:0008139];-;metal ion binding [GO:0046872];nuclear pore [GO:0005643];-
F1RCU4	TRIO and F-actin-binding protein b		triobpb	positive regulation of substrate adhesion-dependent cell spreading [GO:1900026];-;actin filament organization [GO:0007015]	-;actin filament binding [GO:0051015]	actin cytoskeleton [GO:0015629];-	positive regulation of substrate adhesion-dependent cell spreading [GO:1900026];-;actin filament organization [GO:0007015];-;actin filament binding [GO:0051015];actin cytoskeleton [GO:0015629];-
B7ZV47	Smpd4 protein		smpd4	-	sphingomyelin phosphodiesterase D activity [GO:0050290];-	integral component of membrane [GO:0016021];-	-;sphingomyelin phosphodiesterase D activity [GO:0050290];-;integral component of membrane [GO:0016021];-
E9QC45	Si:dkey-88l16.4		si:dkey-88l16.4	-	low-density lipoprotein particle receptor activity [GO:0005041];-;calcium ion binding [GO:0005509]	-;plasma membrane [GO:0005886];receptor complex [GO:0043235]	-;low-density lipoprotein particle receptor activity [GO:0005041];-;calcium ion binding [GO:0005509];-;plasma membrane [GO:0005886];receptor complex [GO:0043235]
Q7T397	Double-strand break repair protein		mre11a	meiotic DNA double-strand break formation [GO:0042138];double-strand break repair via homologous recombination [GO:0000724];telomere maintenance [GO:0000723];mitochondrial double-strand break repair via homologous recombination [GO:0097552];double-strand break repair via nonhomologous end joining [GO:0006303];-;intra-S DNA damage checkpoint [GO:0031573];mitotic G2 DNA damage checkpoint [GO:000709…	manganese ion binding [GO:0030145];3'-5'-exodeoxyribonuclease activity [GO:0008296];single-stranded DNA endodeoxyribonuclease activity [GO:0000014];-	Mre11 complex [GO:0030870];site of double-strand break [GO:0035861];-	meiotic DNA double-strand break formation [GO:0042138];double-strand break repair via homologous recombination [GO:0000724];telomere maintenance [GO:0000723];mitochondrial double-strand break repair via homologous recombination [GO:0097552];double-strand break repair via nonhomologous end joining [GO:0006303];-;intra-S DNA damage checkpoint [GO:0031573];mitotic G2 DNA damage checkpoint [GO:000709…
F1RE17	Acyl-CoA dehydrogenase family, member 11		acad11	-	oxidoreductase activity, acting on the CH-CH group of donors [GO:0016627];-;flavin adenine dinucleotide binding [GO:0050660]	-;mitochondrion [GO:0005739]	-;oxidoreductase activity, acting on the CH-CH group of donors [GO:0016627];-;flavin adenine dinucleotide binding [GO:0050660];-;mitochondrion [GO:0005739]
A0A2R8Q0U0	Si:dkey-108k21.21	100332815	si:dkey-108k21.21	negative regulation of DNA recombination [GO:0045910];negative regulation of chromatin silencing [GO:0031936];chromosome condensation [GO:0030261];nucleosome assembly [GO:0006334];-;nucleosome positioning [GO:0016584]	double-stranded DNA binding [GO:0003690];-;nucleosomal DNA binding [GO:0031492]	nucleus [GO:0005634];-;nucleosome [GO:0000786]	negative regulation of DNA recombination [GO:0045910];negative regulation of chromatin silencing [GO:0031936];chromosome condensation [GO:0030261];nucleosome assembly [GO:0006334];-;nucleosome positioning [GO:0016584];double-stranded DNA binding [GO:0003690];-;nucleosomal DNA binding [GO:0031492];nucleus [GO:0005634];-;nucleosome [GO:0000786]
Q7SYB8	Glycogen [starch] synthase	394155	gys1	glycogen biosynthetic process [GO:0005978];-	glycogen (starch) synthase activity [GO:0004373];-	-;cytoplasm [GO:0005737]	glycogen biosynthetic process [GO:0005978];-;glycogen (starch) synthase activity [GO:0004373];-;-;cytoplasm [GO:0005737]
H9GYT6	ATE_C domain-containing protein		ate1	-	arginyltransferase activity [GO:0004057]	-	-;arginyltransferase activity [GO:0004057];-
A8KB23	Zgc:171474 protein	100137113		-	-	-	-
Q32LU7	Pentatricopeptide repeat domain-containing protein 3, mitochondrial	553325	ptcd3	regulation of translation [GO:0006417];-;mitochondrial translation [GO:0032543]	ribosomal small subunit binding [GO:0043024];-;rRNA binding [GO:0019843]	ribosome [GO:0005840];-;mitochondrion [GO:0005739]	regulation of translation [GO:0006417];-;mitochondrial translation [GO:0032543];ribosomal small subunit binding [GO:0043024];-;rRNA binding [GO:0019843];ribosome [GO:0005840];-;mitochondrion [GO:0005739]
A0A0R4I9C7	POU domain protein	30333	pou5f3	-	-;DNA-binding transcription factor activity, RNA polymerase II-specific [GO:0000981];DNA binding [GO:0003677]	nucleus [GO:0005634];-	-;-;DNA-binding transcription factor activity, RNA polymerase II-specific [GO:0000981];DNA binding [GO:0003677];nucleus [GO:0005634];-
A9JSY2	WD repeat domain 43		wdr43	hematopoietic stem cell differentiation [GO:0060218];vasculogenesis [GO:0001570];angiogenesis [GO:0001525];embryonic viscerocranium morphogenesis [GO:0048703];ribosome biogenesis [GO:0042254]	-	-	hematopoietic stem cell differentiation [GO:0060218];vasculogenesis [GO:0001570];angiogenesis [GO:0001525];embryonic viscerocranium morphogenesis [GO:0048703];ribosome biogenesis [GO:0042254];-;-
A8WFS5	Zgc:171445 protein	793035		-	-;serine-type endopeptidase inhibitor activity [GO:0004867]	extracellular space [GO:0005615];-	-;-;serine-type endopeptidase inhibitor activity [GO:0004867];extracellular space [GO:0005615];-
Q803G9	ZW10 homolog, centromere/kinetochore protein (Drosophila)	393110	zw10	cell division [GO:0051301];-;mitotic spindle assembly checkpoint [GO:0007094];endoplasmic reticulum to Golgi vesicle-mediated transport [GO:0006888]	-	cytoplasm [GO:0005737];nucleus [GO:0005634];condensed chromosome kinetochore [GO:0000777];RZZ complex [GO:1990423];-	cell division [GO:0051301];-;mitotic spindle assembly checkpoint [GO:0007094];endoplasmic reticulum to Golgi vesicle-mediated transport [GO:0006888];-;cytoplasm [GO:0005737];nucleus [GO:0005634];condensed chromosome kinetochore [GO:0000777];RZZ complex [GO:1990423];-
A0A1D5NSS7	Thyroid hormone receptor interactor 6	792697	trip6	positive regulation of NIK/NF-kappaB signaling [GO:1901224];-;signal transduction [GO:0007165]	-;metal ion binding [GO:0046872]	-;cytoplasm [GO:0005737];focal adhesion [GO:0005925];stress fiber [GO:0001725]	positive regulation of NIK/NF-kappaB signaling [GO:1901224];-;signal transduction [GO:0007165];-;metal ion binding [GO:0046872];-;cytoplasm [GO:0005737];focal adhesion [GO:0005925];stress fiber [GO:0001725]
F1RAU3	Zgc:173856			-	-	-	-
Q7ZUE3	Fusion (Involved in t(1216) in malignant liposarcoma)		fus	-;regulation of transcription, DNA-templated [GO:0006355]	RNA binding [GO:0003723];-	nucleus [GO:0005634];-	-;regulation of transcription, DNA-templated [GO:0006355];RNA binding [GO:0003723];-;nucleus [GO:0005634];-
Q7ZU82	Kinesin-like protein	406257		-;microtubule-based movement [GO:0007018]	ATPase activity [GO:0016887];microtubule motor activity [GO:0003777];ATP binding [GO:0005524];microtubule binding [GO:0008017];ATP-dependent microtubule motor activity [GO:1990939];-	nucleus [GO:0005634];kinesin complex [GO:0005871];microtubule [GO:0005874];-	-;microtubule-based movement [GO:0007018];ATPase activity [GO:0016887];microtubule motor activity [GO:0003777];ATP binding [GO:0005524];microtubule binding [GO:0008017];ATP-dependent microtubule motor activity [GO:1990939];-;nucleus [GO:0005634];kinesin complex [GO:0005871];microtubule [GO:0005874];-
X1WET9	Eukaryotic translation initiation factor 3 subunit B	796380	eif3ba	formation of cytoplasmic translation initiation complex [GO:0001732];neural crest cell development [GO:0014032];heart rudiment development [GO:0003313];translational initiation [GO:0006413];-	translation initiation factor binding [GO:0031369];-;translation initiation factor activity [GO:0003743]	eukaryotic translation initiation factor 3 complex [GO:0005852];eukaryotic 43S preinitiation complex [GO:0016282];-;eukaryotic 48S preinitiation complex [GO:0033290]	formation of cytoplasmic translation initiation complex [GO:0001732];neural crest cell development [GO:0014032];heart rudiment development [GO:0003313];translational initiation [GO:0006413];-;translation initiation factor binding [GO:0031369];-;translation initiation factor activity [GO:0003743];eukaryotic translation initiation factor 3 complex [GO:0005852];eukaryotic 43S preinitiation complex […
F1QA15	Gamma-tubulin complex component	563517	tubgcp3	cytoplasmic microtubule organization [GO:0031122];meiotic cell cycle [GO:0051321];microtubule nucleation [GO:0007020];spindle assembly [GO:0051225];mitotic cell cycle [GO:0000278];-	gamma-tubulin binding [GO:0043015];-	spindle pole [GO:0000922];microtubule [GO:0005874];cytoplasm [GO:0005737];centrosome [GO:0005813];gamma-tubulin small complex [GO:0008275];equatorial microtubule organizing center [GO:0000923];gamma-tubulin complex [GO:0000930];-	cytoplasmic microtubule organization [GO:0031122];meiotic cell cycle [GO:0051321];microtubule nucleation [GO:0007020];spindle assembly [GO:0051225];mitotic cell cycle [GO:0000278];-;gamma-tubulin binding [GO:0043015];-;spindle pole [GO:0000922];microtubule [GO:0005874];cytoplasm [GO:0005737];centrosome [GO:0005813];gamma-tubulin small complex [GO:0008275];equatorial microtubule organizing center …
A0A2R8PZ44	CDK5 regulatory subunit-associated protein 3		cdk5rap3	dorsal/ventral axis specification [GO:0009950];regulation of mitotic cell cycle [GO:0007346];regulation of cyclin-dependent protein serine/threonine kinase activity [GO:0000079];epiboly involved in gastrulation with mouth forming second [GO:0055113];negative regulation of Wnt signaling pathway involved in dorsal/ventral axis specification [GO:2000054];cell-cell adhesion involved in gastrulation […	-	-	dorsal/ventral axis specification [GO:0009950];regulation of mitotic cell cycle [GO:0007346];regulation of cyclin-dependent protein serine/threonine kinase activity [GO:0000079];epiboly involved in gastrulation with mouth forming second [GO:0055113];negative regulation of Wnt signaling pathway involved in dorsal/ventral axis specification [GO:2000054];cell-cell adhesion involved in gastrulation […
A2CEI4	Nucleoporin 88	321744	nup88	mRNA transport [GO:0051028];-;ribosomal small subunit export from nucleus [GO:0000056];ribosomal large subunit export from nucleus [GO:0000055]	structural constituent of nuclear pore [GO:0017056];-	nuclear pore [GO:0005643];-	mRNA transport [GO:0051028];-;ribosomal small subunit export from nucleus [GO:0000056];ribosomal large subunit export from nucleus [GO:0000055];structural constituent of nuclear pore [GO:0017056];-;nuclear pore [GO:0005643];-
A2CF03	LAS1-like ribosome biogenesis factor	561321	las1l	maturation of LSU-rRNA [GO:0000470];-;maturation of 5.8S rRNA [GO:0000460]	endonuclease activity [GO:0004519];-	Las1 complex [GO:0090730];-;preribosome, large subunit precursor [GO:0030687]	maturation of LSU-rRNA [GO:0000470];-;maturation of 5.8S rRNA [GO:0000460];endonuclease activity [GO:0004519];-;Las1 complex [GO:0090730];-;preribosome, large subunit precursor [GO:0030687]
A4QP39	Synbl protein		ric8b	-	-	-	-
E7F6F7	Iron-sulfur clusters transporter ABCB7, mitochondrial	566515	abcb7	cellular iron ion homeostasis [GO:0006879];transmembrane transport [GO:0055085];-	ATPase-coupled transmembrane transporter activity [GO:0042626];ATP binding [GO:0005524];-	integral component of membrane [GO:0016021];-;mitochondrial inner membrane [GO:0005743]	cellular iron ion homeostasis [GO:0006879];transmembrane transport [GO:0055085];-;ATPase-coupled transmembrane transporter activity [GO:0042626];ATP binding [GO:0005524];-;integral component of membrane [GO:0016021];-;mitochondrial inner membrane [GO:0005743]
Q802W2	4-trimethylaminobutyraldehyde dehydrogenase B	399481	aldh9a1b	protein homotetramerization [GO:0051289];cellular aldehyde metabolic process [GO:0006081];-;carnitine biosynthetic process [GO:0045329]	aminobutyraldehyde dehydrogenase activity [GO:0019145];aldehyde dehydrogenase (NAD+) activity [GO:0004029];glyceraldehyde-3-phosphate dehydrogenase (NAD+) (non-phosphorylating) activity [GO:0043878];4-trimethylammoniobutyraldehyde dehydrogenase activity [GO:0047105];-	-;cytosol [GO:0005829]	protein homotetramerization [GO:0051289];cellular aldehyde metabolic process [GO:0006081];-;carnitine biosynthetic process [GO:0045329];aminobutyraldehyde dehydrogenase activity [GO:0019145];aldehyde dehydrogenase (NAD+) activity [GO:0004029];glyceraldehyde-3-phosphate dehydrogenase (NAD+) (non-phosphorylating) activity [GO:0043878];4-trimethylammoniobutyraldehyde dehydrogenase activity [GO:00471…
Q7ZU35	Mothers against decapentaplegic homolog		smad2	transforming growth factor beta receptor signaling pathway [GO:0007179];-;regulation of transcription, DNA-templated [GO:0006355]	-;metal ion binding [GO:0046872];DNA binding [GO:0003677]	-;transcription regulator complex [GO:0005667];nucleus [GO:0005634];cytoplasm [GO:0005737]	transforming growth factor beta receptor signaling pathway [GO:0007179];-;regulation of transcription, DNA-templated [GO:0006355];-;metal ion binding [GO:0046872];DNA binding [GO:0003677];-;transcription regulator complex [GO:0005667];nucleus [GO:0005634];cytoplasm [GO:0005737]
A0A2R8QIF5	RUN and FYVE domain-containing 2		rufy2	-	-;metal ion binding [GO:0046872]	-;cytoplasm [GO:0005737]	-;-;metal ion binding [GO:0046872];-;cytoplasm [GO:0005737]
Q6NW66	GATA zinc finger domain containing 2A	405852	gatad2ab	-;negative regulation of transcription by RNA polymerase II [GO:0000122]	zinc ion binding [GO:0008270];-;sequence-specific DNA binding [GO:0043565]	NuRD complex [GO:0016581];-	-;negative regulation of transcription by RNA polymerase II [GO:0000122];zinc ion binding [GO:0008270];-;sequence-specific DNA binding [GO:0043565];NuRD complex [GO:0016581];-
Q32PP0	Kelch repeat-containing protein		krcp	-	-	-	-
A5D6U5	Taxilin alpha	324180	txlna	-	syntaxin binding [GO:0019905]	-	-;syntaxin binding [GO:0019905];-
X1WHF1	Histone H2B	563569	si:dkey-261m9.6	nucleosome assembly [GO:0006334];-	protein heterodimerization activity [GO:0046982];-;DNA binding [GO:0003677]	nucleus [GO:0005634];-;nucleosome [GO:0000786]	nucleosome assembly [GO:0006334];-;protein heterodimerization activity [GO:0046982];-;DNA binding [GO:0003677];nucleus [GO:0005634];-;nucleosome [GO:0000786]
A0A286YAW9	Ribosomal protein S6 kinase		rps6ka1	positive regulation of transcription, DNA-templated [GO:0045893];peptidyl-serine phosphorylation [GO:0018105];intracellular signal transduction [GO:0035556];-	protein serine kinase activity [GO:0106310];protein threonine kinase activity [GO:0106311];magnesium ion binding [GO:0000287];ATP binding [GO:0005524];ribosomal protein S6 kinase activity [GO:0004711];protein serine/threonine kinase activity [GO:0004674];-	-;nucleoplasm [GO:0005654];cytoplasm [GO:0005737]	positive regulation of transcription, DNA-templated [GO:0045893];peptidyl-serine phosphorylation [GO:0018105];intracellular signal transduction [GO:0035556];-;protein serine kinase activity [GO:0106310];protein threonine kinase activity [GO:0106311];magnesium ion binding [GO:0000287];ATP binding [GO:0005524];ribosomal protein S6 kinase activity [GO:0004711];protein serine/threonine kinase activit…
Q6PHD9	Methanethiol oxidase	393542	selenbp1	-;protein transport [GO:0015031]	methanethiol oxidase activity [GO:0018549];-;selenium binding [GO:0008430]	membrane [GO:0016020];nucleus [GO:0005634];-;cytosol [GO:0005829]	-;protein transport [GO:0015031];methanethiol oxidase activity [GO:0018549];-;selenium binding [GO:0008430];membrane [GO:0016020];nucleus [GO:0005634];-;cytosol [GO:0005829]
Q803Z1	UDP-N-acteylglucosamine pyrophosphorylase 1	322513	uap1	UDP-N-acetylglucosamine biosynthetic process [GO:0006048];-	-;UDP-N-acetylglucosamine diphosphorylase activity [GO:0003977]	-	UDP-N-acetylglucosamine biosynthetic process [GO:0006048];-;-;UDP-N-acetylglucosamine diphosphorylase activity [GO:0003977];-
A2RRV3	Protein PAT1 homolog 1	100009659	patl1	P-body assembly [GO:0033962];-;deadenylation-dependent decapping of nuclear-transcribed mRNA [GO:0000290]	RNA binding [GO:0003723];-	-;PML body [GO:0016605];P-body [GO:0000932];nuclear speck [GO:0016607]	P-body assembly [GO:0033962];-;deadenylation-dependent decapping of nuclear-transcribed mRNA [GO:0000290];RNA binding [GO:0003723];-;-;PML body [GO:0016605];P-body [GO:0000932];nuclear speck [GO:0016607]
F1QAZ3	Mical-like 2b	556298	micall2b	swimming behavior [GO:0036269];-	-;metal ion binding [GO:0046872]	-	swimming behavior [GO:0036269];-;-;metal ion binding [GO:0046872];-
Q6TNW2	Actinin, alpha 2		actn3a	-	calcium ion binding [GO:0005509];actin binding [GO:0003779]	-	-;calcium ion binding [GO:0005509];actin binding [GO:0003779];-
F1QIP9	Zgc:165518	100101650		-	-;serine-type endopeptidase inhibitor activity [GO:0004867]	extracellular space [GO:0005615];-	-;-;serine-type endopeptidase inhibitor activity [GO:0004867];extracellular space [GO:0005615];-
Q503E3	Protein arginine N-methyltransferase 5	368664	prmt5	regulation of skeletal muscle fiber development [GO:0048742];histone methylation [GO:0016571];peptidyl-arginine methylation, to symmetrical-dimethyl arginine [GO:0019918];regulation of transcription, DNA-templated [GO:0006355];histone H4-R3 methylation [GO:0043985];-;histone arginine methylation [GO:0034969]	S-adenosylmethionine-dependent methyltransferase activity [GO:0008757];protein-arginine omega-N symmetric methyltransferase activity [GO:0035243];histone methyltransferase activity [GO:0042054];histone-arginine N-methyltransferase activity [GO:0008469];-	nucleus [GO:0005634];-;cytosol [GO:0005829]	regulation of skeletal muscle fiber development [GO:0048742];histone methylation [GO:0016571];peptidyl-arginine methylation, to symmetrical-dimethyl arginine [GO:0019918];regulation of transcription, DNA-templated [GO:0006355];histone H4-R3 methylation [GO:0043985];-;histone arginine methylation [GO:0034969];S-adenosylmethionine-dependent methyltransferase activity [GO:0008757];protein-arginine o…
E7EYC1	Transcription factor CP2	100001906	tfcp2	-;regulation of transcription by RNA polymerase II [GO:0006357]	DNA-binding transcription activator activity, RNA polymerase II-specific [GO:0001228];RNA polymerase II cis-regulatory region sequence-specific DNA binding [GO:0000978];-	nucleus [GO:0005634];-	-;regulation of transcription by RNA polymerase II [GO:0006357];DNA-binding transcription activator activity, RNA polymerase II-specific [GO:0001228];RNA polymerase II cis-regulatory region sequence-specific DNA binding [GO:0000978];-;nucleus [GO:0005634];-
A0A2R8QDC7	Actinin, alpha 4		actn4	-	calcium ion binding [GO:0005509];actin binding [GO:0003779]	-	-;calcium ion binding [GO:0005509];actin binding [GO:0003779];-
F1RBF5	HAUS augmin-like complex, subunit 5		haus5	centrosome cycle [GO:0007098];-;spindle assembly [GO:0051225]	-	-;centrosome [GO:0005813];HAUS complex [GO:0070652]	centrosome cycle [GO:0007098];-;spindle assembly [GO:0051225];-;-;centrosome [GO:0005813];HAUS complex [GO:0070652]
Q08CA0	Zgc:153348		trip4	positive regulation of transcription, DNA-templated [GO:0045893];axonogenesis [GO:0007409];myotome development [GO:0061055];thigmotaxis [GO:0001966];neuromuscular junction development [GO:0007528];-	transcription coactivator activity [GO:0003713];zinc ion binding [GO:0008270];-	nucleus [GO:0005634];-	positive regulation of transcription, DNA-templated [GO:0045893];axonogenesis [GO:0007409];myotome development [GO:0061055];thigmotaxis [GO:0001966];neuromuscular junction development [GO:0007528];-;transcription coactivator activity [GO:0003713];zinc ion binding [GO:0008270];-;nucleus [GO:0005634];-
Q6PG34	Threonylcarbamoyladenosine tRNA methylthiotransferase	393600	cdkal1	type B pancreatic cell development [GO:0003323];tRNA methylthiolation [GO:0035600];endocrine pancreas development [GO:0031018];pancreas regeneration [GO:1990798];-	4 iron, 4 sulfur cluster binding [GO:0051539];tRNA (N(6)-L-threonylcarbamoyladenosine(37)-C(2))-methylthiotransferase [GO:0061712];metal ion binding [GO:0046872];N6-threonylcarbomyladenosine methylthiotransferase activity [GO:0035598];-	endoplasmic reticulum [GO:0005783];integral component of membrane [GO:0016021];-;endoplasmic reticulum membrane [GO:0005789]	type B pancreatic cell development [GO:0003323];tRNA methylthiolation [GO:0035600];endocrine pancreas development [GO:0031018];pancreas regeneration [GO:1990798];-;4 iron, 4 sulfur cluster binding [GO:0051539];tRNA (N(6)-L-threonylcarbamoyladenosine(37)-C(2))-methylthiotransferase [GO:0061712];metal ion binding [GO:0046872];N6-threonylcarbomyladenosine methylthiotransferase activity [GO:0035598];…
Q6R3L1	Paxillin	399546	pxna	transforming growth factor beta receptor signaling pathway [GO:0007179];skeletal muscle tissue development [GO:0007519];endothelial cell migration [GO:0043542];somitogenesis [GO:0001756];chordate embryonic development [GO:0043009];myotome development [GO:0061055];substrate adhesion-dependent cell spreading [GO:0034446];cell-matrix adhesion [GO:0007160];-	transcription coregulator activity [GO:0003712];-;metal ion binding [GO:0046872]	cytoskeleton [GO:0005856];focal adhesion [GO:0005925];cytosol [GO:0005829];-;cell cortex [GO:0005938];plasma membrane [GO:0005886]	transforming growth factor beta receptor signaling pathway [GO:0007179];skeletal muscle tissue development [GO:0007519];endothelial cell migration [GO:0043542];somitogenesis [GO:0001756];chordate embryonic development [GO:0043009];myotome development [GO:0061055];substrate adhesion-dependent cell spreading [GO:0034446];cell-matrix adhesion [GO:0007160];-;transcription coregulator activity [GO:000…
E7FE19	2',3'-cyclic nucleotide 3' phosphodiesterase	325896	cnp	axon regeneration [GO:0031103];-;cyclic nucleotide catabolic process [GO:0009214]	-;2',3'-cyclic-nucleotide 3'-phosphodiesterase activity [GO:0004113]	-;membrane [GO:0016020];cytoplasm [GO:0005737];cytosol [GO:0005829]	axon regeneration [GO:0031103];-;cyclic nucleotide catabolic process [GO:0009214];-;2',3'-cyclic-nucleotide 3'-phosphodiesterase activity [GO:0004113];-;membrane [GO:0016020];cytoplasm [GO:0005737];cytosol [GO:0005829]
E7F1H9	YTH domain-containing family protein 2	393220	ythdf2	regulation of neurogenesis [GO:0050767];RNA catabolic process [GO:0006401];regulation of hematopoietic stem cell differentiation [GO:1902036];negative regulation of stem cell differentiation [GO:2000737];hematopoietic stem cell proliferation [GO:0071425];mRNA destabilization [GO:0061157];negative regulation of Notch signaling pathway [GO:0045746];regulation of cell adhesion [GO:0030155];endotheli…	C5-methylcytidine-containing RNA binding [GO:0062153];mRNA binding [GO:0003729];-;N6-methyladenosine-containing RNA binding [GO:1990247]	cytoplasm [GO:0005737];P-body [GO:0000932];cytoplasmic stress granule [GO:0010494];nucleus [GO:0005634];cytosol [GO:0005829];-	regulation of neurogenesis [GO:0050767];RNA catabolic process [GO:0006401];regulation of hematopoietic stem cell differentiation [GO:1902036];negative regulation of stem cell differentiation [GO:2000737];hematopoietic stem cell proliferation [GO:0071425];mRNA destabilization [GO:0061157];negative regulation of Notch signaling pathway [GO:0045746];regulation of cell adhesion [GO:0030155];endotheli…
F1R314	Zgc:110425			negative regulation of DNA recombination [GO:0045910];negative regulation of chromatin silencing [GO:0031936];chromosome condensation [GO:0030261];nucleosome assembly [GO:0006334];-;nucleosome positioning [GO:0016584]	double-stranded DNA binding [GO:0003690];-;nucleosomal DNA binding [GO:0031492]	nucleus [GO:0005634];-;nucleosome [GO:0000786]	negative regulation of DNA recombination [GO:0045910];negative regulation of chromatin silencing [GO:0031936];chromosome condensation [GO:0030261];nucleosome assembly [GO:0006334];-;nucleosome positioning [GO:0016584];double-stranded DNA binding [GO:0003690];-;nucleosomal DNA binding [GO:0031492];nucleus [GO:0005634];-;nucleosome [GO:0000786]
A1L2D3	Serine/arginine-rich protein specific kinase 1b	791187	srpk1b	intracellular signal transduction [GO:0035556];spliceosomal complex assembly [GO:0000245];-;regulation of mRNA processing [GO:0050684]	protein serine/threonine kinase activity [GO:0004674];ATP binding [GO:0005524];-	-;nucleus [GO:0005634];cytoplasm [GO:0005737]	intracellular signal transduction [GO:0035556];spliceosomal complex assembly [GO:0000245];-;regulation of mRNA processing [GO:0050684];protein serine/threonine kinase activity [GO:0004674];ATP binding [GO:0005524];-;-;nucleus [GO:0005634];cytoplasm [GO:0005737]
Q6NVC5	Mitochondrial Rho GTPase 1-A	327143	rhot1a	cellular homeostasis [GO:0019725];mitochondrion transport along microtubule [GO:0047497];regulation of mitochondrion organization [GO:0010821];mitochondrion organization [GO:0007005];mitochondrial outer membrane permeabilization [GO:0097345];-	GTPase activity [GO:0003924];GTP binding [GO:0005525];-;calcium ion binding [GO:0005509]	-;integral component of mitochondrial outer membrane [GO:0031307];mitochondrion [GO:0005739]	cellular homeostasis [GO:0019725];mitochondrion transport along microtubule [GO:0047497];regulation of mitochondrion organization [GO:0010821];mitochondrion organization [GO:0007005];mitochondrial outer membrane permeabilization [GO:0097345];-;GTPase activity [GO:0003924];GTP binding [GO:0005525];-;calcium ion binding [GO:0005509];-;integral component of mitochondrial outer membrane [GO:0031307];…
A0A0R4IFJ4	Pyruvate carboxylase	553283	pcxa	pyruvate metabolic process [GO:0006090];-;gluconeogenesis [GO:0006094];habituation [GO:0046959]	biotin binding [GO:0009374];ATP binding [GO:0005524];pyruvate carboxylase activity [GO:0004736];metal ion binding [GO:0046872];-	-;cytoplasm [GO:0005737]	pyruvate metabolic process [GO:0006090];-;gluconeogenesis [GO:0006094];habituation [GO:0046959];biotin binding [GO:0009374];ATP binding [GO:0005524];pyruvate carboxylase activity [GO:0004736];metal ion binding [GO:0046872];-;-;cytoplasm [GO:0005737]
Z4YIM6	Eukaryotic translation initiation factor 3 subunit D		eif3d	-;cap-dependent translational initiation [GO:0002191];formation of cytoplasmic translation initiation complex [GO:0001732]	mRNA cap binding [GO:0098808];-;translation initiation factor activity [GO:0003743]	eukaryotic translation initiation factor 3 complex [GO:0005852];eukaryotic 43S preinitiation complex [GO:0016282];-;eukaryotic 48S preinitiation complex [GO:0033290]	-;cap-dependent translational initiation [GO:0002191];formation of cytoplasmic translation initiation complex [GO:0001732];mRNA cap binding [GO:0098808];-;translation initiation factor activity [GO:0003743];eukaryotic translation initiation factor 3 complex [GO:0005852];eukaryotic 43S preinitiation complex [GO:0016282];-;eukaryotic 48S preinitiation complex [GO:0033290]
A4QP79	Zgc:163014 protein	100038766		-	-	-	-
A5PLF2	Smarca5 protein		smarca5	cardiac ventricle development [GO:0003231];retina development in camera-type eye [GO:0060041];ATP-dependent chromatin remodeling [GO:0043044];positive regulation of transcription by RNA polymerase II [GO:0045944];-;nucleosome positioning [GO:0016584]	ATPase activity, acting on DNA [GO:0008094];ATP binding [GO:0005524];nucleosome binding [GO:0031491];DNA binding [GO:0003677];-	nucleus [GO:0005634];-	cardiac ventricle development [GO:0003231];retina development in camera-type eye [GO:0060041];ATP-dependent chromatin remodeling [GO:0043044];positive regulation of transcription by RNA polymerase II [GO:0045944];-;nucleosome positioning [GO:0016584];ATPase activity, acting on DNA [GO:0008094];ATP binding [GO:0005524];nucleosome binding [GO:0031491];DNA binding [GO:0003677];-;nucleus [GO:0005634]…
A2BEG2	tRNA methyltransferase 2 homolog A		trmt2a	-;RNA processing [GO:0006396]	RNA methyltransferase activity [GO:0008173];RNA binding [GO:0003723];-	-	-;RNA processing [GO:0006396];RNA methyltransferase activity [GO:0008173];RNA binding [GO:0003723];-;-
X1WDQ1	Neuronal guanine nucleotide exchange factor	569090	ngef	activation of GTPase activity [GO:0090630];-	guanyl-nucleotide exchange factor activity [GO:0005085];-	-	activation of GTPase activity [GO:0090630];-;guanyl-nucleotide exchange factor activity [GO:0005085];-;-
A3KPI6	Si:ch211-288g17.3	567638	si:ch211-288g17.3	-	DNA binding [GO:0003677]	-	-;DNA binding [GO:0003677];-
F1R050	Non-specific serine/threonine protein kinase		stk11	protein phosphorylation [GO:0006468];energy homeostasis [GO:0097009];regulation of cell growth [GO:0001558];digestive tract development [GO:0048565];regulation of autophagy [GO:0010506];glucose homeostasis [GO:0042593];establishment of cell polarity [GO:0030010];intracellular signal transduction [GO:0035556];intestinal epithelial cell differentiation [GO:0060575];-	protein serine kinase activity [GO:0106310];protein threonine kinase activity [GO:0106311];ATP binding [GO:0005524];protein kinase activator activity [GO:0030295];metal ion binding [GO:0046872];protein serine/threonine kinase activity [GO:0004674];-	-;nucleus [GO:0005634];cytoplasm [GO:0005737]	protein phosphorylation [GO:0006468];energy homeostasis [GO:0097009];regulation of cell growth [GO:0001558];digestive tract development [GO:0048565];regulation of autophagy [GO:0010506];glucose homeostasis [GO:0042593];establishment of cell polarity [GO:0030010];intracellular signal transduction [GO:0035556];intestinal epithelial cell differentiation [GO:0060575];-;protein serine kinase activity …
A0A2R8Q7H5	Actin-depolymerizing factor		gsna	actin filament severing [GO:0051014];cell projection assembly [GO:0030031];barbed-end actin filament capping [GO:0051016];central nervous system development [GO:0007417];actin polymerization or depolymerization [GO:0008154];actin nucleation [GO:0045010];-	phosphatidylinositol-4,5-bisphosphate binding [GO:0005546];-;calcium ion binding [GO:0005509];actin filament binding [GO:0051015]	-;actin cytoskeleton [GO:0015629];extracellular space [GO:0005615];cytoplasm [GO:0005737]	actin filament severing [GO:0051014];cell projection assembly [GO:0030031];barbed-end actin filament capping [GO:0051016];central nervous system development [GO:0007417];actin polymerization or depolymerization [GO:0008154];actin nucleation [GO:0045010];-;phosphatidylinositol-4,5-bisphosphate binding [GO:0005546];-;calcium ion binding [GO:0005509];actin filament binding [GO:0051015];-;actin cytos…
G1K2P5	Epithelial splicing regulatory protein 2	572992	esrp2	regulation of RNA splicing [GO:0043484];-	RNA binding [GO:0003723];-	nucleus [GO:0005634];-	regulation of RNA splicing [GO:0043484];-;RNA binding [GO:0003723];-;nucleus [GO:0005634];-
A7E2N5	Zgc:173770 protein			-	-	-	-
Q7ZWE1	PWP1 homolog (S. cerevisiae)	393262	pwp1	rRNA processing [GO:0006364];-	-	nucleus [GO:0005634];-	rRNA processing [GO:0006364];-;-;nucleus [GO:0005634];-
F1QIB3	Drebrin-like b	553729	dbnlb	postsynaptic actin cytoskeleton organization [GO:0098974];positive regulation of axon extension [GO:0045773];synapse assembly [GO:0007416];neuron projection morphogenesis [GO:0048812];receptor-mediated endocytosis [GO:0006898];ruffle assembly [GO:0097178];-;positive regulation of dendritic spine morphogenesis [GO:0061003];regulation of actin filament polymerization [GO:0030833]	-;actin filament binding [GO:0051015]	podosome [GO:0002102];dendrite [GO:0030425];postsynaptic membrane [GO:0045211];cortical actin cytoskeleton [GO:0030864];Golgi membrane [GO:0000139];perikaryon [GO:0043204];early endosome [GO:0005769];clathrin-coated vesicle membrane [GO:0030665];site of polarized growth [GO:0030427];postsynaptic density [GO:0014069];-;lamellipodium [GO:0030027];ruffle [GO:0001726];plasma membrane [GO:0005886]	postsynaptic actin cytoskeleton organization [GO:0098974];positive regulation of axon extension [GO:0045773];synapse assembly [GO:0007416];neuron projection morphogenesis [GO:0048812];receptor-mediated endocytosis [GO:0006898];ruffle assembly [GO:0097178];-;positive regulation of dendritic spine morphogenesis [GO:0061003];regulation of actin filament polymerization [GO:0030833];-;actin filament b…
B2GQ09	SUMO-activating enzyme subunit 2	406672	uba2	-;protein sumoylation [GO:0016925]	SUMO activating enzyme activity [GO:0019948];ATP binding [GO:0005524];-;metal ion binding [GO:0046872]	SUMO activating enzyme complex [GO:0031510];-	-;protein sumoylation [GO:0016925];SUMO activating enzyme activity [GO:0019948];ATP binding [GO:0005524];-;metal ion binding [GO:0046872];SUMO activating enzyme complex [GO:0031510];-
Q5EAR2	Zgc:136409 protein		txlng	-;regulation of cell cycle [GO:0051726]	-;syntaxin binding [GO:0019905]	-	-;regulation of cell cycle [GO:0051726];-;syntaxin binding [GO:0019905];-
A0A0R4IN76	1,4-alpha-glucan branching enzyme		gbe1b	glycogen biosynthetic process [GO:0005978];carbohydrate metabolic process [GO:0005975];-	cation binding [GO:0043169];1,4-alpha-glucan branching enzyme activity (using a glucosylated glycogenin as primer for glycogen synthesis) [GO:0102752];-;1,4-alpha-glucan branching enzyme activity [GO:0003844];hydrolase activity, hydrolyzing O-glycosyl compounds [GO:0004553]	-;cytoplasm [GO:0005737]	glycogen biosynthetic process [GO:0005978];carbohydrate metabolic process [GO:0005975];-;cation binding [GO:0043169];1,4-alpha-glucan branching enzyme activity (using a glucosylated glycogenin as primer for glycogen synthesis) [GO:0102752];-;1,4-alpha-glucan branching enzyme activity [GO:0003844];hydrolase activity, hydrolyzing O-glycosyl compounds [GO:0004553];-;cytoplasm [GO:0005737]
A1A5H8	Tyrosine-protein kinase yes	407620	yes1	convergent extension involved in gastrulation [GO:0060027];adherens junction maintenance [GO:0034334];protein autophosphorylation [GO:0046777];regulation of protein kinase activity [GO:0045859];cell differentiation [GO:0030154];transmembrane receptor protein tyrosine kinase signaling pathway [GO:0007169];-;innate immune response [GO:0045087]	ATP binding [GO:0005524];transmembrane receptor protein tyrosine kinase activity [GO:0004714];signaling receptor binding [GO:0005102];non-membrane spanning protein tyrosine kinase activity [GO:0004715];-;protein tyrosine kinase activity [GO:0004713]	-;microtubule organizing center [GO:0005815];cytosol [GO:0005829];extrinsic component of cytoplasmic side of plasma membrane [GO:0031234]	convergent extension involved in gastrulation [GO:0060027];adherens junction maintenance [GO:0034334];protein autophosphorylation [GO:0046777];regulation of protein kinase activity [GO:0045859];cell differentiation [GO:0030154];transmembrane receptor protein tyrosine kinase signaling pathway [GO:0007169];-;innate immune response [GO:0045087];ATP binding [GO:0005524];transmembrane receptor protein…
Q1RLP8	Suppressor of tumorigenicity 14 protein homolog	678603	st14a	protein processing [GO:0016485];morphogenesis of an epithelium [GO:0002009];epidermis development [GO:0008544];cell population proliferation [GO:0008283];-	serine-type endopeptidase activity [GO:0004252];-;peptidase activity [GO:0008233]	integral component of membrane [GO:0016021];-	protein processing [GO:0016485];morphogenesis of an epithelium [GO:0002009];epidermis development [GO:0008544];cell population proliferation [GO:0008283];-;serine-type endopeptidase activity [GO:0004252];-;peptidase activity [GO:0008233];integral component of membrane [GO:0016021];-
Q5U3J8	Protein LTV1 homolog		ltv1	-;ribosomal small subunit export from nucleus [GO:0000056];ribosomal small subunit biogenesis [GO:0042274]	-	preribosome, small subunit precursor [GO:0030688];nucleus [GO:0005634];-;cytosol [GO:0005829]	-;ribosomal small subunit export from nucleus [GO:0000056];ribosomal small subunit biogenesis [GO:0042274];-;preribosome, small subunit precursor [GO:0030688];nucleus [GO:0005634];-;cytosol [GO:0005829]
Q1L8R2	Splicing factor proline/glutamine-rich		sfpq	midbrain-hindbrain boundary initiation [GO:0021547];formation of anatomical boundary [GO:0048859];spinal cord motor neuron differentiation [GO:0021522];mRNA splicing, via spliceosome [GO:0000398];negative regulation of axon regeneration [GO:0048681];rhythmic process [GO:0048511];central nervous system neuron axonogenesis [GO:0021955];brain development [GO:0007420];regulation of transcription, DNA…	RNA binding [GO:0003723];transcription regulatory region sequence-specific DNA binding [GO:0000976];nucleic acid binding [GO:0003676];-	neuron projection [GO:0043005];integral component of membrane [GO:0016021];nucleus [GO:0005634];nuclear speck [GO:0016607];-	midbrain-hindbrain boundary initiation [GO:0021547];formation of anatomical boundary [GO:0048859];spinal cord motor neuron differentiation [GO:0021522];mRNA splicing, via spliceosome [GO:0000398];negative regulation of axon regeneration [GO:0048681];rhythmic process [GO:0048511];central nervous system neuron axonogenesis [GO:0021955];brain development [GO:0007420];regulation of transcription, DNA…
F1R1C0	Medium-chain acyl-CoA ligase ACSF2, mitochondrial	751707	acsf2	-	-	-	-
B5DDC5	Wdr36 protein		wdr36	rRNA processing [GO:0006364];-	-	small-subunit processome [GO:0032040];nucleolus [GO:0005730];cytoplasm [GO:0005737];Pwp2p-containing subcomplex of 90S preribosome [GO:0034388];-	rRNA processing [GO:0006364];-;-;small-subunit processome [GO:0032040];nucleolus [GO:0005730];cytoplasm [GO:0005737];Pwp2p-containing subcomplex of 90S preribosome [GO:0034388];-
Q1L8X4	Transcription factor-like 1	100001285	vps72a	histone exchange [GO:0043486];-;regulation of transcription, DNA-templated [GO:0006355]	-	nucleus [GO:0005634];-	histone exchange [GO:0043486];-;regulation of transcription, DNA-templated [GO:0006355];-;nucleus [GO:0005634];-
K7DY99	Tetratricopeptide repeat protein 27	317640	ttc27	-	-	-	-
Q803R7	Crooked neck pre-mRNA-splicing factor 1	393920	crnkl1	mRNA splicing, via spliceosome [GO:0000398];spliceosomal complex assembly [GO:0000245];-	-	post-mRNA release spliceosomal complex [GO:0071014];U2-type catalytic step 2 spliceosome [GO:0071007];Prp19 complex [GO:0000974];-	mRNA splicing, via spliceosome [GO:0000398];spliceosomal complex assembly [GO:0000245];-;-;post-mRNA release spliceosomal complex [GO:0071014];U2-type catalytic step 2 spliceosome [GO:0071007];Prp19 complex [GO:0000974];-
F1QBR8	Zyxin		zyx	transforming growth factor beta receptor signaling pathway [GO:0007179];-;signal transduction [GO:0007165];integrin-mediated signaling pathway [GO:0007229]	-;metal ion binding [GO:0046872]	-;cytoplasm [GO:0005737];focal adhesion [GO:0005925];stress fiber [GO:0001725]	transforming growth factor beta receptor signaling pathway [GO:0007179];-;signal transduction [GO:0007165];integrin-mediated signaling pathway [GO:0007229];-;metal ion binding [GO:0046872];-;cytoplasm [GO:0005737];focal adhesion [GO:0005925];stress fiber [GO:0001725]
Q802Z9	SERPINE1 mRNA binding protein 1	335449	serbp1a	-	RNA binding [GO:0003723];-;mRNA 3'-UTR binding [GO:0003730]	-;nucleus [GO:0005634];cytoplasm [GO:0005737]	-;RNA binding [GO:0003723];-;mRNA 3'-UTR binding [GO:0003730];-;nucleus [GO:0005634];cytoplasm [GO:0005737]
A0A0R4IMS4	Leucine-rich repeat (in FLII)-interacting protein 2	335838	lrrfip2	regulation of transcription, DNA-templated [GO:0006355]	-	-	regulation of transcription, DNA-templated [GO:0006355];-;-
A8E7L6	NudC domain-containing protein 1		nudcd1	-	-	nucleus [GO:0005634];cytoplasm [GO:0005737]	-;-;nucleus [GO:0005634];cytoplasm [GO:0005737]
E9QHQ1	Si:ch211-146l10.7	100537564	si:ch211-146l10.7	-	-	-	-
F1QBW6	Exonuclease 3'-5' domain-containing 2		exd2	-	nucleic acid binding [GO:0003676];-;3'-5' exonuclease activity [GO:0008408]	-;integral component of membrane [GO:0016021];nucleus [GO:0005634];cytoplasm [GO:0005737]	-;nucleic acid binding [GO:0003676];-;3'-5' exonuclease activity [GO:0008408];-;integral component of membrane [GO:0016021];nucleus [GO:0005634];cytoplasm [GO:0005737]
A7MBX9	Zgc:171750 protein			-	-	-	-
A8WG69	Wu:fi42e03 protein			-	-	-	-
B8JIP2	DNA primase large subunit	407653	prim2	-;DNA replication, synthesis of RNA primer [GO:0006269]	4 iron, 4 sulfur cluster binding [GO:0051539];-;metal ion binding [GO:0046872];DNA binding [GO:0003677]	-;alpha DNA polymerase [GO:0005658]	-;DNA replication, synthesis of RNA primer [GO:0006269];4 iron, 4 sulfur cluster binding [GO:0051539];-;metal ion binding [GO:0046872];DNA binding [GO:0003677];-;alpha DNA polymerase [GO:0005658]
Q6PFI8	Testis-specific protein Y-linked	337214	tspy	nucleosome assembly [GO:0006334];-	histone binding [GO:0042393];-;chromatin binding [GO:0003682]	nucleus [GO:0005634];chromatin [GO:0000785];-	nucleosome assembly [GO:0006334];-;histone binding [GO:0042393];-;chromatin binding [GO:0003682];nucleus [GO:0005634];chromatin [GO:0000785];-
A0A0R4IVK7	DNA-directed primase/polymerase protein		primpol	-	-	-	-
F1QJB8	GTPase-activating protein (SH3 domain)-binding protein 1		g3bp1	-	mRNA binding [GO:0003729];-;mRNA 3'-UTR binding [GO:0003730]	-;ribonucleoprotein complex [GO:1990904];cytosol [GO:0005829]	-;mRNA binding [GO:0003729];-;mRNA 3'-UTR binding [GO:0003730];-;ribonucleoprotein complex [GO:1990904];cytosol [GO:0005829]
Q3MU74	Complement component C3-1	30491	c3a.2	-;cellular response to estrogen stimulus [GO:0071391];complement activation [GO:0006956]	endopeptidase inhibitor activity [GO:0004866];-	extracellular space [GO:0005615];-	-;cellular response to estrogen stimulus [GO:0071391];complement activation [GO:0006956];endopeptidase inhibitor activity [GO:0004866];-;extracellular space [GO:0005615];-
B8JLR1	Programmed cell death 6-interacting protein	406669	pdcd6ip	-	-	-	-
Q7SZP4	Zgc:65851	321113		-	structural molecule activity [GO:0005198];-	-;intermediate filament [GO:0005882]	-;structural molecule activity [GO:0005198];-;-;intermediate filament [GO:0005882]
Q6NUW2	Znf622 protein		znf622	-;ribosomal large subunit biogenesis [GO:0042273]	zinc ion binding [GO:0008270];nucleic acid binding [GO:0003676];-	-;cytoplasm [GO:0005737];preribosome, large subunit precursor [GO:0030687]	-;ribosomal large subunit biogenesis [GO:0042273];zinc ion binding [GO:0008270];nucleic acid binding [GO:0003676];-;-;cytoplasm [GO:0005737];preribosome, large subunit precursor [GO:0030687]
A8E7S5	Novel protein similar to vertebrate isoleucine-tRNA synthetase (IARS, zgc:63790)		iars1	isoleucyl-tRNA aminoacylation [GO:0006428];regulation of sprouting angiogenesis [GO:1903670];-	-;ATP binding [GO:0005524];tRNA binding [GO:0000049];isoleucine-tRNA ligase activity [GO:0004822]	-	isoleucyl-tRNA aminoacylation [GO:0006428];regulation of sprouting angiogenesis [GO:1903670];-;-;ATP binding [GO:0005524];tRNA binding [GO:0000049];isoleucine-tRNA ligase activity [GO:0004822];-
F1QYZ2	F-box and leucine-rich repeat protein 18		fbxl18	SCF-dependent proteasomal ubiquitin-dependent protein catabolic process [GO:0031146];-;sclerotome development [GO:0061056]	-	SCF ubiquitin ligase complex [GO:0019005];-	SCF-dependent proteasomal ubiquitin-dependent protein catabolic process [GO:0031146];-;sclerotome development [GO:0061056];-;SCF ubiquitin ligase complex [GO:0019005];-
B0JZN2	SH3 domain-containing protein		nckipsd	-	-	-	-
Q5TYQ8	Zinc finger CCCH domain-containing protein 14	562846	zc3h14	regulation of mRNA stability [GO:0043488];negative regulation of mRNA polyadenylation [GO:1900364];-	poly(A) binding [GO:0008143];-;metal ion binding [GO:0046872]	-;nucleus [GO:0005634];cytoplasm [GO:0005737];nuclear speck [GO:0016607]	regulation of mRNA stability [GO:0043488];negative regulation of mRNA polyadenylation [GO:1900364];-;poly(A) binding [GO:0008143];-;metal ion binding [GO:0046872];-;nucleus [GO:0005634];cytoplasm [GO:0005737];nuclear speck [GO:0016607]
Q66HV4	Coatomer subunit beta	338138	copb1	somite development [GO:0061053];notochord development [GO:0030903];endoplasmic reticulum to Golgi vesicle-mediated transport [GO:0006888];intra-Golgi vesicle-mediated transport [GO:0006891];intracellular protein transport [GO:0006886];-	structural molecule activity [GO:0005198];-	COPI vesicle coat [GO:0030126];-;Golgi membrane [GO:0000139]	somite development [GO:0061053];notochord development [GO:0030903];endoplasmic reticulum to Golgi vesicle-mediated transport [GO:0006888];intra-Golgi vesicle-mediated transport [GO:0006891];intracellular protein transport [GO:0006886];-;structural molecule activity [GO:0005198];-;COPI vesicle coat [GO:0030126];-;Golgi membrane [GO:0000139]
A9JRY0	Zgc:175136 protein	100136863		-	-	-	-
B0S627	Poly-U-binding-splicing factor a		puf60a	regulation of alternative mRNA splicing, via spliceosome [GO:0000381];alternative mRNA splicing, via spliceosome [GO:0000380];-;mRNA splice site selection [GO:0006376]	RNA binding [GO:0003723];-	nucleus [GO:0005634];-	regulation of alternative mRNA splicing, via spliceosome [GO:0000381];alternative mRNA splicing, via spliceosome [GO:0000380];-;mRNA splice site selection [GO:0006376];RNA binding [GO:0003723];-;nucleus [GO:0005634];-
A0A0R4IPR8	G protein-coupled receptor kinase-interacting ArfGAP 1	568935	git1	positive regulation of GTPase activity [GO:0043547];-;blood vessel development [GO:0001568];angiogenesis [GO:0001525]	metal ion binding [GO:0046872];-;GTPase activator activity [GO:0005096]	-	positive regulation of GTPase activity [GO:0043547];-;blood vessel development [GO:0001568];angiogenesis [GO:0001525];metal ion binding [GO:0046872];-;GTPase activator activity [GO:0005096];-
A0A2R8QB62	Hook microtubule tethering protein 3			cytoskeleton-dependent intracellular transport [GO:0030705];cytoplasmic microtubule organization [GO:0031122];-	dynein light intermediate chain binding [GO:0051959];microtubule binding [GO:0008017];-	-;cytoplasm [GO:0005737];centrosome [GO:0005813]	cytoskeleton-dependent intracellular transport [GO:0030705];cytoplasmic microtubule organization [GO:0031122];-;dynein light intermediate chain binding [GO:0051959];microtubule binding [GO:0008017];-;-;cytoplasm [GO:0005737];centrosome [GO:0005813]
B0S5D2	GLE1-like protein	445408	gle1	poly(A)+ mRNA export from nucleus [GO:0016973];-	-	nuclear pore [GO:0005643];-	poly(A)+ mRNA export from nucleus [GO:0016973];-;-;nuclear pore [GO:0005643];-
A0A2R8RYD3	Cytospin-A		specc1lb	cell division [GO:0051301];actin cytoskeleton organization [GO:0030036];frontonasal suture morphogenesis [GO:0097095];cell cycle [GO:0007049];-;cranial skeletal system development [GO:1904888]	-	cytoplasm [GO:0005737];gap junction [GO:0005921];filamentous actin [GO:0031941];microtubule organizing center [GO:0005815];spindle [GO:0005819];-	cell division [GO:0051301];actin cytoskeleton organization [GO:0030036];frontonasal suture morphogenesis [GO:0097095];cell cycle [GO:0007049];-;cranial skeletal system development [GO:1904888];-;cytoplasm [GO:0005737];gap junction [GO:0005921];filamentous actin [GO:0031941];microtubule organizing center [GO:0005815];spindle [GO:0005819];-
Q08CD9	Augmin-like complex subunit 3-like protein alpha	566923	haus3	cell division [GO:0051301];centrosome cycle [GO:0007098];spindle assembly [GO:0051225];definitive hemopoiesis [GO:0060216];-	-	mitotic spindle [GO:0072686];microtubule [GO:0005874];cytoplasm [GO:0005737];centrosome [GO:0005813];HAUS complex [GO:0070652];-	cell division [GO:0051301];centrosome cycle [GO:0007098];spindle assembly [GO:0051225];definitive hemopoiesis [GO:0060216];-;-;mitotic spindle [GO:0072686];microtubule [GO:0005874];cytoplasm [GO:0005737];centrosome [GO:0005813];HAUS complex [GO:0070652];-
B2ZFP3	SWI/SNF-related matrix-associated actin-dependent regulator of chromatin subfamily A-like protein 1	560412	smarcal1	cartilage development [GO:0051216];replication fork protection [GO:0048478];DNA repair [GO:0006281];replication fork processing [GO:0031297];regulation of transcription by RNA polymerase II [GO:0006357];angiogenesis [GO:0001525];mitotic cell cycle [GO:0000278];embryonic body morphogenesis [GO:0010172];hemopoiesis [GO:0030097];-;developmental growth [GO:0048589]	helicase activity [GO:0004386];nucleosome-dependent ATPase activity [GO:0070615];annealing helicase activity [GO:0036310];ATP binding [GO:0005524];-	nuclear replication fork [GO:0043596];nucleus [GO:0005634];-	cartilage development [GO:0051216];replication fork protection [GO:0048478];DNA repair [GO:0006281];replication fork processing [GO:0031297];regulation of transcription by RNA polymerase II [GO:0006357];angiogenesis [GO:0001525];mitotic cell cycle [GO:0000278];embryonic body morphogenesis [GO:0010172];hemopoiesis [GO:0030097];-;developmental growth [GO:0048589];helicase activity [GO:0004386];nucl…
Q7ZTI1	NOL1/NOP2/Sun domain family member 2	325292	nsun2	RNA methylation [GO:0001510];-;tRNA methylation [GO:0030488]	tRNA (cytosine-5-)-methyltransferase activity [GO:0016428];mRNA (cytidine-5-)-methyltransferase activity [GO:0062152];-;methyltransferase activity [GO:0008168];tRNA binding [GO:0000049]	extracellular region [GO:0005576];nucleus [GO:0005634];cytoplasm [GO:0005737];-	RNA methylation [GO:0001510];-;tRNA methylation [GO:0030488];tRNA (cytosine-5-)-methyltransferase activity [GO:0016428];mRNA (cytidine-5-)-methyltransferase activity [GO:0062152];-;methyltransferase activity [GO:0008168];tRNA binding [GO:0000049];extracellular region [GO:0005576];nucleus [GO:0005634];cytoplasm [GO:0005737];-
Q803I6	ATP-binding cassette, sub-family D (ALD), member 3a	406803	abcd3a	very long-chain fatty acid catabolic process [GO:0042760];peroxisome organization [GO:0007031];long-chain fatty acid import into peroxisome [GO:0015910];fatty acid beta-oxidation [GO:0006635];-	ATPase-coupled transmembrane transporter activity [GO:0042626];ATPase activity [GO:0016887];ATP binding [GO:0005524];long-chain fatty acid transporter activity [GO:0005324];-	peroxisomal membrane [GO:0005778];integral component of membrane [GO:0016021];-	very long-chain fatty acid catabolic process [GO:0042760];peroxisome organization [GO:0007031];long-chain fatty acid import into peroxisome [GO:0015910];fatty acid beta-oxidation [GO:0006635];-;ATPase-coupled transmembrane transporter activity [GO:0042626];ATPase activity [GO:0016887];ATP binding [GO:0005524];long-chain fatty acid transporter activity [GO:0005324];-;peroxisomal membrane [GO:00057…
A8WFT3	Si:ch211-207c15.3 protein	100136855	ubp1	-;regulation of transcription by RNA polymerase II [GO:0006357]	DNA-binding transcription activator activity, RNA polymerase II-specific [GO:0001228];RNA polymerase II cis-regulatory region sequence-specific DNA binding [GO:0000978];-	nucleus [GO:0005634];-	-;regulation of transcription by RNA polymerase II [GO:0006357];DNA-binding transcription activator activity, RNA polymerase II-specific [GO:0001228];RNA polymerase II cis-regulatory region sequence-specific DNA binding [GO:0000978];-;nucleus [GO:0005634];-
Q1JPR9	Rho GTPase-activating protein 10	692277	arhgap10	-;signal transduction [GO:0007165]	-;GTPase activator activity [GO:0005096]	-	-;signal transduction [GO:0007165];-;GTPase activator activity [GO:0005096];-
Q6NYV1	Proteasome (Prosome, macropain) 26S subunit, non-ATPase, 3	393544	psmd3	regulation of protein catabolic process [GO:0042176];otic vesicle development [GO:0071599];central nervous system development [GO:0007417];brain development [GO:0007420];ubiquitin-dependent protein catabolic process [GO:0006511];-;larval locomotory behavior [GO:0008345]	-;enzyme regulator activity [GO:0030234]	-;proteasome regulatory particle, lid subcomplex [GO:0008541]	regulation of protein catabolic process [GO:0042176];otic vesicle development [GO:0071599];central nervous system development [GO:0007417];brain development [GO:0007420];ubiquitin-dependent protein catabolic process [GO:0006511];-;larval locomotory behavior [GO:0008345];-;enzyme regulator activity [GO:0030234];-;proteasome regulatory particle, lid subcomplex [GO:0008541]
Q6NUW9	FGGY carbohydrate kinase domain-containing protein	406567	fggy	carbohydrate metabolic process [GO:0005975];-	kinase activity [GO:0016301];phosphotransferase activity, alcohol group as acceptor [GO:0016773];-	-	carbohydrate metabolic process [GO:0005975];-;kinase activity [GO:0016301];phosphotransferase activity, alcohol group as acceptor [GO:0016773];-;-
Q5RHI5	Denticleless protein homolog	192314	dtl	cellular response to DNA damage stimulus [GO:0006974];DNA replication [GO:0006260];protein polyubiquitination [GO:0000209];regulation of cell cycle [GO:0051726];response to UV [GO:0009411];signal transduction involved in G2 DNA damage checkpoint [GO:0072425];protein monoubiquitination [GO:0006513];rhythmic process [GO:0048511];translesion synthesis [GO:0019985];ubiquitin-dependent protein catabol…	-	cytoplasm [GO:0005737];centrosome [GO:0005813];Cul4B-RING E3 ubiquitin ligase complex [GO:0031465];Cul4A-RING E3 ubiquitin ligase complex [GO:0031464];nucleus [GO:0005634];chromosome [GO:0005694];-	cellular response to DNA damage stimulus [GO:0006974];DNA replication [GO:0006260];protein polyubiquitination [GO:0000209];regulation of cell cycle [GO:0051726];response to UV [GO:0009411];signal transduction involved in G2 DNA damage checkpoint [GO:0072425];protein monoubiquitination [GO:0006513];rhythmic process [GO:0048511];translesion synthesis [GO:0019985];ubiquitin-dependent protein catabol…
F6P528	Transmembrane protein 209	555279	tmem209	-	-	integral component of membrane [GO:0016021]	-;-;integral component of membrane [GO:0016021]
Q4VBR7	Glycylpeptide N-tetradecanoyltransferase	323956	nmt1a	-;N-terminal peptidyl-glycine N-myristoylation [GO:0018008]	glycylpeptide N-tetradecanoyltransferase activity [GO:0004379];-	-;cytoplasm [GO:0005737]	-;N-terminal peptidyl-glycine N-myristoylation [GO:0018008];glycylpeptide N-tetradecanoyltransferase activity [GO:0004379];-;-;cytoplasm [GO:0005737]
A0A2R8QAE1	Fibrinogen C-terminal domain-containing protein		LOC100334800	-	-	-	-
F8W459	Bifunctional lysine-specific demethylase and histidyl-hydroxylase		riox1	-	iron ion binding [GO:0005506];2-oxoglutarate-dependent dioxygenase activity [GO:0016706];-	nucleus [GO:0005634];-	-;iron ion binding [GO:0005506];2-oxoglutarate-dependent dioxygenase activity [GO:0016706];-;nucleus [GO:0005634];-
A7MCH5	Cell cycle control protein		tmem30b	-;phospholipid translocation [GO:0045332]	-	Golgi apparatus [GO:0005794];integral component of membrane [GO:0016021];-;endoplasmic reticulum [GO:0005783];plasma membrane [GO:0005886]	-;phospholipid translocation [GO:0045332];-;Golgi apparatus [GO:0005794];integral component of membrane [GO:0016021];-;endoplasmic reticulum [GO:0005783];plasma membrane [GO:0005886]
Q7ZUQ3	Serine/threonine-protein kinase 3	324125	stk3	hippo signaling [GO:0035329];apoptotic process [GO:0006915];stress-activated protein kinase signaling cascade [GO:0031098];activation of protein kinase activity [GO:0032147];-;camera-type eye development [GO:0043010]	protein kinase activity [GO:0004672];protein serine kinase activity [GO:0106310];protein threonine kinase activity [GO:0106311];ATP binding [GO:0005524];metal ion binding [GO:0046872];protein serine/threonine kinase activity [GO:0004674];-	-;nucleus [GO:0005634];cytoplasm [GO:0005737]	hippo signaling [GO:0035329];apoptotic process [GO:0006915];stress-activated protein kinase signaling cascade [GO:0031098];activation of protein kinase activity [GO:0032147];-;camera-type eye development [GO:0043010];protein kinase activity [GO:0004672];protein serine kinase activity [GO:0106310];protein threonine kinase activity [GO:0106311];ATP binding [GO:0005524];metal ion binding [GO:0046872…
E7F225	Zgc:163061			nucleosome assembly [GO:0006334];-	-;DNA binding [GO:0003677]	nucleus [GO:0005634];-;nucleosome [GO:0000786]	nucleosome assembly [GO:0006334];-;-;DNA binding [GO:0003677];nucleus [GO:0005634];-;nucleosome [GO:0000786]
E7F784	ATP-binding cassette, sub-family F (GCN20), member 3		abcf3	-	ATPase-coupled transmembrane transporter activity [GO:0042626];ATP binding [GO:0005524]	-	-;ATPase-coupled transmembrane transporter activity [GO:0042626];ATP binding [GO:0005524];-
Q7T355	RBR-type E3 ubiquitin transferase	406417	arih2	positive regulation of proteasomal ubiquitin-dependent protein catabolic process [GO:0032436];protein polyubiquitination [GO:0000209];-;ubiquitin-dependent protein catabolic process [GO:0006511]	ubiquitin conjugating enzyme binding [GO:0031624];ubiquitin protein ligase activity [GO:0061630];-;metal ion binding [GO:0046872]	-;ubiquitin ligase complex [GO:0000151];cytoplasm [GO:0005737]	positive regulation of proteasomal ubiquitin-dependent protein catabolic process [GO:0032436];protein polyubiquitination [GO:0000209];-;ubiquitin-dependent protein catabolic process [GO:0006511];ubiquitin conjugating enzyme binding [GO:0031624];ubiquitin protein ligase activity [GO:0061630];-;metal ion binding [GO:0046872];-;ubiquitin ligase complex [GO:0000151];cytoplasm [GO:0005737]
A2RRV6	Mex-3 RNA-binding family member B	569582	mex3b	-	RNA binding [GO:0003723];-;metal ion binding [GO:0046872]	nucleus [GO:0005634];-	-;RNA binding [GO:0003723];-;metal ion binding [GO:0046872];nucleus [GO:0005634];-
B8JI50	DNA methyltransferase 1-associated protein 1		dmap1	retina development in camera-type eye [GO:0060041];histone H2A acetylation [GO:0043968];DNA repair [GO:0006281];histone exchange [GO:0043486];negative regulation of transcription by RNA polymerase II [GO:0000122];histone H4 acetylation [GO:0043967];-	-;transcription corepressor activity [GO:0003714]	-;Swr1 complex [GO:0000812];NuA4 histone acetyltransferase complex [GO:0035267]	retina development in camera-type eye [GO:0060041];histone H2A acetylation [GO:0043968];DNA repair [GO:0006281];histone exchange [GO:0043486];negative regulation of transcription by RNA polymerase II [GO:0000122];histone H4 acetylation [GO:0043967];-;-;transcription corepressor activity [GO:0003714];-;Swr1 complex [GO:0000812];NuA4 histone acetyltransferase complex [GO:0035267]
Q7ZU79	CDC45 cell division cycle 45 homolog (S. cerevisiae)	406695	cdc45	cell division [GO:0051301];DNA replication initiation [GO:0006270];regulation of chromatin silencing at telomere [GO:0031938];double-strand break repair via break-induced replication [GO:0000727];mitotic DNA replication preinitiation complex assembly [GO:1902977];-	single-stranded DNA binding [GO:0003697];-;chromatin binding [GO:0003682];DNA replication origin binding [GO:0003688]	DNA replication preinitiation complex [GO:0031261];-	cell division [GO:0051301];DNA replication initiation [GO:0006270];regulation of chromatin silencing at telomere [GO:0031938];double-strand break repair via break-induced replication [GO:0000727];mitotic DNA replication preinitiation complex assembly [GO:1902977];-;single-stranded DNA binding [GO:0003697];-;chromatin binding [GO:0003682];DNA replication origin binding [GO:0003688];DNA replication…
Q6PE30	Poly(A)-specific ribonuclease	324048	cnot6a	nuclear-transcribed mRNA poly(A) tail shortening [GO:0000289];-;gene silencing by RNA [GO:0031047]	poly(A)-specific ribonuclease activity [GO:0004535];3'-5'-exoribonuclease activity [GO:0000175];-;metal ion binding [GO:0046872]	-;nucleus [GO:0005634];cytoplasm [GO:0005737];CCR4-NOT complex [GO:0030014]	nuclear-transcribed mRNA poly(A) tail shortening [GO:0000289];-;gene silencing by RNA [GO:0031047];poly(A)-specific ribonuclease activity [GO:0004535];3'-5'-exoribonuclease activity [GO:0000175];-;metal ion binding [GO:0046872];-;nucleus [GO:0005634];cytoplasm [GO:0005737];CCR4-NOT complex [GO:0030014]
A0A0R4ICN1	Si:dkey-68o6.5	555585	si:dkey-68o6.5	-	DNA-binding transcription activator activity, RNA polymerase II-specific [GO:0001228];RNA polymerase II cis-regulatory region sequence-specific DNA binding [GO:0000978];-;metal ion binding [GO:0046872]	-;cytoplasm [GO:0005737]	-;DNA-binding transcription activator activity, RNA polymerase II-specific [GO:0001228];RNA polymerase II cis-regulatory region sequence-specific DNA binding [GO:0000978];-;metal ion binding [GO:0046872];-;cytoplasm [GO:0005737]
Q5SQE1	Transcription initiation factor IIE subunit alpha	567899	gtf2e1	-;transcription open complex formation at RNA polymerase II promoter [GO:0001113]	-	-;transcription factor TFIIE complex [GO:0005673]	-;transcription open complex formation at RNA polymerase II promoter [GO:0001113];-;-;transcription factor TFIIE complex [GO:0005673]
B3DH28	Zgc:171750 protein	100332505		-	-	-	-
E7F220	Dihydrouridine synthase 2	100003049	dus2	tRNA dihydrouridine synthesis [GO:0002943];-	tRNA binding [GO:0000049];-;flavin adenine dinucleotide binding [GO:0050660];tRNA dihydrouridine synthase activity [GO:0017150]	-;cytoplasm [GO:0005737]	tRNA dihydrouridine synthesis [GO:0002943];-;tRNA binding [GO:0000049];-;flavin adenine dinucleotide binding [GO:0050660];tRNA dihydrouridine synthase activity [GO:0017150];-;cytoplasm [GO:0005737]
B5LY73	Protein-tyrosine-phosphatase	57925	cdc25b	cell division [GO:0051301];positive regulation of G2/MI transition of meiotic cell cycle [GO:0110032];regulation of mitotic cell cycle, embryonic [GO:0009794];G2/M transition of mitotic cell cycle [GO:0000086];positive regulation of G2/M transition of mitotic cell cycle [GO:0010971];positive regulation of mitotic cell cycle [GO:0045931];regulation of G2/M transition of mitotic cell cycle [GO:0010…	protein tyrosine phosphatase activity [GO:0004725];-	-;nucleus [GO:0005634];cytoplasm [GO:0005737]	cell division [GO:0051301];positive regulation of G2/MI transition of meiotic cell cycle [GO:0110032];regulation of mitotic cell cycle, embryonic [GO:0009794];G2/M transition of mitotic cell cycle [GO:0000086];positive regulation of G2/M transition of mitotic cell cycle [GO:0010971];positive regulation of mitotic cell cycle [GO:0045931];regulation of G2/M transition of mitotic cell cycle [GO:0010…
Q802U2	GATOR complex protein MIOS	393208	mios	cellular response to amino acid starvation [GO:0034198];positive regulation of TOR signaling [GO:0032008];-	-	-;cytoplasm [GO:0005737];lysosomal membrane [GO:0005765]	cellular response to amino acid starvation [GO:0034198];positive regulation of TOR signaling [GO:0032008];-;-;-;cytoplasm [GO:0005737];lysosomal membrane [GO:0005765]
A8WIN6	Mitofusin 2	567448	mfn2	axonal transport of mitochondrion [GO:0019896];mitochondrial fusion [GO:0008053];negative regulation of smooth muscle cell proliferation [GO:0048662];axonogenesis [GO:0007409];neuromuscular junction development [GO:0007528];-;mitochondrion localization [GO:0051646];hemopoiesis [GO:0030097]	GTPase activity [GO:0003924];GTP binding [GO:0005525];-	integral component of membrane [GO:0016021];intrinsic component of mitochondrial outer membrane [GO:0031306];-;axon cytoplasm [GO:1904115]	axonal transport of mitochondrion [GO:0019896];mitochondrial fusion [GO:0008053];negative regulation of smooth muscle cell proliferation [GO:0048662];axonogenesis [GO:0007409];neuromuscular junction development [GO:0007528];-;mitochondrion localization [GO:0051646];hemopoiesis [GO:0030097];GTPase activity [GO:0003924];GTP binding [GO:0005525];-;integral component of membrane [GO:0016021];intrinsi…
A8WFY2	Si:ch211-147a11.7 protein	553404	lrrc47	-	RNA binding [GO:0003723];phenylalanine-tRNA ligase activity [GO:0004826]	-	-;RNA binding [GO:0003723];phenylalanine-tRNA ligase activity [GO:0004826];-
F1QGG3	Vesicle-fusing ATPase	554200	nsfb	Golgi to plasma membrane protein transport [GO:0043001];Golgi vesicle docking [GO:0048211];retinal pigment epithelium development [GO:0003406];pigment granule maturation [GO:0048757];SNARE complex disassembly [GO:0035494];intra-Golgi vesicle-mediated transport [GO:0006891];-	ATP binding [GO:0005524];-;metal ion binding [GO:0046872];ATPase activity [GO:0016887]	Golgi stack [GO:0005795];-	Golgi to plasma membrane protein transport [GO:0043001];Golgi vesicle docking [GO:0048211];retinal pigment epithelium development [GO:0003406];pigment granule maturation [GO:0048757];SNARE complex disassembly [GO:0035494];intra-Golgi vesicle-mediated transport [GO:0006891];-;ATP binding [GO:0005524];-;metal ion binding [GO:0046872];ATPase activity [GO:0016887];Golgi stack [GO:0005795];-
Z4YHS7	TBCC domain-containing protein 1	100037389	tbccd1	-;cell morphogenesis [GO:0000902]	-	-;microtubule organizing center [GO:0005815];spindle pole [GO:0000922];cytoplasm [GO:0005737]	-;cell morphogenesis [GO:0000902];-;-;microtubule organizing center [GO:0005815];spindle pole [GO:0000922];cytoplasm [GO:0005737]
A0MWC1	Zinc finger transcription factor 24hpf	572527	sall4	embryonic pectoral fin morphogenesis [GO:0035118];positive regulation of fibroblast growth factor receptor signaling pathway [GO:0045743];-;regulation of transcription by RNA polymerase II [GO:0006357]	RNA polymerase II cis-regulatory region sequence-specific DNA binding [GO:0000978];-;chromatin binding [GO:0003682];DNA-binding transcription factor activity, RNA polymerase II-specific [GO:0000981]	nucleus [GO:0005634];-	embryonic pectoral fin morphogenesis [GO:0035118];positive regulation of fibroblast growth factor receptor signaling pathway [GO:0045743];-;regulation of transcription by RNA polymerase II [GO:0006357];RNA polymerase II cis-regulatory region sequence-specific DNA binding [GO:0000978];-;chromatin binding [GO:0003682];DNA-binding transcription factor activity, RNA polymerase II-specific [GO:0000981…
A9JT71	Homeodomain leucine zipper protein		homeza	-;regulation of transcription by RNA polymerase II [GO:0006357]	-;DNA-binding transcription factor activity, RNA polymerase II-specific [GO:0000981];DNA binding [GO:0003677]	nucleus [GO:0005634];-	-;regulation of transcription by RNA polymerase II [GO:0006357];-;DNA-binding transcription factor activity, RNA polymerase II-specific [GO:0000981];DNA binding [GO:0003677];nucleus [GO:0005634];-
A0A2R8Q094	Coiled-coil domain-containing protein 52	494093	spice1	metaphase plate congression [GO:0051310];cell division [GO:0051301];mitotic spindle assembly [GO:0090307];regulation of centriole replication [GO:0046599];-	-	cytoplasm [GO:0005737];centrosome [GO:0005813];centriole [GO:0005814];spindle [GO:0005819];-	metaphase plate congression [GO:0051310];cell division [GO:0051301];mitotic spindle assembly [GO:0090307];regulation of centriole replication [GO:0046599];-;-;cytoplasm [GO:0005737];centrosome [GO:0005813];centriole [GO:0005814];spindle [GO:0005819];-
A7MCF0	FIP1-like 1 protein		fip1l1b	-	-	nucleus [GO:0005634]	-;-;nucleus [GO:0005634]
Q7SZR5	Small ubiquitin-related modifier 1	406438	sumo1	cellular response to heat [GO:0034605];chordate embryonic development [GO:0043009];cellular response to cadmium ion [GO:0071276];protein sumoylation [GO:0016925];definitive hemopoiesis [GO:0060216];-	ubiquitin-like protein ligase binding [GO:0044389];-;protein tag [GO:0031386]	cytoplasm [GO:0005737];nuclear membrane [GO:0031965];nucleus [GO:0005634];PML body [GO:0016605];nuclear stress granule [GO:0097165];nuclear speck [GO:0016607];-;plasma membrane [GO:0005886]	cellular response to heat [GO:0034605];chordate embryonic development [GO:0043009];cellular response to cadmium ion [GO:0071276];protein sumoylation [GO:0016925];definitive hemopoiesis [GO:0060216];-;ubiquitin-like protein ligase binding [GO:0044389];-;protein tag [GO:0031386];cytoplasm [GO:0005737];nuclear membrane [GO:0031965];nucleus [GO:0005634];PML body [GO:0016605];nuclear stress granule [G…
Q4VSN1	Dual serine/threonine and tyrosine protein kinase	402922	dstyk	notochord cell vacuolation [GO:0060036];-;embryonic organ development [GO:0048568]	protein serine kinase activity [GO:0106310];protein threonine kinase activity [GO:0106311];ATP binding [GO:0005524];transmembrane receptor protein tyrosine kinase activity [GO:0004714];protein serine/threonine/tyrosine kinase activity [GO:0004712];-	cytoplasm [GO:0005737];cell junction [GO:0030054];basolateral plasma membrane [GO:0016323];apical plasma membrane [GO:0016324];-	notochord cell vacuolation [GO:0060036];-;embryonic organ development [GO:0048568];protein serine kinase activity [GO:0106310];protein threonine kinase activity [GO:0106311];ATP binding [GO:0005524];transmembrane receptor protein tyrosine kinase activity [GO:0004714];protein serine/threonine/tyrosine kinase activity [GO:0004712];-;cytoplasm [GO:0005737];cell junction [GO:0030054];basolateral plas…
B0R0D7	Coronin-1C-A	317741	coro1ca	endosome fission [GO:0140285];endosomal transport [GO:0016197];membrane fission [GO:0090148];actin filament organization [GO:0007015];neural crest cell migration [GO:0001755];cell migration [GO:0016477];-;endosome membrane tubulation [GO:0097750]	-;actin filament binding [GO:0051015]	endosome membrane [GO:0010008];ruffle membrane [GO:0032587];cell cortex [GO:0005938];lamellipodium [GO:0030027];actin cytoskeleton [GO:0015629];-	endosome fission [GO:0140285];endosomal transport [GO:0016197];membrane fission [GO:0090148];actin filament organization [GO:0007015];neural crest cell migration [GO:0001755];cell migration [GO:0016477];-;endosome membrane tubulation [GO:0097750];-;actin filament binding [GO:0051015];endosome membrane [GO:0010008];ruffle membrane [GO:0032587];cell cortex [GO:0005938];lamellipodium [GO:0030027];ac…
A0A0R4IVS9	Mbt domain-containing 1		mbtd1	-;chromatin organization [GO:0006325];regulation of transcription, DNA-templated [GO:0006355]	zinc ion binding [GO:0008270];-	nucleus [GO:0005634];-	-;chromatin organization [GO:0006325];regulation of transcription, DNA-templated [GO:0006355];zinc ion binding [GO:0008270];-;nucleus [GO:0005634];-
A0A2R8QCQ7	DNA-(apurinic or apyrimidinic site) endonuclease		apex2	-;base-excision repair [GO:0006284]	phosphodiesterase I activity [GO:0004528];zinc ion binding [GO:0008270];endonuclease activity [GO:0004519];DNA-(apurinic or apyrimidinic site) endonuclease activity [GO:0003906];DNA binding [GO:0003677];-;double-stranded DNA 3'-5' exodeoxyribonuclease activity [GO:0008311]	nucleus [GO:0005634];-;mitochondrion [GO:0005739]	-;base-excision repair [GO:0006284];phosphodiesterase I activity [GO:0004528];zinc ion binding [GO:0008270];endonuclease activity [GO:0004519];DNA-(apurinic or apyrimidinic site) endonuclease activity [GO:0003906];DNA binding [GO:0003677];-;double-stranded DNA 3'-5' exodeoxyribonuclease activity [GO:0008311];nucleus [GO:0005634];-;mitochondrion [GO:0005739]
A0A2R8RYQ3	Calmodulin		calm2a	-	enzyme regulator activity [GO:0030234];calcium ion binding [GO:0005509]	-	-;enzyme regulator activity [GO:0030234];calcium ion binding [GO:0005509];-
F1QQQ3	Phosvitin	30518	vtg3	response to estradiol [GO:0032355];-;cellular response to estrogen stimulus [GO:0071391]	-;lipid transporter activity [GO:0005319];nutrient reservoir activity [GO:0045735]	-	response to estradiol [GO:0032355];-;cellular response to estrogen stimulus [GO:0071391];-;lipid transporter activity [GO:0005319];nutrient reservoir activity [GO:0045735];-
F1QTH9	Ecotropic viral integration site 5b		evi5b	activation of GTPase activity [GO:0090630];intracellular protein transport [GO:0006886];-	-;GTPase activator activity [GO:0005096]	integral component of membrane [GO:0016021];-	activation of GTPase activity [GO:0090630];intracellular protein transport [GO:0006886];-;-;GTPase activator activity [GO:0005096];integral component of membrane [GO:0016021];-
F1RA69	Zgc:165539			-	-	-	-
A3KP95	Zgc:163086 protein	561938	thumpd3	tRNA methylation [GO:0030488];-	tRNA (guanine) methyltransferase activity [GO:0016423];RNA binding [GO:0003723];-	-	tRNA methylation [GO:0030488];-;tRNA (guanine) methyltransferase activity [GO:0016423];RNA binding [GO:0003723];-;-
F1RBN1	Sec1 family domain-containing 2		scfd2	vesicle-mediated transport [GO:0016192];intracellular protein transport [GO:0006886];-;vesicle docking involved in exocytosis [GO:0006904]	-;syntaxin binding [GO:0019905]	-;plasma membrane [GO:0005886];secretory granule [GO:0030141]	vesicle-mediated transport [GO:0016192];intracellular protein transport [GO:0006886];-;vesicle docking involved in exocytosis [GO:0006904];-;syntaxin binding [GO:0019905];-;plasma membrane [GO:0005886];secretory granule [GO:0030141]
Q6NZ22	N6-adenosine-methyltransferase non-catalytic subunit	404603	mettl14	mRNA methylation [GO:0080009];gliogenesis [GO:0042063];mRNA splicing, via spliceosome [GO:0000398];forebrain radial glial cell differentiation [GO:0021861];mRNA destabilization [GO:0061157];RNA methylation [GO:0001510];spermatogenesis [GO:0007283];stem cell population maintenance [GO:0019827];-	mRNA (2'-O-methyladenosine-N6-)-methyltransferase activity [GO:0016422];mRNA binding [GO:0003729];-;mRNA (N6-adenosine)-methyltransferase activity [GO:0001734]	RNA N6-methyladenosine methyltransferase complex [GO:0036396];nucleus [GO:0005634];-	mRNA methylation [GO:0080009];gliogenesis [GO:0042063];mRNA splicing, via spliceosome [GO:0000398];forebrain radial glial cell differentiation [GO:0021861];mRNA destabilization [GO:0061157];RNA methylation [GO:0001510];spermatogenesis [GO:0007283];stem cell population maintenance [GO:0019827];-;mRNA (2'-O-methyladenosine-N6-)-methyltransferase activity [GO:0016422];mRNA binding [GO:0003729];-;mRN…
Q7T2C1	Cullin 4A	394002	cul4a	heart development [GO:0007507];SCF-dependent proteasomal ubiquitin-dependent protein catabolic process [GO:0031146];cellular response to DNA damage stimulus [GO:0006974];otic vesicle morphogenesis [GO:0071600];embryonic pectoral fin morphogenesis [GO:0035118];protein ubiquitination [GO:0016567];pectoral fin development [GO:0033339];-	ubiquitin-protein transferase activity [GO:0004842];ubiquitin protein ligase binding [GO:0031625];-	cullin-RING ubiquitin ligase complex [GO:0031461];SCF ubiquitin ligase complex [GO:0019005];Cul4-RING E3 ubiquitin ligase complex [GO:0080008];Cul4A-RING E3 ubiquitin ligase complex [GO:0031464];-	heart development [GO:0007507];SCF-dependent proteasomal ubiquitin-dependent protein catabolic process [GO:0031146];cellular response to DNA damage stimulus [GO:0006974];otic vesicle morphogenesis [GO:0071600];embryonic pectoral fin morphogenesis [GO:0035118];protein ubiquitination [GO:0016567];pectoral fin development [GO:0033339];-;ubiquitin-protein transferase activity [GO:0004842];ubiquitin p…
A0A0R4IQ14	Si:dkey-111e8.1	323719	si:dkey-111e8.1	-	ubiquitin-protein transferase activity [GO:0004842];metal ion binding [GO:0046872]	-	-;ubiquitin-protein transferase activity [GO:0004842];metal ion binding [GO:0046872];-
Q5RHK5	Myotubularin-related protein 9	565063	mtmr9	negative regulation of autophagy [GO:0010507];phosphatidylinositol dephosphorylation [GO:0046856];-	phosphatidylinositol-3-phosphatase activity [GO:0004438];-	-	negative regulation of autophagy [GO:0010507];phosphatidylinositol dephosphorylation [GO:0046856];-;phosphatidylinositol-3-phosphatase activity [GO:0004438];-;-
Q6DRI2	Clathrin heavy chain	323579	cltca	clathrin coat assembly [GO:0048268];receptor-mediated endocytosis [GO:0006898];mitotic cell cycle [GO:0000278];intracellular protein transport [GO:0006886];-	structural molecule activity [GO:0005198];clathrin light chain binding [GO:0032051];-	clathrin coat of trans-Golgi network vesicle [GO:0030130];clathrin complex [GO:0071439];clathrin coat of coated pit [GO:0030132];clathrin-coated endocytic vesicle [GO:0045334];spindle [GO:0005819];-	clathrin coat assembly [GO:0048268];receptor-mediated endocytosis [GO:0006898];mitotic cell cycle [GO:0000278];intracellular protein transport [GO:0006886];-;structural molecule activity [GO:0005198];clathrin light chain binding [GO:0032051];-;clathrin coat of trans-Golgi network vesicle [GO:0030130];clathrin complex [GO:0071439];clathrin coat of coated pit [GO:0030132];clathrin-coated endocytic …
F1R6K1	Phosphate-regulating endopeptidase homolog, X-linked	386969	phex	protein processing [GO:0016485];-	metalloendopeptidase activity [GO:0004222];-;metal ion binding [GO:0046872]	-;integral component of membrane [GO:0016021];plasma membrane [GO:0005886]	protein processing [GO:0016485];-;metalloendopeptidase activity [GO:0004222];-;metal ion binding [GO:0046872];-;integral component of membrane [GO:0016021];plasma membrane [GO:0005886]
A0A0R4IH35	Methylcrotonoyl-CoA carboxylase 1 (alpha)	777632	mccc1	-	ATP binding [GO:0005524];CoA carboxylase activity [GO:0016421];metal ion binding [GO:0046872];-;methylcrotonoyl-CoA carboxylase activity [GO:0004485]	-;mitochondrion [GO:0005739]	-;ATP binding [GO:0005524];CoA carboxylase activity [GO:0016421];metal ion binding [GO:0046872];-;methylcrotonoyl-CoA carboxylase activity [GO:0004485];-;mitochondrion [GO:0005739]
A0A0R4IWM4	Zinc finger CCCH-type-containing 7A		zc3h7a	production of miRNAs involved in gene silencing by miRNA [GO:0035196];-	miRNA binding [GO:0035198];-;metal ion binding [GO:0046872]	-	production of miRNAs involved in gene silencing by miRNA [GO:0035196];-;miRNA binding [GO:0035198];-;metal ion binding [GO:0046872];-
F1R9S3	B-related factor 1	334402	brf1a	myeloid cell differentiation [GO:0030099];DNA-templated transcription, initiation [GO:0006352];transcription preinitiation complex assembly [GO:0070897];-;neutrophil differentiation [GO:0030223];transcription by RNA polymerase III [GO:0006383]	RNA polymerase III type 3 promoter sequence-specific DNA binding [GO:0001006];TBP-class protein binding [GO:0017025];metal ion binding [GO:0046872];-;RNA polymerase III general transcription initiation factor activity [GO:0000995]	transcription factor TFIIIB complex [GO:0000126];transcription preinitiation complex [GO:0097550];nucleus [GO:0005634];-	myeloid cell differentiation [GO:0030099];DNA-templated transcription, initiation [GO:0006352];transcription preinitiation complex assembly [GO:0070897];-;neutrophil differentiation [GO:0030223];transcription by RNA polymerase III [GO:0006383];RNA polymerase III type 3 promoter sequence-specific DNA binding [GO:0001006];TBP-class protein binding [GO:0017025];metal ion binding [GO:0046872];-;RNA p…
Q08BB5	CTD small phosphatase-like protein 2-A	558181	ctdspl2a	-	phosphoprotein phosphatase activity [GO:0004721]	-	-;phosphoprotein phosphatase activity [GO:0004721];-
A5WVU0	Tbl1x receptor 1b	393581	tbl1xr1b	histone deacetylation [GO:0016575];-;regulation of transcription by RNA polymerase II [GO:0006357]	-;transcription corepressor activity [GO:0003714]	-;histone deacetylase complex [GO:0000118]	histone deacetylation [GO:0016575];-;regulation of transcription by RNA polymerase II [GO:0006357];-;transcription corepressor activity [GO:0003714];-;histone deacetylase complex [GO:0000118]
Q7SYC1	Activating signal cointegrator 1 complex subunit 2	393414	ascc2	-;regulation of transcription, DNA-templated [GO:0006355]	-;ubiquitin binding [GO:0043130]	-	-;regulation of transcription, DNA-templated [GO:0006355];-;ubiquitin binding [GO:0043130];-
Q568S9	Zgc:110112	550237	aspscr1	-	-	-	-
F1Q755	DnaJ homolog subfamily C member 16		dnajc16l	-	-	membrane [GO:0016020]	-;-;membrane [GO:0016020]
Q7ZVH6	Coilin		coil	Cajal body organization [GO:0030576];-;spliceosomal snRNP assembly [GO:0000387]	U1 snRNA binding [GO:0030619];-;U2 snRNA binding [GO:0030620]	Cajal body [GO:0015030];-	Cajal body organization [GO:0030576];-;spliceosomal snRNP assembly [GO:0000387];U1 snRNA binding [GO:0030619];-;U2 snRNA binding [GO:0030620];Cajal body [GO:0015030];-
A1L101	Zgc:153460	568039	ttc7b	phosphatidylinositol phosphorylation [GO:0046854];-;protein localization to plasma membrane [GO:0072659]	-	-;plasma membrane [GO:0005886]	phosphatidylinositol phosphorylation [GO:0046854];-;protein localization to plasma membrane [GO:0072659];-;-;plasma membrane [GO:0005886]
Q1LYG2	B-Raf proto-oncogene, serine/threonine kinase	403065	braf	intracellular signal transduction [GO:0035556];-	protein kinase activity [GO:0004672];protein serine kinase activity [GO:0106310];protein threonine kinase activity [GO:0106311];ATP binding [GO:0005524];-	-;plasma membrane [GO:0005886]	intracellular signal transduction [GO:0035556];-;protein kinase activity [GO:0004672];protein serine kinase activity [GO:0106310];protein threonine kinase activity [GO:0106311];ATP binding [GO:0005524];-;-;plasma membrane [GO:0005886]
Q4V956	Linker histone H1M	327403	h1m	negative regulation of DNA recombination [GO:0045910];negative regulation of chromatin silencing [GO:0031936];chromosome condensation [GO:0030261];nucleosome assembly [GO:0006334];-;nucleosome positioning [GO:0016584]	double-stranded DNA binding [GO:0003690];-;nucleosomal DNA binding [GO:0031492]	nucleus [GO:0005634];chromatin [GO:0000785];-;nucleosome [GO:0000786]	negative regulation of DNA recombination [GO:0045910];negative regulation of chromatin silencing [GO:0031936];chromosome condensation [GO:0030261];nucleosome assembly [GO:0006334];-;nucleosome positioning [GO:0016584];double-stranded DNA binding [GO:0003690];-;nucleosomal DNA binding [GO:0031492];nucleus [GO:0005634];chromatin [GO:0000785];-;nucleosome [GO:0000786]
C0SPC7	Signal transducer and activator of transcription		stat3	axis elongation [GO:0003401];regulation of transcription by RNA polymerase II [GO:0006357];inner ear receptor cell development [GO:0060119];retina morphogenesis in camera-type eye [GO:0060042];motor neuron axon guidance [GO:0008045];skeletal system development [GO:0001501];hepatocyte differentiation [GO:0070365];epithelial to mesenchymal transition [GO:0001837];cardiac muscle tissue regeneration …	RNA polymerase II cis-regulatory region sequence-specific DNA binding [GO:0000978];-;DNA-binding transcription factor activity, RNA polymerase II-specific [GO:0000981]	-;nucleus [GO:0005634];cytoplasm [GO:0005737]	axis elongation [GO:0003401];regulation of transcription by RNA polymerase II [GO:0006357];inner ear receptor cell development [GO:0060119];retina morphogenesis in camera-type eye [GO:0060042];motor neuron axon guidance [GO:0008045];skeletal system development [GO:0001501];hepatocyte differentiation [GO:0070365];epithelial to mesenchymal transition [GO:0001837];cardiac muscle tissue regeneration …
Q8JIY5	Glial fibrillary acidic protein		gfap	-	-	intermediate filament [GO:0005882]	-;-;intermediate filament [GO:0005882]
Q7ZYW9	Inosine-5'-monophosphate dehydrogenase	317745	impdh2	-;GMP biosynthetic process [GO:0006177]	nucleotide binding [GO:0000166];IMP dehydrogenase activity [GO:0003938];-;metal ion binding [GO:0046872]	-;nucleus [GO:0005634];cytoplasm [GO:0005737]	-;GMP biosynthetic process [GO:0006177];nucleotide binding [GO:0000166];IMP dehydrogenase activity [GO:0003938];-;metal ion binding [GO:0046872];-;nucleus [GO:0005634];cytoplasm [GO:0005737]
A0A0R4IH79	Lon protease homolog, mitochondrial	563257	lonp1	oxidation-dependent protein catabolic process [GO:0070407];cellular response to oxidative stress [GO:0034599];protein quality control for misfolded or incompletely synthesized proteins [GO:0006515];mitochondrion organization [GO:0007005];-;chaperone-mediated protein complex assembly [GO:0051131]	ATP binding [GO:0005524];serine-type endopeptidase activity [GO:0004252];single-stranded DNA binding [GO:0003697];ATP-dependent peptidase activity [GO:0004176];sequence-specific DNA binding [GO:0043565];-	mitochondrial matrix [GO:0005759];-	oxidation-dependent protein catabolic process [GO:0070407];cellular response to oxidative stress [GO:0034599];protein quality control for misfolded or incompletely synthesized proteins [GO:0006515];mitochondrion organization [GO:0007005];-;chaperone-mediated protein complex assembly [GO:0051131];ATP binding [GO:0005524];serine-type endopeptidase activity [GO:0004252];single-stranded DNA binding […
F1QMB9	Cyclin-K		ccnk	cell division [GO:0051301];positive regulation of DNA-templated transcription, elongation [GO:0032786];regulation of transcription by RNA polymerase II [GO:0006357];central nervous system development [GO:0007417];cell cycle [GO:0007049];-	cyclin-dependent protein serine/threonine kinase regulator activity [GO:0016538];-;cyclin-dependent protein serine/threonine kinase activator activity [GO:0061575]	nucleus [GO:0005634];cyclin/CDK positive transcription elongation factor complex [GO:0008024];-	cell division [GO:0051301];positive regulation of DNA-templated transcription, elongation [GO:0032786];regulation of transcription by RNA polymerase II [GO:0006357];central nervous system development [GO:0007417];cell cycle [GO:0007049];-;cyclin-dependent protein serine/threonine kinase regulator activity [GO:0016538];-;cyclin-dependent protein serine/threonine kinase activator activity [GO:00615…
Q7ZU52	LIM domain and actin binding 1		lima1a	negative regulation of actin filament depolymerization [GO:0030835];-;actin filament bundle assembly [GO:0051017]	-;metal ion binding [GO:0046872];actin filament binding [GO:0051015]	-;actin cytoskeleton [GO:0015629];plasma membrane [GO:0005886]	negative regulation of actin filament depolymerization [GO:0030835];-;actin filament bundle assembly [GO:0051017];-;metal ion binding [GO:0046872];actin filament binding [GO:0051015];-;actin cytoskeleton [GO:0015629];plasma membrane [GO:0005886]
Q6TNQ8	Branchpoint-bridging protein	572785	sf1	mRNA splicing, via spliceosome [GO:0000398];retina development in camera-type eye [GO:0060041];regulation of mRNA splicing, via spliceosome [GO:0048024];-	zinc ion binding [GO:0008270];pre-mRNA branch point binding [GO:0045131];mRNA binding [GO:0003729];-	nucleus [GO:0005634];-;spliceosomal complex [GO:0005681]	mRNA splicing, via spliceosome [GO:0000398];retina development in camera-type eye [GO:0060041];regulation of mRNA splicing, via spliceosome [GO:0048024];-;zinc ion binding [GO:0008270];pre-mRNA branch point binding [GO:0045131];mRNA binding [GO:0003729];-;nucleus [GO:0005634];-;spliceosomal complex [GO:0005681]
Q90YL3	Mediator of RNA polymerase II transcription subunit 26	406332	med26	-;regulation of transcription by RNA polymerase II [GO:0006357];positive regulation of gene expression [GO:0010628]	transcription coregulator activity [GO:0003712];-	core mediator complex [GO:0070847];-;mediator complex [GO:0016592]	-;regulation of transcription by RNA polymerase II [GO:0006357];positive regulation of gene expression [GO:0010628];transcription coregulator activity [GO:0003712];-;core mediator complex [GO:0070847];-;mediator complex [GO:0016592]
Q32LT0	Sorting nexin-2	568737	snx2	intracellular protein transport [GO:0006886];-;endocytosis [GO:0006897]	phosphatidylinositol binding [GO:0035091];-	lamellipodium [GO:0030027];retromer complex [GO:0030904];-;early endosome membrane [GO:0031901]	intracellular protein transport [GO:0006886];-;endocytosis [GO:0006897];phosphatidylinositol binding [GO:0035091];-;lamellipodium [GO:0030027];retromer complex [GO:0030904];-;early endosome membrane [GO:0031901]
Q7ZV76	Electron transfer flavoprotein subunit beta	406271	etfb	-	electron transfer activity [GO:0009055];-	mitochondrial matrix [GO:0005759];-	-;electron transfer activity [GO:0009055];-;mitochondrial matrix [GO:0005759];-
Q7ZUR8	DNA primase	30440	prim1	-;DNA replication, synthesis of RNA primer [GO:0006269]	metal ion binding [GO:0046872];-;DNA primase activity [GO:0003896]	-;alpha DNA polymerase [GO:0005658]	-;DNA replication, synthesis of RNA primer [GO:0006269];metal ion binding [GO:0046872];-;DNA primase activity [GO:0003896];-;alpha DNA polymerase [GO:0005658]
A7MBZ3	Zgc:171776 protein	571939		-	carbohydrate binding [GO:0030246]	-	-;carbohydrate binding [GO:0030246];-
Q502N5	Mediator of RNA polymerase II transcription subunit 1			-;cellular response to thyroid hormone stimulus [GO:0097067];regulation of transcription by RNA polymerase II [GO:0006357]	retinoic acid receptor binding [GO:0042974];vitamin D receptor binding [GO:0042809];thyroid hormone receptor binding [GO:0046966];transcription coregulator activity [GO:0003712];-	-;mediator complex [GO:0016592]	-;cellular response to thyroid hormone stimulus [GO:0097067];regulation of transcription by RNA polymerase II [GO:0006357];retinoic acid receptor binding [GO:0042974];vitamin D receptor binding [GO:0042809];thyroid hormone receptor binding [GO:0046966];transcription coregulator activity [GO:0003712];-;-;mediator complex [GO:0016592]
F6P5H1	ATPase H+-transporting V1 subunit B2		atp6v1b2	proton transmembrane transport [GO:1902600];ATP metabolic process [GO:0046034]	-	-	proton transmembrane transport [GO:1902600];ATP metabolic process [GO:0046034];-;-
Q801Z9	Cellular nucleic acid-binding protein		cnbpa	positive regulation of transcription by RNA polymerase II [GO:0045944];cartilage development [GO:0051216];negative regulation of transcription, DNA-templated [GO:0045892];positive regulation of transcription, DNA-templated [GO:0045893];neural crest cell fate specification [GO:0014036];neural crest formation [GO:0014029];positive regulation of cytoplasmic translation [GO:2000767];head development …	translation regulator activity [GO:0045182];mRNA 3'-UTR binding [GO:0003730];zinc ion binding [GO:0008270];single-stranded RNA binding [GO:0003727];mRNA binding [GO:0003729];RNA binding [GO:0003723];single-stranded DNA binding [GO:0003697];sequence-specific DNA binding [GO:0043565];-;chromatin binding [GO:0003682]	-;cytoplasm [GO:0005737]	positive regulation of transcription by RNA polymerase II [GO:0045944];cartilage development [GO:0051216];negative regulation of transcription, DNA-templated [GO:0045892];positive regulation of transcription, DNA-templated [GO:0045893];neural crest cell fate specification [GO:0014036];neural crest formation [GO:0014029];positive regulation of cytoplasmic translation [GO:2000767];head development …
A0A0N4STS5	Si:ch73-389k6.1		si:ch73-389k6.1	-	DNA binding [GO:0003677]	-	-;DNA binding [GO:0003677];-
Q7ZTW9	Asparagine synthetase [glutamine-hydrolyzing]		asns	glutamine metabolic process [GO:0006541];L-asparagine biosynthetic process [GO:0070981];-;asparagine biosynthetic process [GO:0006529]	asparagine synthase (glutamine-hydrolyzing) activity [GO:0004066];ATP binding [GO:0005524];-	-;cytosol [GO:0005829]	glutamine metabolic process [GO:0006541];L-asparagine biosynthetic process [GO:0070981];-;asparagine biosynthetic process [GO:0006529];asparagine synthase (glutamine-hydrolyzing) activity [GO:0004066];ATP binding [GO:0005524];-;-;cytosol [GO:0005829]
G1K2I9	Methyltransferase-like 13	557908	mettl13	-	-	-	-
Q6NY52	THO complex subunit 5 homolog	325064	thoc5	positive regulation of DNA-templated transcription, elongation [GO:0032786];RNA splicing [GO:0008380];mRNA export from nucleus [GO:0006406];mRNA processing [GO:0006397];cell differentiation [GO:0030154];-	mRNA binding [GO:0003729];-	-;THO complex part of transcription export complex [GO:0000445];cytoplasm [GO:0005737];nuclear speck [GO:0016607]	positive regulation of DNA-templated transcription, elongation [GO:0032786];RNA splicing [GO:0008380];mRNA export from nucleus [GO:0006406];mRNA processing [GO:0006397];cell differentiation [GO:0030154];-;mRNA binding [GO:0003729];-;-;THO complex part of transcription export complex [GO:0000445];cytoplasm [GO:0005737];nuclear speck [GO:0016607]
Q6TEL5	Cullin 3		cul3a	protein ubiquitination [GO:0016567];-;ubiquitin-dependent protein catabolic process [GO:0006511]	ubiquitin-protein transferase activity [GO:0004842];ubiquitin protein ligase binding [GO:0031625];-	cullin-RING ubiquitin ligase complex [GO:0031461];-	protein ubiquitination [GO:0016567];-;ubiquitin-dependent protein catabolic process [GO:0006511];ubiquitin-protein transferase activity [GO:0004842];ubiquitin protein ligase binding [GO:0031625];-;cullin-RING ubiquitin ligase complex [GO:0031461];-
B0S6Y2	Zinc finger, C3HC-type-containing 1		zc3hc1	-	zinc ion binding [GO:0008270];-	nucleus [GO:0005634];-	-;zinc ion binding [GO:0008270];-;nucleus [GO:0005634];-
A0A2R8RK01	GTPase-activating protein and VPS9 domains 1		gapvd1	regulation of GTPase activity [GO:0043087];-;signal transduction [GO:0007165];endocytosis [GO:0006897]	guanyl-nucleotide exchange factor activity [GO:0005085];-	membrane [GO:0016020];-	regulation of GTPase activity [GO:0043087];-;signal transduction [GO:0007165];endocytosis [GO:0006897];guanyl-nucleotide exchange factor activity [GO:0005085];-;membrane [GO:0016020];-
Q7ZTS4	Keratin, type I cytoskeletal 18	352912	krt18	-	structural molecule activity [GO:0005198];-	-;intermediate filament [GO:0005882]	-;structural molecule activity [GO:0005198];-;-;intermediate filament [GO:0005882]
F1QF86	Serine/threonine-protein phosphatase	565241	ppp3ccb	calcineurin-mediated signaling [GO:0097720];-	calmodulin binding [GO:0005516];protein threonine phosphatase activity [GO:0106307];calmodulin-dependent protein phosphatase activity [GO:0033192];metal ion binding [GO:0046872];protein serine phosphatase activity [GO:0106306];-	calcineurin complex [GO:0005955];cytoplasm [GO:0005737];-	calcineurin-mediated signaling [GO:0097720];-;calmodulin binding [GO:0005516];protein threonine phosphatase activity [GO:0106307];calmodulin-dependent protein phosphatase activity [GO:0033192];metal ion binding [GO:0046872];protein serine phosphatase activity [GO:0106306];-;calcineurin complex [GO:0005955];cytoplasm [GO:0005737];-
A5WUM0	Acetyl-CoA carboxylase kinase	100001198	prkaa1	protein phosphorylation [GO:0006468];negative regulation of hh target transcription factor activity [GO:1990787];rhythmic process [GO:0048511];intracellular signal transduction [GO:0035556];-	[acetyl-CoA carboxylase] kinase activity [GO:0050405];[hydroxymethylglutaryl-CoA reductase (NADPH)] kinase activity [GO:0047322];ATP binding [GO:0005524];AMP-activated protein kinase activity [GO:0004679];protein serine/threonine kinase activity [GO:0004674];-	-;nucleus [GO:0005634];cytoplasm [GO:0005737]	protein phosphorylation [GO:0006468];negative regulation of hh target transcription factor activity [GO:1990787];rhythmic process [GO:0048511];intracellular signal transduction [GO:0035556];-;[acetyl-CoA carboxylase] kinase activity [GO:0050405];[hydroxymethylglutaryl-CoA reductase (NADPH)] kinase activity [GO:0047322];ATP binding [GO:0005524];AMP-activated protein kinase activity [GO:0004679];pr…
F1REM5	Receptor protein-tyrosine kinase	100005538	epha6	multicellular organism development [GO:0007275];axon guidance [GO:0007411];positive regulation of kinase activity [GO:0033674];transmembrane receptor protein tyrosine kinase signaling pathway [GO:0007169];-	transmembrane receptor protein tyrosine kinase activity [GO:0004714];ATP binding [GO:0005524];-;transmembrane-ephrin receptor activity [GO:0005005]	neuron projection [GO:0043005];-;receptor complex [GO:0043235];integral component of plasma membrane [GO:0005887]	multicellular organism development [GO:0007275];axon guidance [GO:0007411];positive regulation of kinase activity [GO:0033674];transmembrane receptor protein tyrosine kinase signaling pathway [GO:0007169];-;transmembrane receptor protein tyrosine kinase activity [GO:0004714];ATP binding [GO:0005524];-;transmembrane-ephrin receptor activity [GO:0005005];neuron projection [GO:0043005];-;receptor co…
Q66HY8	Pyridoxal-dependent decarboxylase domain-containing protein 1	447813	pdxdc1	carboxylic acid metabolic process [GO:0019752];-;ameboidal-type cell migration [GO:0001667];sphingolipid catabolic process [GO:0030149]	pyridoxal phosphate binding [GO:0030170];carboxy-lyase activity [GO:0016831];-;sphinganine-1-phosphate aldolase activity [GO:0008117]	endoplasmic reticulum [GO:0005783];-	carboxylic acid metabolic process [GO:0019752];-;ameboidal-type cell migration [GO:0001667];sphingolipid catabolic process [GO:0030149];pyridoxal phosphate binding [GO:0030170];carboxy-lyase activity [GO:0016831];-;sphinganine-1-phosphate aldolase activity [GO:0008117];endoplasmic reticulum [GO:0005783];-
F1R777	N6-adenosine-methyltransferase subunit METTL3	100004398	mettl3	gliogenesis [GO:0042063];regulation of mRNA modification [GO:0090365];flagellated sperm motility [GO:0030317];regulation of meiotic cell cycle [GO:0051445];spermatogenesis [GO:0007283];positive regulation of translation [GO:0045727];regulation of hematopoietic stem cell differentiation [GO:1902036];sex determination [GO:0007530];hematopoietic stem cell proliferation [GO:0071425];mRNA destabilizat…	RNA methyltransferase activity [GO:0008173];mRNA binding [GO:0003729];S-adenosyl-L-methionine binding [GO:1904047];mRNA (2'-O-methyladenosine-N6-)-methyltransferase activity [GO:0016422];protein heterodimerization activity [GO:0046982];mRNA (N6-adenosine)-methyltransferase activity [GO:0001734];methyltransferase activity [GO:0008168];-	RNA N6-methyladenosine methyltransferase complex [GO:0036396];cytoplasm [GO:0005737];nucleus [GO:0005634];nuclear speck [GO:0016607];-	gliogenesis [GO:0042063];regulation of mRNA modification [GO:0090365];flagellated sperm motility [GO:0030317];regulation of meiotic cell cycle [GO:0051445];spermatogenesis [GO:0007283];positive regulation of translation [GO:0045727];regulation of hematopoietic stem cell differentiation [GO:1902036];sex determination [GO:0007530];hematopoietic stem cell proliferation [GO:0071425];mRNA destabilizat…
A0A2R8Q0D6	Supervillin a		svila	actin polymerization or depolymerization [GO:0008154];actin filament severing [GO:0051014];-;barbed-end actin filament capping [GO:0051016]	phosphatidylinositol-4,5-bisphosphate binding [GO:0005546];-;actin filament binding [GO:0051015]	-;actin cytoskeleton [GO:0015629];cytoplasm [GO:0005737]	actin polymerization or depolymerization [GO:0008154];actin filament severing [GO:0051014];-;barbed-end actin filament capping [GO:0051016];phosphatidylinositol-4,5-bisphosphate binding [GO:0005546];-;actin filament binding [GO:0051015];-;actin cytoskeleton [GO:0015629];cytoplasm [GO:0005737]
E7EY97	Dymeclin		dym	Golgi organization [GO:0007030];-	-	Golgi apparatus [GO:0005794];-	Golgi organization [GO:0007030];-;-;Golgi apparatus [GO:0005794];-
A2BG39	Condensin complex subunit 2		ncaph	mitotic chromosome condensation [GO:0007076];cell division [GO:0051301];-;mitotic sister chromatid segregation [GO:0000070]	DNA topoisomerase binding [GO:0044547];-;chromatin binding [GO:0003682];DNA topoisomerase type II (double strand cut, ATP-hydrolyzing) activator activity [GO:0072587]	-;condensin complex [GO:0000796];cytoplasm [GO:0005737]	mitotic chromosome condensation [GO:0007076];cell division [GO:0051301];-;mitotic sister chromatid segregation [GO:0000070];DNA topoisomerase binding [GO:0044547];-;chromatin binding [GO:0003682];DNA topoisomerase type II (double strand cut, ATP-hydrolyzing) activator activity [GO:0072587];-;condensin complex [GO:0000796];cytoplasm [GO:0005737]
Q7ZVA0	WD40 repeat-containing protein SMU1	393168	smu1	mRNA splicing, via spliceosome [GO:0000398];regulation of alternative mRNA splicing, via spliceosome [GO:0000381];-;RNA splicing [GO:0008380]	-	precatalytic spliceosome [GO:0071011];cytoplasm [GO:0005737];nucleus [GO:0005634];nuclear speck [GO:0016607];-;U2-type precatalytic spliceosome [GO:0071005]	mRNA splicing, via spliceosome [GO:0000398];regulation of alternative mRNA splicing, via spliceosome [GO:0000381];-;RNA splicing [GO:0008380];-;precatalytic spliceosome [GO:0071011];cytoplasm [GO:0005737];nucleus [GO:0005634];nuclear speck [GO:0016607];-;U2-type precatalytic spliceosome [GO:0071005]
A0A1D5NSL4	Adenosine deaminase domain-containing 2	558824	adad2	adenosine to inosine editing [GO:0006382];-;RNA processing [GO:0006396]	-;tRNA-specific adenosine deaminase activity [GO:0008251];double-stranded RNA binding [GO:0003725];double-stranded RNA adenosine deaminase activity [GO:0003726]	-;nucleolus [GO:0005730];cytoplasm [GO:0005737]	adenosine to inosine editing [GO:0006382];-;RNA processing [GO:0006396];-;tRNA-specific adenosine deaminase activity [GO:0008251];double-stranded RNA binding [GO:0003725];double-stranded RNA adenosine deaminase activity [GO:0003726];-;nucleolus [GO:0005730];cytoplasm [GO:0005737]
A1L1U2	Dual-specificity kinase	100005019	dyrk1aa	positive regulation of transcription, DNA-templated [GO:0045893];peptidyl-serine phosphorylation [GO:0018105];protein autophosphorylation [GO:0046777];brain development [GO:0007420];angiogenesis [GO:0001525];peptidyl-threonine phosphorylation [GO:0018107];-	transcription coactivator activity [GO:0003713];protein serine kinase activity [GO:0106310];protein threonine kinase activity [GO:0106311];ATP binding [GO:0005524];transmembrane receptor protein tyrosine kinase activity [GO:0004714];protein serine/threonine kinase activity [GO:0004674];protein serine/threonine/tyrosine kinase activity [GO:0004712];-	nucleus [GO:0005634];-	positive regulation of transcription, DNA-templated [GO:0045893];peptidyl-serine phosphorylation [GO:0018105];protein autophosphorylation [GO:0046777];brain development [GO:0007420];angiogenesis [GO:0001525];peptidyl-threonine phosphorylation [GO:0018107];-;transcription coactivator activity [GO:0003713];protein serine kinase activity [GO:0106310];protein threonine kinase activity [GO:0106311];AT…
Q7SZP5	Zgc:174506 protein		cdc6	cell division [GO:0051301];DNA replication initiation [GO:0006270];mitotic DNA replication checkpoint [GO:0033314];mitotic cell cycle phase transition [GO:0044772];-	ATP binding [GO:0005524];-;ATPase activity [GO:0016887];DNA replication origin binding [GO:0003688]	nucleus [GO:0005634];-	cell division [GO:0051301];DNA replication initiation [GO:0006270];mitotic DNA replication checkpoint [GO:0033314];mitotic cell cycle phase transition [GO:0044772];-;ATP binding [GO:0005524];-;ATPase activity [GO:0016887];DNA replication origin binding [GO:0003688];nucleus [GO:0005634];-
E9QB27	Nucleosome assembly protein 1-like 4b		nap1l4b	nucleosome assembly [GO:0006334];-	histone binding [GO:0042393];-;chromatin binding [GO:0003682]	nucleus [GO:0005634];chromatin [GO:0000785];-	nucleosome assembly [GO:0006334];-;histone binding [GO:0042393];-;chromatin binding [GO:0003682];nucleus [GO:0005634];chromatin [GO:0000785];-
F8W2N9	Nuclear transcription factor, X-box-binding-like 1	100333008	nfxl1	-;regulation of transcription, DNA-templated [GO:0006355]	zinc ion binding [GO:0008270];RNA polymerase II transcription regulatory region sequence-specific DNA binding [GO:0000977];-;DNA-binding transcription factor activity, RNA polymerase II-specific [GO:0000981]	integral component of membrane [GO:0016021];nucleus [GO:0005634];-	-;regulation of transcription, DNA-templated [GO:0006355];zinc ion binding [GO:0008270];RNA polymerase II transcription regulatory region sequence-specific DNA binding [GO:0000977];-;DNA-binding transcription factor activity, RNA polymerase II-specific [GO:0000981];integral component of membrane [GO:0016021];nucleus [GO:0005634];-
A0A2R8RSU1	DNA topoisomerase		top3b	DNA topological change [GO:0006265];-	DNA topoisomerase type I (single strand cut, ATP-independent) activity [GO:0003917];-;DNA binding [GO:0003677];DNA topoisomerase activity [GO:0003916]	nucleus [GO:0005634];-	DNA topological change [GO:0006265];-;DNA topoisomerase type I (single strand cut, ATP-independent) activity [GO:0003917];-;DNA binding [GO:0003677];DNA topoisomerase activity [GO:0003916];nucleus [GO:0005634];-
A8WG75	Pdia5 protein	556162	pdia5	hemopoiesis [GO:0030097];-	-;isomerase activity [GO:0016853]	-	hemopoiesis [GO:0030097];-;-;isomerase activity [GO:0016853];-
F6NW08	Si:ch211-13c6.2	100000125	si:ch211-13c6.2	-	-	-	-
A0A0R4ILN3	Neurochondrin	571005	ncdn	neuron projection development [GO:0031175];-;regulation of neuronal synaptic plasticity [GO:0048168]	-	postsynapse [GO:0098794];-;dendrite [GO:0030425]	neuron projection development [GO:0031175];-;regulation of neuronal synaptic plasticity [GO:0048168];-;postsynapse [GO:0098794];-;dendrite [GO:0030425]
Q5RKM3	Stress-induced phosphoprotein 1	493606	stip1	-	Hsp90 protein binding [GO:0051879]	-	-;Hsp90 protein binding [GO:0051879];-
Q7SXU9	Splicing factor, arginine/serine-rich 6a	406775	srsf6a	-	mRNA binding [GO:0003729];-	-;nucleus [GO:0005634];cytoplasm [GO:0005737]	-;mRNA binding [GO:0003729];-;-;nucleus [GO:0005634];cytoplasm [GO:0005737]
E9QCU7	Rhotekin 2a		rtkn2a	hemopoiesis [GO:0030097];signal transduction [GO:0007165]	-	-	hemopoiesis [GO:0030097];signal transduction [GO:0007165];-;-
F1R738	Si:ch1073-416j23.1	553480	si:ch1073-416j23.1	intracellular signal transduction [GO:0035556]	-	-	intracellular signal transduction [GO:0035556];-;-
Q155U0	Vacuolar protein sorting-associated protein 51 homolog	559339	vps51	Golgi organization [GO:0007030];Golgi vesicle transport [GO:0048193];retrograde transport, endosome to Golgi [GO:0042147];lipid digestion [GO:0044241];lysosomal transport [GO:0007041];lipid transport [GO:0006869];endocytic recycling [GO:0032456];regulation of phospholipase activity [GO:0010517];-;protein transport [GO:0015031]	-;small GTPase binding [GO:0031267]	EARP complex [GO:1990745];GARP complex [GO:0000938];recycling endosome [GO:0055037];membrane [GO:0016020];cytosol [GO:0005829];-	Golgi organization [GO:0007030];Golgi vesicle transport [GO:0048193];retrograde transport, endosome to Golgi [GO:0042147];lipid digestion [GO:0044241];lysosomal transport [GO:0007041];lipid transport [GO:0006869];endocytic recycling [GO:0032456];regulation of phospholipase activity [GO:0010517];-;protein transport [GO:0015031];-;small GTPase binding [GO:0031267];EARP complex [GO:1990745];GARP com…
Q6DHU1	Cleft lip and palate transmembrane protein 1-like protein	436653	clptm1l	apoptotic process [GO:0006915];-	-	-;membrane [GO:0016020];integral component of membrane [GO:0016021];endomembrane system [GO:0012505]	apoptotic process [GO:0006915];-;-;-;membrane [GO:0016020];integral component of membrane [GO:0016021];endomembrane system [GO:0012505]
E7F3M0	Pentatricopeptide repeat domain 1	570247	ptcd1	tRNA 3'-end processing [GO:0042780];-	tRNA binding [GO:0000049];-	mitochondrial matrix [GO:0005759];-	tRNA 3'-end processing [GO:0042780];-;tRNA binding [GO:0000049];-;mitochondrial matrix [GO:0005759];-
A0A286YBF5	E3 ubiquitin-protein ligase		wwp1	protein polyubiquitination [GO:0000209];proteasome-mediated ubiquitin-dependent protein catabolic process [GO:0043161];positive regulation of protein catabolic process [GO:0045732];protein ubiquitination [GO:0016567];-	ubiquitin protein ligase activity [GO:0061630];-	-;cytoplasm [GO:0005737]	protein polyubiquitination [GO:0000209];proteasome-mediated ubiquitin-dependent protein catabolic process [GO:0043161];positive regulation of protein catabolic process [GO:0045732];protein ubiquitination [GO:0016567];-;ubiquitin protein ligase activity [GO:0061630];-;-;cytoplasm [GO:0005737]
E7F912	ERO1-like protein alpha		ero1a	-	oxidoreductase activity, acting on a sulfur group of donors, disulfide as acceptor [GO:0016671];-	-;endoplasmic reticulum membrane [GO:0005789]	-;oxidoreductase activity, acting on a sulfur group of donors, disulfide as acceptor [GO:0016671];-;-;endoplasmic reticulum membrane [GO:0005789]
A0A140LGV5	ATG7 autophagy-related 7 homolog (S. cerevisiae)		atg7	heart development [GO:0007507];autophagy [GO:0006914];mitophagy [GO:0000423];autophagosome assembly [GO:0000045]	-	-	heart development [GO:0007507];autophagy [GO:0006914];mitophagy [GO:0000423];autophagosome assembly [GO:0000045];-;-
F1QIA7	TAF5-like RNA polymerase II, p300/CBP-associated factor (PCAF)-associated factor		taf5l	-;regulation of transcription, DNA-templated [GO:0006355];histone H3 acetylation [GO:0043966]	-	transcription factor TFTC complex [GO:0033276];-;STAGA complex [GO:0030914]	-;regulation of transcription, DNA-templated [GO:0006355];histone H3 acetylation [GO:0043966];-;transcription factor TFTC complex [GO:0033276];-;STAGA complex [GO:0030914]
A0A2R8RQ61	Spindle and kinetochore-associated protein 3		ska3	cell cycle [GO:0007049];-;chromosome segregation [GO:0007059]	-	-;cytoplasm [GO:0005737];condensed chromosome outer kinetochore [GO:0000940];spindle [GO:0005819]	cell cycle [GO:0007049];-;chromosome segregation [GO:0007059];-;-;cytoplasm [GO:0005737];condensed chromosome outer kinetochore [GO:0000940];spindle [GO:0005819]
F1Q8Q6	ATP-dependent dihydroxyacetone kinase		tkfc	glycerol catabolic process [GO:0019563];-	ATP binding [GO:0005524];FAD-AMP lyase (cyclizing) activity [GO:0034012];-;glycerone kinase activity [GO:0004371]	-;cytosol [GO:0005829]	glycerol catabolic process [GO:0019563];-;ATP binding [GO:0005524];FAD-AMP lyase (cyclizing) activity [GO:0034012];-;glycerone kinase activity [GO:0004371];-;cytosol [GO:0005829]
Q90X44	Nuclear respiratory factor 1	64604	nrf1	multicellular organism development [GO:0007275];retina development in camera-type eye [GO:0060041];retina homeostasis [GO:0001895];response to activity [GO:0014823];neural retina development [GO:0003407];regulation of transcription by RNA polymerase II [GO:0006357];cellular response to cold [GO:0070417];-;photoreceptor cell maintenance [GO:0045494]	protein homodimerization activity [GO:0042803];-;DNA-binding transcription factor activity, RNA polymerase II-specific [GO:0000981];RNA polymerase II cis-regulatory region sequence-specific DNA binding [GO:0000978]	nucleus [GO:0005634];-	multicellular organism development [GO:0007275];retina development in camera-type eye [GO:0060041];retina homeostasis [GO:0001895];response to activity [GO:0014823];neural retina development [GO:0003407];regulation of transcription by RNA polymerase II [GO:0006357];cellular response to cold [GO:0070417];-;photoreceptor cell maintenance [GO:0045494];protein homodimerization activity [GO:0042803];-…
A0A2R8QQF9	Polypyrimidine tract-binding protein 1b		ptbp1b	regulation of RNA splicing [GO:0043484];RNA splicing [GO:0008380];mRNA processing [GO:0006397];-;regulation of cell differentiation [GO:0045595]	mRNA binding [GO:0003729];-	nucleus [GO:0005634];-	regulation of RNA splicing [GO:0043484];RNA splicing [GO:0008380];mRNA processing [GO:0006397];-;regulation of cell differentiation [GO:0045595];mRNA binding [GO:0003729];-;nucleus [GO:0005634];-
Q5U3W2	Glmna protein	492774	glmna	-	ubiquitin-protein transferase inhibitor activity [GO:0055105];-	-;cytoplasm [GO:0005737]	-;ubiquitin-protein transferase inhibitor activity [GO:0055105];-;-;cytoplasm [GO:0005737]
E7F602	Mediator of RNA polymerase II transcription subunit 16	570199	med16	positive regulation of transcription, DNA-templated [GO:0045893];-	-	-;mediator complex [GO:0016592]	positive regulation of transcription, DNA-templated [GO:0045893];-;-;-;mediator complex [GO:0016592]
A8WG65	eIF-2B GDP-GTP exchange factor subunit epsilon	563613	eif2b5	-	nucleotidyltransferase activity [GO:0016779];translation initiation factor activity [GO:0003743];guanyl-nucleotide exchange factor activity [GO:0005085];translation initiation factor binding [GO:0031369];-	-;eukaryotic translation initiation factor 2B complex [GO:0005851]	-;nucleotidyltransferase activity [GO:0016779];translation initiation factor activity [GO:0003743];guanyl-nucleotide exchange factor activity [GO:0005085];translation initiation factor binding [GO:0031369];-;-;eukaryotic translation initiation factor 2B complex [GO:0005851]
Q1LY88	Stromal interaction molecule 1a	556360	stim1a	activation of store-operated calcium channel activity [GO:0032237];store-operated calcium entry [GO:0002115];axon extension involved in axon guidance [GO:0048846];cellular calcium ion homeostasis [GO:0006874];-	calcium channel regulator activity [GO:0005246];-;calcium ion binding [GO:0005509]	-;endoplasmic reticulum [GO:0005783];plasma membrane [GO:0005886];integral component of endoplasmic reticulum membrane [GO:0030176]	activation of store-operated calcium channel activity [GO:0032237];store-operated calcium entry [GO:0002115];axon extension involved in axon guidance [GO:0048846];cellular calcium ion homeostasis [GO:0006874];-;calcium channel regulator activity [GO:0005246];-;calcium ion binding [GO:0005509];-;endoplasmic reticulum [GO:0005783];plasma membrane [GO:0005886];integral component of endoplasmic retic…
Q7SZR0	Ddc protein	406651	ddc	serotonin biosynthetic process [GO:0042427];catecholamine biosynthetic process [GO:0042423];brain development [GO:0007420];catecholamine metabolic process [GO:0006584];cellular amino acid metabolic process [GO:0006520];-	pyridoxal phosphate binding [GO:0030170];carboxy-lyase activity [GO:0016831];-;aromatic-L-amino-acid decarboxylase activity [GO:0004058]	-;cytoplasm [GO:0005737]	serotonin biosynthetic process [GO:0042427];catecholamine biosynthetic process [GO:0042423];brain development [GO:0007420];catecholamine metabolic process [GO:0006584];cellular amino acid metabolic process [GO:0006520];-;pyridoxal phosphate binding [GO:0030170];carboxy-lyase activity [GO:0016831];-;aromatic-L-amino-acid decarboxylase activity [GO:0004058];-;cytoplasm [GO:0005737]
A0A140LFX8	Si:ch211-146l10.8	108179170	si:ch211-146l10.8	-	-	-	-
A0A0R4ITI4	Protein arginine methyltransferase 9		prmt9	-	protein-arginine omega-N monomethyltransferase activity [GO:0035241]	-	-;protein-arginine omega-N monomethyltransferase activity [GO:0035241];-
A0A2R8QMB8	Coiled-coil domain-containing protein 47		ccdc47	-	-	rough endoplasmic reticulum membrane [GO:0030867];integral component of membrane [GO:0016021]	-;-;rough endoplasmic reticulum membrane [GO:0030867];integral component of membrane [GO:0016021]
Q568L3	Sf3a3 protein		sf3a3	hematopoietic stem cell differentiation [GO:0060218];mRNA splicing, via spliceosome [GO:0000398];-	zinc ion binding [GO:0008270];RNA binding [GO:0003723];-	-;spliceosomal complex [GO:0005681]	hematopoietic stem cell differentiation [GO:0060218];mRNA splicing, via spliceosome [GO:0000398];-;zinc ion binding [GO:0008270];RNA binding [GO:0003723];-;-;spliceosomal complex [GO:0005681]
E7EXU2	H/ACA ribonucleoprotein complex subunit		gar1	pseudouridine synthesis [GO:0001522];rRNA processing [GO:0006364];-	RNA binding [GO:0003723];-	nucleolus [GO:0005730];-	pseudouridine synthesis [GO:0001522];rRNA processing [GO:0006364];-;RNA binding [GO:0003723];-;nucleolus [GO:0005730];-
Q71PD7	Histone H2A.V	252913	h2az2a	chromatin silencing [GO:0006342];-	protein heterodimerization activity [GO:0046982];-;DNA binding [GO:0003677]	nucleus [GO:0005634];-;nucleosome [GO:0000786]	chromatin silencing [GO:0006342];-;protein heterodimerization activity [GO:0046982];-;DNA binding [GO:0003677];nucleus [GO:0005634];-;nucleosome [GO:0000786]
E9QCA9	Cullin 2	336088	cul2	SCF-dependent proteasomal ubiquitin-dependent protein catabolic process [GO:0031146];chordate embryonic development [GO:0043009];vasculature development [GO:0001944];protein ubiquitination [GO:0016567];-	ubiquitin-protein transferase activity [GO:0004842];ubiquitin protein ligase binding [GO:0031625];-	Cul2-RING ubiquitin ligase complex [GO:0031462];cullin-RING ubiquitin ligase complex [GO:0031461];-;SCF ubiquitin ligase complex [GO:0019005]	SCF-dependent proteasomal ubiquitin-dependent protein catabolic process [GO:0031146];chordate embryonic development [GO:0043009];vasculature development [GO:0001944];protein ubiquitination [GO:0016567];-;ubiquitin-protein transferase activity [GO:0004842];ubiquitin protein ligase binding [GO:0031625];-;Cul2-RING ubiquitin ligase complex [GO:0031462];cullin-RING ubiquitin ligase complex [GO:003146…
A0A2R8S0J3	Dolichyl-diphosphooligosaccharide--protein glycotransferase		stt3b	protein N-linked glycosylation via asparagine [GO:0018279];-;post-translational protein modification [GO:0043687]	dolichyl-diphosphooligosaccharide-protein glycotransferase activity [GO:0004579];-;metal ion binding [GO:0046872]	integral component of membrane [GO:0016021];-	protein N-linked glycosylation via asparagine [GO:0018279];-;post-translational protein modification [GO:0043687];dolichyl-diphosphooligosaccharide-protein glycotransferase activity [GO:0004579];-;metal ion binding [GO:0046872];integral component of membrane [GO:0016021];-
A0A2R8RMU0	Zona pellucida glycoprotein 3c	563179	zp3c	binding of sperm to zona pellucida [GO:0007339];-;positive regulation of acrosome reaction [GO:2000344];egg coat formation [GO:0035803]	acrosin binding [GO:0032190];-	-;extracellular matrix [GO:0031012]	binding of sperm to zona pellucida [GO:0007339];-;positive regulation of acrosome reaction [GO:2000344];egg coat formation [GO:0035803];acrosin binding [GO:0032190];-;-;extracellular matrix [GO:0031012]
Q7ZV99	Zgc:56148		rbm12bb	regulation of RNA splicing [GO:0043484];-	RNA binding [GO:0003723];-	nucleoplasm [GO:0005654];-;ribonucleoprotein complex [GO:1990904]	regulation of RNA splicing [GO:0043484];-;RNA binding [GO:0003723];-;nucleoplasm [GO:0005654];-;ribonucleoprotein complex [GO:1990904]
B8A5W4	Dehydrogenase/reductase (SDR family) X-linked	100318301	dhrsx	-	oxidoreductase activity [GO:0016491]	-	-;oxidoreductase activity [GO:0016491];-
F1Q5A4	TBC1 domain family, member 17		tbc1d17	activation of GTPase activity [GO:0090630];intracellular protein transport [GO:0006886];-	-;GTPase activator activity [GO:0005096]	-	activation of GTPase activity [GO:0090630];intracellular protein transport [GO:0006886];-;-;GTPase activator activity [GO:0005096];-
X1WGT1	Si:dkey-81e3.2		si:dkey-81e3.2	-	-	-	-
F8W429	Dynamin GTPase		dnm1a	receptor internalization [GO:0031623];mitochondrial fission [GO:0000266];membrane fusion [GO:0061025];dynamin family protein polymerization involved in mitochondrial fission [GO:0003374];postsynaptic neurotransmitter receptor internalization [GO:0098884];synaptic vesicle budding from presynaptic endocytic zone membrane [GO:0016185];regulation of synapse structure or activity [GO:0050803];-	GTPase activity [GO:0003924];GTP binding [GO:0005525];-;microtubule binding [GO:0008017]	microtubule [GO:0005874];cytoplasm [GO:0005737];postsynaptic endocytic zone membrane [GO:0098844];axon [GO:0030424];membrane [GO:0016020];mitochondrial membrane [GO:0031966];postsynaptic density [GO:0014069];microtubule cytoskeleton [GO:0015630];cytoplasmic vesicle [GO:0031410];presynapse [GO:0098793];dendritic spine head [GO:0044327];-;plasma membrane [GO:0005886]	receptor internalization [GO:0031623];mitochondrial fission [GO:0000266];membrane fusion [GO:0061025];dynamin family protein polymerization involved in mitochondrial fission [GO:0003374];postsynaptic neurotransmitter receptor internalization [GO:0098884];synaptic vesicle budding from presynaptic endocytic zone membrane [GO:0016185];regulation of synapse structure or activity [GO:0050803];-;GTPase…
F1R8L7	Testis-expressed protein 10 homolog		tex10	-	-	-	-
Q58ED4	Cgnl1 protein		cgnl1	-	-	myosin complex [GO:0016459]	-;-;myosin complex [GO:0016459]
Q803M1	Tropomyosin 3	373076	tpm3	skeletal myofibril assembly [GO:0014866];-;muscle contraction [GO:0006936];actin filament organization [GO:0007015]	-;actin filament binding [GO:0051015]	-;actin filament [GO:0005884]	skeletal myofibril assembly [GO:0014866];-;muscle contraction [GO:0006936];actin filament organization [GO:0007015];-;actin filament binding [GO:0051015];-;actin filament [GO:0005884]
Q9YHX5	Vimentin	140599	vim	wound healing [GO:0042060];-	-	-;intermediate filament [GO:0005882]	wound healing [GO:0042060];-;-;-;intermediate filament [GO:0005882]
A0A0R4ID82	VPS33A core subunit of CORVET and HOPS complexes	448942	vps33a	vesicle-mediated transport [GO:0016192];intracellular protein transport [GO:0006886];-	-	CORVET complex [GO:0033263];lysosomal membrane [GO:0005765];late endosome membrane [GO:0031902];lysosome [GO:0005764];-	vesicle-mediated transport [GO:0016192];intracellular protein transport [GO:0006886];-;-;CORVET complex [GO:0033263];lysosomal membrane [GO:0005765];late endosome membrane [GO:0031902];lysosome [GO:0005764];-
Q4V9G8	Senp3b protein		senp3b	-;protein desumoylation [GO:0016926]	-;cysteine-type peptidase activity [GO:0008234]	-;nucleus [GO:0005634];MLL1 complex [GO:0071339]	-;protein desumoylation [GO:0016926];-;cysteine-type peptidase activity [GO:0008234];-;nucleus [GO:0005634];MLL1 complex [GO:0071339]
A0A2R8RN23	APC membrane recruitment protein 1	100885784	amer1	-	-	membrane [GO:0016020]	-;-;membrane [GO:0016020]
A1L1R4	Zgc:158270	791213		-	GTPase activity [GO:0003924];GTP binding [GO:0005525];-	integral component of membrane [GO:0016021];-	-;GTPase activity [GO:0003924];GTP binding [GO:0005525];-;integral component of membrane [GO:0016021];-
F1QC72	Alkylglycerone-phosphate synthase		agps	-;ether lipid biosynthetic process [GO:0008611]	alkylglycerone-phosphate synthase activity [GO:0008609];FAD binding [GO:0071949];-;oxidoreductase activity [GO:0016491]	peroxisome [GO:0005777];-	-;ether lipid biosynthetic process [GO:0008611];alkylglycerone-phosphate synthase activity [GO:0008609];FAD binding [GO:0071949];-;oxidoreductase activity [GO:0016491];peroxisome [GO:0005777];-
P59679	Actin-related protein 8	326866	actr8	cell division [GO:0051301];double-strand break repair [GO:0006302];DNA recombination [GO:0006310];regulation of transcription, DNA-templated [GO:0006355];ATP-dependent chromatin remodeling [GO:0043044];cell cycle [GO:0007049];-	ATP binding [GO:0005524];-	-;Ino80 complex [GO:0031011]	cell division [GO:0051301];double-strand break repair [GO:0006302];DNA recombination [GO:0006310];regulation of transcription, DNA-templated [GO:0006355];ATP-dependent chromatin remodeling [GO:0043044];cell cycle [GO:0007049];-;ATP binding [GO:0005524];-;-;Ino80 complex [GO:0031011]
Q7ZVR0	Nucleolar GTP-binding protein 1	334050	gtpbp4	ribosome biogenesis [GO:0042254];-	GTP binding [GO:0005525];-	nucleolus [GO:0005730];-	ribosome biogenesis [GO:0042254];-;GTP binding [GO:0005525];-;nucleolus [GO:0005730];-
Q7SZR2	Carbonic anhydrase	791844	ca15b	germ cell migration [GO:0008354];one-carbon metabolic process [GO:0006730];-;regulation of intracellular pH [GO:0051453]	hydro-lyase activity [GO:0016836];carbonate dehydratase activity [GO:0004089];-;zinc ion binding [GO:0008270]	-;integral component of membrane [GO:0016021];plasma membrane [GO:0005886]	germ cell migration [GO:0008354];one-carbon metabolic process [GO:0006730];-;regulation of intracellular pH [GO:0051453];hydro-lyase activity [GO:0016836];carbonate dehydratase activity [GO:0004089];-;zinc ion binding [GO:0008270];-;integral component of membrane [GO:0016021];plasma membrane [GO:0005886]
Q7SZC2	Exportin-2	30707	cse1l	protein import into nucleus [GO:0006606];body fluid secretion [GO:0007589];-;protein export from nucleus [GO:0006611]	nuclear export signal receptor activity [GO:0005049];-;small GTPase binding [GO:0031267]	nuclear envelope [GO:0005635];basal plasma membrane [GO:0009925];cytosol [GO:0005829];lateral plasma membrane [GO:0016328];apical plasma membrane [GO:0016324];-	protein import into nucleus [GO:0006606];body fluid secretion [GO:0007589];-;protein export from nucleus [GO:0006611];nuclear export signal receptor activity [GO:0005049];-;small GTPase binding [GO:0031267];nuclear envelope [GO:0005635];basal plasma membrane [GO:0009925];cytosol [GO:0005829];lateral plasma membrane [GO:0016328];apical plasma membrane [GO:0016324];-
F1RB68	Allantoinase			purine nucleobase catabolic process [GO:0006145];-;allantoin catabolic process [GO:0000256]	zinc ion binding [GO:0008270];-;allantoinase activity [GO:0004038];cobalt ion binding [GO:0050897]	-;cytoplasm [GO:0005737]	purine nucleobase catabolic process [GO:0006145];-;allantoin catabolic process [GO:0000256];zinc ion binding [GO:0008270];-;allantoinase activity [GO:0004038];cobalt ion binding [GO:0050897];-;cytoplasm [GO:0005737]
A7YYF7	Vat1 protein		vat1	-	zinc ion binding [GO:0008270];oxidoreductase activity [GO:0016491]	-	-;zinc ion binding [GO:0008270];oxidoreductase activity [GO:0016491];-
Q08C99	Vertnin	555269	vrtn	-;negative regulation of transcription by RNA polymerase II [GO:0000122];regulation of transcription by RNA polymerase II [GO:0006357]	DNA-binding transcription repressor activity, RNA polymerase II-specific [GO:0001227];-	chromatin [GO:0000785];-	-;negative regulation of transcription by RNA polymerase II [GO:0000122];regulation of transcription by RNA polymerase II [GO:0006357];DNA-binding transcription repressor activity, RNA polymerase II-specific [GO:0001227];-;chromatin [GO:0000785];-
Q6YBS2	Adenylyl cyclase-associated protein	334527	cap1	cell morphogenesis [GO:0000902];cytoskeleton organization [GO:0007010];somitogenesis [GO:0001756];activation of adenylate cyclase activity [GO:0007190];regulation of adenylate cyclase activity [GO:0045761];cAMP-mediated signaling [GO:0019933];-;mesodermal cell migration [GO:0008078]	adenylate cyclase binding [GO:0008179];-;actin binding [GO:0003779]	-;cytoplasm [GO:0005737];plasma membrane [GO:0005886]	cell morphogenesis [GO:0000902];cytoskeleton organization [GO:0007010];somitogenesis [GO:0001756];activation of adenylate cyclase activity [GO:0007190];regulation of adenylate cyclase activity [GO:0045761];cAMP-mediated signaling [GO:0019933];-;mesodermal cell migration [GO:0008078];adenylate cyclase binding [GO:0008179];-;actin binding [GO:0003779];-;cytoplasm [GO:0005737];plasma membrane [GO:00…
A0A2R8Q4G8	E3 ubiquitin-protein ligase arih1		arih1	-	ubiquitin-protein transferase activity [GO:0004842];-;metal ion binding [GO:0046872]	integral component of membrane [GO:0016021];-	-;ubiquitin-protein transferase activity [GO:0004842];-;metal ion binding [GO:0046872];integral component of membrane [GO:0016021];-
Q6DHM5	Solute carrier family 17 member 9b	436908	slc17a9b	-	transmembrane transporter activity [GO:0022857];-	integral component of membrane [GO:0016021];-	-;transmembrane transporter activity [GO:0022857];-;integral component of membrane [GO:0016021];-
F1QIJ2	N-alpha-acetyltransferase 35, NatC auxiliary subunit		naa35	N-terminal peptidyl-methionine acetylation [GO:0017196];-	-	-;NatC complex [GO:0031417]	N-terminal peptidyl-methionine acetylation [GO:0017196];-;-;-;NatC complex [GO:0031417]
A4IG41	Zgc:162191 protein	556465	mtif2	-	GTPase activity [GO:0003924];GTP binding [GO:0005525];translation initiation factor activity [GO:0003743]	-	-;GTPase activity [GO:0003924];GTP binding [GO:0005525];translation initiation factor activity [GO:0003743];-
Q6P022	U2 snRNP auxiliary factor large subunit	402989	u2af2b	mRNA processing [GO:0006397];-;RNA splicing [GO:0008380]	poly-pyrimidine tract binding [GO:0008187];-;pre-mRNA 3'-splice site binding [GO:0030628]	commitment complex [GO:0000243];U2-type prespliceosome [GO:0071004];U2AF complex [GO:0089701];nuclear speck [GO:0016607];-	mRNA processing [GO:0006397];-;RNA splicing [GO:0008380];poly-pyrimidine tract binding [GO:0008187];-;pre-mRNA 3'-splice site binding [GO:0030628];commitment complex [GO:0000243];U2-type prespliceosome [GO:0071004];U2AF complex [GO:0089701];nuclear speck [GO:0016607];-
A0A0R4ILA7	Abl-interactor 2a		abi2a	actin polymerization or depolymerization [GO:0008154];-	-;SH3 domain binding [GO:0017124]	cytoskeleton [GO:0005856];cell junction [GO:0030054];filopodium [GO:0030175];lamellipodium [GO:0030027];-	actin polymerization or depolymerization [GO:0008154];-;-;SH3 domain binding [GO:0017124];cytoskeleton [GO:0005856];cell junction [GO:0030054];filopodium [GO:0030175];lamellipodium [GO:0030027];-
F1QSV5	Phosphatidylinositol-3,4-bisphosphate 4-phosphatase		inpp4ab	-	phosphatidylinositol-4,5-bisphosphate 4-phosphatase activity [GO:0034597];-;phosphatidylinositol-3,4-bisphosphate 4-phosphatase activity [GO:0016316]	-;cytoplasm [GO:0005737]	-;phosphatidylinositol-4,5-bisphosphate 4-phosphatase activity [GO:0034597];-;phosphatidylinositol-3,4-bisphosphate 4-phosphatase activity [GO:0016316];-;cytoplasm [GO:0005737]
A1L213	RUN and FYVE domain containing 3		rufy3	regulation of axonogenesis [GO:0050770];-	-	-;cytoplasm [GO:0005737]	regulation of axonogenesis [GO:0050770];-;-;-;cytoplasm [GO:0005737]
E9QBX7	RNA-binding motif protein 15B		rbm15b	mRNA splicing, via spliceosome [GO:0000398];-	RNA binding [GO:0003723];nucleic acid binding [GO:0003676];-	nucleus [GO:0005634];-	mRNA splicing, via spliceosome [GO:0000398];-;RNA binding [GO:0003723];nucleic acid binding [GO:0003676];-;nucleus [GO:0005634];-
Q6DBZ3	CTP synthase		ctps1b	CTP biosynthetic process [GO:0006241];'de novo' CTP biosynthetic process [GO:0044210];pyrimidine nucleobase biosynthetic process [GO:0019856];notochord development [GO:0030903];glutamine metabolic process [GO:0006541];-	ATP binding [GO:0005524];-;CTP synthase activity [GO:0003883];identical protein binding [GO:0042802]	-;cytoplasm [GO:0005737];cytoophidium [GO:0097268]	CTP biosynthetic process [GO:0006241];'de novo' CTP biosynthetic process [GO:0044210];pyrimidine nucleobase biosynthetic process [GO:0019856];notochord development [GO:0030903];glutamine metabolic process [GO:0006541];-;ATP binding [GO:0005524];-;CTP synthase activity [GO:0003883];identical protein binding [GO:0042802];-;cytoplasm [GO:0005737];cytoophidium [GO:0097268]
B0S5J6	Aspartate beta-hydroxylase		asph	-;peptidyl-aspartic acid hydroxylation [GO:0042264]	peptide-aspartate beta-dioxygenase activity [GO:0004597];-	endoplasmic reticulum [GO:0005783];integral component of membrane [GO:0016021];-	-;peptidyl-aspartic acid hydroxylation [GO:0042264];peptide-aspartate beta-dioxygenase activity [GO:0004597];-;endoplasmic reticulum [GO:0005783];integral component of membrane [GO:0016021];-
E7EYW1	FYVE, RhoGEF and PH domain-containing 4b		fgd4b	filopodium assembly [GO:0046847];cytoskeleton organization [GO:0007010];-	guanyl-nucleotide exchange factor activity [GO:0005085];-;metal ion binding [GO:0046872]	-;cytoskeleton [GO:0005856];cytoplasm [GO:0005737]	filopodium assembly [GO:0046847];cytoskeleton organization [GO:0007010];-;guanyl-nucleotide exchange factor activity [GO:0005085];-;metal ion binding [GO:0046872];-;cytoskeleton [GO:0005856];cytoplasm [GO:0005737]
Q6IQU7	Integrator complex subunit 12	415251	ints12	-;snRNA 3'-end processing [GO:0034472]	-;metal ion binding [GO:0046872]	-;integrator complex [GO:0032039]	-;snRNA 3'-end processing [GO:0034472];-;metal ion binding [GO:0046872];-;integrator complex [GO:0032039]
Q7ZVV1	General transcription and DNA repair factor IIH helicase subunit XPB	324323	ercc3	transcription by RNA polymerase II [GO:0006366];transcription-coupled nucleotide-excision repair [GO:0006283];DNA topological change [GO:0006265];response to UV [GO:0009411];nucleotide-excision repair, DNA incision [GO:0033683];apoptotic process [GO:0006915];transcription initiation from RNA polymerase II promoter [GO:0006367];-	ATP binding [GO:0005524];3'-5' DNA helicase activity [GO:0043138];transcription factor binding [GO:0008134];DNA binding [GO:0003677];-	transcription factor TFIIH holo complex [GO:0005675];transcription preinitiation complex [GO:0097550];-;nucleotide-excision repair factor 3 complex [GO:0000112]	transcription by RNA polymerase II [GO:0006366];transcription-coupled nucleotide-excision repair [GO:0006283];DNA topological change [GO:0006265];response to UV [GO:0009411];nucleotide-excision repair, DNA incision [GO:0033683];apoptotic process [GO:0006915];transcription initiation from RNA polymerase II promoter [GO:0006367];-;ATP binding [GO:0005524];3'-5' DNA helicase activity [GO:0043138];tr…
B7ZC95	Discs, large homolog 5a (Drosophila)	569065	dlg5a	regulation of apoptotic process [GO:0042981]	-	-	regulation of apoptotic process [GO:0042981];-;-
Q7SYK3	Ring finger protein 180		rnf180	positive regulation of proteasomal ubiquitin-dependent protein catabolic process [GO:0032436];serotonin metabolic process [GO:0042428];protein polyubiquitination [GO:0000209];-;norepinephrine metabolic process [GO:0042415]	ubiquitin conjugating enzyme binding [GO:0031624];ubiquitin protein ligase activity [GO:0061630];-;metal ion binding [GO:0046872]	-;integral component of membrane [GO:0016021];intrinsic component of endoplasmic reticulum membrane [GO:0031227]	positive regulation of proteasomal ubiquitin-dependent protein catabolic process [GO:0032436];serotonin metabolic process [GO:0042428];protein polyubiquitination [GO:0000209];-;norepinephrine metabolic process [GO:0042415];ubiquitin conjugating enzyme binding [GO:0031624];ubiquitin protein ligase activity [GO:0061630];-;metal ion binding [GO:0046872];-;integral component of membrane [GO:0016021];…
Q5EI67	Aspartate carbamoyltransferase		cad	'de novo' UMP biosynthetic process [GO:0044205];retina development in camera-type eye [GO:0060041];regulation of vascular endothelial growth factor signaling pathway [GO:1900746];trigeminal nerve morphogenesis [GO:0021636];nitrogen compound metabolic process [GO:0006807];neuron projection morphogenesis [GO:0048812];facial nerve morphogenesis [GO:0021610];citrulline biosynthetic process [GO:001924…	amino acid binding [GO:0016597];ATP binding [GO:0005524];aspartate carbamoyltransferase activity [GO:0004070];carbamoyl-phosphate synthase (glutamine-hydrolyzing) activity [GO:0004088];metal ion binding [GO:0046872];dihydroorotase activity [GO:0004151];-	-;cytoplasm [GO:0005737];cytosol [GO:0005829]	'de novo' UMP biosynthetic process [GO:0044205];retina development in camera-type eye [GO:0060041];regulation of vascular endothelial growth factor signaling pathway [GO:1900746];trigeminal nerve morphogenesis [GO:0021636];nitrogen compound metabolic process [GO:0006807];neuron projection morphogenesis [GO:0048812];facial nerve morphogenesis [GO:0021610];citrulline biosynthetic process [GO:001924…
A5A4L9	FACT complex subunit	562348	supt16h	transcription elongation from RNA polymerase II promoter [GO:0006368];DNA replication [GO:0006260];DNA repair [GO:0006281];DNA replication-independent nucleosome organization [GO:0034724];-;positive regulation of transcription elongation from RNA polymerase II promoter [GO:0032968]	-;nucleosome binding [GO:0031491]	-;FACT complex [GO:0035101]	transcription elongation from RNA polymerase II promoter [GO:0006368];DNA replication [GO:0006260];DNA repair [GO:0006281];DNA replication-independent nucleosome organization [GO:0034724];-;positive regulation of transcription elongation from RNA polymerase II promoter [GO:0032968];-;nucleosome binding [GO:0031491];-;FACT complex [GO:0035101]
F2Z4T1	Transcription initiation factor IIF subunit alpha		gtf2f1	transcription elongation from RNA polymerase II promoter [GO:0006368];transcription initiation from RNA polymerase II promoter [GO:0006367];positive regulation of transcription by RNA polymerase II [GO:0045944];-;positive regulation of transcription elongation from RNA polymerase II promoter [GO:0032968]	TFIIF-class transcription factor complex binding [GO:0001096];-;RNA polymerase II general transcription initiation factor activity [GO:0016251];DNA binding [GO:0003677]	transcription factor TFIIF complex [GO:0005674];-	transcription elongation from RNA polymerase II promoter [GO:0006368];transcription initiation from RNA polymerase II promoter [GO:0006367];positive regulation of transcription by RNA polymerase II [GO:0045944];-;positive regulation of transcription elongation from RNA polymerase II promoter [GO:0032968];TFIIF-class transcription factor complex binding [GO:0001096];-;RNA polymerase II general tra…
E7EY34	AKT1 substrate 1 (proline-rich)	566559	akt1s1	negative regulation of TOR signaling [GO:0032007];-;negative regulation of protein kinase activity [GO:0006469];neurotrophin TRK receptor signaling pathway [GO:0048011]	-	-;cytoplasm [GO:0005737]	negative regulation of TOR signaling [GO:0032007];-;negative regulation of protein kinase activity [GO:0006469];neurotrophin TRK receptor signaling pathway [GO:0048011];-;-;cytoplasm [GO:0005737]
A0A2R8QMI5	Bridging integrator 1b	447863	bin1b	-;cardiac muscle contraction [GO:0060048]	tau protein binding [GO:0048156];-;phospholipid binding [GO:0005543]	-;plasma membrane [GO:0005886];synaptic vesicle [GO:0008021]	-;cardiac muscle contraction [GO:0060048];tau protein binding [GO:0048156];-;phospholipid binding [GO:0005543];-;plasma membrane [GO:0005886];synaptic vesicle [GO:0008021]
F1QX23	Zinc finger and BTB domain-containing 2a	393129	zbtb2a	-;regulation of transcription by RNA polymerase II [GO:0006357]	RNA polymerase II cis-regulatory region sequence-specific DNA binding [GO:0000978];DNA-binding transcription repressor activity, RNA polymerase II-specific [GO:0001227];-	nucleoplasm [GO:0005654];-	-;regulation of transcription by RNA polymerase II [GO:0006357];RNA polymerase II cis-regulatory region sequence-specific DNA binding [GO:0000978];DNA-binding transcription repressor activity, RNA polymerase II-specific [GO:0001227];-;nucleoplasm [GO:0005654];-
Q3ZMH2	Anion exchange protein	568631	slc4a4a	transmembrane transport [GO:0055085];regulation of intracellular pH [GO:0051453];-;bicarbonate transport [GO:0015701];ion homeostasis [GO:0050801]	transmembrane transporter activity [GO:0022857];sodium [GO:0008510];-;inorganic anion exchanger activity [GO:0005452]	-;basolateral plasma membrane [GO:0016323];plasma membrane [GO:0005886];integral component of membrane [GO:0016021]	transmembrane transport [GO:0055085];regulation of intracellular pH [GO:0051453];-;bicarbonate transport [GO:0015701];ion homeostasis [GO:0050801];transmembrane transporter activity [GO:0022857];sodium [GO:0008510];-;inorganic anion exchanger activity [GO:0005452];-;basolateral plasma membrane [GO:0016323];plasma membrane [GO:0005886];integral component of membrane [GO:0016021]
A3KPZ2	Carnitine O-acetyltransferase b	447855	cratb	carnitine metabolic process, CoA-linked [GO:0019254];-	carnitine O-acetyltransferase activity [GO:0004092];-	peroxisome [GO:0005777];-	carnitine metabolic process, CoA-linked [GO:0019254];-;carnitine O-acetyltransferase activity [GO:0004092];-;peroxisome [GO:0005777];-
A0A2R8PZ79	TGc domain-containing protein		LOC558353	-;peptide cross-linking [GO:0018149];blood coagulation, fibrin clot formation [GO:0072378]	-;protein-glutamine gamma-glutamyltransferase activity [GO:0003810]	-	-;peptide cross-linking [GO:0018149];blood coagulation, fibrin clot formation [GO:0072378];-;protein-glutamine gamma-glutamyltransferase activity [GO:0003810];-
I3ITF6	RNA-binding protein fox-1 homolog 1		rbfox1	-	-	-	-
F1QEL0	Transmembrane protein 214	402840	tmem214	-	-	Golgi apparatus [GO:0005794];endoplasmic reticulum [GO:0005783];integral component of membrane [GO:0016021];endoplasmic reticulum membrane [GO:0005789]	-;-;Golgi apparatus [GO:0005794];endoplasmic reticulum [GO:0005783];integral component of membrane [GO:0016021];endoplasmic reticulum membrane [GO:0005789]
A0A0A0MPU2	Obscurin-like cytoskeletal adaptor 1b		obsl1b	retina layer formation [GO:0010842];-;synapse assembly [GO:0007416];homophilic cell adhesion via plasma membrane adhesion molecules [GO:0007156]	-	-;synapse [GO:0045202]	retina layer formation [GO:0010842];-;synapse assembly [GO:0007416];homophilic cell adhesion via plasma membrane adhesion molecules [GO:0007156];-;-;synapse [GO:0045202]
F2Z4S5	Ceramide transfer protein		cert1a	lipid transport [GO:0006869];-	-;lipid binding [GO:0008289]	Golgi apparatus [GO:0005794];endoplasmic reticulum [GO:0005783];-	lipid transport [GO:0006869];-;-;lipid binding [GO:0008289];Golgi apparatus [GO:0005794];endoplasmic reticulum [GO:0005783];-
A4IG56	Sgk3 protein	564523	sgk3	peptidyl-serine phosphorylation [GO:0018105];intracellular signal transduction [GO:0035556];-	phosphatidylinositol binding [GO:0035091];ATP binding [GO:0005524];protein serine/threonine kinase activity [GO:0004674];-;potassium channel regulator activity [GO:0015459]	-	peptidyl-serine phosphorylation [GO:0018105];intracellular signal transduction [GO:0035556];-;phosphatidylinositol binding [GO:0035091];ATP binding [GO:0005524];protein serine/threonine kinase activity [GO:0004674];-;potassium channel regulator activity [GO:0015459];-
X1WCH1	Ribonuclease Z		elac2	mitochondrial tRNA 3'-trailer cleavage, endonucleolytic [GO:0072684];-	-;3'-tRNA processing endoribonuclease activity [GO:0042781]	-;mitochondrion [GO:0005739]	mitochondrial tRNA 3'-trailer cleavage, endonucleolytic [GO:0072684];-;-;3'-tRNA processing endoribonuclease activity [GO:0042781];-;mitochondrion [GO:0005739]
F1QNZ3	Coiled-coil domain-containing 187		ccdc187	-	-	-	-
Q2KT22	Mitogen-activated protein kinase kinase kinase 7		map3k7	blood vessel morphogenesis [GO:0048514];-;positive regulation of I-kappaB kinase/NF-kappaB signaling [GO:0043123];JNK cascade [GO:0007254]	protein serine kinase activity [GO:0106310];protein threonine kinase activity [GO:0106311];magnesium ion binding [GO:0000287];ATP binding [GO:0005524];MAP kinase kinase kinase activity [GO:0004709];-	-	blood vessel morphogenesis [GO:0048514];-;positive regulation of I-kappaB kinase/NF-kappaB signaling [GO:0043123];JNK cascade [GO:0007254];protein serine kinase activity [GO:0106310];protein threonine kinase activity [GO:0106311];magnesium ion binding [GO:0000287];ATP binding [GO:0005524];MAP kinase kinase kinase activity [GO:0004709];-;-
A0A0R4IT52	Transcription termination factor, RNA polymerase II		ttf2	-	zinc ion binding [GO:0008270];nucleosome-dependent ATPase activity [GO:0070615];ATP binding [GO:0005524];hydrolase activity [GO:0016787]	-	-;zinc ion binding [GO:0008270];nucleosome-dependent ATPase activity [GO:0070615];ATP binding [GO:0005524];hydrolase activity [GO:0016787];-
Q08BA1	ATP synthase subunit alpha	553755	atp5fa1	-;ATP synthesis coupled proton transport [GO:0015986];defense response to bacterium [GO:0042742]	lipoteichoic acid binding [GO:0070891];ATP binding [GO:0005524];ADP binding [GO:0043531];-;proton-transporting ATP synthase activity, rotational mechanism [GO:0046933]	-;plasma membrane [GO:0005886];proton-transporting ATP synthase complex, catalytic core F(1) [GO:0045261]	-;ATP synthesis coupled proton transport [GO:0015986];defense response to bacterium [GO:0042742];lipoteichoic acid binding [GO:0070891];ATP binding [GO:0005524];ADP binding [GO:0043531];-;proton-transporting ATP synthase activity, rotational mechanism [GO:0046933];-;plasma membrane [GO:0005886];proton-transporting ATP synthase complex, catalytic core F(1) [GO:0045261]
Q5RIC0	Elongator complex protein 3	541509	elp3	tRNA wobble base 5-methoxycarbonylmethyl-2-thiouridinylation [GO:0002926];axonogenesis [GO:0007409];regulation of transcription by RNA polymerase II [GO:0006357];somite development [GO:0061053];tRNA wobble uridine modification [GO:0002098];-	N-acetyltransferase activity [GO:0008080];4 iron, 4 sulfur cluster binding [GO:0051539];tRNA binding [GO:0000049];tRNA uridine(34) acetyltransferase activity [GO:0106261];metal ion binding [GO:0046872];phosphorylase kinase regulator activity [GO:0008607];-	-;elongator holoenzyme complex [GO:0033588];nucleus [GO:0005634];cytoplasm [GO:0005737]	tRNA wobble base 5-methoxycarbonylmethyl-2-thiouridinylation [GO:0002926];axonogenesis [GO:0007409];regulation of transcription by RNA polymerase II [GO:0006357];somite development [GO:0061053];tRNA wobble uridine modification [GO:0002098];-;N-acetyltransferase activity [GO:0008080];4 iron, 4 sulfur cluster binding [GO:0051539];tRNA binding [GO:0000049];tRNA uridine(34) acetyltransferase activity…
Q24JV6	Myosin regulatory light chain 2b	677750	myl2b	-	calcium ion binding [GO:0005509]	-	-;calcium ion binding [GO:0005509];-
B0S7G9	Si:ch211-141e20.2		si:ch211-141e20.2	heterophilic cell-cell adhesion via plasma membrane cell adhesion molecules [GO:0007157];-;homophilic cell adhesion via plasma membrane adhesion molecules [GO:0007156]	-	adherens junction [GO:0005912];integral component of membrane [GO:0016021];-	heterophilic cell-cell adhesion via plasma membrane cell adhesion molecules [GO:0007157];-;homophilic cell adhesion via plasma membrane adhesion molecules [GO:0007156];-;adherens junction [GO:0005912];integral component of membrane [GO:0016021];-
A0A2R8RZX0	Importin 4		ipo4	protein import into nucleus [GO:0006606];-	nuclear localization sequence binding [GO:0008139];nuclear import signal receptor activity [GO:0061608];-;small GTPase binding [GO:0031267]	-;nucleus [GO:0005634];cytoplasm [GO:0005737]	protein import into nucleus [GO:0006606];-;nuclear localization sequence binding [GO:0008139];nuclear import signal receptor activity [GO:0061608];-;small GTPase binding [GO:0031267];-;nucleus [GO:0005634];cytoplasm [GO:0005737]
Q6PGZ7	Interferon regulatory factor 6	393570	irf6	immune system process [GO:0002376];regulation of transcription by RNA polymerase II [GO:0006357];epithelium development [GO:0060429];embryonic neurocranium morphogenesis [GO:0048702];-	RNA polymerase II cis-regulatory region sequence-specific DNA binding [GO:0000978];-;DNA-binding transcription factor activity, RNA polymerase II-specific [GO:0000981]	nucleus [GO:0005634];-	immune system process [GO:0002376];regulation of transcription by RNA polymerase II [GO:0006357];epithelium development [GO:0060429];embryonic neurocranium morphogenesis [GO:0048702];-;RNA polymerase II cis-regulatory region sequence-specific DNA binding [GO:0000978];-;DNA-binding transcription factor activity, RNA polymerase II-specific [GO:0000981];nucleus [GO:0005634];-
A5WWB6	Protein zwilch homolog	336439	zwilch	cell division [GO:0051301];signal transduction involved in mitotic cell cycle checkpoint [GO:0072413];-	-	-;condensed chromosome kinetochore [GO:0000777];RZZ complex [GO:1990423]	cell division [GO:0051301];signal transduction involved in mitotic cell cycle checkpoint [GO:0072413];-;-;-;condensed chromosome kinetochore [GO:0000777];RZZ complex [GO:1990423]
Q5U400	Zc3hdc1l protein		si:ch73-252i11.1	-	NAD+ ADP-ribosyltransferase activity [GO:0003950];metal ion binding [GO:0046872]	-	-;NAD+ ADP-ribosyltransferase activity [GO:0003950];metal ion binding [GO:0046872];-
A0A0B4J1A5	EWS RNA-binding protein 1a	323597	ewsr1a	regulation of chondrocyte hypertrophy [GO:1903041];regulation of mitotic nuclear division [GO:0007088];central nervous system neuron development [GO:0021954];mitotic spindle midzone assembly [GO:0051256];regulation of transcription, DNA-templated [GO:0006355];mitotic cell cycle [GO:0000278];-	RNA binding [GO:0003723];metal ion binding [GO:0046872];transcription coregulator activity [GO:0003712];-;chromatin binding [GO:0003682]	nucleus [GO:0005634];-	regulation of chondrocyte hypertrophy [GO:1903041];regulation of mitotic nuclear division [GO:0007088];central nervous system neuron development [GO:0021954];mitotic spindle midzone assembly [GO:0051256];regulation of transcription, DNA-templated [GO:0006355];mitotic cell cycle [GO:0000278];-;RNA binding [GO:0003723];metal ion binding [GO:0046872];transcription coregulator activity [GO:0003712];-…
Q5SPR8	N-acetyltransferase ESCO2	445395	esco2	heart development [GO:0007507];fin regeneration [GO:0031101];regulation of DNA replication [GO:0006275];bone regeneration [GO:1990523];sister chromatid cohesion [GO:0007062];positive regulation of cysteine-type endopeptidase activity involved in apoptotic process [GO:0043280];mitotic cell cycle [GO:0000278];-;post-translational protein acetylation [GO:0034421]	-;metal ion binding [GO:0046872];acetyltransferase activity [GO:0016407]	nucleus [GO:0005634];chromosome [GO:0005694];chromatin [GO:0000785];-	heart development [GO:0007507];fin regeneration [GO:0031101];regulation of DNA replication [GO:0006275];bone regeneration [GO:1990523];sister chromatid cohesion [GO:0007062];positive regulation of cysteine-type endopeptidase activity involved in apoptotic process [GO:0043280];mitotic cell cycle [GO:0000278];-;post-translational protein acetylation [GO:0034421];-;metal ion binding [GO:0046872];ace…
F1QXL6	H/ACA ribonucleoprotein complex non-core subunit NAF1	568328	naf1	box H/ACA snoRNP assembly [GO:0000493];-;ribosome biogenesis [GO:0042254];pseudouridine synthesis [GO:0001522];rRNA processing [GO:0006364]	RNA binding [GO:0003723];-	nucleus [GO:0005634];-;sno(s)RNA-containing ribonucleoprotein complex [GO:0005732]	box H/ACA snoRNP assembly [GO:0000493];-;ribosome biogenesis [GO:0042254];pseudouridine synthesis [GO:0001522];rRNA processing [GO:0006364];RNA binding [GO:0003723];-;nucleus [GO:0005634];-;sno(s)RNA-containing ribonucleoprotein complex [GO:0005732]
