# Supplementary material for: Rbm24a dictates mRNA recruitment for germ granule assembly in zebrafish
Source: EMBO J. 2025 Apr 25;44(11):3121–49. doi: 10.1038/s44318-025-00442-z (PMC12130248; doi:10.1038/s44318-025-00442-z)
Supplement: Supplementary file 3 — Data Set EV1 [file 44318_2025_442_MOESM3_ESM.zip › result/GO_KI_25.xlsx]

## Sheet: 2027_KI_25
ProteinID	ProteinName	GeneID	GeneName	BP	MF	CC	GO_Term
Q1LWN2	Phosvitin	559475	vtg1	response to estradiol [GO:0032355];response to xenobiotic stimulus [GO:0009410];-;cellular response to estrogen stimulus [GO:0071391]	-;antioxidant activity [GO:0016209];lipid transporter activity [GO:0005319];nutrient reservoir activity [GO:0045735]	-	response to estradiol [GO:0032355];response to xenobiotic stimulus [GO:0009410];-;cellular response to estrogen stimulus [GO:0071391];-;antioxidant activity [GO:0016209];lipid transporter activity [GO:0005319];nutrient reservoir activity [GO:0045735];-
F1QV15	Phosvitin		vtg6	response to estradiol [GO:0032355];-;cellular response to estrogen stimulus [GO:0071391]	-;lipid transporter activity [GO:0005319];nutrient reservoir activity [GO:0045735]	-	response to estradiol [GO:0032355];-;cellular response to estrogen stimulus [GO:0071391];-;lipid transporter activity [GO:0005319];nutrient reservoir activity [GO:0045735];-
A0A2R8QN47	Phosvitin		vtg4	response to estradiol [GO:0032355];-;cellular response to estrogen stimulus [GO:0071391]	lipid transporter activity [GO:0005319];-;nutrient reservoir activity [GO:0045735]	-;protein-containing complex [GO:0032991]	response to estradiol [GO:0032355];-;cellular response to estrogen stimulus [GO:0071391];lipid transporter activity [GO:0005319];-;nutrient reservoir activity [GO:0045735];-;protein-containing complex [GO:0032991]
F1R2S5	Phosvitin		vtg5	response to estradiol [GO:0032355];-;cellular response to estrogen stimulus [GO:0071391]	-;lipid transporter activity [GO:0005319];nutrient reservoir activity [GO:0045735]	-	response to estradiol [GO:0032355];-;cellular response to estrogen stimulus [GO:0071391];-;lipid transporter activity [GO:0005319];nutrient reservoir activity [GO:0045735];-
A0A2R8QNH7	Phosvitin		vtg7	response to estradiol [GO:0032355];-;cellular response to estrogen stimulus [GO:0071391]	-;lipid transporter activity [GO:0005319];nutrient reservoir activity [GO:0045735]	-	response to estradiol [GO:0032355];-;cellular response to estrogen stimulus [GO:0071391];-;lipid transporter activity [GO:0005319];nutrient reservoir activity [GO:0045735];-
Q0D294	Histone H4	767650		-	protein heterodimerization activity [GO:0046982];-;DNA binding [GO:0003677]	nucleus [GO:0005634];-;nucleosome [GO:0000786]	-;protein heterodimerization activity [GO:0046982];-;DNA binding [GO:0003677];nucleus [GO:0005634];-;nucleosome [GO:0000786]
A3KMS4	Phosvitin	559856	vtg7	response to estradiol [GO:0032355];-;cellular response to estrogen stimulus [GO:0071391]	-;lipid transporter activity [GO:0005319];nutrient reservoir activity [GO:0045735]	-	response to estradiol [GO:0032355];-;cellular response to estrogen stimulus [GO:0071391];-;lipid transporter activity [GO:0005319];nutrient reservoir activity [GO:0045735];-
A0A2R8RIU9	Phosvitin		vtg2	response to estradiol [GO:0032355];positive regulation of phagocytosis, engulfment [GO:0060100];-;cellular response to estrogen stimulus [GO:0071391]	lipid transporter activity [GO:0005319];lipoteichoic acid binding [GO:0070891];nutrient reservoir activity [GO:0045735];lipopolysaccharide binding [GO:0001530];-	-	response to estradiol [GO:0032355];positive regulation of phagocytosis, engulfment [GO:0060100];-;cellular response to estrogen stimulus [GO:0071391];lipid transporter activity [GO:0005319];lipoteichoic acid binding [GO:0070891];nutrient reservoir activity [GO:0045735];lipopolysaccharide binding [GO:0001530];-;-
Q6PGX7	Zinc finger protein 9		cnbpa	positive regulation of transcription by RNA polymerase II [GO:0045944];cartilage development [GO:0051216];negative regulation of transcription, DNA-templated [GO:0045892];positive regulation of transcription, DNA-templated [GO:0045893];neural crest cell fate specification [GO:0014036];neural crest formation [GO:0014029];positive regulation of cytoplasmic translation [GO:2000767];head development …	translation regulator activity [GO:0045182];mRNA 3'-UTR binding [GO:0003730];zinc ion binding [GO:0008270];single-stranded RNA binding [GO:0003727];mRNA binding [GO:0003729];RNA binding [GO:0003723];single-stranded DNA binding [GO:0003697];sequence-specific DNA binding [GO:0043565];-;chromatin binding [GO:0003682]	-;cytoplasm [GO:0005737]	positive regulation of transcription by RNA polymerase II [GO:0045944];cartilage development [GO:0051216];negative regulation of transcription, DNA-templated [GO:0045892];positive regulation of transcription, DNA-templated [GO:0045893];neural crest cell fate specification [GO:0014036];neural crest formation [GO:0014029];positive regulation of cytoplasmic translation [GO:2000767];head development …
A0A2R8QHK5	Zgc:153867			-	calcium ion binding [GO:0005509]	-	-;calcium ion binding [GO:0005509];-
Q6PHJ8	Myosin, light chain 12, genome duplicate 1	326719	myl12.1	-	calcium ion binding [GO:0005509]	-	-;calcium ion binding [GO:0005509];-
X1WHF1	Histone H2B	563569	si:dkey-261m9.6	nucleosome assembly [GO:0006334];-	protein heterodimerization activity [GO:0046982];-;DNA binding [GO:0003677]	nucleus [GO:0005634];-;nucleosome [GO:0000786]	nucleosome assembly [GO:0006334];-;protein heterodimerization activity [GO:0046982];-;DNA binding [GO:0003677];nucleus [GO:0005634];-;nucleosome [GO:0000786]
A0A2R8QJ29	Myosin, light chain 6, alkali, smooth muscle and non-muscle		myl6	-	calcium ion binding [GO:0005509]	-	-;calcium ion binding [GO:0005509];-
Q7ZVF9	Actin, cytoplasmic 2	57935	actbb	-	structural constituent of postsynaptic actin cytoskeleton [GO:0098973];ATP binding [GO:0005524];-	cytoskeleton [GO:0005856];focal adhesion [GO:0005925];actin filament [GO:0005884];nucleus [GO:0005634];-;dense body [GO:0097433];plasma membrane [GO:0005886]	-;structural constituent of postsynaptic actin cytoskeleton [GO:0098973];ATP binding [GO:0005524];-;cytoskeleton [GO:0005856];focal adhesion [GO:0005925];actin filament [GO:0005884];nucleus [GO:0005634];-;dense body [GO:0097433];plasma membrane [GO:0005886]
B3DKC6	Myosin, light chain 12, genome duplicate 2	337084	myl12.2	-	calcium ion binding [GO:0005509]	-	-;calcium ion binding [GO:0005509];-
Q6PBW7	40S ribosomal protein S19	393723	rps19	intrinsic apoptotic signaling pathway by p53 class mediator [GO:0072332];ribosomal small subunit assembly [GO:0000028];regulation of innate immune response [GO:0045088];chordate embryonic development [GO:0043009];regulation of erythrocyte differentiation [GO:0045646];translation [GO:0006412];brain segmentation [GO:0035284];erythrocyte development [GO:0048821];-;erythrocyte differentiation [GO:003…	structural constituent of ribosome [GO:0003735];RNA binding [GO:0003723];-	ribosome [GO:0005840];-;cytosolic small ribosomal subunit [GO:0022627]	intrinsic apoptotic signaling pathway by p53 class mediator [GO:0072332];ribosomal small subunit assembly [GO:0000028];regulation of innate immune response [GO:0045088];chordate embryonic development [GO:0043009];regulation of erythrocyte differentiation [GO:0045646];translation [GO:0006412];brain segmentation [GO:0035284];erythrocyte development [GO:0048821];-;erythrocyte differentiation [GO:003…
Q7ZUI4	Thioredoxin	336637		glycerol ether metabolic process [GO:0006662];-	-;protein disulfide oxidoreductase activity [GO:0015035]	-	glycerol ether metabolic process [GO:0006662];-;-;protein disulfide oxidoreductase activity [GO:0015035];-
P62247	40S ribosomal protein S8	407690	rps8	regulation of cell cycle [GO:0051726];chordate embryonic development [GO:0043009];translation [GO:0006412];maturation of SSU-rRNA from tricistronic rRNA transcript (SSU-rRNA, 5.8S rRNA, LSU-rRNA) [GO:0000462];-	structural constituent of ribosome [GO:0003735];-	-;cytosolic small ribosomal subunit [GO:0022627]	regulation of cell cycle [GO:0051726];chordate embryonic development [GO:0043009];translation [GO:0006412];maturation of SSU-rRNA from tricistronic rRNA transcript (SSU-rRNA, 5.8S rRNA, LSU-rRNA) [GO:0000462];-;structural constituent of ribosome [GO:0003735];-;-;cytosolic small ribosomal subunit [GO:0022627]
E7FCQ0	CCHC-type zinc finger, nucleic acid-binding protein b	335839	cnbpb	positive regulation of cytoplasmic translation [GO:2000767];-;positive regulation of innate immune response [GO:0045089]	translation regulator activity [GO:0045182];zinc ion binding [GO:0008270];single-stranded RNA binding [GO:0003727];mRNA binding [GO:0003729];-	-;cytoplasm [GO:0005737]	positive regulation of cytoplasmic translation [GO:2000767];-;positive regulation of innate immune response [GO:0045089];translation regulator activity [GO:0045182];zinc ion binding [GO:0008270];single-stranded RNA binding [GO:0003727];mRNA binding [GO:0003729];-;-;cytoplasm [GO:0005737]
Q6NZV4	Cysteine and glycine-rich protein 1	378726	csrp1a	sarcomere organization [GO:0045214];heart morphogenesis [GO:0003007];convergent extension involved in gastrulation [GO:0060027];JNK cascade [GO:0007254];actin cytoskeleton organization [GO:0030036];neuron projection regeneration [GO:0031102];Wnt signaling pathway [GO:0016055];cell migration involved in gastrulation [GO:0042074];muscle tissue development [GO:0060537];-	structural constituent of muscle [GO:0008307];metal ion binding [GO:0046872];-;actinin binding [GO:0042805]	-;Z disc [GO:0030018];nucleus [GO:0005634];cytoplasm [GO:0005737]	sarcomere organization [GO:0045214];heart morphogenesis [GO:0003007];convergent extension involved in gastrulation [GO:0060027];JNK cascade [GO:0007254];actin cytoskeleton organization [GO:0030036];neuron projection regeneration [GO:0031102];Wnt signaling pathway [GO:0016055];cell migration involved in gastrulation [GO:0042074];muscle tissue development [GO:0060537];-;structural constituent of mu…
A0A2R8RTK5	Calmodulin		calm2b	-	calcium ion binding [GO:0005509]	-	-;calcium ion binding [GO:0005509];-
A2AWE1	Peroxiredoxin-1	541344	prdx1	removal of superoxide radicals [GO:0019430];-;leukocyte activation [GO:0045321];cell redox homeostasis [GO:0045454]	peroxidase activity [GO:0004601];-;peroxiredoxin activity [GO:0051920]	-;protein-containing complex [GO:0032991];cytosol [GO:0005829]	removal of superoxide radicals [GO:0019430];-;leukocyte activation [GO:0045321];cell redox homeostasis [GO:0045454];peroxidase activity [GO:0004601];-;peroxiredoxin activity [GO:0051920];-;protein-containing complex [GO:0032991];cytosol [GO:0005829]
Q3B727	Zgc:123289			-	-	-	-
Q7ZU62	40S ribosomal protein S27a		rps27a	protein ubiquitination [GO:0016567];modification-dependent protein catabolic process [GO:0019941];-;translation [GO:0006412]	ubiquitin protein ligase binding [GO:0031625];protein tag [GO:0031386];metal ion binding [GO:0046872];-;structural constituent of ribosome [GO:0003735]	-;nucleus [GO:0005634];cytoplasm [GO:0005737];cytosolic small ribosomal subunit [GO:0022627]	protein ubiquitination [GO:0016567];modification-dependent protein catabolic process [GO:0019941];-;translation [GO:0006412];ubiquitin protein ligase binding [GO:0031625];protein tag [GO:0031386];metal ion binding [GO:0046872];-;structural constituent of ribosome [GO:0003735];-;nucleus [GO:0005634];cytoplasm [GO:0005737];cytosolic small ribosomal subunit [GO:0022627]
Q6PBW3	Ribosomal protein S14	336687	rps14	ribosomal small subunit assembly [GO:0000028];chordate embryonic development [GO:0043009];translation [GO:0006412];maturation of SSU-rRNA from tricistronic rRNA transcript (SSU-rRNA, 5.8S rRNA, LSU-rRNA) [GO:0000462];erythrocyte development [GO:0048821];-;erythrocyte maturation [GO:0043249]	structural constituent of ribosome [GO:0003735];mRNA 5'-UTR binding [GO:0048027];-;small ribosomal subunit rRNA binding [GO:0070181]	-;cytosolic small ribosomal subunit [GO:0022627]	ribosomal small subunit assembly [GO:0000028];chordate embryonic development [GO:0043009];translation [GO:0006412];maturation of SSU-rRNA from tricistronic rRNA transcript (SSU-rRNA, 5.8S rRNA, LSU-rRNA) [GO:0000462];erythrocyte development [GO:0048821];-;erythrocyte maturation [GO:0043249];structural constituent of ribosome [GO:0003735];mRNA 5'-UTR binding [GO:0048027];-;small ribosomal subunit …
Q7ZUG6	60S ribosomal protein L30	336713	rpl30	-	structural constituent of ribosome [GO:0003735];RNA binding [GO:0003723];-	cytosolic large ribosomal subunit [GO:0022625];-	-;structural constituent of ribosome [GO:0003735];RNA binding [GO:0003723];-;cytosolic large ribosomal subunit [GO:0022625];-
A8E526	60S ribosomal protein L14		rpl14	-;translation [GO:0006412];ribosomal large subunit biogenesis [GO:0042273]	structural constituent of ribosome [GO:0003735];RNA binding [GO:0003723];-	cytosolic large ribosomal subunit [GO:0022625];-	-;translation [GO:0006412];ribosomal large subunit biogenesis [GO:0042273];structural constituent of ribosome [GO:0003735];RNA binding [GO:0003723];-;cytosolic large ribosomal subunit [GO:0022625];-
F6NMZ5	Zgc:172218			-	carbohydrate binding [GO:0030246]	-	-;carbohydrate binding [GO:0030246];-
Q6DGL9	60S ribosomal protein L38	436759	rpl38	ribonucleoprotein complex assembly [GO:0022618];-;translation [GO:0006412];chordate embryonic development [GO:0043009]	structural constituent of ribosome [GO:0003735];-	cytosolic large ribosomal subunit [GO:0022625];-	ribonucleoprotein complex assembly [GO:0022618];-;translation [GO:0006412];chordate embryonic development [GO:0043009];structural constituent of ribosome [GO:0003735];-;cytosolic large ribosomal subunit [GO:0022625];-
Q1LWH1	Ribosomal protein S16	767765	rps16	-;translation [GO:0006412];maturation of SSU-rRNA from tricistronic rRNA transcript (SSU-rRNA, 5.8S rRNA, LSU-rRNA) [GO:0000462]	structural constituent of ribosome [GO:0003735];RNA binding [GO:0003723];-	small ribosomal subunit [GO:0015935];-;cytosolic small ribosomal subunit [GO:0022627]	-;translation [GO:0006412];maturation of SSU-rRNA from tricistronic rRNA transcript (SSU-rRNA, 5.8S rRNA, LSU-rRNA) [GO:0000462];structural constituent of ribosome [GO:0003735];RNA binding [GO:0003723];-;small ribosomal subunit [GO:0015935];-;cytosolic small ribosomal subunit [GO:0022627]
Q7ZV05	40S ribosomal protein S11	406686	rps11	-;translation [GO:0006412]	structural constituent of ribosome [GO:0003735];-;rRNA binding [GO:0019843]	-;cytosolic small ribosomal subunit [GO:0022627]	-;translation [GO:0006412];structural constituent of ribosome [GO:0003735];-;rRNA binding [GO:0019843];-;cytosolic small ribosomal subunit [GO:0022627]
Q8JGS9	40S ribosomal protein S18	192300	rps18	multicellular organism development [GO:0007275];translation [GO:0006412];-;regulation of cell cycle [GO:0051726]	structural constituent of ribosome [GO:0003735];-;rRNA binding [GO:0019843]	small ribosomal subunit [GO:0015935];-;cytosol [GO:0005829]	multicellular organism development [GO:0007275];translation [GO:0006412];-;regulation of cell cycle [GO:0051726];structural constituent of ribosome [GO:0003735];-;rRNA binding [GO:0019843];small ribosomal subunit [GO:0015935];-;cytosol [GO:0005829]
A0A2R8QAE1	Fibrinogen C-terminal domain-containing protein		LOC100334800	-	-	-	-
A0A0R4IE10	Elongation factor 1-alpha		eef1a1l2	-	GTPase activity [GO:0003924];GTP binding [GO:0005525];translation elongation factor activity [GO:0003746]	-	-;GTPase activity [GO:0003924];GTP binding [GO:0005525];translation elongation factor activity [GO:0003746];-
Q6DGJ6	Peroxiredoxin-1	791455	prdx2	removal of superoxide radicals [GO:0019430];-;leukocyte activation [GO:0045321];cell redox homeostasis [GO:0045454]	peroxidase activity [GO:0004601];-;peroxiredoxin activity [GO:0051920]	-;cytosol [GO:0005829]	removal of superoxide radicals [GO:0019430];-;leukocyte activation [GO:0045321];cell redox homeostasis [GO:0045454];peroxidase activity [GO:0004601];-;peroxiredoxin activity [GO:0051920];-;cytosol [GO:0005829]
Q7ZUG1	60S ribosomal protein L12	327089	rpl12	-;translation [GO:0006412]	structural constituent of ribosome [GO:0003735];-;large ribosomal subunit rRNA binding [GO:0070180]	cytosolic large ribosomal subunit [GO:0022625];-;large ribosomal subunit [GO:0015934]	-;translation [GO:0006412];structural constituent of ribosome [GO:0003735];-;large ribosomal subunit rRNA binding [GO:0070180];cytosolic large ribosomal subunit [GO:0022625];-;large ribosomal subunit [GO:0015934]
A7E2K4	60S acidic ribosomal protein P2	558312	rplp2l	-;cytoplasmic translational elongation [GO:0002182];chordate embryonic development [GO:0043009]	structural constituent of ribosome [GO:0003735];-	cytosolic large ribosomal subunit [GO:0022625];-	-;cytoplasmic translational elongation [GO:0002182];chordate embryonic development [GO:0043009];structural constituent of ribosome [GO:0003735];-;cytosolic large ribosomal subunit [GO:0022625];-
P79735	GTP-binding nuclear protein Ran	30572	ran	snRNA import into nucleus [GO:0061015];retina development in camera-type eye [GO:0060041];protein import into nucleus [GO:0006606];neural retina development [GO:0003407];GTP metabolic process [GO:0046039];mitotic sister chromatid segregation [GO:0000070];ribosomal subunit export from nucleus [GO:0000054];-	GTPase activity [GO:0003924];GTP binding [GO:0005525];-;magnesium ion binding [GO:0000287]	cytoplasm [GO:0005737];nuclear envelope [GO:0005635];nucleus [GO:0005634];cytosol [GO:0005829];-	snRNA import into nucleus [GO:0061015];retina development in camera-type eye [GO:0060041];protein import into nucleus [GO:0006606];neural retina development [GO:0003407];GTP metabolic process [GO:0046039];mitotic sister chromatid segregation [GO:0000070];ribosomal subunit export from nucleus [GO:0000054];-;GTPase activity [GO:0003924];GTP binding [GO:0005525];-;magnesium ion binding [GO:0000287];…
Q6PC14	60S ribosomal protein L23	336812	rpl23	-;translation [GO:0006412]	structural constituent of ribosome [GO:0003735];-;large ribosomal subunit rRNA binding [GO:0070180]	cytosolic large ribosomal subunit [GO:0022625];-	-;translation [GO:0006412];structural constituent of ribosome [GO:0003735];-;large ribosomal subunit rRNA binding [GO:0070180];cytosolic large ribosomal subunit [GO:0022625];-
Q7ZSY6	Metallothionein-2	100174951	mt2	positive regulation of cell migration involved in sprouting angiogenesis [GO:0090050];response to copper ion [GO:0046688];response to methylmercury [GO:0051597];response to zinc ion [GO:0010043];response to cadmium ion [GO:0046686];response to metal ion [GO:0010038];angiogenesis [GO:0001525];-;positive regulation of vascular endothelial growth factor production [GO:0010575]	-;metal ion binding [GO:0046872]	-	positive regulation of cell migration involved in sprouting angiogenesis [GO:0090050];response to copper ion [GO:0046688];response to methylmercury [GO:0051597];response to zinc ion [GO:0010043];response to cadmium ion [GO:0046686];response to metal ion [GO:0010038];angiogenesis [GO:0001525];-;positive regulation of vascular endothelial growth factor production [GO:0010575];-;metal ion binding [G…
Q6PBK3	40S ribosomal protein S28	406307	rps28	cytoplasmic translation [GO:0002181];-;ribosomal small subunit assembly [GO:0000028];maturation of SSU-rRNA [GO:0030490]	structural constituent of ribosome [GO:0003735];-	-;cytosolic small ribosomal subunit [GO:0022627];cytoplasmic side of rough endoplasmic reticulum membrane [GO:0098556];polysomal ribosome [GO:0042788]	cytoplasmic translation [GO:0002181];-;ribosomal small subunit assembly [GO:0000028];maturation of SSU-rRNA [GO:0030490];structural constituent of ribosome [GO:0003735];-;-;cytosolic small ribosomal subunit [GO:0022627];cytoplasmic side of rough endoplasmic reticulum membrane [GO:0098556];polysomal ribosome [GO:0042788]
A0A286YBP4	60S ribosomal protein L28		rpl28	-;translation [GO:0006412];chordate embryonic development [GO:0043009]	structural constituent of ribosome [GO:0003735];-	cytosolic large ribosomal subunit [GO:0022625];-	-;translation [GO:0006412];chordate embryonic development [GO:0043009];structural constituent of ribosome [GO:0003735];-;cytosolic large ribosomal subunit [GO:0022625];-
F8W246	40S ribosomal protein S13		rps13	-;translation [GO:0006412]	structural constituent of ribosome [GO:0003735];-;small ribosomal subunit rRNA binding [GO:0070181]	nucleolus [GO:0005730];-;cytosolic small ribosomal subunit [GO:0022627]	-;translation [GO:0006412];structural constituent of ribosome [GO:0003735];-;small ribosomal subunit rRNA binding [GO:0070181];nucleolus [GO:0005730];-;cytosolic small ribosomal subunit [GO:0022627]
Q6P6E7	40S ribosomal protein S20	406485	rps20	-;translation [GO:0006412]	structural constituent of ribosome [GO:0003735];RNA binding [GO:0003723];-	small ribosomal subunit [GO:0015935];-	-;translation [GO:0006412];structural constituent of ribosome [GO:0003735];RNA binding [GO:0003723];-;small ribosomal subunit [GO:0015935];-
Q6TH32	Cofilin 1	321496	cfl1	actin filament severing [GO:0051014];cilium assembly [GO:0060271];epiboly involved in gastrulation with mouth forming second [GO:0055113];cell motility [GO:0048870];actin filament depolymerization [GO:0030042];determination of heart left/right asymmetry [GO:0061371];actin filament organization [GO:0007015];cell-cell adhesion involved in gastrulation [GO:0070586];-;actin filament fragmentation [GO…	-;actin filament binding [GO:0051015]	cytoplasm [GO:0005737];membrane [GO:0016020];nucleus [GO:0005634];actin cytoskeleton [GO:0015629];-	actin filament severing [GO:0051014];cilium assembly [GO:0060271];epiboly involved in gastrulation with mouth forming second [GO:0055113];cell motility [GO:0048870];actin filament depolymerization [GO:0030042];determination of heart left/right asymmetry [GO:0061371];actin filament organization [GO:0007015];cell-cell adhesion involved in gastrulation [GO:0070586];-;actin filament fragmentation [GO…
Q6P6F0	40S ribosomal protein S17	393818	rps17	-;translation [GO:0006412]	structural constituent of ribosome [GO:0003735];-	ribosome [GO:0005840];-	-;translation [GO:0006412];structural constituent of ribosome [GO:0003735];-;ribosome [GO:0005840];-
A0A286YAQ3	Si:dkey-88l16.3		si:dkey-88l16.3	receptor-mediated endocytosis [GO:0006898];-	hormone binding [GO:0042562];-;calcium ion binding [GO:0005509]	integral component of membrane [GO:0016021];plasma membrane [GO:0005886];receptor complex [GO:0043235];apical plasma membrane [GO:0016324];-	receptor-mediated endocytosis [GO:0006898];-;hormone binding [GO:0042562];-;calcium ion binding [GO:0005509];integral component of membrane [GO:0016021];plasma membrane [GO:0005886];receptor complex [GO:0043235];apical plasma membrane [GO:0016324];-
Q8JGR4	60S ribosomal protein L24	192301	rpl24	ribosomal large subunit assembly [GO:0000027];chordate embryonic development [GO:0043009];translation [GO:0006412];-;assembly of large subunit precursor of preribosome [GO:1902626]	structural constituent of ribosome [GO:0003735];RNA binding [GO:0003723];-	cytosolic large ribosomal subunit [GO:0022625];-	ribosomal large subunit assembly [GO:0000027];chordate embryonic development [GO:0043009];translation [GO:0006412];-;assembly of large subunit precursor of preribosome [GO:1902626];structural constituent of ribosome [GO:0003735];RNA binding [GO:0003723];-;cytosolic large ribosomal subunit [GO:0022625];-
Q7T1J9	Ribosomal protein S10	394121	rps10	-;ribosomal small subunit assembly [GO:0000028]	structural constituent of ribosome [GO:0003735];RNA binding [GO:0003723];-	-;cytosolic small ribosomal subunit [GO:0022627]	-;ribosomal small subunit assembly [GO:0000028];structural constituent of ribosome [GO:0003735];RNA binding [GO:0003723];-;-;cytosolic small ribosomal subunit [GO:0022627]
F1QGI3	Ribosomal protein L23a		rpl23a	ribosomal large subunit assembly [GO:0000027];regulation of cell cycle [GO:0051726];pancreas development [GO:0031016];translation [GO:0006412];-	structural constituent of ribosome [GO:0003735];-;rRNA binding [GO:0019843]	cytosolic large ribosomal subunit [GO:0022625];-	ribosomal large subunit assembly [GO:0000027];regulation of cell cycle [GO:0051726];pancreas development [GO:0031016];translation [GO:0006412];-;structural constituent of ribosome [GO:0003735];-;rRNA binding [GO:0019843];cytosolic large ribosomal subunit [GO:0022625];-
Q7ZUH6	Zgc:56530		cst14a.2	-	cysteine-type endopeptidase inhibitor activity [GO:0004869];-	-;cytosol [GO:0005829]	-;cysteine-type endopeptidase inhibitor activity [GO:0004869];-;-;cytosol [GO:0005829]
F1QN45	Si:dkey-88l16.3		si:dkey-88l16.3	receptor-mediated endocytosis [GO:0006898];-	hormone binding [GO:0042562];-;calcium ion binding [GO:0005509]	integral component of membrane [GO:0016021];plasma membrane [GO:0005886];receptor complex [GO:0043235];apical plasma membrane [GO:0016324];-	receptor-mediated endocytosis [GO:0006898];-;hormone binding [GO:0042562];-;calcium ion binding [GO:0005509];integral component of membrane [GO:0016021];plasma membrane [GO:0005886];receptor complex [GO:0043235];apical plasma membrane [GO:0016324];-
B3DH61	Si:dkey-240e12.6 protein		si:dkey-240e12.6	-	carbohydrate binding [GO:0030246]	-	-;carbohydrate binding [GO:0030246];-
Q642J7	40S ribosomal protein S24	394194	rps24	definitive hemopoiesis [GO:0060216];primitive hemopoiesis [GO:0060215];-;translation [GO:0006412]	structural constituent of ribosome [GO:0003735];-	ribosome [GO:0005840];-	definitive hemopoiesis [GO:0060216];primitive hemopoiesis [GO:0060215];-;translation [GO:0006412];structural constituent of ribosome [GO:0003735];-;ribosome [GO:0005840];-
Q6P026	Barrier-to-autointegration factor	334717	banf1	-;chromosome condensation [GO:0030261];chromosome segregation [GO:0007059]	-;DNA binding [GO:0003677]	chromosome [GO:0005694];nucleoplasm [GO:0005654];-	-;chromosome condensation [GO:0030261];chromosome segregation [GO:0007059];-;DNA binding [GO:0003677];chromosome [GO:0005694];nucleoplasm [GO:0005654];-
F1QJD7	Si:ch211-226h8.14		si:ch211-226h8.14	-	carbohydrate binding [GO:0030246];-	integral component of membrane [GO:0016021];-	-;carbohydrate binding [GO:0030246];-;integral component of membrane [GO:0016021];-
Q1LYB7	60S ribosomal protein L13a		rpl13a	negative regulation of translation [GO:0017148];-;translation [GO:0006412]	structural constituent of ribosome [GO:0003735];mRNA binding [GO:0003729];-	ribosome [GO:0005840];cytosolic large ribosomal subunit [GO:0022625];-	negative regulation of translation [GO:0017148];-;translation [GO:0006412];structural constituent of ribosome [GO:0003735];mRNA binding [GO:0003729];-;ribosome [GO:0005840];cytosolic large ribosomal subunit [GO:0022625];-
O57521	Heat shock protein HSP 90-beta	30573	hsp90ab1	protein stabilization [GO:0050821];negative regulation of proteasomal ubiquitin-dependent protein catabolic process [GO:0032435];cellular response to heat [GO:0034605];response to estrogen [GO:0043627];protein folding [GO:0006457];negative regulation of cell cycle arrest [GO:0071157];positive regulation of transforming growth factor beta receptor signaling pathway [GO:0030511];leukocyte migration…	ATPase activity [GO:0016887];ATP binding [GO:0005524];disordered domain specific binding [GO:0097718];protein dimerization activity [GO:0046983];-;unfolded protein binding [GO:0051082]	extracellular region [GO:0005576];aryl hydrocarbon receptor complex [GO:0034751];cytoplasm [GO:0005737];dynein axonemal particle [GO:0120293];perinuclear region of cytoplasm [GO:0048471];protein-containing complex [GO:0032991];nucleus [GO:0005634];cytosol [GO:0005829];-;plasma membrane [GO:0005886]	protein stabilization [GO:0050821];negative regulation of proteasomal ubiquitin-dependent protein catabolic process [GO:0032435];cellular response to heat [GO:0034605];response to estrogen [GO:0043627];protein folding [GO:0006457];negative regulation of cell cycle arrest [GO:0071157];positive regulation of transforming growth factor beta receptor signaling pathway [GO:0030511];leukocyte migration…
A0A140LGV2	Histone H4		si:ch73-368j24.1	nucleosome assembly [GO:0006334];-	protein heterodimerization activity [GO:0046982];-;DNA binding [GO:0003677]	nucleus [GO:0005634];-;nucleosome [GO:0000786]	nucleosome assembly [GO:0006334];-;protein heterodimerization activity [GO:0046982];-;DNA binding [GO:0003677];nucleus [GO:0005634];-;nucleosome [GO:0000786]
Q71PD7	Histone H2A.V	252913	h2az2a	chromatin silencing [GO:0006342];-	protein heterodimerization activity [GO:0046982];-;DNA binding [GO:0003677]	nucleus [GO:0005634];-;nucleosome [GO:0000786]	chromatin silencing [GO:0006342];-;protein heterodimerization activity [GO:0046982];-;DNA binding [GO:0003677];nucleus [GO:0005634];-;nucleosome [GO:0000786]
A8WHV7	Mitochondrial ribosomal protein S36	567309	mrps36	-;2-oxoglutarate metabolic process [GO:0006103]	-	mitochondrial oxoglutarate dehydrogenase complex [GO:0009353];-	-;2-oxoglutarate metabolic process [GO:0006103];-;mitochondrial oxoglutarate dehydrogenase complex [GO:0009353];-
Q8JHI0	ADP/ATP translocase	192321	slc25a5	mitochondrial ATP transmembrane transport [GO:1990544];-;mitochondrial ADP transmembrane transport [GO:0140021]	ATP [GO:0005471];-	integral component of membrane [GO:0016021];-;mitochondrial inner membrane [GO:0005743]	mitochondrial ATP transmembrane transport [GO:1990544];-;mitochondrial ADP transmembrane transport [GO:0140021];ATP [GO:0005471];-;integral component of membrane [GO:0016021];-;mitochondrial inner membrane [GO:0005743]
A7MCL7	Cystatin 14a, tandem duplicate 2	792225	cst14a.2	-	cysteine-type endopeptidase inhibitor activity [GO:0004869];-	-;cytosol [GO:0005829]	-;cysteine-type endopeptidase inhibitor activity [GO:0004869];-;-;cytosol [GO:0005829]
Q6PBI5	40S ribosomal protein S25	393788	rps25	-	structural constituent of ribosome [GO:0003735];-	-;cytosolic small ribosomal subunit [GO:0022627]	-;structural constituent of ribosome [GO:0003735];-;-;cytosolic small ribosomal subunit [GO:0022627]
A0A2R8QU07	Quinoid dihydropteridine reductase b2		qdprb.2	L-phenylalanine catabolic process [GO:0006559];-;tetrahydrobiopterin biosynthetic process [GO:0006729]	6,7-dihydropteridine reductase activity [GO:0004155];-;NADH binding [GO:0070404];NADPH binding [GO:0070402]	-;cytoplasm [GO:0005737]	L-phenylalanine catabolic process [GO:0006559];-;tetrahydrobiopterin biosynthetic process [GO:0006729];6,7-dihydropteridine reductase activity [GO:0004155];-;NADH binding [GO:0070404];NADPH binding [GO:0070402];-;cytoplasm [GO:0005737]
F1RCH5	Cytochrome c oxidase polypeptide Vb		cox5ba	mitochondrial electron transport, cytochrome c to oxygen [GO:0006123];-	cytochrome-c oxidase activity [GO:0004129];-;metal ion binding [GO:0046872]	mitochondrial inner membrane [GO:0005743];-	mitochondrial electron transport, cytochrome c to oxygen [GO:0006123];-;cytochrome-c oxidase activity [GO:0004129];-;metal ion binding [GO:0046872];mitochondrial inner membrane [GO:0005743];-
Q7ZUG5	40S ribosomal protein S21	394166	rps21	cytoplasmic translation [GO:0002181];-;endonucleolytic cleavage in ITS1 to separate SSU-rRNA from 5.8S rRNA and LSU-rRNA from tricistronic rRNA transcript (SSU-rRNA, 5.8S rRNA, LSU-rRNA) [GO:0000447];endonucleolytic cleavage to generate mature 3'-end of SSU-rRNA from (SSU-rRNA, 5.8S rRNA, LSU-rRNA) [GO:0000461]	structural constituent of ribosome [GO:0003735];-	rough endoplasmic reticulum [GO:0005791];-;cytosolic small ribosomal subunit [GO:0022627];polysomal ribosome [GO:0042788]	cytoplasmic translation [GO:0002181];-;endonucleolytic cleavage in ITS1 to separate SSU-rRNA from 5.8S rRNA and LSU-rRNA from tricistronic rRNA transcript (SSU-rRNA, 5.8S rRNA, LSU-rRNA) [GO:0000447];endonucleolytic cleavage to generate mature 3'-end of SSU-rRNA from (SSU-rRNA, 5.8S rRNA, LSU-rRNA) [GO:0000461];structural constituent of ribosome [GO:0003735];-;rough endoplasmic reticulum [GO:0005…
Q7ZV82	60S ribosomal protein L27	325618	rpl27	translation [GO:0006412];-;erythrocyte differentiation [GO:0030218]	structural constituent of ribosome [GO:0003735];-	-;cytosolic large ribosomal subunit [GO:0022625];large ribosomal subunit [GO:0015934];cytoplasmic side of rough endoplasmic reticulum membrane [GO:0098556]	translation [GO:0006412];-;erythrocyte differentiation [GO:0030218];structural constituent of ribosome [GO:0003735];-;-;cytosolic large ribosomal subunit [GO:0022625];large ribosomal subunit [GO:0015934];cytoplasmic side of rough endoplasmic reticulum membrane [GO:0098556]
Q5BL98	DNA-directed RNA polymerase subunit	541428	polr1h	termination of RNA polymerase I transcription [GO:0006363];-;mRNA cleavage [GO:0006379]	DNA-directed 5'-3' RNA polymerase activity [GO:0003899];zinc ion binding [GO:0008270];nucleic acid binding [GO:0003676];-	RNA polymerase I complex [GO:0005736];-	termination of RNA polymerase I transcription [GO:0006363];-;mRNA cleavage [GO:0006379];DNA-directed 5'-3' RNA polymerase activity [GO:0003899];zinc ion binding [GO:0008270];nucleic acid binding [GO:0003676];-;RNA polymerase I complex [GO:0005736];-
E9QIR9	60S ribosomal protein L10		rpl10	-;translation [GO:0006412]	structural constituent of ribosome [GO:0003735];-	ribosome [GO:0005840];-	-;translation [GO:0006412];structural constituent of ribosome [GO:0003735];-;ribosome [GO:0005840];-
Q6PHF1	Calcium-regulated heat stable protein 1	393534	carhsp1	regulation of mRNA stability [GO:0043488];-	-;mRNA 3'-UTR binding [GO:0003730]	-;cytoplasm [GO:0005737]	regulation of mRNA stability [GO:0043488];-;-;mRNA 3'-UTR binding [GO:0003730];-;cytoplasm [GO:0005737]
Q8JHH3	40S ribosomal protein S5	192297	rps5	translation [GO:0006412];-;ribosomal small subunit assembly [GO:0000028]	structural constituent of ribosome [GO:0003735];mRNA binding [GO:0003729];-;rRNA binding [GO:0019843]	ribosome [GO:0005840];-;cytosolic small ribosomal subunit [GO:0022627]	translation [GO:0006412];-;ribosomal small subunit assembly [GO:0000028];structural constituent of ribosome [GO:0003735];mRNA binding [GO:0003729];-;rRNA binding [GO:0019843];ribosome [GO:0005840];-;cytosolic small ribosomal subunit [GO:0022627]
Q6NWJ5	Tubulin alpha chain		tuba8l4	-;microtubule cytoskeleton organization [GO:0000226];mitotic cell cycle [GO:0000278]	structural constituent of cytoskeleton [GO:0005200];GTPase activity [GO:0003924];GTP binding [GO:0005525];-	-;microtubule [GO:0005874];cytoplasm [GO:0005737]	-;microtubule cytoskeleton organization [GO:0000226];mitotic cell cycle [GO:0000278];structural constituent of cytoskeleton [GO:0005200];GTPase activity [GO:0003924];GTP binding [GO:0005525];-;-;microtubule [GO:0005874];cytoplasm [GO:0005737]
Q4VBV2	40S ribosomal protein S27	554155	rps27.1	translation [GO:0006412];-;erythrocyte differentiation [GO:0030218];ribosomal small subunit assembly [GO:0000028]	structural constituent of ribosome [GO:0003735];RNA binding [GO:0003723];-;metal ion binding [GO:0046872]	-;cytosolic small ribosomal subunit [GO:0022627]	translation [GO:0006412];-;erythrocyte differentiation [GO:0030218];ribosomal small subunit assembly [GO:0000028];structural constituent of ribosome [GO:0003735];RNA binding [GO:0003723];-;metal ion binding [GO:0046872];-;cytosolic small ribosomal subunit [GO:0022627]
Q6IQI6	60S ribosomal protein L11	415229	rpl11	regulation of innate immune response [GO:0045088];chordate embryonic development [GO:0043009];apoptotic process [GO:0006915];translation [GO:0006412];glucose homeostasis [GO:0042593];erythrocyte development [GO:0048821];hemopoiesis [GO:0030097];-;erythrocyte differentiation [GO:0030218];hemoglobin biosynthetic process [GO:0042541]	structural constituent of ribosome [GO:0003735];RNA binding [GO:0003723];-	cytosolic large ribosomal subunit [GO:0022625];-	regulation of innate immune response [GO:0045088];chordate embryonic development [GO:0043009];apoptotic process [GO:0006915];translation [GO:0006412];glucose homeostasis [GO:0042593];erythrocyte development [GO:0048821];hemopoiesis [GO:0030097];-;erythrocyte differentiation [GO:0030218];hemoglobin biosynthetic process [GO:0042541];structural constituent of ribosome [GO:0003735];RNA binding [GO:00…
Q1LUK1	MICOS complex subunit MIC13	558738	micos13	-;cristae formation [GO:0042407]	-	MICOS complex [GO:0061617];mitochondrial inner membrane [GO:0005743];mitochondrial crista junction [GO:0044284];-	-;cristae formation [GO:0042407];-;MICOS complex [GO:0061617];mitochondrial inner membrane [GO:0005743];mitochondrial crista junction [GO:0044284];-
Q24JV7	40S ribosomal protein S27	677743	rps27l	translation [GO:0006412];-;ribosomal small subunit assembly [GO:0000028]	structural constituent of ribosome [GO:0003735];RNA binding [GO:0003723];-;metal ion binding [GO:0046872]	-;cytosolic small ribosomal subunit [GO:0022627]	translation [GO:0006412];-;ribosomal small subunit assembly [GO:0000028];structural constituent of ribosome [GO:0003735];RNA binding [GO:0003723];-;metal ion binding [GO:0046872];-;cytosolic small ribosomal subunit [GO:0022627]
Q7SXA1	ATPase H+ transporting V0 subunit e1	406387	atp6v0e1	embryonic retina morphogenesis in camera-type eye [GO:0060059];optokinetic behavior [GO:0007634];ribosomal large subunit biogenesis [GO:0042273];-;cytoplasmic translation [GO:0002181]	structural constituent of ribosome [GO:0003735];RNA binding [GO:0003723];-	cytosolic large ribosomal subunit [GO:0022625];-	embryonic retina morphogenesis in camera-type eye [GO:0060059];optokinetic behavior [GO:0007634];ribosomal large subunit biogenesis [GO:0042273];-;cytoplasmic translation [GO:0002181];structural constituent of ribosome [GO:0003735];RNA binding [GO:0003723];-;cytosolic large ribosomal subunit [GO:0022625];-
P62084	40S ribosomal protein S7	393725	rps7	regulation of cell cycle [GO:0051726];ribosomal small subunit biogenesis [GO:0042274];chordate embryonic development [GO:0043009];translation [GO:0006412];-;rRNA processing [GO:0006364];hemopoiesis [GO:0030097]	structural constituent of ribosome [GO:0003735];-	small-subunit processome [GO:0032040];-;cytosolic small ribosomal subunit [GO:0022627]	regulation of cell cycle [GO:0051726];ribosomal small subunit biogenesis [GO:0042274];chordate embryonic development [GO:0043009];translation [GO:0006412];-;rRNA processing [GO:0006364];hemopoiesis [GO:0030097];structural constituent of ribosome [GO:0003735];-;small-subunit processome [GO:0032040];-;cytosolic small ribosomal subunit [GO:0022627]
Q5BJA1	40S ribosomal protein S17	541327		-;translation [GO:0006412]	structural constituent of ribosome [GO:0003735];-	ribosome [GO:0005840];-	-;translation [GO:0006412];structural constituent of ribosome [GO:0003735];-;ribosome [GO:0005840];-
Q6Q420	40S ribosomal protein S15a	336764	rps15a	regulation of cell cycle [GO:0051726];chordate embryonic development [GO:0043009];brain development [GO:0007420];translation [GO:0006412];-;erythrocyte differentiation [GO:0030218]	structural constituent of ribosome [GO:0003735];-	-;cytosolic small ribosomal subunit [GO:0022627]	regulation of cell cycle [GO:0051726];chordate embryonic development [GO:0043009];brain development [GO:0007420];translation [GO:0006412];-;erythrocyte differentiation [GO:0030218];structural constituent of ribosome [GO:0003735];-;-;cytosolic small ribosomal subunit [GO:0022627]
A0A2R8QLN3	NADH:ubiquinone oxidoreductase subunit A4, like		ndufa4a	electron transport chain [GO:0022900];-;proton transmembrane transport [GO:1902600]	-	integral component of membrane [GO:0016021];-;mitochondrial respiratory chain complex IV [GO:0005751]	electron transport chain [GO:0022900];-;proton transmembrane transport [GO:1902600];-;integral component of membrane [GO:0016021];-;mitochondrial respiratory chain complex IV [GO:0005751]
A8E503	Histone H3	573997		-	protein heterodimerization activity [GO:0046982];-;DNA binding [GO:0003677]	nucleus [GO:0005634];-;nucleosome [GO:0000786]	-;protein heterodimerization activity [GO:0046982];-;DNA binding [GO:0003677];nucleus [GO:0005634];-;nucleosome [GO:0000786]
Q6DH91	Histone H2B	436997		-	protein heterodimerization activity [GO:0046982];-;DNA binding [GO:0003677]	nucleus [GO:0005634];-;nucleosome [GO:0000786]	-;protein heterodimerization activity [GO:0046982];-;DNA binding [GO:0003677];nucleus [GO:0005634];-;nucleosome [GO:0000786]
Q6TGS5	Tubulin alpha chain	327377	tuba4l	-;microtubule cytoskeleton organization [GO:0000226];mitotic cell cycle [GO:0000278]	structural constituent of cytoskeleton [GO:0005200];GTPase activity [GO:0003924];GTP binding [GO:0005525];-	-;microtubule [GO:0005874];cytoplasm [GO:0005737]	-;microtubule cytoskeleton organization [GO:0000226];mitotic cell cycle [GO:0000278];structural constituent of cytoskeleton [GO:0005200];GTPase activity [GO:0003924];GTP binding [GO:0005525];-;-;microtubule [GO:0005874];cytoplasm [GO:0005737]
J9JI05	40S ribosomal protein SA		rpsa	-;translation [GO:0006412]	structural constituent of ribosome [GO:0003735];-	small ribosomal subunit [GO:0015935];-	-;translation [GO:0006412];structural constituent of ribosome [GO:0003735];-;small ribosomal subunit [GO:0015935];-
Q7ZWJ4	60S ribosomal protein L18a	394035	rpl18a	-;translation [GO:0006412]	structural constituent of ribosome [GO:0003735];-	cytosolic large ribosomal subunit [GO:0022625];-	-;translation [GO:0006412];structural constituent of ribosome [GO:0003735];-;cytosolic large ribosomal subunit [GO:0022625];-
A0A2R8QKW9	SUEL-type lectin domain-containing protein		si:ch211-154a22.8	-	carbohydrate binding [GO:0030246]	-	-;carbohydrate binding [GO:0030246];-
Q6P5M3	40S ribosomal protein S9	114420	rps9	positive regulation of translational fidelity [GO:0045903];-;translation [GO:0006412]	structural constituent of ribosome [GO:0003735];-;rRNA binding [GO:0019843]	small ribosomal subunit [GO:0015935];-;cytosolic small ribosomal subunit [GO:0022627]	positive regulation of translational fidelity [GO:0045903];-;translation [GO:0006412];structural constituent of ribosome [GO:0003735];-;rRNA binding [GO:0019843];small ribosomal subunit [GO:0015935];-;cytosolic small ribosomal subunit [GO:0022627]
A0A2R8RUH9	Fibrinogen C-terminal domain-containing protein	566119	LOC566119	complement activation, lectin pathway [GO:0001867];elastic fiber assembly [GO:0048251];-	antigen binding [GO:0003823];carbohydrate derivative binding [GO:0097367];-;signaling receptor binding [GO:0005102]	extracellular space [GO:0005615];collagen-containing extracellular matrix [GO:0062023];-	complement activation, lectin pathway [GO:0001867];elastic fiber assembly [GO:0048251];-;antigen binding [GO:0003823];carbohydrate derivative binding [GO:0097367];-;signaling receptor binding [GO:0005102];extracellular space [GO:0005615];collagen-containing extracellular matrix [GO:0062023];-
Q90Z10	60S ribosomal protein L13	378961	rpl13	translation [GO:0006412];-;regulation of cell cycle [GO:0051726]	structural constituent of ribosome [GO:0003735];RNA binding [GO:0003723];-	cytosolic large ribosomal subunit [GO:0022625];-	translation [GO:0006412];-;regulation of cell cycle [GO:0051726];structural constituent of ribosome [GO:0003735];RNA binding [GO:0003723];-;cytosolic large ribosomal subunit [GO:0022625];-
A3KQ78	Si:dkeyp-46h3.3		si:dkeyp-46h3.3	-	carbohydrate binding [GO:0030246]	-	-;carbohydrate binding [GO:0030246];-
Q6PC49	Complex I-B16.6	393687	ndufa13	-	-	respirasome [GO:0070469];integral component of membrane [GO:0016021];mitochondrial inner membrane [GO:0005743]	-;-;respirasome [GO:0070469];integral component of membrane [GO:0016021];mitochondrial inner membrane [GO:0005743]
Q6TNV0	Cytochrome c oxidase subunit 4	326975	cox4i1	response to hypoxia [GO:0001666];mitochondrial electron transport, cytochrome c to oxygen [GO:0006123];-	cytochrome-c oxidase activity [GO:0004129];-	integral component of membrane [GO:0016021];-;mitochondrial respiratory chain complex IV [GO:0005751]	response to hypoxia [GO:0001666];mitochondrial electron transport, cytochrome c to oxygen [GO:0006123];-;cytochrome-c oxidase activity [GO:0004129];-;integral component of membrane [GO:0016021];-;mitochondrial respiratory chain complex IV [GO:0005751]
A8KB78	40S ribosomal protein S23	100000341	rps23	-;translation [GO:0006412]	structural constituent of ribosome [GO:0003735];-	ribosome [GO:0005840];-;cytosolic small ribosomal subunit [GO:0022627]	-;translation [GO:0006412];structural constituent of ribosome [GO:0003735];-;ribosome [GO:0005840];-;cytosolic small ribosomal subunit [GO:0022627]
Q7ZUZ6	Zgc:56310	393196	rpa3	mismatch repair [GO:0006298];DNA replication [GO:0006260];nucleotide-excision repair [GO:0006289];double-strand break repair via homologous recombination [GO:0000724];base-excision repair [GO:0006284];-	single-stranded DNA binding [GO:0003697];-;damaged DNA binding [GO:0003684]	DNA replication factor A complex [GO:0005662];site of double-strand break [GO:0035861];-	mismatch repair [GO:0006298];DNA replication [GO:0006260];nucleotide-excision repair [GO:0006289];double-strand break repair via homologous recombination [GO:0000724];base-excision repair [GO:0006284];-;single-stranded DNA binding [GO:0003697];-;damaged DNA binding [GO:0003684];DNA replication factor A complex [GO:0005662];site of double-strand break [GO:0035861];-
Q6PC90	40S ribosomal protein S12	337007	rps12	-;translation [GO:0006412]	structural constituent of ribosome [GO:0003735];-	-;cytosolic small ribosomal subunit [GO:0022627]	-;translation [GO:0006412];structural constituent of ribosome [GO:0003735];-;-;cytosolic small ribosomal subunit [GO:0022627]
Q6PBJ9	60S acidic ribosomal protein P2	335629	rplp2	-;cytoplasmic translational elongation [GO:0002182]	structural constituent of ribosome [GO:0003735];-	cytosolic large ribosomal subunit [GO:0022625];-	-;cytoplasmic translational elongation [GO:0002182];structural constituent of ribosome [GO:0003735];-;cytosolic large ribosomal subunit [GO:0022625];-
Q32Q51	Zgc:123327	557397	rpl22	cytoplasmic translation [GO:0002181];T cell differentiation in thymus [GO:0033077];-	structural constituent of ribosome [GO:0003735];RNA binding [GO:0003723];-	ribosome [GO:0005840];-	cytoplasmic translation [GO:0002181];T cell differentiation in thymus [GO:0033077];-;structural constituent of ribosome [GO:0003735];RNA binding [GO:0003723];-;ribosome [GO:0005840];-
Q7ZWJ7	60S ribosomal protein L34	394097	rpl34	-;translation [GO:0006412]	structural constituent of ribosome [GO:0003735];-	endoplasmic reticulum [GO:0005783];ribosome [GO:0005840];-;cytosol [GO:0005829]	-;translation [GO:0006412];structural constituent of ribosome [GO:0003735];-;endoplasmic reticulum [GO:0005783];ribosome [GO:0005840];-;cytosol [GO:0005829]
E9QHX8	Signal sequence receptor subunit delta		ssr4	-;cellular response to estrogen stimulus [GO:0071391]	-	-;endoplasmic reticulum [GO:0005783];integral component of membrane [GO:0016021];endomembrane system [GO:0012505]	-;cellular response to estrogen stimulus [GO:0071391];-;-;endoplasmic reticulum [GO:0005783];integral component of membrane [GO:0016021];endomembrane system [GO:0012505]
Q6PBY3	Endothelial differentiation-related factor 1 homolog	793036	edf1	-	-;DNA binding [GO:0003677]	nucleus [GO:0005634];-	-;-;DNA binding [GO:0003677];nucleus [GO:0005634];-
A0A2R8RTZ6	Zona pellucida glycoprotein 2, tandem duplicate 5		zp2.5	-	-	extracellular region [GO:0005576]	-;-;extracellular region [GO:0005576]
Q6P2M0	60S ribosomal protein L27a	336726	rpl27a	-;translation [GO:0006412]	structural constituent of ribosome [GO:0003735];-	-;large ribosomal subunit [GO:0015934]	-;translation [GO:0006412];structural constituent of ribosome [GO:0003735];-;-;large ribosomal subunit [GO:0015934]
Q5BKV9	60S ribosomal protein L9	336702	rpl9	-;translation [GO:0006412]	structural constituent of ribosome [GO:0003735];-;rRNA binding [GO:0019843]	-;mitochondrial large ribosomal subunit [GO:0005762]	-;translation [GO:0006412];structural constituent of ribosome [GO:0003735];-;rRNA binding [GO:0019843];-;mitochondrial large ribosomal subunit [GO:0005762]
Q9DDE2	Nothepsin	114367	nots	-	aspartic-type endopeptidase activity [GO:0004190]	-	-;aspartic-type endopeptidase activity [GO:0004190];-
F1QIR8	Si:dkeyp-98a7.9		si:dkeyp-98a7.9	-	carbohydrate binding [GO:0030246]	-	-;carbohydrate binding [GO:0030246];-
A7MBZ3	Zgc:171776 protein	571939		-	carbohydrate binding [GO:0030246]	-	-;carbohydrate binding [GO:0030246];-
Q6DH29	Mitochondrial ribosomal protein S26	436691	mrps26	-	-	mitochondrial small ribosomal subunit [GO:0005763]	-;-;mitochondrial small ribosomal subunit [GO:0005763]
F1QHE9	Complex I-20kD	796997	ndufs7	electron transport coupled proton transport [GO:0015990];aerobic respiration [GO:0009060];mitochondrial respiratory chain complex I assembly [GO:0032981];-	4 iron, 4 sulfur cluster binding [GO:0051539];quinone binding [GO:0048038];metal ion binding [GO:0046872];-;NADH dehydrogenase (ubiquinone) activity [GO:0008137]	mitochondrial respiratory chain complex I [GO:0005747];-	electron transport coupled proton transport [GO:0015990];aerobic respiration [GO:0009060];mitochondrial respiratory chain complex I assembly [GO:0032981];-;4 iron, 4 sulfur cluster binding [GO:0051539];quinone binding [GO:0048038];metal ion binding [GO:0046872];-;NADH dehydrogenase (ubiquinone) activity [GO:0008137];mitochondrial respiratory chain complex I [GO:0005747];-
Q6Q421	40S ribosomal protein S15	337148	rps15	translation [GO:0006412];-;ribosomal small subunit assembly [GO:0000028];chordate embryonic development [GO:0043009]	structural constituent of ribosome [GO:0003735];RNA binding [GO:0003723];-	-;cytosolic small ribosomal subunit [GO:0022627]	translation [GO:0006412];-;ribosomal small subunit assembly [GO:0000028];chordate embryonic development [GO:0043009];structural constituent of ribosome [GO:0003735];RNA binding [GO:0003723];-;-;cytosolic small ribosomal subunit [GO:0022627]
F1QHJ1	40S ribosomal protein S26		rps26l	-;translation [GO:0006412]	structural constituent of ribosome [GO:0003735];mRNA binding [GO:0003729];-	-;cytosolic small ribosomal subunit [GO:0022627]	-;translation [GO:0006412];structural constituent of ribosome [GO:0003735];mRNA binding [GO:0003729];-;-;cytosolic small ribosomal subunit [GO:0022627]
A0A2R8RS24	60S ribosomal protein L35		rpl35	-;translation [GO:0006412]	structural constituent of ribosome [GO:0003735];-	ribosome [GO:0005840];-	-;translation [GO:0006412];structural constituent of ribosome [GO:0003735];-;ribosome [GO:0005840];-
Q6TGT0	Tubulin beta chain		tubb4b	-;microtubule cytoskeleton organization [GO:0000226];cilium assembly [GO:0060271];mitotic cell cycle [GO:0000278]	structural constituent of cytoskeleton [GO:0005200];GTPase activity [GO:0003924];GTP binding [GO:0005525];-	-;microtubule [GO:0005874];cytoplasm [GO:0005737]	-;microtubule cytoskeleton organization [GO:0000226];cilium assembly [GO:0060271];mitotic cell cycle [GO:0000278];structural constituent of cytoskeleton [GO:0005200];GTPase activity [GO:0003924];GTP binding [GO:0005525];-;-;microtubule [GO:0005874];cytoplasm [GO:0005737]
Q7ZV23	Ribonucloprotein	321114	snu13b	maturation of LSU-rRNA [GO:0000470];mRNA splicing, via spliceosome [GO:0000398];somite development [GO:0061053];maturation of SSU-rRNA [GO:0030490];-	RNA binding [GO:0003723];-	small-subunit processome [GO:0032040];nucleolus [GO:0005730];precatalytic spliceosome [GO:0071011];box C/D RNP complex [GO:0031428];U4/U6 x U5 tri-snRNP complex [GO:0046540];-	maturation of LSU-rRNA [GO:0000470];mRNA splicing, via spliceosome [GO:0000398];somite development [GO:0061053];maturation of SSU-rRNA [GO:0030490];-;RNA binding [GO:0003723];-;small-subunit processome [GO:0032040];nucleolus [GO:0005730];precatalytic spliceosome [GO:0071011];box C/D RNP complex [GO:0031428];U4/U6 x U5 tri-snRNP complex [GO:0046540];-
Q6NV11	High mobility group AT-hook 1a	406447	hmga1a	regulation of RNA splicing [GO:0043484];-;regulation of transcription, DNA-templated [GO:0006355]	transcription coregulator activity [GO:0003712];-;DNA binding [GO:0003677]	nucleus [GO:0005634];chromatin [GO:0000785];-	regulation of RNA splicing [GO:0043484];-;regulation of transcription, DNA-templated [GO:0006355];transcription coregulator activity [GO:0003712];-;DNA binding [GO:0003677];nucleus [GO:0005634];chromatin [GO:0000785];-
A7YY10	Zgc:171772	572109		-;translation [GO:0006412]	structural constituent of ribosome [GO:0003735];-	ribosome [GO:0005840];-	-;translation [GO:0006412];structural constituent of ribosome [GO:0003735];-;ribosome [GO:0005840];-
F1QDM5	Mitochondrial ribosomal protein S11		mrps11	translation [GO:0006412];-;ribosomal small subunit assembly [GO:0000028];maturation of SSU-rRNA from tricistronic rRNA transcript (SSU-rRNA, 5.8S rRNA, LSU-rRNA) [GO:0000462]	structural constituent of ribosome [GO:0003735];mRNA 5'-UTR binding [GO:0048027];-;small ribosomal subunit rRNA binding [GO:0070181]	-;cytosolic small ribosomal subunit [GO:0022627]	translation [GO:0006412];-;ribosomal small subunit assembly [GO:0000028];maturation of SSU-rRNA from tricistronic rRNA transcript (SSU-rRNA, 5.8S rRNA, LSU-rRNA) [GO:0000462];structural constituent of ribosome [GO:0003735];mRNA 5'-UTR binding [GO:0048027];-;small ribosomal subunit rRNA binding [GO:0070181];-;cytosolic small ribosomal subunit [GO:0022627]
Q7T1K0	60S ribosomal protein L17	336641	rpl17	cytoplasmic translation [GO:0002181];-	structural constituent of ribosome [GO:0003735];-	cytosolic large ribosomal subunit [GO:0022625];-	cytoplasmic translation [GO:0002181];-;structural constituent of ribosome [GO:0003735];-;cytosolic large ribosomal subunit [GO:0022625];-
Q7ZUQ1	Cell division control protein 42 homolog	793158	cdc42l	cell division [GO:0051301];cell projection assembly [GO:0030031];cell migration [GO:0016477];Cdc42 protein signal transduction [GO:0032488];endocytosis [GO:0006897];-	GTPase activity [GO:0003924];G protein activity [GO:0003925];GTP binding [GO:0005525];-	-;midbody [GO:0030496];plasma membrane [GO:0005886]	cell division [GO:0051301];cell projection assembly [GO:0030031];cell migration [GO:0016477];Cdc42 protein signal transduction [GO:0032488];endocytosis [GO:0006897];-;GTPase activity [GO:0003924];G protein activity [GO:0003925];GTP binding [GO:0005525];-;-;midbody [GO:0030496];plasma membrane [GO:0005886]
Q24JV3	60S ribosomal protein L31	677758	rpl31	cytoplasmic translation [GO:0002181];-	structural constituent of ribosome [GO:0003735];-	cytosolic large ribosomal subunit [GO:0022625];-	cytoplasmic translation [GO:0002181];-;structural constituent of ribosome [GO:0003735];-;cytosolic large ribosomal subunit [GO:0022625];-
F1QEQ3	Death-associated protein 1b		dap1b	cellular response to amino acid starvation [GO:0034198];apoptotic signaling pathway [GO:0097190];negative regulation of autophagy [GO:0010507];-	-;death domain binding [GO:0070513]	-	cellular response to amino acid starvation [GO:0034198];apoptotic signaling pathway [GO:0097190];negative regulation of autophagy [GO:0010507];-;-;death domain binding [GO:0070513];-
Q6P5J4	Peptidyl-prolyl cis-trans isomerase		ppiaa	protein peptidyl-prolyl isomerization [GO:0000413];response to hypoxia [GO:0001666];-;protein folding [GO:0006457]	cyclosporin A binding [GO:0016018];-;peptidyl-prolyl cis-trans isomerase activity [GO:0003755]	-;cytoplasm [GO:0005737];intracellular membrane-bounded organelle [GO:0043231]	protein peptidyl-prolyl isomerization [GO:0000413];response to hypoxia [GO:0001666];-;protein folding [GO:0006457];cyclosporin A binding [GO:0016018];-;peptidyl-prolyl cis-trans isomerase activity [GO:0003755];-;cytoplasm [GO:0005737];intracellular membrane-bounded organelle [GO:0043231]
H0WEG1	Si:dkeyp-98a7.3		si:dkeyp-98a7.3	-	carbohydrate binding [GO:0030246]	-	-;carbohydrate binding [GO:0030246];-
Q05AN2	Mitochondrial ribosomal protein L21	768305	mrpl21	-	structural constituent of ribosome [GO:0003735];-	-;mitochondrial large ribosomal subunit [GO:0005762]	-;structural constituent of ribosome [GO:0003735];-;-;mitochondrial large ribosomal subunit [GO:0005762]
Q6IQQ0	60S ribosomal protein L21	336568	rpl21	-;translation [GO:0006412]	structural constituent of ribosome [GO:0003735];-	cytosolic large ribosomal subunit [GO:0022625];-	-;translation [GO:0006412];structural constituent of ribosome [GO:0003735];-;cytosolic large ribosomal subunit [GO:0022625];-
Q6YMR2	MCG1346-like protein	286774	phf5a	mRNA splicing, via spliceosome [GO:0000398];-	-	-;U2 snRNP [GO:0005686];precatalytic spliceosome [GO:0071011];U12-type spliceosomal complex [GO:0005689]	mRNA splicing, via spliceosome [GO:0000398];-;-;-;U2 snRNP [GO:0005686];precatalytic spliceosome [GO:0071011];U12-type spliceosomal complex [GO:0005689]
A0A2R8QL23	SIVA1, apoptosis-inducing factor	571845	siva1	extrinsic apoptotic signaling pathway [GO:0097191];-	CD27 receptor binding [GO:0005175];-	-	extrinsic apoptotic signaling pathway [GO:0097191];-;CD27 receptor binding [GO:0005175];-;-
Q6ZM23	Cytochrome c oxidase subunit 6C	494577	cox6c	-;oxidative phosphorylation [GO:0006119]	cytochrome-c oxidase activity [GO:0004129];-	integral component of membrane [GO:0016021];-;mitochondrial inner membrane [GO:0005743]	-;oxidative phosphorylation [GO:0006119];cytochrome-c oxidase activity [GO:0004129];-;integral component of membrane [GO:0016021];-;mitochondrial inner membrane [GO:0005743]
Q0ZBR7	Macrophage migration inhibitory factor	751093	mif	negative regulation of apoptotic process [GO:0043066];embryonic morphogenesis [GO:0048598];inner ear development [GO:0048839];auditory receptor cell development [GO:0060117];cell population proliferation [GO:0008283]	-	-	negative regulation of apoptotic process [GO:0043066];embryonic morphogenesis [GO:0048598];inner ear development [GO:0048839];auditory receptor cell development [GO:0060117];cell population proliferation [GO:0008283];-;-
Q5TYX2	Zona pellucida protein AX 1		zpax1	-	-	-	-
Q4VBI5	NADH dehydrogenase [ubiquinone] 1 alpha subcomplex subunit 2	554125	ndufa2	-	-	mitochondrial respiratory chain complex I [GO:0005747]	-;-;mitochondrial respiratory chain complex I [GO:0005747]
A7MBS2	Tubulin alpha chain		tuba1c	-;microtubule cytoskeleton organization [GO:0000226];mitotic cell cycle [GO:0000278]	structural constituent of cytoskeleton [GO:0005200];GTPase activity [GO:0003924];GTP binding [GO:0005525];-	-;microtubule [GO:0005874];cytoplasm [GO:0005737]	-;microtubule cytoskeleton organization [GO:0000226];mitotic cell cycle [GO:0000278];structural constituent of cytoskeleton [GO:0005200];GTPase activity [GO:0003924];GTP binding [GO:0005525];-;-;microtubule [GO:0005874];cytoplasm [GO:0005737]
Q6NV24	Prostamide/prostaglandin F synthase	406605	prxl2b	prostaglandin biosynthetic process [GO:0001516];-	antioxidant activity [GO:0016209];-;oxidoreductase activity, acting on the CH-OH group of donors, NAD or NADP as acceptor [GO:0016616]	-;cytosol [GO:0005829]	prostaglandin biosynthetic process [GO:0001516];-;antioxidant activity [GO:0016209];-;oxidoreductase activity, acting on the CH-OH group of donors, NAD or NADP as acceptor [GO:0016616];-;cytosol [GO:0005829]
E9QB89	Si:dkey-90l23.2		si:dkey-90l23.2	-	carbohydrate binding [GO:0030246]	-	-;carbohydrate binding [GO:0030246];-
B0JZM5	Crip2 protein		crip2	heart development [GO:0007507];-;heart contraction [GO:0060047]	-;metal ion binding [GO:0046872]	-	heart development [GO:0007507];-;heart contraction [GO:0060047];-;metal ion binding [GO:0046872];-
A8E7G6	Peroxiredoxin 3		prdx3	cellular response to oxidative stress [GO:0034599];-;cell redox homeostasis [GO:0045454]	thioredoxin peroxidase activity [GO:0008379];-	-;cytoplasm [GO:0005737];mitochondrion [GO:0005739]	cellular response to oxidative stress [GO:0034599];-;cell redox homeostasis [GO:0045454];thioredoxin peroxidase activity [GO:0008379];-;-;cytoplasm [GO:0005737];mitochondrion [GO:0005739]
A0A0R4ICH5	Si:dkeyp-46h3.8		si:dkeyp-46h3.8	-	carbohydrate binding [GO:0030246]	-	-;carbohydrate binding [GO:0030246];-
Q6DI12	C-1-tetrahydrofolate synthase, cytoplasmic		mthfd1b	tetrahydrofolate interconversion [GO:0035999];-	methenyltetrahydrofolate cyclohydrolase activity [GO:0004477];ATP binding [GO:0005524];methylenetetrahydrofolate dehydrogenase (NADP+) activity [GO:0004488];formate-tetrahydrofolate ligase activity [GO:0004329];-	-;cytosol [GO:0005829]	tetrahydrofolate interconversion [GO:0035999];-;methenyltetrahydrofolate cyclohydrolase activity [GO:0004477];ATP binding [GO:0005524];methylenetetrahydrofolate dehydrogenase (NADP+) activity [GO:0004488];formate-tetrahydrofolate ligase activity [GO:0004329];-;-;cytosol [GO:0005829]
A8HAI9	Si:ch211-12h2.8		si:ch211-12h2.8	-	carbohydrate binding [GO:0030246]	-	-;carbohydrate binding [GO:0030246];-
Q6PGY7	CDGSH iron sulfur domain 1	393577	cisd1	-	2 iron, 2 sulfur cluster binding [GO:0051537];-;metal ion binding [GO:0046872]	integral component of membrane [GO:0016021];-;mitochondrial outer membrane [GO:0005741]	-;2 iron, 2 sulfur cluster binding [GO:0051537];-;metal ion binding [GO:0046872];integral component of membrane [GO:0016021];-;mitochondrial outer membrane [GO:0005741]
E9QBD7	Keratin 5		krt5	fin regeneration [GO:0031101];-	-	-;keratin filament [GO:0045095]	fin regeneration [GO:0031101];-;-;-;keratin filament [GO:0045095]
H0WES8	ATP synthase membrane subunit DAPIT	794625	atp5md	-	-	mitochondrial proton-transporting ATP synthase complex [GO:0005753];integral component of membrane [GO:0016021]	-;-;mitochondrial proton-transporting ATP synthase complex [GO:0005753];integral component of membrane [GO:0016021]
A7MCR1	Cytochrome b-c1 complex subunit Rieske, mitochondrial	406359	uqcrfs1	mitochondrial electron transport, ubiquinol to cytochrome c [GO:0006122];-	2 iron, 2 sulfur cluster binding [GO:0051537];ubiquinol-cytochrome-c reductase activity [GO:0008121];metal ion binding [GO:0046872];oxidoreductase activity [GO:0016491];-	integral component of membrane [GO:0016021];-;mitochondrial respiratory chain complex III [GO:0005750]	mitochondrial electron transport, ubiquinol to cytochrome c [GO:0006122];-;2 iron, 2 sulfur cluster binding [GO:0051537];ubiquinol-cytochrome-c reductase activity [GO:0008121];metal ion binding [GO:0046872];oxidoreductase activity [GO:0016491];-;integral component of membrane [GO:0016021];-;mitochondrial respiratory chain complex III [GO:0005750]
A3KP44	Zgc:162938 protein	570477	prdx4	-;cell redox homeostasis [GO:0045454]	peroxidase activity [GO:0004601];-;peroxiredoxin activity [GO:0051920]	endoplasmic reticulum [GO:0005783];-;cytosol [GO:0005829]	-;cell redox homeostasis [GO:0045454];peroxidase activity [GO:0004601];-;peroxiredoxin activity [GO:0051920];endoplasmic reticulum [GO:0005783];-;cytosol [GO:0005829]
Q9DDU5	GST class-pi	79381	gstp1	-;cellular response to xenobiotic stimulus [GO:0071466];glutathione metabolic process [GO:0006749]	glutathione transferase activity [GO:0004364];-	-;cytosol [GO:0005829]	-;cellular response to xenobiotic stimulus [GO:0071466];glutathione metabolic process [GO:0006749];glutathione transferase activity [GO:0004364];-;-;cytosol [GO:0005829]
Q803L7	Ras homolog gene family, member Gc	324681	rhogc	engulfment of apoptotic cell [GO:0043652];Rac protein signal transduction [GO:0016601];regulation of neutrophil migration [GO:1902622];cell projection assembly [GO:0030031];regulation of actin cytoskeleton organization [GO:0032956];regulation of cell shape [GO:0008360];actin filament organization [GO:0007015];cortical cytoskeleton organization [GO:0030865];motor neuron axon guidance [GO:0008045];…	protein kinase binding [GO:0019901];GTPase activity [GO:0003924];GTP binding [GO:0005525];-	cytoskeleton [GO:0005856];cell projection [GO:0042995];cytoplasmic vesicle [GO:0031410];-;cell cortex [GO:0005938];plasma membrane [GO:0005886];intracellular membrane-bounded organelle [GO:0043231]	engulfment of apoptotic cell [GO:0043652];Rac protein signal transduction [GO:0016601];regulation of neutrophil migration [GO:1902622];cell projection assembly [GO:0030031];regulation of actin cytoskeleton organization [GO:0032956];regulation of cell shape [GO:0008360];actin filament organization [GO:0007015];cortical cytoskeleton organization [GO:0030865];motor neuron axon guidance [GO:0008045];…
Q7SXP0	Vesicle-trafficking protein SEC22b-B	327277	sec22bb	endoplasmic reticulum to Golgi vesicle-mediated transport [GO:0006888];retrograde vesicle-mediated transport, Golgi to endoplasmic reticulum [GO:0006890];-;vesicle fusion with Golgi apparatus [GO:0048280];protein transport [GO:0015031]	SNAP receptor activity [GO:0005484];-	SNARE complex [GO:0031201];endoplasmic reticulum-Golgi intermediate compartment [GO:0005793];ER to Golgi transport vesicle membrane [GO:0012507];integral component of membrane [GO:0016021];Golgi membrane [GO:0000139];endoplasmic reticulum membrane [GO:0005789];endoplasmic reticulum-Golgi intermediate compartment membrane [GO:0033116];-;melanosome [GO:0042470]	endoplasmic reticulum to Golgi vesicle-mediated transport [GO:0006888];retrograde vesicle-mediated transport, Golgi to endoplasmic reticulum [GO:0006890];-;vesicle fusion with Golgi apparatus [GO:0048280];protein transport [GO:0015031];SNAP receptor activity [GO:0005484];-;SNARE complex [GO:0031201];endoplasmic reticulum-Golgi intermediate compartment [GO:0005793];ER to Golgi transport vesicle me…
Q502F6	Zgc:112271	553698		cellular iron ion homeostasis [GO:0006879];-	iron-sulfur cluster binding [GO:0051536];-	nucleus [GO:0005634];-;cytosol [GO:0005829]	cellular iron ion homeostasis [GO:0006879];-;iron-sulfur cluster binding [GO:0051536];-;nucleus [GO:0005634];-;cytosol [GO:0005829]
A0A2R8QHE6	DEAD (Asp-Glu-Ala-Asp) box polypeptide 41		ddx41	NIK/NF-kappaB signaling [GO:0038061];-;response to virus [GO:0009615];innate immune response [GO:0045087]	carbohydrate binding [GO:0030246];-	-;integral component of membrane [GO:0016021];nucleus [GO:0005634];cytoplasm [GO:0005737]	NIK/NF-kappaB signaling [GO:0038061];-;response to virus [GO:0009615];innate immune response [GO:0045087];carbohydrate binding [GO:0030246];-;-;integral component of membrane [GO:0016021];nucleus [GO:0005634];cytoplasm [GO:0005737]
E9QDB0	Si:ch211-167j6.3		si:ch211-167j6.3	-	-	-	-
Q568H8	DNA-directed RNA polymerases I, II, and III subunit RPABC3	550263	polr2h	transcription, DNA-templated [GO:0006351];-	-	RNA polymerase II, core complex [GO:0005665];RNA polymerase I complex [GO:0005736];-;RNA polymerase III complex [GO:0005666]	transcription, DNA-templated [GO:0006351];-;-;RNA polymerase II, core complex [GO:0005665];RNA polymerase I complex [GO:0005736];-;RNA polymerase III complex [GO:0005666]
Q9PTF5	Nucleoside diphosphate kinase		nme2b.1	CTP biosynthetic process [GO:0006241];regulation of apoptotic process [GO:0042981];GTP biosynthetic process [GO:0006183];UTP biosynthetic process [GO:0006228];regulation of angiogenesis [GO:0045765];-	nucleoside diphosphate kinase activity [GO:0004550];ATP binding [GO:0005524];-	-	CTP biosynthetic process [GO:0006241];regulation of apoptotic process [GO:0042981];GTP biosynthetic process [GO:0006183];UTP biosynthetic process [GO:0006228];regulation of angiogenesis [GO:0045765];-;nucleoside diphosphate kinase activity [GO:0004550];ATP binding [GO:0005524];-;-
A0A2R8Q548	PH domain-containing protein		si:dkey-30c15.10	mitotic cytokinesis [GO:0000281];-;septin ring organization [GO:0031106];actomyosin contractile ring assembly [GO:0000915]	-	actomyosin contractile ring [GO:0005826];-	mitotic cytokinesis [GO:0000281];-;septin ring organization [GO:0031106];actomyosin contractile ring assembly [GO:0000915];-;actomyosin contractile ring [GO:0005826];-
Q7ZVD6	Ferritin	406286		iron ion transport [GO:0006826];intracellular sequestering of iron ion [GO:0006880];-	ferrous iron binding [GO:0008198];ferric iron binding [GO:0008199];ferroxidase activity [GO:0004322];-	-;cytoplasm [GO:0005737]	iron ion transport [GO:0006826];intracellular sequestering of iron ion [GO:0006880];-;ferrous iron binding [GO:0008198];ferric iron binding [GO:0008199];ferroxidase activity [GO:0004322];-;-;cytoplasm [GO:0005737]
Q66IB1	Elongin-C	447935	eloca	-;ubiquitin-dependent protein catabolic process [GO:0006511]	-	elongin complex [GO:0070449];-	-;ubiquitin-dependent protein catabolic process [GO:0006511];-;elongin complex [GO:0070449];-
Q05AL9	Zgc:153629 protein	768289	krt94	-	structural molecule activity [GO:0005198];-	-;intermediate filament [GO:0005882]	-;structural molecule activity [GO:0005198];-;-;intermediate filament [GO:0005882]
Q2TV65	Superoxide dismutase		sod2	removal of superoxide radicals [GO:0019430];response to methylmercury [GO:0051597];response to cadmium ion [GO:0046686];neutrophil homeostasis [GO:0001780];-;innate immune response [GO:0045087]	manganese ion binding [GO:0030145];superoxide dismutase activity [GO:0004784];-	mitochondrial matrix [GO:0005759];-;mitochondrion [GO:0005739]	removal of superoxide radicals [GO:0019430];response to methylmercury [GO:0051597];response to cadmium ion [GO:0046686];neutrophil homeostasis [GO:0001780];-;innate immune response [GO:0045087];manganese ion binding [GO:0030145];superoxide dismutase activity [GO:0004784];-;mitochondrial matrix [GO:0005759];-;mitochondrion [GO:0005739]
Q6NZZ2	Actin-related protein 2/3 complex subunit 4	114456445305	arpc4	actin filament polymerization [GO:0030041];-;Arp2/3 complex-mediated actin nucleation [GO:0034314]	-;actin binding [GO:0003779]	-;Arp2/3 protein complex [GO:0005885];cytoplasm [GO:0005737];cell projection [GO:0042995]	actin filament polymerization [GO:0030041];-;Arp2/3 complex-mediated actin nucleation [GO:0034314];-;actin binding [GO:0003779];-;Arp2/3 protein complex [GO:0005885];cytoplasm [GO:0005737];cell projection [GO:0042995]
E7EZX1	Histone H2A	559220	hist1h2a5	chromatin silencing [GO:0006342];-	protein heterodimerization activity [GO:0046982];-;DNA binding [GO:0003677]	nucleus [GO:0005634];-;nucleosome [GO:0000786]	chromatin silencing [GO:0006342];-;protein heterodimerization activity [GO:0046982];-;DNA binding [GO:0003677];nucleus [GO:0005634];-;nucleosome [GO:0000786]
Q6PBX2	SAR1a gene homolog 2 (S. cerevisiae)	554177	sar1b	positive regulation of protein exit from endoplasmic reticulum [GO:0070863];central nervous system development [GO:0007417];organ growth [GO:0035265];membrane organization [GO:0061024];vesicle organization [GO:0016050];endoplasmic reticulum to Golgi vesicle-mediated transport [GO:0006888];regulation of COPII vesicle coating [GO:0003400];embryonic viscerocranium morphogenesis [GO:0048703];intracel…	GTPase activity [GO:0003924];GTP binding [GO:0005525];-	Golgi apparatus [GO:0005794];COPII vesicle coat [GO:0030127];-;endoplasmic reticulum exit site [GO:0070971]	positive regulation of protein exit from endoplasmic reticulum [GO:0070863];central nervous system development [GO:0007417];organ growth [GO:0035265];membrane organization [GO:0061024];vesicle organization [GO:0016050];endoplasmic reticulum to Golgi vesicle-mediated transport [GO:0006888];regulation of COPII vesicle coating [GO:0003400];embryonic viscerocranium morphogenesis [GO:0048703];intracel…
Q5XJ73	GLI pathogenesis-related 2,-like	449805	glipr2l	-	-	extracellular space [GO:0005615]	-;-;extracellular space [GO:0005615]
Q6DH77	Polysaccharide biosynthesis domain-containing 1	436977	pbdc1	-	-	-	-
Q6PI20	Histone H3.3	100331798336231394076406269550262	h3f3ah3f3b.1h3-5h3f3d	-	protein heterodimerization activity [GO:0046982];-;DNA binding [GO:0003677]	nucleus [GO:0005634];-;nucleosome [GO:0000786]	-;protein heterodimerization activity [GO:0046982];-;DNA binding [GO:0003677];nucleus [GO:0005634];-;nucleosome [GO:0000786]
Q7ZUI3	Tetratricopeptide repeat domain 9C	393235	ttc9c	determination of heart left/right asymmetry [GO:0061371];otolith morphogenesis [GO:0032474];cilium assembly [GO:0060271]	-	-	determination of heart left/right asymmetry [GO:0061371];otolith morphogenesis [GO:0032474];cilium assembly [GO:0060271];-;-
Q9PW29	Eukaryotic translation initiation factor 4E short form		eif4e1b	-	-;translation initiation factor activity [GO:0003743]	-;cytoplasm [GO:0005737]	-;-;translation initiation factor activity [GO:0003743];-;cytoplasm [GO:0005737]
Q7T158	Novel protein similar to rodent myosin Ib (MYO1B)		myo1b	-;vesicle transport along actin filament [GO:0030050];actin filament organization [GO:0007015]	actin-dependent ATPase activity [GO:0030898];microfilament motor activity [GO:0000146];ATP binding [GO:0005524];actin filament binding [GO:0051015];-	cytoplasm [GO:0005737];myosin complex [GO:0016459];vesicle [GO:0031982];actin cytoskeleton [GO:0015629];-;brush border [GO:0005903];microvillus [GO:0005902];plasma membrane [GO:0005886]	-;vesicle transport along actin filament [GO:0030050];actin filament organization [GO:0007015];actin-dependent ATPase activity [GO:0030898];microfilament motor activity [GO:0000146];ATP binding [GO:0005524];actin filament binding [GO:0051015];-;cytoplasm [GO:0005737];myosin complex [GO:0016459];vesicle [GO:0031982];actin cytoskeleton [GO:0015629];-;brush border [GO:0005903];microvillus [GO:000590…
Q6DGM0	60S ribosomal protein L35a	436760	rpl35a	chordate embryonic development [GO:0043009];ribosomal large subunit biogenesis [GO:0042273];-;cytoplasmic translation [GO:0002181];erythrocyte differentiation [GO:0030218]	structural constituent of ribosome [GO:0003735];-	cytosolic large ribosomal subunit [GO:0022625];-	chordate embryonic development [GO:0043009];ribosomal large subunit biogenesis [GO:0042273];-;cytoplasmic translation [GO:0002181];erythrocyte differentiation [GO:0030218];structural constituent of ribosome [GO:0003735];-;cytosolic large ribosomal subunit [GO:0022625];-
Q6NYX8	PITH domain-containing protein 1	404606	pithd1	positive regulation of transcription, DNA-templated [GO:0045893];positive regulation of megakaryocyte differentiation [GO:0045654];-	-	-;nucleus [GO:0005634];cytoplasm [GO:0005737]	positive regulation of transcription, DNA-templated [GO:0045893];positive regulation of megakaryocyte differentiation [GO:0045654];-;-;-;nucleus [GO:0005634];cytoplasm [GO:0005737]
F1R4N4	Zona pellucida protein AX 4	798996	zpax4	-	-	-	-
Q568G3	2-phospho-D-glycerate hydro-lyase		eno3	regulation of vacuole fusion, non-autophagic [GO:0032889];glycolytic process [GO:0006096];-	-;magnesium ion binding [GO:0000287];phosphopyruvate hydratase activity [GO:0004634]	-;phosphopyruvate hydratase complex [GO:0000015]	regulation of vacuole fusion, non-autophagic [GO:0032889];glycolytic process [GO:0006096];-;-;magnesium ion binding [GO:0000287];phosphopyruvate hydratase activity [GO:0004634];-;phosphopyruvate hydratase complex [GO:0000015]
Q90473	Heat shock cognate 71 kDa protein		hspa8	fin regeneration [GO:0031101];protein localization to early endosome [GO:1902946];positive regulation of receptor-mediated endocytosis [GO:0048260];regulation of fibroblast growth factor receptor signaling pathway [GO:0040036];cellular response to unfolded protein [GO:0034620];vesicle-mediated transport [GO:0016192];chaperone cofactor-dependent protein refolding [GO:0051085];-;protein refolding […	ATPase activity [GO:0016887];ATP binding [GO:0005524];protein folding chaperone [GO:0044183];heat shock protein binding [GO:0031072];misfolded protein binding [GO:0051787];-;unfolded protein binding [GO:0051082]	cytoplasm [GO:0005737];plasma membrane [GO:0005886];nucleus [GO:0005634];cytosol [GO:0005829];-	fin regeneration [GO:0031101];protein localization to early endosome [GO:1902946];positive regulation of receptor-mediated endocytosis [GO:0048260];regulation of fibroblast growth factor receptor signaling pathway [GO:0040036];cellular response to unfolded protein [GO:0034620];vesicle-mediated transport [GO:0016192];chaperone cofactor-dependent protein refolding [GO:0051085];-;protein refolding […
B8A6A3	NFU1 iron-sulfur cluster scaffold homolog, mitochondrial	796111		-;protein maturation by iron-sulfur cluster transfer [GO:0097428];iron-sulfur cluster assembly [GO:0016226]	iron ion binding [GO:0005506];4 iron, 4 sulfur cluster binding [GO:0051539];-	-;mitochondrion [GO:0005739]	-;protein maturation by iron-sulfur cluster transfer [GO:0097428];iron-sulfur cluster assembly [GO:0016226];iron ion binding [GO:0005506];4 iron, 4 sulfur cluster binding [GO:0051539];-;-;mitochondrion [GO:0005739]
Q498W6	NADH dehydrogenase [ubiquinone] 1 alpha subcomplex subunit 12	556538	ndufa12	mitochondrial respiratory chain complex I assembly [GO:0032981];-;response to oxidative stress [GO:0006979]	-	mitochondrial respiratory chain complex I [GO:0005747];-	mitochondrial respiratory chain complex I assembly [GO:0032981];-;response to oxidative stress [GO:0006979];-;mitochondrial respiratory chain complex I [GO:0005747];-
F1QQQ3	Phosvitin	30518	vtg3	response to estradiol [GO:0032355];-;cellular response to estrogen stimulus [GO:0071391]	-;lipid transporter activity [GO:0005319];nutrient reservoir activity [GO:0045735]	-	response to estradiol [GO:0032355];-;cellular response to estrogen stimulus [GO:0071391];-;lipid transporter activity [GO:0005319];nutrient reservoir activity [GO:0045735];-
Q4V957	RAB41, member RAS oncogene family	406674	rab41	retrograde transport, endosome to Golgi [GO:0042147];retrograde vesicle-mediated transport, Golgi to endoplasmic reticulum [GO:0006890];intra-Golgi vesicle-mediated transport [GO:0006891];intracellular protein transport [GO:0006886];-	GTPase activity [GO:0003924];GTP binding [GO:0005525];-	Golgi apparatus [GO:0005794];endomembrane system [GO:0012505];-;cytosol [GO:0005829]	retrograde transport, endosome to Golgi [GO:0042147];retrograde vesicle-mediated transport, Golgi to endoplasmic reticulum [GO:0006890];intra-Golgi vesicle-mediated transport [GO:0006891];intracellular protein transport [GO:0006886];-;GTPase activity [GO:0003924];GTP binding [GO:0005525];-;Golgi apparatus [GO:0005794];endomembrane system [GO:0012505];-;cytosol [GO:0005829]
Q6P6E0	ATP synthase subunit	326977	atp5l	-;ATP synthesis coupled proton transport [GO:0015986]	proton transmembrane transporter activity [GO:0015078];-	-;mitochondrial proton-transporting ATP synthase complex, coupling factor F(o) [GO:0000276]	-;ATP synthesis coupled proton transport [GO:0015986];proton transmembrane transporter activity [GO:0015078];-;-;mitochondrial proton-transporting ATP synthase complex, coupling factor F(o) [GO:0000276]
Q0VFW0	Ribosomal protein L22-like 1	735250	rpl22l1	cytoplasmic translation [GO:0002181];definitive hemopoiesis [GO:0060216];-	structural constituent of ribosome [GO:0003735];RNA binding [GO:0003723];-	ribosome [GO:0005840];-	cytoplasmic translation [GO:0002181];definitive hemopoiesis [GO:0060216];-;structural constituent of ribosome [GO:0003735];RNA binding [GO:0003723];-;ribosome [GO:0005840];-
Q66I53	COX17 cytochrome c oxidase assembly homolog (S. cerevisiae)	447914	cox17	cellular response to copper ion [GO:0071280];-;mitochondrial cytochrome c oxidase assembly [GO:0033617];response to copper ion [GO:0046688]	copper ion binding [GO:0005507];-;copper chaperone activity [GO:0016531]	-;mitochondrial intermembrane space [GO:0005758]	cellular response to copper ion [GO:0071280];-;mitochondrial cytochrome c oxidase assembly [GO:0033617];response to copper ion [GO:0046688];copper ion binding [GO:0005507];-;copper chaperone activity [GO:0016531];-;mitochondrial intermembrane space [GO:0005758]
B8A5I7	Single-stranded DNA-binding protein 1		ssbp1	mitochondrial DNA replication [GO:0006264];-;positive regulation of helicase activity [GO:0051096]	single-stranded DNA binding [GO:0003697];-	mitochondrial nucleoid [GO:0042645];-;nucleoid [GO:0009295]	mitochondrial DNA replication [GO:0006264];-;positive regulation of helicase activity [GO:0051096];single-stranded DNA binding [GO:0003697];-;mitochondrial nucleoid [GO:0042645];-;nucleoid [GO:0009295]
Q6Q415	60S ribosomal protein L36	405888	rpl36	cytoplasmic translation [GO:0002181];-;brain development [GO:0007420];regulation of cell cycle [GO:0051726]	structural constituent of ribosome [GO:0003735];-	cytosolic large ribosomal subunit [GO:0022625];-	cytoplasmic translation [GO:0002181];-;brain development [GO:0007420];regulation of cell cycle [GO:0051726];structural constituent of ribosome [GO:0003735];-;cytosolic large ribosomal subunit [GO:0022625];-
A2CG95	Medium-chain specific acyl-CoA dehydrogenase, mitochondrial	406283	acadm	medium-chain fatty acid catabolic process [GO:0051793];fatty acid beta-oxidation [GO:0006635];-	medium-chain-acyl-CoA dehydrogenase activity [GO:0070991];-;flavin adenine dinucleotide binding [GO:0050660]	mitochondrial matrix [GO:0005759];-;mitochondrion [GO:0005739]	medium-chain fatty acid catabolic process [GO:0051793];fatty acid beta-oxidation [GO:0006635];-;medium-chain-acyl-CoA dehydrogenase activity [GO:0070991];-;flavin adenine dinucleotide binding [GO:0050660];mitochondrial matrix [GO:0005759];-;mitochondrion [GO:0005739]
Q6PC53	Peptidyl-prolyl cis-trans isomerase	335519	ppiab	protein peptidyl-prolyl isomerization [GO:0000413];response to hypoxia [GO:0001666];-;protein folding [GO:0006457]	cyclosporin A binding [GO:0016018];-;peptidyl-prolyl cis-trans isomerase activity [GO:0003755]	-;cytoplasm [GO:0005737];intracellular membrane-bounded organelle [GO:0043231]	protein peptidyl-prolyl isomerization [GO:0000413];response to hypoxia [GO:0001666];-;protein folding [GO:0006457];cyclosporin A binding [GO:0016018];-;peptidyl-prolyl cis-trans isomerase activity [GO:0003755];-;cytoplasm [GO:0005737];intracellular membrane-bounded organelle [GO:0043231]
F1RBD9	Iron-sulfur cluster assembly 2		isca2	-;protein maturation by [4Fe-4S] cluster transfer [GO:0106035];iron-sulfur cluster assembly [GO:0016226]	2 iron, 2 sulfur cluster binding [GO:0051537];4 iron, 4 sulfur cluster binding [GO:0051539];iron ion binding [GO:0005506];-	-;mitochondrion [GO:0005739]	-;protein maturation by [4Fe-4S] cluster transfer [GO:0106035];iron-sulfur cluster assembly [GO:0016226];2 iron, 2 sulfur cluster binding [GO:0051537];4 iron, 4 sulfur cluster binding [GO:0051539];iron ion binding [GO:0005506];-;-;mitochondrion [GO:0005739]
A0JME6	Isochorismatase domain-containing protein 2	492617	isoc2	-	-	cytoplasm [GO:0005737]	-;-;cytoplasm [GO:0005737]
A2CE51	Eukaryotic translation elongation factor 2,-like 2	336168	eef2l2	-;translational elongation [GO:0006414]	translation elongation factor activity [GO:0003746];GTPase activity [GO:0003924];GTP binding [GO:0005525];-;ribosome binding [GO:0043022]	-;ribonucleoprotein complex [GO:1990904]	-;translational elongation [GO:0006414];translation elongation factor activity [GO:0003746];GTPase activity [GO:0003924];GTP binding [GO:0005525];-;ribosome binding [GO:0043022];-;ribonucleoprotein complex [GO:1990904]
Q1L9A2	Optic atrophy 3 protein homolog	497278	opa3	regulation of buoyancy [GO:0031413];regulation of lipid metabolic process [GO:0019216];musculoskeletal movement [GO:0050881];locomotory behavior [GO:0007626];-	-	-;mitochondrion [GO:0005739]	regulation of buoyancy [GO:0031413];regulation of lipid metabolic process [GO:0019216];musculoskeletal movement [GO:0050881];locomotory behavior [GO:0007626];-;-;-;mitochondrion [GO:0005739]
Q6DI07	RAB3D, member RAS oncogene family, b	436952	rab3db	protein secretion [GO:0009306];vesicle docking involved in exocytosis [GO:0006904];regulation of exocytosis [GO:0017157];protein localization to plasma membrane [GO:0072659];-	GTPase activity [GO:0003924];GTP binding [GO:0005525];-	-;endosome [GO:0005768];plasma membrane [GO:0005886];synaptic vesicle [GO:0008021]	protein secretion [GO:0009306];vesicle docking involved in exocytosis [GO:0006904];regulation of exocytosis [GO:0017157];protein localization to plasma membrane [GO:0072659];-;GTPase activity [GO:0003924];GTP binding [GO:0005525];-;-;endosome [GO:0005768];plasma membrane [GO:0005886];synaptic vesicle [GO:0008021]
Q4VBU7	Cytochrome c oxidase polypeptide Va	554101	cox5aa	mitochondrial electron transport, cytochrome c to oxygen [GO:0006123];-;spinal cord motor neuron differentiation [GO:0021522];embryonic organ development [GO:0048568]	cytochrome-c oxidase activity [GO:0004129];-;metal ion binding [GO:0046872]	-;mitochondrial respiratory chain complex IV [GO:0005751]	mitochondrial electron transport, cytochrome c to oxygen [GO:0006123];-;spinal cord motor neuron differentiation [GO:0021522];embryonic organ development [GO:0048568];cytochrome-c oxidase activity [GO:0004129];-;metal ion binding [GO:0046872];-;mitochondrial respiratory chain complex IV [GO:0005751]
Q4QRF0	Zona pellucida sperm-binding protein 3	574007	zp3.2	binding of sperm to zona pellucida [GO:0007339];-;positive regulation of acrosome reaction [GO:2000344];egg coat formation [GO:0035803]	acrosin binding [GO:0032190];structural constituent of egg coat [GO:0035804];-	integral component of membrane [GO:0016021];plasma membrane [GO:0005886];extracellular space [GO:0005615];-;extracellular matrix [GO:0031012]	binding of sperm to zona pellucida [GO:0007339];-;positive regulation of acrosome reaction [GO:2000344];egg coat formation [GO:0035803];acrosin binding [GO:0032190];structural constituent of egg coat [GO:0035804];-;integral component of membrane [GO:0016021];plasma membrane [GO:0005886];extracellular space [GO:0005615];-;extracellular matrix [GO:0031012]
Q24JV1	Ribosomal protein L32	556556	rpl32	-;translation [GO:0006412]	structural constituent of ribosome [GO:0003735];-	cytosolic large ribosomal subunit [GO:0022625];-	-;translation [GO:0006412];structural constituent of ribosome [GO:0003735];-;cytosolic large ribosomal subunit [GO:0022625];-
A0A2R8Q736	60S ribosomal protein L36a		rpl36a	-;translation [GO:0006412]	structural constituent of ribosome [GO:0003735];-	ribosome [GO:0005840];-	-;translation [GO:0006412];structural constituent of ribosome [GO:0003735];-;ribosome [GO:0005840];-
B0S740	Cytochrome c oxidase assembly factor 5	751633	coa5	-	-	-	-
Q6IQJ7	Ribosomal protein L37	415159	rpl37	mitochondrial respiratory chain complex I assembly [GO:0032981];translation [GO:0006412];-;mitochondrial cytochrome c oxidase assembly [GO:0033617]	structural constituent of ribosome [GO:0003735];-;metal ion binding [GO:0046872];rRNA binding [GO:0019843]	ribosome [GO:0005840];-;integral component of mitochondrial inner membrane [GO:0031305]	mitochondrial respiratory chain complex I assembly [GO:0032981];translation [GO:0006412];-;mitochondrial cytochrome c oxidase assembly [GO:0033617];structural constituent of ribosome [GO:0003735];-;metal ion binding [GO:0046872];rRNA binding [GO:0019843];ribosome [GO:0005840];-;integral component of mitochondrial inner membrane [GO:0031305]
Q6NYY4	Histone chaperone asf1b-A	386897	asf1ba	DNA replication-independent nucleosome assembly [GO:0006336];DNA replication-dependent nucleosome assembly [GO:0006335];-	histone binding [GO:0042393];-	nucleus [GO:0005634];-	DNA replication-independent nucleosome assembly [GO:0006336];DNA replication-dependent nucleosome assembly [GO:0006335];-;histone binding [GO:0042393];-;nucleus [GO:0005634];-
A0A2R8PV91	Si:ch211-250e5.16		si:ch211-250e5.16	-	carbohydrate binding [GO:0030246]	-	-;carbohydrate binding [GO:0030246];-
F1QNF2	Chromobox homolog 3a (HP1 gamma homolog, Drosophila)	751689	cbx3a	-	-	nucleus [GO:0005634]	-;-;nucleus [GO:0005634]
A0A2R8QDV2	Cystatin 14b, tandem duplicate 1	768128	cst14b.1	-	cysteine-type endopeptidase inhibitor activity [GO:0004869];-	-;cytosol [GO:0005829]	-;cysteine-type endopeptidase inhibitor activity [GO:0004869];-;-;cytosol [GO:0005829]
Q9YH91	Claudin-like protein ZF-A89	81583	cldnd	bicellular tight junction assembly [GO:0070830];-;calcium-independent cell-cell adhesion via plasma membrane cell-adhesion molecules [GO:0016338];cell adhesion [GO:0007155]	identical protein binding [GO:0042802];-;structural molecule activity [GO:0005198]	-;bicellular tight junction [GO:0005923];integral component of membrane [GO:0016021];plasma membrane [GO:0005886]	bicellular tight junction assembly [GO:0070830];-;calcium-independent cell-cell adhesion via plasma membrane cell-adhesion molecules [GO:0016338];cell adhesion [GO:0007155];identical protein binding [GO:0042802];-;structural molecule activity [GO:0005198];-;bicellular tight junction [GO:0005923];integral component of membrane [GO:0016021];plasma membrane [GO:0005886]
F1R1E9	Ubiquitin-conjugating enzyme E2 variant 1		ube2v1	protein polyubiquitination [GO:0000209];-;protein K63-linked ubiquitination [GO:0070534];postreplication repair [GO:0006301]	-	UBC13-UEV1A complex [GO:0035370];nucleus [GO:0005634];-	protein polyubiquitination [GO:0000209];-;protein K63-linked ubiquitination [GO:0070534];postreplication repair [GO:0006301];-;UBC13-UEV1A complex [GO:0035370];nucleus [GO:0005634];-
Q6PBK0	Complex I-B15	406306	ndufb4	-	NADH dehydrogenase (ubiquinone) activity [GO:0008137];-	integral component of membrane [GO:0016021];-;mitochondrial inner membrane [GO:0005743]	-;NADH dehydrogenase (ubiquinone) activity [GO:0008137];-;integral component of membrane [GO:0016021];-;mitochondrial inner membrane [GO:0005743]
Q7T3F3	Ubiquitin-conjugating enzyme E2N-like	393313	ube2nb	positive regulation of ubiquitin-protein transferase activity [GO:0051443];regulation of histone ubiquitination [GO:0033182];positive regulation of DNA repair [GO:0045739];postreplication repair [GO:0006301];positive regulation of NF-kappaB transcription factor activity [GO:0051092];positive regulation of histone modification [GO:0031058];protein polyubiquitination [GO:0000209];T cell receptor si…	ATP binding [GO:0005524];-;ubiquitin conjugating enzyme activity [GO:0061631];ubiquitin binding [GO:0043130]	nucleus [GO:0005634];-;UBC13-MMS2 complex [GO:0031372]	positive regulation of ubiquitin-protein transferase activity [GO:0051443];regulation of histone ubiquitination [GO:0033182];positive regulation of DNA repair [GO:0045739];postreplication repair [GO:0006301];positive regulation of NF-kappaB transcription factor activity [GO:0051092];positive regulation of histone modification [GO:0031058];protein polyubiquitination [GO:0000209];T cell receptor si…
A0A2R8Q9K6	60S ribosomal protein L7a		rpl7a	maturation of LSU-rRNA [GO:0000470];-	RNA binding [GO:0003723];-	cytosolic large ribosomal subunit [GO:0022625];-	maturation of LSU-rRNA [GO:0000470];-;RNA binding [GO:0003723];-;cytosolic large ribosomal subunit [GO:0022625];-
O57332	Proteasome subunit beta	30388	psmb6	proteasome-mediated ubiquitin-dependent protein catabolic process [GO:0043161];-;proteasomal ubiquitin-independent protein catabolic process [GO:0010499]	-;endopeptidase activity [GO:0004175];threonine-type endopeptidase activity [GO:0004298]	-;nucleus [GO:0005634];cytoplasm [GO:0005737];proteasome core complex [GO:0005839]	proteasome-mediated ubiquitin-dependent protein catabolic process [GO:0043161];-;proteasomal ubiquitin-independent protein catabolic process [GO:0010499];-;endopeptidase activity [GO:0004175];threonine-type endopeptidase activity [GO:0004298];-;nucleus [GO:0005634];cytoplasm [GO:0005737];proteasome core complex [GO:0005839]
Q66I52	NADH dehydrogenase [ubiquinone] iron-sulfur protein 6, mitochondrial	447913	ndufs6	-;mitochondrial electron transport, NADH to ubiquinone [GO:0006120]	-	mitochondrial respiratory chain complex I [GO:0005747];-	-;mitochondrial electron transport, NADH to ubiquinone [GO:0006120];-;mitochondrial respiratory chain complex I [GO:0005747];-
Q7SZP4	Zgc:65851	321113		-	structural molecule activity [GO:0005198];-	-;intermediate filament [GO:0005882]	-;structural molecule activity [GO:0005198];-;-;intermediate filament [GO:0005882]
Q6P129	RAB18A, member RAS oncogene family	325255	rab18a	eye development [GO:0001654];lipid droplet organization [GO:0034389];chordate embryonic development [GO:0043009];intracellular protein transport [GO:0006886];-	GTPase activity [GO:0003924];GTP binding [GO:0005525];-	Golgi apparatus [GO:0005794];lipid droplet [GO:0005811];-;apical plasma membrane [GO:0016324];endomembrane system [GO:0012505]	eye development [GO:0001654];lipid droplet organization [GO:0034389];chordate embryonic development [GO:0043009];intracellular protein transport [GO:0006886];-;GTPase activity [GO:0003924];GTP binding [GO:0005525];-;Golgi apparatus [GO:0005794];lipid droplet [GO:0005811];-;apical plasma membrane [GO:0016324];endomembrane system [GO:0012505]
B8JHR2	Translationally-controlled tumor protein homolog		tpt1	-	-	-	-
E7F0A1	Profilin	799355	pfn1	epiboly involved in gastrulation with mouth forming second [GO:0055113];convergent extension involved in gastrulation [GO:0060027];actin cytoskeleton organization [GO:0030036];positive regulation of actin filament bundle assembly [GO:0032233];-;regulation of actin filament polymerization [GO:0030833]	-;actin binding [GO:0003779]	-;cytoskeleton [GO:0005856];cytoplasm [GO:0005737]	epiboly involved in gastrulation with mouth forming second [GO:0055113];convergent extension involved in gastrulation [GO:0060027];actin cytoskeleton organization [GO:0030036];positive regulation of actin filament bundle assembly [GO:0032233];-;regulation of actin filament polymerization [GO:0030833];-;actin binding [GO:0003779];-;cytoskeleton [GO:0005856];cytoplasm [GO:0005737]
Q5BJJ2	Ribosomal protein L3		rpl3	exocrine pancreas development [GO:0031017];ribosomal large subunit assembly [GO:0000027];-;translation [GO:0006412]	structural constituent of ribosome [GO:0003735];RNA binding [GO:0003723];-	cytosolic large ribosomal subunit [GO:0022625];-	exocrine pancreas development [GO:0031017];ribosomal large subunit assembly [GO:0000027];-;translation [GO:0006412];structural constituent of ribosome [GO:0003735];RNA binding [GO:0003723];-;cytosolic large ribosomal subunit [GO:0022625];-
A0A1L1QZN4	Uncharacterized protein		LOC108179180	-	-	-	-
F1RBK6	NADH dehydrogenase [ubiquinone] 1 alpha subcomplex subunit 6		ndufa6	-;response to oxidative stress [GO:0006979]	-	mitochondrial respiratory chain complex I [GO:0005747];-	-;response to oxidative stress [GO:0006979];-;mitochondrial respiratory chain complex I [GO:0005747];-
A0A2R8RL59	Zgc:171517		qdprb.4	L-phenylalanine catabolic process [GO:0006559];-;tetrahydrobiopterin biosynthetic process [GO:0006729]	6,7-dihydropteridine reductase activity [GO:0004155];-;NADH binding [GO:0070404];NADPH binding [GO:0070402]	-;cytoplasm [GO:0005737]	L-phenylalanine catabolic process [GO:0006559];-;tetrahydrobiopterin biosynthetic process [GO:0006729];6,7-dihydropteridine reductase activity [GO:0004155];-;NADH binding [GO:0070404];NADPH binding [GO:0070402];-;cytoplasm [GO:0005737]
Q7ZUD6	Reticulon	394047	rtn3	-	-	integral component of membrane [GO:0016021];endoplasmic reticulum membrane [GO:0005789]	-;-;integral component of membrane [GO:0016021];endoplasmic reticulum membrane [GO:0005789]
A4IGC8	Delta-1-pyrroline-5-carboxylate synthase	557186	aldh18a1	L-proline biosynthetic process [GO:0055129];-	glutamate-5-semialdehyde dehydrogenase activity [GO:0004350];ATP binding [GO:0005524];-;glutamate 5-kinase activity [GO:0004349]	-;mitochondrion [GO:0005739]	L-proline biosynthetic process [GO:0055129];-;glutamate-5-semialdehyde dehydrogenase activity [GO:0004350];ATP binding [GO:0005524];-;glutamate 5-kinase activity [GO:0004349];-;mitochondrion [GO:0005739]
Q4VBV1	Cytochrome b-c1 complex subunit 7	554154	uqcrb	aerobic respiration [GO:0009060];mitochondrial electron transport, ubiquinol to cytochrome c [GO:0006122];-;angiogenesis [GO:0001525]	-	-;mitochondrial respiratory chain complex III [GO:0005750]	aerobic respiration [GO:0009060];mitochondrial electron transport, ubiquinol to cytochrome c [GO:0006122];-;angiogenesis [GO:0001525];-;-;mitochondrial respiratory chain complex III [GO:0005750]
Q6DGM9	Complex I-B14.5a	445042	ndufa7	-;mitochondrial electron transport, NADH to ubiquinone [GO:0006120]	NADH dehydrogenase (ubiquinone) activity [GO:0008137];-	mitochondrial respiratory chain complex I [GO:0005747];-	-;mitochondrial electron transport, NADH to ubiquinone [GO:0006120];NADH dehydrogenase (ubiquinone) activity [GO:0008137];-;mitochondrial respiratory chain complex I [GO:0005747];-
Q4QRE2	Acyl-coenzyme A oxidase		acox1	fatty acid beta-oxidation using acyl-CoA oxidase [GO:0033540];-;very long-chain fatty acid metabolic process [GO:0000038];lipid homeostasis [GO:0055088]	acyl-CoA oxidase activity [GO:0003997];flavin adenine dinucleotide binding [GO:0050660];FAD binding [GO:0071949];fatty acid binding [GO:0005504];-;palmitoyl-CoA oxidase activity [GO:0016401]	peroxisome [GO:0005777];-	fatty acid beta-oxidation using acyl-CoA oxidase [GO:0033540];-;very long-chain fatty acid metabolic process [GO:0000038];lipid homeostasis [GO:0055088];acyl-CoA oxidase activity [GO:0003997];flavin adenine dinucleotide binding [GO:0050660];FAD binding [GO:0071949];fatty acid binding [GO:0005504];-;palmitoyl-CoA oxidase activity [GO:0016401];peroxisome [GO:0005777];-
Q6DH43	Mitochondrial ribosomal protein L43	436701	mrpl43	-;mitochondrial translation [GO:0032543]	structural constituent of ribosome [GO:0003735];-	-;mitochondrial large ribosomal subunit [GO:0005762]	-;mitochondrial translation [GO:0032543];structural constituent of ribosome [GO:0003735];-;-;mitochondrial large ribosomal subunit [GO:0005762]
Q7ZUF8	Zgc:56699	405758		spermatogenesis [GO:0007283];-	-;metal ion binding [GO:0046872]	-	spermatogenesis [GO:0007283];-;-;metal ion binding [GO:0046872];-
Q5BJA2	Complex I subunit B13	541328	ndufa5	-;respiratory electron transport chain [GO:0022904]	NADH dehydrogenase (ubiquinone) activity [GO:0008137];-	mitochondrial respiratory chain complex I [GO:0005747];-	-;respiratory electron transport chain [GO:0022904];NADH dehydrogenase (ubiquinone) activity [GO:0008137];-;mitochondrial respiratory chain complex I [GO:0005747];-
A8KB87	Cytochrome c oxidase assembly factor 3 homolog, mitochondrial		coa3a	positive regulation of mitochondrial translation [GO:0070131];-;mitochondrial cytochrome c oxidase assembly [GO:0033617]	-	-;integral component of mitochondrial inner membrane [GO:0031305]	positive regulation of mitochondrial translation [GO:0070131];-;mitochondrial cytochrome c oxidase assembly [GO:0033617];-;-;integral component of mitochondrial inner membrane [GO:0031305]
B0S7M2	Si:ch211-105d4.5	567037	thap4	-	-	-	-
Q567X2	40S ribosomal protein S30		faub	-;translation [GO:0006412]	structural constituent of ribosome [GO:0003735];-	-;cytosolic small ribosomal subunit [GO:0022627]	-;translation [GO:0006412];structural constituent of ribosome [GO:0003735];-;-;cytosolic small ribosomal subunit [GO:0022627]
A0A2R8QME3	Small nuclear ribonucleoprotein Sm D2		snrpd2	-;spliceosomal snRNP assembly [GO:0000387]	-	U5 snRNP [GO:0005682];precatalytic spliceosome [GO:0071011];U1 snRNP [GO:0005685];catalytic step 2 spliceosome [GO:0071013];U4/U6 x U5 tri-snRNP complex [GO:0046540];-;U2 snRNP [GO:0005686]	-;spliceosomal snRNP assembly [GO:0000387];-;U5 snRNP [GO:0005682];precatalytic spliceosome [GO:0071011];U1 snRNP [GO:0005685];catalytic step 2 spliceosome [GO:0071013];U4/U6 x U5 tri-snRNP complex [GO:0046540];-;U2 snRNP [GO:0005686]
Q6PC77	ATP synthase subunit d, mitochondrial	393675	atp5pd	-;ATP synthesis coupled proton transport [GO:0015986]	proton transmembrane transporter activity [GO:0015078];-	mitochondrial proton-transporting ATP synthase, stator stalk [GO:0000274];-	-;ATP synthesis coupled proton transport [GO:0015986];proton transmembrane transporter activity [GO:0015078];-;mitochondrial proton-transporting ATP synthase, stator stalk [GO:0000274];-
F1R2T4	BolA family member 1		bola1	-	-	mitochondrion [GO:0005739]	-;-;mitochondrion [GO:0005739]
Q7ZVD9	DNA-(apurinic or apyrimidinic site) lyase	336550	rps3	positive regulation of apoptotic signaling pathway [GO:2001235];cell division [GO:0051301];regulation of translation [GO:0006417];DNA repair [GO:0006281];chordate embryonic development [GO:0043009];apoptotic process [GO:0006915];translation [GO:0006412];-;erythrocyte differentiation [GO:0030218]	RNA binding [GO:0003723];class I DNA-(apurinic or apyrimidinic site) endonuclease activity [GO:0140078];-;structural constituent of ribosome [GO:0003735]	mitochondrial inner membrane [GO:0005743];nucleus [GO:0005634];cytosolic small ribosomal subunit [GO:0022627];spindle [GO:0005819];-	positive regulation of apoptotic signaling pathway [GO:2001235];cell division [GO:0051301];regulation of translation [GO:0006417];DNA repair [GO:0006281];chordate embryonic development [GO:0043009];apoptotic process [GO:0006915];translation [GO:0006412];-;erythrocyte differentiation [GO:0030218];RNA binding [GO:0003723];class I DNA-(apurinic or apyrimidinic site) endonuclease activity [GO:0140078…
A2ARG7	ATP synthase subunit e, mitochondrial		atp5meb	response to hypoxia [GO:0001666];-;ATP synthesis coupled proton transport [GO:0015986]	proton transmembrane transporter activity [GO:0015078];-	mitochondrial proton-transporting ATP synthase complex [GO:0005753];-;mitochondrial proton-transporting ATP synthase complex, coupling factor F(o) [GO:0000276]	response to hypoxia [GO:0001666];-;ATP synthesis coupled proton transport [GO:0015986];proton transmembrane transporter activity [GO:0015078];-;mitochondrial proton-transporting ATP synthase complex [GO:0005753];-;mitochondrial proton-transporting ATP synthase complex, coupling factor F(o) [GO:0000276]
A0A140LG88	Gem (nuclear organelle)-associated protein 6		gemin6	spliceosomal complex assembly [GO:0000245];-;spliceosomal snRNP assembly [GO:0000387]	-	SMN complex [GO:0032797];nucleus [GO:0005634];-	spliceosomal complex assembly [GO:0000245];-;spliceosomal snRNP assembly [GO:0000387];-;SMN complex [GO:0032797];nucleus [GO:0005634];-
Q7ZUR2	Ubiquitin-conjugating enzyme E2D 3	321832	ube2d3	protein polyubiquitination [GO:0000209];-;protein K48-linked ubiquitination [GO:0070936];ubiquitin-dependent protein catabolic process [GO:0006511]	ATP binding [GO:0005524];-;ubiquitin conjugating enzyme activity [GO:0061631];ubiquitin protein ligase binding [GO:0031625]	-;nucleus [GO:0005634];ubiquitin ligase complex [GO:0000151]	protein polyubiquitination [GO:0000209];-;protein K48-linked ubiquitination [GO:0070936];ubiquitin-dependent protein catabolic process [GO:0006511];ATP binding [GO:0005524];-;ubiquitin conjugating enzyme activity [GO:0061631];ubiquitin protein ligase binding [GO:0031625];-;nucleus [GO:0005634];ubiquitin ligase complex [GO:0000151]
Q6PBJ5	Dolichol-phosphate mannosyltransferase subunit 3		dpm3	GPI anchor biosynthetic process [GO:0006506];-;protein glycosylation [GO:0006486];muscle structure development [GO:0061061]	-	-;integral component of endoplasmic reticulum membrane [GO:0030176];dolichol-phosphate-mannose synthase complex [GO:0033185]	GPI anchor biosynthetic process [GO:0006506];-;protein glycosylation [GO:0006486];muscle structure development [GO:0061061];-;-;integral component of endoplasmic reticulum membrane [GO:0030176];dolichol-phosphate-mannose synthase complex [GO:0033185]
A0A0G2KN51	Deoxyuridine 5'-triphosphate nucleotidohydrolase		LOC110438480	dUMP biosynthetic process [GO:0006226];dUTP catabolic process [GO:0046081];-	-;magnesium ion binding [GO:0000287];dUTP diphosphatase activity [GO:0004170]	-	dUMP biosynthetic process [GO:0006226];dUTP catabolic process [GO:0046081];-;-;magnesium ion binding [GO:0000287];dUTP diphosphatase activity [GO:0004170];-
F1R6L4	Cold-inducible RNA-binding protein b		cirbpb	positive regulation of mRNA splicing, via spliceosome [GO:0048026];-;response to cold [GO:0009409]	RNA binding [GO:0003723];-	-;spliceosomal complex [GO:0005681]	positive regulation of mRNA splicing, via spliceosome [GO:0048026];-;response to cold [GO:0009409];RNA binding [GO:0003723];-;-;spliceosomal complex [GO:0005681]
A4IGF7	Zgc:162944 protein			-	-	-	-
F1Q828	Microtubule-associated protein 1Sa		map1sa	regulation of microtubule depolymerization [GO:0031114];axonogenesis [GO:0007409];apoptotic process [GO:0006915];microtubule cytoskeleton organization [GO:0000226];dendrite development [GO:0016358];-	microtubule binding [GO:0008017];-;actin binding [GO:0003779];actin filament binding [GO:0051015]	microtubule [GO:0005874];synapse [GO:0045202];dendrite [GO:0030425];neuronal cell body [GO:0043025];microtubule associated complex [GO:0005875];cytosol [GO:0005829];-	regulation of microtubule depolymerization [GO:0031114];axonogenesis [GO:0007409];apoptotic process [GO:0006915];microtubule cytoskeleton organization [GO:0000226];dendrite development [GO:0016358];-;microtubule binding [GO:0008017];-;actin binding [GO:0003779];actin filament binding [GO:0051015];microtubule [GO:0005874];synapse [GO:0045202];dendrite [GO:0030425];neuronal cell body [GO:0043025];m…
A0A0R4IJF5	Mitochondrial import inner membrane translocase subunit tim16	393777	pam16	protein import into mitochondrial matrix [GO:0030150];-	-	TIM23 mitochondrial import inner membrane translocase complex [GO:0005744];-	protein import into mitochondrial matrix [GO:0030150];-;-;TIM23 mitochondrial import inner membrane translocase complex [GO:0005744];-
E9QJ05	Protein PET117 homolog, mitochondrial		pet117	-;mitochondrial cytochrome c oxidase assembly [GO:0033617]	-	-;mitochondrion [GO:0005739]	-;mitochondrial cytochrome c oxidase assembly [GO:0033617];-;-;mitochondrion [GO:0005739]
Q7ZUV8	Zgc:56033		pebp1	negative regulation of MAPK cascade [GO:0043409]	-	-	negative regulation of MAPK cascade [GO:0043409];-;-
F1QM43	Guanosine-3',5'-bis(diphosphate) 3'-pyrophosphohydrolase MESH1		hddc3	-	-	-	-
A5PL98	Succinate dehydrogenase [ubiquinone] iron-sulfur subunit, mitochondrial	562149	sdhb	aerobic respiration [GO:0009060];tricarboxylic acid cycle [GO:0006099];-;respiratory electron transport chain [GO:0022904]	4 iron, 4 sulfur cluster binding [GO:0051539];electron transfer activity [GO:0009055];2 iron, 2 sulfur cluster binding [GO:0051537];ubiquinone binding [GO:0048039];succinate dehydrogenase (ubiquinone) activity [GO:0008177];metal ion binding [GO:0046872];-;3 iron, 4 sulfur cluster binding [GO:0051538]	mitochondrial respiratory chain complex II, succinate dehydrogenase complex (ubiquinone) [GO:0005749];mitochondrial inner membrane [GO:0005743];mitochondrial membrane [GO:0031966];-	aerobic respiration [GO:0009060];tricarboxylic acid cycle [GO:0006099];-;respiratory electron transport chain [GO:0022904];4 iron, 4 sulfur cluster binding [GO:0051539];electron transfer activity [GO:0009055];2 iron, 2 sulfur cluster binding [GO:0051537];ubiquinone binding [GO:0048039];succinate dehydrogenase (ubiquinone) activity [GO:0008177];metal ion binding [GO:0046872];-;3 iron, 4 sulfur clu…
Q566Y8	Protein mago nashi homolog	100005893	magoh	regulation of translation [GO:0006417];regulation of alternative mRNA splicing, via spliceosome [GO:0000381];RNA splicing [GO:0008380];nuclear-transcribed mRNA catabolic process, nonsense-mediated decay [GO:0000184];mRNA processing [GO:0006397];mRNA transport [GO:0051028];-	RNA binding [GO:0003723];-	cytoplasm [GO:0005737];exon-exon junction complex [GO:0035145];catalytic step 2 spliceosome [GO:0071013];nuclear speck [GO:0016607];-	regulation of translation [GO:0006417];regulation of alternative mRNA splicing, via spliceosome [GO:0000381];RNA splicing [GO:0008380];nuclear-transcribed mRNA catabolic process, nonsense-mediated decay [GO:0000184];mRNA processing [GO:0006397];mRNA transport [GO:0051028];-;RNA binding [GO:0003723];-;cytoplasm [GO:0005737];exon-exon junction complex [GO:0035145];catalytic step 2 spliceosome [GO:0…
A7MBW8	Zp2l1 protein	555180	zp2l1	-	-	-	-
Q6IMW9	LSM6 homolog, U6 small nuclear RNA and mRNA degradation-associated	415167	lsm6	maturation of SSU-rRNA [GO:0030490];mRNA splicing, via spliceosome [GO:0000398];-	RNA binding [GO:0003723];-	nucleolus [GO:0005730];P-body [GO:0000932];U6 snRNP [GO:0005688];sno(s)RNA-containing ribonucleoprotein complex [GO:0005732];U4/U6 x U5 tri-snRNP complex [GO:0046540];-;spliceosomal complex [GO:0005681]	maturation of SSU-rRNA [GO:0030490];mRNA splicing, via spliceosome [GO:0000398];-;RNA binding [GO:0003723];-;nucleolus [GO:0005730];P-body [GO:0000932];U6 snRNP [GO:0005688];sno(s)RNA-containing ribonucleoprotein complex [GO:0005732];U4/U6 x U5 tri-snRNP complex [GO:0046540];-;spliceosomal complex [GO:0005681]
A0A2R8RSM9	DET1- and DDB1-associated protein 1		dda1	regulation of proteasomal ubiquitin-dependent protein catabolic process [GO:0032434]	-	-	regulation of proteasomal ubiquitin-dependent protein catabolic process [GO:0032434];-;-
Q6DHS3	Ribosomal protein L15	445053	rpl15	cytoplasmic translation [GO:0002181];-	structural constituent of ribosome [GO:0003735];RNA binding [GO:0003723];-	cytosolic large ribosomal subunit [GO:0022625];-	cytoplasmic translation [GO:0002181];-;structural constituent of ribosome [GO:0003735];RNA binding [GO:0003723];-;cytosolic large ribosomal subunit [GO:0022625];-
Q6J0N1	E3 ubiquitin-protein ligase RNF114	414843	rnf114	multicellular organism development [GO:0007275];protein polyubiquitination [GO:0000209];spermatogenesis [GO:0007283];ubiquitin-dependent protein catabolic process [GO:0006511];cell differentiation [GO:0030154];-	ubiquitin protein ligase activity [GO:0061630];-;metal ion binding [GO:0046872]	-;nucleus [GO:0005634];cytoplasm [GO:0005737]	multicellular organism development [GO:0007275];protein polyubiquitination [GO:0000209];spermatogenesis [GO:0007283];ubiquitin-dependent protein catabolic process [GO:0006511];cell differentiation [GO:0030154];-;ubiquitin protein ligase activity [GO:0061630];-;metal ion binding [GO:0046872];-;nucleus [GO:0005634];cytoplasm [GO:0005737]
Q502C4	Zgc:112322	553709	mrpl27	-;translation [GO:0006412]	structural constituent of ribosome [GO:0003735];-	-;mitochondrial large ribosomal subunit [GO:0005762]	-;translation [GO:0006412];structural constituent of ribosome [GO:0003735];-;-;mitochondrial large ribosomal subunit [GO:0005762]
F1RC19	MIS18 kinetochore protein A	553502	mis18a	cell division [GO:0051301];chromosome segregation [GO:0007059];cell cycle [GO:0007049];-;CENP-A containing nucleosome assembly [GO:0034080]	-;metal ion binding [GO:0046872]	nucleus [GO:0005634];chromosome, centromeric region [GO:0000775];chromatin [GO:0000785];-	cell division [GO:0051301];chromosome segregation [GO:0007059];cell cycle [GO:0007049];-;CENP-A containing nucleosome assembly [GO:0034080];-;metal ion binding [GO:0046872];nucleus [GO:0005634];chromosome, centromeric region [GO:0000775];chromatin [GO:0000785];-
Q9YH92	Claudin-7-B	60635	cldn7b	cell adhesion [GO:0007155];epithelial cell-cell adhesion [GO:0090136];semicircular canal formation [GO:0060876];otolith development [GO:0048840];sensory perception of sound [GO:0007605];adherens junction organization [GO:0034332];bicellular tight junction assembly [GO:0070830];-	structural molecule activity [GO:0005198];-	-;bicellular tight junction [GO:0005923];integral component of membrane [GO:0016021];plasma membrane [GO:0005886]	cell adhesion [GO:0007155];epithelial cell-cell adhesion [GO:0090136];semicircular canal formation [GO:0060876];otolith development [GO:0048840];sensory perception of sound [GO:0007605];adherens junction organization [GO:0034332];bicellular tight junction assembly [GO:0070830];-;structural molecule activity [GO:0005198];-;-;bicellular tight junction [GO:0005923];integral component of membrane [GO…
Q6DBW5	U6 snRNA-associated Sm-like protein LSm1	445157	lsm1	RNA metabolic process [GO:0016070];mRNA processing [GO:0006397];-;deadenylation-dependent decapping of nuclear-transcribed mRNA [GO:0000290]	RNA cap binding [GO:0000339];RNA binding [GO:0003723];-	Lsm1-7-Pat1 complex [GO:1990726];P-body [GO:0000932];-	RNA metabolic process [GO:0016070];mRNA processing [GO:0006397];-;deadenylation-dependent decapping of nuclear-transcribed mRNA [GO:0000290];RNA cap binding [GO:0000339];RNA binding [GO:0003723];-;Lsm1-7-Pat1 complex [GO:1990726];P-body [GO:0000932];-
A7YY99	ATP synthase subunit e, mitochondrial	559659	atp5mea	-;ATP synthesis coupled proton transport [GO:0015986]	proton transmembrane transporter activity [GO:0015078];-	mitochondrial proton-transporting ATP synthase complex [GO:0005753];-;mitochondrial proton-transporting ATP synthase complex, coupling factor F(o) [GO:0000276]	-;ATP synthesis coupled proton transport [GO:0015986];proton transmembrane transporter activity [GO:0015078];-;mitochondrial proton-transporting ATP synthase complex [GO:0005753];-;mitochondrial proton-transporting ATP synthase complex, coupling factor F(o) [GO:0000276]
Q6PBY8	S-phase kinase-associated protein 1	393716	skp1	protein ubiquitination [GO:0016567];SCF-dependent proteasomal ubiquitin-dependent protein catabolic process [GO:0031146];-	kinase activity [GO:0016301];-;cullin family protein binding [GO:0097602]	-;nucleus [GO:0005634];cytoplasm [GO:0005737];SCF ubiquitin ligase complex [GO:0019005]	protein ubiquitination [GO:0016567];SCF-dependent proteasomal ubiquitin-dependent protein catabolic process [GO:0031146];-;kinase activity [GO:0016301];-;cullin family protein binding [GO:0097602];-;nucleus [GO:0005634];cytoplasm [GO:0005737];SCF ubiquitin ligase complex [GO:0019005]
Q7ZWJ8	Cdkn3 protein		cdkn3	cell cycle arrest [GO:0007050];-	protein tyrosine phosphatase activity [GO:0004725];-	-;cytoplasm [GO:0005737]	cell cycle arrest [GO:0007050];-;protein tyrosine phosphatase activity [GO:0004725];-;-;cytoplasm [GO:0005737]
Q803C0	Ubiquitinyl hydrolase 1	393120	josd2	protein deubiquitination [GO:0016579];central nervous system morphogenesis [GO:0021551];-;cranial skeletal system development [GO:1904888]	thiol-dependent deubiquitinase [GO:0004843];-	-	protein deubiquitination [GO:0016579];central nervous system morphogenesis [GO:0021551];-;cranial skeletal system development [GO:1904888];thiol-dependent deubiquitinase [GO:0004843];-;-
Q6ZM53	Si:ch211-191d15.2		si:ch211-191d15.2	neuron projection regeneration [GO:0031102];-;iron-sulfur cluster assembly [GO:0016226]	iron-sulfur cluster binding [GO:0051536];iron ion binding [GO:0005506];-	-	neuron projection regeneration [GO:0031102];-;iron-sulfur cluster assembly [GO:0016226];iron-sulfur cluster binding [GO:0051536];iron ion binding [GO:0005506];-;-
Q8JGM5	60 kDa chaperonin		hspd1	fin regeneration [GO:0031101];positive regulation of T cell activation [GO:0050870];positive regulation of interferon-gamma production [GO:0032729];protein folding [GO:0006457];T cell activation [GO:0042110];mitochondrial unfolded protein response [GO:0034514];positive regulation of interferon-alpha production [GO:0032727];protein import into mitochondrial intermembrane space [GO:0045041];positiv…	ATPase activity [GO:0016887];ATP binding [GO:0005524];chaperone binding [GO:0051087];-;isomerase activity [GO:0016853]	mitochondrial matrix [GO:0005759];mitochondrial inner membrane [GO:0005743];-	fin regeneration [GO:0031101];positive regulation of T cell activation [GO:0050870];positive regulation of interferon-gamma production [GO:0032729];protein folding [GO:0006457];T cell activation [GO:0042110];mitochondrial unfolded protein response [GO:0034514];positive regulation of interferon-alpha production [GO:0032727];protein import into mitochondrial intermembrane space [GO:0045041];positiv…
A5D6V2	Zgc:163126 protein		mrps21	-;translation [GO:0006412]	structural constituent of ribosome [GO:0003735];-	ribosome [GO:0005840];-	-;translation [GO:0006412];structural constituent of ribosome [GO:0003735];-;ribosome [GO:0005840];-
A0A0G2KNS1	Rhodanese domain-containing protein	561325	LOC561325	-	-	-	-
Q6DHL6	40S ribosomal protein S6	445028	rps6	-;translation [GO:0006412]	structural constituent of ribosome [GO:0003735];-	ribosome [GO:0005840];-	-;translation [GO:0006412];structural constituent of ribosome [GO:0003735];-;ribosome [GO:0005840];-
A4VCF3	Myh9l2 protein		myh9a	glomerular capillary formation [GO:0072104];glomerular filtration [GO:0003094];glomerulus development [GO:0032835];glomerular basement membrane development [GO:0032836];-;glomerular visceral epithelial cell development [GO:0072015]	-	myosin complex [GO:0016459];-	glomerular capillary formation [GO:0072104];glomerular filtration [GO:0003094];glomerulus development [GO:0032835];glomerular basement membrane development [GO:0032836];-;glomerular visceral epithelial cell development [GO:0072015];-;myosin complex [GO:0016459];-
Q6DGJ3	Mitochondrial import inner membrane translocase subunit Tim13	436738	timm13	chaperone-mediated protein transport [GO:0072321];-;protein insertion into mitochondrial inner membrane [GO:0045039]	-;metal ion binding [GO:0046872]	mitochondrial intermembrane space protein transporter complex [GO:0042719];mitochondrial inner membrane [GO:0005743];-	chaperone-mediated protein transport [GO:0072321];-;protein insertion into mitochondrial inner membrane [GO:0045039];-;metal ion binding [GO:0046872];mitochondrial intermembrane space protein transporter complex [GO:0042719];mitochondrial inner membrane [GO:0005743];-
Q7ZUF7	Zgc:56706	393244	ankrd22	-	-	integral component of membrane [GO:0016021]	-;-;integral component of membrane [GO:0016021]
Q7T326	CDGSH iron-sulfur domain-containing protein 2	393354	cisd2	regulation of autophagy [GO:0010506];autophagy of mitochondrion [GO:0000422];-;multicellular organism aging [GO:0010259]	2 iron, 2 sulfur cluster binding [GO:0051537];protein homodimerization activity [GO:0042803];-;metal ion binding [GO:0046872]	mitochondrial outer membrane [GO:0005741];integral component of membrane [GO:0016021];-;endoplasmic reticulum membrane [GO:0005789]	regulation of autophagy [GO:0010506];autophagy of mitochondrion [GO:0000422];-;multicellular organism aging [GO:0010259];2 iron, 2 sulfur cluster binding [GO:0051537];protein homodimerization activity [GO:0042803];-;metal ion binding [GO:0046872];mitochondrial outer membrane [GO:0005741];integral component of membrane [GO:0016021];-;endoplasmic reticulum membrane [GO:0005789]
Q3B744	Si:ch211-14a17.7	368669	zp3f.1	binding of sperm to zona pellucida [GO:0007339];-;positive regulation of acrosome reaction [GO:2000344];egg coat formation [GO:0035803]	acrosin binding [GO:0032190];-	-;extracellular matrix [GO:0031012]	binding of sperm to zona pellucida [GO:0007339];-;positive regulation of acrosome reaction [GO:2000344];egg coat formation [GO:0035803];acrosin binding [GO:0032190];-;-;extracellular matrix [GO:0031012]
F1Q9A4	Cytochrome c oxidase subunit 7A2a		cox7a2a	-;mitochondrial respirasome assembly [GO:0097250];regulation of oxidative phosphorylation [GO:0002082]	cytochrome-c oxidase activity [GO:0004129];-	mitochondrial respirasome [GO:0005746];integral component of membrane [GO:0016021];-	-;mitochondrial respirasome assembly [GO:0097250];regulation of oxidative phosphorylation [GO:0002082];cytochrome-c oxidase activity [GO:0004129];-;mitochondrial respirasome [GO:0005746];integral component of membrane [GO:0016021];-
Q9MIY5	ATP synthase subunit a	140519	mt-atp6	-;ATP synthesis coupled proton transport [GO:0015986]	proton transmembrane transporter activity [GO:0015078];-	integral component of membrane [GO:0016021];proton-transporting ATP synthase complex, coupling factor F(o) [GO:0045263];-;mitochondrial inner membrane [GO:0005743]	-;ATP synthesis coupled proton transport [GO:0015986];proton transmembrane transporter activity [GO:0015078];-;integral component of membrane [GO:0016021];proton-transporting ATP synthase complex, coupling factor F(o) [GO:0045263];-;mitochondrial inner membrane [GO:0005743]
Q58EK2	Low molecular weight cytosolic acid phosphatase		acp1	pronephros development [GO:0048793];-	non-membrane spanning protein tyrosine phosphatase activity [GO:0004726];protein tyrosine phosphatase activity [GO:0004725];-;acid phosphatase activity [GO:0003993]	-;cytoplasm [GO:0005737]	pronephros development [GO:0048793];-;non-membrane spanning protein tyrosine phosphatase activity [GO:0004726];protein tyrosine phosphatase activity [GO:0004725];-;acid phosphatase activity [GO:0003993];-;cytoplasm [GO:0005737]
A4VAK3	Small nuclear ribonucleoprotein D1		snrpd1	heart development [GO:0007507];-;spliceosomal snRNP assembly [GO:0000387]	RNA binding [GO:0003723];-	U5 snRNP [GO:0005682];precatalytic spliceosome [GO:0071011];spliceosomal tri-snRNP complex [GO:0097526];commitment complex [GO:0000243];U1 snRNP [GO:0005685];U4 snRNP [GO:0005687];pICln-Sm protein complex [GO:0034715];SMN-Sm protein complex [GO:0034719];catalytic step 2 spliceosome [GO:0071013];U2 snRNP [GO:0005686];-;U12-type spliceosomal complex [GO:0005689]	heart development [GO:0007507];-;spliceosomal snRNP assembly [GO:0000387];RNA binding [GO:0003723];-;U5 snRNP [GO:0005682];precatalytic spliceosome [GO:0071011];spliceosomal tri-snRNP complex [GO:0097526];commitment complex [GO:0000243];U1 snRNP [GO:0005685];U4 snRNP [GO:0005687];pICln-Sm protein complex [GO:0034715];SMN-Sm protein complex [GO:0034719];catalytic step 2 spliceosome [GO:0071013];U2…
Q6IQK2	Ubiquitin-conjugating enzyme E2L 3	415162	ube2l3a	protein polyubiquitination [GO:0000209];-;ubiquitin-dependent protein catabolic process [GO:0006511]	ATP binding [GO:0005524];-;ubiquitin conjugating enzyme activity [GO:0061631];ubiquitin protein ligase binding [GO:0031625]	-;nucleus [GO:0005634];ubiquitin ligase complex [GO:0000151]	protein polyubiquitination [GO:0000209];-;ubiquitin-dependent protein catabolic process [GO:0006511];ATP binding [GO:0005524];-;ubiquitin conjugating enzyme activity [GO:0061631];ubiquitin protein ligase binding [GO:0031625];-;nucleus [GO:0005634];ubiquitin ligase complex [GO:0000151]
A0A0R4ISC4	NADH:ubiquinone oxidoreductase core subunit S8b		ndufs8b	mitochondrial respiratory chain complex I assembly [GO:0032981];aerobic respiration [GO:0009060];-;mitochondrial electron transport, NADH to ubiquinone [GO:0006120]	-	mitochondrial respiratory chain complex I [GO:0005747];-	mitochondrial respiratory chain complex I assembly [GO:0032981];aerobic respiration [GO:0009060];-;mitochondrial electron transport, NADH to ubiquinone [GO:0006120];-;mitochondrial respiratory chain complex I [GO:0005747];-
A8E590	RNA helicase		eif4a1b	cytoplasmic translational initiation [GO:0002183];-	translation initiation factor activity [GO:0003743];ATP binding [GO:0005524];hydrolase activity [GO:0016787];-;RNA helicase activity [GO:0003724]	-	cytoplasmic translational initiation [GO:0002183];-;translation initiation factor activity [GO:0003743];ATP binding [GO:0005524];hydrolase activity [GO:0016787];-;RNA helicase activity [GO:0003724];-
Q7SYJ8	Tceb2 protein		elob	-;transcription elongation from RNA polymerase II promoter [GO:0006368]	-	VCB complex [GO:0030891];elongin complex [GO:0070449];-	-;transcription elongation from RNA polymerase II promoter [GO:0006368];-;VCB complex [GO:0030891];elongin complex [GO:0070449];-
F1QC84	Coagulation factor XIII, A1 polypeptide a, tandem duplicate 1	767742	f13a1a.1	-;peptide cross-linking [GO:0018149];blood coagulation, fibrin clot formation [GO:0072378]	-;protein-glutamine gamma-glutamyltransferase activity [GO:0003810]	-	-;peptide cross-linking [GO:0018149];blood coagulation, fibrin clot formation [GO:0072378];-;protein-glutamine gamma-glutamyltransferase activity [GO:0003810];-
Q1LWW6	Zgc:91910			-	-	-	-
Q0P494	Dolichyl-diphosphooligosaccharide--protein glycosyltransferase subunit KCP2	751643	krtcap2	protein N-linked glycosylation via arginine [GO:0042543];-	-	integral component of membrane [GO:0016021];-	protein N-linked glycosylation via arginine [GO:0042543];-;-;integral component of membrane [GO:0016021];-
A0A0R4IB33	Si:ch1073-205c8.3		si:ch1073-205c8.3	-;protein neddylation [GO:0045116]	NEDD8 transferase activity [GO:0019788];ATP binding [GO:0005524];-	nucleus [GO:0005634];-	-;protein neddylation [GO:0045116];NEDD8 transferase activity [GO:0019788];ATP binding [GO:0005524];-;nucleus [GO:0005634];-
E7EZE6	U6 snRNA-associated Sm-like protein LSm3	100535720	lsm3	mRNA splicing, via spliceosome [GO:0000398];P-body assembly [GO:0033962];-;nuclear-transcribed mRNA catabolic process [GO:0000956]	RNA binding [GO:0003723];-	precatalytic spliceosome [GO:0071011];P-body [GO:0000932];U6 snRNP [GO:0005688];catalytic step 2 spliceosome [GO:0071013];Lsm1-7-Pat1 complex [GO:1990726];U4/U6 x U5 tri-snRNP complex [GO:0046540];-	mRNA splicing, via spliceosome [GO:0000398];P-body assembly [GO:0033962];-;nuclear-transcribed mRNA catabolic process [GO:0000956];RNA binding [GO:0003723];-;precatalytic spliceosome [GO:0071011];P-body [GO:0000932];U6 snRNP [GO:0005688];catalytic step 2 spliceosome [GO:0071013];Lsm1-7-Pat1 complex [GO:1990726];U4/U6 x U5 tri-snRNP complex [GO:0046540];-
Q08BH8	Zgc:153675	768179		-	-	integral component of membrane [GO:0016021]	-;-;integral component of membrane [GO:0016021]
Q9PV90	60S acidic ribosomal protein P0		rplp0	cytoplasmic translation [GO:0002181];ribosomal large subunit assembly [GO:0000027];-;chordate embryonic development [GO:0043009]	structural constituent of ribosome [GO:0003735];-;large ribosomal subunit rRNA binding [GO:0070180]	nucleus [GO:0005634];cytosolic large ribosomal subunit [GO:0022625];-	cytoplasmic translation [GO:0002181];ribosomal large subunit assembly [GO:0000027];-;chordate embryonic development [GO:0043009];structural constituent of ribosome [GO:0003735];-;large ribosomal subunit rRNA binding [GO:0070180];nucleus [GO:0005634];cytosolic large ribosomal subunit [GO:0022625];-
A0A2R8QJ78	Very low-density lipoprotein receptor		vldlr	cholesterol metabolic process [GO:0008203];lipid transport [GO:0006869];-	very-low-density lipoprotein particle receptor activity [GO:0030229];-;calcium ion binding [GO:0005509]	-;integral component of membrane [GO:0016021];clathrin-coated pit [GO:0005905];very-low-density lipoprotein particle [GO:0034361]	cholesterol metabolic process [GO:0008203];lipid transport [GO:0006869];-;very-low-density lipoprotein particle receptor activity [GO:0030229];-;calcium ion binding [GO:0005509];-;integral component of membrane [GO:0016021];clathrin-coated pit [GO:0005905];very-low-density lipoprotein particle [GO:0034361]
Q502B0	39S ribosomal protein L41, mitochondrial	553805	mrpl41	cell cycle [GO:0007049];apoptotic process [GO:0006915];-;translation [GO:0006412]	structural constituent of ribosome [GO:0003735];-	-;mitochondrial large ribosomal subunit [GO:0005762];ribonucleoprotein complex [GO:1990904]	cell cycle [GO:0007049];apoptotic process [GO:0006915];-;translation [GO:0006412];structural constituent of ribosome [GO:0003735];-;-;mitochondrial large ribosomal subunit [GO:0005762];ribonucleoprotein complex [GO:1990904]
Q6PBV6	H/ACA ribonucleoprotein complex subunit 2-like protein	100003787	nhp2	telomere maintenance via telomerase [GO:0007004];maturation of LSU-rRNA [GO:0000470];snRNA pseudouridine synthesis [GO:0031120];rRNA pseudouridine synthesis [GO:0031118];-;cleavage involved in rRNA processing [GO:0000469]	box H/ACA snoRNA binding [GO:0034513];RNA binding [GO:0003723];-	box H/ACA snoRNP complex [GO:0031429];-;telomerase holoenzyme complex [GO:0005697];sno(s)RNA-containing ribonucleoprotein complex [GO:0005732]	telomere maintenance via telomerase [GO:0007004];maturation of LSU-rRNA [GO:0000470];snRNA pseudouridine synthesis [GO:0031120];rRNA pseudouridine synthesis [GO:0031118];-;cleavage involved in rRNA processing [GO:0000469];box H/ACA snoRNA binding [GO:0034513];RNA binding [GO:0003723];-;box H/ACA snoRNP complex [GO:0031429];-;telomerase holoenzyme complex [GO:0005697];sno(s)RNA-containing ribonucl…
Q803M1	Tropomyosin 3	373076	tpm3	skeletal myofibril assembly [GO:0014866];-;muscle contraction [GO:0006936];actin filament organization [GO:0007015]	-;actin filament binding [GO:0051015]	-;actin filament [GO:0005884]	skeletal myofibril assembly [GO:0014866];-;muscle contraction [GO:0006936];actin filament organization [GO:0007015];-;actin filament binding [GO:0051015];-;actin filament [GO:0005884]
Q5BKW9	Isoaspartyl peptidase/L-asparaginase	541402	asrgl1	-;asparagine catabolic process via L-aspartate [GO:0033345]	asparaginase activity [GO:0004067];-;beta-aspartyl-peptidase activity [GO:0008798]	-;cytoplasm [GO:0005737];photoreceptor inner segment [GO:0001917]	-;asparagine catabolic process via L-aspartate [GO:0033345];asparaginase activity [GO:0004067];-;beta-aspartyl-peptidase activity [GO:0008798];-;cytoplasm [GO:0005737];photoreceptor inner segment [GO:0001917]
F1QM04	Mediator of RNA polymerase II transcription subunit 11		med11	-;regulation of transcription by RNA polymerase II [GO:0006357]	transcription coregulator activity [GO:0003712];-	-;mediator complex [GO:0016592]	-;regulation of transcription by RNA polymerase II [GO:0006357];transcription coregulator activity [GO:0003712];-;-;mediator complex [GO:0016592]
Q7ZVB5	Small nuclear ribonucleoprotein Sm D3	327011	snrpd3l	-;spliceosomal snRNP assembly [GO:0000387]	RNA binding [GO:0003723];-	U5 snRNP [GO:0005682];precatalytic spliceosome [GO:0071011];spliceosomal tri-snRNP complex [GO:0097526];commitment complex [GO:0000243];U1 snRNP [GO:0005685];U4 snRNP [GO:0005687];pICln-Sm protein complex [GO:0034715];SMN-Sm protein complex [GO:0034719];catalytic step 2 spliceosome [GO:0071013];U2 snRNP [GO:0005686];-;U12-type spliceosomal complex [GO:0005689]	-;spliceosomal snRNP assembly [GO:0000387];RNA binding [GO:0003723];-;U5 snRNP [GO:0005682];precatalytic spliceosome [GO:0071011];spliceosomal tri-snRNP complex [GO:0097526];commitment complex [GO:0000243];U1 snRNP [GO:0005685];U4 snRNP [GO:0005687];pICln-Sm protein complex [GO:0034715];SMN-Sm protein complex [GO:0034719];catalytic step 2 spliceosome [GO:0071013];U2 snRNP [GO:0005686];-;U12-type …
Q789K9	Ubiquitin-conjugating enzyme E2A (RAD6 homolog)	797853	ube2a	DNA repair [GO:0006281];protein polyubiquitination [GO:0000209];histone ubiquitination [GO:0016574];proteasome-mediated ubiquitin-dependent protein catabolic process [GO:0043161];-	ATP binding [GO:0005524];-;ubiquitin conjugating enzyme activity [GO:0061631]	-;HULC complex [GO:0033503]	DNA repair [GO:0006281];protein polyubiquitination [GO:0000209];histone ubiquitination [GO:0016574];proteasome-mediated ubiquitin-dependent protein catabolic process [GO:0043161];-;ATP binding [GO:0005524];-;ubiquitin conjugating enzyme activity [GO:0061631];-;HULC complex [GO:0033503]
Q05AL6	ATP synthase subunit beta			-	ATP binding [GO:0005524];-;proton-transporting ATPase activity, rotational mechanism [GO:0046961];proton-transporting ATP synthase activity, rotational mechanism [GO:0046933]	-;proton-transporting ATP synthase complex, catalytic core F(1) [GO:0045261]	-;ATP binding [GO:0005524];-;proton-transporting ATPase activity, rotational mechanism [GO:0046961];proton-transporting ATP synthase activity, rotational mechanism [GO:0046933];-;proton-transporting ATP synthase complex, catalytic core F(1) [GO:0045261]
Q6DGN1	Complex III subunit 8		uqcrq	mitochondrial electron transport, ubiquinol to cytochrome c [GO:0006122];-	ubiquinol-cytochrome-c reductase activity [GO:0008121];-	integral component of membrane [GO:0016021];-;mitochondrial respiratory chain complex III [GO:0005750]	mitochondrial electron transport, ubiquinol to cytochrome c [GO:0006122];-;ubiquinol-cytochrome-c reductase activity [GO:0008121];-;integral component of membrane [GO:0016021];-;mitochondrial respiratory chain complex III [GO:0005750]
Q6DGL0	Ribosomal protein L18	445038	rpl18	-;translation [GO:0006412]	structural constituent of ribosome [GO:0003735];RNA binding [GO:0003723];-	rough endoplasmic reticulum [GO:0005791];cytosolic large ribosomal subunit [GO:0022625];-	-;translation [GO:0006412];structural constituent of ribosome [GO:0003735];RNA binding [GO:0003723];-;rough endoplasmic reticulum [GO:0005791];cytosolic large ribosomal subunit [GO:0022625];-
Q8JGS0	U1 small nuclear ribonucleoprotein C	192330	snrpc	regulation of alternative mRNA splicing, via spliceosome [GO:0000381];mRNA 5'-splice site recognition [GO:0000395];-;spliceosomal snRNP assembly [GO:0000387]	pre-mRNA 5'-splice site binding [GO:0030627];U1 snRNA binding [GO:0030619];zinc ion binding [GO:0008270];mRNA binding [GO:0003729];-	commitment complex [GO:0000243];U1 snRNP [GO:0005685];-;U2-type prespliceosome [GO:0071004]	regulation of alternative mRNA splicing, via spliceosome [GO:0000381];mRNA 5'-splice site recognition [GO:0000395];-;spliceosomal snRNP assembly [GO:0000387];pre-mRNA 5'-splice site binding [GO:0030627];U1 snRNA binding [GO:0030619];zinc ion binding [GO:0008270];mRNA binding [GO:0003729];-;commitment complex [GO:0000243];U1 snRNP [GO:0005685];-;U2-type prespliceosome [GO:0071004]
Q66IE6	Nitrilase 1	447900	nit1	nitrogen compound metabolic process [GO:0006807]	-	-	nitrogen compound metabolic process [GO:0006807];-;-
Q5EAS0	Mitochondrial ribosomal protein L48	503593	mrpl48	-	-	mitochondrial ribosome [GO:0005761]	-;-;mitochondrial ribosome [GO:0005761]
Q6P0V6	60S ribosomal protein L8	393686	rpl8	cytoplasmic translation [GO:0002181];-	structural constituent of ribosome [GO:0003735];RNA binding [GO:0003723];-;rRNA binding [GO:0019843]	cytosolic large ribosomal subunit [GO:0022625];-	cytoplasmic translation [GO:0002181];-;structural constituent of ribosome [GO:0003735];RNA binding [GO:0003723];-;rRNA binding [GO:0019843];cytosolic large ribosomal subunit [GO:0022625];-
Q642H9	40S ribosomal protein S4, X isoform	449547	rps4x	translation [GO:0006412];-;brain development [GO:0007420];chordate embryonic development [GO:0043009]	structural constituent of ribosome [GO:0003735];RNA binding [GO:0003723];-;rRNA binding [GO:0019843]	-;cytosolic small ribosomal subunit [GO:0022627]	translation [GO:0006412];-;brain development [GO:0007420];chordate embryonic development [GO:0043009];structural constituent of ribosome [GO:0003735];RNA binding [GO:0003723];-;rRNA binding [GO:0019843];-;cytosolic small ribosomal subunit [GO:0022627]
A0A0R4IGI5	ADP-ribosylation factor-like 1		arl1	vesicle-mediated transport [GO:0016192];intracellular protein transport [GO:0006886];-	GTP binding [GO:0005525];-	Golgi apparatus [GO:0005794];-	vesicle-mediated transport [GO:0016192];intracellular protein transport [GO:0006886];-;GTP binding [GO:0005525];-;Golgi apparatus [GO:0005794];-
Q32Q48	Rbx1 protein		rbx1	protein ubiquitination [GO:0016567];-;ubiquitin-dependent protein catabolic process [GO:0006511]	zinc ion binding [GO:0008270];ubiquitin protein ligase activity [GO:0061630];-;cullin family protein binding [GO:0097602]	nucleus [GO:0005634];cullin-RING ubiquitin ligase complex [GO:0031461];-	protein ubiquitination [GO:0016567];-;ubiquitin-dependent protein catabolic process [GO:0006511];zinc ion binding [GO:0008270];ubiquitin protein ligase activity [GO:0061630];-;cullin family protein binding [GO:0097602];nucleus [GO:0005634];cullin-RING ubiquitin ligase complex [GO:0031461];-
Q1LUV8	Trafficking protein particle complex subunit		trappc3	intra-Golgi vesicle-mediated transport [GO:0006891];-;endoplasmic reticulum to Golgi vesicle-mediated transport [GO:0006888]	-	TRAPP complex [GO:0030008];cis-Golgi network membrane [GO:0033106];cytosol [GO:0005829];endoplasmic reticulum [GO:0005783];-	intra-Golgi vesicle-mediated transport [GO:0006891];-;endoplasmic reticulum to Golgi vesicle-mediated transport [GO:0006888];-;TRAPP complex [GO:0030008];cis-Golgi network membrane [GO:0033106];cytosol [GO:0005829];endoplasmic reticulum [GO:0005783];-
Q7SZ53	Pentaxin	327615	crp2	response to bacterium [GO:0009617];-	cholesterol binding [GO:0015485];-;metal ion binding [GO:0046872]	extracellular region [GO:0005576];-	response to bacterium [GO:0009617];-;cholesterol binding [GO:0015485];-;metal ion binding [GO:0046872];extracellular region [GO:0005576];-
Q1JPX8	Aldh2b protein		aldh2.2	regulation of cellular response to drug [GO:2001038];-	aldehyde dehydrogenase (NAD+) activity [GO:0004029];-	-	regulation of cellular response to drug [GO:2001038];-;aldehyde dehydrogenase (NAD+) activity [GO:0004029];-;-
Q5XJ10	Glyceraldehyde-3-phosphate dehydrogenase	317743	gapdh	protein stabilization [GO:0050821];neuron apoptotic process [GO:0051402];peptidyl-cysteine S-trans-nitrosylation [GO:0035606];glycolytic process [GO:0006096];microtubule cytoskeleton organization [GO:0000226];glucose metabolic process [GO:0006006];-	NADP binding [GO:0050661];microtubule binding [GO:0008017];NAD binding [GO:0051287];glyceraldehyde-3-phosphate dehydrogenase (NAD+) (phosphorylating) activity [GO:0004365];peptidyl-cysteine S-nitrosylase activity [GO:0035605];-	cytoplasm [GO:0005737];nucleus [GO:0005634];microtubule cytoskeleton [GO:0015630];cytosol [GO:0005829];-	protein stabilization [GO:0050821];neuron apoptotic process [GO:0051402];peptidyl-cysteine S-trans-nitrosylation [GO:0035606];glycolytic process [GO:0006096];microtubule cytoskeleton organization [GO:0000226];glucose metabolic process [GO:0006006];-;NADP binding [GO:0050661];microtubule binding [GO:0008017];NAD binding [GO:0051287];glyceraldehyde-3-phosphate dehydrogenase (NAD+) (phosphorylating)…
A0A146JR86	N-myc downstream-regulated gene 1a-1		ndrg1a	regulation of cell population proliferation [GO:0042127];peripheral nervous system myelin maintenance [GO:0032287];mast cell activation [GO:0045576];-;signal transduction [GO:0007165]	-	-;cytoplasm [GO:0005737]	regulation of cell population proliferation [GO:0042127];peripheral nervous system myelin maintenance [GO:0032287];mast cell activation [GO:0045576];-;signal transduction [GO:0007165];-;-;cytoplasm [GO:0005737]
Q08CD8	Small monomeric GTPase	767781	rhebl1	small GTPase mediated signal transduction [GO:0007264];-	GDP binding [GO:0019003];GTPase activity [GO:0003924];-;GTP binding [GO:0005525];G protein activity [GO:0003925]	-;plasma membrane [GO:0005886]	small GTPase mediated signal transduction [GO:0007264];-;GDP binding [GO:0019003];GTPase activity [GO:0003924];-;GTP binding [GO:0005525];G protein activity [GO:0003925];-;plasma membrane [GO:0005886]
E9QG65	Tumor protein 63 (p63)		tp63	protein tetramerization [GO:0051262];epidermis morphogenesis [GO:0048730];negative regulation of transcription, DNA-templated [GO:0045892];regulation of transcription by RNA polymerase II [GO:0006357];cell cycle [GO:0007049];-;intrinsic apoptotic signaling pathway in response to endoplasmic reticulum stress [GO:0070059]	RNA polymerase II cis-regulatory region sequence-specific DNA binding [GO:0000978];metal ion binding [GO:0046872];DNA-binding transcription factor activity, RNA polymerase II-specific [GO:0000981];DNA binding [GO:0003677];-	nucleus [GO:0005634];-	protein tetramerization [GO:0051262];epidermis morphogenesis [GO:0048730];negative regulation of transcription, DNA-templated [GO:0045892];regulation of transcription by RNA polymerase II [GO:0006357];cell cycle [GO:0007049];-;intrinsic apoptotic signaling pathway in response to endoplasmic reticulum stress [GO:0070059];RNA polymerase II cis-regulatory region sequence-specific DNA binding [GO:000…
Q6P696	Lactoylglutathione lyase	368213	glo1	-	lactoylglutathione lyase activity [GO:0004462];metal ion binding [GO:0046872]	-	-;lactoylglutathione lyase activity [GO:0004462];metal ion binding [GO:0046872];-
Q6PBU4	Eukaryotic translation initiation factor 4E class II 2B	393732	eif4e2rs1	-	-;RNA 7-methylguanosine cap binding [GO:0000340];translation initiation factor activity [GO:0003743]	-;eukaryotic translation initiation factor 4F complex [GO:0016281]	-;-;RNA 7-methylguanosine cap binding [GO:0000340];translation initiation factor activity [GO:0003743];-;eukaryotic translation initiation factor 4F complex [GO:0016281]
Q66JN9	Nudix (nucleoside diphosphate-linked moiety X)-type motif 4b	447910	nudt4b	diadenosine hexaphosphate catabolic process [GO:1901909];adenosine 5'-(hexahydrogen pentaphosphate) catabolic process [GO:1901911];diphosphoinositol polyphosphate metabolic process [GO:0071543];diadenosine pentaphosphate catabolic process [GO:1901907];-	bis(5'-adenosyl)-hexaphosphatase activity [GO:0034431];endopolyphosphatase activity [GO:0000298];diphosphoinositol-polyphosphate diphosphatase activity [GO:0008486];m7G(5')pppN diphosphatase activity [GO:0050072];-;bis(5'-adenosyl)-pentaphosphatase activity [GO:0034432]	-;nucleus [GO:0005634];cytoplasm [GO:0005737]	diadenosine hexaphosphate catabolic process [GO:1901909];adenosine 5'-(hexahydrogen pentaphosphate) catabolic process [GO:1901911];diphosphoinositol polyphosphate metabolic process [GO:0071543];diadenosine pentaphosphate catabolic process [GO:1901907];-;bis(5'-adenosyl)-hexaphosphatase activity [GO:0034431];endopolyphosphatase activity [GO:0000298];diphosphoinositol-polyphosphate diphosphatase ac…
Q9DDT0	Ferritin	58108	fth1a	iron ion transport [GO:0006826];intracellular sequestering of iron ion [GO:0006880];-	ferrous iron binding [GO:0008198];ferric iron binding [GO:0008199];ferroxidase activity [GO:0004322];-	-;cytoplasm [GO:0005737]	iron ion transport [GO:0006826];intracellular sequestering of iron ion [GO:0006880];-;ferrous iron binding [GO:0008198];ferric iron binding [GO:0008199];ferroxidase activity [GO:0004322];-;-;cytoplasm [GO:0005737]
A0A2R8Q0U0	Si:dkey-108k21.21	100332815	si:dkey-108k21.21	negative regulation of DNA recombination [GO:0045910];negative regulation of chromatin silencing [GO:0031936];chromosome condensation [GO:0030261];nucleosome assembly [GO:0006334];-;nucleosome positioning [GO:0016584]	double-stranded DNA binding [GO:0003690];-;nucleosomal DNA binding [GO:0031492]	nucleus [GO:0005634];-;nucleosome [GO:0000786]	negative regulation of DNA recombination [GO:0045910];negative regulation of chromatin silencing [GO:0031936];chromosome condensation [GO:0030261];nucleosome assembly [GO:0006334];-;nucleosome positioning [GO:0016584];double-stranded DNA binding [GO:0003690];-;nucleosomal DNA binding [GO:0031492];nucleus [GO:0005634];-;nucleosome [GO:0000786]
Q6DEM0	Mitochondrial ribosomal protein S23	445221	mrps23	-;translation [GO:0006412]	structural constituent of ribosome [GO:0003735];-	ribosome [GO:0005840];-;mitochondrion [GO:0005739]	-;translation [GO:0006412];structural constituent of ribosome [GO:0003735];-;ribosome [GO:0005840];-;mitochondrion [GO:0005739]
B3DFK4	6.8 kDa mitochondrial proteolipid-like	557217	atp5mj	-	-	integral component of membrane [GO:0016021];mitochondrion [GO:0005739]	-;-;integral component of membrane [GO:0016021];mitochondrion [GO:0005739]
Q503X4	Mitochondrial ribosomal protein S17	553580	mrps17	-;translation [GO:0006412]	structural constituent of ribosome [GO:0003735];-	mitochondrial small ribosomal subunit [GO:0005763];-	-;translation [GO:0006412];structural constituent of ribosome [GO:0003735];-;mitochondrial small ribosomal subunit [GO:0005763];-
Q802W6	Arhgdia protein	406770	arhgdia	small GTPase mediated signal transduction [GO:0007264];-;Rho protein signal transduction [GO:0007266]	Rho GDP-dissociation inhibitor activity [GO:0005094];-	membrane [GO:0016020];-;cytosol [GO:0005829]	small GTPase mediated signal transduction [GO:0007264];-;Rho protein signal transduction [GO:0007266];Rho GDP-dissociation inhibitor activity [GO:0005094];-;membrane [GO:0016020];-;cytosol [GO:0005829]
A7MD63	Zp3a.2 protein		zp3a.2	mismatch repair [GO:0006298];binding of sperm to zona pellucida [GO:0007339];-;egg coat formation [GO:0035803]	-;ATP binding [GO:0005524];structural constituent of egg coat [GO:0035804];mismatched DNA binding [GO:0030983]	-	mismatch repair [GO:0006298];binding of sperm to zona pellucida [GO:0007339];-;egg coat formation [GO:0035803];-;ATP binding [GO:0005524];structural constituent of egg coat [GO:0035804];mismatched DNA binding [GO:0030983];-
Q4V956	Linker histone H1M	327403	h1m	negative regulation of DNA recombination [GO:0045910];negative regulation of chromatin silencing [GO:0031936];chromosome condensation [GO:0030261];nucleosome assembly [GO:0006334];-;nucleosome positioning [GO:0016584]	double-stranded DNA binding [GO:0003690];-;nucleosomal DNA binding [GO:0031492]	nucleus [GO:0005634];chromatin [GO:0000785];-;nucleosome [GO:0000786]	negative regulation of DNA recombination [GO:0045910];negative regulation of chromatin silencing [GO:0031936];chromosome condensation [GO:0030261];nucleosome assembly [GO:0006334];-;nucleosome positioning [GO:0016584];double-stranded DNA binding [GO:0003690];-;nucleosomal DNA binding [GO:0031492];nucleus [GO:0005634];chromatin [GO:0000785];-;nucleosome [GO:0000786]
B8JL82	Signal sequence receptor subunit gamma		ssr3	-;SRP-dependent cotranslational protein targeting to membrane [GO:0006614]	-	endoplasmic reticulum [GO:0005783];integral component of membrane [GO:0016021];-;endoplasmic reticulum membrane [GO:0005789]	-;SRP-dependent cotranslational protein targeting to membrane [GO:0006614];-;endoplasmic reticulum [GO:0005783];integral component of membrane [GO:0016021];-;endoplasmic reticulum membrane [GO:0005789]
Q7SYA6	LIM and SH3 domain protein 1		lasp1	ion transport [GO:0006811];-	-;actin filament binding [GO:0051015]	cell cortex [GO:0005938];focal adhesion [GO:0005925];-;cytoskeleton [GO:0005856]	ion transport [GO:0006811];-;-;actin filament binding [GO:0051015];cell cortex [GO:0005938];focal adhesion [GO:0005925];-;cytoskeleton [GO:0005856]
Q66I54	Mitochondrial ribosomal protein L53	447915	mrpl53	-	-	mitochondrial large ribosomal subunit [GO:0005762]	-;-;mitochondrial large ribosomal subunit [GO:0005762]
A3KH13	Protein S100	448856	s100a1	-;regulation of heart contraction [GO:0008016]	calcium-dependent protein binding [GO:0048306];-;calcium ion binding [GO:0005509]	-;cytoplasm [GO:0005737]	-;regulation of heart contraction [GO:0008016];calcium-dependent protein binding [GO:0048306];-;calcium ion binding [GO:0005509];-;cytoplasm [GO:0005737]
Q6DC58	Transmembrane protein 223	445200	tmem223	nervous system development [GO:0007399];-	-	integral component of membrane [GO:0016021];-	nervous system development [GO:0007399];-;-;integral component of membrane [GO:0016021];-
A0A0G2L2Q2	Ubiquinol-cytochrome c reductase, complex III subunit X	100333064	uqcr10	aerobic respiration [GO:0009060];mitochondrial electron transport, ubiquinol to cytochrome c [GO:0006122];-	-	integral component of membrane [GO:0016021];-;mitochondrial respiratory chain complex III [GO:0005750]	aerobic respiration [GO:0009060];mitochondrial electron transport, ubiquinol to cytochrome c [GO:0006122];-;-;integral component of membrane [GO:0016021];-;mitochondrial respiratory chain complex III [GO:0005750]
Q6TNQ9	Succinate dehydrogenase [ubiquinone] flavoprotein subunit, mitochondrial		sdha	electron transport chain [GO:0022900];tricarboxylic acid cycle [GO:0006099];-	-;flavin adenine dinucleotide binding [GO:0050660];succinate dehydrogenase (ubiquinone) activity [GO:0008177]	mitochondrial inner membrane [GO:0005743];-	electron transport chain [GO:0022900];tricarboxylic acid cycle [GO:0006099];-;-;flavin adenine dinucleotide binding [GO:0050660];succinate dehydrogenase (ubiquinone) activity [GO:0008177];mitochondrial inner membrane [GO:0005743];-
Q9PTF3	Nucleoside diphosphate kinase	30085	nme3	CTP biosynthetic process [GO:0006241];GTP biosynthetic process [GO:0006183];UTP biosynthetic process [GO:0006228];positive regulation of adenylate cyclase-activating G protein-coupled receptor signaling pathway [GO:0106071];-	nucleoside diphosphate kinase activity [GO:0004550];ATP binding [GO:0005524];-	-	CTP biosynthetic process [GO:0006241];GTP biosynthetic process [GO:0006183];UTP biosynthetic process [GO:0006228];positive regulation of adenylate cyclase-activating G protein-coupled receptor signaling pathway [GO:0106071];-;nucleoside diphosphate kinase activity [GO:0004550];ATP binding [GO:0005524];-;-
Q6DGH3	Protein transport protein Sec61 subunit beta	791986	sec61b	-;SRP-dependent cotranslational protein targeting to membrane, translocation [GO:0006616];posttranslational protein targeting to membrane, translocation [GO:0031204]	-	membrane [GO:0016020];integral component of membrane [GO:0016021];-;Sec61 translocon complex [GO:0005784]	-;SRP-dependent cotranslational protein targeting to membrane, translocation [GO:0006616];posttranslational protein targeting to membrane, translocation [GO:0031204];-;membrane [GO:0016020];integral component of membrane [GO:0016021];-;Sec61 translocon complex [GO:0005784]
Q6AZD4	Mitochondrial inner membrane protease subunit 2	445299	immp2l	mitochondrial respiratory chain complex assembly [GO:0033108];-;signal peptide processing [GO:0006465];protein processing involved in protein targeting to mitochondrion [GO:0006627]	serine-type endopeptidase activity [GO:0004252];-	integral component of membrane [GO:0016021];-;mitochondrial inner membrane peptidase complex [GO:0042720]	mitochondrial respiratory chain complex assembly [GO:0033108];-;signal peptide processing [GO:0006465];protein processing involved in protein targeting to mitochondrion [GO:0006627];serine-type endopeptidase activity [GO:0004252];-;integral component of membrane [GO:0016021];-;mitochondrial inner membrane peptidase complex [GO:0042720]
Q502E4	NADH dehydrogenase [ubiquinone] iron-sulfur protein 4, mitochondrial	573689	ndufs4	electron transport chain [GO:0022900];-	-;oxidoreductase activity, acting on NAD(P)H [GO:0016651]	mitochondrial respiratory chain complex I [GO:0005747];-	electron transport chain [GO:0022900];-;-;oxidoreductase activity, acting on NAD(P)H [GO:0016651];mitochondrial respiratory chain complex I [GO:0005747];-
A1L2A2	Zgc:158737 protein	791132	csrp1b	sarcomere organization [GO:0045214];muscle tissue development [GO:0060537];-;actin cytoskeleton organization [GO:0030036]	structural constituent of muscle [GO:0008307];metal ion binding [GO:0046872];-;actinin binding [GO:0042805]	-;Z disc [GO:0030018];nucleus [GO:0005634];cytoplasm [GO:0005737]	sarcomere organization [GO:0045214];muscle tissue development [GO:0060537];-;actin cytoskeleton organization [GO:0030036];structural constituent of muscle [GO:0008307];metal ion binding [GO:0046872];-;actinin binding [GO:0042805];-;Z disc [GO:0030018];nucleus [GO:0005634];cytoplasm [GO:0005737]
Q568K2	E3 ubiquitin-protein ligase PPP1R11	550290	ppp1r11	negative regulation of phosphoprotein phosphatase activity [GO:0032515];negative regulation of cytokine production [GO:0001818];defense response to Gram-positive bacterium [GO:0050830];ubiquitin-dependent protein catabolic process [GO:0006511];-	protein phosphatase 1 binding [GO:0008157];ubiquitin protein ligase activity [GO:0061630];-;protein serine/threonine phosphatase inhibitor activity [GO:0004865]	nucleus [GO:0005634];-	negative regulation of phosphoprotein phosphatase activity [GO:0032515];negative regulation of cytokine production [GO:0001818];defense response to Gram-positive bacterium [GO:0050830];ubiquitin-dependent protein catabolic process [GO:0006511];-;protein phosphatase 1 binding [GO:0008157];ubiquitin protein ligase activity [GO:0061630];-;protein serine/threonine phosphatase inhibitor activity [GO:0…
Q6Q419	40S ribosomal protein S29	405889	rps29	intrinsic apoptotic signaling pathway by p53 class mediator [GO:0072332];hematopoietic stem cell differentiation [GO:0060218];regulation of cell cycle [GO:0051726];chordate embryonic development [GO:0043009];translation [GO:0006412];vasculogenesis [GO:0001570];angiogenesis [GO:0001525];erythrocyte development [GO:0048821];-;erythrocyte differentiation [GO:0030218]	structural constituent of ribosome [GO:0003735];zinc ion binding [GO:0008270];-	-;cytosolic small ribosomal subunit [GO:0022627]	intrinsic apoptotic signaling pathway by p53 class mediator [GO:0072332];hematopoietic stem cell differentiation [GO:0060218];regulation of cell cycle [GO:0051726];chordate embryonic development [GO:0043009];translation [GO:0006412];vasculogenesis [GO:0001570];angiogenesis [GO:0001525];erythrocyte development [GO:0048821];-;erythrocyte differentiation [GO:0030218];structural constituent of riboso…
Q5RG15	Si:dkey-241l7.5	565442	si:dkey-241l7.5	-	signaling receptor activity [GO:0038023]	-	-;signaling receptor activity [GO:0038023];-
Q9PUS4	Proteasome subunit beta		psmb5	proteasome-mediated ubiquitin-dependent protein catabolic process [GO:0043161];-;proteasomal ubiquitin-independent protein catabolic process [GO:0010499]	-;endopeptidase activity [GO:0004175];threonine-type endopeptidase activity [GO:0004298]	-;nucleus [GO:0005634];cytoplasm [GO:0005737];proteasome core complex [GO:0005839]	proteasome-mediated ubiquitin-dependent protein catabolic process [GO:0043161];-;proteasomal ubiquitin-independent protein catabolic process [GO:0010499];-;endopeptidase activity [GO:0004175];threonine-type endopeptidase activity [GO:0004298];-;nucleus [GO:0005634];cytoplasm [GO:0005737];proteasome core complex [GO:0005839]
Q6ZM62	Actin-related protein 2/3 complex subunit 3	415204	arpc3	-;Arp2/3 complex-mediated actin nucleation [GO:0034314]	-;actin binding [GO:0003779]	-;Arp2/3 protein complex [GO:0005885];cytoplasm [GO:0005737]	-;Arp2/3 complex-mediated actin nucleation [GO:0034314];-;actin binding [GO:0003779];-;Arp2/3 protein complex [GO:0005885];cytoplasm [GO:0005737]
Q6PC22	NADH dehydrogenase [ubiquinone] 1 alpha subcomplex subunit 8	393700	ndufa8	-;mitochondrial electron transport, NADH to ubiquinone [GO:0006120]	-	mitochondrial respiratory chain complex I [GO:0005747];-;mitochondrial intermembrane space [GO:0005758]	-;mitochondrial electron transport, NADH to ubiquinone [GO:0006120];-;mitochondrial respiratory chain complex I [GO:0005747];-;mitochondrial intermembrane space [GO:0005758]
Q5SPH9	Probable 28S ribosomal protein S10, mitochondrial		mrps10	-;translation [GO:0006412]	structural constituent of ribosome [GO:0003735];-	mitochondrial small ribosomal subunit [GO:0005763];-;mitochondrion [GO:0005739]	-;translation [GO:0006412];structural constituent of ribosome [GO:0003735];-;mitochondrial small ribosomal subunit [GO:0005763];-;mitochondrion [GO:0005739]
A0A0N4SU88	PCNA-associated factor		pclaf	translesion synthesis [GO:0019985];-;regulation of cell cycle [GO:0051726]	-;chromatin binding [GO:0003682]	nucleus [GO:0005634];-;perinuclear region of cytoplasm [GO:0048471]	translesion synthesis [GO:0019985];-;regulation of cell cycle [GO:0051726];-;chromatin binding [GO:0003682];nucleus [GO:0005634];-;perinuclear region of cytoplasm [GO:0048471]
F1QII8	Eukaryotic translation initiation factor 3 subunit K		eif3k	-;formation of cytoplasmic translation initiation complex [GO:0001732];regulation of translational initiation [GO:0006446]	-;ribosome binding [GO:0043022];translation initiation factor activity [GO:0003743]	eukaryotic translation initiation factor 3 complex [GO:0005852];eukaryotic 43S preinitiation complex [GO:0016282];nucleus [GO:0005634];eukaryotic 48S preinitiation complex [GO:0033290];-	-;formation of cytoplasmic translation initiation complex [GO:0001732];regulation of translational initiation [GO:0006446];-;ribosome binding [GO:0043022];translation initiation factor activity [GO:0003743];eukaryotic translation initiation factor 3 complex [GO:0005852];eukaryotic 43S preinitiation complex [GO:0016282];nucleus [GO:0005634];eukaryotic 48S preinitiation complex [GO:0033290];-
F1R4I7	Sorcin	393344	sri	-	calcium ion binding [GO:0005509]	-	-;calcium ion binding [GO:0005509];-
Q7ZW41	DNA-directed RNA polymerase II subunit RPB7	324088	polr2g	transcription by RNA polymerase II [GO:0006366];positive regulation of translational initiation [GO:0045948];nuclear-transcribed mRNA catabolic process, exonucleolytic [GO:0000291];transcription initiation from RNA polymerase II promoter [GO:0006367];positive regulation of nuclear-transcribed mRNA poly(A) tail shortening [GO:0060213];-	DNA-directed 5'-3' RNA polymerase activity [GO:0003899];single-stranded RNA binding [GO:0003727];translation initiation factor binding [GO:0031369];single-stranded DNA binding [GO:0003697];-	RNA polymerase II, core complex [GO:0005665];nucleus [GO:0005634];P-body [GO:0000932];-	transcription by RNA polymerase II [GO:0006366];positive regulation of translational initiation [GO:0045948];nuclear-transcribed mRNA catabolic process, exonucleolytic [GO:0000291];transcription initiation from RNA polymerase II promoter [GO:0006367];positive regulation of nuclear-transcribed mRNA poly(A) tail shortening [GO:0060213];-;DNA-directed 5'-3' RNA polymerase activity [GO:0003899];singl…
Q7ZUG4	RAB5A, member RAS oncogene family like	393945	rab5ab	regulation of long-term neuronal synaptic plasticity [GO:0048169];regulation of endocytosis [GO:0030100];Spemann organizer formation [GO:0060061];epiboly involved in gastrulation with mouth forming second [GO:0055113];nodal signaling pathway [GO:0038092];regulation of filopodium assembly [GO:0051489];endocytosis [GO:0006897];intracellular protein transport [GO:0006886];-	GTPase activity [GO:0003924];GTP binding [GO:0005525];-	endosome [GO:0005768];postsynaptic early endosome [GO:0098842];axon [GO:0030424];plasma membrane [GO:0005886];early endosome [GO:0005769];-;endocytic vesicle [GO:0030139];endomembrane system [GO:0012505]	regulation of long-term neuronal synaptic plasticity [GO:0048169];regulation of endocytosis [GO:0030100];Spemann organizer formation [GO:0060061];epiboly involved in gastrulation with mouth forming second [GO:0055113];nodal signaling pathway [GO:0038092];regulation of filopodium assembly [GO:0051489];endocytosis [GO:0006897];intracellular protein transport [GO:0006886];-;GTPase activity [GO:00039…
A7E2L0	Dolichyl-diphosphooligosaccharide--protein glycosyltransferase subunit DAD1	566527	dad1	protein N-linked glycosylation [GO:0006487];-	-	oligosaccharyltransferase complex [GO:0008250];integral component of membrane [GO:0016021];-	protein N-linked glycosylation [GO:0006487];-;-;oligosaccharyltransferase complex [GO:0008250];integral component of membrane [GO:0016021];-
Q7ZUE3	Fusion (Involved in t(1216) in malignant liposarcoma)		fus	-;regulation of transcription, DNA-templated [GO:0006355]	RNA binding [GO:0003723];-	nucleus [GO:0005634];-	-;regulation of transcription, DNA-templated [GO:0006355];RNA binding [GO:0003723];-;nucleus [GO:0005634];-
Q567W4	Mitochondrial ribosomal protein S25	550252	mrps25	-	structural constituent of ribosome [GO:0003735];-	ribosome [GO:0005840];-;mitochondrion [GO:0005739]	-;structural constituent of ribosome [GO:0003735];-;ribosome [GO:0005840];-;mitochondrion [GO:0005739]
E7F8G8	Si:dkey-17e16.10	793878	mrps12	-;translation [GO:0006412]	structural constituent of ribosome [GO:0003735];-	ribosome [GO:0005840];-;small ribosomal subunit [GO:0015935]	-;translation [GO:0006412];structural constituent of ribosome [GO:0003735];-;ribosome [GO:0005840];-;small ribosomal subunit [GO:0015935]
Q7ZV34	Malignant T-cell-amplified sequence 1	394046	mcts1	formation of translation preinitiation complex [GO:0001731];translation reinitiation [GO:0002188];regulation of growth [GO:0040008];cell cycle [GO:0007049];-	RNA binding [GO:0003723];-	-;cytoplasm [GO:0005737]	formation of translation preinitiation complex [GO:0001731];translation reinitiation [GO:0002188];regulation of growth [GO:0040008];cell cycle [GO:0007049];-;RNA binding [GO:0003723];-;-;cytoplasm [GO:0005737]
Q6PBM1	Glutaredoxin-related protein 5, mitochondrial	406294	glrx5	hemopoiesis [GO:0030097];-;iron-sulfur cluster assembly [GO:0016226]	2 iron, 2 sulfur cluster binding [GO:0051537];-;metal ion binding [GO:0046872];protein disulfide oxidoreductase activity [GO:0015035]	mitochondrial matrix [GO:0005759];cytoplasm [GO:0005737];-;mitochondrion [GO:0005739]	hemopoiesis [GO:0030097];-;iron-sulfur cluster assembly [GO:0016226];2 iron, 2 sulfur cluster binding [GO:0051537];-;metal ion binding [GO:0046872];protein disulfide oxidoreductase activity [GO:0015035];mitochondrial matrix [GO:0005759];cytoplasm [GO:0005737];-;mitochondrion [GO:0005739]
A3KP01	Si:dkey-286j15.3 protein		si:dkey-286j15.3	-	-	-	-
Q6PBT7	Mitochondrial import inner membrane translocase subunit TIM14	393734	dnajc19	protein import into mitochondrial matrix [GO:0030150];-;regulation of cardiolipin metabolic process [GO:1900208]	ATPase activator activity [GO:0001671];-	integral component of membrane [GO:0016021];matrix side of mitochondrial inner membrane [GO:0099617];inner mitochondrial membrane protein complex [GO:0098800];PAM complex, Tim23 associated import motor [GO:0001405];-	protein import into mitochondrial matrix [GO:0030150];-;regulation of cardiolipin metabolic process [GO:1900208];ATPase activator activity [GO:0001671];-;integral component of membrane [GO:0016021];matrix side of mitochondrial inner membrane [GO:0099617];inner mitochondrial membrane protein complex [GO:0098800];PAM complex, Tim23 associated import motor [GO:0001405];-
Q6PEH1	ER lumen protein-retaining receptor 2	373129	kdelr2	protein retention in ER lumen [GO:0006621];endoplasmic reticulum to Golgi vesicle-mediated transport [GO:0006888];retrograde vesicle-mediated transport, Golgi to endoplasmic reticulum [GO:0006890];-;protein transport [GO:0015031]	KDEL sequence binding [GO:0005046];ER retention sequence binding [GO:0046923];-	cis-Golgi network [GO:0005801];integral component of membrane [GO:0016021];Golgi membrane [GO:0000139];endoplasmic reticulum membrane [GO:0005789];endoplasmic reticulum [GO:0005783];COPI-coated vesicle membrane [GO:0030663];-	protein retention in ER lumen [GO:0006621];endoplasmic reticulum to Golgi vesicle-mediated transport [GO:0006888];retrograde vesicle-mediated transport, Golgi to endoplasmic reticulum [GO:0006890];-;protein transport [GO:0015031];KDEL sequence binding [GO:0005046];ER retention sequence binding [GO:0046923];-;cis-Golgi network [GO:0005801];integral component of membrane [GO:0016021];Golgi membrane…
A0A2R8Q4F9	Guanylyl cyclase domain-containing 1		gucd1	-	-	-	-
B8JLQ0	LYR motif-containing protein 4	100302660	lyrm4	-;iron-sulfur cluster assembly [GO:0016226]	-	L-cysteine desulfurase complex [GO:1990221];nucleus [GO:0005634];-;mitochondrion [GO:0005739]	-;iron-sulfur cluster assembly [GO:0016226];-;L-cysteine desulfurase complex [GO:1990221];nucleus [GO:0005634];-;mitochondrion [GO:0005739]
A0A0R4IA20	Nuclear protein 1a		nupr1a	negative regulation of cell population proliferation [GO:0008285];negative regulation of cell cycle [GO:0045786];-;regulation of transcription by RNA polymerase II [GO:0006357]	-	nucleus [GO:0005634];-	negative regulation of cell population proliferation [GO:0008285];negative regulation of cell cycle [GO:0045786];-;regulation of transcription by RNA polymerase II [GO:0006357];-;nucleus [GO:0005634];-
E9QFA2	Transmembrane protein 160		tmem160	-	-	integral component of membrane [GO:0016021]	-;-;integral component of membrane [GO:0016021]
A0A2R8RVQ7	Cytosolic iron-sulfur assembly component 2B		ciao2b	-;protein maturation by [4Fe-4S] cluster transfer [GO:0106035];iron-sulfur cluster assembly [GO:0016226];chromosome segregation [GO:0007059]	-	CIA complex [GO:0097361];-	-;protein maturation by [4Fe-4S] cluster transfer [GO:0106035];iron-sulfur cluster assembly [GO:0016226];chromosome segregation [GO:0007059];-;CIA complex [GO:0097361];-
Q5BLA5	Nucleophosmin/nucleoplasmin, 3	541357	npm3	-;cilium assembly [GO:0060271]	GTP binding [GO:0005525];-	-;nucleus [GO:0005634];cytoplasm [GO:0005737];microtubule cytoskeleton [GO:0015630]	-;cilium assembly [GO:0060271];GTP binding [GO:0005525];-;-;nucleus [GO:0005634];cytoplasm [GO:0005737];microtubule cytoskeleton [GO:0015630]
B3DIM7	Kinetochore localized astrin (SPAG5)-binding protein	792608	knstrn	mitotic sister chromatid segregation [GO:0000070];regulation of attachment of spindle microtubules to kinetochore [GO:0051988];-;spindle organization [GO:0007051]	-	mitotic spindle [GO:0072686];centriolar satellite [GO:0034451];kinetochore [GO:0000776];microtubule plus-end [GO:0035371];-	mitotic sister chromatid segregation [GO:0000070];regulation of attachment of spindle microtubules to kinetochore [GO:0051988];-;spindle organization [GO:0007051];-;mitotic spindle [GO:0072686];centriolar satellite [GO:0034451];kinetochore [GO:0000776];microtubule plus-end [GO:0035371];-
A0A140LGC3	Si:ch211-276i12.11		si:ch211-276i12.11	-	-	-	-
F1QIP9	Zgc:165518	100101650		-	-;serine-type endopeptidase inhibitor activity [GO:0004867]	extracellular space [GO:0005615];-	-;-;serine-type endopeptidase inhibitor activity [GO:0004867];extracellular space [GO:0005615];-
Q6PBA6	Plasminogen		plg	fibrinolysis [GO:0042730];-;blood coagulation [GO:0007596];tissue remodeling [GO:0048771]	serine-type endopeptidase activity [GO:0004252];-	extracellular region [GO:0005576];-	fibrinolysis [GO:0042730];-;blood coagulation [GO:0007596];tissue remodeling [GO:0048771];serine-type endopeptidase activity [GO:0004252];-;extracellular region [GO:0005576];-
Q08BK7	Zgc:153420	768187	mrpl18	-;translation [GO:0006412]	structural constituent of ribosome [GO:0003735];-;5S rRNA binding [GO:0008097]	ribosome [GO:0005840];-;mitochondrion [GO:0005739]	-;translation [GO:0006412];structural constituent of ribosome [GO:0003735];-;5S rRNA binding [GO:0008097];ribosome [GO:0005840];-;mitochondrion [GO:0005739]
E7FGK5	Transmembrane protein 70	100002535	tmem70	mitochondrial proton-transporting ATP synthase complex assembly [GO:0033615];-	-	-;integral component of mitochondrial membrane [GO:0032592]	mitochondrial proton-transporting ATP synthase complex assembly [GO:0033615];-;-;-;integral component of mitochondrial membrane [GO:0032592]
A0A2R8QC65	DNA helicase		chd5	embryonic viscerocranium morphogenesis [GO:0048703];head development [GO:0060322];-;ATP-dependent chromatin remodeling [GO:0043044]	nucleosome-dependent ATPase activity [GO:0070615];ATP binding [GO:0005524];metal ion binding [GO:0046872];DNA binding [GO:0003677];hydrolase activity [GO:0016787];-;DNA helicase activity [GO:0003678]	-	embryonic viscerocranium morphogenesis [GO:0048703];head development [GO:0060322];-;ATP-dependent chromatin remodeling [GO:0043044];nucleosome-dependent ATPase activity [GO:0070615];ATP binding [GO:0005524];metal ion binding [GO:0046872];DNA binding [GO:0003677];hydrolase activity [GO:0016787];-;DNA helicase activity [GO:0003678];-
F1R606	Importin subunit alpha		kpna7	-;NLS-bearing protein import into nucleus [GO:0006607]	nuclear localization sequence binding [GO:0008139];nuclear import signal receptor activity [GO:0061608];-	nucleus [GO:0005634];nucleoplasm [GO:0005654];cytoplasm [GO:0005737];-	-;NLS-bearing protein import into nucleus [GO:0006607];nuclear localization sequence binding [GO:0008139];nuclear import signal receptor activity [GO:0061608];-;nucleus [GO:0005634];nucleoplasm [GO:0005654];cytoplasm [GO:0005737];-
E9QFD9	60S ribosomal protein L10a		rpl10a	-	-	-	-
Q6DGL5	Trafficking protein particle complex subunit 5	436755	trappc5	-;endoplasmic reticulum to Golgi vesicle-mediated transport [GO:0006888]	-	TRAPPIII protein complex [GO:1990072];TRAPPI protein complex [GO:1990070];TRAPPII protein complex [GO:1990071];endoplasmic reticulum [GO:0005783];-	-;endoplasmic reticulum to Golgi vesicle-mediated transport [GO:0006888];-;TRAPPIII protein complex [GO:1990072];TRAPPI protein complex [GO:1990070];TRAPPII protein complex [GO:1990071];endoplasmic reticulum [GO:0005783];-
Q7ZTI4	Ubiquitin carboxyl-terminal hydrolase	325119	uchl1	protein deubiquitination [GO:0016579];-;ubiquitin-dependent protein catabolic process [GO:0006511]	ligase activity [GO:0016874];thiol-dependent deubiquitinase [GO:0004843];-	-;cytoplasm [GO:0005737];endoplasmic reticulum membrane [GO:0005789]	protein deubiquitination [GO:0016579];-;ubiquitin-dependent protein catabolic process [GO:0006511];ligase activity [GO:0016874];thiol-dependent deubiquitinase [GO:0004843];-;-;cytoplasm [GO:0005737];endoplasmic reticulum membrane [GO:0005789]
Q6TGZ9	NFU1 iron-sulfur cluster scaffold homolog, mitochondrial		nfu1	-;protein maturation by iron-sulfur cluster transfer [GO:0097428];iron-sulfur cluster assembly [GO:0016226]	iron ion binding [GO:0005506];4 iron, 4 sulfur cluster binding [GO:0051539];-	-;mitochondrion [GO:0005739]	-;protein maturation by iron-sulfur cluster transfer [GO:0097428];iron-sulfur cluster assembly [GO:0016226];iron ion binding [GO:0005506];4 iron, 4 sulfur cluster binding [GO:0051539];-;-;mitochondrion [GO:0005739]
F1QFC0	75 kDa glucose-regulated protein		hspa9	fin regeneration [GO:0031101];cellular response to unfolded protein [GO:0034620];chaperone cofactor-dependent protein refolding [GO:0051085];-;hemopoiesis [GO:0030097];protein refolding [GO:0042026]	ATPase activity [GO:0016887];ATP binding [GO:0005524];protein folding chaperone [GO:0044183];heat shock protein binding [GO:0031072];misfolded protein binding [GO:0051787];-;unfolded protein binding [GO:0051082]	mitochondrial matrix [GO:0005759];cytoplasm [GO:0005737];-;mitochondrion [GO:0005739]	fin regeneration [GO:0031101];cellular response to unfolded protein [GO:0034620];chaperone cofactor-dependent protein refolding [GO:0051085];-;hemopoiesis [GO:0030097];protein refolding [GO:0042026];ATPase activity [GO:0016887];ATP binding [GO:0005524];protein folding chaperone [GO:0044183];heat shock protein binding [GO:0031072];misfolded protein binding [GO:0051787];-;unfolded protein binding […
