# Supplementary material for: Rbm24a dictates mRNA recruitment for germ granule assembly in zebrafish
Source: EMBO J. 2025 Apr 25;44(11):3121–49. doi: 10.1038/s44318-025-00442-z (PMC12130248; doi:10.1038/s44318-025-00442-z)
Supplement: Supplementary file 3 — Data Set EV1 [file 44318_2025_442_MOESM3_ESM.zip › result/GO_WT100_.xlsx]

## Sheet: 2027_WT100_
ProteinID	ProteinName	GeneID	GeneName	BP	MF	CC	GO_Term
F8W3L6	Myosin, heavy chain 9a, non-muscle		myh9a	glomerular basement membrane development [GO:0032836];glomerulus development [GO:0032835];-;glomerular capillary formation [GO:0072104];glomerular visceral epithelial cell development [GO:0072015];glomerular filtration [GO:0003094]	actin filament binding [GO:0051015];ATP binding [GO:0005524];motor activity [GO:0003774];-	myosin complex [GO:0016459];-	glomerular basement membrane development [GO:0032836];glomerulus development [GO:0032835];-;glomerular capillary formation [GO:0072104];glomerular visceral epithelial cell development [GO:0072015];glomerular filtration [GO:0003094];actin filament binding [GO:0051015];ATP binding [GO:0005524];motor activity [GO:0003774];-;myosin complex [GO:0016459];-
Q1LWN2	Phosvitin	559475	vtg1	cellular response to estrogen stimulus [GO:0071391];response to xenobiotic stimulus [GO:0009410];response to estradiol [GO:0032355];-	lipid transporter activity [GO:0005319];antioxidant activity [GO:0016209];-;nutrient reservoir activity [GO:0045735]	-	cellular response to estrogen stimulus [GO:0071391];response to xenobiotic stimulus [GO:0009410];response to estradiol [GO:0032355];-;lipid transporter activity [GO:0005319];antioxidant activity [GO:0016209];-;nutrient reservoir activity [GO:0045735];-
A0A2R8QN47	Phosvitin		vtg4	cellular response to estrogen stimulus [GO:0071391];response to estradiol [GO:0032355];-	lipid transporter activity [GO:0005319];nutrient reservoir activity [GO:0045735];-	protein-containing complex [GO:0032991];-	cellular response to estrogen stimulus [GO:0071391];response to estradiol [GO:0032355];-;lipid transporter activity [GO:0005319];nutrient reservoir activity [GO:0045735];-;protein-containing complex [GO:0032991];-
F1R2S5	Phosvitin		vtg5	cellular response to estrogen stimulus [GO:0071391];response to estradiol [GO:0032355];-	lipid transporter activity [GO:0005319];-;nutrient reservoir activity [GO:0045735]	-	cellular response to estrogen stimulus [GO:0071391];response to estradiol [GO:0032355];-;lipid transporter activity [GO:0005319];-;nutrient reservoir activity [GO:0045735];-
A0A2R8QNH7	Phosvitin		vtg7	cellular response to estrogen stimulus [GO:0071391];response to estradiol [GO:0032355];-	lipid transporter activity [GO:0005319];-;nutrient reservoir activity [GO:0045735]	-	cellular response to estrogen stimulus [GO:0071391];response to estradiol [GO:0032355];-;lipid transporter activity [GO:0005319];-;nutrient reservoir activity [GO:0045735];-
A0A2R8QQ28	Phosvitin		vtg7	cellular response to estrogen stimulus [GO:0071391];response to estradiol [GO:0032355];-	lipid transporter activity [GO:0005319];-;nutrient reservoir activity [GO:0045735]	-	cellular response to estrogen stimulus [GO:0071391];response to estradiol [GO:0032355];-;lipid transporter activity [GO:0005319];-;nutrient reservoir activity [GO:0045735];-
F1QV15	Phosvitin		vtg6	cellular response to estrogen stimulus [GO:0071391];response to estradiol [GO:0032355];-	lipid transporter activity [GO:0005319];-;nutrient reservoir activity [GO:0045735]	-	cellular response to estrogen stimulus [GO:0071391];response to estradiol [GO:0032355];-;lipid transporter activity [GO:0005319];-;nutrient reservoir activity [GO:0045735];-
E7FB39	Myosin VAb		myo5ab	actin filament organization [GO:0007015];vesicle transport along actin filament [GO:0030050];-	microfilament motor activity [GO:0000146];ATP binding [GO:0005524];actin filament binding [GO:0051015];-;actin-dependent ATPase activity [GO:0030898]	vesicle [GO:0031982];actin cytoskeleton [GO:0015629];myosin complex [GO:0016459];-;cytoplasm [GO:0005737]	actin filament organization [GO:0007015];vesicle transport along actin filament [GO:0030050];-;microfilament motor activity [GO:0000146];ATP binding [GO:0005524];actin filament binding [GO:0051015];-;actin-dependent ATPase activity [GO:0030898];vesicle [GO:0031982];actin cytoskeleton [GO:0015629];myosin complex [GO:0016459];-;cytoplasm [GO:0005737]
I3ISA3	Myosin, heavy chain 10, non-muscle	555454	myh10	midbrain-hindbrain boundary morphogenesis [GO:0021555];regulation of cell shape [GO:0008360];actin filament bundle distribution [GO:0070650];-	actin filament binding [GO:0051015];ATP binding [GO:0005524];motor activity [GO:0003774];-	myosin complex [GO:0016459];-	midbrain-hindbrain boundary morphogenesis [GO:0021555];regulation of cell shape [GO:0008360];actin filament bundle distribution [GO:0070650];-;actin filament binding [GO:0051015];ATP binding [GO:0005524];motor activity [GO:0003774];-;myosin complex [GO:0016459];-
A0A2R8Q549	Phosvitin		vtg2	cellular response to estrogen stimulus [GO:0071391];response to estradiol [GO:0032355];positive regulation of phagocytosis, engulfment [GO:0060100];-	nutrient reservoir activity [GO:0045735];lipid transporter activity [GO:0005319];lipopolysaccharide binding [GO:0001530];-;lipoteichoic acid binding [GO:0070891]	-	cellular response to estrogen stimulus [GO:0071391];response to estradiol [GO:0032355];positive regulation of phagocytosis, engulfment [GO:0060100];-;nutrient reservoir activity [GO:0045735];lipid transporter activity [GO:0005319];lipopolysaccharide binding [GO:0001530];-;lipoteichoic acid binding [GO:0070891];-
F8W4A0	Myosin VAb		myo5ab	actin filament organization [GO:0007015];vesicle transport along actin filament [GO:0030050];-	microfilament motor activity [GO:0000146];ATP binding [GO:0005524];actin filament binding [GO:0051015];-;actin-dependent ATPase activity [GO:0030898]	vesicle [GO:0031982];actin cytoskeleton [GO:0015629];myosin complex [GO:0016459];-;cytoplasm [GO:0005737]	actin filament organization [GO:0007015];vesicle transport along actin filament [GO:0030050];-;microfilament motor activity [GO:0000146];ATP binding [GO:0005524];actin filament binding [GO:0051015];-;actin-dependent ATPase activity [GO:0030898];vesicle [GO:0031982];actin cytoskeleton [GO:0015629];myosin complex [GO:0016459];-;cytoplasm [GO:0005737]
A0A0R4IW90	Myosin VAa		myo5aa	actin filament organization [GO:0007015];vesicle transport along actin filament [GO:0030050];-	microfilament motor activity [GO:0000146];ATP binding [GO:0005524];actin filament binding [GO:0051015];-;actin-dependent ATPase activity [GO:0030898]	vesicle [GO:0031982];actin cytoskeleton [GO:0015629];myosin complex [GO:0016459];-;cytoplasm [GO:0005737]	actin filament organization [GO:0007015];vesicle transport along actin filament [GO:0030050];-;microfilament motor activity [GO:0000146];ATP binding [GO:0005524];actin filament binding [GO:0051015];-;actin-dependent ATPase activity [GO:0030898];vesicle [GO:0031982];actin cytoskeleton [GO:0015629];myosin complex [GO:0016459];-;cytoplasm [GO:0005737]
F1QC64	Myosin, heavy chain 9b, non-muscle		myh9b	midbrain-hindbrain boundary morphogenesis [GO:0021555];regulation of cell shape [GO:0008360];actin filament bundle distribution [GO:0070650];-	actin filament binding [GO:0051015];ATP binding [GO:0005524];motor activity [GO:0003774];-	myosin complex [GO:0016459];-	midbrain-hindbrain boundary morphogenesis [GO:0021555];regulation of cell shape [GO:0008360];actin filament bundle distribution [GO:0070650];-;actin filament binding [GO:0051015];ATP binding [GO:0005524];motor activity [GO:0003774];-;myosin complex [GO:0016459];-
Q6DI12	C-1-tetrahydrofolate synthase, cytoplasmic		mthfd1b	tetrahydrofolate interconversion [GO:0035999];-	ATP binding [GO:0005524];methenyltetrahydrofolate cyclohydrolase activity [GO:0004477];formate-tetrahydrofolate ligase activity [GO:0004329];methylenetetrahydrofolate dehydrogenase (NADP+) activity [GO:0004488];-	cytosol [GO:0005829];-	tetrahydrofolate interconversion [GO:0035999];-;ATP binding [GO:0005524];methenyltetrahydrofolate cyclohydrolase activity [GO:0004477];formate-tetrahydrofolate ligase activity [GO:0004329];methylenetetrahydrofolate dehydrogenase (NADP+) activity [GO:0004488];-;cytosol [GO:0005829];-
F1R617	Myosin IB	541515	myo1b	actin filament organization [GO:0007015];vesicle transport along actin filament [GO:0030050];-	microfilament motor activity [GO:0000146];ATP binding [GO:0005524];actin filament binding [GO:0051015];-;actin-dependent ATPase activity [GO:0030898]	-;brush border [GO:0005903];vesicle [GO:0031982];myosin complex [GO:0016459];actin cytoskeleton [GO:0015629];plasma membrane [GO:0005886];microvillus [GO:0005902];cytoplasm [GO:0005737]	actin filament organization [GO:0007015];vesicle transport along actin filament [GO:0030050];-;microfilament motor activity [GO:0000146];ATP binding [GO:0005524];actin filament binding [GO:0051015];-;actin-dependent ATPase activity [GO:0030898];-;brush border [GO:0005903];vesicle [GO:0031982];myosin complex [GO:0016459];actin cytoskeleton [GO:0015629];plasma membrane [GO:0005886];microvillus [GO:…
F1R966	Clathrin heavy chain	323579	cltca	receptor-mediated endocytosis [GO:0006898];clathrin coat assembly [GO:0048268];intracellular protein transport [GO:0006886];mitotic cell cycle [GO:0000278];-	clathrin light chain binding [GO:0032051];structural molecule activity [GO:0005198];-	-;spindle [GO:0005819];clathrin coat of trans-Golgi network vesicle [GO:0030130];clathrin-coated endocytic vesicle [GO:0045334];clathrin coat of coated pit [GO:0030132];clathrin complex [GO:0071439]	receptor-mediated endocytosis [GO:0006898];clathrin coat assembly [GO:0048268];intracellular protein transport [GO:0006886];mitotic cell cycle [GO:0000278];-;clathrin light chain binding [GO:0032051];structural molecule activity [GO:0005198];-;-;spindle [GO:0005819];clathrin coat of trans-Golgi network vesicle [GO:0030130];clathrin-coated endocytic vesicle [GO:0045334];clathrin coat of coated pit…
E9QBV1	Clathrin heavy chain	503600	cltcb	intracellular protein transport [GO:0006886];vesicle-mediated transport [GO:0016192];-	clathrin light chain binding [GO:0032051];structural molecule activity [GO:0005198];-	clathrin coat of trans-Golgi network vesicle [GO:0030130];-;clathrin complex [GO:0071439];clathrin coat of coated pit [GO:0030132]	intracellular protein transport [GO:0006886];vesicle-mediated transport [GO:0016192];-;clathrin light chain binding [GO:0032051];structural molecule activity [GO:0005198];-;clathrin coat of trans-Golgi network vesicle [GO:0030130];-;clathrin complex [GO:0071439];clathrin coat of coated pit [GO:0030132]
A0A2R8Q548	PH domain-containing protein		si:dkey-30c15.10	septin ring organization [GO:0031106];actomyosin contractile ring assembly [GO:0000915];mitotic cytokinesis [GO:0000281];-	-	actomyosin contractile ring [GO:0005826];-	septin ring organization [GO:0031106];actomyosin contractile ring assembly [GO:0000915];mitotic cytokinesis [GO:0000281];-;-;actomyosin contractile ring [GO:0005826];-
F1Q5B8	Oxoglutarate dehydrogenase (succinyl-transferring)	564552	ogdha	tricarboxylic acid cycle [GO:0006099];heart contraction [GO:0060047];-	oxoglutarate dehydrogenase (succinyl-transferring) activity [GO:0004591];thiamine pyrophosphate binding [GO:0030976];-	-;oxoglutarate dehydrogenase complex [GO:0045252];mitochondrion [GO:0005739]	tricarboxylic acid cycle [GO:0006099];heart contraction [GO:0060047];-;oxoglutarate dehydrogenase (succinyl-transferring) activity [GO:0004591];thiamine pyrophosphate binding [GO:0030976];-;-;oxoglutarate dehydrogenase complex [GO:0045252];mitochondrion [GO:0005739]
A0A286Y884	Uveal autoantigen with coiled-coil domains and ankyrin repeats b	564040	uacab	apoptotic signaling pathway [GO:0097190];positive regulation of cysteine-type endopeptidase activity involved in apoptotic process [GO:0043280];negative regulation of NIK/NF-kappaB signaling [GO:1901223];-	-	cytosol [GO:0005829];nucleus [GO:0005634];-	apoptotic signaling pathway [GO:0097190];positive regulation of cysteine-type endopeptidase activity involved in apoptotic process [GO:0043280];negative regulation of NIK/NF-kappaB signaling [GO:1901223];-;-;cytosol [GO:0005829];nucleus [GO:0005634];-
F1R1I5	Cingulin-like 1	553350	cgnl1	-	-	myosin complex [GO:0016459]	-;-;myosin complex [GO:0016459]
Q6P3J5	Eukaryotic translation elongation factor 2	326929	eef2b	chordate embryonic development [GO:0043009];cellular response to xenobiotic stimulus [GO:0071466];translational elongation [GO:0006414];-	-;translation elongation factor activity [GO:0003746];ribosome binding [GO:0043022];GTPase activity [GO:0003924];GTP binding [GO:0005525]	ribonucleoprotein complex [GO:1990904];-	chordate embryonic development [GO:0043009];cellular response to xenobiotic stimulus [GO:0071466];translational elongation [GO:0006414];-;-;translation elongation factor activity [GO:0003746];ribosome binding [GO:0043022];GTPase activity [GO:0003924];GTP binding [GO:0005525];ribonucleoprotein complex [GO:1990904];-
A0A2R8Q0D6	Supervillin a		svila	barbed-end actin filament capping [GO:0051016];actin polymerization or depolymerization [GO:0008154];actin filament severing [GO:0051014];-	actin filament binding [GO:0051015];phosphatidylinositol-4,5-bisphosphate binding [GO:0005546];-	cytoplasm [GO:0005737];-;actin cytoskeleton [GO:0015629]	barbed-end actin filament capping [GO:0051016];actin polymerization or depolymerization [GO:0008154];actin filament severing [GO:0051014];-;actin filament binding [GO:0051015];phosphatidylinositol-4,5-bisphosphate binding [GO:0005546];-;cytoplasm [GO:0005737];-;actin cytoskeleton [GO:0015629]
R4GDM7	Myosin Ic, paralog b	566459	myo1cb	actin filament organization [GO:0007015];glomerulus development [GO:0032835];vesicle transport along actin filament [GO:0030050];-	microfilament motor activity [GO:0000146];ATP binding [GO:0005524];actin filament binding [GO:0051015];-;actin-dependent ATPase activity [GO:0030898]	-;vesicle [GO:0031982];actin cytoskeleton [GO:0015629];plasma membrane [GO:0005886];myosin complex [GO:0016459];microvillus [GO:0005902];cytoplasm [GO:0005737]	actin filament organization [GO:0007015];glomerulus development [GO:0032835];vesicle transport along actin filament [GO:0030050];-;microfilament motor activity [GO:0000146];ATP binding [GO:0005524];actin filament binding [GO:0051015];-;actin-dependent ATPase activity [GO:0030898];-;vesicle [GO:0031982];actin cytoskeleton [GO:0015629];plasma membrane [GO:0005886];myosin complex [GO:0016459];microv…
A0A286YAD0	Myosin VB		myo5b	regulation of cell size [GO:0008361];axon development [GO:0061564];cardiac muscle tissue growth involved in heart morphogenesis [GO:0003245];cardiac chamber ballooning [GO:0003242];skin development [GO:0043588];actin filament organization [GO:0007015];vesicle transport along actin filament [GO:0030050];intestinal lipid absorption [GO:0098856];-;endocytic recycling [GO:0032456];digestive tract mor…	microfilament motor activity [GO:0000146];ATP binding [GO:0005524];actin filament binding [GO:0051015];-;actin-dependent ATPase activity [GO:0030898]	vesicle [GO:0031982];actin cytoskeleton [GO:0015629];myosin complex [GO:0016459];-;cytoplasm [GO:0005737]	regulation of cell size [GO:0008361];axon development [GO:0061564];cardiac muscle tissue growth involved in heart morphogenesis [GO:0003245];cardiac chamber ballooning [GO:0003242];skin development [GO:0043588];actin filament organization [GO:0007015];vesicle transport along actin filament [GO:0030050];intestinal lipid absorption [GO:0098856];-;endocytic recycling [GO:0032456];digestive tract mor…
E7FG55	Cytospin-A	555467	specc1lb	cell cycle [GO:0007049];cell division [GO:0051301];actin cytoskeleton organization [GO:0030036];cranial skeletal system development [GO:1904888];-;frontonasal suture morphogenesis [GO:0097095]	-	spindle [GO:0005819];microtubule organizing center [GO:0005815];filamentous actin [GO:0031941];-;cytoplasm [GO:0005737];gap junction [GO:0005921]	cell cycle [GO:0007049];cell division [GO:0051301];actin cytoskeleton organization [GO:0030036];cranial skeletal system development [GO:1904888];-;frontonasal suture morphogenesis [GO:0097095];-;spindle [GO:0005819];microtubule organizing center [GO:0005815];filamentous actin [GO:0031941];-;cytoplasm [GO:0005737];gap junction [GO:0005921]
B3DFS9	Myosin, heavy chain 11a, smooth muscle		myh11a	digestive tract development [GO:0048565];heart contraction [GO:0060047];reactive oxygen species metabolic process [GO:0072593];blood circulation [GO:0008015];-;regulation of polarized epithelial cell differentiation [GO:0030860];digestive tract morphogenesis [GO:0048546]	actin filament binding [GO:0051015];ATP binding [GO:0005524];motor activity [GO:0003774];-	myosin complex [GO:0016459];-	digestive tract development [GO:0048565];heart contraction [GO:0060047];reactive oxygen species metabolic process [GO:0072593];blood circulation [GO:0008015];-;regulation of polarized epithelial cell differentiation [GO:0030860];digestive tract morphogenesis [GO:0048546];actin filament binding [GO:0051015];ATP binding [GO:0005524];motor activity [GO:0003774];-;myosin complex [GO:0016459];-
A0A0R4IE10	Elongation factor 1-alpha		eef1a1l2	-	GTPase activity [GO:0003924];translation elongation factor activity [GO:0003746];GTP binding [GO:0005525]	-	-;GTPase activity [GO:0003924];translation elongation factor activity [GO:0003746];GTP binding [GO:0005525];-
A0A2R8Q3W8	Supervillin a		svila	barbed-end actin filament capping [GO:0051016];actin polymerization or depolymerization [GO:0008154];actin filament severing [GO:0051014];-	actin filament binding [GO:0051015];phosphatidylinositol-4,5-bisphosphate binding [GO:0005546];-	cytoplasm [GO:0005737];-;actin cytoskeleton [GO:0015629]	barbed-end actin filament capping [GO:0051016];actin polymerization or depolymerization [GO:0008154];actin filament severing [GO:0051014];-;actin filament binding [GO:0051015];phosphatidylinositol-4,5-bisphosphate binding [GO:0005546];-;cytoplasm [GO:0005737];-;actin cytoskeleton [GO:0015629]
Q6B334	Unconventional myosin-6		myo6a	artery morphogenesis [GO:0048844];protein transport [GO:0015031];sensory perception of sound [GO:0007605];actin filament organization [GO:0007015];vesicle transport along actin filament [GO:0030050];-;endocytosis [GO:0006897];inner ear morphogenesis [GO:0042472];angioblast cell migration from lateral mesoderm to midline [GO:0035479];inner ear auditory receptor cell differentiation [GO:0042491]	microfilament motor activity [GO:0000146];ATP binding [GO:0005524];actin filament binding [GO:0051015];-;actin-dependent ATPase activity [GO:0030898]	cytosol [GO:0005829];filopodium [GO:0030175];-;vesicle [GO:0031982];Golgi apparatus [GO:0005794];ruffle [GO:0001726];clathrin-coated pit [GO:0005905];ruffle membrane [GO:0032587];clathrin-coated vesicle [GO:0030136];actin cytoskeleton [GO:0015629];endocytic vesicle [GO:0030139];microvillus [GO:0005902];cytoplasm [GO:0005737];myosin complex [GO:0016459];perinuclear region of cytoplasm [GO:0048471]…	artery morphogenesis [GO:0048844];protein transport [GO:0015031];sensory perception of sound [GO:0007605];actin filament organization [GO:0007015];vesicle transport along actin filament [GO:0030050];-;endocytosis [GO:0006897];inner ear morphogenesis [GO:0042472];angioblast cell migration from lateral mesoderm to midline [GO:0035479];inner ear auditory receptor cell differentiation [GO:0042491];mi…
Q7ZVF9	Actin, cytoplasmic 2	57935	actbb	-	structural constituent of postsynaptic actin cytoskeleton [GO:0098973];ATP binding [GO:0005524];-	actin filament [GO:0005884];cytoskeleton [GO:0005856];dense body [GO:0097433];focal adhesion [GO:0005925];plasma membrane [GO:0005886];-;nucleus [GO:0005634]	-;structural constituent of postsynaptic actin cytoskeleton [GO:0098973];ATP binding [GO:0005524];-;actin filament [GO:0005884];cytoskeleton [GO:0005856];dense body [GO:0097433];focal adhesion [GO:0005925];plasma membrane [GO:0005886];-;nucleus [GO:0005634]
Q3B727	Zgc:123289			-	-	-	-
E7F3N4	Marker of proliferation Ki-67	564521	mki67	cell cycle [GO:0007049];-	-	nucleus [GO:0005634];-	cell cycle [GO:0007049];-;-;nucleus [GO:0005634];-
A0A0R4IUF0	DNA topoisomerase 2	323733	top2a	DNA topological change [GO:0006265];chromosome segregation [GO:0007059];sister chromatid segregation [GO:0000819];animal organ regeneration [GO:0031100];-;resolution of meiotic recombination intermediates [GO:0000712]	DNA topoisomerase type II (double strand cut, ATP-hydrolyzing) activity [GO:0003918];ATP binding [GO:0005524];metal ion binding [GO:0046872];DNA binding [GO:0003677];-	nucleus [GO:0005634];nucleoplasm [GO:0005654];-	DNA topological change [GO:0006265];chromosome segregation [GO:0007059];sister chromatid segregation [GO:0000819];animal organ regeneration [GO:0031100];-;resolution of meiotic recombination intermediates [GO:0000712];DNA topoisomerase type II (double strand cut, ATP-hydrolyzing) activity [GO:0003918];ATP binding [GO:0005524];metal ion binding [GO:0046872];DNA binding [GO:0003677];-;nucleus [GO:0…
Q6NW90	Tubulin beta chain	386701	tubb5	fin regeneration [GO:0031101];mitotic cell cycle [GO:0000278];microtubule cytoskeleton organization [GO:0000226];-	-;GTPase activity [GO:0003924];GTP binding [GO:0005525];structural molecule activity [GO:0005198];structural constituent of cytoskeleton [GO:0005200]	cytoplasm [GO:0005737];cytoskeleton [GO:0005856];microtubule [GO:0005874];-	fin regeneration [GO:0031101];mitotic cell cycle [GO:0000278];microtubule cytoskeleton organization [GO:0000226];-;-;GTPase activity [GO:0003924];GTP binding [GO:0005525];structural molecule activity [GO:0005198];structural constituent of cytoskeleton [GO:0005200];cytoplasm [GO:0005737];cytoskeleton [GO:0005856];microtubule [GO:0005874];-
X1WD71	AP-2 complex subunit alpha		ap2a1	hematopoietic stem cell differentiation [GO:0060218];clathrin-dependent endocytosis [GO:0072583];receptor-mediated endocytosis [GO:0006898];dorsal/ventral pattern formation [GO:0009953];intracellular protein transport [GO:0006886];dorsal/ventral axis specification [GO:0009950];-	clathrin adaptor activity [GO:0035615];cargo adaptor activity [GO:0140312];-	-;AP-2 adaptor complex [GO:0030122]	hematopoietic stem cell differentiation [GO:0060218];clathrin-dependent endocytosis [GO:0072583];receptor-mediated endocytosis [GO:0006898];dorsal/ventral pattern formation [GO:0009953];intracellular protein transport [GO:0006886];dorsal/ventral axis specification [GO:0009950];-;clathrin adaptor activity [GO:0035615];cargo adaptor activity [GO:0140312];-;-;AP-2 adaptor complex [GO:0030122]
F1QP23	Glutamyl-tRNA synthetase	562037	eprs1	prolyl-tRNA aminoacylation [GO:0006433];glutamyl-tRNA aminoacylation [GO:0006424];-	ATP binding [GO:0005524];glutamate-tRNA ligase activity [GO:0004818];proline-tRNA ligase activity [GO:0004827];-	aminoacyl-tRNA synthetase multienzyme complex [GO:0017101];cytoplasm [GO:0005737];-	prolyl-tRNA aminoacylation [GO:0006433];glutamyl-tRNA aminoacylation [GO:0006424];-;ATP binding [GO:0005524];glutamate-tRNA ligase activity [GO:0004818];proline-tRNA ligase activity [GO:0004827];-;aminoacyl-tRNA synthetase multienzyme complex [GO:0017101];cytoplasm [GO:0005737];-
E9QI62	Filamin A, alpha (actin-binding protein 280)		flna	-	actin binding [GO:0003779]	-	-;actin binding [GO:0003779];-
F6NK19	AP complex subunit beta		ap2b1	intracellular protein transport [GO:0006886];vesicle-mediated transport [GO:0016192];-	clathrin binding [GO:0030276];-	clathrin adaptor complex [GO:0030131];-	intracellular protein transport [GO:0006886];vesicle-mediated transport [GO:0016192];-;clathrin binding [GO:0030276];-;clathrin adaptor complex [GO:0030131];-
A7MBS2	Tubulin alpha chain		tuba1c	microtubule cytoskeleton organization [GO:0000226];mitotic cell cycle [GO:0000278];-	GTPase activity [GO:0003924];GTP binding [GO:0005525];structural constituent of cytoskeleton [GO:0005200];-	cytoplasm [GO:0005737];microtubule [GO:0005874];-	microtubule cytoskeleton organization [GO:0000226];mitotic cell cycle [GO:0000278];-;GTPase activity [GO:0003924];GTP binding [GO:0005525];structural constituent of cytoskeleton [GO:0005200];-;cytoplasm [GO:0005737];microtubule [GO:0005874];-
Q2KN93	Cytospin-A	561775	specc1la	cell cycle [GO:0007049];cell division [GO:0051301];actin cytoskeleton organization [GO:0030036];face morphogenesis [GO:0060325];-	-	spindle [GO:0005819];microtubule organizing center [GO:0005815];filamentous actin [GO:0031941];-;cytoplasm [GO:0005737];gap junction [GO:0005921]	cell cycle [GO:0007049];cell division [GO:0051301];actin cytoskeleton organization [GO:0030036];face morphogenesis [GO:0060325];-;-;spindle [GO:0005819];microtubule organizing center [GO:0005815];filamentous actin [GO:0031941];-;cytoplasm [GO:0005737];gap junction [GO:0005921]
E7F9L8	Unconventional myosin-Id	559562	myo1d	determination of pancreatic left/right asymmetry [GO:0035469];determination of liver left/right asymmetry [GO:0071910];protein transport [GO:0015031];heart jogging [GO:0003146];establishment of left/right asymmetry [GO:0061966];-;epithelial cilium movement involved in determination of left/right asymmetry [GO:0060287]	calmodulin binding [GO:0005516];motor activity [GO:0003774];ATP binding [GO:0005524];-;actin binding [GO:0003779]	early endosome [GO:0005769];dendrite [GO:0030425];cell cortex [GO:0005938];extracellular region [GO:0005576];perikaryon [GO:0043204];myosin complex [GO:0016459];-	determination of pancreatic left/right asymmetry [GO:0035469];determination of liver left/right asymmetry [GO:0071910];protein transport [GO:0015031];heart jogging [GO:0003146];establishment of left/right asymmetry [GO:0061966];-;epithelial cilium movement involved in determination of left/right asymmetry [GO:0060287];calmodulin binding [GO:0005516];motor activity [GO:0003774];ATP binding [GO:000…
A8E503	Histone H3	573997		-	protein heterodimerization activity [GO:0046982];DNA binding [GO:0003677];-	-;nucleus [GO:0005634];nucleosome [GO:0000786]	-;protein heterodimerization activity [GO:0046982];DNA binding [GO:0003677];-;-;nucleus [GO:0005634];nucleosome [GO:0000786]
E7EZ05	Oxoglutarate dehydrogenase (succinyl-transferring)	797715	ogdhb	tricarboxylic acid cycle [GO:0006099];heart contraction [GO:0060047];-	oxoglutarate dehydrogenase (succinyl-transferring) activity [GO:0004591];thiamine pyrophosphate binding [GO:0030976];-	-;oxoglutarate dehydrogenase complex [GO:0045252];mitochondrion [GO:0005739]	tricarboxylic acid cycle [GO:0006099];heart contraction [GO:0060047];-;oxoglutarate dehydrogenase (succinyl-transferring) activity [GO:0004591];thiamine pyrophosphate binding [GO:0030976];-;-;oxoglutarate dehydrogenase complex [GO:0045252];mitochondrion [GO:0005739]
Q7ZSY3	Brahma protein-like protein 1	353295	smarca4a	embryonic camera-type eye morphogenesis [GO:0048596];optic nerve formation [GO:0021634];positive regulation of transcription by RNA polymerase II [GO:0045944];retinal pigment epithelium development [GO:0003406];neural retina development [GO:0003407];central nervous system development [GO:0007417];embryonic retina morphogenesis in camera-type eye [GO:0060059];cell migration involved in heart devel…	helicase activity [GO:0004386];nucleosome-dependent ATPase activity [GO:0070615];ATP binding [GO:0005524];DNA binding [GO:0003677];histone binding [GO:0042393];transcription factor binding [GO:0008134];-;ATPase activity, acting on DNA [GO:0008094]	SWI/SNF complex [GO:0016514];nucleus [GO:0005634];-	embryonic camera-type eye morphogenesis [GO:0048596];optic nerve formation [GO:0021634];positive regulation of transcription by RNA polymerase II [GO:0045944];retinal pigment epithelium development [GO:0003406];neural retina development [GO:0003407];central nervous system development [GO:0007417];embryonic retina morphogenesis in camera-type eye [GO:0060059];cell migration involved in heart devel…
Q2YDQ3	Tubulin alpha chain	641561		microtubule-based process [GO:0007017];-	GTPase activity [GO:0003924];GTP binding [GO:0005525];structural constituent of cytoskeleton [GO:0005200];-	cytoplasm [GO:0005737];microtubule [GO:0005874];-	microtubule-based process [GO:0007017];-;GTPase activity [GO:0003924];GTP binding [GO:0005525];structural constituent of cytoskeleton [GO:0005200];-;cytoplasm [GO:0005737];microtubule [GO:0005874];-
E9QFE1	Myosin, heavy chain 14, non-muscle		myh14	-	actin filament binding [GO:0051015];ATP binding [GO:0005524];motor activity [GO:0003774];-	myosin complex [GO:0016459];-	-;actin filament binding [GO:0051015];ATP binding [GO:0005524];motor activity [GO:0003774];-;myosin complex [GO:0016459];-
F1Q9K1	SWI/SNF-related, matrix-associated, actin-dependent regulator of chromatin, subfamily c, member 1a	403020	smarcc1a	ATP-dependent chromatin remodeling [GO:0043044];positive regulation of transcription, DNA-templated [GO:0045893];definitive hemopoiesis [GO:0060216];heart morphogenesis [GO:0003007];-	histone binding [GO:0042393];-	npBAF complex [GO:0071564];SWI/SNF complex [GO:0016514];-;cytoplasm [GO:0005737];nBAF complex [GO:0071565];nucleus [GO:0005634]	ATP-dependent chromatin remodeling [GO:0043044];positive regulation of transcription, DNA-templated [GO:0045893];definitive hemopoiesis [GO:0060216];heart morphogenesis [GO:0003007];-;histone binding [GO:0042393];-;npBAF complex [GO:0071564];SWI/SNF complex [GO:0016514];-;cytoplasm [GO:0005737];nBAF complex [GO:0071565];nucleus [GO:0005634]
Q90473	Heat shock cognate 71 kDa protein		hspa8	fin regeneration [GO:0031101];protein refolding [GO:0042026];cellular response to unfolded protein [GO:0034620];vesicle-mediated transport [GO:0016192];positive regulation of receptor-mediated endocytosis [GO:0048260];chaperone cofactor-dependent protein refolding [GO:0051085];-;regulation of fibroblast growth factor receptor signaling pathway [GO:0040036];protein localization to early endosome […	ATPase activity [GO:0016887];-;ATP binding [GO:0005524];heat shock protein binding [GO:0031072];unfolded protein binding [GO:0051082];misfolded protein binding [GO:0051787];protein folding chaperone [GO:0044183]	cytosol [GO:0005829];plasma membrane [GO:0005886];-;cytoplasm [GO:0005737];nucleus [GO:0005634]	fin regeneration [GO:0031101];protein refolding [GO:0042026];cellular response to unfolded protein [GO:0034620];vesicle-mediated transport [GO:0016192];positive regulation of receptor-mediated endocytosis [GO:0048260];chaperone cofactor-dependent protein refolding [GO:0051085];-;regulation of fibroblast growth factor receptor signaling pathway [GO:0040036];protein localization to early endosome […
I1XUS8	DNA damage-binding protein 1		ddb1	negative regulation of apoptotic process [GO:0043066];proteasome-mediated ubiquitin-dependent protein catabolic process [GO:0043161];regulation of cell cycle process [GO:0010564];-;DNA repair [GO:0006281]	nucleic acid binding [GO:0003676];-	site of double-strand break [GO:0035861];nucleus [GO:0005634];-	negative regulation of apoptotic process [GO:0043066];proteasome-mediated ubiquitin-dependent protein catabolic process [GO:0043161];regulation of cell cycle process [GO:0010564];-;DNA repair [GO:0006281];nucleic acid binding [GO:0003676];-;site of double-strand break [GO:0035861];nucleus [GO:0005634];-
F1QDF2	Spalt-like transcription factor 4		sall4	embryonic pectoral fin morphogenesis [GO:0035118];positive regulation of fibroblast growth factor receptor signaling pathway [GO:0045743];regulation of transcription by RNA polymerase II [GO:0006357];-	DNA-binding transcription factor activity, RNA polymerase II-specific [GO:0000981];RNA polymerase II cis-regulatory region sequence-specific DNA binding [GO:0000978];chromatin binding [GO:0003682];-	nucleus [GO:0005634];-	embryonic pectoral fin morphogenesis [GO:0035118];positive regulation of fibroblast growth factor receptor signaling pathway [GO:0045743];regulation of transcription by RNA polymerase II [GO:0006357];-;DNA-binding transcription factor activity, RNA polymerase II-specific [GO:0000981];RNA polymerase II cis-regulatory region sequence-specific DNA binding [GO:0000978];chromatin binding [GO:0003682];…
B8JHR9	Karyopherin (importin) beta 3	569455	kpnb3	protein import into nucleus [GO:0006606];-	nuclear localization sequence binding [GO:0008139];nuclear import signal receptor activity [GO:0061608];-	cytoplasm [GO:0005737];nucleus [GO:0005634];-	protein import into nucleus [GO:0006606];-;nuclear localization sequence binding [GO:0008139];nuclear import signal receptor activity [GO:0061608];-;cytoplasm [GO:0005737];nucleus [GO:0005634];-
Q5RG12	Heat shock protein 90, alpha (cytosolic), class A member 1, tandem duplicate 2	565155	hsp90aa1.2	protein stabilization [GO:0050821];protein folding [GO:0006457];cellular response to heat [GO:0034605];response to antibiotic [GO:0046677];-;response to cold [GO:0009409];response to heat [GO:0009408]	ATPase activity [GO:0016887];-;ATP binding [GO:0005524];unfolded protein binding [GO:0051082];disordered domain specific binding [GO:0097718]	cytosol [GO:0005829];myelin sheath [GO:0043209];neuronal cell body [GO:0043025];-;perinuclear region of cytoplasm [GO:0048471];plasma membrane [GO:0005886];cytoplasm [GO:0005737];nucleus [GO:0005634];protein-containing complex [GO:0032991]	protein stabilization [GO:0050821];protein folding [GO:0006457];cellular response to heat [GO:0034605];response to antibiotic [GO:0046677];-;response to cold [GO:0009409];response to heat [GO:0009408];ATPase activity [GO:0016887];-;ATP binding [GO:0005524];unfolded protein binding [GO:0051082];disordered domain specific binding [GO:0097718];cytosol [GO:0005829];myelin sheath [GO:0043209];neuronal…
A0A2R8QTR7	Kinesin family member 14		kif14	microtubule-based movement [GO:0007018];-	ATPase activity [GO:0016887];ATP binding [GO:0005524];microtubule motor activity [GO:0003777];-;ATP-dependent microtubule motor activity [GO:1990939];microtubule binding [GO:0008017]	kinesin complex [GO:0005871];microtubule [GO:0005874];-	microtubule-based movement [GO:0007018];-;ATPase activity [GO:0016887];ATP binding [GO:0005524];microtubule motor activity [GO:0003777];-;ATP-dependent microtubule motor activity [GO:1990939];microtubule binding [GO:0008017];kinesin complex [GO:0005871];microtubule [GO:0005874];-
Q6TGS5	Tubulin alpha chain	327377	tuba4l	microtubule cytoskeleton organization [GO:0000226];mitotic cell cycle [GO:0000278];-	GTPase activity [GO:0003924];GTP binding [GO:0005525];structural constituent of cytoskeleton [GO:0005200];-	cytoplasm [GO:0005737];microtubule [GO:0005874];-	microtubule cytoskeleton organization [GO:0000226];mitotic cell cycle [GO:0000278];-;GTPase activity [GO:0003924];GTP binding [GO:0005525];structural constituent of cytoskeleton [GO:0005200];-;cytoplasm [GO:0005737];microtubule [GO:0005874];-
A0A0R4IE40	Myosin phosphatase Rho-interacting protein	558831	mprip	actin filament organization [GO:0007015];-	actin filament binding [GO:0051015];-	-;actin cytoskeleton [GO:0015629]	actin filament organization [GO:0007015];-;actin filament binding [GO:0051015];-;-;actin cytoskeleton [GO:0015629]
Q7ZVH7	Nasp protein		nasp	DNA replication-dependent nucleosome assembly [GO:0006335];CENP-A containing nucleosome assembly [GO:0034080];-	histone binding [GO:0042393];-	nucleoplasm [GO:0005654];-	DNA replication-dependent nucleosome assembly [GO:0006335];CENP-A containing nucleosome assembly [GO:0034080];-;histone binding [GO:0042393];-;nucleoplasm [GO:0005654];-
A8E590	RNA helicase		eif4a1b	cytoplasmic translational initiation [GO:0002183];-	translation initiation factor activity [GO:0003743];hydrolase activity [GO:0016787];ATP binding [GO:0005524];-;RNA helicase activity [GO:0003724]	-	cytoplasmic translational initiation [GO:0002183];-;translation initiation factor activity [GO:0003743];hydrolase activity [GO:0016787];ATP binding [GO:0005524];-;RNA helicase activity [GO:0003724];-
Q6PGU7	Isoleucyl-tRNA synthetase		iars1	regulation of sprouting angiogenesis [GO:1903670];isoleucyl-tRNA aminoacylation [GO:0006428];-	isoleucine-tRNA ligase activity [GO:0004822];ATP binding [GO:0005524];tRNA binding [GO:0000049];aminoacyl-tRNA editing activity [GO:0002161];-	-	regulation of sprouting angiogenesis [GO:1903670];isoleucyl-tRNA aminoacylation [GO:0006428];-;isoleucine-tRNA ligase activity [GO:0004822];ATP binding [GO:0005524];tRNA binding [GO:0000049];aminoacyl-tRNA editing activity [GO:0002161];-;-
Q1LVV8	Structural maintenance of chromosomes protein		smc3	fin regeneration [GO:0031101];sister chromatid cohesion [GO:0007062];regulation of transcription by RNA polymerase II [GO:0006357];cell division [GO:0051301];mitotic sister chromatid cohesion [GO:0007064];meiotic cell cycle [GO:0051321];-	ATPase activity [GO:0016887];ATP binding [GO:0005524];DNA binding [GO:0003677];-;DNA-binding transcription factor activity, RNA polymerase II-specific [GO:0000981]	chromosome, centromeric region [GO:0000775];meiotic cohesin complex [GO:0030893];cohesin complex [GO:0008278];-;nucleus [GO:0005634]	fin regeneration [GO:0031101];sister chromatid cohesion [GO:0007062];regulation of transcription by RNA polymerase II [GO:0006357];cell division [GO:0051301];mitotic sister chromatid cohesion [GO:0007064];meiotic cell cycle [GO:0051321];-;ATPase activity [GO:0016887];ATP binding [GO:0005524];DNA binding [GO:0003677];-;DNA-binding transcription factor activity, RNA polymerase II-specific [GO:00009…
Q1LW14	Kinesin family member 14	562052	kif14	microtubule-based movement [GO:0007018];-	ATPase activity [GO:0016887];ATP binding [GO:0005524];microtubule motor activity [GO:0003777];-;ATP-dependent microtubule motor activity [GO:1990939];microtubule binding [GO:0008017]	kinesin complex [GO:0005871];microtubule [GO:0005874];-	microtubule-based movement [GO:0007018];-;ATPase activity [GO:0016887];ATP binding [GO:0005524];microtubule motor activity [GO:0003777];-;ATP-dependent microtubule motor activity [GO:1990939];microtubule binding [GO:0008017];kinesin complex [GO:0005871];microtubule [GO:0005874];-
Q6IQP5	2-phospho-D-glycerate hydro-lyase	334116	eno1a	glycolytic process [GO:0006096];regulation of vacuole fusion, non-autophagic [GO:0032889];-	phosphopyruvate hydratase activity [GO:0004634];magnesium ion binding [GO:0000287];-	phosphopyruvate hydratase complex [GO:0000015];-	glycolytic process [GO:0006096];regulation of vacuole fusion, non-autophagic [GO:0032889];-;phosphopyruvate hydratase activity [GO:0004634];magnesium ion binding [GO:0000287];-;phosphopyruvate hydratase complex [GO:0000015];-
A0A2R8QG07	Cingulin a		cgna	-	-	myosin complex [GO:0016459];integral component of membrane [GO:0016021]	-;-;myosin complex [GO:0016459];integral component of membrane [GO:0016021]
R4GE02	Si:ch211-113a14.11		si:ch211-113a14.11	nucleosome assembly [GO:0006334];-	protein heterodimerization activity [GO:0046982];DNA binding [GO:0003677];-	-;nucleus [GO:0005634];nucleosome [GO:0000786]	nucleosome assembly [GO:0006334];-;protein heterodimerization activity [GO:0046982];DNA binding [GO:0003677];-;-;nucleus [GO:0005634];nucleosome [GO:0000786]
A0A0R4IFJ4	Pyruvate carboxylase	553283	pcxa	gluconeogenesis [GO:0006094];pyruvate metabolic process [GO:0006090];habituation [GO:0046959];-	biotin binding [GO:0009374];ATP binding [GO:0005524];metal ion binding [GO:0046872];-;pyruvate carboxylase activity [GO:0004736]	cytoplasm [GO:0005737];-	gluconeogenesis [GO:0006094];pyruvate metabolic process [GO:0006090];habituation [GO:0046959];-;biotin binding [GO:0009374];ATP binding [GO:0005524];metal ion binding [GO:0046872];-;pyruvate carboxylase activity [GO:0004736];cytoplasm [GO:0005737];-
Q5EI67	Aspartate carbamoyltransferase		cad	retina development in camera-type eye [GO:0060041];facial nerve morphogenesis [GO:0021610];neuron projection morphogenesis [GO:0048812];UTP biosynthetic process [GO:0006228];vagus nerve morphogenesis [GO:0021644];citrulline biosynthetic process [GO:0019240];regulation of Notch signaling pathway [GO:0008593];nitrogen compound metabolic process [GO:0006807];'de novo' pyrimidine nucleobase biosynthe…	amino acid binding [GO:0016597];ATP binding [GO:0005524];dihydroorotase activity [GO:0004151];metal ion binding [GO:0046872];aspartate carbamoyltransferase activity [GO:0004070];carbamoyl-phosphate synthase (glutamine-hydrolyzing) activity [GO:0004088];-	cytosol [GO:0005829];cytoplasm [GO:0005737];-	retina development in camera-type eye [GO:0060041];facial nerve morphogenesis [GO:0021610];neuron projection morphogenesis [GO:0048812];UTP biosynthetic process [GO:0006228];vagus nerve morphogenesis [GO:0021644];citrulline biosynthetic process [GO:0019240];regulation of Notch signaling pathway [GO:0008593];nitrogen compound metabolic process [GO:0006807];'de novo' pyrimidine nucleobase biosynthe…
E7FGD8	Non-specific serine/threonine protein kinase		cita	peptidyl-threonine phosphorylation [GO:0018107];actomyosin structure organization [GO:0031032];intracellular signal transduction [GO:0035556];-	ATP binding [GO:0005524];protein serine/threonine kinase activity [GO:0004674];protein tyrosine kinase activity [GO:0004713];-;protein serine kinase activity [GO:0106310];protein threonine kinase activity [GO:0106311]	cytoplasm [GO:0005737];cytoskeleton [GO:0005856];-	peptidyl-threonine phosphorylation [GO:0018107];actomyosin structure organization [GO:0031032];intracellular signal transduction [GO:0035556];-;ATP binding [GO:0005524];protein serine/threonine kinase activity [GO:0004674];protein tyrosine kinase activity [GO:0004713];-;protein serine kinase activity [GO:0106310];protein threonine kinase activity [GO:0106311];cytoplasm [GO:0005737];cytoskeleton […
A0A2R8PVM7	Retinoic acid-induced 14		rai14	-	actin binding [GO:0003779]	-	-;actin binding [GO:0003779];-
A0A0R4IR40	Retinoic acid-induced 14		rai14	-	actin binding [GO:0003779]	-	-;actin binding [GO:0003779];-
F1QN45	Si:dkey-88l16.3		si:dkey-88l16.3	receptor-mediated endocytosis [GO:0006898];-	calcium ion binding [GO:0005509];hormone binding [GO:0042562];-	apical plasma membrane [GO:0016324];receptor complex [GO:0043235];plasma membrane [GO:0005886];-;integral component of membrane [GO:0016021]	receptor-mediated endocytosis [GO:0006898];-;calcium ion binding [GO:0005509];hormone binding [GO:0042562];-;apical plasma membrane [GO:0016324];receptor complex [GO:0043235];plasma membrane [GO:0005886];-;integral component of membrane [GO:0016021]
Q7ZVS5	DNA helicase		mcm3l	mitotic DNA replication initiation [GO:1902975];DNA strand elongation involved in DNA replication [GO:0006271];pre-replicative complex assembly involved in nuclear cell cycle DNA replication [GO:0006267];double-strand break repair via break-induced replication [GO:0000727];-	hydrolase activity [GO:0016787];ATP binding [GO:0005524];single-stranded DNA binding [GO:0003697];-;DNA helicase activity [GO:0003678];DNA replication origin binding [GO:0003688]	chromosome [GO:0005694];nucleus [GO:0005634];MCM complex [GO:0042555];-	mitotic DNA replication initiation [GO:1902975];DNA strand elongation involved in DNA replication [GO:0006271];pre-replicative complex assembly involved in nuclear cell cycle DNA replication [GO:0006267];double-strand break repair via break-induced replication [GO:0000727];-;hydrolase activity [GO:0016787];ATP binding [GO:0005524];single-stranded DNA binding [GO:0003697];-;DNA helicase activity […
A0A0R4IHR6	DNA helicase		wrn	multicellular organism aging [GO:0010259];double-strand break repair via homologous recombination [GO:0000724];G-quadruplex DNA unwinding [GO:0044806];DNA unwinding involved in DNA replication [GO:0006268];DNA recombination [GO:0006310];-;telomere maintenance [GO:0000723];DNA duplex unwinding [GO:0032508];DNA repair [GO:0006281]	-;ATP binding [GO:0005524];nucleic acid binding [GO:0003676];3'-5' DNA helicase activity [GO:0043138];four-way junction helicase activity [GO:0009378];3'-5' exonuclease activity [GO:0008408]	nucleoplasm [GO:0005654];-;cytoplasm [GO:0005737];chromosome [GO:0005694];nucleus [GO:0005634]	multicellular organism aging [GO:0010259];double-strand break repair via homologous recombination [GO:0000724];G-quadruplex DNA unwinding [GO:0044806];DNA unwinding involved in DNA replication [GO:0006268];DNA recombination [GO:0006310];-;telomere maintenance [GO:0000723];DNA duplex unwinding [GO:0032508];DNA repair [GO:0006281];-;ATP binding [GO:0005524];nucleic acid binding [GO:0003676];3'-5' D…
A0A0R4IF65	DNA replication licensing factor MCM2	192338	mcm2	negative regulation of DNA helicase activity [GO:1905775];mitotic DNA replication initiation [GO:1902975];pre-replicative complex assembly involved in nuclear cell cycle DNA replication [GO:0006267];DNA unwinding involved in DNA replication [GO:0006268];regulation of cilium assembly [GO:1902017];thymus development [GO:0048538];double-strand break repair via break-induced replication [GO:0000727];…	ATP binding [GO:0005524];hydrolase activity [GO:0016787];metal ion binding [GO:0046872];chromatin binding [GO:0003682];single-stranded DNA binding [GO:0003697];-;DNA helicase activity [GO:0003678];DNA replication origin binding [GO:0003688]	nucleus [GO:0005634];MCM complex [GO:0042555];-	negative regulation of DNA helicase activity [GO:1905775];mitotic DNA replication initiation [GO:1902975];pre-replicative complex assembly involved in nuclear cell cycle DNA replication [GO:0006267];DNA unwinding involved in DNA replication [GO:0006268];regulation of cilium assembly [GO:1902017];thymus development [GO:0048538];double-strand break repair via break-induced replication [GO:0000727];…
A0A286Y967	Kinesin-like protein	30627	kif23	mitotic spindle midzone assembly [GO:0051256];vesicle transport along microtubule [GO:0047496];microtubule-based movement [GO:0007018];-;embryonic cleavage [GO:0040016];cleavage furrow formation [GO:0036089];mitotic cytokinesis [GO:0000281]	ATPase activity [GO:0016887];ATP binding [GO:0005524];microtubule motor activity [GO:0003777];-;ATP-dependent microtubule motor activity [GO:1990939];microtubule binding [GO:0008017]	cleavage furrow [GO:0032154];kinesin complex [GO:0005871];microtubule [GO:0005874];-;cytoplasm [GO:0005737];nucleus [GO:0005634]	mitotic spindle midzone assembly [GO:0051256];vesicle transport along microtubule [GO:0047496];microtubule-based movement [GO:0007018];-;embryonic cleavage [GO:0040016];cleavage furrow formation [GO:0036089];mitotic cytokinesis [GO:0000281];ATPase activity [GO:0016887];ATP binding [GO:0005524];microtubule motor activity [GO:0003777];-;ATP-dependent microtubule motor activity [GO:1990939];microtub…
O57521	-	-	-	-	-	-	-
A0A2R8QCL7	Structural maintenance of chromosomes protein		smc1al	embryonic viscerocranium morphogenesis [GO:0048703];sister chromatid cohesion [GO:0007062];mitotic sister chromatid cohesion [GO:0007064];-;DNA repair [GO:0006281]	ATPase activity [GO:0016887];ATP binding [GO:0005524];DNA binding [GO:0003677];-;chromatin binding [GO:0003682]	meiotic cohesin complex [GO:0030893];cohesin complex [GO:0008278];-;nucleus [GO:0005634];integral component of membrane [GO:0016021]	embryonic viscerocranium morphogenesis [GO:0048703];sister chromatid cohesion [GO:0007062];mitotic sister chromatid cohesion [GO:0007064];-;DNA repair [GO:0006281];ATPase activity [GO:0016887];ATP binding [GO:0005524];DNA binding [GO:0003677];-;chromatin binding [GO:0003682];meiotic cohesin complex [GO:0030893];cohesin complex [GO:0008278];-;nucleus [GO:0005634];integral component of membrane [GO…
Q6PC89	2-phospho-D-glycerate hydro-lyase	393668	eno1b	glycolytic process [GO:0006096];regulation of vacuole fusion, non-autophagic [GO:0032889];-	phosphopyruvate hydratase activity [GO:0004634];magnesium ion binding [GO:0000287];-	phosphopyruvate hydratase complex [GO:0000015];-	glycolytic process [GO:0006096];regulation of vacuole fusion, non-autophagic [GO:0032889];-;phosphopyruvate hydratase activity [GO:0004634];magnesium ion binding [GO:0000287];-;phosphopyruvate hydratase complex [GO:0000015];-
A0A0R4IRL3	Si:ch73-103b11.2		si:ch73-103b11.2	actin filament organization [GO:0007015];-	actin filament binding [GO:0051015];-	-;actin cytoskeleton [GO:0015629]	actin filament organization [GO:0007015];-;actin filament binding [GO:0051015];-;-;actin cytoskeleton [GO:0015629]
B8A552	SWI/SNF-related, matrix-associated, actin-dependent regulator of chromatin, subfamily a, member 5	282615	smarca5	nucleosome positioning [GO:0016584];ATP-dependent chromatin remodeling [GO:0043044];positive regulation of transcription by RNA polymerase II [GO:0045944];cardiac ventricle development [GO:0003231];-;retina development in camera-type eye [GO:0060041]	nucleosome binding [GO:0031491];nucleosome-dependent ATPase activity [GO:0070615];ATP binding [GO:0005524];DNA binding [GO:0003677];-;ATPase activity, acting on DNA [GO:0008094]	nucleus [GO:0005634];-	nucleosome positioning [GO:0016584];ATP-dependent chromatin remodeling [GO:0043044];positive regulation of transcription by RNA polymerase II [GO:0045944];cardiac ventricle development [GO:0003231];-;retina development in camera-type eye [GO:0060041];nucleosome binding [GO:0031491];nucleosome-dependent ATPase activity [GO:0070615];ATP binding [GO:0005524];DNA binding [GO:0003677];-;ATPase activit…
Q6P9P3	Ubiquitin-like modifier activating enzyme 1	406335	uba1	ubiquitin-dependent protein catabolic process [GO:0006511];protein ubiquitination [GO:0016567];axonogenesis [GO:0007409];-;cellular response to DNA damage stimulus [GO:0006974];protein modification by small protein conjugation [GO:0032446]	ubiquitin activating enzyme activity [GO:0004839];ATP binding [GO:0005524];-	cytoplasm [GO:0005737];nucleus [GO:0005634];-	ubiquitin-dependent protein catabolic process [GO:0006511];protein ubiquitination [GO:0016567];axonogenesis [GO:0007409];-;cellular response to DNA damage stimulus [GO:0006974];protein modification by small protein conjugation [GO:0032446];ubiquitin activating enzyme activity [GO:0004839];ATP binding [GO:0005524];-;cytoplasm [GO:0005737];nucleus [GO:0005634];-
P79735	GTP-binding nuclear protein Ran	30572	ran	ribosomal subunit export from nucleus [GO:0000054];GTP metabolic process [GO:0046039];mitotic sister chromatid segregation [GO:0000070];snRNA import into nucleus [GO:0061015];protein import into nucleus [GO:0006606];-;neural retina development [GO:0003407];retina development in camera-type eye [GO:0060041]	GTPase activity [GO:0003924];magnesium ion binding [GO:0000287];GTP binding [GO:0005525];-	cytosol [GO:0005829];nuclear envelope [GO:0005635];-;cytoplasm [GO:0005737];nucleus [GO:0005634]	ribosomal subunit export from nucleus [GO:0000054];GTP metabolic process [GO:0046039];mitotic sister chromatid segregation [GO:0000070];snRNA import into nucleus [GO:0061015];protein import into nucleus [GO:0006606];-;neural retina development [GO:0003407];retina development in camera-type eye [GO:0060041];GTPase activity [GO:0003924];magnesium ion binding [GO:0000287];GTP binding [GO:0005525];-;…
E7FE14	ATPase family AAA domain-containing 2B	100331225	atad2b	positive regulation of transcription by RNA polymerase II [GO:0045944];negative regulation of chromatin silencing [GO:0031936];-	ATPase activity [GO:0016887];ATP binding [GO:0005524];histone binding [GO:0042393];-;chromatin binding [GO:0003682]	nucleus [GO:0005634];-	positive regulation of transcription by RNA polymerase II [GO:0045944];negative regulation of chromatin silencing [GO:0031936];-;ATPase activity [GO:0016887];ATP binding [GO:0005524];histone binding [GO:0042393];-;chromatin binding [GO:0003682];nucleus [GO:0005634];-
A0A0G2KFQ1	IQ motif-containing GTPase-activating protein 3		iqgap3	convergent extension involved in gastrulation [GO:0060027];cell motility [GO:0048870];-;regulation of actin cytoskeleton organization [GO:0032956];signal transduction [GO:0007165]	actin filament binding [GO:0051015];GTPase activator activity [GO:0005096];calmodulin binding [GO:0005516];-	cytoplasm [GO:0005737];-	convergent extension involved in gastrulation [GO:0060027];cell motility [GO:0048870];-;regulation of actin cytoskeleton organization [GO:0032956];signal transduction [GO:0007165];actin filament binding [GO:0051015];GTPase activator activity [GO:0005096];calmodulin binding [GO:0005516];-;cytoplasm [GO:0005737];-
Q803B0	60 kDa chaperonin	282676	hspd1	fin regeneration [GO:0031101];protein refolding [GO:0042026];positive regulation of T cell activation [GO:0050870];T cell activation [GO:0042110];positive regulation of interferon-gamma production [GO:0032729];mitochondrial unfolded protein response [GO:0034514];tissue regeneration [GO:0042246];positive regulation of interferon-alpha production [GO:0032727];protein folding [GO:0006457];positive r…	ATPase activity [GO:0016887];ATP binding [GO:0005524];isomerase activity [GO:0016853];-;chaperone binding [GO:0051087]	mitochondrial inner membrane [GO:0005743];mitochondrial matrix [GO:0005759];-	fin regeneration [GO:0031101];protein refolding [GO:0042026];positive regulation of T cell activation [GO:0050870];T cell activation [GO:0042110];positive regulation of interferon-gamma production [GO:0032729];mitochondrial unfolded protein response [GO:0034514];tissue regeneration [GO:0042246];positive regulation of interferon-alpha production [GO:0032727];protein folding [GO:0006457];positive r…
F1QK71	DNA helicase		mcm5	DNA replication initiation [GO:0006270];negative regulation of apoptotic process [GO:0043066];pre-replicative complex assembly involved in nuclear cell cycle DNA replication [GO:0006267];mitotic cell cycle [GO:0000278];chordate embryonic development [GO:0043009];double-strand break repair via break-induced replication [GO:0000727];-	hydrolase activity [GO:0016787];ATP binding [GO:0005524];single-stranded DNA binding [GO:0003697];-;DNA helicase activity [GO:0003678];DNA replication origin binding [GO:0003688]	nucleus [GO:0005634];MCM complex [GO:0042555];-	DNA replication initiation [GO:0006270];negative regulation of apoptotic process [GO:0043066];pre-replicative complex assembly involved in nuclear cell cycle DNA replication [GO:0006267];mitotic cell cycle [GO:0000278];chordate embryonic development [GO:0043009];double-strand break repair via break-induced replication [GO:0000727];-;hydrolase activity [GO:0016787];ATP binding [GO:0005524];single-…
A0A2R8QSR4	Elongation factor 1-alpha		eef1a1l1	-	GTPase activity [GO:0003924];translation elongation factor activity [GO:0003746];GTP binding [GO:0005525]	-	-;GTPase activity [GO:0003924];translation elongation factor activity [GO:0003746];GTP binding [GO:0005525];-
Z4YIS0	-	-	-	-	-	-	-
Q8JHI0	ADP/ATP translocase	192321	slc25a5	mitochondrial ATP transmembrane transport [GO:1990544];mitochondrial ADP transmembrane transport [GO:0140021];-	ATP [GO:0005471];-	mitochondrial inner membrane [GO:0005743];integral component of membrane [GO:0016021];-	mitochondrial ATP transmembrane transport [GO:1990544];mitochondrial ADP transmembrane transport [GO:0140021];-;ATP [GO:0005471];-;mitochondrial inner membrane [GO:0005743];integral component of membrane [GO:0016021];-
Q6PGX4	Heat shock cognate 70	393586	hsc70	protein refolding [GO:0042026];cellular response to unfolded protein [GO:0034620];vesicle-mediated transport [GO:0016192];chaperone cofactor-dependent protein refolding [GO:0051085];-	ATPase activity [GO:0016887];-;ATP binding [GO:0005524];heat shock protein binding [GO:0031072];unfolded protein binding [GO:0051082];misfolded protein binding [GO:0051787];protein folding chaperone [GO:0044183]	cytosol [GO:0005829];plasma membrane [GO:0005886];-;cytoplasm [GO:0005737];nucleus [GO:0005634]	protein refolding [GO:0042026];cellular response to unfolded protein [GO:0034620];vesicle-mediated transport [GO:0016192];chaperone cofactor-dependent protein refolding [GO:0051085];-;ATPase activity [GO:0016887];-;ATP binding [GO:0005524];heat shock protein binding [GO:0031072];unfolded protein binding [GO:0051082];misfolded protein binding [GO:0051787];protein folding chaperone [GO:0044183];cyt…
F1Q603	BTAF1 RNA polymerase II, B-TFIID transcription factor-associated		btaf1	-	nucleosome-dependent ATPase activity [GO:0070615];ATP binding [GO:0005524];hydrolase activity [GO:0016787];-	nucleus [GO:0005634];-	-;nucleosome-dependent ATPase activity [GO:0070615];ATP binding [GO:0005524];hydrolase activity [GO:0016787];-;nucleus [GO:0005634];-
E7EXJ5	ATPase family AAA domain-containing 2		atad2	negative regulation of chromatin silencing [GO:0031936];positive regulation of transcription by RNA polymerase II [GO:0045944];chromatin organization [GO:0006325];-	ATPase activity [GO:0016887];ATP binding [GO:0005524];histone binding [GO:0042393];-;chromatin binding [GO:0003682]	nucleus [GO:0005634];-	negative regulation of chromatin silencing [GO:0031936];positive regulation of transcription by RNA polymerase II [GO:0045944];chromatin organization [GO:0006325];-;ATPase activity [GO:0016887];ATP binding [GO:0005524];histone binding [GO:0042393];-;chromatin binding [GO:0003682];nucleus [GO:0005634];-
Q6PI20	Histone H3.3	100331798336231394076406269550262	h3f3ah3f3b.1h3-5h3f3d	-	protein heterodimerization activity [GO:0046982];DNA binding [GO:0003677];-	-;nucleus [GO:0005634];nucleosome [GO:0000786]	-;protein heterodimerization activity [GO:0046982];DNA binding [GO:0003677];-;-;nucleus [GO:0005634];nucleosome [GO:0000786]
E7FE08	Tight junction protein 1b		tjp1b	-;positive regulation of blood-brain barrier permeability [GO:1905605];protein localization to cell-cell junction [GO:0150105];establishment of endothelial intestinal barrier [GO:0090557];synapse assembly [GO:0007416];gap junction assembly [GO:0016264];cell-cell junction organization [GO:0045216];cell-cell adhesion [GO:0098609]	cell adhesion molecule binding [GO:0050839];-	bicellular tight junction [GO:0005923];plasma membrane [GO:0005886];-	-;positive regulation of blood-brain barrier permeability [GO:1905605];protein localization to cell-cell junction [GO:0150105];establishment of endothelial intestinal barrier [GO:0090557];synapse assembly [GO:0007416];gap junction assembly [GO:0016264];cell-cell junction organization [GO:0045216];cell-cell adhesion [GO:0098609];cell adhesion molecule binding [GO:0050839];-;bicellular tight juncti…
Q0D294	Histone H4	767650		-	protein heterodimerization activity [GO:0046982];DNA binding [GO:0003677];-	-;nucleus [GO:0005634];nucleosome [GO:0000786]	-;protein heterodimerization activity [GO:0046982];DNA binding [GO:0003677];-;-;nucleus [GO:0005634];nucleosome [GO:0000786]
Q6DG67	ATP-citrate synthase	436922	aclya	citrate metabolic process [GO:0006101];acetyl-CoA biosynthetic process [GO:0006085];fatty acid biosynthetic process [GO:0006633];-	lyase activity [GO:0016829];ATP binding [GO:0005524];metal ion binding [GO:0046872];ATP citrate synthase activity [GO:0003878];-	cytosol [GO:0005829];-;mitochondrion [GO:0005739]	citrate metabolic process [GO:0006101];acetyl-CoA biosynthetic process [GO:0006085];fatty acid biosynthetic process [GO:0006633];-;lyase activity [GO:0016829];ATP binding [GO:0005524];metal ion binding [GO:0046872];ATP citrate synthase activity [GO:0003878];-;cytosol [GO:0005829];-;mitochondrion [GO:0005739]
Q8AY63	Creatine kinase	140744	ckbb	phosphocreatine biosynthetic process [GO:0046314];-	creatine kinase activity [GO:0004111];ATP binding [GO:0005524];kinase activity [GO:0016301];-	extracellular space [GO:0005615];-	phosphocreatine biosynthetic process [GO:0046314];-;creatine kinase activity [GO:0004111];ATP binding [GO:0005524];kinase activity [GO:0016301];-;extracellular space [GO:0005615];-
E7EXY4	Argonaute RISC catalytic component 2		ago2	pre-miRNA processing [GO:0031054];-;production of miRNAs involved in gene silencing by miRNA [GO:0035196];nucleate erythrocyte differentiation [GO:0043363];regulation of translation [GO:0006417]	miRNA binding [GO:0035198];pre-miRNA binding [GO:0070883];-	P-body [GO:0000932];-	pre-miRNA processing [GO:0031054];-;production of miRNAs involved in gene silencing by miRNA [GO:0035196];nucleate erythrocyte differentiation [GO:0043363];regulation of translation [GO:0006417];miRNA binding [GO:0035198];pre-miRNA binding [GO:0070883];-;P-body [GO:0000932];-
A0A2R8QFG7	AT-rich interactive domain 1Ab (SWI-like)		arid1ab	ATP-dependent chromatin remodeling [GO:0043044];positive regulation of transcription, DNA-templated [GO:0045893];regulation of transcription by RNA polymerase II [GO:0006357];-	DNA binding [GO:0003677];-	SWI/SNF complex [GO:0016514];nucleoplasm [GO:0005654];-;brahma complex [GO:0035060];nBAF complex [GO:0071565]	ATP-dependent chromatin remodeling [GO:0043044];positive regulation of transcription, DNA-templated [GO:0045893];regulation of transcription by RNA polymerase II [GO:0006357];-;DNA binding [GO:0003677];-;SWI/SNF complex [GO:0016514];nucleoplasm [GO:0005654];-;brahma complex [GO:0035060];nBAF complex [GO:0071565]
A0A0R4IKJ3	AT-rich interactive domain 1Aa (SWI-like)		arid1aa	ATP-dependent chromatin remodeling [GO:0043044];positive regulation of transcription, DNA-templated [GO:0045893];regulation of transcription by RNA polymerase II [GO:0006357];-	DNA binding [GO:0003677];-	SWI/SNF complex [GO:0016514];nucleoplasm [GO:0005654];-;brahma complex [GO:0035060];nBAF complex [GO:0071565]	ATP-dependent chromatin remodeling [GO:0043044];positive regulation of transcription, DNA-templated [GO:0045893];regulation of transcription by RNA polymerase II [GO:0006357];-;DNA binding [GO:0003677];-;SWI/SNF complex [GO:0016514];nucleoplasm [GO:0005654];-;brahma complex [GO:0035060];nBAF complex [GO:0071565]
A0A0R4IQI9	Cytoskeleton-associated protein 5	492614	ckap5	microtubule polymerization [GO:0046785];centrosome duplication [GO:0051298];mitotic spindle organization [GO:0007052];-;establishment or maintenance of microtubule cytoskeleton polarity [GO:0030951]	microtubule binding [GO:0008017];microtubule plus end polymerase [GO:0061863];-	kinetochore [GO:0000776];centrosome [GO:0005813];spindle pole [GO:0000922];-;cytoplasm [GO:0005737];condensed chromosome kinetochore [GO:0000777]	microtubule polymerization [GO:0046785];centrosome duplication [GO:0051298];mitotic spindle organization [GO:0007052];-;establishment or maintenance of microtubule cytoskeleton polarity [GO:0030951];microtubule binding [GO:0008017];microtubule plus end polymerase [GO:0061863];-;kinetochore [GO:0000776];centrosome [GO:0005813];spindle pole [GO:0000922];-;cytoplasm [GO:0005737];condensed chromosome…
A0A0G2L009	Dynein, cytoplasmic 1, heavy chain 1		dync1h1	camera-type eye photoreceptor cell differentiation [GO:0060219];myelination [GO:0042552];-;microtubule-based movement [GO:0007018];central nervous system myelination [GO:0022010]	dynein intermediate chain binding [GO:0045505];ATP-dependent microtubule motor activity, minus-end-directed [GO:0008569];dynein light intermediate chain binding [GO:0051959];-	dynein complex [GO:0030286];-	camera-type eye photoreceptor cell differentiation [GO:0060219];myelination [GO:0042552];-;microtubule-based movement [GO:0007018];central nervous system myelination [GO:0022010];dynein intermediate chain binding [GO:0045505];ATP-dependent microtubule motor activity, minus-end-directed [GO:0008569];dynein light intermediate chain binding [GO:0051959];-;dynein complex [GO:0030286];-
A5A4L9	FACT complex subunit	562348	supt16h	transcription elongation from RNA polymerase II promoter [GO:0006368];DNA replication [GO:0006260];DNA replication-independent nucleosome organization [GO:0034724];-;positive regulation of transcription elongation from RNA polymerase II promoter [GO:0032968];DNA repair [GO:0006281]	nucleosome binding [GO:0031491];-	FACT complex [GO:0035101];-	transcription elongation from RNA polymerase II promoter [GO:0006368];DNA replication [GO:0006260];DNA replication-independent nucleosome organization [GO:0034724];-;positive regulation of transcription elongation from RNA polymerase II promoter [GO:0032968];DNA repair [GO:0006281];nucleosome binding [GO:0031491];-;FACT complex [GO:0035101];-
Q6NYN3	Importin 7	321739	ipo7	protein import into nucleus [GO:0006606];-	small GTPase binding [GO:0031267];-	cytosol [GO:0005829];nuclear envelope [GO:0005635];-	protein import into nucleus [GO:0006606];-;small GTPase binding [GO:0031267];-;cytosol [GO:0005829];nuclear envelope [GO:0005635];-
Q71PD7	Histone H2A.V	252913	h2az2a	chromatin silencing [GO:0006342];-	protein heterodimerization activity [GO:0046982];DNA binding [GO:0003677];-	-;nucleus [GO:0005634];nucleosome [GO:0000786]	chromatin silencing [GO:0006342];-;protein heterodimerization activity [GO:0046982];DNA binding [GO:0003677];-;-;nucleus [GO:0005634];nucleosome [GO:0000786]
Q9I9E6	Trifunctional purine biosynthetic protein adenosine-3	58141	gart	camera-type eye development [GO:0043010];adenine biosynthetic process [GO:0046084];purine nucleotide biosynthetic process [GO:0006164];'de novo' IMP biosynthetic process [GO:0006189];chordate embryonic development [GO:0043009];-;pigmentation [GO:0043473]	ATP binding [GO:0005524];metal ion binding [GO:0046872];phosphoribosylamine-glycine ligase activity [GO:0004637];-;phosphoribosylglycinamide formyltransferase activity [GO:0004644];phosphoribosylformylglycinamidine cyclo-ligase activity [GO:0004641]	cytosol [GO:0005829];-	camera-type eye development [GO:0043010];adenine biosynthetic process [GO:0046084];purine nucleotide biosynthetic process [GO:0006164];'de novo' IMP biosynthetic process [GO:0006189];chordate embryonic development [GO:0043009];-;pigmentation [GO:0043473];ATP binding [GO:0005524];metal ion binding [GO:0046872];phosphoribosylamine-glycine ligase activity [GO:0004637];-;phosphoribosylglycinamide for…
Q6TNR9	Phosphoglycerate mutase		pgam1l	glycolytic process [GO:0006096];-	phosphoglycerate mutase activity [GO:0004619];-;bisphosphoglycerate mutase activity [GO:0004082];hydrolase activity [GO:0016787]	-	glycolytic process [GO:0006096];-;phosphoglycerate mutase activity [GO:0004619];-;bisphosphoglycerate mutase activity [GO:0004082];hydrolase activity [GO:0016787];-
Q803R6	DNA mismatch repair protein	406845	msh2	-;negative regulation of DNA recombination [GO:0045910];intrinsic apoptotic signaling pathway in response to DNA damage by p53 class mediator [GO:0042771];postreplication repair [GO:0006301];DNA recombination [GO:0006310];mismatch repair [GO:0006298];maintenance of DNA repeat elements [GO:0043570];somatic recombination of immunoglobulin genes involved in immune response [GO:0002204]	ATP binding [GO:0005524];double-strand/single-strand DNA junction binding [GO:0000406];guanine/thymine mispair binding [GO:0032137];-;ATPase activity, acting on DNA [GO:0008094]	MutSalpha complex [GO:0032301];-;MutSbeta complex [GO:0032302];mismatch repair complex [GO:0032300]	-;negative regulation of DNA recombination [GO:0045910];intrinsic apoptotic signaling pathway in response to DNA damage by p53 class mediator [GO:0042771];postreplication repair [GO:0006301];DNA recombination [GO:0006310];mismatch repair [GO:0006298];maintenance of DNA repeat elements [GO:0043570];somatic recombination of immunoglobulin genes involved in immune response [GO:0002204];ATP binding […
A0A2R8QE00	Si:ch211-189e2.3		si:ch211-189e2.3	-	-	integral component of membrane [GO:0016021]	-;-;integral component of membrane [GO:0016021]
Q6TEP2	-	-	-	-	-	-	-
Q6NWC3	40S ribosomal protein S2	406565	rps2	translation [GO:0006412];-	RNA binding [GO:0003723];structural constituent of ribosome [GO:0003735];-	cytosolic small ribosomal subunit [GO:0022627];-	translation [GO:0006412];-;RNA binding [GO:0003723];structural constituent of ribosome [GO:0003735];-;cytosolic small ribosomal subunit [GO:0022627];-
E7EZF3	-	-	-	-	-	-	-
F1QV31	Keratin 5	797351	krt5	fin regeneration [GO:0031101];-	-	keratin filament [GO:0045095];-	fin regeneration [GO:0031101];-;-;keratin filament [GO:0045095];-
A7MBY2	Zgc:171753 protein	560127	alyref	-	RNA binding [GO:0003723]	-	-;RNA binding [GO:0003723];-
F1QFJ8	Heterogeneous nuclear ribonucleoprotein H1,-like	321556	hnrnph1l	regulation of RNA splicing [GO:0043484];-	RNA binding [GO:0003723];-	ribonucleoprotein complex [GO:1990904];nucleoplasm [GO:0005654];-	regulation of RNA splicing [GO:0043484];-;RNA binding [GO:0003723];-;ribonucleoprotein complex [GO:1990904];nucleoplasm [GO:0005654];-
F1QFN3	Leucyl-tRNA synthetase		lars1b	leucyl-tRNA aminoacylation [GO:0006429];-	aminoacyl-tRNA editing activity [GO:0002161];leucine-tRNA ligase activity [GO:0004823];-;ATP binding [GO:0005524]	-	leucyl-tRNA aminoacylation [GO:0006429];-;aminoacyl-tRNA editing activity [GO:0002161];leucine-tRNA ligase activity [GO:0004823];-;ATP binding [GO:0005524];-
K4IAH1	-	-	-	-	-	-	-
B8A4D7	Ribosome-binding protein 1a	553448	rrbp1a	protein transport [GO:0015031];-	-	integral component of endoplasmic reticulum membrane [GO:0030176];-	protein transport [GO:0015031];-;-;integral component of endoplasmic reticulum membrane [GO:0030176];-
Q6PBW3	-	-	-	-	-	-	-
Q6PBY8	S-phase kinase-associated protein 1	393716	skp1	protein ubiquitination [GO:0016567];SCF-dependent proteasomal ubiquitin-dependent protein catabolic process [GO:0031146];-	cullin family protein binding [GO:0097602];kinase activity [GO:0016301];-	cytoplasm [GO:0005737];SCF ubiquitin ligase complex [GO:0019005];nucleus [GO:0005634];-	protein ubiquitination [GO:0016567];SCF-dependent proteasomal ubiquitin-dependent protein catabolic process [GO:0031146];-;cullin family protein binding [GO:0097602];kinase activity [GO:0016301];-;cytoplasm [GO:0005737];SCF ubiquitin ligase complex [GO:0019005];nucleus [GO:0005634];-
B3DKJ9	DNA polymerase		pold1	DNA-dependent DNA replication [GO:0006261];DNA replication [GO:0006260];nucleotide-excision repair, DNA gap filling [GO:0006297];base-excision repair, gap-filling [GO:0006287];DNA replication proofreading [GO:0045004];-	metal ion binding [GO:0046872];DNA binding [GO:0003677];4 iron, 4 sulfur cluster binding [GO:0051539];DNA-directed DNA polymerase activity [GO:0003887];-;3'-5'-exodeoxyribonuclease activity [GO:0008296];nucleotide binding [GO:0000166]	delta DNA polymerase complex [GO:0043625];-	DNA-dependent DNA replication [GO:0006261];DNA replication [GO:0006260];nucleotide-excision repair, DNA gap filling [GO:0006297];base-excision repair, gap-filling [GO:0006287];DNA replication proofreading [GO:0045004];-;metal ion binding [GO:0046872];DNA binding [GO:0003677];4 iron, 4 sulfur cluster binding [GO:0051539];DNA-directed DNA polymerase activity [GO:0003887];-;3'-5'-exodeoxyribonucleas…
F6P5X4	Importin 9		ipo9	protein import into nucleus [GO:0006606];-	small GTPase binding [GO:0031267];-	cytosol [GO:0005829];nuclear envelope [GO:0005635];-	protein import into nucleus [GO:0006606];-;small GTPase binding [GO:0031267];-;cytosol [GO:0005829];nuclear envelope [GO:0005635];-
Q7SZC2	-	-	-	-	-	-	-
Q05AL9	Zgc:153629 protein	768289	krt94	-	structural molecule activity [GO:0005198];-	intermediate filament [GO:0005882];-	-;structural molecule activity [GO:0005198];-;intermediate filament [GO:0005882];-
Q6NXA4	Interleukin enhancer-binding factor 3 homolog	321868	ilf3	defense response to virus [GO:0051607];-	DNA binding [GO:0003677];double-stranded RNA binding [GO:0003725];single-stranded RNA binding [GO:0003727];-;mRNA 3'-UTR AU-rich region binding [GO:0035925]	cytoplasm [GO:0005737];nucleolus [GO:0005730];-	defense response to virus [GO:0051607];-;DNA binding [GO:0003677];double-stranded RNA binding [GO:0003725];single-stranded RNA binding [GO:0003727];-;mRNA 3'-UTR AU-rich region binding [GO:0035925];cytoplasm [GO:0005737];nucleolus [GO:0005730];-
F1QQQ3	Phosvitin	30518	vtg3	cellular response to estrogen stimulus [GO:0071391];response to estradiol [GO:0032355];-	lipid transporter activity [GO:0005319];-;nutrient reservoir activity [GO:0045735]	-	cellular response to estrogen stimulus [GO:0071391];response to estradiol [GO:0032355];-;lipid transporter activity [GO:0005319];-;nutrient reservoir activity [GO:0045735];-
A2CEX6	Protein HIRA	568076	hira	transcription, DNA-templated [GO:0006351];DNA replication-independent nucleosome assembly [GO:0006336];regulation of transcription, DNA-templated [GO:0006355];-	-	HIR complex [GO:0000417];nucleus [GO:0005634];-	transcription, DNA-templated [GO:0006351];DNA replication-independent nucleosome assembly [GO:0006336];regulation of transcription, DNA-templated [GO:0006355];-;-;HIR complex [GO:0000417];nucleus [GO:0005634];-
Q1RLV3	Protein transport protein sec16		sec16a	protein transport [GO:0015031];COPII vesicle coating [GO:0048208];autophagy [GO:0006914];-	-	Golgi membrane [GO:0000139];endoplasmic reticulum membrane [GO:0005789];-	protein transport [GO:0015031];COPII vesicle coating [GO:0048208];autophagy [GO:0006914];-;-;Golgi membrane [GO:0000139];endoplasmic reticulum membrane [GO:0005789];-
F1QH12	Acetyl-CoA carboxylase	559403	acaca	fatty acid biosynthetic process [GO:0006633];malonyl-CoA biosynthetic process [GO:2001295];response to (R)-carnitine [GO:0061959];-	acetyl-CoA carboxylase activity [GO:0003989];metal ion binding [GO:0046872];-;ATP binding [GO:0005524]	-	fatty acid biosynthetic process [GO:0006633];malonyl-CoA biosynthetic process [GO:2001295];response to (R)-carnitine [GO:0061959];-;acetyl-CoA carboxylase activity [GO:0003989];metal ion binding [GO:0046872];-;ATP binding [GO:0005524];-
Q7T3L7	Cell division control protein 2	80973	cdk1	protein phosphorylation [GO:0006468];cell division [GO:0051301];regulation of mitotic cell cycle, embryonic [GO:0009794];G2/M transition of mitotic cell cycle [GO:0000086];-;mitotic G2 DNA damage checkpoint [GO:0007095]	cyclin-dependent protein serine/threonine kinase activity [GO:0004693];RNA polymerase II CTD heptapeptide repeat kinase activity [GO:0008353];ATP binding [GO:0005524];-	nucleus [GO:0005634];-	protein phosphorylation [GO:0006468];cell division [GO:0051301];regulation of mitotic cell cycle, embryonic [GO:0009794];G2/M transition of mitotic cell cycle [GO:0000086];-;mitotic G2 DNA damage checkpoint [GO:0007095];cyclin-dependent protein serine/threonine kinase activity [GO:0004693];RNA polymerase II CTD heptapeptide repeat kinase activity [GO:0008353];ATP binding [GO:0005524];-;nucleus [G…
A0A286YB68	Ribosome-binding protein 1b		rrbp1b	protein transport [GO:0015031];-	-	integral component of endoplasmic reticulum membrane [GO:0030176];-	protein transport [GO:0015031];-;-;integral component of endoplasmic reticulum membrane [GO:0030176];-
Q7ZV77	Proteasome subunit alpha type	326687	psma4	proteasomal ubiquitin-independent protein catabolic process [GO:0010499];proteasome-mediated ubiquitin-dependent protein catabolic process [GO:0043161];-	endopeptidase activity [GO:0004175];threonine-type endopeptidase activity [GO:0004298];-	proteasome core complex, alpha-subunit complex [GO:0019773];proteasome core complex [GO:0005839];-;cytoplasm [GO:0005737];nucleus [GO:0005634]	proteasomal ubiquitin-independent protein catabolic process [GO:0010499];proteasome-mediated ubiquitin-dependent protein catabolic process [GO:0043161];-;endopeptidase activity [GO:0004175];threonine-type endopeptidase activity [GO:0004298];-;proteasome core complex, alpha-subunit complex [GO:0019773];proteasome core complex [GO:0005839];-;cytoplasm [GO:0005737];nucleus [GO:0005634]
Q6PBY1	40S ribosomal protein S3a	337240	rps3a	chordate embryonic development [GO:0043009];translation [GO:0006412];-	structural constituent of ribosome [GO:0003735];-	cytosol [GO:0005829];cytosolic small ribosomal subunit [GO:0022627];-	chordate embryonic development [GO:0043009];translation [GO:0006412];-;structural constituent of ribosome [GO:0003735];-;cytosol [GO:0005829];cytosolic small ribosomal subunit [GO:0022627];-
X1WCS2	Myosin XVIIIAb		myo18ab	Golgi organization [GO:0007030];skeletal myofibril assembly [GO:0014866];muscle tissue morphogenesis [GO:0060415];-;cell-matrix adhesion [GO:0007160];skeletal muscle fiber development [GO:0048741]	actin filament binding [GO:0051015];ATP binding [GO:0005524];motor activity [GO:0003774];-	myosin complex [GO:0016459];-	Golgi organization [GO:0007030];skeletal myofibril assembly [GO:0014866];muscle tissue morphogenesis [GO:0060415];-;cell-matrix adhesion [GO:0007160];skeletal muscle fiber development [GO:0048741];actin filament binding [GO:0051015];ATP binding [GO:0005524];motor activity [GO:0003774];-;myosin complex [GO:0016459];-
F1RCN0	DNA (cytosine-5)-methyltransferase	30430	dnmt1	DNA methylation on cytosine [GO:0032776];DNA methylation [GO:0006306];cartilage development [GO:0051216];negative regulation of gene expression [GO:0010629];digestive tract development [GO:0048565];determination of left/right symmetry [GO:0007368];definitive hemopoiesis [GO:0060216];exocrine pancreas development [GO:0031017];granulocyte differentiation [GO:0030851];histone H3-K9 methylation [GO:0…	DNA binding [GO:0003677];zinc ion binding [GO:0008270];DNA (cytosine-5-)-methyltransferase activity, acting on CpG substrates [GO:0051718];-;chromatin binding [GO:0003682]	nucleus [GO:0005634];-	DNA methylation on cytosine [GO:0032776];DNA methylation [GO:0006306];cartilage development [GO:0051216];negative regulation of gene expression [GO:0010629];digestive tract development [GO:0048565];determination of left/right symmetry [GO:0007368];definitive hemopoiesis [GO:0060216];exocrine pancreas development [GO:0031017];granulocyte differentiation [GO:0030851];histone H3-K9 methylation [GO:0…
A0A2R8QJ78	Very low-density lipoprotein receptor		vldlr	cholesterol metabolic process [GO:0008203];lipid transport [GO:0006869];-	calcium ion binding [GO:0005509];very-low-density lipoprotein particle receptor activity [GO:0030229];-	-;clathrin-coated pit [GO:0005905];integral component of membrane [GO:0016021];very-low-density lipoprotein particle [GO:0034361]	cholesterol metabolic process [GO:0008203];lipid transport [GO:0006869];-;calcium ion binding [GO:0005509];very-low-density lipoprotein particle receptor activity [GO:0030229];-;-;clathrin-coated pit [GO:0005905];integral component of membrane [GO:0016021];very-low-density lipoprotein particle [GO:0034361]
X1WFY2	Slingshot protein phosphatase 2a	325085	ssh2a	negative regulation of actin filament polymerization [GO:0030837];actin cytoskeleton organization [GO:0030036];-	protein tyrosine phosphatase activity [GO:0004725];protein serine phosphatase activity [GO:0106306];protein tyrosine/serine/threonine phosphatase activity [GO:0008138];protein threonine phosphatase activity [GO:0106307];phosphoprotein phosphatase activity [GO:0004721];-;actin binding [GO:0003779]	cytoplasm [GO:0005737];cytoskeleton [GO:0005856];-	negative regulation of actin filament polymerization [GO:0030837];actin cytoskeleton organization [GO:0030036];-;protein tyrosine phosphatase activity [GO:0004725];protein serine phosphatase activity [GO:0106306];protein tyrosine/serine/threonine phosphatase activity [GO:0008138];protein threonine phosphatase activity [GO:0106307];phosphoprotein phosphatase activity [GO:0004721];-;actin binding […
A0A2R8QDC7	Actinin, alpha 4		actn4	-	calcium ion binding [GO:0005509];actin binding [GO:0003779]	-	-;calcium ion binding [GO:0005509];actin binding [GO:0003779];-
Q6PCR7	Eukaryotic translation initiation factor 3 subunit A	327515	eif3a	formation of cytoplasmic translation initiation complex [GO:0001732];translation reinitiation [GO:0002188];-	translation initiation factor activity [GO:0003743];mRNA binding [GO:0003729];-	eukaryotic translation initiation factor 3 complex, eIF3m [GO:0071541];eukaryotic translation initiation factor 3 complex, eIF3e [GO:0071540];eukaryotic 48S preinitiation complex [GO:0033290];eukaryotic translation initiation factor 3 complex [GO:0005852];eukaryotic 43S preinitiation complex [GO:0016282];multi-eIF complex [GO:0043614];-	formation of cytoplasmic translation initiation complex [GO:0001732];translation reinitiation [GO:0002188];-;translation initiation factor activity [GO:0003743];mRNA binding [GO:0003729];-;eukaryotic translation initiation factor 3 complex, eIF3m [GO:0071541];eukaryotic translation initiation factor 3 complex, eIF3e [GO:0071540];eukaryotic 48S preinitiation complex [GO:0033290];eukaryotic transla…
A0A2R8QL71	UDP-glucose glycoprotein glucosyltransferase 1		uggt1	ER-associated misfolded protein catabolic process [GO:0071712];protein N-linked glycosylation via asparagine [GO:0018279];-	UDP-glucose [GO:0003980];unfolded protein binding [GO:0051082];-	endoplasmic reticulum [GO:0005783];endoplasmic reticulum lumen [GO:0005788];-	ER-associated misfolded protein catabolic process [GO:0071712];protein N-linked glycosylation via asparagine [GO:0018279];-;UDP-glucose [GO:0003980];unfolded protein binding [GO:0051082];-;endoplasmic reticulum [GO:0005783];endoplasmic reticulum lumen [GO:0005788];-
A0A2R8QDP7	Origin recognition complex subunit 1		orc1	DNA replication initiation [GO:0006270];cilium assembly [GO:0060271];mitotic DNA replication checkpoint [GO:0033314];response to yeast [GO:0001878];chordate embryonic development [GO:0043009];-;regulation of multicellular organism growth [GO:0040014]	ATPase activity [GO:0016887];ATP binding [GO:0005524];chromatin binding [GO:0003682];-;DNA replication origin binding [GO:0003688]	nuclear origin of replication recognition complex [GO:0005664];-	DNA replication initiation [GO:0006270];cilium assembly [GO:0060271];mitotic DNA replication checkpoint [GO:0033314];response to yeast [GO:0001878];chordate embryonic development [GO:0043009];-;regulation of multicellular organism growth [GO:0040014];ATPase activity [GO:0016887];ATP binding [GO:0005524];chromatin binding [GO:0003682];-;DNA replication origin binding [GO:0003688];nuclear origin of…
F1QFL1	Methionine--tRNA ligase, cytoplasmic		mars1	tRNA aminoacylation for protein translation [GO:0006418];methionyl-tRNA aminoacylation [GO:0006431];glutathione metabolic process [GO:0006749];-	ATP binding [GO:0005524];methionine-tRNA ligase activity [GO:0004825];-	cytosol [GO:0005829];-	tRNA aminoacylation for protein translation [GO:0006418];methionyl-tRNA aminoacylation [GO:0006431];glutathione metabolic process [GO:0006749];-;ATP binding [GO:0005524];methionine-tRNA ligase activity [GO:0004825];-;cytosol [GO:0005829];-
Q6NV15	ATP-binding cassette, sub-family F (GCN20), member 1	406467	abcf1	-	ATPase-coupled transmembrane transporter activity [GO:0042626];ATP binding [GO:0005524]	-	-;ATPase-coupled transmembrane transporter activity [GO:0042626];ATP binding [GO:0005524];-
A0A2R8QJ70	SET nuclear proto-oncogene b		setb	neuromast development [GO:0048884];nucleosome assembly [GO:0006334];-	histone binding [GO:0042393];chromatin binding [GO:0003682];-	chromatin [GO:0000785];nucleus [GO:0005634];-	neuromast development [GO:0048884];nucleosome assembly [GO:0006334];-;histone binding [GO:0042393];chromatin binding [GO:0003682];-;chromatin [GO:0000785];nucleus [GO:0005634];-
A0A2R8QNF0	Transitional endoplasmic reticulum ATPase		vcp	cell cycle [GO:0007049];autophagy [GO:0006914];-	ATPase activity [GO:0016887];hydrolase activity [GO:0016787];ATP binding [GO:0005524];-;lipid binding [GO:0008289]	-	cell cycle [GO:0007049];autophagy [GO:0006914];-;ATPase activity [GO:0016887];hydrolase activity [GO:0016787];ATP binding [GO:0005524];-;lipid binding [GO:0008289];-
B3DH83	Coatomer subunit beta'		copb2	endoplasmic reticulum to Golgi vesicle-mediated transport [GO:0006888];notochord development [GO:0030903];retrograde vesicle-mediated transport, Golgi to endoplasmic reticulum [GO:0006890];somite development [GO:0061053];intra-Golgi vesicle-mediated transport [GO:0006891];intracellular protein transport [GO:0006886];-	structural molecule activity [GO:0005198];-	Golgi membrane [GO:0000139];-;COPI vesicle coat [GO:0030126]	endoplasmic reticulum to Golgi vesicle-mediated transport [GO:0006888];notochord development [GO:0030903];retrograde vesicle-mediated transport, Golgi to endoplasmic reticulum [GO:0006890];somite development [GO:0061053];intra-Golgi vesicle-mediated transport [GO:0006891];intracellular protein transport [GO:0006886];-;structural molecule activity [GO:0005198];-;Golgi membrane [GO:0000139];-;COPI …
Q6P3L3	78 kDa glucose-regulated protein		hspa5	protein refolding [GO:0042026];cellular response to unfolded protein [GO:0034620];response to hypoxia [GO:0001666];chaperone cofactor-dependent protein refolding [GO:0051085];response to yeast [GO:0001878];ubiquitin-dependent ERAD pathway [GO:0030433];endoplasmic reticulum unfolded protein response [GO:0030968];-	ATPase activity [GO:0016887];-;ATP binding [GO:0005524];heat shock protein binding [GO:0031072];unfolded protein binding [GO:0051082];misfolded protein binding [GO:0051787];protein folding chaperone [GO:0044183]	endoplasmic reticulum chaperone complex [GO:0034663];endoplasmic reticulum lumen [GO:0005788];extracellular region [GO:0005576];-;membrane [GO:0016020];cytoplasm [GO:0005737];nucleus [GO:0005634]	protein refolding [GO:0042026];cellular response to unfolded protein [GO:0034620];response to hypoxia [GO:0001666];chaperone cofactor-dependent protein refolding [GO:0051085];response to yeast [GO:0001878];ubiquitin-dependent ERAD pathway [GO:0030433];endoplasmic reticulum unfolded protein response [GO:0030968];-;ATPase activity [GO:0016887];-;ATP binding [GO:0005524];heat shock protein binding […
Q7SXU7	RNA helicase	393917	ddx39b	mRNA export from nucleus [GO:0006406];mRNA splicing, via spliceosome [GO:0000398];-	RNA binding [GO:0003723];RNA helicase activity [GO:0003724];-;ATP binding [GO:0005524]	-	mRNA export from nucleus [GO:0006406];mRNA splicing, via spliceosome [GO:0000398];-;RNA binding [GO:0003723];RNA helicase activity [GO:0003724];-;ATP binding [GO:0005524];-
A8WGC6	ATP synthase subunit beta	554135	atp5f1b	mitochondrial ATP synthesis coupled proton transport [GO:0042776];-	proton-transporting ATPase activity, rotational mechanism [GO:0046961];proton-transporting ATP synthase activity, rotational mechanism [GO:0046933];ATP binding [GO:0005524];-	mitochondrial proton-transporting ATP synthase complex [GO:0005753];proton-transporting ATP synthase complex, catalytic core F(1) [GO:0045261];-	mitochondrial ATP synthesis coupled proton transport [GO:0042776];-;proton-transporting ATPase activity, rotational mechanism [GO:0046961];proton-transporting ATP synthase activity, rotational mechanism [GO:0046933];ATP binding [GO:0005524];-;mitochondrial proton-transporting ATP synthase complex [GO:0005753];proton-transporting ATP synthase complex, catalytic core F(1) [GO:0045261];-
A0A0R4IMS9	DNA-directed RNA polymerase subunit	553347	polr2a	transcription by RNA polymerase II [GO:0006366];-	DNA-directed 5'-3' RNA polymerase activity [GO:0003899];DNA binding [GO:0003677];metal ion binding [GO:0046872];-	RNA polymerase II, core complex [GO:0005665];-	transcription by RNA polymerase II [GO:0006366];-;DNA-directed 5'-3' RNA polymerase activity [GO:0003899];DNA binding [GO:0003677];metal ion binding [GO:0046872];-;RNA polymerase II, core complex [GO:0005665];-
Q7ZU44	High density lipoprotein-binding protein (Vigilin)	794178	hdlbpa	cellular response to estrogen stimulus [GO:0071391];-	mRNA binding [GO:0003729];-	cytoplasm [GO:0005737];nucleus [GO:0005634];polysome [GO:0005844];-	cellular response to estrogen stimulus [GO:0071391];-;mRNA binding [GO:0003729];-;cytoplasm [GO:0005737];nucleus [GO:0005634];polysome [GO:0005844];-
Q7ZW39	Ribose-phosphate diphosphokinase	140620	prps1a	5-phosphoribose 1-diphosphate biosynthetic process [GO:0006015];purine nucleotide biosynthetic process [GO:0006164];nucleoside metabolic process [GO:0009116];-;ribonucleoside monophosphate biosynthetic process [GO:0009156]	ATP binding [GO:0005524];ribose phosphate diphosphokinase activity [GO:0004749];kinase activity [GO:0016301];-;magnesium ion binding [GO:0000287]	ribose phosphate diphosphokinase complex [GO:0002189];cytoplasm [GO:0005737];-	5-phosphoribose 1-diphosphate biosynthetic process [GO:0006015];purine nucleotide biosynthetic process [GO:0006164];nucleoside metabolic process [GO:0009116];-;ribonucleoside monophosphate biosynthetic process [GO:0009156];ATP binding [GO:0005524];ribose phosphate diphosphokinase activity [GO:0004749];kinase activity [GO:0016301];-;magnesium ion binding [GO:0000287];ribose phosphate diphosphokina…
Q1L8Z0	Nucleoporin 205		nup205	nuclear pore organization [GO:0006999];-	structural constituent of nuclear pore [GO:0017056];-	nuclear pore inner ring [GO:0044611];-	nuclear pore organization [GO:0006999];-;structural constituent of nuclear pore [GO:0017056];-;nuclear pore inner ring [GO:0044611];-
A5WVQ1	Cell cycle-associated protein 1b		caprin1b	cell differentiation [GO:0030154];negative regulation of translation [GO:0017148];-	RNA binding [GO:0003723];-	cytoplasm [GO:0005737];-	cell differentiation [GO:0030154];negative regulation of translation [GO:0017148];-;RNA binding [GO:0003723];-;cytoplasm [GO:0005737];-
P62247	40S ribosomal protein S8	407690	rps8	translation [GO:0006412];regulation of cell cycle [GO:0051726];maturation of SSU-rRNA from tricistronic rRNA transcript (SSU-rRNA, 5.8S rRNA, LSU-rRNA) [GO:0000462];chordate embryonic development [GO:0043009];-	structural constituent of ribosome [GO:0003735];-	cytosolic small ribosomal subunit [GO:0022627];-	translation [GO:0006412];regulation of cell cycle [GO:0051726];maturation of SSU-rRNA from tricistronic rRNA transcript (SSU-rRNA, 5.8S rRNA, LSU-rRNA) [GO:0000462];chordate embryonic development [GO:0043009];-;structural constituent of ribosome [GO:0003735];-;cytosolic small ribosomal subunit [GO:0022627];-
B0S7S1	-	-	-	-	-	-	-
Q6IQI6	60S ribosomal protein L11	415229	rpl11	erythrocyte differentiation [GO:0030218];-;hemoglobin biosynthetic process [GO:0042541];translation [GO:0006412];chordate embryonic development [GO:0043009];regulation of innate immune response [GO:0045088];erythrocyte development [GO:0048821];glucose homeostasis [GO:0042593];apoptotic process [GO:0006915];hemopoiesis [GO:0030097]	RNA binding [GO:0003723];structural constituent of ribosome [GO:0003735];-	cytosolic large ribosomal subunit [GO:0022625];-	erythrocyte differentiation [GO:0030218];-;hemoglobin biosynthetic process [GO:0042541];translation [GO:0006412];chordate embryonic development [GO:0043009];regulation of innate immune response [GO:0045088];erythrocyte development [GO:0048821];glucose homeostasis [GO:0042593];apoptotic process [GO:0006915];hemopoiesis [GO:0030097];RNA binding [GO:0003723];structural constituent of ribosome [GO:00…
E7FC99	Catenin, beta 2		ctnnb2	canonical Wnt signaling pathway [GO:0060070];determination of dorsal identity [GO:0048263];cell adhesion [GO:0007155];dorsal/ventral pattern formation [GO:0009953];positive regulation of transcription by RNA polymerase II [GO:0045944];dorsal/ventral axis specification [GO:0009950];-;convergent extension [GO:0060026]	nuclear hormone receptor binding [GO:0035257];protein phosphatase binding [GO:0019903];alpha-catenin binding [GO:0045294];cadherin binding [GO:0045296];transcription coactivator activity [GO:0003713];-	-;catenin complex [GO:0016342];nucleus [GO:0005634];adherens junction [GO:0005912]	canonical Wnt signaling pathway [GO:0060070];determination of dorsal identity [GO:0048263];cell adhesion [GO:0007155];dorsal/ventral pattern formation [GO:0009953];positive regulation of transcription by RNA polymerase II [GO:0045944];dorsal/ventral axis specification [GO:0009950];-;convergent extension [GO:0060026];nuclear hormone receptor binding [GO:0035257];protein phosphatase binding [GO:001…
F1QUQ0	Isoleucyl-tRNA synthetase	100001219	iars2	mitochondrial translation [GO:0032543];isoleucyl-tRNA aminoacylation [GO:0006428];-	isoleucine-tRNA ligase activity [GO:0004822];ATP binding [GO:0005524];tRNA binding [GO:0000049];aminoacyl-tRNA editing activity [GO:0002161];-	-;mitochondrion [GO:0005739]	mitochondrial translation [GO:0032543];isoleucyl-tRNA aminoacylation [GO:0006428];-;isoleucine-tRNA ligase activity [GO:0004822];ATP binding [GO:0005524];tRNA binding [GO:0000049];aminoacyl-tRNA editing activity [GO:0002161];-;-;mitochondrion [GO:0005739]
F1Q6G4	Protein phosphatase 1 regulatory subunit 9A-like B		ppp1r9alb	actin filament organization [GO:0007015];neuron projection development [GO:0031175];calcium-mediated signaling [GO:0019722];-	actin filament binding [GO:0051015];-	postsynaptic density [GO:0014069];dendrite [GO:0030425];actin cytoskeleton [GO:0015629];-;cytoplasm [GO:0005737]	actin filament organization [GO:0007015];neuron projection development [GO:0031175];calcium-mediated signaling [GO:0019722];-;actin filament binding [GO:0051015];-;postsynaptic density [GO:0014069];dendrite [GO:0030425];actin cytoskeleton [GO:0015629];-;cytoplasm [GO:0005737]
Q7ZVA0	WD40 repeat-containing protein SMU1	393168	smu1	regulation of alternative mRNA splicing, via spliceosome [GO:0000381];mRNA splicing, via spliceosome [GO:0000398];RNA splicing [GO:0008380];-	-	U2-type precatalytic spliceosome [GO:0071005];precatalytic spliceosome [GO:0071011];-;cytoplasm [GO:0005737];nucleus [GO:0005634];nuclear speck [GO:0016607]	regulation of alternative mRNA splicing, via spliceosome [GO:0000381];mRNA splicing, via spliceosome [GO:0000398];RNA splicing [GO:0008380];-;-;U2-type precatalytic spliceosome [GO:0071005];precatalytic spliceosome [GO:0071011];-;cytoplasm [GO:0005737];nucleus [GO:0005634];nuclear speck [GO:0016607]
Q6JWU9	Coatomer subunit alpha		copa	endoplasmic reticulum to Golgi vesicle-mediated transport [GO:0006888];notochord development [GO:0030903];retrograde vesicle-mediated transport, Golgi to endoplasmic reticulum [GO:0006890];somite development [GO:0061053];intra-Golgi vesicle-mediated transport [GO:0006891];intracellular protein transport [GO:0006886];-	structural molecule activity [GO:0005198];-	Golgi membrane [GO:0000139];-;COPI vesicle coat [GO:0030126]	endoplasmic reticulum to Golgi vesicle-mediated transport [GO:0006888];notochord development [GO:0030903];retrograde vesicle-mediated transport, Golgi to endoplasmic reticulum [GO:0006890];somite development [GO:0061053];intra-Golgi vesicle-mediated transport [GO:0006891];intracellular protein transport [GO:0006886];-;structural molecule activity [GO:0005198];-;Golgi membrane [GO:0000139];-;COPI …
Q7T1K0	60S ribosomal protein L17	336641	rpl17	cytoplasmic translation [GO:0002181];-	structural constituent of ribosome [GO:0003735];-	cytosolic large ribosomal subunit [GO:0022625];-	cytoplasmic translation [GO:0002181];-;structural constituent of ribosome [GO:0003735];-;cytosolic large ribosomal subunit [GO:0022625];-
Q7ZUV5	ZRAB1B, member RAS oncogene family a	394117	rab1ba	intracellular protein transport [GO:0006886];autophagosome assembly [GO:0000045];-	GTPase activity [GO:0003924];GTP binding [GO:0005525];-	-;endomembrane system [GO:0012505]	intracellular protein transport [GO:0006886];autophagosome assembly [GO:0000045];-;GTPase activity [GO:0003924];GTP binding [GO:0005525];-;-;endomembrane system [GO:0012505]
Q7ZU82	Kinesin-like protein	406257		microtubule-based movement [GO:0007018];-	ATPase activity [GO:0016887];ATP binding [GO:0005524];microtubule motor activity [GO:0003777];-;ATP-dependent microtubule motor activity [GO:1990939];microtubule binding [GO:0008017]	kinesin complex [GO:0005871];nucleus [GO:0005634];microtubule [GO:0005874];-	microtubule-based movement [GO:0007018];-;ATPase activity [GO:0016887];ATP binding [GO:0005524];microtubule motor activity [GO:0003777];-;ATP-dependent microtubule motor activity [GO:1990939];microtubule binding [GO:0008017];kinesin complex [GO:0005871];nucleus [GO:0005634];microtubule [GO:0005874];-
Q6P122	Dynamin GTPase	406525	dnm2b	muscle fiber development [GO:0048747];regulation of actin cytoskeleton organization [GO:0032956];chordate embryonic development [GO:0043009];-;endocytosis [GO:0006897];glomerular visceral epithelial cell development [GO:0072015];glomerular filtration [GO:0003094]	GTPase activity [GO:0003924];GTP binding [GO:0005525];-	cytoplasm [GO:0005737];microtubule [GO:0005874];-	muscle fiber development [GO:0048747];regulation of actin cytoskeleton organization [GO:0032956];chordate embryonic development [GO:0043009];-;endocytosis [GO:0006897];glomerular visceral epithelial cell development [GO:0072015];glomerular filtration [GO:0003094];GTPase activity [GO:0003924];GTP binding [GO:0005525];-;cytoplasm [GO:0005737];microtubule [GO:0005874];-
E7FAQ8	Heterogeneous nuclear ribonucleoprotein A1a		hnrnpa1a	-	mRNA 3'-UTR binding [GO:0003730]	-	-;mRNA 3'-UTR binding [GO:0003730];-
A0A286YAP4	Heat shock protein 90, beta (grp94), member 1		hsp90b1	otolith tethering [GO:0035889];response to hypoxia [GO:0001666];defense response to Gram-positive bacterium [GO:0050830];protein folding [GO:0006457];ubiquitin-dependent ERAD pathway [GO:0030433];-	ATPase activity [GO:0016887];ATP binding [GO:0005524];unfolded protein binding [GO:0051082];-	endoplasmic reticulum [GO:0005783];perinuclear region of cytoplasm [GO:0048471];-	otolith tethering [GO:0035889];response to hypoxia [GO:0001666];defense response to Gram-positive bacterium [GO:0050830];protein folding [GO:0006457];ubiquitin-dependent ERAD pathway [GO:0030433];-;ATPase activity [GO:0016887];ATP binding [GO:0005524];unfolded protein binding [GO:0051082];-;endoplasmic reticulum [GO:0005783];perinuclear region of cytoplasm [GO:0048471];-
F1QU62	Supervillin b		svilb	barbed-end actin filament capping [GO:0051016];actin polymerization or depolymerization [GO:0008154];actin filament severing [GO:0051014];-	actin filament binding [GO:0051015];phosphatidylinositol-4,5-bisphosphate binding [GO:0005546];-	cytoplasm [GO:0005737];-;actin cytoskeleton [GO:0015629]	barbed-end actin filament capping [GO:0051016];actin polymerization or depolymerization [GO:0008154];actin filament severing [GO:0051014];-;actin filament binding [GO:0051015];phosphatidylinositol-4,5-bisphosphate binding [GO:0005546];-;cytoplasm [GO:0005737];-;actin cytoskeleton [GO:0015629]
Q4KM23	DNA ligase		lig3	mitochondrial DNA repair [GO:0043504];lagging strand elongation [GO:0006273];DNA ligation [GO:0006266];DNA biosynthetic process [GO:0071897];DNA recombination [GO:0006310];-;base-excision repair, DNA ligation [GO:0006288];double-strand break repair via alternative nonhomologous end joining [GO:0097681]	DNA ligase (ATP) activity [GO:0003910];ATP binding [GO:0005524];DNA binding [GO:0003677];zinc ion binding [GO:0008270];-	DNA ligase III-XRCC1 complex [GO:0070421];cytoplasm [GO:0005737];-;mitochondrion [GO:0005739]	mitochondrial DNA repair [GO:0043504];lagging strand elongation [GO:0006273];DNA ligation [GO:0006266];DNA biosynthetic process [GO:0071897];DNA recombination [GO:0006310];-;base-excision repair, DNA ligation [GO:0006288];double-strand break repair via alternative nonhomologous end joining [GO:0097681];DNA ligase (ATP) activity [GO:0003910];ATP binding [GO:0005524];DNA binding [GO:0003677];zinc i…
Q7ZUY9	Dolichyl-diphosphooligosaccharide--protein glycotransferase	266797	stt3a	protein N-linked glycosylation via asparagine [GO:0018279];post-translational protein modification [GO:0043687];-	dolichyl-diphosphooligosaccharide-protein glycotransferase activity [GO:0004579];metal ion binding [GO:0046872];-	integral component of membrane [GO:0016021];-	protein N-linked glycosylation via asparagine [GO:0018279];post-translational protein modification [GO:0043687];-;dolichyl-diphosphooligosaccharide-protein glycotransferase activity [GO:0004579];metal ion binding [GO:0046872];-;integral component of membrane [GO:0016021];-
Q6PC14	60S ribosomal protein L23	336812	rpl23	translation [GO:0006412];-	structural constituent of ribosome [GO:0003735];large ribosomal subunit rRNA binding [GO:0070180];-	cytosolic large ribosomal subunit [GO:0022625];-	translation [GO:0006412];-;structural constituent of ribosome [GO:0003735];large ribosomal subunit rRNA binding [GO:0070180];-;cytosolic large ribosomal subunit [GO:0022625];-
Q8JHH3	40S ribosomal protein S5	192297	rps5	ribosomal small subunit assembly [GO:0000028];translation [GO:0006412];-	structural constituent of ribosome [GO:0003735];rRNA binding [GO:0019843];mRNA binding [GO:0003729];-	-;cytosolic small ribosomal subunit [GO:0022627];ribosome [GO:0005840]	ribosomal small subunit assembly [GO:0000028];translation [GO:0006412];-;structural constituent of ribosome [GO:0003735];rRNA binding [GO:0019843];mRNA binding [GO:0003729];-;-;cytosolic small ribosomal subunit [GO:0022627];ribosome [GO:0005840]
F1QFV2	Heterogeneous nuclear ribonucleoprotein A1b		hnrnpa1b	-	RNA binding [GO:0003723]	-	-;RNA binding [GO:0003723];-
Q1LWM1	Tyrosine--tRNA ligase		yars1	tyrosyl-tRNA aminoacylation [GO:0006437];-	tyrosine-tRNA ligase activity [GO:0004831];ATP binding [GO:0005524];-	cytoplasm [GO:0005737];-	tyrosyl-tRNA aminoacylation [GO:0006437];-;tyrosine-tRNA ligase activity [GO:0004831];ATP binding [GO:0005524];-;cytoplasm [GO:0005737];-
A0A2R8Q0U0	Si:dkey-108k21.21	100332815	si:dkey-108k21.21	nucleosome positioning [GO:0016584];negative regulation of DNA recombination [GO:0045910];negative regulation of chromatin silencing [GO:0031936];chromosome condensation [GO:0030261];-;nucleosome assembly [GO:0006334]	double-stranded DNA binding [GO:0003690];nucleosomal DNA binding [GO:0031492];-	-;nucleus [GO:0005634];nucleosome [GO:0000786]	nucleosome positioning [GO:0016584];negative regulation of DNA recombination [GO:0045910];negative regulation of chromatin silencing [GO:0031936];chromosome condensation [GO:0030261];-;nucleosome assembly [GO:0006334];double-stranded DNA binding [GO:0003690];nucleosomal DNA binding [GO:0031492];-;-;nucleus [GO:0005634];nucleosome [GO:0000786]
A0A2R8RYQ3	Calmodulin		calm2a	-	calcium ion binding [GO:0005509];enzyme regulator activity [GO:0030234]	-	-;calcium ion binding [GO:0005509];enzyme regulator activity [GO:0030234];-
F1QZA5	26S proteasome non-ATPase regulatory subunit 6		psmd6	lens fiber cell differentiation [GO:0070306];proteasome-mediated ubiquitin-dependent protein catabolic process [GO:0043161];-	enzyme regulator activity [GO:0030234];-	-;proteasome regulatory particle [GO:0005838]	lens fiber cell differentiation [GO:0070306];proteasome-mediated ubiquitin-dependent protein catabolic process [GO:0043161];-;enzyme regulator activity [GO:0030234];-;-;proteasome regulatory particle [GO:0005838]
Q7ZVB5	Small nuclear ribonucleoprotein Sm D3	327011	snrpd3l	spliceosomal snRNP assembly [GO:0000387];-	RNA binding [GO:0003723];-	-;U5 snRNP [GO:0005682];U12-type spliceosomal complex [GO:0005689];catalytic step 2 spliceosome [GO:0071013];SMN-Sm protein complex [GO:0034719];spliceosomal tri-snRNP complex [GO:0097526];pICln-Sm protein complex [GO:0034715];precatalytic spliceosome [GO:0071011];U1 snRNP [GO:0005685];U4 snRNP [GO:0005687];commitment complex [GO:0000243];U2 snRNP [GO:0005686]	spliceosomal snRNP assembly [GO:0000387];-;RNA binding [GO:0003723];-;-;U5 snRNP [GO:0005682];U12-type spliceosomal complex [GO:0005689];catalytic step 2 spliceosome [GO:0071013];SMN-Sm protein complex [GO:0034719];spliceosomal tri-snRNP complex [GO:0097526];pICln-Sm protein complex [GO:0034715];precatalytic spliceosome [GO:0071011];U1 snRNP [GO:0005685];U4 snRNP [GO:0005687];commitment complex […
Q9W792	CCT-alpha	30477	tcp1	protein folding [GO:0006457];Kupffer's vesicle development [GO:0070121];-	ATPase activity [GO:0016887];ATP binding [GO:0005524];unfolded protein binding [GO:0051082];-	chaperonin-containing T-complex [GO:0005832];-	protein folding [GO:0006457];Kupffer's vesicle development [GO:0070121];-;ATPase activity [GO:0016887];ATP binding [GO:0005524];unfolded protein binding [GO:0051082];-;chaperonin-containing T-complex [GO:0005832];-
Q1L8Q7	60S ribosomal protein L30		rpl30	-	RNA binding [GO:0003723];structural constituent of ribosome [GO:0003735];-	cytosolic large ribosomal subunit [GO:0022625];-	-;RNA binding [GO:0003723];structural constituent of ribosome [GO:0003735];-;cytosolic large ribosomal subunit [GO:0022625];-
Q6Q421	40S ribosomal protein S15	337148	rps15	ribosomal small subunit assembly [GO:0000028];chordate embryonic development [GO:0043009];translation [GO:0006412];-	RNA binding [GO:0003723];structural constituent of ribosome [GO:0003735];-	cytosolic small ribosomal subunit [GO:0022627];-	ribosomal small subunit assembly [GO:0000028];chordate embryonic development [GO:0043009];translation [GO:0006412];-;RNA binding [GO:0003723];structural constituent of ribosome [GO:0003735];-;cytosolic small ribosomal subunit [GO:0022627];-
X1WCS8	Si:ch1073-55a19.2		ranbp2	apical protein localization [GO:0045176];protein folding [GO:0006457];positive regulation of GTPase activity [GO:0043547];-;NLS-bearing protein import into nucleus [GO:0006607];cell projection assembly [GO:0030031]	metal ion binding [GO:0046872];peptidyl-prolyl cis-trans isomerase activity [GO:0003755];SUMO ligase activity [GO:0061665];-	cytoplasm [GO:0005737];annulate lamellae [GO:0005642];nuclear pore [GO:0005643];-	apical protein localization [GO:0045176];protein folding [GO:0006457];positive regulation of GTPase activity [GO:0043547];-;NLS-bearing protein import into nucleus [GO:0006607];cell projection assembly [GO:0030031];metal ion binding [GO:0046872];peptidyl-prolyl cis-trans isomerase activity [GO:0003755];SUMO ligase activity [GO:0061665];-;cytoplasm [GO:0005737];annulate lamellae [GO:0005642];nucle…
E9QB18	Nucleolin		ncl	rRNA processing [GO:0006364];heart looping [GO:0001947];rRNA transcription [GO:0009303];-	DNA binding [GO:0003677];mRNA binding [GO:0003729];-	ribonucleoprotein complex [GO:1990904];nucleolus [GO:0005730];-;cytoplasm [GO:0005737];nucleus [GO:0005634]	rRNA processing [GO:0006364];heart looping [GO:0001947];rRNA transcription [GO:0009303];-;DNA binding [GO:0003677];mRNA binding [GO:0003729];-;ribonucleoprotein complex [GO:1990904];nucleolus [GO:0005730];-;cytoplasm [GO:0005737];nucleus [GO:0005634]
F8W4M8	Junction plakoglobin		jupb	desmosome assembly [GO:0002159];cell adhesion [GO:0007155];positive regulation of transcription by RNA polymerase II [GO:0045944];-	nuclear hormone receptor binding [GO:0035257];protein phosphatase binding [GO:0019903];alpha-catenin binding [GO:0045294];cadherin binding [GO:0045296];transcription coactivator activity [GO:0003713];-;structural molecule activity [GO:0005198]	desmosome [GO:0030057];adherens junction [GO:0005912];-;cytoplasm [GO:0005737];catenin complex [GO:0016342]	desmosome assembly [GO:0002159];cell adhesion [GO:0007155];positive regulation of transcription by RNA polymerase II [GO:0045944];-;nuclear hormone receptor binding [GO:0035257];protein phosphatase binding [GO:0019903];alpha-catenin binding [GO:0045294];cadherin binding [GO:0045296];transcription coactivator activity [GO:0003713];-;structural molecule activity [GO:0005198];desmosome [GO:0030057];…
Q7ZSY6	Metallothionein-2	100174951	mt2	positive regulation of cell migration involved in sprouting angiogenesis [GO:0090050];angiogenesis [GO:0001525];response to copper ion [GO:0046688];positive regulation of vascular endothelial growth factor production [GO:0010575];response to zinc ion [GO:0010043];response to methylmercury [GO:0051597];response to metal ion [GO:0010038];response to cadmium ion [GO:0046686];-	metal ion binding [GO:0046872];-	-	positive regulation of cell migration involved in sprouting angiogenesis [GO:0090050];angiogenesis [GO:0001525];response to copper ion [GO:0046688];positive regulation of vascular endothelial growth factor production [GO:0010575];response to zinc ion [GO:0010043];response to methylmercury [GO:0051597];response to metal ion [GO:0010038];response to cadmium ion [GO:0046686];-;metal ion binding [GO:…
Q08C78	Transcription factor BTF3	556625	btf3	-	-	cytosol [GO:0005829];nascent polypeptide-associated complex [GO:0005854];polysomal ribosome [GO:0042788]	-;-;cytosol [GO:0005829];nascent polypeptide-associated complex [GO:0005854];polysomal ribosome [GO:0042788]
Q5XJ10	Glyceraldehyde-3-phosphate dehydrogenase	317743	gapdh	microtubule cytoskeleton organization [GO:0000226];peptidyl-cysteine S-trans-nitrosylation [GO:0035606];neuron apoptotic process [GO:0051402];glycolytic process [GO:0006096];protein stabilization [GO:0050821];glucose metabolic process [GO:0006006];-	NAD binding [GO:0051287];peptidyl-cysteine S-nitrosylase activity [GO:0035605];NADP binding [GO:0050661];glyceraldehyde-3-phosphate dehydrogenase (NAD+) (phosphorylating) activity [GO:0004365];-;microtubule binding [GO:0008017]	cytosol [GO:0005829];-;cytoplasm [GO:0005737];microtubule cytoskeleton [GO:0015630];nucleus [GO:0005634]	microtubule cytoskeleton organization [GO:0000226];peptidyl-cysteine S-trans-nitrosylation [GO:0035606];neuron apoptotic process [GO:0051402];glycolytic process [GO:0006096];protein stabilization [GO:0050821];glucose metabolic process [GO:0006006];-;NAD binding [GO:0051287];peptidyl-cysteine S-nitrosylase activity [GO:0035605];NADP binding [GO:0050661];glyceraldehyde-3-phosphate dehydrogenase (NA…
E7EXT3	Alpha-1,4 glucan phosphorylase	393444	pygmb	glycogen catabolic process [GO:0005980];carbohydrate storage [GO:0052576];skeletal muscle fiber development [GO:0048741];-	linear malto-oligosaccharide phosphorylase activity [GO:0102250];glycogen phosphorylase activity [GO:0008184];pyridoxal phosphate binding [GO:0030170];-;SHG alpha-glucan phosphorylase activity [GO:0102499]	cytoplasm [GO:0005737];-	glycogen catabolic process [GO:0005980];carbohydrate storage [GO:0052576];skeletal muscle fiber development [GO:0048741];-;linear malto-oligosaccharide phosphorylase activity [GO:0102250];glycogen phosphorylase activity [GO:0008184];pyridoxal phosphate binding [GO:0030170];-;SHG alpha-glucan phosphorylase activity [GO:0102499];cytoplasm [GO:0005737];-
Q6DRD6	Splicing factor 3b subunit 1, 155kDa		sf3b1	hematopoietic stem cell differentiation [GO:0060218];regulation of apoptotic process [GO:0042981];definitive hemopoiesis [GO:0060216];myeloid cell development [GO:0061515];melanocyte differentiation [GO:0030318];neural crest cell development [GO:0014032];spliceosomal complex assembly [GO:0000245];-	mRNA binding [GO:0003729];-	U12-type spliceosomal complex [GO:0005689];catalytic step 2 spliceosome [GO:0071013];U2-type prespliceosome [GO:0071004];-;U2 snRNP [GO:0005686]	hematopoietic stem cell differentiation [GO:0060218];regulation of apoptotic process [GO:0042981];definitive hemopoiesis [GO:0060216];myeloid cell development [GO:0061515];melanocyte differentiation [GO:0030318];neural crest cell development [GO:0014032];spliceosomal complex assembly [GO:0000245];-;mRNA binding [GO:0003729];-;U12-type spliceosomal complex [GO:0005689];catalytic step 2 spliceosome…
F1QQA2	DNA-directed RNA polymerase subunit beta	562329	polr3b	exocrine pancreas development [GO:0031017];tRNA transcription [GO:0009304];digestive tract development [GO:0048565];-	metal ion binding [GO:0046872];DNA binding [GO:0003677];-;DNA-directed 5'-3' RNA polymerase activity [GO:0003899];ribonucleoside binding [GO:0032549]	RNA polymerase III complex [GO:0005666];-	exocrine pancreas development [GO:0031017];tRNA transcription [GO:0009304];digestive tract development [GO:0048565];-;metal ion binding [GO:0046872];DNA binding [GO:0003677];-;DNA-directed 5'-3' RNA polymerase activity [GO:0003899];ribonucleoside binding [GO:0032549];RNA polymerase III complex [GO:0005666];-
F8W411	RAD50 homolog, double strand break repair protein	553029	rad50	chromosome organization involved in meiotic cell cycle [GO:0070192];telomere maintenance via telomerase [GO:0007004];telomere maintenance via recombination [GO:0000722];nucleic acid phosphodiester bond hydrolysis [GO:0090305];-;double-strand break repair [GO:0006302];DNA duplex unwinding [GO:0032508]	ATPase activity [GO:0016887];G-quadruplex DNA binding [GO:0051880];ATP binding [GO:0005524];metal ion binding [GO:0046872];double-stranded telomeric DNA binding [GO:0003691];-;single-stranded telomeric DNA binding [GO:0043047]	Mre11 complex [GO:0030870];condensed nuclear chromosome [GO:0000794];-	chromosome organization involved in meiotic cell cycle [GO:0070192];telomere maintenance via telomerase [GO:0007004];telomere maintenance via recombination [GO:0000722];nucleic acid phosphodiester bond hydrolysis [GO:0090305];-;double-strand break repair [GO:0006302];DNA duplex unwinding [GO:0032508];ATPase activity [GO:0016887];G-quadruplex DNA binding [GO:0051880];ATP binding [GO:0005524];metal…
Q9PVF8	Catenin (Cadherin-associated protein), alpha	30741	ctnna1	epithelial cell-cell adhesion [GO:0090136];cell migration [GO:0016477];actin filament organization [GO:0007015];tissue homeostasis [GO:0001894];-;cell-cell adhesion [GO:0098609]	actin filament binding [GO:0051015];beta-catenin binding [GO:0008013];cadherin binding [GO:0045296];-;structural molecule activity [GO:0005198]	cytosol [GO:0005829];-;cell cortex [GO:0005938];adherens junction [GO:0005912];actin cytoskeleton [GO:0015629];microvillus [GO:0005902];catenin complex [GO:0016342]	epithelial cell-cell adhesion [GO:0090136];cell migration [GO:0016477];actin filament organization [GO:0007015];tissue homeostasis [GO:0001894];-;cell-cell adhesion [GO:0098609];actin filament binding [GO:0051015];beta-catenin binding [GO:0008013];cadherin binding [GO:0045296];-;structural molecule activity [GO:0005198];cytosol [GO:0005829];-;cell cortex [GO:0005938];adherens junction [GO:0005912…
B0S6Z1	DEAH box protein 9		dhx9	regulation of mRNA processing [GO:0050684];positive regulation of transcription by RNA polymerase II [GO:0045944];-;DNA-templated transcription, termination [GO:0006353];response to virus [GO:0009615]	ATP binding [GO:0005524];double-stranded RNA binding [GO:0003725];3'-5' DNA helicase activity [GO:0043138];RNA binding [GO:0003723];3'-5' DNA/RNA helicase activity [GO:0033679];-;RNA helicase activity [GO:0003724]	ribonucleoprotein complex [GO:1990904];nucleolus [GO:0005730];-;cytoplasm [GO:0005737];nucleus [GO:0005634]	regulation of mRNA processing [GO:0050684];positive regulation of transcription by RNA polymerase II [GO:0045944];-;DNA-templated transcription, termination [GO:0006353];response to virus [GO:0009615];ATP binding [GO:0005524];double-stranded RNA binding [GO:0003725];3'-5' DNA helicase activity [GO:0043138];RNA binding [GO:0003723];3'-5' DNA/RNA helicase activity [GO:0033679];-;RNA helicase activi…
F1QBD7	Kinesin family member 4		kif4	microtubule-based movement [GO:0007018];mitotic spindle organization [GO:0007052];-	ATP-dependent microtubule motor activity [GO:1990939];-;microtubule binding [GO:0008017];ATP binding [GO:0005524]	-	microtubule-based movement [GO:0007018];mitotic spindle organization [GO:0007052];-;ATP-dependent microtubule motor activity [GO:1990939];-;microtubule binding [GO:0008017];ATP binding [GO:0005524];-
Q7ZW82	Guanine nucleotide-binding protein (G protein), alpha-inhibiting activity polypeptide a	323509	gnaia	adenylate cyclase-modulating G protein-coupled receptor signaling pathway [GO:0007188];-	-;G-protein beta/gamma-subunit complex binding [GO:0031683];G protein-coupled receptor binding [GO:0001664];GTPase activity [GO:0003924];G protein-coupled serotonin receptor binding [GO:0031821];GTP binding [GO:0005525]	heterotrimeric G-protein complex [GO:0005834];-	adenylate cyclase-modulating G protein-coupled receptor signaling pathway [GO:0007188];-;-;G-protein beta/gamma-subunit complex binding [GO:0031683];G protein-coupled receptor binding [GO:0001664];GTPase activity [GO:0003924];G protein-coupled serotonin receptor binding [GO:0031821];GTP binding [GO:0005525];heterotrimeric G-protein complex [GO:0005834];-
B0S8I3	Exportin-4		xpo4	-	nuclear export signal receptor activity [GO:0005049];-	nucleus [GO:0005634];-	-;nuclear export signal receptor activity [GO:0005049];-;nucleus [GO:0005634];-
A5WVL9	Non-specific serine/threonine protein kinase	558314	dapk1	positive regulation of apoptotic process [GO:0043065];apoptotic process [GO:0006915];intracellular signal transduction [GO:0035556];-	ATP binding [GO:0005524];protein serine/threonine kinase activity [GO:0004674];-;protein serine kinase activity [GO:0106310];protein threonine kinase activity [GO:0106311]	cytoplasm [GO:0005737];nucleus [GO:0005634];-	positive regulation of apoptotic process [GO:0043065];apoptotic process [GO:0006915];intracellular signal transduction [GO:0035556];-;ATP binding [GO:0005524];protein serine/threonine kinase activity [GO:0004674];-;protein serine kinase activity [GO:0106310];protein threonine kinase activity [GO:0106311];cytoplasm [GO:0005737];nucleus [GO:0005634];-
Q8JHI1	Kinesin-like protein		kif11	angiogenesis [GO:0001525];cell division [GO:0051301];regulation of cell cycle [GO:0051726];mitotic spindle assembly [GO:0090307];neurogenesis [GO:0022008];-;microtubule-based movement [GO:0007018]	ATP binding [GO:0005524];microtubule binding [GO:0008017];ATP-dependent microtubule motor activity, plus-end-directed [GO:0008574];-	spindle microtubule [GO:0005876];nucleus [GO:0005634];-	angiogenesis [GO:0001525];cell division [GO:0051301];regulation of cell cycle [GO:0051726];mitotic spindle assembly [GO:0090307];neurogenesis [GO:0022008];-;microtubule-based movement [GO:0007018];ATP binding [GO:0005524];microtubule binding [GO:0008017];ATP-dependent microtubule motor activity, plus-end-directed [GO:0008574];-;spindle microtubule [GO:0005876];nucleus [GO:0005634];-
Q6AXJ2	Eukaryotic translation initiation factor 3 subunit H-A	445306	eif3ha	formation of cytoplasmic translation initiation complex [GO:0001732];vasculature development [GO:0001944];lateral line development [GO:0048882];brain development [GO:0007420];-;regulation of translation [GO:0006417];translational initiation [GO:0006413]	metallopeptidase activity [GO:0008237];translation initiation factor activity [GO:0003743];isopeptidase activity [GO:0070122];-	cytosol [GO:0005829];eukaryotic 48S preinitiation complex [GO:0033290];eukaryotic translation initiation factor 3 complex [GO:0005852];eukaryotic 43S preinitiation complex [GO:0016282];-;polysomal ribosome [GO:0042788]	formation of cytoplasmic translation initiation complex [GO:0001732];vasculature development [GO:0001944];lateral line development [GO:0048882];brain development [GO:0007420];-;regulation of translation [GO:0006417];translational initiation [GO:0006413];metallopeptidase activity [GO:0008237];translation initiation factor activity [GO:0003743];isopeptidase activity [GO:0070122];-;cytosol [GO:00058…
Q568L3	Sf3a3 protein		sf3a3	hematopoietic stem cell differentiation [GO:0060218];mRNA splicing, via spliceosome [GO:0000398];-	RNA binding [GO:0003723];zinc ion binding [GO:0008270];-	spliceosomal complex [GO:0005681];-	hematopoietic stem cell differentiation [GO:0060218];mRNA splicing, via spliceosome [GO:0000398];-;RNA binding [GO:0003723];zinc ion binding [GO:0008270];-;spliceosomal complex [GO:0005681];-
Q6P2T5	Arp2/3 complex 34 kDa subunit	327068	arpc2	actin filament polymerization [GO:0030041];Arp2/3 complex-mediated actin nucleation [GO:0034314];-	actin filament binding [GO:0051015];structural constituent of cytoskeleton [GO:0005200];-	cytoplasm [GO:0005737];Arp2/3 protein complex [GO:0005885];cell projection [GO:0042995];-	actin filament polymerization [GO:0030041];Arp2/3 complex-mediated actin nucleation [GO:0034314];-;actin filament binding [GO:0051015];structural constituent of cytoskeleton [GO:0005200];-;cytoplasm [GO:0005737];Arp2/3 protein complex [GO:0005885];cell projection [GO:0042995];-
Q6P3L0	Major vault protein	373081	mvp	neuron projection regeneration [GO:0031102];eye development [GO:0001654];brain development [GO:0007420];-	-	cytoplasm [GO:0005737];nucleus [GO:0005634];-	neuron projection regeneration [GO:0031102];eye development [GO:0001654];brain development [GO:0007420];-;-;cytoplasm [GO:0005737];nucleus [GO:0005634];-
F1QD11	Bromodomain adjacent to zinc finger domain, 1A		baz1a	-	metal ion binding [GO:0046872];-	nucleus [GO:0005634];-	-;metal ion binding [GO:0046872];-;nucleus [GO:0005634];-
F1Q5P6	Replication factor C subunit 1	100037336	rfc1	DNA replication [GO:0006260];DNA repair [GO:0006281];-	ATP binding [GO:0005524];DNA clamp loader activity [GO:0003689];-	nucleus [GO:0005634];DNA replication factor C complex [GO:0005663];-	DNA replication [GO:0006260];DNA repair [GO:0006281];-;ATP binding [GO:0005524];DNA clamp loader activity [GO:0003689];-;nucleus [GO:0005634];DNA replication factor C complex [GO:0005663];-
A0A2R8RKP9	-	-	-	-	-	-	-
A3KNN5	26S proteasome regulatory subunit RPN11	799058	psmd14	response to yeast [GO:0001878];protein deubiquitination [GO:0016579];proteasome-mediated ubiquitin-dependent protein catabolic process [GO:0043161];-	metallopeptidase activity [GO:0008237];Lys63-specific deubiquitinase activity [GO:0061578];isopeptidase activity [GO:0070122];-;proteasome binding [GO:0070628];thiol-dependent deubiquitinase [GO:0004843]	proteasome regulatory particle, lid subcomplex [GO:0008541];-	response to yeast [GO:0001878];protein deubiquitination [GO:0016579];proteasome-mediated ubiquitin-dependent protein catabolic process [GO:0043161];-;metallopeptidase activity [GO:0008237];Lys63-specific deubiquitinase activity [GO:0061578];isopeptidase activity [GO:0070122];-;proteasome binding [GO:0070628];thiol-dependent deubiquitinase [GO:0004843];proteasome regulatory particle, lid subcomple…
Q6TH32	Cofilin 1	321496	cfl1	-;cilium assembly [GO:0060271];actin filament depolymerization [GO:0030042];actin filament organization [GO:0007015];determination of heart left/right asymmetry [GO:0061371];cell projection organization [GO:0030030];cell motility [GO:0048870];actin filament severing [GO:0051014];actin filament fragmentation [GO:0030043];cell-cell adhesion involved in gastrulation [GO:0070586];epiboly involved in …	actin filament binding [GO:0051015];-	actin cytoskeleton [GO:0015629];-;membrane [GO:0016020];cytoplasm [GO:0005737];nucleus [GO:0005634]	-;cilium assembly [GO:0060271];actin filament depolymerization [GO:0030042];actin filament organization [GO:0007015];determination of heart left/right asymmetry [GO:0061371];cell projection organization [GO:0030030];cell motility [GO:0048870];actin filament severing [GO:0051014];actin filament fragmentation [GO:0030043];cell-cell adhesion involved in gastrulation [GO:0070586];epiboly involved in …
Q7ZW07	Nucleoporin 155	393125	nup155	protein import into nucleus [GO:0006606];transcription-dependent tethering of RNA polymerase II gene DNA at nuclear periphery [GO:0000972];protein localization to nuclear inner membrane [GO:0036228];-;RNA export from nucleus [GO:0006405]	structural constituent of nuclear pore [GO:0017056];-	nuclear pore inner ring [GO:0044611];nuclear pore [GO:0005643];-	protein import into nucleus [GO:0006606];transcription-dependent tethering of RNA polymerase II gene DNA at nuclear periphery [GO:0000972];protein localization to nuclear inner membrane [GO:0036228];-;RNA export from nucleus [GO:0006405];structural constituent of nuclear pore [GO:0017056];-;nuclear pore inner ring [GO:0044611];nuclear pore [GO:0005643];-
Q6NZS4	RNA-splicing ligase RtcB homolog	406376	rtcb	tRNA splicing, via endonucleolytic cleavage and ligation [GO:0006388];tRNA exon ligation utilizing 2',3' cyclic phosphate of 5'-exon as source of linkage phosphate [GO:0000971];-	metal ion binding [GO:0046872];GTP binding [GO:0005525];RNA ligase (ATP) activity [GO:0003972];-	tRNA-splicing ligase complex [GO:0072669];cytoplasm [GO:0005737];nucleus [GO:0005634];-	tRNA splicing, via endonucleolytic cleavage and ligation [GO:0006388];tRNA exon ligation utilizing 2',3' cyclic phosphate of 5'-exon as source of linkage phosphate [GO:0000971];-;metal ion binding [GO:0046872];GTP binding [GO:0005525];RNA ligase (ATP) activity [GO:0003972];-;tRNA-splicing ligase complex [GO:0072669];cytoplasm [GO:0005737];nucleus [GO:0005634];-
E7F9T0	[F-actin]-monooxygenase mical1	568573	mical1	sulfur oxidation [GO:0019417];actin filament depolymerization [GO:0030042];-	FAD binding [GO:0071949];metal ion binding [GO:0046872];oxidoreductase activity, acting on paired donors, with incorporation or reduction of molecular oxygen, NAD(P)H as one donor, and incorporation of one atom of oxygen [GO:0016709];-;actin binding [GO:0003779]	cytoplasm [GO:0005737];cytoskeleton [GO:0005856];-	sulfur oxidation [GO:0019417];actin filament depolymerization [GO:0030042];-;FAD binding [GO:0071949];metal ion binding [GO:0046872];oxidoreductase activity, acting on paired donors, with incorporation or reduction of molecular oxygen, NAD(P)H as one donor, and incorporation of one atom of oxygen [GO:0016709];-;actin binding [GO:0003779];cytoplasm [GO:0005737];cytoskeleton [GO:0005856];-
F1QFC0	75 kDa glucose-regulated protein		hspa9	fin regeneration [GO:0031101];protein refolding [GO:0042026];cellular response to unfolded protein [GO:0034620];chaperone cofactor-dependent protein refolding [GO:0051085];-;hemopoiesis [GO:0030097]	ATPase activity [GO:0016887];-;ATP binding [GO:0005524];heat shock protein binding [GO:0031072];unfolded protein binding [GO:0051082];misfolded protein binding [GO:0051787];protein folding chaperone [GO:0044183]	cytoplasm [GO:0005737];-;mitochondrial matrix [GO:0005759];mitochondrion [GO:0005739]	fin regeneration [GO:0031101];protein refolding [GO:0042026];cellular response to unfolded protein [GO:0034620];chaperone cofactor-dependent protein refolding [GO:0051085];-;hemopoiesis [GO:0030097];ATPase activity [GO:0016887];-;ATP binding [GO:0005524];heat shock protein binding [GO:0031072];unfolded protein binding [GO:0051082];misfolded protein binding [GO:0051787];protein folding chaperone […
A0A0R4IP04	O-GlcNAc transferase subunit p110		ogt.1	protein O-linked glycosylation [GO:0006493];rhythmic process [GO:0048511];-	protein O-GlcNAc transferase activity [GO:0097363];protein N-acetylglucosaminyltransferase activity [GO:0016262];-	-;mitochondrial membrane [GO:0031966]	protein O-linked glycosylation [GO:0006493];rhythmic process [GO:0048511];-;protein O-GlcNAc transferase activity [GO:0097363];protein N-acetylglucosaminyltransferase activity [GO:0016262];-;-;mitochondrial membrane [GO:0031966]
Q6NY92	V-type proton ATPase subunit a	324307	atp6v0a1a	vacuolar acidification [GO:0007035];neural crest cell migration [GO:0001755];phagolysosome assembly [GO:0001845];-;autophagosome maturation [GO:0097352]	proton-transporting ATPase activity, rotational mechanism [GO:0046961];ATPase binding [GO:0051117];-	vacuolar proton-transporting V-type ATPase complex [GO:0016471];vacuolar proton-transporting V-type ATPase, V0 domain [GO:0000220];plasma membrane [GO:0005886];-;integral component of membrane [GO:0016021]	vacuolar acidification [GO:0007035];neural crest cell migration [GO:0001755];phagolysosome assembly [GO:0001845];-;autophagosome maturation [GO:0097352];proton-transporting ATPase activity, rotational mechanism [GO:0046961];ATPase binding [GO:0051117];-;vacuolar proton-transporting V-type ATPase complex [GO:0016471];vacuolar proton-transporting V-type ATPase, V0 domain [GO:0000220];plasma membran…
Q7SZQ7	Surfeit locus protein 4	394102	surf4	-	-	endoplasmic reticulum-Golgi intermediate compartment membrane [GO:0033116];integral component of membrane [GO:0016021];endoplasmic reticulum membrane [GO:0005789];Golgi membrane [GO:0000139]	-;-;endoplasmic reticulum-Golgi intermediate compartment membrane [GO:0033116];integral component of membrane [GO:0016021];endoplasmic reticulum membrane [GO:0005789];Golgi membrane [GO:0000139]
A0A2R8RR55	Uncharacterized protein			protein ubiquitination [GO:0016567];modification-dependent protein catabolic process [GO:0019941];-	protein tag [GO:0031386];ubiquitin protein ligase binding [GO:0031625];-	cytoplasm [GO:0005737];nucleus [GO:0005634];-	protein ubiquitination [GO:0016567];modification-dependent protein catabolic process [GO:0019941];-;protein tag [GO:0031386];ubiquitin protein ligase binding [GO:0031625];-;cytoplasm [GO:0005737];nucleus [GO:0005634];-
Q08BA1	ATP synthase subunit alpha	553755	atp5fa1	ATP synthesis coupled proton transport [GO:0015986];defense response to bacterium [GO:0042742];-	ADP binding [GO:0043531];ATP binding [GO:0005524];-;proton-transporting ATP synthase activity, rotational mechanism [GO:0046933];lipoteichoic acid binding [GO:0070891]	proton-transporting ATP synthase complex, catalytic core F(1) [GO:0045261];plasma membrane [GO:0005886];-	ATP synthesis coupled proton transport [GO:0015986];defense response to bacterium [GO:0042742];-;ADP binding [GO:0043531];ATP binding [GO:0005524];-;proton-transporting ATP synthase activity, rotational mechanism [GO:0046933];lipoteichoic acid binding [GO:0070891];proton-transporting ATP synthase complex, catalytic core F(1) [GO:0045261];plasma membrane [GO:0005886];-
F6PB84	Heterogeneous nuclear ribonucleoprotein K	406264	hnrpkl	regulation of mRNA splicing, via spliceosome [GO:0048024];regulation of transcription by RNA polymerase II [GO:0006357];regulation of gene expression [GO:0010468];-	DNA binding [GO:0003677];mRNA binding [GO:0003729];-	spliceosomal complex [GO:0005681];nucleoplasm [GO:0005654];-;cytoplasm [GO:0005737];nucleus [GO:0005634]	regulation of mRNA splicing, via spliceosome [GO:0048024];regulation of transcription by RNA polymerase II [GO:0006357];regulation of gene expression [GO:0010468];-;DNA binding [GO:0003677];mRNA binding [GO:0003729];-;spliceosomal complex [GO:0005681];nucleoplasm [GO:0005654];-;cytoplasm [GO:0005737];nucleus [GO:0005634]
Q7ZYW9	Inosine-5'-monophosphate dehydrogenase	317745	impdh2	GMP biosynthetic process [GO:0006177];-	metal ion binding [GO:0046872];IMP dehydrogenase activity [GO:0003938];nucleotide binding [GO:0000166];-	cytoplasm [GO:0005737];nucleus [GO:0005634];-	GMP biosynthetic process [GO:0006177];-;metal ion binding [GO:0046872];IMP dehydrogenase activity [GO:0003938];nucleotide binding [GO:0000166];-;cytoplasm [GO:0005737];nucleus [GO:0005634];-
E9QFD9	60S ribosomal protein L10a		rpl10a	-	-	-	-
Q5RHR0	Poly [ADP-ribose] polymerase	560788	parp1	double-strand break repair [GO:0006302];protein poly-ADP-ribosylation [GO:0070212];-	protein ADP-ribosylase activity [GO:1990404];NAD binding [GO:0051287];DNA binding [GO:0003677];NAD+ ADP-ribosyltransferase activity [GO:0003950];zinc ion binding [GO:0008270];-	nucleolus [GO:0005730];chromosome [GO:0005694];-	double-strand break repair [GO:0006302];protein poly-ADP-ribosylation [GO:0070212];-;protein ADP-ribosylase activity [GO:1990404];NAD binding [GO:0051287];DNA binding [GO:0003677];NAD+ ADP-ribosyltransferase activity [GO:0003950];zinc ion binding [GO:0008270];-;nucleolus [GO:0005730];chromosome [GO:0005694];-
Q1LVE8	Splicing factor 3B subunit 3	406824	sf3b3	mRNA splicing, via spliceosome [GO:0000398];-	U2 snRNA binding [GO:0030620];-	U2-type precatalytic spliceosome [GO:0071005];U2 snRNP [GO:0005686];nucleus [GO:0005634];-	mRNA splicing, via spliceosome [GO:0000398];-;U2 snRNA binding [GO:0030620];-;U2-type precatalytic spliceosome [GO:0071005];U2 snRNP [GO:0005686];nucleus [GO:0005634];-
F8W5X1	Poly(A)-binding protein, nuclear 1		pabpn1	-	RNA binding [GO:0003723]	-	-;RNA binding [GO:0003723];-
Q5TYZ5	Cullin-associated and neddylation-dissociated 1		cand1	protein ubiquitination [GO:0016567];SCF complex assembly [GO:0010265];-	-	nucleus [GO:0005634];-	protein ubiquitination [GO:0016567];SCF complex assembly [GO:0010265];-;-;nucleus [GO:0005634];-
F1QH49	Cyclin G-associated kinase		gak	clathrin coat disassembly [GO:0072318];clathrin-dependent endocytosis [GO:0072583];-	protein kinase activity [GO:0004672];ATP binding [GO:0005524];clathrin binding [GO:0030276];-	cytosol [GO:0005829];-;vesicle [GO:0031982];perinuclear region of cytoplasm [GO:0048471];intracellular membrane-bounded organelle [GO:0043231];cytoplasm [GO:0005737]	clathrin coat disassembly [GO:0072318];clathrin-dependent endocytosis [GO:0072583];-;protein kinase activity [GO:0004672];ATP binding [GO:0005524];clathrin binding [GO:0030276];-;cytosol [GO:0005829];-;vesicle [GO:0031982];perinuclear region of cytoplasm [GO:0048471];intracellular membrane-bounded organelle [GO:0043231];cytoplasm [GO:0005737]
A0A0R4IAE0	DNA mismatch repair protein		msh6	somatic hypermutation of immunoglobulin genes [GO:0016446];-;negative regulation of DNA recombination [GO:0045910];pyrimidine dimer repair [GO:0006290];meiotic mismatch repair [GO:0000710];somatic recombination of immunoglobulin gene segments [GO:0016447];mismatch repair [GO:0006298];maintenance of DNA repeat elements [GO:0043570];interstrand cross-link repair [GO:0036297];intrinsic apoptotic sig…	double-stranded DNA binding [GO:0003690];-;ATP binding [GO:0005524];guanine/thymine mispair binding [GO:0032137];four-way junction DNA binding [GO:0000400];mismatched DNA binding [GO:0030983];ATPase activity, acting on DNA [GO:0008094]	MutSalpha complex [GO:0032301];-;mismatch repair complex [GO:0032300]	somatic hypermutation of immunoglobulin genes [GO:0016446];-;negative regulation of DNA recombination [GO:0045910];pyrimidine dimer repair [GO:0006290];meiotic mismatch repair [GO:0000710];somatic recombination of immunoglobulin gene segments [GO:0016447];mismatch repair [GO:0006298];maintenance of DNA repeat elements [GO:0043570];interstrand cross-link repair [GO:0036297];intrinsic apoptotic sig…
Q6PHK9	DNA helicase		mcm4	mitotic DNA replication initiation [GO:1902975];DNA strand elongation involved in DNA replication [GO:0006271];pre-replicative complex assembly involved in nuclear cell cycle DNA replication [GO:0006267];DNA unwinding involved in DNA replication [GO:0006268];response to yeast [GO:0001878];double-strand break repair via break-induced replication [GO:0000727];-	ATP binding [GO:0005524];hydrolase activity [GO:0016787];chromatin binding [GO:0003682];single-stranded DNA binding [GO:0003697];-;DNA helicase activity [GO:0003678];DNA replication origin binding [GO:0003688]	chromosome [GO:0005694];nucleus [GO:0005634];MCM complex [GO:0042555];-	mitotic DNA replication initiation [GO:1902975];DNA strand elongation involved in DNA replication [GO:0006271];pre-replicative complex assembly involved in nuclear cell cycle DNA replication [GO:0006267];DNA unwinding involved in DNA replication [GO:0006268];response to yeast [GO:0001878];double-strand break repair via break-induced replication [GO:0000727];-;ATP binding [GO:0005524];hydrolase ac…
A1L1W1	Zgc:158450	572435	eif4g1a	-	translation initiation factor activity [GO:0003743];mRNA binding [GO:0003729];-	eukaryotic translation initiation factor 4F complex [GO:0016281];-	-;translation initiation factor activity [GO:0003743];mRNA binding [GO:0003729];-;eukaryotic translation initiation factor 4F complex [GO:0016281];-
Q803V2	Phosphoribosyl pyrophosphate synthetase-associated protein 2	406369	prpsap2	purine nucleotide biosynthetic process [GO:0006164];5-phosphoribose 1-diphosphate biosynthetic process [GO:0006015];nucleoside metabolic process [GO:0009116];-	ribose phosphate diphosphokinase activity [GO:0004749];magnesium ion binding [GO:0000287];-	ribose phosphate diphosphokinase complex [GO:0002189];cytoplasm [GO:0005737];-	purine nucleotide biosynthetic process [GO:0006164];5-phosphoribose 1-diphosphate biosynthetic process [GO:0006015];nucleoside metabolic process [GO:0009116];-;ribose phosphate diphosphokinase activity [GO:0004749];magnesium ion binding [GO:0000287];-;ribose phosphate diphosphokinase complex [GO:0002189];cytoplasm [GO:0005737];-
A5PMV7	Protein phosphatase 2, regulatory subunit A, beta a	406685	ppp2r1ba	protein dephosphorylation [GO:0006470];-	protein phosphatase regulator activity [GO:0019888];-	protein serine/threonine phosphatase complex [GO:0008287];cytoplasm [GO:0005737];protein phosphatase type 2A complex [GO:0000159];-	protein dephosphorylation [GO:0006470];-;protein phosphatase regulator activity [GO:0019888];-;protein serine/threonine phosphatase complex [GO:0008287];cytoplasm [GO:0005737];protein phosphatase type 2A complex [GO:0000159];-
F8WK50	Flightless I	560281	flii	myofibril assembly [GO:0030239];sarcomere organization [GO:0045214];barbed-end actin filament capping [GO:0051016];actin polymerization or depolymerization [GO:0008154];actin filament severing [GO:0051014];-	actin filament binding [GO:0051015];phosphatidylinositol-4,5-bisphosphate binding [GO:0005546];-	cytoplasm [GO:0005737];-;nucleus [GO:0005634];actin cytoskeleton [GO:0015629]	myofibril assembly [GO:0030239];sarcomere organization [GO:0045214];barbed-end actin filament capping [GO:0051016];actin polymerization or depolymerization [GO:0008154];actin filament severing [GO:0051014];-;actin filament binding [GO:0051015];phosphatidylinositol-4,5-bisphosphate binding [GO:0005546];-;cytoplasm [GO:0005737];-;nucleus [GO:0005634];actin cytoskeleton [GO:0015629]
A0A0R4IXL0	DNA-directed RNA polymerase subunit beta	100149268	polr2b	transcription, DNA-templated [GO:0006351];-	metal ion binding [GO:0046872];DNA binding [GO:0003677];-;DNA-directed 5'-3' RNA polymerase activity [GO:0003899];ribonucleoside binding [GO:0032549]	RNA polymerase II, core complex [GO:0005665];-	transcription, DNA-templated [GO:0006351];-;metal ion binding [GO:0046872];DNA binding [GO:0003677];-;DNA-directed 5'-3' RNA polymerase activity [GO:0003899];ribonucleoside binding [GO:0032549];RNA polymerase II, core complex [GO:0005665];-
A2ARH3	Low-density lipoprotein receptor-related-protein 13		lrp13	endocytosis [GO:0006897];-	calcium ion binding [GO:0005509];catalytic activity [GO:0003824];-	integral component of membrane [GO:0016021];-	endocytosis [GO:0006897];-;calcium ion binding [GO:0005509];catalytic activity [GO:0003824];-;integral component of membrane [GO:0016021];-
Q503T2	Gem (Nuclear organelle) associated protein 4	324754	gemin4	rRNA processing [GO:0006364];spliceosomal snRNP assembly [GO:0000387];-	-	SMN complex [GO:0032797];-	rRNA processing [GO:0006364];spliceosomal snRNP assembly [GO:0000387];-;-;SMN complex [GO:0032797];-
F6NW08	Si:ch211-13c6.2	100000125	si:ch211-13c6.2	-	-	-	-
F1R446	Spectrin alpha, non-erythrocytic 1		sptan1	actin filament capping [GO:0051693];clustering of voltage-gated sodium channels [GO:0045162];-	calcium ion binding [GO:0005509];calmodulin binding [GO:0005516];actin binding [GO:0003779];-	cell cortex [GO:0005938];cytoskeleton [GO:0005856];node of Ranvier [GO:0033268];-;paranode region of axon [GO:0033270]	actin filament capping [GO:0051693];clustering of voltage-gated sodium channels [GO:0045162];-;calcium ion binding [GO:0005509];calmodulin binding [GO:0005516];actin binding [GO:0003779];-;cell cortex [GO:0005938];cytoskeleton [GO:0005856];node of Ranvier [GO:0033268];-;paranode region of axon [GO:0033270]
A0A2R8Q9S6	Chromatin assembly factor 1 subunit A		chaf1a	-	-	nucleus [GO:0005634]	-;-;nucleus [GO:0005634]
B8JLR8	RAB35, member RAS oncogene family b		rab35b	endocytic recycling [GO:0032456];-	GTPase activity [GO:0003924];GTP binding [GO:0005525];-	endosome membrane [GO:0010008];plasma membrane [GO:0005886];-	endocytic recycling [GO:0032456];-;GTPase activity [GO:0003924];GTP binding [GO:0005525];-;endosome membrane [GO:0010008];plasma membrane [GO:0005886];-
Q7ZVX8	V-type proton ATPase subunit D	393935	atp6v1d	-	proton-transporting ATPase activity, rotational mechanism [GO:0046961];-	proton-transporting V-type ATPase complex [GO:0033176];-	-;proton-transporting ATPase activity, rotational mechanism [GO:0046961];-;proton-transporting V-type ATPase complex [GO:0033176];-
E7F8S4	Transketolase a	557518	tkta	ribose phosphate biosynthetic process [GO:0046390];pentose-phosphate shunt, non-oxidative branch [GO:0009052];-	metal ion binding [GO:0046872];transketolase activity [GO:0004802];thiamine pyrophosphate binding [GO:0030976];-	endoplasmic reticulum membrane [GO:0005789];-	ribose phosphate biosynthetic process [GO:0046390];pentose-phosphate shunt, non-oxidative branch [GO:0009052];-;metal ion binding [GO:0046872];transketolase activity [GO:0004802];thiamine pyrophosphate binding [GO:0030976];-;endoplasmic reticulum membrane [GO:0005789];-
Q5XJR0	Eukaryotic translation initiation factor 4C	450062	eif1axa	-	translation initiation factor activity [GO:0003743]	-	-;translation initiation factor activity [GO:0003743];-
A0A0R4J7S6	WD repeat and HMG-box DNA-binding protein 1	436999	wdhd1	mitotic cell cycle [GO:0000278];DNA-dependent DNA replication [GO:0006261];DNA repair [GO:0006281];-	chromatin binding [GO:0003682];-	nuclear replication fork [GO:0043596];-	mitotic cell cycle [GO:0000278];DNA-dependent DNA replication [GO:0006261];DNA repair [GO:0006281];-;chromatin binding [GO:0003682];-;nuclear replication fork [GO:0043596];-
A0A2R8Q7E9	Succinate--CoA ligase [GDP-forming] subunit beta, mitochondrial		SUCLG2	tricarboxylic acid cycle [GO:0006099];succinyl-CoA metabolic process [GO:0006104];-	-;succinate-CoA ligase (ADP-forming) activity [GO:0004775];ATP binding [GO:0005524];succinate-CoA ligase (GDP-forming) activity [GO:0004776];GTP binding [GO:0005525];magnesium ion binding [GO:0000287]	succinate-CoA ligase complex [GO:0042709];-;mitochondrion [GO:0005739]	tricarboxylic acid cycle [GO:0006099];succinyl-CoA metabolic process [GO:0006104];-;-;succinate-CoA ligase (ADP-forming) activity [GO:0004775];ATP binding [GO:0005524];succinate-CoA ligase (GDP-forming) activity [GO:0004776];GTP binding [GO:0005525];magnesium ion binding [GO:0000287];succinate-CoA ligase complex [GO:0042709];-;mitochondrion [GO:0005739]
Q6IQP4	Small monomeric GTPase	415242	rap1aa	-;heart development [GO:0007507];negative regulation of synaptic vesicle exocytosis [GO:2000301];cellular response to cAMP [GO:0071320];Rap protein signal transduction [GO:0032486];chondrocyte intercalation involved in growth plate cartilage morphogenesis [GO:0003428];cartilage morphogenesis [GO:0060536];convergent extension [GO:0060026]	MAP kinase kinase activity [GO:0004708];-;G protein activity [GO:0003925];GDP binding [GO:0019003];GTPase activity [GO:0003924];GTP binding [GO:0005525]	plasma membrane [GO:0005886];-	-;heart development [GO:0007507];negative regulation of synaptic vesicle exocytosis [GO:2000301];cellular response to cAMP [GO:0071320];Rap protein signal transduction [GO:0032486];chondrocyte intercalation involved in growth plate cartilage morphogenesis [GO:0003428];cartilage morphogenesis [GO:0060536];convergent extension [GO:0060026];MAP kinase kinase activity [GO:0004708];-;G protein activit…
Q4FE55	Ubiquitinyl hydrolase 1	568683	usp9	protein deubiquitination [GO:0016579];ubiquitin-dependent protein catabolic process [GO:0006511];cell migration [GO:0016477];-	thiol-dependent deubiquitinase [GO:0004843];cysteine-type endopeptidase activity [GO:0004197];-	cytosol [GO:0005829];nucleus [GO:0005634];-	protein deubiquitination [GO:0016579];ubiquitin-dependent protein catabolic process [GO:0006511];cell migration [GO:0016477];-;thiol-dependent deubiquitinase [GO:0004843];cysteine-type endopeptidase activity [GO:0004197];-;cytosol [GO:0005829];nucleus [GO:0005634];-
X1WD55	Bromodomain adjacent to zinc finger domain, 1A		baz1a	-	metal ion binding [GO:0046872]	-	-;metal ion binding [GO:0046872];-
F1QUG5	Eukaryotic translation initiation factor 3 subunit C		eif3c	formation of cytoplasmic translation initiation complex [GO:0001732];-	translation initiation factor activity [GO:0003743];translation initiation factor binding [GO:0031369];-	eukaryotic translation initiation factor 3 complex [GO:0005852];-;eukaryotic 43S preinitiation complex [GO:0016282];eukaryotic 48S preinitiation complex [GO:0033290]	formation of cytoplasmic translation initiation complex [GO:0001732];-;translation initiation factor activity [GO:0003743];translation initiation factor binding [GO:0031369];-;eukaryotic translation initiation factor 3 complex [GO:0005852];-;eukaryotic 43S preinitiation complex [GO:0016282];eukaryotic 48S preinitiation complex [GO:0033290]
Q7ZW20	Tyrosine 3-monooxygenase/tryptophan 5-monooxygenase activation protein, epsilon polypeptide 1	322060	ywhae1	-	monooxygenase activity [GO:0004497]	-	-;monooxygenase activity [GO:0004497];-
Q78AP9	ADP-ribosylation factor 3b	368822	arf3b	intracellular protein transport [GO:0006886];vesicle-mediated transport [GO:0016192];-	GTP binding [GO:0005525];-	plasma membrane [GO:0005886];-	intracellular protein transport [GO:0006886];vesicle-mediated transport [GO:0016192];-;GTP binding [GO:0005525];-;plasma membrane [GO:0005886];-
Q5BLH5	Calpain 2, (M/II) large subunit a	541374	capn2a	proteolysis [GO:0006508];-	calcium ion binding [GO:0005509];calcium-dependent cysteine-type endopeptidase activity [GO:0004198];-	cytoplasm [GO:0005737];-	proteolysis [GO:0006508];-;calcium ion binding [GO:0005509];calcium-dependent cysteine-type endopeptidase activity [GO:0004198];-;cytoplasm [GO:0005737];-
F1QNF2	Chromobox homolog 3a (HP1 gamma homolog, Drosophila)	751689	cbx3a	-	-	nucleus [GO:0005634]	-;-;nucleus [GO:0005634]
A0A0G2L1R2	Uncharacterized protein		incenp	regulation of mitotic cytokinesis [GO:1902412];mitotic sister chromatid segregation [GO:0000070];positive regulation of protein serine/threonine kinase activity [GO:0071902];metaphase plate congression [GO:0051310];meiotic chromosome condensation [GO:0010032];-;meiotic spindle midzone assembly [GO:0051257];histone phosphorylation [GO:0016572];mitotic cytokinesis [GO:0000281]	protein serine/threonine kinase activator activity [GO:0043539];-	condensed chromosome [GO:0000793];microtubule [GO:0005874];midbody [GO:0030496];kinetochore [GO:0000776];meiotic spindle midzone [GO:1990385];chromosome passenger complex [GO:0032133];-;cytoplasm [GO:0005737];condensed chromosome kinetochore [GO:0000777];nucleus [GO:0005634]	regulation of mitotic cytokinesis [GO:1902412];mitotic sister chromatid segregation [GO:0000070];positive regulation of protein serine/threonine kinase activity [GO:0071902];metaphase plate congression [GO:0051310];meiotic chromosome condensation [GO:0010032];-;meiotic spindle midzone assembly [GO:0051257];histone phosphorylation [GO:0016572];mitotic cytokinesis [GO:0000281];protein serine/threon…
A0A2R8RIT0	Ubiquitin protein ligase E3A		ube3a	-	ubiquitin-protein transferase activity [GO:0004842]	-	-;ubiquitin-protein transferase activity [GO:0004842];-
E9QH84	Gem (nuclear organelle)-associated protein 5	799538	gemin5	T cell differentiation [GO:0030217]	-	-	T cell differentiation [GO:0030217];-;-
Q9YHX5	Vimentin	140599	vim	wound healing [GO:0042060];-	-	intermediate filament [GO:0005882];-	wound healing [GO:0042060];-;-;intermediate filament [GO:0005882];-
F8W428	Cullin 4B	560313	cul4b	protein ubiquitination [GO:0016567];cellular response to DNA damage stimulus [GO:0006974];SCF-dependent proteasomal ubiquitin-dependent protein catabolic process [GO:0031146];-	ubiquitin-protein transferase activity [GO:0004842];ubiquitin protein ligase binding [GO:0031625];-	cullin-RING ubiquitin ligase complex [GO:0031461];Cul4B-RING E3 ubiquitin ligase complex [GO:0031465];-;Cul4-RING E3 ubiquitin ligase complex [GO:0080008];SCF ubiquitin ligase complex [GO:0019005]	protein ubiquitination [GO:0016567];cellular response to DNA damage stimulus [GO:0006974];SCF-dependent proteasomal ubiquitin-dependent protein catabolic process [GO:0031146];-;ubiquitin-protein transferase activity [GO:0004842];ubiquitin protein ligase binding [GO:0031625];-;cullin-RING ubiquitin ligase complex [GO:0031461];Cul4B-RING E3 ubiquitin ligase complex [GO:0031465];-;Cul4-RING E3 ubiqu…
Q7T3B1	26S proteasome AAA-ATPase subunit RPT1	393941	psmc2	protein catabolic process [GO:0030163];positive regulation of RNA polymerase II transcription preinitiation complex assembly [GO:0045899];-	ATP binding [GO:0005524];proteasome-activating ATPase activity [GO:0036402];TBP-class protein binding [GO:0017025];-	cytoplasm [GO:0005737];proteasome regulatory particle, base subcomplex [GO:0008540];-;dendritic spine [GO:0043197]	protein catabolic process [GO:0030163];positive regulation of RNA polymerase II transcription preinitiation complex assembly [GO:0045899];-;ATP binding [GO:0005524];proteasome-activating ATPase activity [GO:0036402];TBP-class protein binding [GO:0017025];-;cytoplasm [GO:0005737];proteasome regulatory particle, base subcomplex [GO:0008540];-;dendritic spine [GO:0043197]
Q803Q1	Glycogenin 1	406831	gyg1a	glycogen biosynthetic process [GO:0005978];-	transferase activity, transferring glycosyl groups [GO:0016757];-	-	glycogen biosynthetic process [GO:0005978];-;transferase activity, transferring glycosyl groups [GO:0016757];-;-
Q6Q420	40S ribosomal protein S15a	336764	rps15a	erythrocyte differentiation [GO:0030218];translation [GO:0006412];regulation of cell cycle [GO:0051726];chordate embryonic development [GO:0043009];brain development [GO:0007420];-	structural constituent of ribosome [GO:0003735];-	cytosolic small ribosomal subunit [GO:0022627];-	erythrocyte differentiation [GO:0030218];translation [GO:0006412];regulation of cell cycle [GO:0051726];chordate embryonic development [GO:0043009];brain development [GO:0007420];-;structural constituent of ribosome [GO:0003735];-;cytosolic small ribosomal subunit [GO:0022627];-
I3IT16	Ubiquitin-specific peptidase 8	565434	usp8	ubiquitin-dependent protein catabolic process [GO:0006511];Ras protein signal transduction [GO:0007265];endosome organization [GO:0007032];protein K48-linked deubiquitination [GO:0071108];protein K63-linked deubiquitination [GO:0070536];-	thiol-dependent deubiquitinase [GO:0004843];-	cytosol [GO:0005829];postsynaptic density [GO:0014069];midbody [GO:0030496];dendritic spine [GO:0043197];extrinsic component of endosome membrane [GO:0031313];extrinsic component of plasma membrane [GO:0019897];-	ubiquitin-dependent protein catabolic process [GO:0006511];Ras protein signal transduction [GO:0007265];endosome organization [GO:0007032];protein K48-linked deubiquitination [GO:0071108];protein K63-linked deubiquitination [GO:0070536];-;thiol-dependent deubiquitinase [GO:0004843];-;cytosol [GO:0005829];postsynaptic density [GO:0014069];midbody [GO:0030496];dendritic spine [GO:0043197];extrinsic…
A4IGG2	LOC562370 protein		puf60a	regulation of alternative mRNA splicing, via spliceosome [GO:0000381];mRNA splice site selection [GO:0006376];alternative mRNA splicing, via spliceosome [GO:0000380];-	RNA binding [GO:0003723];-	nucleus [GO:0005634];-	regulation of alternative mRNA splicing, via spliceosome [GO:0000381];mRNA splice site selection [GO:0006376];alternative mRNA splicing, via spliceosome [GO:0000380];-;RNA binding [GO:0003723];-;nucleus [GO:0005634];-
Q7ZV23	Ribonucloprotein	321114	snu13b	maturation of LSU-rRNA [GO:0000470];maturation of SSU-rRNA [GO:0030490];somite development [GO:0061053];-;mRNA splicing, via spliceosome [GO:0000398]	RNA binding [GO:0003723];-	nucleolus [GO:0005730];box C/D RNP complex [GO:0031428];U4/U6 x U5 tri-snRNP complex [GO:0046540];precatalytic spliceosome [GO:0071011];-;small-subunit processome [GO:0032040]	maturation of LSU-rRNA [GO:0000470];maturation of SSU-rRNA [GO:0030490];somite development [GO:0061053];-;mRNA splicing, via spliceosome [GO:0000398];RNA binding [GO:0003723];-;nucleolus [GO:0005730];box C/D RNP complex [GO:0031428];U4/U6 x U5 tri-snRNP complex [GO:0046540];precatalytic spliceosome [GO:0071011];-;small-subunit processome [GO:0032040]
Q803J3	RAB2A, member RAS oncogene family	140617	rab2a	-	GTPase activity [GO:0003924];GTP binding [GO:0005525];-	Golgi apparatus [GO:0005794];Golgi membrane [GO:0000139];-	-;GTPase activity [GO:0003924];GTP binding [GO:0005525];-;Golgi apparatus [GO:0005794];Golgi membrane [GO:0000139];-
A0A2R8QRA7	Heterogeneous nuclear ribonucleoprotein H3 (2H9)	678601	hnrnph3	regulation of RNA splicing [GO:0043484];-	RNA binding [GO:0003723];-	ribonucleoprotein complex [GO:1990904];nucleoplasm [GO:0005654];-	regulation of RNA splicing [GO:0043484];-;RNA binding [GO:0003723];-;ribonucleoprotein complex [GO:1990904];nucleoplasm [GO:0005654];-
E7EZD6	Ubiquitinyl hydrolase 1	449927	usp4	ubiquitin-dependent protein catabolic process [GO:0006511];protein deubiquitination [GO:0016579];negative regulation of toll-like receptor signaling pathway [GO:0034122];-;convergent extension [GO:0060026]	thiol-dependent deubiquitinase [GO:0004843];-	cytoplasm [GO:0005737];nucleus [GO:0005634];-	ubiquitin-dependent protein catabolic process [GO:0006511];protein deubiquitination [GO:0016579];negative regulation of toll-like receptor signaling pathway [GO:0034122];-;convergent extension [GO:0060026];thiol-dependent deubiquitinase [GO:0004843];-;cytoplasm [GO:0005737];nucleus [GO:0005634];-
F1R3F7	Complement component 1 Q subcomponent-binding protein, mitochondrial	334619	c1qbp	adaptive immune response [GO:0002250];positive regulation of mitochondrial translation [GO:0070131];-	translation activator activity [GO:0008494];mRNA binding [GO:0003729];mitochondrial ribosome binding [GO:0097177];-	-;mitochondrial matrix [GO:0005759];plasma membrane [GO:0005886];mitochondrion [GO:0005739]	adaptive immune response [GO:0002250];positive regulation of mitochondrial translation [GO:0070131];-;translation activator activity [GO:0008494];mRNA binding [GO:0003729];mitochondrial ribosome binding [GO:0097177];-;-;mitochondrial matrix [GO:0005759];plasma membrane [GO:0005886];mitochondrion [GO:0005739]
I0BWE2	Lethal giant larvae 1	751760	llgl1	posterior lateral line neuromast development [GO:0048919];regulation of establishment or maintenance of cell polarity [GO:0032878];regulation of Notch signaling pathway [GO:0008593];exocytosis [GO:0006887];regulation of protein secretion [GO:0050708];establishment of spindle orientation [GO:0051294];cortical actin cytoskeleton organization [GO:0030866];-;cell projection assembly [GO:0030031];neur…	GTPase activator activity [GO:0005096];myosin II binding [GO:0045159];-	plasma membrane [GO:0005886];-;cortical actin cytoskeleton [GO:0030864];cytoplasm [GO:0005737];basolateral plasma membrane [GO:0016323]	posterior lateral line neuromast development [GO:0048919];regulation of establishment or maintenance of cell polarity [GO:0032878];regulation of Notch signaling pathway [GO:0008593];exocytosis [GO:0006887];regulation of protein secretion [GO:0050708];establishment of spindle orientation [GO:0051294];cortical actin cytoskeleton organization [GO:0030866];-;cell projection assembly [GO:0030031];neur…
Q7ZUE4	PRP40 pre-mRNA processing factor 40 homolog A (Yeast)	321555	prpf40a	mRNA cis splicing, via spliceosome [GO:0045292];mRNA splicing, via spliceosome [GO:0000398];-	RNA binding [GO:0003723];-	U1 snRNP [GO:0005685];U2-type prespliceosome [GO:0071004];-	mRNA cis splicing, via spliceosome [GO:0045292];mRNA splicing, via spliceosome [GO:0000398];-;RNA binding [GO:0003723];-;U1 snRNP [GO:0005685];U2-type prespliceosome [GO:0071004];-
Q642H9	40S ribosomal protein S4, X isoform	449547	rps4x	chordate embryonic development [GO:0043009];translation [GO:0006412];brain development [GO:0007420];-	RNA binding [GO:0003723];structural constituent of ribosome [GO:0003735];rRNA binding [GO:0019843];-	cytosolic small ribosomal subunit [GO:0022627];-	chordate embryonic development [GO:0043009];translation [GO:0006412];brain development [GO:0007420];-;RNA binding [GO:0003723];structural constituent of ribosome [GO:0003735];rRNA binding [GO:0019843];-;cytosolic small ribosomal subunit [GO:0022627];-
Q8JGS5	Structural maintenance of chromosomes protein		smc4	mitotic chromosome condensation [GO:0007076];-	ATPase activity [GO:0016887];ATP binding [GO:0005524];-	chromosome [GO:0005694];nucleus [GO:0005634];-	mitotic chromosome condensation [GO:0007076];-;ATPase activity [GO:0016887];ATP binding [GO:0005524];-;chromosome [GO:0005694];nucleus [GO:0005634];-
F1QXV8	Phosphoglycerate kinase		pgk1	glycolytic process [GO:0006096];response to hypoxia [GO:0001666];gluconeogenesis [GO:0006094];positive regulation of oxidative phosphorylation [GO:1903862];-	ADP binding [GO:0043531];phosphoglycerate kinase activity [GO:0004618];ATP binding [GO:0005524];-	cytosol [GO:0005829];-	glycolytic process [GO:0006096];response to hypoxia [GO:0001666];gluconeogenesis [GO:0006094];positive regulation of oxidative phosphorylation [GO:1903862];-;ADP binding [GO:0043531];phosphoglycerate kinase activity [GO:0004618];ATP binding [GO:0005524];-;cytosol [GO:0005829];-
F1Q8Z1	Dedicator of cytokinesis 7		dock7	small GTPase mediated signal transduction [GO:0007264];-	guanyl-nucleotide exchange factor activity [GO:0005085];-	-	small GTPase mediated signal transduction [GO:0007264];-;guanyl-nucleotide exchange factor activity [GO:0005085];-;-
Q7T2Q9	Transketolase		tktb	-	metal ion binding [GO:0046872];transketolase activity [GO:0004802];thiamine pyrophosphate binding [GO:0030976]	-	-;metal ion binding [GO:0046872];transketolase activity [GO:0004802];thiamine pyrophosphate binding [GO:0030976];-
Q5RGI2	Nuclear pore complex protein	562350	nup107	regulation of transcription, DNA-templated [GO:0006355];protein import into nucleus [GO:0006606];mRNA export from nucleus [GO:0006406];-;nuclear pore complex assembly [GO:0051292];posttranscriptional tethering of RNA polymerase II gene DNA at nuclear periphery [GO:0000973]	structural constituent of nuclear pore [GO:0017056];-	nuclear membrane [GO:0031965];nuclear pore outer ring [GO:0031080];-	regulation of transcription, DNA-templated [GO:0006355];protein import into nucleus [GO:0006606];mRNA export from nucleus [GO:0006406];-;nuclear pore complex assembly [GO:0051292];posttranscriptional tethering of RNA polymerase II gene DNA at nuclear periphery [GO:0000973];structural constituent of nuclear pore [GO:0017056];-;nuclear membrane [GO:0031965];nuclear pore outer ring [GO:0031080];-
A0A0R4IVE2	Ubiquitin carboxyl-terminal hydrolase	564632	usp10	DNA damage response, signal transduction by p53 class mediator [GO:0030330];ubiquitin-dependent protein catabolic process [GO:0006511];protein deubiquitination [GO:0016579];autophagy [GO:0006914];-;regulation of autophagy [GO:0010506];DNA repair [GO:0006281]	thiol-dependent deubiquitinase [GO:0004843];cysteine-type endopeptidase activity [GO:0004197];-	cytosol [GO:0005829];nucleus [GO:0005634];-	DNA damage response, signal transduction by p53 class mediator [GO:0030330];ubiquitin-dependent protein catabolic process [GO:0006511];protein deubiquitination [GO:0016579];autophagy [GO:0006914];-;regulation of autophagy [GO:0010506];DNA repair [GO:0006281];thiol-dependent deubiquitinase [GO:0004843];cysteine-type endopeptidase activity [GO:0004197];-;cytosol [GO:0005829];nucleus [GO:0005634];-
B0R1D0	26S proteasome AAA-ATPase subunit RPT3	326884	psmc4	protein catabolic process [GO:0030163];positive regulation of RNA polymerase II transcription preinitiation complex assembly [GO:0045899];-	ATP binding [GO:0005524];proteasome-activating ATPase activity [GO:0036402];-	cytosolic proteasome complex [GO:0031597];synapse [GO:0045202];proteasome regulatory particle, base subcomplex [GO:0008540];-	protein catabolic process [GO:0030163];positive regulation of RNA polymerase II transcription preinitiation complex assembly [GO:0045899];-;ATP binding [GO:0005524];proteasome-activating ATPase activity [GO:0036402];-;cytosolic proteasome complex [GO:0031597];synapse [GO:0045202];proteasome regulatory particle, base subcomplex [GO:0008540];-
Q7ZUS7	Serine/threonine-protein phosphatase	393980	ppp6c	response to yeast [GO:0001878];-	protein serine phosphatase activity [GO:0106306];protein threonine phosphatase activity [GO:0106307];-	-	response to yeast [GO:0001878];-;protein serine phosphatase activity [GO:0106306];protein threonine phosphatase activity [GO:0106307];-;-
E9QBC8	TAO kinase 3a	798408	taok3a	stress-activated protein kinase signaling cascade [GO:0031098];neuron projection morphogenesis [GO:0048812];-;MAPK cascade [GO:0000165];activation of protein kinase activity [GO:0032147]	ATP binding [GO:0005524];protein serine/threonine kinase activity [GO:0004674];-	cytoplasm [GO:0005737];-	stress-activated protein kinase signaling cascade [GO:0031098];neuron projection morphogenesis [GO:0048812];-;MAPK cascade [GO:0000165];activation of protein kinase activity [GO:0032147];ATP binding [GO:0005524];protein serine/threonine kinase activity [GO:0004674];-;cytoplasm [GO:0005737];-
Q6PFS4	MICOS complex subunit MIC60	327206	immt	cristae formation [GO:0042407];-	-	MICOS complex [GO:0061617];-	cristae formation [GO:0042407];-;-;MICOS complex [GO:0061617];-
Q7SY46	H(+)-transporting two-sector ATPase	394110	atp6v1aa	cellular sodium ion homeostasis [GO:0006883];cellular calcium ion homeostasis [GO:0006874];proton transmembrane transport [GO:1902600];-	ATPase activity [GO:0016887];ATP binding [GO:0005524];proton transmembrane transporter activity [GO:0015078];proton-transporting ATPase activity, rotational mechanism [GO:0046961];-;proton-transporting ATP synthase activity, rotational mechanism [GO:0046933]	apical plasma membrane [GO:0016324];proton-transporting V-type ATPase, V1 domain [GO:0033180];-	cellular sodium ion homeostasis [GO:0006883];cellular calcium ion homeostasis [GO:0006874];proton transmembrane transport [GO:1902600];-;ATPase activity [GO:0016887];ATP binding [GO:0005524];proton transmembrane transporter activity [GO:0015078];proton-transporting ATPase activity, rotational mechanism [GO:0046961];-;proton-transporting ATP synthase activity, rotational mechanism [GO:0046933];api…
E7FGT5	Focadhesin	100150998	focad	-	-	-	-
A0A2R8Q379	RNA-binding motif protein 25a		rbm25a	regulation of alternative mRNA splicing, via spliceosome [GO:0000381];mRNA processing [GO:0006397];-	mRNA binding [GO:0003729];-	-	regulation of alternative mRNA splicing, via spliceosome [GO:0000381];mRNA processing [GO:0006397];-;mRNA binding [GO:0003729];-;-
Q58EF9	S-adenosylmethionine synthase	791612	mat2ab	one-carbon metabolic process [GO:0006730];S-adenosylmethionine biosynthetic process [GO:0006556];-	metal ion binding [GO:0046872];methionine adenosyltransferase activity [GO:0004478];ATP binding [GO:0005524];-	cytosol [GO:0005829];methionine adenosyltransferase complex [GO:0048269];-	one-carbon metabolic process [GO:0006730];S-adenosylmethionine biosynthetic process [GO:0006556];-;metal ion binding [GO:0046872];methionine adenosyltransferase activity [GO:0004478];ATP binding [GO:0005524];-;cytosol [GO:0005829];methionine adenosyltransferase complex [GO:0048269];-
Q4KMI5	U2 snRNP auxiliary factor large subunit	557103	u2af2a	female sex differentiation [GO:0046660];RNA splicing [GO:0008380];mRNA processing [GO:0006397];-	poly-pyrimidine tract binding [GO:0008187];pre-mRNA 3'-splice site binding [GO:0030628];-	U2-type prespliceosome [GO:0071004];-;commitment complex [GO:0000243];nuclear speck [GO:0016607];U2AF complex [GO:0089701]	female sex differentiation [GO:0046660];RNA splicing [GO:0008380];mRNA processing [GO:0006397];-;poly-pyrimidine tract binding [GO:0008187];pre-mRNA 3'-splice site binding [GO:0030628];-;U2-type prespliceosome [GO:0071004];-;commitment complex [GO:0000243];nuclear speck [GO:0016607];U2AF complex [GO:0089701]
A0A0R4IJ26	Trinucleotide repeat-containing adaptor 6A		tnrc6a	miRNA mediated inhibition of translation [GO:0035278];positive regulation of nuclear-transcribed mRNA poly(A) tail shortening [GO:0060213];negative regulation of translation [GO:0017148];-;gene silencing by miRNA [GO:0035195];nuclear-transcribed mRNA poly(A) tail shortening [GO:0000289]	nucleic acid binding [GO:0003676];-	P-body [GO:0000932];nucleoplasm [GO:0005654];-	miRNA mediated inhibition of translation [GO:0035278];positive regulation of nuclear-transcribed mRNA poly(A) tail shortening [GO:0060213];negative regulation of translation [GO:0017148];-;gene silencing by miRNA [GO:0035195];nuclear-transcribed mRNA poly(A) tail shortening [GO:0000289];nucleic acid binding [GO:0003676];-;P-body [GO:0000932];nucleoplasm [GO:0005654];-
A0A2R9YJG7	Metavinculin		vclb	coronary vasculature morphogenesis [GO:0060977];cell adhesion [GO:0007155];heart development [GO:0007507];-	actin filament binding [GO:0051015];structural molecule activity [GO:0005198];-	sarcolemma [GO:0042383];adherens junction [GO:0005912];actin cytoskeleton [GO:0015629];-;cytoplasm [GO:0005737]	coronary vasculature morphogenesis [GO:0060977];cell adhesion [GO:0007155];heart development [GO:0007507];-;actin filament binding [GO:0051015];structural molecule activity [GO:0005198];-;sarcolemma [GO:0042383];adherens junction [GO:0005912];actin cytoskeleton [GO:0015629];-;cytoplasm [GO:0005737]
A0A2R8RZX0	Importin 4		ipo4	protein import into nucleus [GO:0006606];-	nuclear localization sequence binding [GO:0008139];nuclear import signal receptor activity [GO:0061608];small GTPase binding [GO:0031267];-	cytoplasm [GO:0005737];nucleus [GO:0005634];-	protein import into nucleus [GO:0006606];-;nuclear localization sequence binding [GO:0008139];nuclear import signal receptor activity [GO:0061608];small GTPase binding [GO:0031267];-;cytoplasm [GO:0005737];nucleus [GO:0005634];-
A8E5B6	DAZ-associated protein 1		dazap1	positive regulation of mRNA splicing, via spliceosome [GO:0048026];spermatogenesis [GO:0007283];-	mRNA 3'-UTR binding [GO:0003730];poly(G) binding [GO:0034046];-;poly(U) RNA binding [GO:0008266]	-	positive regulation of mRNA splicing, via spliceosome [GO:0048026];spermatogenesis [GO:0007283];-;mRNA 3'-UTR binding [GO:0003730];poly(G) binding [GO:0034046];-;poly(U) RNA binding [GO:0008266];-
Q802W5	Hypoxanthine phosphoribosyltransferase		prtfdc1b	GMP salvage [GO:0032263];guanine salvage [GO:0006178];IMP salvage [GO:0032264];-;hypoxanthine metabolic process [GO:0046100];adenine salvage [GO:0006168]	guanine phosphoribosyltransferase activity [GO:0052657];-;magnesium ion binding [GO:0000287];hypoxanthine phosphoribosyltransferase activity [GO:0004422];nucleotide binding [GO:0000166]	cytoplasm [GO:0005737];-	GMP salvage [GO:0032263];guanine salvage [GO:0006178];IMP salvage [GO:0032264];-;hypoxanthine metabolic process [GO:0046100];adenine salvage [GO:0006168];guanine phosphoribosyltransferase activity [GO:0052657];-;magnesium ion binding [GO:0000287];hypoxanthine phosphoribosyltransferase activity [GO:0004422];nucleotide binding [GO:0000166];cytoplasm [GO:0005737];-
E7FFK0	Phospholipid-transporting ATPase	100148342	atp8b1	phospholipid translocation [GO:0045332];Golgi organization [GO:0007030];-	ATPase-coupled intramembrane lipid transporter activity [GO:0140326];magnesium ion binding [GO:0000287];ATP binding [GO:0005524];-	plasma membrane [GO:0005886];trans-Golgi network [GO:0005802];integral component of membrane [GO:0016021];-	phospholipid translocation [GO:0045332];Golgi organization [GO:0007030];-;ATPase-coupled intramembrane lipid transporter activity [GO:0140326];magnesium ion binding [GO:0000287];ATP binding [GO:0005524];-;plasma membrane [GO:0005886];trans-Golgi network [GO:0005802];integral component of membrane [GO:0016021];-
Q7ZVZ4	upf1 regulator of nonsense transcripts homolog (Yeast)	406783	upf1	chordate embryonic development [GO:0043009];nuclear-transcribed mRNA catabolic process [GO:0000956];nuclear-transcribed mRNA catabolic process, nonsense-mediated decay [GO:0000184];-	ATP binding [GO:0005524];DNA binding [GO:0003677];zinc ion binding [GO:0008270];RNA binding [GO:0003723];-;RNA helicase activity [GO:0003724]	cytoplasm [GO:0005737];-	chordate embryonic development [GO:0043009];nuclear-transcribed mRNA catabolic process [GO:0000956];nuclear-transcribed mRNA catabolic process, nonsense-mediated decay [GO:0000184];-;ATP binding [GO:0005524];DNA binding [GO:0003677];zinc ion binding [GO:0008270];RNA binding [GO:0003723];-;RNA helicase activity [GO:0003724];cytoplasm [GO:0005737];-
A1A5H6	CCR4-NOT transcription complex subunit 1	448949	cnot1	-;negative regulation of transcription by RNA polymerase II [GO:0000122];positive regulation of cytoplasmic mRNA processing body assembly [GO:0010606];developmental growth [GO:0048589];nuclear-transcribed mRNA catabolic process, deadenylation-dependent decay [GO:0000288];positive regulation of nuclear-transcribed mRNA poly(A) tail shortening [GO:0060213];negative regulation of retinoic acid recep…	retinoic acid receptor binding [GO:0042974];molecular adaptor activity [GO:0060090];estrogen receptor binding [GO:0030331];-	nucleus [GO:0005634];CCR4-NOT core complex [GO:0030015];CCR4-NOT complex [GO:0030014];-;P-body [GO:0000932]	-;negative regulation of transcription by RNA polymerase II [GO:0000122];positive regulation of cytoplasmic mRNA processing body assembly [GO:0010606];developmental growth [GO:0048589];nuclear-transcribed mRNA catabolic process, deadenylation-dependent decay [GO:0000288];positive regulation of nuclear-transcribed mRNA poly(A) tail shortening [GO:0060213];negative regulation of retinoic acid recep…
A0A0R4IAV3	Pyruvate kinase M1/2a		pkma	glycolytic process [GO:0006096];cellular response to insulin stimulus [GO:0032869];-	magnesium ion binding [GO:0000287];potassium ion binding [GO:0030955];pyruvate kinase activity [GO:0004743];-	cytoplasm [GO:0005737];-	glycolytic process [GO:0006096];cellular response to insulin stimulus [GO:0032869];-;magnesium ion binding [GO:0000287];potassium ion binding [GO:0030955];pyruvate kinase activity [GO:0004743];-;cytoplasm [GO:0005737];-
E7F9F1	Leucyl-tRNA synthetase		lars1a	leucyl-tRNA aminoacylation [GO:0006429];-	aminoacyl-tRNA editing activity [GO:0002161];leucine-tRNA ligase activity [GO:0004823];-;ATP binding [GO:0005524]	-	leucyl-tRNA aminoacylation [GO:0006429];-;aminoacyl-tRNA editing activity [GO:0002161];leucine-tRNA ligase activity [GO:0004823];-;ATP binding [GO:0005524];-
A0A0A0MPF3	Nucleophosmin 1a		npm1a	ribosomal small subunit biogenesis [GO:0042274];regulation of apoptotic process [GO:0042981];rRNA export from nucleus [GO:0006407];chromatin remodeling [GO:0006338];ribosomal small subunit export from nucleus [GO:0000056];positive regulation of transcription by RNA polymerase II [GO:0045944];ribosomal large subunit biogenesis [GO:0042273];regulation of centrosome duplication [GO:0010824];-;riboso…	RNA binding [GO:0003723];histone binding [GO:0042393];chromatin binding [GO:0003682];-	ribonucleoprotein complex [GO:1990904];nucleolus [GO:0005730];centrosome [GO:0005813];nucleoplasm [GO:0005654];-;cytoplasm [GO:0005737]	ribosomal small subunit biogenesis [GO:0042274];regulation of apoptotic process [GO:0042981];rRNA export from nucleus [GO:0006407];chromatin remodeling [GO:0006338];ribosomal small subunit export from nucleus [GO:0000056];positive regulation of transcription by RNA polymerase II [GO:0045944];ribosomal large subunit biogenesis [GO:0042273];regulation of centrosome duplication [GO:0010824];-;riboso…
E7F700	HECT and RLD domain-containing E3 ubiquitin protein ligase 4	557513	herc4	-	ubiquitin-protein transferase activity [GO:0004842]	-	-;ubiquitin-protein transferase activity [GO:0004842];-
Q7T3B0	Eukaryotic translation initiation factor 3 subunit M	334626	eif3m	formation of cytoplasmic translation initiation complex [GO:0001732];cytoplasmic translational initiation [GO:0002183];-	translation initiation factor activity [GO:0003743];-	eukaryotic translation initiation factor 3 complex, eIF3m [GO:0071541];eukaryotic 48S preinitiation complex [GO:0033290];eukaryotic translation initiation factor 3 complex [GO:0005852];eukaryotic 43S preinitiation complex [GO:0016282];-	formation of cytoplasmic translation initiation complex [GO:0001732];cytoplasmic translational initiation [GO:0002183];-;translation initiation factor activity [GO:0003743];-;eukaryotic translation initiation factor 3 complex, eIF3m [GO:0071541];eukaryotic 48S preinitiation complex [GO:0033290];eukaryotic translation initiation factor 3 complex [GO:0005852];eukaryotic 43S preinitiation complex [G…
Q66HV4	Coatomer subunit beta	338138	copb1	endoplasmic reticulum to Golgi vesicle-mediated transport [GO:0006888];notochord development [GO:0030903];somite development [GO:0061053];intra-Golgi vesicle-mediated transport [GO:0006891];intracellular protein transport [GO:0006886];-	structural molecule activity [GO:0005198];-	Golgi membrane [GO:0000139];-;COPI vesicle coat [GO:0030126]	endoplasmic reticulum to Golgi vesicle-mediated transport [GO:0006888];notochord development [GO:0030903];somite development [GO:0061053];intra-Golgi vesicle-mediated transport [GO:0006891];intracellular protein transport [GO:0006886];-;structural molecule activity [GO:0005198];-;Golgi membrane [GO:0000139];-;COPI vesicle coat [GO:0030126]
E7F5N7	Pericentriolar material 1		pcm1	centrosome cycle [GO:0007098];microtubule anchoring at centrosome [GO:0034454];intraciliary transport involved in cilium assembly [GO:0035735];-;protein localization to centrosome [GO:0071539]	-	centriole [GO:0005814];centrosome [GO:0005813];-;centriolar satellite [GO:0034451];ciliary basal body [GO:0036064]	centrosome cycle [GO:0007098];microtubule anchoring at centrosome [GO:0034454];intraciliary transport involved in cilium assembly [GO:0035735];-;protein localization to centrosome [GO:0071539];-;centriole [GO:0005814];centrosome [GO:0005813];-;centriolar satellite [GO:0034451];ciliary basal body [GO:0036064]
Q7SXH1	Coatomer subunit zeta		copz1	lens development in camera-type eye [GO:0002088];retrograde vesicle-mediated transport, Golgi to endoplasmic reticulum [GO:0006890];intra-Golgi vesicle-mediated transport [GO:0006891];intracellular protein transport [GO:0006886];-	-	Golgi membrane [GO:0000139];-;COPI vesicle coat [GO:0030126]	lens development in camera-type eye [GO:0002088];retrograde vesicle-mediated transport, Golgi to endoplasmic reticulum [GO:0006890];intra-Golgi vesicle-mediated transport [GO:0006891];intracellular protein transport [GO:0006886];-;-;Golgi membrane [GO:0000139];-;COPI vesicle coat [GO:0030126]
B2GRP4	Coatomer subunit gamma		copg2	intracellular protein transport [GO:0006886];vesicle-mediated transport [GO:0016192];-	structural molecule activity [GO:0005198];-	Golgi membrane [GO:0000139];-;COPI vesicle coat [GO:0030126]	intracellular protein transport [GO:0006886];vesicle-mediated transport [GO:0016192];-;structural molecule activity [GO:0005198];-;Golgi membrane [GO:0000139];-;COPI vesicle coat [GO:0030126]
B3DKC5	Lamin A	195815	lmna	heart contraction [GO:0060047];regulation of cell aging [GO:0090342];-	-	intermediate filament [GO:0005882];-	heart contraction [GO:0060047];regulation of cell aging [GO:0090342];-;-;intermediate filament [GO:0005882];-
A0A2R8PZN3	Ubinuclein 2b	561642	ubn2b	-	-	nucleus [GO:0005634]	-;-;nucleus [GO:0005634]
A0A0R4IMZ8	Karyopherin (importin) beta 1	570700	kpnb1	protein import into nucleus [GO:0006606];-	nuclear localization sequence binding [GO:0008139];nuclear import signal receptor activity [GO:0061608];small GTPase binding [GO:0031267];-	cytoplasm [GO:0005737];nucleus [GO:0005634];-	protein import into nucleus [GO:0006606];-;nuclear localization sequence binding [GO:0008139];nuclear import signal receptor activity [GO:0061608];small GTPase binding [GO:0031267];-;cytoplasm [GO:0005737];nucleus [GO:0005634];-
Q4V903	Microtubule-associated protein, RP/EB family, member 3a	559217	mapre3a	-;protein localization to microtubule plus-end [GO:1904825];regulation of microtubule polymerization or depolymerization [GO:0031110];cell division [GO:0051301];spindle assembly [GO:0051225]	microtubule plus-end binding [GO:0051010];-	microtubule plus-end [GO:0035371];spindle midzone [GO:0051233];cytoplasmic microtubule [GO:0005881];microtubule organizing center [GO:0005815];-	-;protein localization to microtubule plus-end [GO:1904825];regulation of microtubule polymerization or depolymerization [GO:0031110];cell division [GO:0051301];spindle assembly [GO:0051225];microtubule plus-end binding [GO:0051010];-;microtubule plus-end [GO:0035371];spindle midzone [GO:0051233];cytoplasmic microtubule [GO:0005881];microtubule organizing center [GO:0005815];-
Q6NWC1	Voltage-dependent anion-selective channel protein 1	334582	vdac1	apoptotic process [GO:0006915];-	voltage-gated anion channel activity [GO:0008308];porin activity [GO:0015288];-	pore complex [GO:0046930];mitochondrial outer membrane [GO:0005741];membrane raft [GO:0045121];plasma membrane [GO:0005886];-	apoptotic process [GO:0006915];-;voltage-gated anion channel activity [GO:0008308];porin activity [GO:0015288];-;pore complex [GO:0046930];mitochondrial outer membrane [GO:0005741];membrane raft [GO:0045121];plasma membrane [GO:0005886];-
A0A0R4IWM4	Zinc finger CCCH-type-containing 7A		zc3h7a	production of miRNAs involved in gene silencing by miRNA [GO:0035196];-	metal ion binding [GO:0046872];miRNA binding [GO:0035198];-	-	production of miRNAs involved in gene silencing by miRNA [GO:0035196];-;metal ion binding [GO:0046872];miRNA binding [GO:0035198];-;-
A0A0R4IGK1	Tyrosine-protein kinase BAZ1B		baz1b	chromatin remodeling [GO:0006338];-	metal ion binding [GO:0046872];protein tyrosine kinase activity [GO:0004713];-	nucleus [GO:0005634];-	chromatin remodeling [GO:0006338];-;metal ion binding [GO:0046872];protein tyrosine kinase activity [GO:0004713];-;nucleus [GO:0005634];-
A0A286Y906	TBC1 domain family, member 9 (with GRAM domain)	100332046	tbc1d9	intracellular protein transport [GO:0006886];activation of GTPase activity [GO:0090630];-	calcium ion binding [GO:0005509];GTPase activator activity [GO:0005096];-	-	intracellular protein transport [GO:0006886];activation of GTPase activity [GO:0090630];-;calcium ion binding [GO:0005509];GTPase activator activity [GO:0005096];-;-
A2RV05	Condensin complex subunit 1		ncapd2	mitotic sister chromatid segregation [GO:0000070];meiotic chromosome condensation [GO:0010032];mitotic chromosome condensation [GO:0007076];-	histone binding [GO:0042393];chromatin binding [GO:0003682];-	condensed chromosome, centromeric region [GO:0000779];nucleus [GO:0005634];-	mitotic sister chromatid segregation [GO:0000070];meiotic chromosome condensation [GO:0010032];mitotic chromosome condensation [GO:0007076];-;histone binding [GO:0042393];chromatin binding [GO:0003682];-;condensed chromosome, centromeric region [GO:0000779];nucleus [GO:0005634];-
Q6AZA0	Acetyl-CoA acetyltransferase, mitochondrial	445290	acat1	fatty acid beta-oxidation [GO:0006635];-	metal ion binding [GO:0046872];acetyl-CoA C-acetyltransferase activity [GO:0003985];-	-;mitochondrion [GO:0005739]	fatty acid beta-oxidation [GO:0006635];-;metal ion binding [GO:0046872];acetyl-CoA C-acetyltransferase activity [GO:0003985];-;-;mitochondrion [GO:0005739]
Q6P5K3	60S acidic ribosomal protein P0	58101	rplp0	ribosome biogenesis [GO:0042254];-	-	-;ribosome [GO:0005840]	ribosome biogenesis [GO:0042254];-;-;-;ribosome [GO:0005840]
F1QP93	HECT-type E3 ubiquitin transferase		nedd4l	protein polyubiquitination [GO:0000209];positive regulation of protein catabolic process [GO:0045732];protein ubiquitination [GO:0016567];proteasome-mediated ubiquitin-dependent protein catabolic process [GO:0043161];regulation of dendrite morphogenesis [GO:0048814];-;negative regulation of sodium ion transmembrane transporter activity [GO:2000650]	sodium channel inhibitor activity [GO:0019871];ubiquitin protein ligase activity [GO:0061630];-	cytoplasm [GO:0005737];-	protein polyubiquitination [GO:0000209];positive regulation of protein catabolic process [GO:0045732];protein ubiquitination [GO:0016567];proteasome-mediated ubiquitin-dependent protein catabolic process [GO:0043161];regulation of dendrite morphogenesis [GO:0048814];-;negative regulation of sodium ion transmembrane transporter activity [GO:2000650];sodium channel inhibitor activity [GO:0019871];u…
Q9I9E9	Eukaryotic translation initiation factor 2 subunit 1	321564	eif2s1b	-	translation initiation factor activity [GO:0003743];ribosome binding [GO:0043022];-	eukaryotic translation initiation factor 2 complex [GO:0005850];eukaryotic 48S preinitiation complex [GO:0033290];multi-eIF complex [GO:0043614];-;eukaryotic translation initiation factor 2B complex [GO:0005851];cytoplasm [GO:0005737];cytoplasmic stress granule [GO:0010494]	-;translation initiation factor activity [GO:0003743];ribosome binding [GO:0043022];-;eukaryotic translation initiation factor 2 complex [GO:0005850];eukaryotic 48S preinitiation complex [GO:0033290];multi-eIF complex [GO:0043614];-;eukaryotic translation initiation factor 2B complex [GO:0005851];cytoplasm [GO:0005737];cytoplasmic stress granule [GO:0010494]
E9QHG6	Tight junction protein 3		tjp3	-;water homeostasis [GO:0030104];positive regulation of blood-brain barrier permeability [GO:1905605];protein localization to cell-cell junction [GO:0150105];establishment of endothelial intestinal barrier [GO:0090557];cell-cell junction organization [GO:0045216];cell-cell adhesion [GO:0098609];multicellular organismal homeostasis [GO:0048871]	cell adhesion molecule binding [GO:0050839];-	bicellular tight junction [GO:0005923];plasma membrane [GO:0005886];-	-;water homeostasis [GO:0030104];positive regulation of blood-brain barrier permeability [GO:1905605];protein localization to cell-cell junction [GO:0150105];establishment of endothelial intestinal barrier [GO:0090557];cell-cell junction organization [GO:0045216];cell-cell adhesion [GO:0098609];multicellular organismal homeostasis [GO:0048871];cell adhesion molecule binding [GO:0050839];-;bicellu…
F1R0P4	Si:dkey-258f14.3		si:dkey-258f14.3	endocytosis [GO:0006897];-	calcium ion binding [GO:0005509];-	membrane [GO:0016020];-	endocytosis [GO:0006897];-;calcium ion binding [GO:0005509];-;membrane [GO:0016020];-
A8DZA0	RNA-binding motif protein 25b	327336	rbm25b	regulation of alternative mRNA splicing, via spliceosome [GO:0000381];mRNA processing [GO:0006397];-	mRNA binding [GO:0003729];-	-	regulation of alternative mRNA splicing, via spliceosome [GO:0000381];mRNA processing [GO:0006397];-;mRNA binding [GO:0003729];-;-
E7FGL0	Timeless circadian clock	325855	timeless	DNA replication checkpoint [GO:0000076];replication fork arrest [GO:0043111];rhythmic process [GO:0048511];-;replication fork protection [GO:0048478];DNA repair [GO:0006281]	DNA binding [GO:0003677];-	replication fork protection complex [GO:0031298];-	DNA replication checkpoint [GO:0000076];replication fork arrest [GO:0043111];rhythmic process [GO:0048511];-;replication fork protection [GO:0048478];DNA repair [GO:0006281];DNA binding [GO:0003677];-;replication fork protection complex [GO:0031298];-
E7FBB9	Tight junction protein 2a (zona occludens 2)	565446	tjp2a	-;positive regulation of blood-brain barrier permeability [GO:1905605];protein localization to cell-cell junction [GO:0150105];establishment of endothelial intestinal barrier [GO:0090557];cell-cell junction organization [GO:0045216];cell-cell adhesion [GO:0098609]	cell adhesion molecule binding [GO:0050839];-	bicellular tight junction [GO:0005923];plasma membrane [GO:0005886];-	-;positive regulation of blood-brain barrier permeability [GO:1905605];protein localization to cell-cell junction [GO:0150105];establishment of endothelial intestinal barrier [GO:0090557];cell-cell junction organization [GO:0045216];cell-cell adhesion [GO:0098609];cell adhesion molecule binding [GO:0050839];-;bicellular tight junction [GO:0005923];plasma membrane [GO:0005886];-
A0A0R4IIX0	Si:zfos-588f8.1		si:zfos-588f8.1	actin filament-based movement [GO:0030048];positive regulation of GTPase activity [GO:0043547];Rho protein signal transduction [GO:0007266];-	microfilament motor activity [GO:0000146];ATP binding [GO:0005524];metal ion binding [GO:0046872];GTPase activator activity [GO:0005096];-;actin binding [GO:0003779]	myosin complex [GO:0016459];-	actin filament-based movement [GO:0030048];positive regulation of GTPase activity [GO:0043547];Rho protein signal transduction [GO:0007266];-;microfilament motor activity [GO:0000146];ATP binding [GO:0005524];metal ion binding [GO:0046872];GTPase activator activity [GO:0005096];-;actin binding [GO:0003779];myosin complex [GO:0016459];-
Q1LUB2	Anillin, actin-binding protein		anln	glomerular basement membrane development [GO:0032836];actomyosin contractile ring assembly [GO:0000915];-;septin ring organization [GO:0031106];asymmetric cell division [GO:0008356];glomerular visceral epithelial cell development [GO:0072015];mitotic cytokinesis [GO:0000281];glomerular filtration [GO:0003094]	-	actomyosin contractile ring [GO:0005826];-	glomerular basement membrane development [GO:0032836];actomyosin contractile ring assembly [GO:0000915];-;septin ring organization [GO:0031106];asymmetric cell division [GO:0008356];glomerular visceral epithelial cell development [GO:0072015];mitotic cytokinesis [GO:0000281];glomerular filtration [GO:0003094];-;actomyosin contractile ring [GO:0005826];-
Q7ZYX7	Proteasome (Prosome, macropain) 26S subunit, non-ATPase, 7 (Mov34 homolog)	327330	psmd7	cranial skeletal system development [GO:1904888];central nervous system morphogenesis [GO:0021551];proteasome-mediated ubiquitin-dependent protein catabolic process [GO:0043161];-	metallopeptidase activity [GO:0008237];isopeptidase activity [GO:0070122];-	-;proteasome complex [GO:0000502];proteasome regulatory particle [GO:0005838]	cranial skeletal system development [GO:1904888];central nervous system morphogenesis [GO:0021551];proteasome-mediated ubiquitin-dependent protein catabolic process [GO:0043161];-;metallopeptidase activity [GO:0008237];isopeptidase activity [GO:0070122];-;-;proteasome complex [GO:0000502];proteasome regulatory particle [GO:0005838]
I3ISS5	Ubiquitin carboxyl-terminal hydrolase 7	553758	usp7	ubiquitin-dependent protein catabolic process [GO:0006511];protein deubiquitination [GO:0016579];regulation of protein stability [GO:0031647];cranial skeletal system development [GO:1904888];-	thiol-dependent deubiquitinase [GO:0004843];cysteine-type endopeptidase activity [GO:0004197];-	cytosol [GO:0005829];nucleus [GO:0005634];-	ubiquitin-dependent protein catabolic process [GO:0006511];protein deubiquitination [GO:0016579];regulation of protein stability [GO:0031647];cranial skeletal system development [GO:1904888];-;thiol-dependent deubiquitinase [GO:0004843];cysteine-type endopeptidase activity [GO:0004197];-;cytosol [GO:0005829];nucleus [GO:0005634];-
E7F715	SEC24 homolog B, COPII coat complex component	334633	sec24b	COPII-coated vesicle cargo loading [GO:0090110];intracellular protein transport [GO:0006886];-	SNARE binding [GO:0000149];zinc ion binding [GO:0008270];-	cytosol [GO:0005829];COPII vesicle coat [GO:0030127];endoplasmic reticulum membrane [GO:0005789];-;endoplasmic reticulum exit site [GO:0070971]	COPII-coated vesicle cargo loading [GO:0090110];intracellular protein transport [GO:0006886];-;SNARE binding [GO:0000149];zinc ion binding [GO:0008270];-;cytosol [GO:0005829];COPII vesicle coat [GO:0030127];endoplasmic reticulum membrane [GO:0005789];-;endoplasmic reticulum exit site [GO:0070971]
Q6PFN4	Apoptosis inhibitor 5		api5	negative regulation of apoptotic process [GO:0043066];-	RNA binding [GO:0003723];-	nucleus [GO:0005634];-	negative regulation of apoptotic process [GO:0043066];-;RNA binding [GO:0003723];-;nucleus [GO:0005634];-
A8KC22	Heterogeneous nuclear ribonucleoprotein L2	573096	hnrnpl2	mRNA splicing, via spliceosome [GO:0000398];-	RNA binding [GO:0003723];nucleic acid binding [GO:0003676];-	nucleus [GO:0005634];-	mRNA splicing, via spliceosome [GO:0000398];-;RNA binding [GO:0003723];nucleic acid binding [GO:0003676];-;nucleus [GO:0005634];-
Q7ZYX4	Chaperonin-containing TCP1, subunit 6A (zeta 1)	116994	cct6a	protein folding [GO:0006457];-	ATPase activity [GO:0016887];ATP binding [GO:0005524];unfolded protein binding [GO:0051082];-	chaperonin-containing T-complex [GO:0005832];-	protein folding [GO:0006457];-;ATPase activity [GO:0016887];ATP binding [GO:0005524];unfolded protein binding [GO:0051082];-;chaperonin-containing T-complex [GO:0005832];-
A0A0R4IHV1	Pyruvate kinase		pkmb	glycolytic process [GO:0006096];cellular response to insulin stimulus [GO:0032869];-	potassium ion binding [GO:0030955];ATP binding [GO:0005524];kinase activity [GO:0016301];-;magnesium ion binding [GO:0000287];pyruvate kinase activity [GO:0004743]	cytoplasm [GO:0005737];-	glycolytic process [GO:0006096];cellular response to insulin stimulus [GO:0032869];-;potassium ion binding [GO:0030955];ATP binding [GO:0005524];kinase activity [GO:0016301];-;magnesium ion binding [GO:0000287];pyruvate kinase activity [GO:0004743];cytoplasm [GO:0005737];-
Q5CZS8	Oxysterol-binding protein		osbpl7	-	cholesterol binding [GO:0015485];sterol binding [GO:0032934];sterol transporter activity [GO:0015248];-	cytosol [GO:0005829];-;perinuclear endoplasmic reticulum [GO:0097038];plasma membrane [GO:0005886];intracellular membrane-bounded organelle [GO:0043231];membrane [GO:0016020]	-;cholesterol binding [GO:0015485];sterol binding [GO:0032934];sterol transporter activity [GO:0015248];-;cytosol [GO:0005829];-;perinuclear endoplasmic reticulum [GO:0097038];plasma membrane [GO:0005886];intracellular membrane-bounded organelle [GO:0043231];membrane [GO:0016020]
F1QNV4	Nuclear pore complex protein Nup133	406852	nup133	protein import into nucleus [GO:0006606];transcription-dependent tethering of RNA polymerase II gene DNA at nuclear periphery [GO:0000972];poly(A)+ mRNA export from nucleus [GO:0016973];-	structural constituent of nuclear pore [GO:0017056];-	nuclear pore outer ring [GO:0031080];condensed chromosome kinetochore [GO:0000777];-	protein import into nucleus [GO:0006606];transcription-dependent tethering of RNA polymerase II gene DNA at nuclear periphery [GO:0000972];poly(A)+ mRNA export from nucleus [GO:0016973];-;structural constituent of nuclear pore [GO:0017056];-;nuclear pore outer ring [GO:0031080];condensed chromosome kinetochore [GO:0000777];-
F8W4B7	Histone deacetylase 6	565482	hdac6	angiogenesis [GO:0001525];hematopoietic progenitor cell differentiation [GO:0002244];definitive hemopoiesis [GO:0060216];protein deacetylation [GO:0006476];-	-;potassium ion binding [GO:0030955];protein deacetylase activity [GO:0033558];zinc ion binding [GO:0008270];tubulin deacetylase activity [GO:0042903]	nucleus [GO:0005634];-	angiogenesis [GO:0001525];hematopoietic progenitor cell differentiation [GO:0002244];definitive hemopoiesis [GO:0060216];protein deacetylation [GO:0006476];-;-;potassium ion binding [GO:0030955];protein deacetylase activity [GO:0033558];zinc ion binding [GO:0008270];tubulin deacetylase activity [GO:0042903];nucleus [GO:0005634];-
A0A2R8PWG5	PRP6 homolog	323855	prpf6	spliceosomal tri-snRNP complex assembly [GO:0000244];mRNA splicing, via spliceosome [GO:0000398];-	-	U4/U6 x U5 tri-snRNP complex [GO:0046540];catalytic step 2 spliceosome [GO:0071013];-	spliceosomal tri-snRNP complex assembly [GO:0000244];mRNA splicing, via spliceosome [GO:0000398];-;-;U4/U6 x U5 tri-snRNP complex [GO:0046540];catalytic step 2 spliceosome [GO:0071013];-
E7FC33	Stromal antigen 1b	563669	stag1b	sister chromatid cohesion [GO:0007062];-	chromatin binding [GO:0003682];-	chromatin [GO:0000785];cohesin complex [GO:0008278];nucleus [GO:0005634];-	sister chromatid cohesion [GO:0007062];-;chromatin binding [GO:0003682];-;chromatin [GO:0000785];cohesin complex [GO:0008278];nucleus [GO:0005634];-
A4IGB8	Cyfip1 protein		cyfip1	regulation of actin filament polymerization [GO:0030833];-	small GTPase binding [GO:0031267];-	-	regulation of actin filament polymerization [GO:0030833];-;small GTPase binding [GO:0031267];-;-
Q501T6	Ahctf1 protein		ahctf1	nuclear pore complex assembly [GO:0051292];digestive tract development [GO:0048565]	-	-	nuclear pore complex assembly [GO:0051292];digestive tract development [GO:0048565];-;-
A0A0R4IJR6	Cadherin-1		cdh1	ectoderm development [GO:0007398];cell migration involved in gastrulation [GO:0042074];cell-cell adhesion involved in gastrulation [GO:0070586];neuron migration [GO:0001764];gastrulation with mouth forming second [GO:0001702];cell adhesion [GO:0007155];germ cell migration [GO:0008354];adherens junction maintenance [GO:0034334];cell-cell adhesion involved in mesendodermal cell migration [GO:000337…	calcium ion binding [GO:0005509];G-protein alpha-subunit binding [GO:0001965];cadherin binding [GO:0045296];-	cell cortex [GO:0005938];adherens junction [GO:0005912];plasma membrane [GO:0005886];-;membrane [GO:0016020];microvillus [GO:0005902];cytoplasm [GO:0005737];catenin complex [GO:0016342];integral component of membrane [GO:0016021]	ectoderm development [GO:0007398];cell migration involved in gastrulation [GO:0042074];cell-cell adhesion involved in gastrulation [GO:0070586];neuron migration [GO:0001764];gastrulation with mouth forming second [GO:0001702];cell adhesion [GO:0007155];germ cell migration [GO:0008354];adherens junction maintenance [GO:0034334];cell-cell adhesion involved in mesendodermal cell migration [GO:000337…
F1Q598	Calcineurin-binding protein 1		cabin1	DNA replication-independent nucleosome assembly [GO:0006336];-	-	nucleus [GO:0005634];-	DNA replication-independent nucleosome assembly [GO:0006336];-;-;nucleus [GO:0005634];-
Q7ZTY4	Histone-binding protein RBBP7	322129	rbbp7	fin regeneration [GO:0031101];DNA replication [GO:0006260];hematopoietic progenitor cell differentiation [GO:0002244];-;chromatin organization [GO:0006325]	-	ESC/E(Z) complex [GO:0035098];-	fin regeneration [GO:0031101];DNA replication [GO:0006260];hematopoietic progenitor cell differentiation [GO:0002244];-;chromatin organization [GO:0006325];-;ESC/E(Z) complex [GO:0035098];-
A2BEM5	Par-3 family cell polarity regulator alpha, b		pard3ab	cell adhesion [GO:0007155];microtubule cytoskeleton organization [GO:0000226];myelination in peripheral nervous system [GO:0022011];establishment of cell polarity [GO:0030010];cell cycle [GO:0007049];cell division [GO:0051301];establishment or maintenance of epithelial cell apical/basal polarity [GO:0045197];neural crest cell migration [GO:0001755];protein localization to cell junction [GO:190241…	phosphatidylinositol binding [GO:0035091];-	apical plasma membrane [GO:0016324];endomembrane system [GO:0012505];cell cortex [GO:0005938];adherens junction [GO:0005912];apical junction complex [GO:0043296];-;cytoplasm [GO:0005737];cell-cell junction [GO:0005911]	cell adhesion [GO:0007155];microtubule cytoskeleton organization [GO:0000226];myelination in peripheral nervous system [GO:0022011];establishment of cell polarity [GO:0030010];cell cycle [GO:0007049];cell division [GO:0051301];establishment or maintenance of epithelial cell apical/basal polarity [GO:0045197];neural crest cell migration [GO:0001755];protein localization to cell junction [GO:190241…
A7MBR5	Nop58 protein		nop58	ribosome biogenesis [GO:0042254];-	snoRNA binding [GO:0030515];-	nucleolus [GO:0005730];-;box C/D RNP complex [GO:0031428];small-subunit processome [GO:0032040]	ribosome biogenesis [GO:0042254];-;snoRNA binding [GO:0030515];-;nucleolus [GO:0005730];-;box C/D RNP complex [GO:0031428];small-subunit processome [GO:0032040]
A0JMD0	Clustered mitochondria protein homolog	562666	cluh	mitochondrion organization [GO:0007005];intracellular distribution of mitochondria [GO:0048312];-	mRNA binding [GO:0003729];-	cytoplasm [GO:0005737];-	mitochondrion organization [GO:0007005];intracellular distribution of mitochondria [GO:0048312];-;mRNA binding [GO:0003729];-;cytoplasm [GO:0005737];-
A0A2R8QP32	Uncharacterized protein		ssh1b	negative regulation of actin filament polymerization [GO:0030837];-	protein tyrosine phosphatase activity [GO:0004725];protein serine phosphatase activity [GO:0106306];protein tyrosine/serine/threonine phosphatase activity [GO:0008138];protein threonine phosphatase activity [GO:0106307];-;actin binding [GO:0003779]	cytoskeleton [GO:0005856];-	negative regulation of actin filament polymerization [GO:0030837];-;protein tyrosine phosphatase activity [GO:0004725];protein serine phosphatase activity [GO:0106306];protein tyrosine/serine/threonine phosphatase activity [GO:0008138];protein threonine phosphatase activity [GO:0106307];-;actin binding [GO:0003779];cytoskeleton [GO:0005856];-
A8WFS5	Zgc:171445 protein	793035		-	serine-type endopeptidase inhibitor activity [GO:0004867];-	extracellular space [GO:0005615];-	-;serine-type endopeptidase inhibitor activity [GO:0004867];-;extracellular space [GO:0005615];-
Q6TLG8	DNA-(apurinic or apyrimidinic site) lyase		rps3	erythrocyte differentiation [GO:0030218];translation [GO:0006412];cell division [GO:0051301];chordate embryonic development [GO:0043009];-;regulation of translation [GO:0006417];apoptotic process [GO:0006915];DNA repair [GO:0006281];positive regulation of apoptotic signaling pathway [GO:2001235]	class I DNA-(apurinic or apyrimidinic site) endonuclease activity [GO:0140078];RNA binding [GO:0003723];structural constituent of ribosome [GO:0003735];-	nucleus [GO:0005634];spindle [GO:0005819];mitochondrial inner membrane [GO:0005743];-;cytosolic small ribosomal subunit [GO:0022627]	erythrocyte differentiation [GO:0030218];translation [GO:0006412];cell division [GO:0051301];chordate embryonic development [GO:0043009];-;regulation of translation [GO:0006417];apoptotic process [GO:0006915];DNA repair [GO:0006281];positive regulation of apoptotic signaling pathway [GO:2001235];class I DNA-(apurinic or apyrimidinic site) endonuclease activity [GO:0140078];RNA binding [GO:0003723…
Q6PC90	40S ribosomal protein S12	337007	rps12	translation [GO:0006412];-	structural constituent of ribosome [GO:0003735];-	cytosolic small ribosomal subunit [GO:0022627];-	translation [GO:0006412];-;structural constituent of ribosome [GO:0003735];-;cytosolic small ribosomal subunit [GO:0022627];-
A0A0R4IUL0	Peptidylprolyl isomerase	571805	fkbp15b	-	peptidyl-prolyl cis-trans isomerase activity [GO:0003755];-	growth cone [GO:0030426];-	-;peptidyl-prolyl cis-trans isomerase activity [GO:0003755];-;growth cone [GO:0030426];-
B0S754	Activating signal cointegrator 1 complex subunit 3	799690	snrnp200	spliceosome conformational change to release U4 (or U4atac) and U1 (or U11) [GO:0000388];-	RNA binding [GO:0003723];RNA helicase activity [GO:0003724];ATP binding [GO:0005524];-	spliceosomal complex [GO:0005681];-	spliceosome conformational change to release U4 (or U4atac) and U1 (or U11) [GO:0000388];-;RNA binding [GO:0003723];RNA helicase activity [GO:0003724];ATP binding [GO:0005524];-;spliceosomal complex [GO:0005681];-
B0UY57	Replication timing regulatory factor 1	567001	rif1	telomere maintenance [GO:0000723];cell cycle [GO:0007049];-	-	chromosome, telomeric region [GO:0000781];nucleus [GO:0005634];-	telomere maintenance [GO:0000723];cell cycle [GO:0007049];-;-;chromosome, telomeric region [GO:0000781];nucleus [GO:0005634];-
A0A0R4IDJ0	Endoribonuclease Dicer		dicer1	production of siRNA involved in RNA interference [GO:0030422];pre-miRNA processing [GO:0031054];-	helicase activity [GO:0004386];ATP binding [GO:0005524];ribonuclease III activity [GO:0004525];RNA binding [GO:0003723];-	-	production of siRNA involved in RNA interference [GO:0030422];pre-miRNA processing [GO:0031054];-;helicase activity [GO:0004386];ATP binding [GO:0005524];ribonuclease III activity [GO:0004525];RNA binding [GO:0003723];-;-
U3JAU2	Trinucleotide repeat-containing adaptor 6B		tnrc6b	gene silencing by miRNA [GO:0035195];positive regulation of nuclear-transcribed mRNA poly(A) tail shortening [GO:0060213];miRNA mediated inhibition of translation [GO:0035278];-	nucleic acid binding [GO:0003676];-	P-body [GO:0000932];nucleoplasm [GO:0005654];-	gene silencing by miRNA [GO:0035195];positive regulation of nuclear-transcribed mRNA poly(A) tail shortening [GO:0060213];miRNA mediated inhibition of translation [GO:0035278];-;nucleic acid binding [GO:0003676];-;P-body [GO:0000932];nucleoplasm [GO:0005654];-
A0A0R4IH35	Methylcrotonoyl-CoA carboxylase 1 (alpha)	777632	mccc1	-	methylcrotonoyl-CoA carboxylase activity [GO:0004485];ATP binding [GO:0005524];metal ion binding [GO:0046872];CoA carboxylase activity [GO:0016421];-	-;mitochondrion [GO:0005739]	-;methylcrotonoyl-CoA carboxylase activity [GO:0004485];ATP binding [GO:0005524];metal ion binding [GO:0046872];CoA carboxylase activity [GO:0016421];-;-;mitochondrion [GO:0005739]
A0A2R8RYF6	Tropomyosin 1 (alpha)		tpm1	actin filament organization [GO:0007015];muscle contraction [GO:0006936];-	actin filament binding [GO:0051015];-	actin filament [GO:0005884];-	actin filament organization [GO:0007015];muscle contraction [GO:0006936];-;actin filament binding [GO:0051015];-;actin filament [GO:0005884];-
Q4G0A1	U2af1 protein		u2af1	mRNA splicing, via spliceosome [GO:0000398];-	metal ion binding [GO:0046872];pre-mRNA 3'-splice site binding [GO:0030628];-	-;spliceosomal complex [GO:0005681];U2AF complex [GO:0089701]	mRNA splicing, via spliceosome [GO:0000398];-;metal ion binding [GO:0046872];pre-mRNA 3'-splice site binding [GO:0030628];-;-;spliceosomal complex [GO:0005681];U2AF complex [GO:0089701]
A0A2R8RK01	GTPase-activating protein and VPS9 domains 1		gapvd1	endocytosis [GO:0006897];regulation of GTPase activity [GO:0043087];signal transduction [GO:0007165];-	guanyl-nucleotide exchange factor activity [GO:0005085];-	membrane [GO:0016020];-	endocytosis [GO:0006897];regulation of GTPase activity [GO:0043087];signal transduction [GO:0007165];-;guanyl-nucleotide exchange factor activity [GO:0005085];-;membrane [GO:0016020];-
A4IGC8	Delta-1-pyrroline-5-carboxylate synthase	557186	aldh18a1	L-proline biosynthetic process [GO:0055129];-	glutamate 5-kinase activity [GO:0004349];glutamate-5-semialdehyde dehydrogenase activity [GO:0004350];ATP binding [GO:0005524];-	-;mitochondrion [GO:0005739]	L-proline biosynthetic process [GO:0055129];-;glutamate 5-kinase activity [GO:0004349];glutamate-5-semialdehyde dehydrogenase activity [GO:0004350];ATP binding [GO:0005524];-;-;mitochondrion [GO:0005739]
A0A2R8RY18	Protein phosphatase 1 regulatory subunit 9A-like A	571989	ppp1r9ala	actin filament organization [GO:0007015];neuron projection development [GO:0031175];calcium-mediated signaling [GO:0019722];-	actin filament binding [GO:0051015];-	postsynaptic density [GO:0014069];dendrite [GO:0030425];actin cytoskeleton [GO:0015629];-;cytoplasm [GO:0005737]	actin filament organization [GO:0007015];neuron projection development [GO:0031175];calcium-mediated signaling [GO:0019722];-;actin filament binding [GO:0051015];-;postsynaptic density [GO:0014069];dendrite [GO:0030425];actin cytoskeleton [GO:0015629];-;cytoplasm [GO:0005737]
E9QC45	Si:dkey-88l16.4		si:dkey-88l16.4	-	calcium ion binding [GO:0005509];low-density lipoprotein particle receptor activity [GO:0005041];-	receptor complex [GO:0043235];plasma membrane [GO:0005886];-	-;calcium ion binding [GO:0005509];low-density lipoprotein particle receptor activity [GO:0005041];-;receptor complex [GO:0043235];plasma membrane [GO:0005886];-
E7EXU2	H/ACA ribonucleoprotein complex subunit		gar1	rRNA processing [GO:0006364];pseudouridine synthesis [GO:0001522];-	RNA binding [GO:0003723];-	nucleolus [GO:0005730];-	rRNA processing [GO:0006364];pseudouridine synthesis [GO:0001522];-;RNA binding [GO:0003723];-;nucleolus [GO:0005730];-
E9QBF0	Triosephosphate isomerase		tpi1b	gluconeogenesis [GO:0006094];glycolytic process [GO:0006096];-	methylglyoxal synthase activity [GO:0008929];triose-phosphate isomerase activity [GO:0004807];-	-	gluconeogenesis [GO:0006094];glycolytic process [GO:0006096];-;methylglyoxal synthase activity [GO:0008929];triose-phosphate isomerase activity [GO:0004807];-;-
B8A5K9	Structural maintenance of chromosomes protein	321452	smc2	chromosome condensation [GO:0030261];cell cycle [GO:0007049];-	ATPase activity [GO:0016887];ATP binding [GO:0005524];-	chromosome [GO:0005694];nucleus [GO:0005634];-	chromosome condensation [GO:0030261];cell cycle [GO:0007049];-;ATPase activity [GO:0016887];ATP binding [GO:0005524];-;chromosome [GO:0005694];nucleus [GO:0005634];-
F1RE30	Modulator of non-genomic activity of estrogen receptor	100003680	pelp1	-	-	cytoplasm [GO:0005737];nucleus [GO:0005634]	-;-;cytoplasm [GO:0005737];nucleus [GO:0005634]
A0A2R8Q9K6	60S ribosomal protein L7a		rpl7a	maturation of LSU-rRNA [GO:0000470];-	RNA binding [GO:0003723];-	cytosolic large ribosomal subunit [GO:0022625];-	maturation of LSU-rRNA [GO:0000470];-;RNA binding [GO:0003723];-;cytosolic large ribosomal subunit [GO:0022625];-
A2CEW4	5-aminoimidazole-4-carboxamide ribonucleotide formyltransferase		atic	'de novo' IMP biosynthetic process [GO:0006189];-	phosphoribosylaminoimidazolecarboxamide formyltransferase activity [GO:0004643];IMP cyclohydrolase activity [GO:0003937];-	cytosol [GO:0005829];-	'de novo' IMP biosynthetic process [GO:0006189];-;phosphoribosylaminoimidazolecarboxamide formyltransferase activity [GO:0004643];IMP cyclohydrolase activity [GO:0003937];-;cytosol [GO:0005829];-
A0A2R8QPW3	Nck-associated protein 1	561894	nckap1	-	-	-	-
A9C3R2	Elongation of very long chain fatty acids protein 7		elovl7a	fatty acid elongation, monounsaturated fatty acid [GO:0034625];sphingolipid biosynthetic process [GO:0030148];fatty acid elongation, saturated fatty acid [GO:0019367];long-chain fatty-acyl-CoA biosynthetic process [GO:0035338];fatty acid elongation, polyunsaturated fatty acid [GO:0034626];-;unsaturated fatty acid biosynthetic process [GO:0006636];very long-chain fatty acid biosynthetic process [G…	very-long-chain 3-ketoacyl-CoA synthase activity [GO:0102756];3-oxo-arachidoyl-CoA synthase activity [GO:0102336];3-oxo-cerotoyl-CoA synthase activity [GO:0102337];3-oxo-lignoceronyl-CoA synthase activity [GO:0102338];-;fatty acid elongase activity [GO:0009922]	integral component of endoplasmic reticulum membrane [GO:0030176];-	fatty acid elongation, monounsaturated fatty acid [GO:0034625];sphingolipid biosynthetic process [GO:0030148];fatty acid elongation, saturated fatty acid [GO:0019367];long-chain fatty-acyl-CoA biosynthetic process [GO:0035338];fatty acid elongation, polyunsaturated fatty acid [GO:0034626];-;unsaturated fatty acid biosynthetic process [GO:0006636];very long-chain fatty acid biosynthetic process [G…
E7FDV0	Myosin IEa	555285	myo1ea	actin filament organization [GO:0007015];vesicle transport along actin filament [GO:0030050];-;glomerulus development [GO:0032835];glomerular filtration [GO:0003094]	microfilament motor activity [GO:0000146];ATP binding [GO:0005524];actin filament binding [GO:0051015];-;actin-dependent ATPase activity [GO:0030898]	-;vesicle [GO:0031982];actin cytoskeleton [GO:0015629];plasma membrane [GO:0005886];myosin complex [GO:0016459];microvillus [GO:0005902];cytoplasm [GO:0005737]	actin filament organization [GO:0007015];vesicle transport along actin filament [GO:0030050];-;glomerulus development [GO:0032835];glomerular filtration [GO:0003094];microfilament motor activity [GO:0000146];ATP binding [GO:0005524];actin filament binding [GO:0051015];-;actin-dependent ATPase activity [GO:0030898];-;vesicle [GO:0031982];actin cytoskeleton [GO:0015629];plasma membrane [GO:0005886]…
A0A0R4IXC4	Si:ch211-167b20.8	571155	si:ch211-167b20.8	regulation of glycogen biosynthetic process [GO:0005979];-	protein phosphatase 1 binding [GO:0008157];glycogen binding [GO:2001069];-	protein phosphatase type 1 complex [GO:0000164];integral component of membrane [GO:0016021];-	regulation of glycogen biosynthetic process [GO:0005979];-;protein phosphatase 1 binding [GO:0008157];glycogen binding [GO:2001069];-;protein phosphatase type 1 complex [GO:0000164];integral component of membrane [GO:0016021];-
E7F3I8	RNA helicase	321931	dhx15	-	ATP binding [GO:0005524];hydrolase activity [GO:0016787];RNA binding [GO:0003723];-;RNA helicase activity [GO:0003724]	spliceosomal complex [GO:0005681];-	-;ATP binding [GO:0005524];hydrolase activity [GO:0016787];RNA binding [GO:0003723];-;RNA helicase activity [GO:0003724];spliceosomal complex [GO:0005681];-
B7ZC95	Discs, large homolog 5a (Drosophila)	569065	dlg5a	regulation of apoptotic process [GO:0042981]	-	-	regulation of apoptotic process [GO:0042981];-;-
Q66IB1	Elongin-C	447935	eloca	ubiquitin-dependent protein catabolic process [GO:0006511];-	-	elongin complex [GO:0070449];-	ubiquitin-dependent protein catabolic process [GO:0006511];-;-;elongin complex [GO:0070449];-
E9QD58	Misshapen-like kinase 1		mink1	stress-activated protein kinase signaling cascade [GO:0031098];neuron projection morphogenesis [GO:0048812];actin cytoskeleton reorganization [GO:0031532];-;MAPK cascade [GO:0000165];activation of protein kinase activity [GO:0032147]	ATP binding [GO:0005524];protein serine/threonine kinase activity [GO:0004674];-	cytoplasm [GO:0005737];-	stress-activated protein kinase signaling cascade [GO:0031098];neuron projection morphogenesis [GO:0048812];actin cytoskeleton reorganization [GO:0031532];-;MAPK cascade [GO:0000165];activation of protein kinase activity [GO:0032147];ATP binding [GO:0005524];protein serine/threonine kinase activity [GO:0004674];-;cytoplasm [GO:0005737];-
B7ZD98	Helicase, lymphoid-specific		hells	regulation of DNA methylation [GO:0044030];-	helicase activity [GO:0004386];nucleosome-dependent ATPase activity [GO:0070615];ATP binding [GO:0005524];DNA binding [GO:0003677];-;ATPase activity, acting on DNA [GO:0008094]	nucleus [GO:0005634];-	regulation of DNA methylation [GO:0044030];-;helicase activity [GO:0004386];nucleosome-dependent ATPase activity [GO:0070615];ATP binding [GO:0005524];DNA binding [GO:0003677];-;ATPase activity, acting on DNA [GO:0008094];nucleus [GO:0005634];-
Q4G0B1	Ribosomal protein L23a		rpl23a	translation [GO:0006412];ribosomal large subunit assembly [GO:0000027];regulation of cell cycle [GO:0051726];pancreas development [GO:0031016];-	structural constituent of ribosome [GO:0003735];rRNA binding [GO:0019843];-	cytosolic large ribosomal subunit [GO:0022625];-	translation [GO:0006412];ribosomal large subunit assembly [GO:0000027];regulation of cell cycle [GO:0051726];pancreas development [GO:0031016];-;structural constituent of ribosome [GO:0003735];rRNA binding [GO:0019843];-;cytosolic large ribosomal subunit [GO:0022625];-
F1R2E0	Heterogeneous nuclear ribonucleoprotein M	555643	hnrnpm	regulation of mRNA stability involved in response to oxidative stress [GO:2000815];alternative mRNA splicing, via spliceosome [GO:0000380];-	mRNA binding [GO:0003729];-	ribonucleoprotein complex [GO:1990904];post-mRNA release spliceosomal complex [GO:0071014];-;cytoplasm [GO:0005737];nucleus [GO:0005634]	regulation of mRNA stability involved in response to oxidative stress [GO:2000815];alternative mRNA splicing, via spliceosome [GO:0000380];-;mRNA binding [GO:0003729];-;ribonucleoprotein complex [GO:1990904];post-mRNA release spliceosomal complex [GO:0071014];-;cytoplasm [GO:0005737];nucleus [GO:0005634]
F1R7M6	Leucyl-tRNA synthetase		lars2	mitochondrial translation [GO:0032543];leucyl-tRNA aminoacylation [GO:0006429];-	leucine-tRNA ligase activity [GO:0004823];aminoacyl-tRNA editing activity [GO:0002161];ATP binding [GO:0005524];-	-;mitochondrion [GO:0005739]	mitochondrial translation [GO:0032543];leucyl-tRNA aminoacylation [GO:0006429];-;leucine-tRNA ligase activity [GO:0004823];aminoacyl-tRNA editing activity [GO:0002161];ATP binding [GO:0005524];-;-;mitochondrion [GO:0005739]
A0A140LGJ9	DnaJ (Hsp40) homolog, subfamily C, member 11b		dnajc11b	cristae formation [GO:0042407];-	-	-;mitochondrion [GO:0005739]	cristae formation [GO:0042407];-;-;-;mitochondrion [GO:0005739]
A0A0R4IUB2	Ankyrin repeat and KH domain-containing 1	563327	ankhd1	heart contraction [GO:0060047];innate immune response [GO:0045087];-	RNA binding [GO:0003723];-	cytoplasm [GO:0005737];nucleus [GO:0005634];-	heart contraction [GO:0060047];innate immune response [GO:0045087];-;RNA binding [GO:0003723];-;cytoplasm [GO:0005737];nucleus [GO:0005634];-
Q7SZP4	Zgc:65851	321113		-	structural molecule activity [GO:0005198];-	intermediate filament [GO:0005882];-	-;structural molecule activity [GO:0005198];-;intermediate filament [GO:0005882];-
Q1RLS3	Zgc:136881		polh	response to radiation [GO:0009314];error-prone translesion synthesis [GO:0042276];-	damaged DNA binding [GO:0003684];DNA-directed DNA polymerase activity [GO:0003887];-	site of double-strand break [GO:0035861];-;nucleus [GO:0005634];replication fork [GO:0005657]	response to radiation [GO:0009314];error-prone translesion synthesis [GO:0042276];-;damaged DNA binding [GO:0003684];DNA-directed DNA polymerase activity [GO:0003887];-;site of double-strand break [GO:0035861];-;nucleus [GO:0005634];replication fork [GO:0005657]
Q7ZWD6	Prpf8 protein		prpf8	mRNA splicing, via spliceosome [GO:0000398];-	-	spliceosomal complex [GO:0005681];-	mRNA splicing, via spliceosome [GO:0000398];-;-;spliceosomal complex [GO:0005681];-
X1WCE5	Alpha-mannosidase	569595	man2c1	mannose metabolic process [GO:0006013];oligosaccharide catabolic process [GO:0009313];-	alpha-mannosidase activity [GO:0004559];-;metal ion binding [GO:0046872];carbohydrate binding [GO:0030246]	-	mannose metabolic process [GO:0006013];oligosaccharide catabolic process [GO:0009313];-;alpha-mannosidase activity [GO:0004559];-;metal ion binding [GO:0046872];carbohydrate binding [GO:0030246];-
Q8JGR4	60S ribosomal protein L24	192301	rpl24	translation [GO:0006412];ribosomal large subunit assembly [GO:0000027];chordate embryonic development [GO:0043009];assembly of large subunit precursor of preribosome [GO:1902626];-	RNA binding [GO:0003723];structural constituent of ribosome [GO:0003735];-	cytosolic large ribosomal subunit [GO:0022625];-	translation [GO:0006412];ribosomal large subunit assembly [GO:0000027];chordate embryonic development [GO:0043009];assembly of large subunit precursor of preribosome [GO:1902626];-;RNA binding [GO:0003723];structural constituent of ribosome [GO:0003735];-;cytosolic large ribosomal subunit [GO:0022625];-
Q1LWQ1	Novel protein similar to vertebrate superkiller viralicidic activity 2-like 2 (S. cerevisiae) (SKIV2L2)	559653	skiv2l	RNA catabolic process [GO:0006401];nuclear-transcribed mRNA catabolic process, 3'-5' exonucleolytic nonsense-mediated decay [GO:0070478];-	RNA binding [GO:0003723];RNA helicase activity [GO:0003724];ATP binding [GO:0005524];-	-;Ski complex [GO:0055087]	RNA catabolic process [GO:0006401];nuclear-transcribed mRNA catabolic process, 3'-5' exonucleolytic nonsense-mediated decay [GO:0070478];-;RNA binding [GO:0003723];RNA helicase activity [GO:0003724];ATP binding [GO:0005524];-;-;Ski complex [GO:0055087]
A0A2R8RNP8	Exportin 1 (CRM1 homolog, yeast) b		xpo1b	response to yeast [GO:0001878];ribosomal small subunit export from nucleus [GO:0000056];ribosomal large subunit export from nucleus [GO:0000055];-	nuclear export signal receptor activity [GO:0005049];small GTPase binding [GO:0031267];-	cytoplasm [GO:0005737];nucleus [GO:0005634];-	response to yeast [GO:0001878];ribosomal small subunit export from nucleus [GO:0000056];ribosomal large subunit export from nucleus [GO:0000055];-;nuclear export signal receptor activity [GO:0005049];small GTPase binding [GO:0031267];-;cytoplasm [GO:0005737];nucleus [GO:0005634];-
Q6PH54	Arginase	322614	arg2	arginine catabolic process to ornithine [GO:0019547];urea cycle [GO:0000050];-	arginase activity [GO:0004053];manganese ion binding [GO:0030145];-	cytoplasm [GO:0005737];-;mitochondrion [GO:0005739]	arginine catabolic process to ornithine [GO:0019547];urea cycle [GO:0000050];-;arginase activity [GO:0004053];manganese ion binding [GO:0030145];-;cytoplasm [GO:0005737];-;mitochondrion [GO:0005739]
A0A0R4ILY2	E3 ubiquitin-protein ligase	103911798	dtx3l2.2	protein ubiquitination [GO:0016567];Notch signaling pathway [GO:0007219];-	metal ion binding [GO:0046872];ubiquitin protein ligase activity [GO:0061630];-	cytoplasm [GO:0005737];nucleoplasm [GO:0005654];-	protein ubiquitination [GO:0016567];Notch signaling pathway [GO:0007219];-;metal ion binding [GO:0046872];ubiquitin protein ligase activity [GO:0061630];-;cytoplasm [GO:0005737];nucleoplasm [GO:0005654];-
Q8QGQ1	Retinaldehyde dehydrogenase 2		aldh1a2	pancreas field specification [GO:0061131];face morphogenesis [GO:0060325];retinol metabolic process [GO:0042572];retinoic acid receptor signaling pathway [GO:0048384];glomerular visceral epithelial cell development [GO:0072015];camera-type eye morphogenesis [GO:0048593];somitogenesis [GO:0001756];myelination in peripheral nervous system [GO:0022011];pronephros development [GO:0048793];fin regener…	aldehyde dehydrogenase (NAD+) activity [GO:0004029];-	-	pancreas field specification [GO:0061131];face morphogenesis [GO:0060325];retinol metabolic process [GO:0042572];retinoic acid receptor signaling pathway [GO:0048384];glomerular visceral epithelial cell development [GO:0072015];camera-type eye morphogenesis [GO:0048593];somitogenesis [GO:0001756];myelination in peripheral nervous system [GO:0022011];pronephros development [GO:0048793];fin regener…
Q9YH91	Claudin-like protein ZF-A89	81583	cldnd	bicellular tight junction assembly [GO:0070830];cell adhesion [GO:0007155];calcium-independent cell-cell adhesion via plasma membrane cell-adhesion molecules [GO:0016338];-	identical protein binding [GO:0042802];structural molecule activity [GO:0005198];-	plasma membrane [GO:0005886];bicellular tight junction [GO:0005923];integral component of membrane [GO:0016021];-	bicellular tight junction assembly [GO:0070830];cell adhesion [GO:0007155];calcium-independent cell-cell adhesion via plasma membrane cell-adhesion molecules [GO:0016338];-;identical protein binding [GO:0042802];structural molecule activity [GO:0005198];-;plasma membrane [GO:0005886];bicellular tight junction [GO:0005923];integral component of membrane [GO:0016021];-
Q6P3L1	Polyadenylate-binding protein	393856	pabpc1b	-	RNA binding [GO:0003723];-	cytoplasm [GO:0005737];-	-;RNA binding [GO:0003723];-;cytoplasm [GO:0005737];-
Q32PL1	Protein phosphatase 1 regulatory subunit 7	560323	ppp1r7	-	-	cytoplasm [GO:0005737];nucleus [GO:0005634]	-;-;cytoplasm [GO:0005737];nucleus [GO:0005634]
A0A0R4INC4	Plectin a		pleca	intermediate filament cytoskeleton organization [GO:0045104];skeletal muscle tissue development [GO:0007519];hemidesmosome assembly [GO:0031581];-;locomotory behavior [GO:0007626];wound healing [GO:0042060]	structural constituent of cytoskeleton [GO:0005200];structural molecule activity [GO:0005198];ankyrin binding [GO:0030506];-;actin binding [GO:0003779];structural constituent of muscle [GO:0008307]	cytoskeleton [GO:0005856];hemidesmosome [GO:0030056];sarcolemma [GO:0042383];focal adhesion [GO:0005925];perinuclear region of cytoplasm [GO:0048471];-;membrane [GO:0016020];cytoplasm [GO:0005737]	intermediate filament cytoskeleton organization [GO:0045104];skeletal muscle tissue development [GO:0007519];hemidesmosome assembly [GO:0031581];-;locomotory behavior [GO:0007626];wound healing [GO:0042060];structural constituent of cytoskeleton [GO:0005200];structural molecule activity [GO:0005198];ankyrin binding [GO:0030506];-;actin binding [GO:0003779];structural constituent of muscle [GO:000…
F1QA15	Gamma-tubulin complex component	563517	tubgcp3	spindle assembly [GO:0051225];mitotic cell cycle [GO:0000278];cytoplasmic microtubule organization [GO:0031122];microtubule nucleation [GO:0007020];meiotic cell cycle [GO:0051321];-	gamma-tubulin binding [GO:0043015];-	equatorial microtubule organizing center [GO:0000923];microtubule [GO:0005874];centrosome [GO:0005813];spindle pole [GO:0000922];-;cytoplasm [GO:0005737];gamma-tubulin complex [GO:0000930];gamma-tubulin small complex [GO:0008275]	spindle assembly [GO:0051225];mitotic cell cycle [GO:0000278];cytoplasmic microtubule organization [GO:0031122];microtubule nucleation [GO:0007020];meiotic cell cycle [GO:0051321];-;gamma-tubulin binding [GO:0043015];-;equatorial microtubule organizing center [GO:0000923];microtubule [GO:0005874];centrosome [GO:0005813];spindle pole [GO:0000922];-;cytoplasm [GO:0005737];gamma-tubulin complex [GO:…
A0A0R4IJ07	Elongator complex protein 1	561039	elp1	tRNA wobble base 5-methoxycarbonylmethyl-2-thiouridinylation [GO:0002926];enteric nervous system development [GO:0048484];-	tRNA binding [GO:0000049];-	cytosol [GO:0005829];nucleus [GO:0005634];elongator holoenzyme complex [GO:0033588];-	tRNA wobble base 5-methoxycarbonylmethyl-2-thiouridinylation [GO:0002926];enteric nervous system development [GO:0048484];-;tRNA binding [GO:0000049];-;cytosol [GO:0005829];nucleus [GO:0005634];elongator holoenzyme complex [GO:0033588];-
F8W246	40S ribosomal protein S13		rps13	translation [GO:0006412];-	structural constituent of ribosome [GO:0003735];small ribosomal subunit rRNA binding [GO:0070181];-	nucleolus [GO:0005730];cytosolic small ribosomal subunit [GO:0022627];-	translation [GO:0006412];-;structural constituent of ribosome [GO:0003735];small ribosomal subunit rRNA binding [GO:0070181];-;nucleolus [GO:0005730];cytosolic small ribosomal subunit [GO:0022627];-
F1QRM9	Aminopeptidase		npepps	peptide catabolic process [GO:0043171];proteolysis [GO:0006508];-	metalloaminopeptidase activity [GO:0070006];aminopeptidase activity [GO:0004177];zinc ion binding [GO:0008270];peptide binding [GO:0042277];-	cytoplasm [GO:0005737];-	peptide catabolic process [GO:0043171];proteolysis [GO:0006508];-;metalloaminopeptidase activity [GO:0070006];aminopeptidase activity [GO:0004177];zinc ion binding [GO:0008270];peptide binding [GO:0042277];-;cytoplasm [GO:0005737];-
F1QYK9	Myosin, light chain 9a, regulatory		myl9a	-	calcium ion binding [GO:0005509]	-	-;calcium ion binding [GO:0005509];-
A0A2R8QE60	Xin actin-binding repeat-containing protein 1		xirp1	actin cytoskeleton organization [GO:0030036];-	actin binding [GO:0003779];-	cell junction [GO:0030054];-	actin cytoskeleton organization [GO:0030036];-;actin binding [GO:0003779];-;cell junction [GO:0030054];-
F1Q5K5	Synovial sarcoma, X breakpoint 2-interacting protein b		ssx2ipb	-	-	microtubule organizing center [GO:0005815];adherens junction [GO:0005912]	-;-;microtubule organizing center [GO:0005815];adherens junction [GO:0005912]
E7F7Y8	Serine/threonine kinase 31		stk31	-	nuclease activity [GO:0004518];ATP binding [GO:0005524];protein kinase activity [GO:0004672];-	cytoplasm [GO:0005737];nucleus [GO:0005634];-	-;nuclease activity [GO:0004518];ATP binding [GO:0005524];protein kinase activity [GO:0004672];-;cytoplasm [GO:0005737];nucleus [GO:0005634];-
F1Q6N0	116 kDa U5 small nuclear ribonucleoprotein component		eftud2	camera-type eye development [GO:0043010];regulation of neuron differentiation [GO:0045664];neuron development [GO:0048666];-;head development [GO:0060322];mRNA splicing, via spliceosome [GO:0000398]	GTPase activity [GO:0003924];U5 snRNA binding [GO:0030623];GTP binding [GO:0005525];-	ribonucleoprotein complex [GO:1990904];U4/U6 x U5 tri-snRNP complex [GO:0046540];U2-type catalytic step 2 spliceosome [GO:0071007];-	camera-type eye development [GO:0043010];regulation of neuron differentiation [GO:0045664];neuron development [GO:0048666];-;head development [GO:0060322];mRNA splicing, via spliceosome [GO:0000398];GTPase activity [GO:0003924];U5 snRNA binding [GO:0030623];GTP binding [GO:0005525];-;ribonucleoprotein complex [GO:1990904];U4/U6 x U5 tri-snRNP complex [GO:0046540];U2-type catalytic step 2 spliceos…
Q6TEL1	Double-strand-break repair protein rad21 homolog A	322275	rad21a	embryonic viscerocranium morphogenesis [GO:0048703];heart development [GO:0007507];regulation of transcription by RNA polymerase II [GO:0006357];atrioventricular valve morphogenesis [GO:0003181];replication-born double-strand break repair via sister chromatid exchange [GO:1990414];cell division [GO:0051301];enteric nervous system development [GO:0048484];ventriculo bulbo valve morphogenesis [GO:0…	sequence-specific DNA binding [GO:0043565];chromatin binding [GO:0003682];-	cytosol [GO:0005829];nuclear meiotic cohesin complex [GO:0034991];chromosome, centromeric region [GO:0000775];nuclear matrix [GO:0016363];spindle pole [GO:0000922];-;synaptonemal complex [GO:0000795];nuclear mitotic cohesin complex [GO:0034990]	embryonic viscerocranium morphogenesis [GO:0048703];heart development [GO:0007507];regulation of transcription by RNA polymerase II [GO:0006357];atrioventricular valve morphogenesis [GO:0003181];replication-born double-strand break repair via sister chromatid exchange [GO:1990414];cell division [GO:0051301];enteric nervous system development [GO:0048484];ventriculo bulbo valve morphogenesis [GO:0…
B6EUL7	CASKb	100148073	caskb	-	protein kinase activity [GO:0004672];ATP binding [GO:0005524]	-	-;protein kinase activity [GO:0004672];ATP binding [GO:0005524];-
Q5TYS4	Signal-induced proliferation-associated 1-like 1	562521	sipa1l1	actin cytoskeleton reorganization [GO:0031532];regulation of dendrite morphogenesis [GO:0048814];regulation of small GTPase mediated signal transduction [GO:0051056];-;activation of GTPase activity [GO:0090630]	GTPase activator activity [GO:0005096];-	cytoplasm [GO:0005737];-	actin cytoskeleton reorganization [GO:0031532];regulation of dendrite morphogenesis [GO:0048814];regulation of small GTPase mediated signal transduction [GO:0051056];-;activation of GTPase activity [GO:0090630];GTPase activator activity [GO:0005096];-;cytoplasm [GO:0005737];-
Q7T334	Malate dehydrogenase	406405	mdh2	tricarboxylic acid cycle [GO:0006099];malate metabolic process [GO:0006108];carbohydrate metabolic process [GO:0005975];-	L-malate dehydrogenase activity [GO:0030060];-	cytoplasm [GO:0005737];-;mitochondrion [GO:0005739]	tricarboxylic acid cycle [GO:0006099];malate metabolic process [GO:0006108];carbohydrate metabolic process [GO:0005975];-;L-malate dehydrogenase activity [GO:0030060];-;cytoplasm [GO:0005737];-;mitochondrion [GO:0005739]
E7F2R1	Tetratricopeptide repeat domain 37		ttc37	nuclear-transcribed mRNA catabolic process, exonucleolytic, 3'-5' [GO:0034427];-	-	-;Ski complex [GO:0055087]	nuclear-transcribed mRNA catabolic process, exonucleolytic, 3'-5' [GO:0034427];-;-;-;Ski complex [GO:0055087]
Q1ECZ7	Hnrnpu protein	334490	hnrnpub	regulation of mitotic spindle assembly [GO:1901673];CRD-mediated mRNA stabilization [GO:0070934];negative regulation of transcription by RNA polymerase II [GO:0000122];positive regulation of attachment of mitotic spindle microtubules to kinetochore [GO:1902425];RNA localization to chromatin [GO:1990280];negative regulation of telomere maintenance via telomerase [GO:0032211];positive regulation of…	snRNA binding [GO:0017069];TFIIH-class transcription factor complex binding [GO:0001097];ribonucleoprotein complex binding [GO:0043021];RNA binding [GO:0003723];poly(G) binding [GO:0034046];transcription corepressor activity [GO:0003714];poly(C) RNA binding [GO:0017130];RNA polymerase II C-terminal domain binding [GO:0099122];-;pre-mRNA binding [GO:0036002];promoter-specific chromatin binding [GO…	mitotic spindle microtubule [GO:1990498];catalytic step 2 spliceosome [GO:0071013];telomerase holoenzyme complex [GO:0005697];kinetochore [GO:0000776];inactive sex chromosome [GO:0098577];centrosome [GO:0005813];nuclear matrix [GO:0016363];mitotic spindle midzone [GO:1990023];nucleoplasm [GO:0005654];-;cytoplasmic ribonucleoprotein granule [GO:0036464];nuclear chromosome [GO:0000228];nuclear spec…	regulation of mitotic spindle assembly [GO:1901673];CRD-mediated mRNA stabilization [GO:0070934];negative regulation of transcription by RNA polymerase II [GO:0000122];positive regulation of attachment of mitotic spindle microtubules to kinetochore [GO:1902425];RNA localization to chromatin [GO:1990280];negative regulation of telomere maintenance via telomerase [GO:0032211];positive regulation of…
B8JKC9	Hexokinase		hk2	cellular glucose homeostasis [GO:0001678];glycolytic process [GO:0006096];glucose 6-phosphate metabolic process [GO:0051156];-;hexose metabolic process [GO:0019318]	glucose binding [GO:0005536];ATP binding [GO:0005524];mannokinase activity [GO:0019158];glucokinase activity [GO:0004340];fructokinase activity [GO:0008865];-	cytosol [GO:0005829];-;mitochondrion [GO:0005739]	cellular glucose homeostasis [GO:0001678];glycolytic process [GO:0006096];glucose 6-phosphate metabolic process [GO:0051156];-;hexose metabolic process [GO:0019318];glucose binding [GO:0005536];ATP binding [GO:0005524];mannokinase activity [GO:0019158];glucokinase activity [GO:0004340];fructokinase activity [GO:0008865];-;cytosol [GO:0005829];-;mitochondrion [GO:0005739]
