# Supplementary material for: Rbm24a dictates mRNA recruitment for germ granule assembly in zebrafish
Source: EMBO J. 2025 Apr 25;44(11):3121–49. doi: 10.1038/s44318-025-00442-z (PMC12130248; doi:10.1038/s44318-025-00442-z)
Supplement: Supplementary file 3 — Data Set EV1 [file 44318_2025_442_MOESM3_ESM.zip › result/GO_WT25_32.xlsx]

## Sheet: 2027_WT25_32
ProteinID	ProteinName	GeneID	GeneName	BP	MF	CC	GO_Term
F1QV15	Phosvitin		vtg6	cellular response to estrogen stimulus [GO:0071391];response to estradiol [GO:0032355];-	lipid transporter activity [GO:0005319];-;nutrient reservoir activity [GO:0045735]	-	cellular response to estrogen stimulus [GO:0071391];response to estradiol [GO:0032355];-;lipid transporter activity [GO:0005319];-;nutrient reservoir activity [GO:0045735];-
F1Q7L0	Phosvitin		vtg4	cellular response to estrogen stimulus [GO:0071391];response to estradiol [GO:0032355];-	lipid transporter activity [GO:0005319];nutrient reservoir activity [GO:0045735];-	protein-containing complex [GO:0032991];-	cellular response to estrogen stimulus [GO:0071391];response to estradiol [GO:0032355];-;lipid transporter activity [GO:0005319];nutrient reservoir activity [GO:0045735];-;protein-containing complex [GO:0032991];-
F1R2S5	Phosvitin		vtg5	cellular response to estrogen stimulus [GO:0071391];response to estradiol [GO:0032355];-	lipid transporter activity [GO:0005319];-;nutrient reservoir activity [GO:0045735]	-	cellular response to estrogen stimulus [GO:0071391];response to estradiol [GO:0032355];-;lipid transporter activity [GO:0005319];-;nutrient reservoir activity [GO:0045735];-
Q1LWN2	Phosvitin	559475	vtg1	cellular response to estrogen stimulus [GO:0071391];response to xenobiotic stimulus [GO:0009410];response to estradiol [GO:0032355];-	lipid transporter activity [GO:0005319];antioxidant activity [GO:0016209];-;nutrient reservoir activity [GO:0045735]	-	cellular response to estrogen stimulus [GO:0071391];response to xenobiotic stimulus [GO:0009410];response to estradiol [GO:0032355];-;lipid transporter activity [GO:0005319];antioxidant activity [GO:0016209];-;nutrient reservoir activity [GO:0045735];-
A7E2K1	Tropomyosin 1 (alpha)	393908	tpm1	actin filament organization [GO:0007015];muscle contraction [GO:0006936];-	actin filament binding [GO:0051015];-	actin filament [GO:0005884];-	actin filament organization [GO:0007015];muscle contraction [GO:0006936];-;actin filament binding [GO:0051015];-;actin filament [GO:0005884];-
Q6PBY1	40S ribosomal protein S3a	337240	rps3a	chordate embryonic development [GO:0043009];translation [GO:0006412];-	structural constituent of ribosome [GO:0003735];-	cytosol [GO:0005829];cytosolic small ribosomal subunit [GO:0022627];-	chordate embryonic development [GO:0043009];translation [GO:0006412];-;structural constituent of ribosome [GO:0003735];-;cytosol [GO:0005829];cytosolic small ribosomal subunit [GO:0022627];-
Q7ZVD9	DNA-(apurinic or apyrimidinic site) lyase	336550	rps3	erythrocyte differentiation [GO:0030218];translation [GO:0006412];cell division [GO:0051301];chordate embryonic development [GO:0043009];-;regulation of translation [GO:0006417];apoptotic process [GO:0006915];DNA repair [GO:0006281];positive regulation of apoptotic signaling pathway [GO:2001235]	class I DNA-(apurinic or apyrimidinic site) endonuclease activity [GO:0140078];RNA binding [GO:0003723];structural constituent of ribosome [GO:0003735];-	nucleus [GO:0005634];spindle [GO:0005819];mitochondrial inner membrane [GO:0005743];-;cytosolic small ribosomal subunit [GO:0022627]	erythrocyte differentiation [GO:0030218];translation [GO:0006412];cell division [GO:0051301];chordate embryonic development [GO:0043009];-;regulation of translation [GO:0006417];apoptotic process [GO:0006915];DNA repair [GO:0006281];positive regulation of apoptotic signaling pathway [GO:2001235];class I DNA-(apurinic or apyrimidinic site) endonuclease activity [GO:0140078];RNA binding [GO:0003723…
Q803M1	Tropomyosin 3	373076	tpm3	actin filament organization [GO:0007015];skeletal myofibril assembly [GO:0014866];muscle contraction [GO:0006936];-	actin filament binding [GO:0051015];-	actin filament [GO:0005884];-	actin filament organization [GO:0007015];skeletal myofibril assembly [GO:0014866];muscle contraction [GO:0006936];-;actin filament binding [GO:0051015];-;actin filament [GO:0005884];-
A0A2R8Q9K6	60S ribosomal protein L7a		rpl7a	maturation of LSU-rRNA [GO:0000470];-	RNA binding [GO:0003723];-	cytosolic large ribosomal subunit [GO:0022625];-	maturation of LSU-rRNA [GO:0000470];-;RNA binding [GO:0003723];-;cytosolic large ribosomal subunit [GO:0022625];-
A0A140LG13	Pyrroline-5-carboxylate reductase		pycr1b	L-proline biosynthetic process [GO:0055129];brain development [GO:0007420];-	pyrroline-5-carboxylate reductase activity [GO:0004735];-	-	L-proline biosynthetic process [GO:0055129];brain development [GO:0007420];-;pyrroline-5-carboxylate reductase activity [GO:0004735];-;-
A7YYA5	Zgc:109885 protein		eef1a1l2	-	GTPase activity [GO:0003924];translation elongation factor activity [GO:0003746];GTP binding [GO:0005525]	-	-;GTPase activity [GO:0003924];translation elongation factor activity [GO:0003746];GTP binding [GO:0005525];-
A0A2R8Q549	Phosvitin		vtg2	cellular response to estrogen stimulus [GO:0071391];response to estradiol [GO:0032355];positive regulation of phagocytosis, engulfment [GO:0060100];-	nutrient reservoir activity [GO:0045735];lipid transporter activity [GO:0005319];lipopolysaccharide binding [GO:0001530];-;lipoteichoic acid binding [GO:0070891]	-	cellular response to estrogen stimulus [GO:0071391];response to estradiol [GO:0032355];positive regulation of phagocytosis, engulfment [GO:0060100];-;nutrient reservoir activity [GO:0045735];lipid transporter activity [GO:0005319];lipopolysaccharide binding [GO:0001530];-;lipoteichoic acid binding [GO:0070891];-
Q6IQR3	Actin alpha cardiac muscle 1a	337770408256	actc1a	atrioventricular canal development [GO:0036302];endocardial cushion morphogenesis [GO:0003203];endocardial cushion formation [GO:0003272];-	-	dynactin complex [GO:0005869];-	atrioventricular canal development [GO:0036302];endocardial cushion morphogenesis [GO:0003203];endocardial cushion formation [GO:0003272];-;-;dynactin complex [GO:0005869];-
A0A2R8RHW2	Phosvitin		vtg7	cellular response to estrogen stimulus [GO:0071391];response to estradiol [GO:0032355];-	lipid transporter activity [GO:0005319];-;nutrient reservoir activity [GO:0045735]	-	cellular response to estrogen stimulus [GO:0071391];response to estradiol [GO:0032355];-;lipid transporter activity [GO:0005319];-;nutrient reservoir activity [GO:0045735];-
Q3B727	Zgc:123289			-	-	-	-
Q642H9	40S ribosomal protein S4, X isoform	449547	rps4x	chordate embryonic development [GO:0043009];translation [GO:0006412];brain development [GO:0007420];-	RNA binding [GO:0003723];structural constituent of ribosome [GO:0003735];rRNA binding [GO:0019843];-	cytosolic small ribosomal subunit [GO:0022627];-	chordate embryonic development [GO:0043009];translation [GO:0006412];brain development [GO:0007420];-;RNA binding [GO:0003723];structural constituent of ribosome [GO:0003735];rRNA binding [GO:0019843];-;cytosolic small ribosomal subunit [GO:0022627];-
B0UYN4	Zgc:162944	569993		-	-	-	-
Q8JHI0	ADP/ATP translocase	192321	slc25a5	mitochondrial ATP transmembrane transport [GO:1990544];mitochondrial ADP transmembrane transport [GO:0140021];-	ATP [GO:0005471];-	mitochondrial inner membrane [GO:0005743];integral component of membrane [GO:0016021];-	mitochondrial ATP transmembrane transport [GO:1990544];mitochondrial ADP transmembrane transport [GO:0140021];-;ATP [GO:0005471];-;mitochondrial inner membrane [GO:0005743];integral component of membrane [GO:0016021];-
A0A2R8Q548	PH domain-containing protein		si:dkey-30c15.10	septin ring organization [GO:0031106];actomyosin contractile ring assembly [GO:0000915];mitotic cytokinesis [GO:0000281];-	-	actomyosin contractile ring [GO:0005826];-	septin ring organization [GO:0031106];actomyosin contractile ring assembly [GO:0000915];mitotic cytokinesis [GO:0000281];-;-;actomyosin contractile ring [GO:0005826];-
A0A0R4IAL5	Tropomyosin 2 (beta)	415209	tpm2	actin filament organization [GO:0007015];muscle contraction [GO:0006936];-	actin filament binding [GO:0051015];-	actin filament [GO:0005884];-;striated muscle thin filament [GO:0005865]	actin filament organization [GO:0007015];muscle contraction [GO:0006936];-;actin filament binding [GO:0051015];-;actin filament [GO:0005884];-;striated muscle thin filament [GO:0005865]
Q6PBK9	Novel protein (Zgc:73360)	393778	prdx6	cell redox homeostasis [GO:0045454];-	peroxiredoxin activity [GO:0051920];peroxidase activity [GO:0004601];-	cytosol [GO:0005829];-;mitochondrion [GO:0005739]	cell redox homeostasis [GO:0045454];-;peroxiredoxin activity [GO:0051920];peroxidase activity [GO:0004601];-;cytosol [GO:0005829];-;mitochondrion [GO:0005739]
Q5TYQ3	Cytochrome c oxidase assembly factor 7	555268	coa7	-	-	mitochondrial intermembrane space [GO:0005758]	-;-;mitochondrial intermembrane space [GO:0005758]
F1RAM4	Zgc:110339			-	oxidoreductase activity [GO:0016491]	-	-;oxidoreductase activity [GO:0016491];-
Q08C33	Isochorismatase domain-containing protein 1	559897	isoc1	-	-	cytoplasm [GO:0005737]	-;-;cytoplasm [GO:0005737]
X1WHF1	Histone H2B	563569	si:dkey-261m9.6	nucleosome assembly [GO:0006334];-	protein heterodimerization activity [GO:0046982];DNA binding [GO:0003677];-	-;nucleus [GO:0005634];nucleosome [GO:0000786]	nucleosome assembly [GO:0006334];-;protein heterodimerization activity [GO:0046982];DNA binding [GO:0003677];-;-;nucleus [GO:0005634];nucleosome [GO:0000786]
A0A140LH34	Si:ch1073-159d7.7	565341	h1l1	nucleosome positioning [GO:0016584];negative regulation of DNA recombination [GO:0045910];negative regulation of chromatin silencing [GO:0031936];chromosome condensation [GO:0030261];-;nucleosome assembly [GO:0006334]	double-stranded DNA binding [GO:0003690];nucleosomal DNA binding [GO:0031492];-	-;nucleus [GO:0005634];nucleosome [GO:0000786]	nucleosome positioning [GO:0016584];negative regulation of DNA recombination [GO:0045910];negative regulation of chromatin silencing [GO:0031936];chromosome condensation [GO:0030261];-;nucleosome assembly [GO:0006334];double-stranded DNA binding [GO:0003690];nucleosomal DNA binding [GO:0031492];-;-;nucleus [GO:0005634];nucleosome [GO:0000786]
E7F354	3-monooxygenase/tryptophan 5-monooxygenase activation protein, gamma polypeptide 2	560560	ywhag2	-	-	-	-
Q5PRD0	14-3-3 protein beta/alpha-A	323055	ywhaba	phagocytosis, engulfment [GO:0006911];-	-	cytoplasm [GO:0005737];-	phagocytosis, engulfment [GO:0006911];-;-;cytoplasm [GO:0005737];-
Q7T3L7	Cell division control protein 2	80973	cdk1	protein phosphorylation [GO:0006468];cell division [GO:0051301];regulation of mitotic cell cycle, embryonic [GO:0009794];G2/M transition of mitotic cell cycle [GO:0000086];-;mitotic G2 DNA damage checkpoint [GO:0007095]	cyclin-dependent protein serine/threonine kinase activity [GO:0004693];RNA polymerase II CTD heptapeptide repeat kinase activity [GO:0008353];ATP binding [GO:0005524];-	nucleus [GO:0005634];-	protein phosphorylation [GO:0006468];cell division [GO:0051301];regulation of mitotic cell cycle, embryonic [GO:0009794];G2/M transition of mitotic cell cycle [GO:0000086];-;mitotic G2 DNA damage checkpoint [GO:0007095];cyclin-dependent protein serine/threonine kinase activity [GO:0004693];RNA polymerase II CTD heptapeptide repeat kinase activity [GO:0008353];ATP binding [GO:0005524];-;nucleus [G…
Q6DH38	Zgc:110216 protein	541350		nucleosome assembly [GO:0006334];-	DNA binding [GO:0003677];-	-;nucleus [GO:0005634];nucleosome [GO:0000786]	nucleosome assembly [GO:0006334];-;DNA binding [GO:0003677];-;-;nucleus [GO:0005634];nucleosome [GO:0000786]
Q0D294	Histone H4	767650		-	protein heterodimerization activity [GO:0046982];DNA binding [GO:0003677];-	-;nucleus [GO:0005634];nucleosome [GO:0000786]	-;protein heterodimerization activity [GO:0046982];DNA binding [GO:0003677];-;-;nucleus [GO:0005634];nucleosome [GO:0000786]
O57521	Heat shock protein HSP 90-beta	30573	hsp90ab1	negative regulation of proteasomal ubiquitin-dependent protein catabolic process [GO:0032435];-;negative regulation of transforming growth factor beta activation [GO:1901389];positive regulation of transforming growth factor beta receptor signaling pathway [GO:0030511];protein stabilization [GO:0050821];muscle organ development [GO:0007517];protein folding [GO:0006457];cellular response to heat […	ATPase activity [GO:0016887];ATP binding [GO:0005524];protein dimerization activity [GO:0046983];unfolded protein binding [GO:0051082];-;disordered domain specific binding [GO:0097718]	cytosol [GO:0005829];-;extracellular region [GO:0005576];dynein axonemal particle [GO:0120293];aryl hydrocarbon receptor complex [GO:0034751];perinuclear region of cytoplasm [GO:0048471];plasma membrane [GO:0005886];cytoplasm [GO:0005737];nucleus [GO:0005634];protein-containing complex [GO:0032991]	negative regulation of proteasomal ubiquitin-dependent protein catabolic process [GO:0032435];-;negative regulation of transforming growth factor beta activation [GO:1901389];positive regulation of transforming growth factor beta receptor signaling pathway [GO:0030511];protein stabilization [GO:0050821];muscle organ development [GO:0007517];protein folding [GO:0006457];cellular response to heat […
Q8QGQ2	Aldehyde dehydrogenase 2		aldh2.1	cellular aldehyde metabolic process [GO:0006081];-	3-chloroallyl aldehyde dehydrogenase activity [GO:0004028];aldehyde dehydrogenase (NAD+) activity [GO:0004029];-	-	cellular aldehyde metabolic process [GO:0006081];-;3-chloroallyl aldehyde dehydrogenase activity [GO:0004028];aldehyde dehydrogenase (NAD+) activity [GO:0004029];-;-
Q6NYW8	Heterogeneous nuclear ribonucleoprotein A0	334222	hnrnpa0b	-	mRNA binding [GO:0003729];-	nucleus [GO:0005634];-	-;mRNA binding [GO:0003729];-;nucleus [GO:0005634];-
Q5RG12	Heat shock protein 90, alpha (cytosolic), class A member 1, tandem duplicate 2	565155	hsp90aa1.2	protein stabilization [GO:0050821];protein folding [GO:0006457];cellular response to heat [GO:0034605];response to antibiotic [GO:0046677];-;response to cold [GO:0009409];response to heat [GO:0009408]	ATPase activity [GO:0016887];-;ATP binding [GO:0005524];unfolded protein binding [GO:0051082];disordered domain specific binding [GO:0097718]	cytosol [GO:0005829];myelin sheath [GO:0043209];neuronal cell body [GO:0043025];-;perinuclear region of cytoplasm [GO:0048471];plasma membrane [GO:0005886];cytoplasm [GO:0005737];nucleus [GO:0005634];protein-containing complex [GO:0032991]	protein stabilization [GO:0050821];protein folding [GO:0006457];cellular response to heat [GO:0034605];response to antibiotic [GO:0046677];-;response to cold [GO:0009409];response to heat [GO:0009408];ATPase activity [GO:0016887];-;ATP binding [GO:0005524];unfolded protein binding [GO:0051082];disordered domain specific binding [GO:0097718];cytosol [GO:0005829];myelin sheath [GO:0043209];neuronal…
A0A0R4IAV0	Linker histone H1M		h1m	nucleosome positioning [GO:0016584];negative regulation of DNA recombination [GO:0045910];negative regulation of chromatin silencing [GO:0031936];chromosome condensation [GO:0030261];-;nucleosome assembly [GO:0006334]	double-stranded DNA binding [GO:0003690];nucleosomal DNA binding [GO:0031492];-	chromatin [GO:0000785];-;nucleus [GO:0005634];nucleosome [GO:0000786]	nucleosome positioning [GO:0016584];negative regulation of DNA recombination [GO:0045910];negative regulation of chromatin silencing [GO:0031936];chromosome condensation [GO:0030261];-;nucleosome assembly [GO:0006334];double-stranded DNA binding [GO:0003690];nucleosomal DNA binding [GO:0031492];-;chromatin [GO:0000785];-;nucleus [GO:0005634];nucleosome [GO:0000786]
Q7SXP1	F-actin-capping protein subunit beta	335083	capzb	neural crest cell differentiation [GO:0014033];barbed-end actin filament capping [GO:0051016];actin cytoskeleton organization [GO:0030036];regulation of lamellipodium assembly [GO:0010591];negative regulation of filopodium assembly [GO:0051490];neural crest cell migration [GO:0001755];cell morphogenesis [GO:0000902];-;muscle cell development [GO:0055001]	actin filament binding [GO:0051015];-	cytoplasm [GO:0005737];F-actin capping protein complex [GO:0008290];-	neural crest cell differentiation [GO:0014033];barbed-end actin filament capping [GO:0051016];actin cytoskeleton organization [GO:0030036];regulation of lamellipodium assembly [GO:0010591];negative regulation of filopodium assembly [GO:0051490];neural crest cell migration [GO:0001755];cell morphogenesis [GO:0000902];-;muscle cell development [GO:0055001];actin filament binding [GO:0051015];-;cyto…
A3KP44	Zgc:162938 protein	570477	prdx4	cell redox homeostasis [GO:0045454];-	peroxiredoxin activity [GO:0051920];peroxidase activity [GO:0004601];-	cytosol [GO:0005829];endoplasmic reticulum [GO:0005783];-	cell redox homeostasis [GO:0045454];-;peroxiredoxin activity [GO:0051920];peroxidase activity [GO:0004601];-;cytosol [GO:0005829];endoplasmic reticulum [GO:0005783];-
Q71PD7	Histone H2A.V	252913	h2az2a	chromatin silencing [GO:0006342];-	protein heterodimerization activity [GO:0046982];DNA binding [GO:0003677];-	-;nucleus [GO:0005634];nucleosome [GO:0000786]	chromatin silencing [GO:0006342];-;protein heterodimerization activity [GO:0046982];DNA binding [GO:0003677];-;-;nucleus [GO:0005634];nucleosome [GO:0000786]
A0A2R8QAE1	Fibrinogen C-terminal domain-containing protein		LOC100334800	-	-	-	-
Q9PTP1	Proliferating cell nuclear antigen	30678	pcna	response to activity [GO:0014823];regulation of DNA replication [GO:0006275];translesion synthesis [GO:0019985];mismatch repair [GO:0006298];response to bacterium [GO:0009617];-;leading strand elongation [GO:0006272]	DNA binding [GO:0003677];DNA polymerase processivity factor activity [GO:0030337];-	PCNA complex [GO:0043626];nucleus [GO:0005634];PCNA-p21 complex [GO:0070557];-	response to activity [GO:0014823];regulation of DNA replication [GO:0006275];translesion synthesis [GO:0019985];mismatch repair [GO:0006298];response to bacterium [GO:0009617];-;leading strand elongation [GO:0006272];DNA binding [GO:0003677];DNA polymerase processivity factor activity [GO:0030337];-;PCNA complex [GO:0043626];nucleus [GO:0005634];PCNA-p21 complex [GO:0070557];-
A0A2R8Q4W3	Splicing factor, arginine/serine-rich 1		srsf1a	-	RNA binding [GO:0003723];-	nucleus [GO:0005634];-	-;RNA binding [GO:0003723];-;nucleus [GO:0005634];-
B7ZV46	LOC560210 protein		hsp70l	protein refolding [GO:0042026];-;cellular response to unfolded protein [GO:0034620];definitive hemopoiesis [GO:0060216];vesicle-mediated transport [GO:0016192];chaperone cofactor-dependent protein refolding [GO:0051085];response to metal ion [GO:0010038];response to cadmium ion [GO:0046686];blood vessel development [GO:0001568];response to heat [GO:0009408]	ATPase activity [GO:0016887];-;ubiquitin protein ligase binding [GO:0031625];ATP binding [GO:0005524];heat shock protein binding [GO:0031072];unfolded protein binding [GO:0051082];misfolded protein binding [GO:0051787];protein folding chaperone [GO:0044183]	cytosol [GO:0005829];plasma membrane [GO:0005886];-;cytoplasm [GO:0005737];nucleus [GO:0005634]	protein refolding [GO:0042026];-;cellular response to unfolded protein [GO:0034620];definitive hemopoiesis [GO:0060216];vesicle-mediated transport [GO:0016192];chaperone cofactor-dependent protein refolding [GO:0051085];response to metal ion [GO:0010038];response to cadmium ion [GO:0046686];blood vessel development [GO:0001568];response to heat [GO:0009408];ATPase activity [GO:0016887];-;ubiquiti…
Q7ZUS9	Electron transfer flavoprotein subunit alpha	325724	etfa	-;fatty acid beta-oxidation using acyl-CoA dehydrogenase [GO:0033539];regulation of fatty acid beta-oxidation [GO:0031998];mitochondrion morphogenesis [GO:0070584];animal organ morphogenesis [GO:0009887]	flavin adenine dinucleotide binding [GO:0050660];electron transfer activity [GO:0009055];-	-;mitochondrial matrix [GO:0005759];mitochondrion [GO:0005739]	-;fatty acid beta-oxidation using acyl-CoA dehydrogenase [GO:0033539];regulation of fatty acid beta-oxidation [GO:0031998];mitochondrion morphogenesis [GO:0070584];animal organ morphogenesis [GO:0009887];flavin adenine dinucleotide binding [GO:0050660];electron transfer activity [GO:0009055];-;-;mitochondrial matrix [GO:0005759];mitochondrion [GO:0005739]
E7F225	Zgc:163061			nucleosome assembly [GO:0006334];-	DNA binding [GO:0003677];-	-;nucleus [GO:0005634];nucleosome [GO:0000786]	nucleosome assembly [GO:0006334];-;DNA binding [GO:0003677];-;-;nucleus [GO:0005634];nucleosome [GO:0000786]
Q6DHL6	40S ribosomal protein S6	445028	rps6	translation [GO:0006412];-	structural constituent of ribosome [GO:0003735];-	-;ribosome [GO:0005840]	translation [GO:0006412];-;structural constituent of ribosome [GO:0003735];-;-;ribosome [GO:0005840]
Q6P102	Tyrosine 3-monooxygenase/tryptophan 5-monooxygenase activation protein, beta polypeptide-like	321729	ywhabl	-	monooxygenase activity [GO:0004497]	-	-;monooxygenase activity [GO:0004497];-
P52722	Metallothionein-1	30282	mt	positive regulation of cell migration involved in sprouting angiogenesis [GO:0090050];angiogenesis [GO:0001525];response to copper ion [GO:0046688];positive regulation of vascular endothelial growth factor production [GO:0010575];response to zinc ion [GO:0010043];response to methylmercury [GO:0051597];response to metal ion [GO:0010038];response to cadmium ion [GO:0046686];-	metal ion binding [GO:0046872];-	-	positive regulation of cell migration involved in sprouting angiogenesis [GO:0090050];angiogenesis [GO:0001525];response to copper ion [GO:0046688];positive regulation of vascular endothelial growth factor production [GO:0010575];response to zinc ion [GO:0010043];response to methylmercury [GO:0051597];response to metal ion [GO:0010038];response to cadmium ion [GO:0046686];-;metal ion binding [GO:…
Q6P3J5	Eukaryotic translation elongation factor 2	326929	eef2b	chordate embryonic development [GO:0043009];cellular response to xenobiotic stimulus [GO:0071466];translational elongation [GO:0006414];-	-;translation elongation factor activity [GO:0003746];ribosome binding [GO:0043022];GTPase activity [GO:0003924];GTP binding [GO:0005525]	ribonucleoprotein complex [GO:1990904];-	chordate embryonic development [GO:0043009];cellular response to xenobiotic stimulus [GO:0071466];translational elongation [GO:0006414];-;-;translation elongation factor activity [GO:0003746];ribosome binding [GO:0043022];GTPase activity [GO:0003924];GTP binding [GO:0005525];ribonucleoprotein complex [GO:1990904];-
Q6NWC3	40S ribosomal protein S2	406565	rps2	translation [GO:0006412];-	RNA binding [GO:0003723];structural constituent of ribosome [GO:0003735];-	cytosolic small ribosomal subunit [GO:0022627];-	translation [GO:0006412];-;RNA binding [GO:0003723];structural constituent of ribosome [GO:0003735];-;cytosolic small ribosomal subunit [GO:0022627];-
Q7SYD0	Carbonyl reductase 1	373866	cbr1	-	oxidoreductase activity [GO:0016491]	-	-;oxidoreductase activity [GO:0016491];-
Q6P0V6	60S ribosomal protein L8	393686	rpl8	cytoplasmic translation [GO:0002181];-	RNA binding [GO:0003723];structural constituent of ribosome [GO:0003735];rRNA binding [GO:0019843];-	cytosolic large ribosomal subunit [GO:0022625];-	cytoplasmic translation [GO:0002181];-;RNA binding [GO:0003723];structural constituent of ribosome [GO:0003735];rRNA binding [GO:0019843];-;cytosolic large ribosomal subunit [GO:0022625];-
Q7ZTI4	Ubiquitin carboxyl-terminal hydrolase	325119	uchl1	protein deubiquitination [GO:0016579];ubiquitin-dependent protein catabolic process [GO:0006511];-	ligase activity [GO:0016874];thiol-dependent deubiquitinase [GO:0004843];-	cytoplasm [GO:0005737];endoplasmic reticulum membrane [GO:0005789];-	protein deubiquitination [GO:0016579];ubiquitin-dependent protein catabolic process [GO:0006511];-;ligase activity [GO:0016874];thiol-dependent deubiquitinase [GO:0004843];-;cytoplasm [GO:0005737];endoplasmic reticulum membrane [GO:0005789];-
O42248	Guanine nucleotide-binding protein subunit beta-2-like 1	30722	gnb2l1	regulation of protein localization [GO:0032880];-;convergent extension involved in gastrulation [GO:0060027];angiogenesis [GO:0001525];regulation of establishment of cell polarity [GO:2000114];regulation of cell division [GO:0051302];rescue of stalled ribosome [GO:0072344];negative regulation of Wnt signaling pathway [GO:0030178];positive regulation of protein phosphorylation [GO:0001934];positiv…	protein kinase C binding [GO:0005080];ribosome binding [GO:0043022];-	cytosol [GO:0005829];ribosome [GO:0005840];-;cytoplasm [GO:0005737];nucleus [GO:0005634]	regulation of protein localization [GO:0032880];-;convergent extension involved in gastrulation [GO:0060027];angiogenesis [GO:0001525];regulation of establishment of cell polarity [GO:2000114];regulation of cell division [GO:0051302];rescue of stalled ribosome [GO:0072344];negative regulation of Wnt signaling pathway [GO:0030178];positive regulation of protein phosphorylation [GO:0001934];positiv…
A0A2R8RL59	Zgc:171517		qdprb.4	L-phenylalanine catabolic process [GO:0006559];tetrahydrobiopterin biosynthetic process [GO:0006729];-	6,7-dihydropteridine reductase activity [GO:0004155];NADPH binding [GO:0070402];NADH binding [GO:0070404];-	cytoplasm [GO:0005737];-	L-phenylalanine catabolic process [GO:0006559];tetrahydrobiopterin biosynthetic process [GO:0006729];-;6,7-dihydropteridine reductase activity [GO:0004155];NADPH binding [GO:0070402];NADH binding [GO:0070404];-;cytoplasm [GO:0005737];-
Q8JGM5	60 kDa chaperonin		hspd1	fin regeneration [GO:0031101];protein refolding [GO:0042026];positive regulation of T cell activation [GO:0050870];T cell activation [GO:0042110];positive regulation of interferon-gamma production [GO:0032729];mitochondrial unfolded protein response [GO:0034514];tissue regeneration [GO:0042246];positive regulation of interferon-alpha production [GO:0032727];protein folding [GO:0006457];positive r…	ATPase activity [GO:0016887];ATP binding [GO:0005524];isomerase activity [GO:0016853];-;chaperone binding [GO:0051087]	mitochondrial inner membrane [GO:0005743];mitochondrial matrix [GO:0005759];-	fin regeneration [GO:0031101];protein refolding [GO:0042026];positive regulation of T cell activation [GO:0050870];T cell activation [GO:0042110];positive regulation of interferon-gamma production [GO:0032729];mitochondrial unfolded protein response [GO:0034514];tissue regeneration [GO:0042246];positive regulation of interferon-alpha production [GO:0032727];protein folding [GO:0006457];positive r…
Q6DGB2	Inositol-1-monophosphatase	437018	impa1	phosphatidylinositol phosphorylation [GO:0046854];inositol biosynthetic process [GO:0006021];inositol metabolic process [GO:0006020];inositol phosphate dephosphorylation [GO:0046855];-;signal transduction [GO:0007165]	inositol monophosphate 1-phosphatase activity [GO:0008934];inositol monophosphate 4-phosphatase activity [GO:0052833];inositol monophosphate 3-phosphatase activity [GO:0052832];metal ion binding [GO:0046872];-	-	phosphatidylinositol phosphorylation [GO:0046854];inositol biosynthetic process [GO:0006021];inositol metabolic process [GO:0006020];inositol phosphate dephosphorylation [GO:0046855];-;signal transduction [GO:0007165];inositol monophosphate 1-phosphatase activity [GO:0008934];inositol monophosphate 4-phosphatase activity [GO:0052833];inositol monophosphate 3-phosphatase activity [GO:0052832];meta…
A8KB60	Tubulin alpha chain		si:ch211-114n24.6	microtubule cytoskeleton organization [GO:0000226];mitotic cell cycle [GO:0000278];-	GTPase activity [GO:0003924];GTP binding [GO:0005525];structural constituent of cytoskeleton [GO:0005200];-	cytoplasm [GO:0005737];microtubule [GO:0005874];-	microtubule cytoskeleton organization [GO:0000226];mitotic cell cycle [GO:0000278];-;GTPase activity [GO:0003924];GTP binding [GO:0005525];structural constituent of cytoskeleton [GO:0005200];-;cytoplasm [GO:0005737];microtubule [GO:0005874];-
F1QCN0	Glutamine amidotransferase-like class 1 domain-containing protein 3A, mitochondrial		gatd3a	-	-	mitochondrion [GO:0005739]	-;-;mitochondrion [GO:0005739]
B0V3F8	Interferon-inducible double-stranded RNA-dependent protein kinase activator A homolog	557370	prkra	production of siRNA involved in RNA interference [GO:0030422];-	enzyme activator activity [GO:0008047];double-stranded RNA binding [GO:0003725];-	cytoplasm [GO:0005737];perinuclear region of cytoplasm [GO:0048471];-	production of siRNA involved in RNA interference [GO:0030422];-;enzyme activator activity [GO:0008047];double-stranded RNA binding [GO:0003725];-;cytoplasm [GO:0005737];perinuclear region of cytoplasm [GO:0048471];-
A0A2R8RYH8	Phosphate carrier protein, mitochondrial	322362	slc25a3b	mitochondrial phosphate ion transmembrane transport [GO:1990547];phosphate ion transmembrane transport [GO:0035435];-	inorganic phosphate transmembrane transporter activity [GO:0005315];-	integral component of mitochondrial inner membrane [GO:0031305];-	mitochondrial phosphate ion transmembrane transport [GO:1990547];phosphate ion transmembrane transport [GO:0035435];-;inorganic phosphate transmembrane transporter activity [GO:0005315];-;integral component of mitochondrial inner membrane [GO:0031305];-
A4UU77	Oogenesis-related gene	100001110	org	-	mRNA 3'-UTR binding [GO:0003730];-	cell cortex [GO:0005938];cytoplasm [GO:0005737];-	-;mRNA 3'-UTR binding [GO:0003730];-;cell cortex [GO:0005938];cytoplasm [GO:0005737];-
F1QV31	Keratin 5	797351	krt5	fin regeneration [GO:0031101];-	-	keratin filament [GO:0045095];-	fin regeneration [GO:0031101];-;-;keratin filament [GO:0045095];-
Q1LXI2	Myosin VAa		myo5aa	actin filament organization [GO:0007015];vesicle transport along actin filament [GO:0030050];-	microfilament motor activity [GO:0000146];ATP binding [GO:0005524];actin filament binding [GO:0051015];-;actin-dependent ATPase activity [GO:0030898]	vesicle [GO:0031982];actin cytoskeleton [GO:0015629];myosin complex [GO:0016459];-;cytoplasm [GO:0005737]	actin filament organization [GO:0007015];vesicle transport along actin filament [GO:0030050];-;microfilament motor activity [GO:0000146];ATP binding [GO:0005524];actin filament binding [GO:0051015];-;actin-dependent ATPase activity [GO:0030898];vesicle [GO:0031982];actin cytoskeleton [GO:0015629];myosin complex [GO:0016459];-;cytoplasm [GO:0005737]
Q7T3H9	Putative hydroxypyruvate isomerase	393305	hyi	glyoxylate metabolic process [GO:0046487];-	hydroxypyruvate isomerase activity [GO:0008903];-	-	glyoxylate metabolic process [GO:0046487];-;hydroxypyruvate isomerase activity [GO:0008903];-;-
E9QDE6	Clathrin light chain	406318	clta	clathrin coat assembly [GO:0048268];intracellular protein transport [GO:0006886];clathrin-dependent endocytosis [GO:0072583];-	structural molecule activity [GO:0005198];clathrin heavy chain binding [GO:0032050];-	-;clathrin vesicle coat [GO:0030125];clathrin coat of trans-Golgi network vesicle [GO:0030130];postsynaptic endocytic zone cytoplasmic component [GO:0099631];plasma membrane [GO:0005886];clathrin coat of coated pit [GO:0030132];synaptic vesicle membrane [GO:0030672]	clathrin coat assembly [GO:0048268];intracellular protein transport [GO:0006886];clathrin-dependent endocytosis [GO:0072583];-;structural molecule activity [GO:0005198];clathrin heavy chain binding [GO:0032050];-;-;clathrin vesicle coat [GO:0030125];clathrin coat of trans-Golgi network vesicle [GO:0030130];postsynaptic endocytic zone cytoplasmic component [GO:0099631];plasma membrane [GO:0005886]…
Q6NYX8	PITH domain-containing protein 1	404606	pithd1	positive regulation of transcription, DNA-templated [GO:0045893];positive regulation of megakaryocyte differentiation [GO:0045654];-	-	cytoplasm [GO:0005737];nucleus [GO:0005634];-	positive regulation of transcription, DNA-templated [GO:0045893];positive regulation of megakaryocyte differentiation [GO:0045654];-;-;cytoplasm [GO:0005737];nucleus [GO:0005634];-
F8W4I2	60S acidic ribosomal protein P0		rplp0	ribosome biogenesis [GO:0042254]	-	-	ribosome biogenesis [GO:0042254];-;-
Q7ZTS8	ELAV-like protein		elavl1a	erythrocyte differentiation [GO:0030218];positive regulation of angiogenesis [GO:0045766];-	RNA binding [GO:0003723];-	ribonucleoprotein complex [GO:1990904];cytoplasm [GO:0005737];-	erythrocyte differentiation [GO:0030218];positive regulation of angiogenesis [GO:0045766];-;RNA binding [GO:0003723];-;ribonucleoprotein complex [GO:1990904];cytoplasm [GO:0005737];-
Q6GQM9	2-phospho-D-glycerate hydro-lyase	402874	eno2	glycolytic process [GO:0006096];regulation of vacuole fusion, non-autophagic [GO:0032889];-	phosphopyruvate hydratase activity [GO:0004634];magnesium ion binding [GO:0000287];-	phosphopyruvate hydratase complex [GO:0000015];-	glycolytic process [GO:0006096];regulation of vacuole fusion, non-autophagic [GO:0032889];-;phosphopyruvate hydratase activity [GO:0004634];magnesium ion binding [GO:0000287];-;phosphopyruvate hydratase complex [GO:0000015];-
Q6DEJ9	Dolichol-phosphate mannosyltransferase subunit 1	445202	dpm1	protein mannosylation [GO:0035268];muscle structure development [GO:0061061];-;protein O-linked mannosylation [GO:0035269];GPI anchor biosynthetic process [GO:0006506];dolichol metabolic process [GO:0019348]	dolichyl-phosphate-mannose-protein mannosyltransferase activity [GO:0004169];dolichyl-phosphate beta-D-mannosyltransferase activity [GO:0004582];-	endoplasmic reticulum membrane [GO:0005789];-	protein mannosylation [GO:0035268];muscle structure development [GO:0061061];-;protein O-linked mannosylation [GO:0035269];GPI anchor biosynthetic process [GO:0006506];dolichol metabolic process [GO:0019348];dolichyl-phosphate-mannose-protein mannosyltransferase activity [GO:0004169];dolichyl-phosphate beta-D-mannosyltransferase activity [GO:0004582];-;endoplasmic reticulum membrane [GO:0005789];-
E9QHD8	Dolichyl-diphosphooligosaccharide--protein glycosyltransferase subunit MAGT1		magt1	protein N-linked glycosylation [GO:0006487];-	magnesium ion transmembrane transporter activity [GO:0015095];-	plasma membrane [GO:0005886];oligosaccharyltransferase complex [GO:0008250];integral component of membrane [GO:0016021];-	protein N-linked glycosylation [GO:0006487];-;magnesium ion transmembrane transporter activity [GO:0015095];-;plasma membrane [GO:0005886];oligosaccharyltransferase complex [GO:0008250];integral component of membrane [GO:0016021];-
Q6TGV6	Proteasome subunit alpha type	403011	psma5	proteasomal ubiquitin-independent protein catabolic process [GO:0010499];proteasome-mediated ubiquitin-dependent protein catabolic process [GO:0043161];-	endopeptidase activity [GO:0004175];-	proteasome core complex, alpha-subunit complex [GO:0019773];proteasome core complex [GO:0005839];-;cytoplasm [GO:0005737];nucleus [GO:0005634]	proteasomal ubiquitin-independent protein catabolic process [GO:0010499];proteasome-mediated ubiquitin-dependent protein catabolic process [GO:0043161];-;endopeptidase activity [GO:0004175];-;proteasome core complex, alpha-subunit complex [GO:0019773];proteasome core complex [GO:0005839];-;cytoplasm [GO:0005737];nucleus [GO:0005634]
Q5XJS8	Hsd17b10 protein	450078	hsd17b10	-	oxidoreductase activity [GO:0016491]	-	-;oxidoreductase activity [GO:0016491];-
Q6AZA0	Acetyl-CoA acetyltransferase, mitochondrial	445290	acat1	fatty acid beta-oxidation [GO:0006635];-	metal ion binding [GO:0046872];acetyl-CoA C-acetyltransferase activity [GO:0003985];-	-;mitochondrion [GO:0005739]	fatty acid beta-oxidation [GO:0006635];-;metal ion binding [GO:0046872];acetyl-CoA C-acetyltransferase activity [GO:0003985];-;-;mitochondrion [GO:0005739]
Q6DRC6	60S ribosomal protein L6		rpl6	-;ribosomal large subunit assembly [GO:0000027];pancreas development [GO:0031016];chordate embryonic development [GO:0043009];cytoplasmic translation [GO:0002181]	RNA binding [GO:0003723];structural constituent of ribosome [GO:0003735];-	cytosolic large ribosomal subunit [GO:0022625];-	-;ribosomal large subunit assembly [GO:0000027];pancreas development [GO:0031016];chordate embryonic development [GO:0043009];cytoplasmic translation [GO:0002181];RNA binding [GO:0003723];structural constituent of ribosome [GO:0003735];-;cytosolic large ribosomal subunit [GO:0022625];-
Q6PI20	Histone H3.3	100331798336231394076406269550262	h3f3ah3f3b.1h3-5h3f3d	-	protein heterodimerization activity [GO:0046982];DNA binding [GO:0003677];-	-;nucleus [GO:0005634];nucleosome [GO:0000786]	-;protein heterodimerization activity [GO:0046982];DNA binding [GO:0003677];-;-;nucleus [GO:0005634];nucleosome [GO:0000786]
F1QN45	Si:dkey-88l16.3		si:dkey-88l16.3	receptor-mediated endocytosis [GO:0006898];-	calcium ion binding [GO:0005509];hormone binding [GO:0042562];-	apical plasma membrane [GO:0016324];receptor complex [GO:0043235];plasma membrane [GO:0005886];-;integral component of membrane [GO:0016021]	receptor-mediated endocytosis [GO:0006898];-;calcium ion binding [GO:0005509];hormone binding [GO:0042562];-;apical plasma membrane [GO:0016324];receptor complex [GO:0043235];plasma membrane [GO:0005886];-;integral component of membrane [GO:0016021]
Q7ZV22	S-methyl-5'-thioadenosine phosphorylase	393526	mtap	L-methionine salvage from methylthioadenosine [GO:0019509];purine ribonucleoside salvage [GO:0006166];-	S-methyl-5-thioadenosine phosphorylase activity [GO:0017061];-	cytosol [GO:0005829];nucleus [GO:0005634];-	L-methionine salvage from methylthioadenosine [GO:0019509];purine ribonucleoside salvage [GO:0006166];-;S-methyl-5-thioadenosine phosphorylase activity [GO:0017061];-;cytosol [GO:0005829];nucleus [GO:0005634];-
Q6NWC1	Voltage-dependent anion-selective channel protein 1	334582	vdac1	apoptotic process [GO:0006915];-	voltage-gated anion channel activity [GO:0008308];porin activity [GO:0015288];-	pore complex [GO:0046930];mitochondrial outer membrane [GO:0005741];membrane raft [GO:0045121];plasma membrane [GO:0005886];-	apoptotic process [GO:0006915];-;voltage-gated anion channel activity [GO:0008308];porin activity [GO:0015288];-;pore complex [GO:0046930];mitochondrial outer membrane [GO:0005741];membrane raft [GO:0045121];plasma membrane [GO:0005886];-
Q1LVD7	EF-hand domain family, member D2	571114	efhd2	-	calcium ion binding [GO:0005509]	-	-;calcium ion binding [GO:0005509];-
B8JHR9	Karyopherin (importin) beta 3	569455	kpnb3	protein import into nucleus [GO:0006606];-	nuclear localization sequence binding [GO:0008139];nuclear import signal receptor activity [GO:0061608];-	cytoplasm [GO:0005737];nucleus [GO:0005634];-	protein import into nucleus [GO:0006606];-;nuclear localization sequence binding [GO:0008139];nuclear import signal receptor activity [GO:0061608];-;cytoplasm [GO:0005737];nucleus [GO:0005634];-
F1R377	Cytochrome c-1		cyc1	mitochondrial electron transport, ubiquinol to cytochrome c [GO:0006122];-	electron transfer activity [GO:0009055];heme binding [GO:0020037];-	-;integral component of membrane [GO:0016021];mitochondrial respiratory chain complex III [GO:0005750]	mitochondrial electron transport, ubiquinol to cytochrome c [GO:0006122];-;electron transfer activity [GO:0009055];heme binding [GO:0020037];-;-;integral component of membrane [GO:0016021];mitochondrial respiratory chain complex III [GO:0005750]
F1QF85	Transcription factor A, mitochondrial		tfam	transcription initiation from mitochondrial promoter [GO:0006391];-	DNA binding, bending [GO:0008301];transcription regulatory region sequence-specific DNA binding [GO:0000976];-	-;mitochondrion [GO:0005739]	transcription initiation from mitochondrial promoter [GO:0006391];-;DNA binding, bending [GO:0008301];transcription regulatory region sequence-specific DNA binding [GO:0000976];-;-;mitochondrion [GO:0005739]
Q6PH25	Vacuolar protein sorting-associated protein 28 homolog	393562	vps28	retina development in camera-type eye [GO:0060041];protein transport to vacuole involved in ubiquitin-dependent protein catabolic process via the multivesicular body sorting pathway [GO:0043328];-	protein-containing complex binding [GO:0044877];-	ESCRT I complex [GO:0000813];-	retina development in camera-type eye [GO:0060041];protein transport to vacuole involved in ubiquitin-dependent protein catabolic process via the multivesicular body sorting pathway [GO:0043328];-;protein-containing complex binding [GO:0044877];-;ESCRT I complex [GO:0000813];-
B1H1M3	Pyridoxal phosphate homeostasis protein	563548	plpbp	-	pyridoxal phosphate binding [GO:0030170]	-	-;pyridoxal phosphate binding [GO:0030170];-
A8E5B4	Zgc:174237 protein	100126125	si:ch211-251f6.7	-	phosphatidylinositol-3-phosphate binding [GO:0032266];-	lysosomal membrane [GO:0005765];-;autophagosome membrane [GO:0000421]	-;phosphatidylinositol-3-phosphate binding [GO:0032266];-;lysosomal membrane [GO:0005765];-;autophagosome membrane [GO:0000421]
A0A286YAP4	Heat shock protein 90, beta (grp94), member 1		hsp90b1	otolith tethering [GO:0035889];response to hypoxia [GO:0001666];defense response to Gram-positive bacterium [GO:0050830];protein folding [GO:0006457];ubiquitin-dependent ERAD pathway [GO:0030433];-	ATPase activity [GO:0016887];ATP binding [GO:0005524];unfolded protein binding [GO:0051082];-	endoplasmic reticulum [GO:0005783];perinuclear region of cytoplasm [GO:0048471];-	otolith tethering [GO:0035889];response to hypoxia [GO:0001666];defense response to Gram-positive bacterium [GO:0050830];protein folding [GO:0006457];ubiquitin-dependent ERAD pathway [GO:0030433];-;ATPase activity [GO:0016887];ATP binding [GO:0005524];unfolded protein binding [GO:0051082];-;endoplasmic reticulum [GO:0005783];perinuclear region of cytoplasm [GO:0048471];-
Q6P0I2	Proteasome subunit alpha type	406445	psma8	proteasomal ubiquitin-independent protein catabolic process [GO:0010499];proteasome-mediated ubiquitin-dependent protein catabolic process [GO:0043161];-	endopeptidase activity [GO:0004175];-	proteasome core complex, alpha-subunit complex [GO:0019773];proteasome core complex [GO:0005839];-;cytoplasm [GO:0005737];nucleus [GO:0005634]	proteasomal ubiquitin-independent protein catabolic process [GO:0010499];proteasome-mediated ubiquitin-dependent protein catabolic process [GO:0043161];-;endopeptidase activity [GO:0004175];-;proteasome core complex, alpha-subunit complex [GO:0019773];proteasome core complex [GO:0005839];-;cytoplasm [GO:0005737];nucleus [GO:0005634]
Q6TGT0	Tubulin beta chain		tubb4b	cilium assembly [GO:0060271];mitotic cell cycle [GO:0000278];microtubule cytoskeleton organization [GO:0000226];-	GTPase activity [GO:0003924];GTP binding [GO:0005525];structural constituent of cytoskeleton [GO:0005200];-	cytoplasm [GO:0005737];microtubule [GO:0005874];-	cilium assembly [GO:0060271];mitotic cell cycle [GO:0000278];microtubule cytoskeleton organization [GO:0000226];-;GTPase activity [GO:0003924];GTP binding [GO:0005525];structural constituent of cytoskeleton [GO:0005200];-;cytoplasm [GO:0005737];microtubule [GO:0005874];-
A0A2R8QGD9	Ras-related GTP-binding protein		rraga	positive regulation of TOR signaling [GO:0032008];regulation of apoptotic cell clearance [GO:2000425];regulation of lysosome organization [GO:1905671];cellular response to starvation [GO:0009267];cellular response to amino acid stimulus [GO:0071230];-;regulation of autophagy [GO:0010506];central nervous system myelination [GO:0022010]	GTPase activity [GO:0003924];GTP binding [GO:0005525];-	lysosome [GO:0005764];Gtr1-Gtr2 GTPase complex [GO:1990131];Ragulator complex [GO:0071986];-;nucleus [GO:0005634]	positive regulation of TOR signaling [GO:0032008];regulation of apoptotic cell clearance [GO:2000425];regulation of lysosome organization [GO:1905671];cellular response to starvation [GO:0009267];cellular response to amino acid stimulus [GO:0071230];-;regulation of autophagy [GO:0010506];central nervous system myelination [GO:0022010];GTPase activity [GO:0003924];GTP binding [GO:0005525];-;lysoso…
A0A0R4IC92	Charged multivesicular body protein 1a		chmp1a	vesicle-mediated transport [GO:0016192];vacuolar transport [GO:0007034];mitotic chromosome condensation [GO:0007076];-	-	nuclear matrix [GO:0016363];ESCRT III complex [GO:0000815];-	vesicle-mediated transport [GO:0016192];vacuolar transport [GO:0007034];mitotic chromosome condensation [GO:0007076];-;-;nuclear matrix [GO:0016363];ESCRT III complex [GO:0000815];-
E7F3I8	RNA helicase	321931	dhx15	-	ATP binding [GO:0005524];hydrolase activity [GO:0016787];RNA binding [GO:0003723];-;RNA helicase activity [GO:0003724]	spliceosomal complex [GO:0005681];-	-;ATP binding [GO:0005524];hydrolase activity [GO:0016787];RNA binding [GO:0003723];-;RNA helicase activity [GO:0003724];spliceosomal complex [GO:0005681];-
A3KNN5	26S proteasome regulatory subunit RPN11	799058	psmd14	response to yeast [GO:0001878];protein deubiquitination [GO:0016579];proteasome-mediated ubiquitin-dependent protein catabolic process [GO:0043161];-	metallopeptidase activity [GO:0008237];Lys63-specific deubiquitinase activity [GO:0061578];isopeptidase activity [GO:0070122];-;proteasome binding [GO:0070628];thiol-dependent deubiquitinase [GO:0004843]	proteasome regulatory particle, lid subcomplex [GO:0008541];-	response to yeast [GO:0001878];protein deubiquitination [GO:0016579];proteasome-mediated ubiquitin-dependent protein catabolic process [GO:0043161];-;metallopeptidase activity [GO:0008237];Lys63-specific deubiquitinase activity [GO:0061578];isopeptidase activity [GO:0070122];-;proteasome binding [GO:0070628];thiol-dependent deubiquitinase [GO:0004843];proteasome regulatory particle, lid subcomple…
Q6DHS3	Ribosomal protein L15	445053	rpl15	cytoplasmic translation [GO:0002181];-	RNA binding [GO:0003723];structural constituent of ribosome [GO:0003735];-	cytosolic large ribosomal subunit [GO:0022625];-	cytoplasmic translation [GO:0002181];-;RNA binding [GO:0003723];structural constituent of ribosome [GO:0003735];-;cytosolic large ribosomal subunit [GO:0022625];-
Q70X92	Ankyrin repeat and SOCS box containing protein a	791758	asb11	positive regulation of Notch signaling pathway [GO:0045747];positive regulation of protein catabolic process [GO:0045732];protein ubiquitination [GO:0016567];intracellular signal transduction [GO:0035556];positive regulation of transcription of Notch receptor target [GO:0007221]	-	-	positive regulation of Notch signaling pathway [GO:0045747];positive regulation of protein catabolic process [GO:0045732];protein ubiquitination [GO:0016567];intracellular signal transduction [GO:0035556];positive regulation of transcription of Notch receptor target [GO:0007221];-;-
Q6DBT2	Dehydrogenase/reductase (SDR family) member 13b.1	445116	dhrs13b.1	-	oxidoreductase activity [GO:0016491];-	integral component of membrane [GO:0016021];-	-;oxidoreductase activity [GO:0016491];-;integral component of membrane [GO:0016021];-
F1Q5B8	Oxoglutarate dehydrogenase (succinyl-transferring)	564552	ogdha	tricarboxylic acid cycle [GO:0006099];heart contraction [GO:0060047];-	oxoglutarate dehydrogenase (succinyl-transferring) activity [GO:0004591];thiamine pyrophosphate binding [GO:0030976];-	-;oxoglutarate dehydrogenase complex [GO:0045252];mitochondrion [GO:0005739]	tricarboxylic acid cycle [GO:0006099];heart contraction [GO:0060047];-;oxoglutarate dehydrogenase (succinyl-transferring) activity [GO:0004591];thiamine pyrophosphate binding [GO:0030976];-;-;oxoglutarate dehydrogenase complex [GO:0045252];mitochondrion [GO:0005739]
Q7SX98	General transcription factor TFIIB	324823	gtf2b	transcriptional start site selection at RNA polymerase II promoter [GO:0001174];RNA polymerase II preinitiation complex assembly [GO:0051123];transcription initiation from RNA polymerase II promoter [GO:0006367];-;DNA-templated transcription, initiation [GO:0006352];protein acetylation [GO:0006473];RNA polymerase II core complex assembly [GO:1990114]	-;TBP-class protein binding [GO:0017025];metal ion binding [GO:0046872];RNA polymerase II core promoter sequence-specific DNA binding [GO:0000979];RNA polymerase II general transcription initiation factor activity [GO:0016251];acetyltransferase activity [GO:0016407];histone acetyltransferase activity [GO:0004402]	transcription preinitiation complex [GO:0097550];nucleus [GO:0005634];-	transcriptional start site selection at RNA polymerase II promoter [GO:0001174];RNA polymerase II preinitiation complex assembly [GO:0051123];transcription initiation from RNA polymerase II promoter [GO:0006367];-;DNA-templated transcription, initiation [GO:0006352];protein acetylation [GO:0006473];RNA polymerase II core complex assembly [GO:1990114];-;TBP-class protein binding [GO:0017025];metal…
A8WGC6	ATP synthase subunit beta	554135	atp5f1b	mitochondrial ATP synthesis coupled proton transport [GO:0042776];-	proton-transporting ATPase activity, rotational mechanism [GO:0046961];proton-transporting ATP synthase activity, rotational mechanism [GO:0046933];ATP binding [GO:0005524];-	mitochondrial proton-transporting ATP synthase complex [GO:0005753];proton-transporting ATP synthase complex, catalytic core F(1) [GO:0045261];-	mitochondrial ATP synthesis coupled proton transport [GO:0042776];-;proton-transporting ATPase activity, rotational mechanism [GO:0046961];proton-transporting ATP synthase activity, rotational mechanism [GO:0046933];ATP binding [GO:0005524];-;mitochondrial proton-transporting ATP synthase complex [GO:0005753];proton-transporting ATP synthase complex, catalytic core F(1) [GO:0045261];-
B2GTJ8	Ywhai protein		ywhaz	-	-	-	-
Q6PC13	-	-	-	-	-	-	-
A8WG53	Zgc:77449 protein		srsf9	mRNA splicing, via spliceosome [GO:0000398];alternative mRNA splicing, via spliceosome [GO:0000380];-	RNA binding [GO:0003723];-	nuclear speck [GO:0016607];-	mRNA splicing, via spliceosome [GO:0000398];alternative mRNA splicing, via spliceosome [GO:0000380];-;RNA binding [GO:0003723];-;nuclear speck [GO:0016607];-
Q7ZVG6	E3 ubiquitin-protein ligase Siah1	80955	siah1	ubiquitin-dependent protein catabolic process [GO:0006511];neuron apoptotic process [GO:0051402];multicellular organism development [GO:0007275];proteasome-mediated ubiquitin-dependent protein catabolic process [GO:0043161];-	zinc ion binding [GO:0008270];ubiquitin-protein transferase activity [GO:0004842];ubiquitin protein ligase activity [GO:0061630];-;ubiquitin conjugating enzyme binding [GO:0031624]	cytosol [GO:0005829];cytoplasm [GO:0005737];nucleus [GO:0005634];-	ubiquitin-dependent protein catabolic process [GO:0006511];neuron apoptotic process [GO:0051402];multicellular organism development [GO:0007275];proteasome-mediated ubiquitin-dependent protein catabolic process [GO:0043161];-;zinc ion binding [GO:0008270];ubiquitin-protein transferase activity [GO:0004842];ubiquitin protein ligase activity [GO:0061630];-;ubiquitin conjugating enzyme binding [GO:0…
F1QCS3	Copper chaperone for superoxide dismutase	550489	ccs	removal of superoxide radicals [GO:0019430];-	copper ion binding [GO:0005507];-	-	removal of superoxide radicals [GO:0019430];-;copper ion binding [GO:0005507];-;-
Q6P5K6	Solute carrier family 25 (Carnitine/acylcarnitine translocase), member 20	393833	slc25a20	-	-	integral component of membrane [GO:0016021]	-;-;integral component of membrane [GO:0016021]
Q7T3G4	Phosphoglycerate mutase	572733	pgam2	glycolytic process [GO:0006096];myoblast fusion [GO:0007520];-	phosphoglycerate mutase activity [GO:0004619];-;bisphosphoglycerate mutase activity [GO:0004082];hydrolase activity [GO:0016787]	-	glycolytic process [GO:0006096];myoblast fusion [GO:0007520];-;phosphoglycerate mutase activity [GO:0004619];-;bisphosphoglycerate mutase activity [GO:0004082];hydrolase activity [GO:0016787];-
Q6NWF7	Zgc:85763	338247	echdc2	fatty acid beta-oxidation [GO:0006635];-	enoyl-CoA hydratase activity [GO:0004300];-	-;mitochondrion [GO:0005739]	fatty acid beta-oxidation [GO:0006635];-;enoyl-CoA hydratase activity [GO:0004300];-;-;mitochondrion [GO:0005739]
Q2EY14	Protogenin A	563834	prtga	negative regulation of neurogenesis [GO:0050768];-	-	integral component of membrane [GO:0016021];-	negative regulation of neurogenesis [GO:0050768];-;-;integral component of membrane [GO:0016021];-
Q1LVA0	Coiled-coil domain-containing 127b	792067	ccdc127b	-	-	-	-
F1QM43	Guanosine-3',5'-bis(diphosphate) 3'-pyrophosphohydrolase MESH1		hddc3	-	-	-	-
B7ZVR0	Microsomal prostaglandin E synthase 2		ptgesl	prostaglandin biosynthetic process [GO:0001516];-	prostaglandin-E synthase activity [GO:0050220];electron transfer activity [GO:0009055];-;12-hydroxyheptadecatrienoic acid synthase activity [GO:0036134];protein disulfide oxidoreductase activity [GO:0015035]	integral component of membrane [GO:0016021];-	prostaglandin biosynthetic process [GO:0001516];-;prostaglandin-E synthase activity [GO:0050220];electron transfer activity [GO:0009055];-;12-hydroxyheptadecatrienoic acid synthase activity [GO:0036134];protein disulfide oxidoreductase activity [GO:0015035];integral component of membrane [GO:0016021];-
F1R9Y9	Electron transfer flavoprotein subunit beta		etfb	-	electron transfer activity [GO:0009055];-	mitochondrial matrix [GO:0005759];-	-;electron transfer activity [GO:0009055];-;mitochondrial matrix [GO:0005759];-
Q6IQH4	26S proteasome non-ATPase regulatory subunit 8	415221	psmd8	proteasome-mediated ubiquitin-dependent protein catabolic process [GO:0043161];-	-	cytosol [GO:0005829];proteasome regulatory particle, lid subcomplex [GO:0008541];nucleus [GO:0005634];-	proteasome-mediated ubiquitin-dependent protein catabolic process [GO:0043161];-;-;cytosol [GO:0005829];proteasome regulatory particle, lid subcomplex [GO:0008541];nucleus [GO:0005634];-
F1QRM9	Aminopeptidase		npepps	peptide catabolic process [GO:0043171];proteolysis [GO:0006508];-	metalloaminopeptidase activity [GO:0070006];aminopeptidase activity [GO:0004177];zinc ion binding [GO:0008270];peptide binding [GO:0042277];-	cytoplasm [GO:0005737];-	peptide catabolic process [GO:0043171];proteolysis [GO:0006508];-;metalloaminopeptidase activity [GO:0070006];aminopeptidase activity [GO:0004177];zinc ion binding [GO:0008270];peptide binding [GO:0042277];-;cytoplasm [GO:0005737];-
Q90ZM2	Protein transport protein Sec61 subunit alpha-like 1	192298	sec61al1	posttranslational protein targeting to membrane, translocation [GO:0031204];pronephric nephron development [GO:0039019];SRP-dependent cotranslational protein targeting to membrane, translocation [GO:0006616];-;habenula development [GO:0021986]	signal sequence binding [GO:0005048];ribosome binding [GO:0043022];protein transmembrane transporter activity [GO:0008320];-	Sec61 translocon complex [GO:0005784];integral component of membrane [GO:0016021];endoplasmic reticulum membrane [GO:0005789];-	posttranslational protein targeting to membrane, translocation [GO:0031204];pronephric nephron development [GO:0039019];SRP-dependent cotranslational protein targeting to membrane, translocation [GO:0006616];-;habenula development [GO:0021986];signal sequence binding [GO:0005048];ribosome binding [GO:0043022];protein transmembrane transporter activity [GO:0008320];-;Sec61 translocon complex [GO:0…
Q7ZVN1	Serine/arginine-rich splicing factor 2		srsf2b	regulation of alternative mRNA splicing, via spliceosome [GO:0000381];mRNA splicing, via spliceosome [GO:0000398];-	RNA binding [GO:0003723];-	cytoplasm [GO:0005737];nuclear speck [GO:0016607];-	regulation of alternative mRNA splicing, via spliceosome [GO:0000381];mRNA splicing, via spliceosome [GO:0000398];-;RNA binding [GO:0003723];-;cytoplasm [GO:0005737];nuclear speck [GO:0016607];-
B8JIS8	Glutathione transferase		gstm.1	glutathione metabolic process [GO:0006749];-	glutathione transferase activity [GO:0004364];-	-	glutathione metabolic process [GO:0006749];-;glutathione transferase activity [GO:0004364];-;-
Q5XJ10	Glyceraldehyde-3-phosphate dehydrogenase	317743	gapdh	microtubule cytoskeleton organization [GO:0000226];peptidyl-cysteine S-trans-nitrosylation [GO:0035606];neuron apoptotic process [GO:0051402];glycolytic process [GO:0006096];protein stabilization [GO:0050821];glucose metabolic process [GO:0006006];-	NAD binding [GO:0051287];peptidyl-cysteine S-nitrosylase activity [GO:0035605];NADP binding [GO:0050661];glyceraldehyde-3-phosphate dehydrogenase (NAD+) (phosphorylating) activity [GO:0004365];-;microtubule binding [GO:0008017]	cytosol [GO:0005829];-;cytoplasm [GO:0005737];microtubule cytoskeleton [GO:0015630];nucleus [GO:0005634]	microtubule cytoskeleton organization [GO:0000226];peptidyl-cysteine S-trans-nitrosylation [GO:0035606];neuron apoptotic process [GO:0051402];glycolytic process [GO:0006096];protein stabilization [GO:0050821];glucose metabolic process [GO:0006006];-;NAD binding [GO:0051287];peptidyl-cysteine S-nitrosylase activity [GO:0035605];NADP binding [GO:0050661];glyceraldehyde-3-phosphate dehydrogenase (NA…
A0A2R8RVG3	Transport and golgi organization 2 homolog (Drosophila)	445324	tango2	protein secretion [GO:0009306];Golgi organization [GO:0007030];-	-	Golgi apparatus [GO:0005794];-	protein secretion [GO:0009306];Golgi organization [GO:0007030];-;-;Golgi apparatus [GO:0005794];-
E7F8R3	Mitochondrial ribosomal protein L2	571648	mrpl2	mitochondrial translation [GO:0032543];-	RNA binding [GO:0003723];structural constituent of ribosome [GO:0003735];-	-;mitochondrial large ribosomal subunit [GO:0005762]	mitochondrial translation [GO:0032543];-;RNA binding [GO:0003723];structural constituent of ribosome [GO:0003735];-;-;mitochondrial large ribosomal subunit [GO:0005762]
A8E590	RNA helicase		eif4a1b	cytoplasmic translational initiation [GO:0002183];-	translation initiation factor activity [GO:0003743];hydrolase activity [GO:0016787];ATP binding [GO:0005524];-;RNA helicase activity [GO:0003724]	-	cytoplasmic translational initiation [GO:0002183];-;translation initiation factor activity [GO:0003743];hydrolase activity [GO:0016787];ATP binding [GO:0005524];-;RNA helicase activity [GO:0003724];-
Q9DDU5	GST class-pi	79381	gstp1	cellular response to xenobiotic stimulus [GO:0071466];glutathione metabolic process [GO:0006749];-	glutathione transferase activity [GO:0004364];-	cytosol [GO:0005829];-	cellular response to xenobiotic stimulus [GO:0071466];glutathione metabolic process [GO:0006749];-;glutathione transferase activity [GO:0004364];-;cytosol [GO:0005829];-
F1QB21	2,4-dienoyl CoA reductase 1, mitochondrial		decr1	-	oxidoreductase activity [GO:0016491]	-	-;oxidoreductase activity [GO:0016491];-
A0ES87	Forkhead box e3		foxe3	eye development [GO:0001654];lens development in camera-type eye [GO:0002088];regulation of transcription by RNA polymerase II [GO:0006357];lens morphogenesis in camera-type eye [GO:0002089];cell differentiation [GO:0030154];-;aorta development [GO:0035904];anatomical structure morphogenesis [GO:0009653];negative regulation of lens fiber cell differentiation [GO:1902747]	DNA-binding transcription factor activity, RNA polymerase II-specific [GO:0000981];RNA polymerase II cis-regulatory region sequence-specific DNA binding [GO:0000978];-	nucleus [GO:0005634];-	eye development [GO:0001654];lens development in camera-type eye [GO:0002088];regulation of transcription by RNA polymerase II [GO:0006357];lens morphogenesis in camera-type eye [GO:0002089];cell differentiation [GO:0030154];-;aorta development [GO:0035904];anatomical structure morphogenesis [GO:0009653];negative regulation of lens fiber cell differentiation [GO:1902747];DNA-binding transcription…
Q504I6	Replication protein A2	65226	rpa2	double-strand break repair via homologous recombination [GO:0000724];DNA replication [GO:0006260];nucleotide-excision repair [GO:0006289];-	single-stranded DNA binding [GO:0003697];-	DNA replication factor A complex [GO:0005662];site of double-strand break [GO:0035861];-;chromosome, telomeric region [GO:0000781];nucleus [GO:0005634]	double-strand break repair via homologous recombination [GO:0000724];DNA replication [GO:0006260];nucleotide-excision repair [GO:0006289];-;single-stranded DNA binding [GO:0003697];-;DNA replication factor A complex [GO:0005662];site of double-strand break [GO:0035861];-;chromosome, telomeric region [GO:0000781];nucleus [GO:0005634]
E7F6Q4	Si:dkey-152b24.6	100002310	si:dkey-152b24.6	lipid metabolic process [GO:0006629];-	phosphoric diester hydrolase activity [GO:0008081];-	-	lipid metabolic process [GO:0006629];-;phosphoric diester hydrolase activity [GO:0008081];-;-
Q5XJR8	Protein-ribulosamine 3-kinase		fn3krp	-	kinase activity [GO:0016301];protein-ribulosamine 3-kinase activity [GO:0102193]	-	-;kinase activity [GO:0016301];protein-ribulosamine 3-kinase activity [GO:0102193];-
Q6Q417	Ribosomal protein L7	336710	rpl7	regulation of cell cycle [GO:0051726];maturation of LSU-rRNA from tricistronic rRNA transcript (SSU-rRNA, 5.8S rRNA, LSU-rRNA) [GO:0000463];-	RNA binding [GO:0003723];structural constituent of ribosome [GO:0003735];-	cytosolic large ribosomal subunit [GO:0022625];-	regulation of cell cycle [GO:0051726];maturation of LSU-rRNA from tricistronic rRNA transcript (SSU-rRNA, 5.8S rRNA, LSU-rRNA) [GO:0000463];-;RNA binding [GO:0003723];structural constituent of ribosome [GO:0003735];-;cytosolic large ribosomal subunit [GO:0022625];-
F1QKV3	STING ER exit protein			-	-	-	-
E9QFD9	60S ribosomal protein L10a		rpl10a	-	-	-	-
Q6NZW7	Dihydrolipoyllysine-residue succinyltransferase component of 2-oxoglutarate dehydrogenase complex, mitochondrial		dlst	tricarboxylic acid cycle [GO:0006099];heart contraction [GO:0060047];mitochondrion morphogenesis [GO:0070584];L-lysine catabolic process to acetyl-CoA via saccharopine [GO:0033512];-;ATP biosynthetic process [GO:0006754];hemopoiesis [GO:0030097]	dihydrolipoyllysine-residue succinyltransferase activity [GO:0004149];-	oxoglutarate dehydrogenase complex [GO:0045252];mitochondrial matrix [GO:0005759];-	tricarboxylic acid cycle [GO:0006099];heart contraction [GO:0060047];mitochondrion morphogenesis [GO:0070584];L-lysine catabolic process to acetyl-CoA via saccharopine [GO:0033512];-;ATP biosynthetic process [GO:0006754];hemopoiesis [GO:0030097];dihydrolipoyllysine-residue succinyltransferase activity [GO:0004149];-;oxoglutarate dehydrogenase complex [GO:0045252];mitochondrial matrix [GO:0005759]…
Q5M9N3	Splicing factor, arginine/serine-rich 6b	494133	srsf6b	mRNA splice site selection [GO:0006376];mRNA splicing, via spliceosome [GO:0000398];alternative mRNA splicing, via spliceosome [GO:0000380];-	RNA binding [GO:0003723];mRNA binding [GO:0003729];-	nuclear speck [GO:0016607];-	mRNA splice site selection [GO:0006376];mRNA splicing, via spliceosome [GO:0000398];alternative mRNA splicing, via spliceosome [GO:0000380];-;RNA binding [GO:0003723];mRNA binding [GO:0003729];-;nuclear speck [GO:0016607];-
E9QI05	Synaptosomal-associated protein		snap23.1	-;vesicle fusion [GO:0006906];exocytosis [GO:0006887];synaptic vesicle fusion to presynaptic active zone membrane [GO:0031629];synaptic vesicle priming [GO:0016082]	syntaxin binding [GO:0019905];SNAP receptor activity [GO:0005484];-	neuron projection [GO:0043005];SNARE complex [GO:0031201];presynapse [GO:0098793];plasma membrane [GO:0005886];-	-;vesicle fusion [GO:0006906];exocytosis [GO:0006887];synaptic vesicle fusion to presynaptic active zone membrane [GO:0031629];synaptic vesicle priming [GO:0016082];syntaxin binding [GO:0019905];SNAP receptor activity [GO:0005484];-;neuron projection [GO:0043005];SNARE complex [GO:0031201];presynapse [GO:0098793];plasma membrane [GO:0005886];-
Q7T334	Malate dehydrogenase	406405	mdh2	tricarboxylic acid cycle [GO:0006099];malate metabolic process [GO:0006108];carbohydrate metabolic process [GO:0005975];-	L-malate dehydrogenase activity [GO:0030060];-	cytoplasm [GO:0005737];-;mitochondrion [GO:0005739]	tricarboxylic acid cycle [GO:0006099];malate metabolic process [GO:0006108];carbohydrate metabolic process [GO:0005975];-;L-malate dehydrogenase activity [GO:0030060];-;cytoplasm [GO:0005737];-;mitochondrion [GO:0005739]
A0A0R4IRS8	Signal sequence receptor subunit alpha		ssr1	cellular response to estrogen stimulus [GO:0071391];-	-	endoplasmic reticulum [GO:0005783];integral component of membrane [GO:0016021];endoplasmic reticulum membrane [GO:0005789];-	cellular response to estrogen stimulus [GO:0071391];-;-;endoplasmic reticulum [GO:0005783];integral component of membrane [GO:0016021];endoplasmic reticulum membrane [GO:0005789];-
Q66IF0	Dehydrogenase/reductase (SDR family) member 13a, tandem duplicate 2	447903	dhrs13a.2	retinal metabolic process [GO:0042574];-	NADP-retinol dehydrogenase activity [GO:0052650];-	mitochondrial inner membrane [GO:0005743];-	retinal metabolic process [GO:0042574];-;NADP-retinol dehydrogenase activity [GO:0052650];-;mitochondrial inner membrane [GO:0005743];-
B8A5V5	PDZ and LIM domain 1 (elfin)		pdlim1	muscle structure development [GO:0061061];actin cytoskeleton organization [GO:0030036];heart development [GO:0007507];-	muscle alpha-actinin binding [GO:0051371];actin binding [GO:0003779];-	Z disc [GO:0030018];adherens junction [GO:0005912];filamentous actin [GO:0031941];-;stress fiber [GO:0001725]	muscle structure development [GO:0061061];actin cytoskeleton organization [GO:0030036];heart development [GO:0007507];-;muscle alpha-actinin binding [GO:0051371];actin binding [GO:0003779];-;Z disc [GO:0030018];adherens junction [GO:0005912];filamentous actin [GO:0031941];-;stress fiber [GO:0001725]
E7FFC4	Apoptosis-inducing factor mitochondria-associated 2	557507	aifm2	positive regulation of apoptotic process [GO:0043065];apoptotic mitochondrial changes [GO:0008637];-	flavin adenine dinucleotide binding [GO:0050660];electron-transferring-flavoprotein dehydrogenase activity [GO:0004174];-	cytoplasm [GO:0005737];-;mitochondrion [GO:0005739]	positive regulation of apoptotic process [GO:0043065];apoptotic mitochondrial changes [GO:0008637];-;flavin adenine dinucleotide binding [GO:0050660];electron-transferring-flavoprotein dehydrogenase activity [GO:0004174];-;cytoplasm [GO:0005737];-;mitochondrion [GO:0005739]
X1WHC2	Aminoacyl tRNA synthetase complex-interacting multifunctional protein 2		aimp2	positive regulation of aminoacyl-tRNA ligase activity [GO:1903632];-	-	aminoacyl-tRNA synthetase multienzyme complex [GO:0017101];cytosol [GO:0005829];nucleus [GO:0005634];-	positive regulation of aminoacyl-tRNA ligase activity [GO:1903632];-;-;aminoacyl-tRNA synthetase multienzyme complex [GO:0017101];cytosol [GO:0005829];nucleus [GO:0005634];-
Q1LXJ7	Type I cytokeratin, enveloping layer,-like	792062	cyt1l	-	structural molecule activity [GO:0005198];-	intermediate filament [GO:0005882];-	-;structural molecule activity [GO:0005198];-;intermediate filament [GO:0005882];-
F1R1X3	Paraoxonase	568655	pon3.2	-	arylesterase activity [GO:0004064]	-	-;arylesterase activity [GO:0004064];-
Q6PBZ6	Snrpb2 protein		snrpb2	mRNA splicing, via spliceosome [GO:0000398];-	U1 snRNA binding [GO:0030619];-	U1 snRNP [GO:0005685];-	mRNA splicing, via spliceosome [GO:0000398];-;U1 snRNA binding [GO:0030619];-;U1 snRNP [GO:0005685];-
A0A2R8RR55	Uncharacterized protein			protein ubiquitination [GO:0016567];modification-dependent protein catabolic process [GO:0019941];-	protein tag [GO:0031386];ubiquitin protein ligase binding [GO:0031625];-	cytoplasm [GO:0005737];nucleus [GO:0005634];-	protein ubiquitination [GO:0016567];modification-dependent protein catabolic process [GO:0019941];-;protein tag [GO:0031386];ubiquitin protein ligase binding [GO:0031625];-;cytoplasm [GO:0005737];nucleus [GO:0005634];-
Q6P959	ATP synthase subunit gamma		atp5f1c	ATP synthesis coupled proton transport [GO:0015986];-	proton-transporting ATP synthase activity, rotational mechanism [GO:0046933];-	mitochondrial proton-transporting ATP synthase complex, catalytic sector F(1) [GO:0000275];-	ATP synthesis coupled proton transport [GO:0015986];-;proton-transporting ATP synthase activity, rotational mechanism [GO:0046933];-;mitochondrial proton-transporting ATP synthase complex, catalytic sector F(1) [GO:0000275];-
Q7T1D8	Prohibitin	321346	phb	mitochondrion organization [GO:0007005];-	-	mitochondrial inner membrane [GO:0005743];-;plasma membrane [GO:0005886];mitochondrion [GO:0005739]	mitochondrion organization [GO:0007005];-;-;mitochondrial inner membrane [GO:0005743];-;plasma membrane [GO:0005886];mitochondrion [GO:0005739]
Q7ZV77	Proteasome subunit alpha type	326687	psma4	proteasomal ubiquitin-independent protein catabolic process [GO:0010499];proteasome-mediated ubiquitin-dependent protein catabolic process [GO:0043161];-	endopeptidase activity [GO:0004175];threonine-type endopeptidase activity [GO:0004298];-	proteasome core complex, alpha-subunit complex [GO:0019773];proteasome core complex [GO:0005839];-;cytoplasm [GO:0005737];nucleus [GO:0005634]	proteasomal ubiquitin-independent protein catabolic process [GO:0010499];proteasome-mediated ubiquitin-dependent protein catabolic process [GO:0043161];-;endopeptidase activity [GO:0004175];threonine-type endopeptidase activity [GO:0004298];-;proteasome core complex, alpha-subunit complex [GO:0019773];proteasome core complex [GO:0005839];-;cytoplasm [GO:0005737];nucleus [GO:0005634]
Q6WFZ4	Metaxin 2	286741	mtx2	mitochondrion organization [GO:0007005];protein transport [GO:0015031];-	-	SAM complex [GO:0001401];cytoplasm [GO:0005737];-	mitochondrion organization [GO:0007005];protein transport [GO:0015031];-;-;SAM complex [GO:0001401];cytoplasm [GO:0005737];-
F8W4Q1	Desmoplakin a	324023	dspa	-;intermediate filament cytoskeleton organization [GO:0045104];skin development [GO:0043588];wound healing [GO:0042060];cell-cell adhesion [GO:0098609]	cell adhesion molecule binding [GO:0050839];structural molecule activity [GO:0005198];-	intercalated disc [GO:0014704];cytoskeleton [GO:0005856];plasma membrane [GO:0005886];-;membrane [GO:0016020];cytoplasm [GO:0005737]	-;intermediate filament cytoskeleton organization [GO:0045104];skin development [GO:0043588];wound healing [GO:0042060];cell-cell adhesion [GO:0098609];cell adhesion molecule binding [GO:0050839];structural molecule activity [GO:0005198];-;intercalated disc [GO:0014704];cytoskeleton [GO:0005856];plasma membrane [GO:0005886];-;membrane [GO:0016020];cytoplasm [GO:0005737]
