# Supplementary material for: Rbm24a dictates mRNA recruitment for germ granule assembly in zebrafish
Source: EMBO J. 2025 Apr 25;44(11):3121–49. doi: 10.1038/s44318-025-00442-z (PMC12130248; doi:10.1038/s44318-025-00442-z)
Supplement: Supplementary file 3 — Data Set EV1 [file 44318_2025_442_MOESM3_ESM.zip › result/GO_WT32_45.xlsx]

## Sheet: 2027_WT32_45
ProteinID	ProteinName	GeneID	GeneName	BP	MF	CC	GO_Term
A0A2R8Q212	Phosvitin		vtg1	cellular response to estrogen stimulus [GO:0071391];response to xenobiotic stimulus [GO:0009410];response to estradiol [GO:0032355];-	lipid transporter activity [GO:0005319];antioxidant activity [GO:0016209];nutrient reservoir activity [GO:0045735];-	integral component of membrane [GO:0016021];-	cellular response to estrogen stimulus [GO:0071391];response to xenobiotic stimulus [GO:0009410];response to estradiol [GO:0032355];-;lipid transporter activity [GO:0005319];antioxidant activity [GO:0016209];nutrient reservoir activity [GO:0045735];-;integral component of membrane [GO:0016021];-
A0A2R8Q5K5	Phosvitin		vtg5	cellular response to estrogen stimulus [GO:0071391];response to estradiol [GO:0032355];-	lipid transporter activity [GO:0005319];-;nutrient reservoir activity [GO:0045735]	-	cellular response to estrogen stimulus [GO:0071391];response to estradiol [GO:0032355];-;lipid transporter activity [GO:0005319];-;nutrient reservoir activity [GO:0045735];-
A0A0R4IAV0	Linker histone H1M		h1m	nucleosome positioning [GO:0016584];negative regulation of DNA recombination [GO:0045910];negative regulation of chromatin silencing [GO:0031936];chromosome condensation [GO:0030261];-;nucleosome assembly [GO:0006334]	double-stranded DNA binding [GO:0003690];nucleosomal DNA binding [GO:0031492];-	chromatin [GO:0000785];-;nucleus [GO:0005634];nucleosome [GO:0000786]	nucleosome positioning [GO:0016584];negative regulation of DNA recombination [GO:0045910];negative regulation of chromatin silencing [GO:0031936];chromosome condensation [GO:0030261];-;nucleosome assembly [GO:0006334];double-stranded DNA binding [GO:0003690];nucleosomal DNA binding [GO:0031492];-;chromatin [GO:0000785];-;nucleus [GO:0005634];nucleosome [GO:0000786]
Q5XJ47	H1m protein		h1m	nucleosome positioning [GO:0016584];negative regulation of DNA recombination [GO:0045910];negative regulation of chromatin silencing [GO:0031936];chromosome condensation [GO:0030261];-;nucleosome assembly [GO:0006334]	double-stranded DNA binding [GO:0003690];nucleosomal DNA binding [GO:0031492];-	chromatin [GO:0000785];-;nucleus [GO:0005634];nucleosome [GO:0000786]	nucleosome positioning [GO:0016584];negative regulation of DNA recombination [GO:0045910];negative regulation of chromatin silencing [GO:0031936];chromosome condensation [GO:0030261];-;nucleosome assembly [GO:0006334];double-stranded DNA binding [GO:0003690];nucleosomal DNA binding [GO:0031492];-;chromatin [GO:0000785];-;nucleus [GO:0005634];nucleosome [GO:0000786]
A0A2R8QN47	Phosvitin		vtg4	cellular response to estrogen stimulus [GO:0071391];response to estradiol [GO:0032355];-	lipid transporter activity [GO:0005319];nutrient reservoir activity [GO:0045735];-	protein-containing complex [GO:0032991];-	cellular response to estrogen stimulus [GO:0071391];response to estradiol [GO:0032355];-;lipid transporter activity [GO:0005319];nutrient reservoir activity [GO:0045735];-;protein-containing complex [GO:0032991];-
F1QV15	Phosvitin		vtg6	cellular response to estrogen stimulus [GO:0071391];response to estradiol [GO:0032355];-	lipid transporter activity [GO:0005319];-;nutrient reservoir activity [GO:0045735]	-	cellular response to estrogen stimulus [GO:0071391];response to estradiol [GO:0032355];-;lipid transporter activity [GO:0005319];-;nutrient reservoir activity [GO:0045735];-
A3KMS4	Phosvitin	559856	vtg7	cellular response to estrogen stimulus [GO:0071391];response to estradiol [GO:0032355];-	lipid transporter activity [GO:0005319];-;nutrient reservoir activity [GO:0045735]	-	cellular response to estrogen stimulus [GO:0071391];response to estradiol [GO:0032355];-;lipid transporter activity [GO:0005319];-;nutrient reservoir activity [GO:0045735];-
Q7ZVF9	Actin, cytoplasmic 2	57935	actbb	-	structural constituent of postsynaptic actin cytoskeleton [GO:0098973];ATP binding [GO:0005524];-	actin filament [GO:0005884];cytoskeleton [GO:0005856];dense body [GO:0097433];focal adhesion [GO:0005925];plasma membrane [GO:0005886];-;nucleus [GO:0005634]	-;structural constituent of postsynaptic actin cytoskeleton [GO:0098973];ATP binding [GO:0005524];-;actin filament [GO:0005884];cytoskeleton [GO:0005856];dense body [GO:0097433];focal adhesion [GO:0005925];plasma membrane [GO:0005886];-;nucleus [GO:0005634]
Q6AZB3	Anamorsin	445283	ciapin1	negative regulation of apoptotic process [GO:0043066];iron-sulfur cluster assembly [GO:0016226];-;apoptotic process [GO:0006915];hemopoiesis [GO:0030097]	electron transfer activity [GO:0009055];2 iron, 2 sulfur cluster binding [GO:0051537];metal ion binding [GO:0046872];4 iron, 4 sulfur cluster binding [GO:0051539];-	mitochondrial intermembrane space [GO:0005758];cytoplasm [GO:0005737];nucleus [GO:0005634];-	negative regulation of apoptotic process [GO:0043066];iron-sulfur cluster assembly [GO:0016226];-;apoptotic process [GO:0006915];hemopoiesis [GO:0030097];electron transfer activity [GO:0009055];2 iron, 2 sulfur cluster binding [GO:0051537];metal ion binding [GO:0046872];4 iron, 4 sulfur cluster binding [GO:0051539];-;mitochondrial intermembrane space [GO:0005758];cytoplasm [GO:0005737];nucleus [G…
X1WHF1	Histone H2B	563569	si:dkey-261m9.6	nucleosome assembly [GO:0006334];-	protein heterodimerization activity [GO:0046982];DNA binding [GO:0003677];-	-;nucleus [GO:0005634];nucleosome [GO:0000786]	nucleosome assembly [GO:0006334];-;protein heterodimerization activity [GO:0046982];DNA binding [GO:0003677];-;-;nucleus [GO:0005634];nucleosome [GO:0000786]
A8E503	Histone H3	573997		-	protein heterodimerization activity [GO:0046982];DNA binding [GO:0003677];-	-;nucleus [GO:0005634];nucleosome [GO:0000786]	-;protein heterodimerization activity [GO:0046982];DNA binding [GO:0003677];-;-;nucleus [GO:0005634];nucleosome [GO:0000786]
Q6IQR3	Actin alpha cardiac muscle 1a	337770408256	actc1a	atrioventricular canal development [GO:0036302];endocardial cushion morphogenesis [GO:0003203];endocardial cushion formation [GO:0003272];-	-	dynactin complex [GO:0005869];-	atrioventricular canal development [GO:0036302];endocardial cushion morphogenesis [GO:0003203];endocardial cushion formation [GO:0003272];-;-;dynactin complex [GO:0005869];-
F1QFV2	Heterogeneous nuclear ribonucleoprotein A1b		hnrnpa1b	-	RNA binding [GO:0003723]	-	-;RNA binding [GO:0003723];-
Q8JH72	Fructose-bisphosphate aldolase		aldoaa	-;glycolytic process [GO:0006096];fructose 1,6-bisphosphate metabolic process [GO:0030388];thigmotaxis [GO:0001966];brain development [GO:0007420];axonogenesis [GO:0007409];pigmentation [GO:0043473];somitogenesis [GO:0001756]	fructose-bisphosphate aldolase activity [GO:0004332];-	cytosol [GO:0005829];-	-;glycolytic process [GO:0006096];fructose 1,6-bisphosphate metabolic process [GO:0030388];thigmotaxis [GO:0001966];brain development [GO:0007420];axonogenesis [GO:0007409];pigmentation [GO:0043473];somitogenesis [GO:0001756];fructose-bisphosphate aldolase activity [GO:0004332];-;cytosol [GO:0005829];-
A0A140LGX0	Replication factor C (activator 1) 4		rfc4	DNA-dependent DNA replication [GO:0006261];retina development in camera-type eye [GO:0060041];DNA repair [GO:0006281];-	ATPase activity [GO:0016887];ATP binding [GO:0005524];-	nucleus [GO:0005634];DNA replication factor C complex [GO:0005663];-	DNA-dependent DNA replication [GO:0006261];retina development in camera-type eye [GO:0060041];DNA repair [GO:0006281];-;ATPase activity [GO:0016887];ATP binding [GO:0005524];-;nucleus [GO:0005634];DNA replication factor C complex [GO:0005663];-
A0A140LH63	Si:ch73-368j24.12	100537402	si:ch73-368j24.12	nucleosome positioning [GO:0016584];negative regulation of DNA recombination [GO:0045910];negative regulation of chromatin silencing [GO:0031936];chromosome condensation [GO:0030261];-;nucleosome assembly [GO:0006334]	double-stranded DNA binding [GO:0003690];nucleosomal DNA binding [GO:0031492];-	-;nucleus [GO:0005634];nucleosome [GO:0000786]	nucleosome positioning [GO:0016584];negative regulation of DNA recombination [GO:0045910];negative regulation of chromatin silencing [GO:0031936];chromosome condensation [GO:0030261];-;nucleosome assembly [GO:0006334];double-stranded DNA binding [GO:0003690];nucleosomal DNA binding [GO:0031492];-;-;nucleus [GO:0005634];nucleosome [GO:0000786]
Q8JGM5	60 kDa chaperonin		hspd1	fin regeneration [GO:0031101];protein refolding [GO:0042026];positive regulation of T cell activation [GO:0050870];T cell activation [GO:0042110];positive regulation of interferon-gamma production [GO:0032729];mitochondrial unfolded protein response [GO:0034514];tissue regeneration [GO:0042246];positive regulation of interferon-alpha production [GO:0032727];protein folding [GO:0006457];positive r…	ATPase activity [GO:0016887];ATP binding [GO:0005524];isomerase activity [GO:0016853];-;chaperone binding [GO:0051087]	mitochondrial inner membrane [GO:0005743];mitochondrial matrix [GO:0005759];-	fin regeneration [GO:0031101];protein refolding [GO:0042026];positive regulation of T cell activation [GO:0050870];T cell activation [GO:0042110];positive regulation of interferon-gamma production [GO:0032729];mitochondrial unfolded protein response [GO:0034514];tissue regeneration [GO:0042246];positive regulation of interferon-alpha production [GO:0032727];protein folding [GO:0006457];positive r…
F1QZA4	Isocitrate dehydrogenase [NAD] subunit, mitochondrial	550579	idh3g	tricarboxylic acid cycle [GO:0006099];isocitrate metabolic process [GO:0006102];-	isocitrate dehydrogenase (NAD+) activity [GO:0004449];magnesium ion binding [GO:0000287];NAD binding [GO:0051287];-	-;mitochondrion [GO:0005739]	tricarboxylic acid cycle [GO:0006099];isocitrate metabolic process [GO:0006102];-;isocitrate dehydrogenase (NAD+) activity [GO:0004449];magnesium ion binding [GO:0000287];NAD binding [GO:0051287];-;-;mitochondrion [GO:0005739]
Q0D294	Histone H4	767650		-	protein heterodimerization activity [GO:0046982];DNA binding [GO:0003677];-	-;nucleus [GO:0005634];nucleosome [GO:0000786]	-;protein heterodimerization activity [GO:0046982];DNA binding [GO:0003677];-;-;nucleus [GO:0005634];nucleosome [GO:0000786]
Q66I87	Glyoxalase domain-containing protein 4	447874	glod4	-	-	-	-
F1Q918	Zgc:174193	560031		-	serine-type endopeptidase activity [GO:0004252]	-	-;serine-type endopeptidase activity [GO:0004252];-
Q7ZSY6	Metallothionein-2	100174951	mt2	positive regulation of cell migration involved in sprouting angiogenesis [GO:0090050];angiogenesis [GO:0001525];response to copper ion [GO:0046688];positive regulation of vascular endothelial growth factor production [GO:0010575];response to zinc ion [GO:0010043];response to methylmercury [GO:0051597];response to metal ion [GO:0010038];response to cadmium ion [GO:0046686];-	metal ion binding [GO:0046872];-	-	positive regulation of cell migration involved in sprouting angiogenesis [GO:0090050];angiogenesis [GO:0001525];response to copper ion [GO:0046688];positive regulation of vascular endothelial growth factor production [GO:0010575];response to zinc ion [GO:0010043];response to methylmercury [GO:0051597];response to metal ion [GO:0010038];response to cadmium ion [GO:0046686];-;metal ion binding [GO:…
B0V1K1	Aminoacyl tRNA synthetase complex-interacting multifunctional protein 1a		aimp1a	-	tRNA binding [GO:0000049]	-	-;tRNA binding [GO:0000049];-
Q7ZW95	Ribosomal protein L4	337090	rpl4	translation [GO:0006412];-	RNA binding [GO:0003723];structural constituent of ribosome [GO:0003735];-	cytosolic large ribosomal subunit [GO:0022625];-	translation [GO:0006412];-;RNA binding [GO:0003723];structural constituent of ribosome [GO:0003735];-;cytosolic large ribosomal subunit [GO:0022625];-
A0A2R8Q549	Phosvitin		vtg2	cellular response to estrogen stimulus [GO:0071391];response to estradiol [GO:0032355];positive regulation of phagocytosis, engulfment [GO:0060100];-	nutrient reservoir activity [GO:0045735];lipid transporter activity [GO:0005319];lipopolysaccharide binding [GO:0001530];-;lipoteichoic acid binding [GO:0070891]	-	cellular response to estrogen stimulus [GO:0071391];response to estradiol [GO:0032355];positive regulation of phagocytosis, engulfment [GO:0060100];-;nutrient reservoir activity [GO:0045735];lipid transporter activity [GO:0005319];lipopolysaccharide binding [GO:0001530];-;lipoteichoic acid binding [GO:0070891];-
Q66I39	Tropomodulin 2	447869	tmod2	myofibril assembly [GO:0030239];actin filament organization [GO:0007015];pointed-end actin filament capping [GO:0051694];-;muscle contraction [GO:0006936]	tropomyosin binding [GO:0005523];-	cytoskeleton [GO:0005856];myofibril [GO:0030016];-;striated muscle thin filament [GO:0005865]	myofibril assembly [GO:0030239];actin filament organization [GO:0007015];pointed-end actin filament capping [GO:0051694];-;muscle contraction [GO:0006936];tropomyosin binding [GO:0005523];-;cytoskeleton [GO:0005856];myofibril [GO:0030016];-;striated muscle thin filament [GO:0005865]
A0A2R8RYF6	Tropomyosin 1 (alpha)		tpm1	actin filament organization [GO:0007015];muscle contraction [GO:0006936];-	actin filament binding [GO:0051015];-	actin filament [GO:0005884];-	actin filament organization [GO:0007015];muscle contraction [GO:0006936];-;actin filament binding [GO:0051015];-;actin filament [GO:0005884];-
Q803H5	Gnb1l protein	406796	gnb1b	posterior lateral line neuromast primordium migration [GO:0048920];positive regulation of neutrophil migration [GO:1902624];G protein-coupled receptor signaling pathway [GO:0007186];-	G-protein gamma-subunit binding [GO:0031682];-	heterotrimeric G-protein complex [GO:0005834];cytoplasm [GO:0005737];-	posterior lateral line neuromast primordium migration [GO:0048920];positive regulation of neutrophil migration [GO:1902624];G protein-coupled receptor signaling pathway [GO:0007186];-;G-protein gamma-subunit binding [GO:0031682];-;heterotrimeric G-protein complex [GO:0005834];cytoplasm [GO:0005737];-
Q502T3	Chchd3 protein		chchd3a	inner mitochondrial membrane organization [GO:0007007];-	-	MICOS complex [GO:0061617];-	inner mitochondrial membrane organization [GO:0007007];-;-;MICOS complex [GO:0061617];-
A7YYA5	Zgc:109885 protein		eef1a1l2	-	GTPase activity [GO:0003924];translation elongation factor activity [GO:0003746];GTP binding [GO:0005525]	-	-;GTPase activity [GO:0003924];translation elongation factor activity [GO:0003746];GTP binding [GO:0005525];-
B0QZM5	Novel protein similar to human heterogeneous nuclear ribonucleoprotein C (C1/C2) (HNRPC)			-	RNA binding [GO:0003723]	-	-;RNA binding [GO:0003723];-
Q6ZM50	F-actin-capping protein subunit alpha	474327	capza1b	barbed-end actin filament capping [GO:0051016];actin cytoskeleton organization [GO:0030036];-	actin filament binding [GO:0051015];-	F-actin capping protein complex [GO:0008290];-	barbed-end actin filament capping [GO:0051016];actin cytoskeleton organization [GO:0030036];-;actin filament binding [GO:0051015];-;F-actin capping protein complex [GO:0008290];-
B8A5D4	Thioredoxin-like 1		txnl1	-	-	-	-
Q9PV92	Type II basic cytokeratin		krt4	-	-	keratin filament [GO:0045095]	-;-;keratin filament [GO:0045095]
A0A2R8QJ78	Very low-density lipoprotein receptor		vldlr	cholesterol metabolic process [GO:0008203];lipid transport [GO:0006869];-	calcium ion binding [GO:0005509];very-low-density lipoprotein particle receptor activity [GO:0030229];-	-;clathrin-coated pit [GO:0005905];integral component of membrane [GO:0016021];very-low-density lipoprotein particle [GO:0034361]	cholesterol metabolic process [GO:0008203];lipid transport [GO:0006869];-;calcium ion binding [GO:0005509];very-low-density lipoprotein particle receptor activity [GO:0030229];-;-;clathrin-coated pit [GO:0005905];integral component of membrane [GO:0016021];very-low-density lipoprotein particle [GO:0034361]
A8KB60	Tubulin alpha chain		si:ch211-114n24.6	microtubule cytoskeleton organization [GO:0000226];mitotic cell cycle [GO:0000278];-	GTPase activity [GO:0003924];GTP binding [GO:0005525];structural constituent of cytoskeleton [GO:0005200];-	cytoplasm [GO:0005737];microtubule [GO:0005874];-	microtubule cytoskeleton organization [GO:0000226];mitotic cell cycle [GO:0000278];-;GTPase activity [GO:0003924];GTP binding [GO:0005525];structural constituent of cytoskeleton [GO:0005200];-;cytoplasm [GO:0005737];microtubule [GO:0005874];-
Q568G3	2-phospho-D-glycerate hydro-lyase		eno3	glycolytic process [GO:0006096];regulation of vacuole fusion, non-autophagic [GO:0032889];-	phosphopyruvate hydratase activity [GO:0004634];magnesium ion binding [GO:0000287];-	phosphopyruvate hydratase complex [GO:0000015];-	glycolytic process [GO:0006096];regulation of vacuole fusion, non-autophagic [GO:0032889];-;phosphopyruvate hydratase activity [GO:0004634];magnesium ion binding [GO:0000287];-;phosphopyruvate hydratase complex [GO:0000015];-
F8W5P8	Heterogeneous nuclear ribonucleoprotein A/Ba		hnrnpaba	regulation of gene expression [GO:0010468];-	RNA binding [GO:0003723];-	cytoplasm [GO:0005737];nucleoplasm [GO:0005654];-	regulation of gene expression [GO:0010468];-;RNA binding [GO:0003723];-;cytoplasm [GO:0005737];nucleoplasm [GO:0005654];-
A8E590	RNA helicase		eif4a1b	cytoplasmic translational initiation [GO:0002183];-	translation initiation factor activity [GO:0003743];hydrolase activity [GO:0016787];ATP binding [GO:0005524];-;RNA helicase activity [GO:0003724]	-	cytoplasmic translational initiation [GO:0002183];-;translation initiation factor activity [GO:0003743];hydrolase activity [GO:0016787];ATP binding [GO:0005524];-;RNA helicase activity [GO:0003724];-
Q6PC36	NECAP endocytosis-associated 1	393695	necap1	endocytosis [GO:0006897];vesicle-mediated transport [GO:0016192];-	-	clathrin vesicle coat [GO:0030125];-	endocytosis [GO:0006897];vesicle-mediated transport [GO:0016192];-;-;clathrin vesicle coat [GO:0030125];-
Q5XJ03	Fdps protein		fdps	farnesyl diphosphate biosynthetic process [GO:0045337];-	geranyltranstransferase activity [GO:0004337];dimethylallyltranstransferase activity [GO:0004161];-	cytoplasm [GO:0005737];-	farnesyl diphosphate biosynthetic process [GO:0045337];-;geranyltranstransferase activity [GO:0004337];dimethylallyltranstransferase activity [GO:0004161];-;cytoplasm [GO:0005737];-
Q71PD7	Histone H2A.V	252913	h2az2a	chromatin silencing [GO:0006342];-	protein heterodimerization activity [GO:0046982];DNA binding [GO:0003677];-	-;nucleus [GO:0005634];nucleosome [GO:0000786]	chromatin silencing [GO:0006342];-;protein heterodimerization activity [GO:0046982];DNA binding [GO:0003677];-;-;nucleus [GO:0005634];nucleosome [GO:0000786]
E7FAQ8	Heterogeneous nuclear ribonucleoprotein A1a		hnrnpa1a	-	mRNA 3'-UTR binding [GO:0003730]	-	-;mRNA 3'-UTR binding [GO:0003730];-
Q6IQS0	NADH dehydrogenase [ubiquinone] 1 alpha subcomplex subunit 10, mitochondrial		ndufa10	mitochondrial electron transport, NADH to ubiquinone [GO:0006120];-	-	mitochondrial respiratory chain complex I [GO:0005747];cytoplasm [GO:0005737];mitochondrial matrix [GO:0005759];-	mitochondrial electron transport, NADH to ubiquinone [GO:0006120];-;-;mitochondrial respiratory chain complex I [GO:0005747];cytoplasm [GO:0005737];mitochondrial matrix [GO:0005759];-
Q7ZWI5	Guanine nucleotide binding protein (G protein), alpha inhibiting activity polypeptide 2	327650	gnai2b	gamma-aminobutyric acid signaling pathway [GO:0007214];adenylate cyclase-modulating G protein-coupled receptor signaling pathway [GO:0007188];-;adenylate cyclase-inhibiting G protein-coupled receptor signaling pathway [GO:0007193];G protein-coupled adenosine receptor signaling pathway [GO:0001973]	-;G-protein beta/gamma-subunit complex binding [GO:0031683];G protein-coupled receptor binding [GO:0001664];GTPase activity [GO:0003924];GTP binding [GO:0005525]	heterotrimeric G-protein complex [GO:0005834];-	gamma-aminobutyric acid signaling pathway [GO:0007214];adenylate cyclase-modulating G protein-coupled receptor signaling pathway [GO:0007188];-;adenylate cyclase-inhibiting G protein-coupled receptor signaling pathway [GO:0007193];G protein-coupled adenosine receptor signaling pathway [GO:0001973];-;G-protein beta/gamma-subunit complex binding [GO:0031683];G protein-coupled receptor binding [GO:0…
B8JM11	Epithelial cell adhesion molecule		epcam	posterior lateral line neuromast primordium migration [GO:0048920];liver development [GO:0001889];morphogenesis of an epithelium [GO:0002009];-;cell-cell adhesion [GO:0098609];epiboly involved in gastrulation with mouth forming second [GO:0055113]	-	-;perinuclear region of cytoplasm [GO:0048471];plasma membrane [GO:0005886];integral component of membrane [GO:0016021];basolateral plasma membrane [GO:0016323]	posterior lateral line neuromast primordium migration [GO:0048920];liver development [GO:0001889];morphogenesis of an epithelium [GO:0002009];-;cell-cell adhesion [GO:0098609];epiboly involved in gastrulation with mouth forming second [GO:0055113];-;-;perinuclear region of cytoplasm [GO:0048471];plasma membrane [GO:0005886];integral component of membrane [GO:0016021];basolateral plasma membrane […
B0JZP4	LOC564840 protein	564840565233	purba	regulation of transcription by RNA polymerase II [GO:0006357];-	DNA-binding transcription factor activity, RNA polymerase II-specific [GO:0000981];purine-rich negative regulatory element binding [GO:0032422];RNA polymerase II transcription regulatory region sequence-specific DNA binding [GO:0000977];-	nucleus [GO:0005634];-	regulation of transcription by RNA polymerase II [GO:0006357];-;DNA-binding transcription factor activity, RNA polymerase II-specific [GO:0000981];purine-rich negative regulatory element binding [GO:0032422];RNA polymerase II transcription regulatory region sequence-specific DNA binding [GO:0000977];-;nucleus [GO:0005634];-
A0A2R8RTZ6	Zona pellucida glycoprotein 2, tandem duplicate 5		zp2.5	-	-	extracellular region [GO:0005576]	-;-;extracellular region [GO:0005576]
A0A0R4IK64	Eukaryotic translation elongation factor 1 delta a (guanine nucleotide exchange protein)		eef1da	translational elongation [GO:0006414];-	translation elongation factor activity [GO:0003746];guanyl-nucleotide exchange factor activity [GO:0005085];-	cytosol [GO:0005829];eukaryotic translation elongation factor 1 complex [GO:0005853];-	translational elongation [GO:0006414];-;translation elongation factor activity [GO:0003746];guanyl-nucleotide exchange factor activity [GO:0005085];-;cytosol [GO:0005829];eukaryotic translation elongation factor 1 complex [GO:0005853];-
Q6P298	Cytosolic Fe-S cluster assembly factor nubp1	503919	nubp1	iron-sulfur cluster assembly [GO:0016226];-	ATPase activity [GO:0016887];ATP binding [GO:0005524];metal ion binding [GO:0046872];4 iron, 4 sulfur cluster binding [GO:0051539];iron-sulfur cluster binding [GO:0051536];-	cytosol [GO:0005829];-	iron-sulfur cluster assembly [GO:0016226];-;ATPase activity [GO:0016887];ATP binding [GO:0005524];metal ion binding [GO:0046872];4 iron, 4 sulfur cluster binding [GO:0051539];iron-sulfur cluster binding [GO:0051536];-;cytosol [GO:0005829];-
A7MBY2	Zgc:171753 protein	560127	alyref	-	RNA binding [GO:0003723]	-	-;RNA binding [GO:0003723];-
F8W4I2	60S acidic ribosomal protein P0		rplp0	ribosome biogenesis [GO:0042254]	-	-	ribosome biogenesis [GO:0042254];-;-
Q6PGV1	V-type proton ATPase subunit d 1	322811	atp6v0d1	cellular iron ion homeostasis [GO:0006879];eye pigment granule organization [GO:0008057];heart looping [GO:0001947];pronephric duct development [GO:0039022];cilium assembly [GO:0060271];left/right axis specification [GO:0070986];response to copper ion [GO:0046688];vacuolar acidification [GO:0007035];neuromast hair cell development [GO:0035675];retinal pigment epithelium development [GO:0003406];v…	proton-transporting ATPase activity, rotational mechanism [GO:0046961];-	proton-transporting V-type ATPase, V0 domain [GO:0033179];early endosome [GO:0005769];vacuolar proton-transporting V-type ATPase complex [GO:0016471];plasma membrane proton-transporting V-type ATPase complex [GO:0033181];lysosomal membrane [GO:0005765];-	cellular iron ion homeostasis [GO:0006879];eye pigment granule organization [GO:0008057];heart looping [GO:0001947];pronephric duct development [GO:0039022];cilium assembly [GO:0060271];left/right axis specification [GO:0070986];response to copper ion [GO:0046688];vacuolar acidification [GO:0007035];neuromast hair cell development [GO:0035675];retinal pigment epithelium development [GO:0003406];v…
A0A2R8RKG2	GATOR complex protein SEC13		sec13	endoplasmic reticulum to Golgi vesicle-mediated transport [GO:0006888];opsin transport [GO:0036372];positive regulation of TOR signaling [GO:0032008];retina layer formation [GO:0010842];COPII-coated vesicle budding [GO:0090114];digestive system development [GO:0055123];eye photoreceptor cell development [GO:0042462];liver development [GO:0001889];protein exit from endoplasmic reticulum [GO:003252…	structural molecule activity [GO:0005198];-	nuclear pore outer ring [GO:0031080];COPII vesicle coat [GO:0030127];lysosomal membrane [GO:0005765];-;endoplasmic reticulum exit site [GO:0070971]	endoplasmic reticulum to Golgi vesicle-mediated transport [GO:0006888];opsin transport [GO:0036372];positive regulation of TOR signaling [GO:0032008];retina layer formation [GO:0010842];COPII-coated vesicle budding [GO:0090114];digestive system development [GO:0055123];eye photoreceptor cell development [GO:0042462];liver development [GO:0001889];protein exit from endoplasmic reticulum [GO:003252…
Q6TGT2	Cytotoxic granule-associated RNA-binding protein 1,-like		tia1l	-	RNA binding [GO:0003723]	-	-;RNA binding [GO:0003723];-
Q6DRK4	Replication factor C (activator 1) 5	445385	rfc5	DNA-dependent DNA replication [GO:0006261];retina development in camera-type eye [GO:0060041];DNA repair [GO:0006281];-	ATPase activity [GO:0016887];DNA binding [GO:0003677];ATP binding [GO:0005524];-	nucleus [GO:0005634];DNA replication factor C complex [GO:0005663];-	DNA-dependent DNA replication [GO:0006261];retina development in camera-type eye [GO:0060041];DNA repair [GO:0006281];-;ATPase activity [GO:0016887];DNA binding [GO:0003677];ATP binding [GO:0005524];-;nucleus [GO:0005634];DNA replication factor C complex [GO:0005663];-
Q08BA1	ATP synthase subunit alpha	553755	atp5fa1	ATP synthesis coupled proton transport [GO:0015986];defense response to bacterium [GO:0042742];-	ADP binding [GO:0043531];ATP binding [GO:0005524];-;proton-transporting ATP synthase activity, rotational mechanism [GO:0046933];lipoteichoic acid binding [GO:0070891]	proton-transporting ATP synthase complex, catalytic core F(1) [GO:0045261];plasma membrane [GO:0005886];-	ATP synthesis coupled proton transport [GO:0015986];defense response to bacterium [GO:0042742];-;ADP binding [GO:0043531];ATP binding [GO:0005524];-;proton-transporting ATP synthase activity, rotational mechanism [GO:0046933];lipoteichoic acid binding [GO:0070891];proton-transporting ATP synthase complex, catalytic core F(1) [GO:0045261];plasma membrane [GO:0005886];-
Q58EG2	Erlin-1	541490	erlin1	cholesterol metabolic process [GO:0008203];SREBP signaling pathway [GO:0032933];-	cholesterol binding [GO:0015485];ubiquitin protein ligase binding [GO:0031625];-	integral component of membrane [GO:0016021];endoplasmic reticulum membrane [GO:0005789];-	cholesterol metabolic process [GO:0008203];SREBP signaling pathway [GO:0032933];-;cholesterol binding [GO:0015485];ubiquitin protein ligase binding [GO:0031625];-;integral component of membrane [GO:0016021];endoplasmic reticulum membrane [GO:0005789];-
A2CE73	KH domain-containing, RNA-binding, signal transduction-associated 1a	30082	khdrbs1a	regulation of alternative mRNA splicing, via spliceosome [GO:0000381];regulation of mRNA splicing, via spliceosome [GO:0048024];-	mRNA 3'-UTR binding [GO:0003730];poly(A) binding [GO:0008143];mRNA binding [GO:0003729];-	nucleus [GO:0005634];-	regulation of alternative mRNA splicing, via spliceosome [GO:0000381];regulation of mRNA splicing, via spliceosome [GO:0048024];-;mRNA 3'-UTR binding [GO:0003730];poly(A) binding [GO:0008143];mRNA binding [GO:0003729];-;nucleus [GO:0005634];-
Q6P4U7	Translocating chain-associated membrane protein	266757	tram1	determination of heart left/right asymmetry [GO:0061371];SRP-dependent cotranslational protein targeting to membrane, translocation [GO:0006616];protein insertion into ER membrane [GO:0045048];-	-	integral component of endoplasmic reticulum membrane [GO:0030176];-	determination of heart left/right asymmetry [GO:0061371];SRP-dependent cotranslational protein targeting to membrane, translocation [GO:0006616];protein insertion into ER membrane [GO:0045048];-;-;integral component of endoplasmic reticulum membrane [GO:0030176];-
A0A2R8Q4T9	SGT1 homolog, MIS12 kinetochore complex assembly cochaperone		sugt1	protein stabilization [GO:0050821];-	chaperone binding [GO:0051087];-	-	protein stabilization [GO:0050821];-;chaperone binding [GO:0051087];-;-
F1QX75	Charged multivesicular body protein 4c		chmp4c	vesicle budding from membrane [GO:0006900];late endosome to vacuole transport via multivesicular body sorting pathway [GO:0032511];-	-	-;multivesicular body [GO:0005771];ESCRT III complex [GO:0000815];cytoplasmic side of plasma membrane [GO:0009898]	vesicle budding from membrane [GO:0006900];late endosome to vacuole transport via multivesicular body sorting pathway [GO:0032511];-;-;-;multivesicular body [GO:0005771];ESCRT III complex [GO:0000815];cytoplasmic side of plasma membrane [GO:0009898]
Q6TGV4	26S proteasome non-ATPase regulatory subunit 13		psmd13	proteasome assembly [GO:0043248];hemopoiesis [GO:0030097];ubiquitin-dependent protein catabolic process [GO:0006511];-	structural molecule activity [GO:0005198];-	cytosol [GO:0005829];proteasome regulatory particle, lid subcomplex [GO:0008541];nucleus [GO:0005634];-	proteasome assembly [GO:0043248];hemopoiesis [GO:0030097];ubiquitin-dependent protein catabolic process [GO:0006511];-;structural molecule activity [GO:0005198];-;cytosol [GO:0005829];proteasome regulatory particle, lid subcomplex [GO:0008541];nucleus [GO:0005634];-
B3DHD5	Si:ch211-188c16.1	562677	si:ch211-188c16.1	T cell receptor signaling pathway [GO:0050852];integrin-mediated signaling pathway [GO:0007229];protein localization to plasma membrane [GO:0072659];-;immune response [GO:0006955]	-	-;plasma membrane [GO:0005886];actin cytoskeleton [GO:0015629]	T cell receptor signaling pathway [GO:0050852];integrin-mediated signaling pathway [GO:0007229];protein localization to plasma membrane [GO:0072659];-;immune response [GO:0006955];-;-;plasma membrane [GO:0005886];actin cytoskeleton [GO:0015629]
B7ZD39	Inorganic diphosphatase		ppa1b	phosphate-containing compound metabolic process [GO:0006796];-	inorganic diphosphatase activity [GO:0004427];magnesium ion binding [GO:0000287];-	cytosol [GO:0005829];-	phosphate-containing compound metabolic process [GO:0006796];-;inorganic diphosphatase activity [GO:0004427];magnesium ion binding [GO:0000287];-;cytosol [GO:0005829];-
A0A0R4IA80	Serine/threonine-protein phosphatase		ppp1cbl	convergent extension involved in axis elongation [GO:0060028];cell division [GO:0051301];glycogen metabolic process [GO:0005977];-;regulation of circadian rhythm [GO:0042752];circadian regulation of gene expression [GO:0032922]	protein serine phosphatase activity [GO:0106306];protein threonine phosphatase activity [GO:0106307];protein heterodimerization activity [GO:0046982];-;protein serine/threonine phosphatase activity [GO:0004722]	cytoplasm [GO:0005737];nucleus [GO:0005634];-	convergent extension involved in axis elongation [GO:0060028];cell division [GO:0051301];glycogen metabolic process [GO:0005977];-;regulation of circadian rhythm [GO:0042752];circadian regulation of gene expression [GO:0032922];protein serine phosphatase activity [GO:0106306];protein threonine phosphatase activity [GO:0106307];protein heterodimerization activity [GO:0046982];-;protein serine/thre…
A4IGC4	Zgc:162590 protein	100037330	rbfa	rRNA processing [GO:0006364]	-	-	rRNA processing [GO:0006364];-;-
E9QDP2	Replication factor C (activator 1) 3		rfc3	DNA-dependent DNA replication [GO:0006261];DNA repair [GO:0006281];-	DNA binding [GO:0003677];-	nucleus [GO:0005634];DNA replication factor C complex [GO:0005663];-	DNA-dependent DNA replication [GO:0006261];DNA repair [GO:0006281];-;DNA binding [GO:0003677];-;nucleus [GO:0005634];DNA replication factor C complex [GO:0005663];-
B2GS04	Lman2lb protein		lman2lb	endoplasmic reticulum to Golgi vesicle-mediated transport [GO:0006888];Golgi organization [GO:0007030];endoplasmic reticulum organization [GO:0007029];-	mannose binding [GO:0005537];-	COPII-coated ER to Golgi transport vesicle [GO:0030134];endoplasmic reticulum membrane [GO:0005789];-;Golgi membrane [GO:0000139];integral component of membrane [GO:0016021];endoplasmic reticulum-Golgi intermediate compartment [GO:0005793]	endoplasmic reticulum to Golgi vesicle-mediated transport [GO:0006888];Golgi organization [GO:0007030];endoplasmic reticulum organization [GO:0007029];-;mannose binding [GO:0005537];-;COPII-coated ER to Golgi transport vesicle [GO:0030134];endoplasmic reticulum membrane [GO:0005789];-;Golgi membrane [GO:0000139];integral component of membrane [GO:0016021];endoplasmic reticulum-Golgi intermediate …
Q6TGU2	Nucleoporin SEH1	334749	seh1l	nuclear pore organization [GO:0006999];attachment of mitotic spindle microtubules to kinetochore [GO:0051315];cell division [GO:0051301];protein transport [GO:0015031];mRNA transport [GO:0051028];cellular response to amino acid starvation [GO:0034198];-;positive regulation of TORC1 signaling [GO:1904263];mitotic metaphase plate congression [GO:0007080]	structural molecule activity [GO:0005198];-	Seh1-associated complex [GO:0035859];nuclear pore outer ring [GO:0031080];lysosomal membrane [GO:0005765];-;condensed chromosome kinetochore [GO:0000777]	nuclear pore organization [GO:0006999];attachment of mitotic spindle microtubules to kinetochore [GO:0051315];cell division [GO:0051301];protein transport [GO:0015031];mRNA transport [GO:0051028];cellular response to amino acid starvation [GO:0034198];-;positive regulation of TORC1 signaling [GO:1904263];mitotic metaphase plate congression [GO:0007080];structural molecule activity [GO:0005198];-;…
Q7ZW82	Guanine nucleotide-binding protein (G protein), alpha-inhibiting activity polypeptide a	323509	gnaia	adenylate cyclase-modulating G protein-coupled receptor signaling pathway [GO:0007188];-	-;G-protein beta/gamma-subunit complex binding [GO:0031683];G protein-coupled receptor binding [GO:0001664];GTPase activity [GO:0003924];G protein-coupled serotonin receptor binding [GO:0031821];GTP binding [GO:0005525]	heterotrimeric G-protein complex [GO:0005834];-	adenylate cyclase-modulating G protein-coupled receptor signaling pathway [GO:0007188];-;-;G-protein beta/gamma-subunit complex binding [GO:0031683];G protein-coupled receptor binding [GO:0001664];GTPase activity [GO:0003924];G protein-coupled serotonin receptor binding [GO:0031821];GTP binding [GO:0005525];heterotrimeric G-protein complex [GO:0005834];-
