# Supplementary material for: Rbm24a dictates mRNA recruitment for germ granule assembly in zebrafish
Source: EMBO J. 2025 Apr 25;44(11):3121–49. doi: 10.1038/s44318-025-00442-z (PMC12130248; doi:10.1038/s44318-025-00442-z)
Supplement: Supplementary file 3 — Data Set EV1 [file 44318_2025_442_MOESM3_ESM.zip › result/GO_WT45_55.xlsx]

## Sheet: 2027_WT45_55
ProteinID	ProteinName	GeneID	GeneName	BP	MF	CC	GO_Term
Q7ZVF9	Actin, cytoplasmic 2	57935	actbb	-	structural constituent of postsynaptic actin cytoskeleton [GO:0098973];ATP binding [GO:0005524];-	actin filament [GO:0005884];cytoskeleton [GO:0005856];dense body [GO:0097433];focal adhesion [GO:0005925];plasma membrane [GO:0005886];-;nucleus [GO:0005634]	-;structural constituent of postsynaptic actin cytoskeleton [GO:0098973];ATP binding [GO:0005524];-;actin filament [GO:0005884];cytoskeleton [GO:0005856];dense body [GO:0097433];focal adhesion [GO:0005925];plasma membrane [GO:0005886];-;nucleus [GO:0005634]
Q6IQJ2	Tubulin beta chain			microtubule cytoskeleton organization [GO:0000226];mitotic cell cycle [GO:0000278];-	GTPase activity [GO:0003924];GTP binding [GO:0005525];structural constituent of cytoskeleton [GO:0005200];-	cytoplasm [GO:0005737];microtubule [GO:0005874];-	microtubule cytoskeleton organization [GO:0000226];mitotic cell cycle [GO:0000278];-;GTPase activity [GO:0003924];GTP binding [GO:0005525];structural constituent of cytoskeleton [GO:0005200];-;cytoplasm [GO:0005737];microtubule [GO:0005874];-
A0A0R4IPH2	Tubulin beta chain		tubb2b	microtubule cytoskeleton organization [GO:0000226];mitotic cell cycle [GO:0000278];-	GTPase activity [GO:0003924];GTP binding [GO:0005525];structural constituent of cytoskeleton [GO:0005200];-	cytoplasm [GO:0005737];microtubule [GO:0005874];-	microtubule cytoskeleton organization [GO:0000226];mitotic cell cycle [GO:0000278];-;GTPase activity [GO:0003924];GTP binding [GO:0005525];structural constituent of cytoskeleton [GO:0005200];-;cytoplasm [GO:0005737];microtubule [GO:0005874];-
A0A2R8QN47	Phosvitin		vtg4	cellular response to estrogen stimulus [GO:0071391];response to estradiol [GO:0032355];-	lipid transporter activity [GO:0005319];nutrient reservoir activity [GO:0045735];-	protein-containing complex [GO:0032991];-	cellular response to estrogen stimulus [GO:0071391];response to estradiol [GO:0032355];-;lipid transporter activity [GO:0005319];nutrient reservoir activity [GO:0045735];-;protein-containing complex [GO:0032991];-
Q1LWN2	Phosvitin	559475	vtg1	cellular response to estrogen stimulus [GO:0071391];response to xenobiotic stimulus [GO:0009410];response to estradiol [GO:0032355];-	lipid transporter activity [GO:0005319];antioxidant activity [GO:0016209];-;nutrient reservoir activity [GO:0045735]	-	cellular response to estrogen stimulus [GO:0071391];response to xenobiotic stimulus [GO:0009410];response to estradiol [GO:0032355];-;lipid transporter activity [GO:0005319];antioxidant activity [GO:0016209];-;nutrient reservoir activity [GO:0045735];-
C5IG37	Beta-actin		actb1	-	-	-	-
F1R2S5	Phosvitin		vtg5	cellular response to estrogen stimulus [GO:0071391];response to estradiol [GO:0032355];-	lipid transporter activity [GO:0005319];-;nutrient reservoir activity [GO:0045735]	-	cellular response to estrogen stimulus [GO:0071391];response to estradiol [GO:0032355];-;lipid transporter activity [GO:0005319];-;nutrient reservoir activity [GO:0045735];-
F1QV15	Phosvitin		vtg6	cellular response to estrogen stimulus [GO:0071391];response to estradiol [GO:0032355];-	lipid transporter activity [GO:0005319];-;nutrient reservoir activity [GO:0045735]	-	cellular response to estrogen stimulus [GO:0071391];response to estradiol [GO:0032355];-;lipid transporter activity [GO:0005319];-;nutrient reservoir activity [GO:0045735];-
Q92005	Elongation factor 1-alpha	30516	eef1a	translational elongation [GO:0006414];translation [GO:0006412];-	GTPase activity [GO:0003924];GTP binding [GO:0005525];translation elongation factor activity [GO:0003746];-	cytoplasm [GO:0005737];-	translational elongation [GO:0006414];translation [GO:0006412];-;GTPase activity [GO:0003924];GTP binding [GO:0005525];translation elongation factor activity [GO:0003746];-;cytoplasm [GO:0005737];-
Q6IQR3	Actin alpha cardiac muscle 1a	337770408256	actc1a	atrioventricular canal development [GO:0036302];endocardial cushion morphogenesis [GO:0003203];endocardial cushion formation [GO:0003272];-	-	dynactin complex [GO:0005869];-	atrioventricular canal development [GO:0036302];endocardial cushion morphogenesis [GO:0003203];endocardial cushion formation [GO:0003272];-;-;dynactin complex [GO:0005869];-
A0A2R8QNH7	Phosvitin		vtg7	cellular response to estrogen stimulus [GO:0071391];response to estradiol [GO:0032355];-	lipid transporter activity [GO:0005319];-;nutrient reservoir activity [GO:0045735]	-	cellular response to estrogen stimulus [GO:0071391];response to estradiol [GO:0032355];-;lipid transporter activity [GO:0005319];-;nutrient reservoir activity [GO:0045735];-
Q6TH14	2-phospho-D-glycerate hydro-lyase	378963	eno3	glycolytic process [GO:0006096];regulation of vacuole fusion, non-autophagic [GO:0032889];-	phosphopyruvate hydratase activity [GO:0004634];magnesium ion binding [GO:0000287];-	phosphopyruvate hydratase complex [GO:0000015];-	glycolytic process [GO:0006096];regulation of vacuole fusion, non-autophagic [GO:0032889];-;phosphopyruvate hydratase activity [GO:0004634];magnesium ion binding [GO:0000287];-;phosphopyruvate hydratase complex [GO:0000015];-
A0A0R4IE10	Elongation factor 1-alpha		eef1a1l2	-	GTPase activity [GO:0003924];translation elongation factor activity [GO:0003746];GTP binding [GO:0005525]	-	-;GTPase activity [GO:0003924];translation elongation factor activity [GO:0003746];GTP binding [GO:0005525];-
Q6TH48	Mitochondrial aldehyde dehydrogenase 2 family	368239	aldh2.2	regulation of cellular response to drug [GO:2001038];-	aldehyde dehydrogenase (NAD+) activity [GO:0004029];-	-	regulation of cellular response to drug [GO:2001038];-;aldehyde dehydrogenase (NAD+) activity [GO:0004029];-;-
A2CG95	Medium-chain specific acyl-CoA dehydrogenase, mitochondrial	406283	acadm	fatty acid beta-oxidation [GO:0006635];medium-chain fatty acid catabolic process [GO:0051793];-	flavin adenine dinucleotide binding [GO:0050660];medium-chain-acyl-CoA dehydrogenase activity [GO:0070991];-	-;mitochondrial matrix [GO:0005759];mitochondrion [GO:0005739]	fatty acid beta-oxidation [GO:0006635];medium-chain fatty acid catabolic process [GO:0051793];-;flavin adenine dinucleotide binding [GO:0050660];medium-chain-acyl-CoA dehydrogenase activity [GO:0070991];-;-;mitochondrial matrix [GO:0005759];mitochondrion [GO:0005739]
A7MBS2	Tubulin alpha chain		tuba1c	microtubule cytoskeleton organization [GO:0000226];mitotic cell cycle [GO:0000278];-	GTPase activity [GO:0003924];GTP binding [GO:0005525];structural constituent of cytoskeleton [GO:0005200];-	cytoplasm [GO:0005737];microtubule [GO:0005874];-	microtubule cytoskeleton organization [GO:0000226];mitotic cell cycle [GO:0000278];-;GTPase activity [GO:0003924];GTP binding [GO:0005525];structural constituent of cytoskeleton [GO:0005200];-;cytoplasm [GO:0005737];microtubule [GO:0005874];-
Q7ZUP6	Isocitrate dehydrogenase [NADP]	386951	idh2	tricarboxylic acid cycle [GO:0006099];isocitrate metabolic process [GO:0006102];glyoxylate cycle [GO:0006097];-	magnesium ion binding [GO:0000287];isocitrate dehydrogenase (NADP+) activity [GO:0004450];NAD binding [GO:0051287];-	-	tricarboxylic acid cycle [GO:0006099];isocitrate metabolic process [GO:0006102];glyoxylate cycle [GO:0006097];-;magnesium ion binding [GO:0000287];isocitrate dehydrogenase (NADP+) activity [GO:0004450];NAD binding [GO:0051287];-;-
A8WGC6	ATP synthase subunit beta	554135	atp5f1b	mitochondrial ATP synthesis coupled proton transport [GO:0042776];-	proton-transporting ATPase activity, rotational mechanism [GO:0046961];proton-transporting ATP synthase activity, rotational mechanism [GO:0046933];ATP binding [GO:0005524];-	mitochondrial proton-transporting ATP synthase complex [GO:0005753];proton-transporting ATP synthase complex, catalytic core F(1) [GO:0045261];-	mitochondrial ATP synthesis coupled proton transport [GO:0042776];-;proton-transporting ATPase activity, rotational mechanism [GO:0046961];proton-transporting ATP synthase activity, rotational mechanism [GO:0046933];ATP binding [GO:0005524];-;mitochondrial proton-transporting ATP synthase complex [GO:0005753];proton-transporting ATP synthase complex, catalytic core F(1) [GO:0045261];-
Q90WA5	Protein disulfide-isomerase A6		pdia6	-	protein disulfide isomerase activity [GO:0003756];-	endoplasmic reticulum lumen [GO:0005788];melanosome [GO:0042470];-	-;protein disulfide isomerase activity [GO:0003756];-;endoplasmic reticulum lumen [GO:0005788];melanosome [GO:0042470];-
Q802C9	RNA helicase	386634	eif4a1a	cytoplasmic translational initiation [GO:0002183];-	translation initiation factor activity [GO:0003743];hydrolase activity [GO:0016787];ATP binding [GO:0005524];-;RNA helicase activity [GO:0003724]	-	cytoplasmic translational initiation [GO:0002183];-;translation initiation factor activity [GO:0003743];hydrolase activity [GO:0016787];ATP binding [GO:0005524];-;RNA helicase activity [GO:0003724];-
F1R9V3	Heat shock protein family A (Hsp70) member 8b	562935	hspa8b	protein refolding [GO:0042026];cellular response to unfolded protein [GO:0034620];vesicle-mediated transport [GO:0016192];chaperone cofactor-dependent protein refolding [GO:0051085];-	ATPase activity [GO:0016887];-;ATP binding [GO:0005524];heat shock protein binding [GO:0031072];unfolded protein binding [GO:0051082];misfolded protein binding [GO:0051787];protein folding chaperone [GO:0044183]	cytosol [GO:0005829];plasma membrane [GO:0005886];-;cytoplasm [GO:0005737];nucleus [GO:0005634]	protein refolding [GO:0042026];cellular response to unfolded protein [GO:0034620];vesicle-mediated transport [GO:0016192];chaperone cofactor-dependent protein refolding [GO:0051085];-;ATPase activity [GO:0016887];-;ATP binding [GO:0005524];heat shock protein binding [GO:0031072];unfolded protein binding [GO:0051082];misfolded protein binding [GO:0051787];protein folding chaperone [GO:0044183];cyt…
Q5BJ17	Elongation factor Tu	541378	tufm	mitochondrial translational elongation [GO:0070125];translational elongation [GO:0006414];-	GTPase activity [GO:0003924];GTP binding [GO:0005525];translation elongation factor activity [GO:0003746];-	-;mitochondrion [GO:0005739]	mitochondrial translational elongation [GO:0070125];translational elongation [GO:0006414];-;GTPase activity [GO:0003924];GTP binding [GO:0005525];translation elongation factor activity [GO:0003746];-;-;mitochondrion [GO:0005739]
Q6IQP5	2-phospho-D-glycerate hydro-lyase	334116	eno1a	glycolytic process [GO:0006096];regulation of vacuole fusion, non-autophagic [GO:0032889];-	phosphopyruvate hydratase activity [GO:0004634];magnesium ion binding [GO:0000287];-	phosphopyruvate hydratase complex [GO:0000015];-	glycolytic process [GO:0006096];regulation of vacuole fusion, non-autophagic [GO:0032889];-;phosphopyruvate hydratase activity [GO:0004634];magnesium ion binding [GO:0000287];-;phosphopyruvate hydratase complex [GO:0000015];-
Q6IQ59	Ubiquinol-cytochrome c reductase core protein 2b	322549	uqcrc2b	proteolysis [GO:0006508];-	metal ion binding [GO:0046872];-	-;mitochondrion [GO:0005739]	proteolysis [GO:0006508];-;metal ion binding [GO:0046872];-;-;mitochondrion [GO:0005739]
A8E503	Histone H3	573997		-	protein heterodimerization activity [GO:0046982];DNA binding [GO:0003677];-	-;nucleus [GO:0005634];nucleosome [GO:0000786]	-;protein heterodimerization activity [GO:0046982];DNA binding [GO:0003677];-;-;nucleus [GO:0005634];nucleosome [GO:0000786]
F1QV31	Keratin 5	797351	krt5	fin regeneration [GO:0031101];-	-	keratin filament [GO:0045095];-	fin regeneration [GO:0031101];-;-;keratin filament [GO:0045095];-
Q08BA1	ATP synthase subunit alpha	553755	atp5fa1	ATP synthesis coupled proton transport [GO:0015986];defense response to bacterium [GO:0042742];-	ADP binding [GO:0043531];ATP binding [GO:0005524];-;proton-transporting ATP synthase activity, rotational mechanism [GO:0046933];lipoteichoic acid binding [GO:0070891]	proton-transporting ATP synthase complex, catalytic core F(1) [GO:0045261];plasma membrane [GO:0005886];-	ATP synthesis coupled proton transport [GO:0015986];defense response to bacterium [GO:0042742];-;ADP binding [GO:0043531];ATP binding [GO:0005524];-;proton-transporting ATP synthase activity, rotational mechanism [GO:0046933];lipoteichoic acid binding [GO:0070891];proton-transporting ATP synthase complex, catalytic core F(1) [GO:0045261];plasma membrane [GO:0005886];-
Q1LYQ9	Cysteine desulfurase, mitochondrial	562714	nfs1	iron-sulfur cluster assembly [GO:0016226];[2Fe-2S] cluster assembly [GO:0044571];-	metal ion binding [GO:0046872];cysteine desulfurase activity [GO:0031071];pyridoxal phosphate binding [GO:0030170];iron-sulfur cluster binding [GO:0051536];-	cytosol [GO:0005829];-;nucleus [GO:0005634];mitochondrion [GO:0005739]	iron-sulfur cluster assembly [GO:0016226];[2Fe-2S] cluster assembly [GO:0044571];-;metal ion binding [GO:0046872];cysteine desulfurase activity [GO:0031071];pyridoxal phosphate binding [GO:0030170];iron-sulfur cluster binding [GO:0051536];-;cytosol [GO:0005829];-;nucleus [GO:0005634];mitochondrion [GO:0005739]
A0A2R8RTZ6	Zona pellucida glycoprotein 2, tandem duplicate 5		zp2.5	-	-	extracellular region [GO:0005576]	-;-;extracellular region [GO:0005576]
P83571	RuvB-like 2	317678	ruvbl2	axonemal dynein complex assembly [GO:0070286];digestive tract development [GO:0048565];heart development [GO:0007507];motile cilium assembly [GO:0044458];regulation of transcription by RNA polymerase II [GO:0006357];histone acetylation [GO:0016573];chromatin remodeling [GO:0006338];negative regulation of transcription, DNA-templated [GO:0045892];DNA recombination [GO:0006310];box C/D snoRNP assem…	ATPase activity [GO:0016887];ATP binding [GO:0005524];5'-3' DNA helicase activity [GO:0043139];-;DNA helicase activity [GO:0003678]	NuA4 histone acetyltransferase complex [GO:0035267];extracellular region [GO:0005576];R2TP complex [GO:0097255];dynein axonemal particle [GO:0120293];Swr1 complex [GO:0000812];-;Ino80 complex [GO:0031011];nucleus [GO:0005634];MLL1 complex [GO:0071339]	axonemal dynein complex assembly [GO:0070286];digestive tract development [GO:0048565];heart development [GO:0007507];motile cilium assembly [GO:0044458];regulation of transcription by RNA polymerase II [GO:0006357];histone acetylation [GO:0016573];chromatin remodeling [GO:0006338];negative regulation of transcription, DNA-templated [GO:0045892];DNA recombination [GO:0006310];box C/D snoRNP assem…
Q90XD4	S-(hydroxymethyl)glutathione dehydrogenase		adh5	formaldehyde catabolic process [GO:0046294];ethanol oxidation [GO:0006069];-	S-(hydroxymethyl)glutathione dehydrogenase NAD activity [GO:0106322];S-(hydroxymethyl)glutathione dehydrogenase activity [GO:0051903];alcohol dehydrogenase activity, zinc-dependent [GO:0004024];zinc ion binding [GO:0008270];-;S-(hydroxymethyl)glutathione dehydrogenase NADP activity [GO:0106321]	cytosol [GO:0005829];-	formaldehyde catabolic process [GO:0046294];ethanol oxidation [GO:0006069];-;S-(hydroxymethyl)glutathione dehydrogenase NAD activity [GO:0106322];S-(hydroxymethyl)glutathione dehydrogenase activity [GO:0051903];alcohol dehydrogenase activity, zinc-dependent [GO:0004024];zinc ion binding [GO:0008270];-;S-(hydroxymethyl)glutathione dehydrogenase NADP activity [GO:0106321];cytosol [GO:0005829];-
Q6NZW7	Dihydrolipoyllysine-residue succinyltransferase component of 2-oxoglutarate dehydrogenase complex, mitochondrial		dlst	tricarboxylic acid cycle [GO:0006099];heart contraction [GO:0060047];mitochondrion morphogenesis [GO:0070584];L-lysine catabolic process to acetyl-CoA via saccharopine [GO:0033512];-;ATP biosynthetic process [GO:0006754];hemopoiesis [GO:0030097]	dihydrolipoyllysine-residue succinyltransferase activity [GO:0004149];-	oxoglutarate dehydrogenase complex [GO:0045252];mitochondrial matrix [GO:0005759];-	tricarboxylic acid cycle [GO:0006099];heart contraction [GO:0060047];mitochondrion morphogenesis [GO:0070584];L-lysine catabolic process to acetyl-CoA via saccharopine [GO:0033512];-;ATP biosynthetic process [GO:0006754];hemopoiesis [GO:0030097];dihydrolipoyllysine-residue succinyltransferase activity [GO:0004149];-;oxoglutarate dehydrogenase complex [GO:0045252];mitochondrial matrix [GO:0005759]…
F1Q8P7	Eukaryotic translation initiation factor 2, subunit 2 beta		eif2s2	formation of cytoplasmic translation initiation complex [GO:0001732];formation of translation preinitiation complex [GO:0001731];-	translation initiation factor activity [GO:0003743];mRNA binding [GO:0003729];translation initiation factor binding [GO:0031369];-	eukaryotic translation initiation factor 2 complex [GO:0005850];-	formation of cytoplasmic translation initiation complex [GO:0001732];formation of translation preinitiation complex [GO:0001731];-;translation initiation factor activity [GO:0003743];mRNA binding [GO:0003729];translation initiation factor binding [GO:0031369];-;eukaryotic translation initiation factor 2 complex [GO:0005850];-
Q6AZA0	Acetyl-CoA acetyltransferase, mitochondrial	445290	acat1	fatty acid beta-oxidation [GO:0006635];-	metal ion binding [GO:0046872];acetyl-CoA C-acetyltransferase activity [GO:0003985];-	-;mitochondrion [GO:0005739]	fatty acid beta-oxidation [GO:0006635];-;metal ion binding [GO:0046872];acetyl-CoA C-acetyltransferase activity [GO:0003985];-;-;mitochondrion [GO:0005739]
Q7ZTH6	Hydroxyacyl-Coenzyme A dehydrogenase/3-ketoacyl-Coenzyme A thiolase/enoyl-Coenzyme A hydratase (Trifunctional protein), beta subunit	336606	hadhb	fatty acid beta-oxidation [GO:0006635];-	transferase activity, transferring acyl groups other than amino-acyl groups [GO:0016747];-	-;mitochondrion [GO:0005739]	fatty acid beta-oxidation [GO:0006635];-;transferase activity, transferring acyl groups other than amino-acyl groups [GO:0016747];-;-;mitochondrion [GO:0005739]
Q6TGS5	Tubulin alpha chain	327377	tuba4l	microtubule cytoskeleton organization [GO:0000226];mitotic cell cycle [GO:0000278];-	GTPase activity [GO:0003924];GTP binding [GO:0005525];structural constituent of cytoskeleton [GO:0005200];-	cytoplasm [GO:0005737];microtubule [GO:0005874];-	microtubule cytoskeleton organization [GO:0000226];mitotic cell cycle [GO:0000278];-;GTPase activity [GO:0003924];GTP binding [GO:0005525];structural constituent of cytoskeleton [GO:0005200];-;cytoplasm [GO:0005737];microtubule [GO:0005874];-
Q7ZUP5	DnaJ (Hsp40) homolog, subfamily A, member 2	406814	dnaja2a	protein folding [GO:0006457];response to heat [GO:0009408];-	-;ATP binding [GO:0005524];metal ion binding [GO:0046872];unfolded protein binding [GO:0051082];Hsp70 protein binding [GO:0030544]	cytosol [GO:0005829];-	protein folding [GO:0006457];response to heat [GO:0009408];-;-;ATP binding [GO:0005524];metal ion binding [GO:0046872];unfolded protein binding [GO:0051082];Hsp70 protein binding [GO:0030544];cytosol [GO:0005829];-
Q6NX98	ST13 Hsp70-interacting protein	564225	st13	chaperone cofactor-dependent protein refolding [GO:0051085];protein-containing complex assembly [GO:0065003];-	heat shock protein binding [GO:0031072];protein dimerization activity [GO:0046983];-	-	chaperone cofactor-dependent protein refolding [GO:0051085];protein-containing complex assembly [GO:0065003];-;heat shock protein binding [GO:0031072];protein dimerization activity [GO:0046983];-;-
A8E590	RNA helicase		eif4a1b	cytoplasmic translational initiation [GO:0002183];-	translation initiation factor activity [GO:0003743];hydrolase activity [GO:0016787];ATP binding [GO:0005524];-;RNA helicase activity [GO:0003724]	-	cytoplasmic translational initiation [GO:0002183];-;translation initiation factor activity [GO:0003743];hydrolase activity [GO:0016787];ATP binding [GO:0005524];-;RNA helicase activity [GO:0003724];-
Q6NYN8	Eef1g protein		eef1g	glutathione metabolic process [GO:0006749];-	translation elongation factor activity [GO:0003746];-	-	glutathione metabolic process [GO:0006749];-;translation elongation factor activity [GO:0003746];-;-
Q6PUQ3	ARP3 actin-related protein 3-like protein	406250	actr3	Arp2/3 complex-mediated actin nucleation [GO:0034314];-	ATP binding [GO:0005524];actin binding [GO:0003779];-	Arp2/3 protein complex [GO:0005885];cell projection [GO:0042995];-	Arp2/3 complex-mediated actin nucleation [GO:0034314];-;ATP binding [GO:0005524];actin binding [GO:0003779];-;Arp2/3 protein complex [GO:0005885];cell projection [GO:0042995];-
Q0D294	Histone H4	767650		-	protein heterodimerization activity [GO:0046982];DNA binding [GO:0003677];-	-;nucleus [GO:0005634];nucleosome [GO:0000786]	-;protein heterodimerization activity [GO:0046982];DNA binding [GO:0003677];-;-;nucleus [GO:0005634];nucleosome [GO:0000786]
Q6NY65	Regulator of chromosome condensation 1	406457	rcc1	regulation of mitotic spindle assembly [GO:1901673];Ran protein signal transduction [GO:0031291];-	chromatin binding [GO:0003682];-	cytoplasm [GO:0005737];-	regulation of mitotic spindle assembly [GO:1901673];Ran protein signal transduction [GO:0031291];-;chromatin binding [GO:0003682];-;cytoplasm [GO:0005737];-
Q6PGU9	Serine/threonine-protein phosphatase 2A 55 kDa regulatory subunit B	327263	ppp2r2ab	blood vessel lumenization [GO:0072554];peptidyl-serine dephosphorylation [GO:0070262];-	protein phosphatase regulator activity [GO:0019888];-	cytosol [GO:0005829];protein phosphatase type 2A complex [GO:0000159];-	blood vessel lumenization [GO:0072554];peptidyl-serine dephosphorylation [GO:0070262];-;protein phosphatase regulator activity [GO:0019888];-;cytosol [GO:0005829];protein phosphatase type 2A complex [GO:0000159];-
A9JT03	Aminopeptidase-like 1		npepl1	-	metalloaminopeptidase activity [GO:0070006];manganese ion binding [GO:0030145];-	cytoplasm [GO:0005737];-	-;metalloaminopeptidase activity [GO:0070006];manganese ion binding [GO:0030145];-;cytoplasm [GO:0005737];-
X1WHF1	Histone H2B	563569	si:dkey-261m9.6	nucleosome assembly [GO:0006334];-	protein heterodimerization activity [GO:0046982];DNA binding [GO:0003677];-	-;nucleus [GO:0005634];nucleosome [GO:0000786]	nucleosome assembly [GO:0006334];-;protein heterodimerization activity [GO:0046982];DNA binding [GO:0003677];-;-;nucleus [GO:0005634];nucleosome [GO:0000786]
Q08CQ0	Zgc:152830	767682		-	metalloaminopeptidase activity [GO:0070006];manganese ion binding [GO:0030145];-	cytoplasm [GO:0005737];-	-;metalloaminopeptidase activity [GO:0070006];manganese ion binding [GO:0030145];-;cytoplasm [GO:0005737];-
F1Q665	Ras-related GTP-binding protein		rragca	positive regulation of TOR signaling [GO:0032008];cellular response to starvation [GO:0009267];cellular response to amino acid stimulus [GO:0071230];-;regulation of autophagy [GO:0010506]	GTPase activity [GO:0003924];GTP binding [GO:0005525];-	lysosome [GO:0005764];Gtr1-Gtr2 GTPase complex [GO:1990131];Ragulator complex [GO:0071986];-;nucleus [GO:0005634]	positive regulation of TOR signaling [GO:0032008];cellular response to starvation [GO:0009267];cellular response to amino acid stimulus [GO:0071230];-;regulation of autophagy [GO:0010506];GTPase activity [GO:0003924];GTP binding [GO:0005525];-;lysosome [GO:0005764];Gtr1-Gtr2 GTPase complex [GO:1990131];Ragulator complex [GO:0071986];-;nucleus [GO:0005634]
A0A0R4I9F5	Dolichyl-diphosphooligosaccharide--protein glycosyltransferase 48 kDa subunit	406408	ddost	protein N-linked glycosylation via asparagine [GO:0018279];-	-	integral component of membrane [GO:0016021];endoplasmic reticulum membrane [GO:0005789];-	protein N-linked glycosylation via asparagine [GO:0018279];-;-;integral component of membrane [GO:0016021];endoplasmic reticulum membrane [GO:0005789];-
Q4QRK0	Methionine aminopeptidase 1		metap1	protein initiator methionine removal [GO:0070084];-	metal ion binding [GO:0046872];metalloaminopeptidase activity [GO:0070006];-	cytoplasm [GO:0005737];-	protein initiator methionine removal [GO:0070084];-;metal ion binding [GO:0046872];metalloaminopeptidase activity [GO:0070006];-;cytoplasm [GO:0005737];-
Q7ZUS1	Serine/threonine-protein kinase VRK1	406694	vrk1	cell cycle [GO:0007049];cell division [GO:0051301];Golgi disassembly [GO:0090166];-;peptidyl-serine phosphorylation [GO:0018105]	ATP binding [GO:0005524];protein serine/threonine kinase activity [GO:0004674];-;protein serine kinase activity [GO:0106310];protein threonine kinase activity [GO:0106311]	cytoplasm [GO:0005737];Golgi stack [GO:0005795];nucleus [GO:0005634];-	cell cycle [GO:0007049];cell division [GO:0051301];Golgi disassembly [GO:0090166];-;peptidyl-serine phosphorylation [GO:0018105];ATP binding [GO:0005524];protein serine/threonine kinase activity [GO:0004674];-;protein serine kinase activity [GO:0106310];protein threonine kinase activity [GO:0106311];cytoplasm [GO:0005737];Golgi stack [GO:0005795];nucleus [GO:0005634];-
A0A2R8Q549	Phosvitin		vtg2	cellular response to estrogen stimulus [GO:0071391];response to estradiol [GO:0032355];positive regulation of phagocytosis, engulfment [GO:0060100];-	nutrient reservoir activity [GO:0045735];lipid transporter activity [GO:0005319];lipopolysaccharide binding [GO:0001530];-;lipoteichoic acid binding [GO:0070891]	-	cellular response to estrogen stimulus [GO:0071391];response to estradiol [GO:0032355];positive regulation of phagocytosis, engulfment [GO:0060100];-;nutrient reservoir activity [GO:0045735];lipid transporter activity [GO:0005319];lipopolysaccharide binding [GO:0001530];-;lipoteichoic acid binding [GO:0070891];-
A0A2R8RRC9	Hydroxyacyl-CoA dehydrogenase trifunctional multienzyme complex subunit beta		hadhb	fatty acid beta-oxidation [GO:0006635];-	transferase activity, transferring acyl groups other than amino-acyl groups [GO:0016747];-	-;mitochondrion [GO:0005739]	fatty acid beta-oxidation [GO:0006635];-;transferase activity, transferring acyl groups other than amino-acyl groups [GO:0016747];-;-;mitochondrion [GO:0005739]
F1QGW6	Eukaryotic translation initiation factor 2 subunit 3	327341	eif2s3	formation of translation preinitiation complex [GO:0001731];positive regulation of translational fidelity [GO:0045903];-	translation initiation factor activity [GO:0003743];-;tRNA binding [GO:0000049];GTPase activity [GO:0003924];GTP binding [GO:0005525]	cytosol [GO:0005829];eukaryotic translation initiation factor 2 complex [GO:0005850];-	formation of translation preinitiation complex [GO:0001731];positive regulation of translational fidelity [GO:0045903];-;translation initiation factor activity [GO:0003743];-;tRNA binding [GO:0000049];GTPase activity [GO:0003924];GTP binding [GO:0005525];cytosol [GO:0005829];eukaryotic translation initiation factor 2 complex [GO:0005850];-
I3IT87	AP-2 complex subunit mu		ap2m1b	intracellular protein transport [GO:0006886];endocytosis [GO:0006897];-	lipid binding [GO:0008289];-	clathrin-coated pit [GO:0005905];clathrin adaptor complex [GO:0030131];-	intracellular protein transport [GO:0006886];endocytosis [GO:0006897];-;lipid binding [GO:0008289];-;clathrin-coated pit [GO:0005905];clathrin adaptor complex [GO:0030131];-
Q6PI45	Zgc:55347	406843	igbp1	regulation of signal transduction [GO:0009966];regulation of dephosphorylation [GO:0035303];-	protein phosphatase 2A binding [GO:0051721];-	cytosol [GO:0005829];-	regulation of signal transduction [GO:0009966];regulation of dephosphorylation [GO:0035303];-;protein phosphatase 2A binding [GO:0051721];-;cytosol [GO:0005829];-
F1R473	Actin-like 6A		actl6a	ATP-dependent chromatin remodeling [GO:0043044];regulation of transcription by RNA polymerase II [GO:0006357];nervous system development [GO:0007399];histone H4 acetylation [GO:0043967];-	chromatin binding [GO:0003682];-	SWI/SNF complex [GO:0016514];NuA4 histone acetyltransferase complex [GO:0035267];-	ATP-dependent chromatin remodeling [GO:0043044];regulation of transcription by RNA polymerase II [GO:0006357];nervous system development [GO:0007399];histone H4 acetylation [GO:0043967];-;chromatin binding [GO:0003682];-;SWI/SNF complex [GO:0016514];NuA4 histone acetyltransferase complex [GO:0035267];-
Q7ZVS0	DnaJ (Hsp40) homolog, subfamily A, member 2, like	324164	dnaja2b	protein folding [GO:0006457];response to heat [GO:0009408];-	-;ATP binding [GO:0005524];metal ion binding [GO:0046872];unfolded protein binding [GO:0051082];Hsp70 protein binding [GO:0030544]	cytosol [GO:0005829];-	protein folding [GO:0006457];response to heat [GO:0009408];-;-;ATP binding [GO:0005524];metal ion binding [GO:0046872];unfolded protein binding [GO:0051082];Hsp70 protein binding [GO:0030544];cytosol [GO:0005829];-
A8E570	Nucleophosmin		npm1a	ribosomal small subunit biogenesis [GO:0042274];regulation of apoptotic process [GO:0042981];rRNA export from nucleus [GO:0006407];chromatin remodeling [GO:0006338];ribosomal small subunit export from nucleus [GO:0000056];positive regulation of transcription by RNA polymerase II [GO:0045944];ribosomal large subunit biogenesis [GO:0042273];regulation of centrosome duplication [GO:0010824];-;riboso…	RNA binding [GO:0003723];histone binding [GO:0042393];chromatin binding [GO:0003682];-	ribonucleoprotein complex [GO:1990904];nucleolus [GO:0005730];centrosome [GO:0005813];nucleoplasm [GO:0005654];-;cytoplasm [GO:0005737]	ribosomal small subunit biogenesis [GO:0042274];regulation of apoptotic process [GO:0042981];rRNA export from nucleus [GO:0006407];chromatin remodeling [GO:0006338];ribosomal small subunit export from nucleus [GO:0000056];positive regulation of transcription by RNA polymerase II [GO:0045944];ribosomal large subunit biogenesis [GO:0042273];regulation of centrosome duplication [GO:0010824];-;riboso…
F1QJE0	Ubiquinol-cytochrome c reductase core protein 2a	436930	uqcrc2a	-	metal ion binding [GO:0046872];-	-;mitochondrion [GO:0005739]	-;metal ion binding [GO:0046872];-;-;mitochondrion [GO:0005739]
A4QP71	Nap1l4a protein	337155	nap1l4a	nucleosome assembly [GO:0006334];hematopoietic progenitor cell differentiation [GO:0002244];-	histone binding [GO:0042393];chromatin binding [GO:0003682];-	chromatin [GO:0000785];nucleus [GO:0005634];-	nucleosome assembly [GO:0006334];hematopoietic progenitor cell differentiation [GO:0002244];-;histone binding [GO:0042393];chromatin binding [GO:0003682];-;chromatin [GO:0000785];nucleus [GO:0005634];-
Q5BJJ2	Ribosomal protein L3		rpl3	exocrine pancreas development [GO:0031017];ribosomal large subunit assembly [GO:0000027];translation [GO:0006412];-	RNA binding [GO:0003723];structural constituent of ribosome [GO:0003735];-	cytosolic large ribosomal subunit [GO:0022625];-	exocrine pancreas development [GO:0031017];ribosomal large subunit assembly [GO:0000027];translation [GO:0006412];-;RNA binding [GO:0003723];structural constituent of ribosome [GO:0003735];-;cytosolic large ribosomal subunit [GO:0022625];-
A7MBY2	Zgc:171753 protein	560127	alyref	-	RNA binding [GO:0003723]	-	-;RNA binding [GO:0003723];-
F8W2N0	Annexin		anxa11b	phagocytosis [GO:0006909];cytokinetic process [GO:0032506];-	calcium ion binding [GO:0005509];calcium-dependent phospholipid binding [GO:0005544];-	cytoplasm [GO:0005737];-	phagocytosis [GO:0006909];cytokinetic process [GO:0032506];-;calcium ion binding [GO:0005509];calcium-dependent phospholipid binding [GO:0005544];-;cytoplasm [GO:0005737];-
F1R2U1	Sorting and assembly machinery component 50 homolog,-like		samm50l	-	-	mitochondrial outer membrane [GO:0005741]	-;-;mitochondrial outer membrane [GO:0005741]
Q5XJA5	Zgc:103482	450001		positive regulation of RNA splicing [GO:0033120];positive regulation of translational initiation [GO:0045948];-	RNA binding [GO:0003723];-	cytoplasm [GO:0005737];nucleus [GO:0005634];-	positive regulation of RNA splicing [GO:0033120];positive regulation of translational initiation [GO:0045948];-;RNA binding [GO:0003723];-;cytoplasm [GO:0005737];nucleus [GO:0005634];-
Q05AL9	Zgc:153629 protein	768289	krt94	-	structural molecule activity [GO:0005198];-	intermediate filament [GO:0005882];-	-;structural molecule activity [GO:0005198];-;intermediate filament [GO:0005882];-
F1QXV8	Phosphoglycerate kinase		pgk1	glycolytic process [GO:0006096];response to hypoxia [GO:0001666];gluconeogenesis [GO:0006094];positive regulation of oxidative phosphorylation [GO:1903862];-	ADP binding [GO:0043531];phosphoglycerate kinase activity [GO:0004618];ATP binding [GO:0005524];-	cytosol [GO:0005829];-	glycolytic process [GO:0006096];response to hypoxia [GO:0001666];gluconeogenesis [GO:0006094];positive regulation of oxidative phosphorylation [GO:1903862];-;ADP binding [GO:0043531];phosphoglycerate kinase activity [GO:0004618];ATP binding [GO:0005524];-;cytosol [GO:0005829];-
A1A5X7	TAF15 RNA polymerase II, TATA box-binding protein (TBP)-associated factor	558760	taf15	regulation of transcription, DNA-templated [GO:0006355];-	metal ion binding [GO:0046872];transcription coregulator activity [GO:0003712];RNA binding [GO:0003723];-	nucleus [GO:0005634];-	regulation of transcription, DNA-templated [GO:0006355];-;metal ion binding [GO:0046872];transcription coregulator activity [GO:0003712];RNA binding [GO:0003723];-;nucleus [GO:0005634];-
A0A2R8Q0U0	Si:dkey-108k21.21	100332815	si:dkey-108k21.21	nucleosome positioning [GO:0016584];negative regulation of DNA recombination [GO:0045910];negative regulation of chromatin silencing [GO:0031936];chromosome condensation [GO:0030261];-;nucleosome assembly [GO:0006334]	double-stranded DNA binding [GO:0003690];nucleosomal DNA binding [GO:0031492];-	-;nucleus [GO:0005634];nucleosome [GO:0000786]	nucleosome positioning [GO:0016584];negative regulation of DNA recombination [GO:0045910];negative regulation of chromatin silencing [GO:0031936];chromosome condensation [GO:0030261];-;nucleosome assembly [GO:0006334];double-stranded DNA binding [GO:0003690];nucleosomal DNA binding [GO:0031492];-;-;nucleus [GO:0005634];nucleosome [GO:0000786]
Q803B0	60 kDa chaperonin	282676	hspd1	fin regeneration [GO:0031101];protein refolding [GO:0042026];positive regulation of T cell activation [GO:0050870];T cell activation [GO:0042110];positive regulation of interferon-gamma production [GO:0032729];mitochondrial unfolded protein response [GO:0034514];tissue regeneration [GO:0042246];positive regulation of interferon-alpha production [GO:0032727];protein folding [GO:0006457];positive r…	ATPase activity [GO:0016887];ATP binding [GO:0005524];isomerase activity [GO:0016853];-;chaperone binding [GO:0051087]	mitochondrial inner membrane [GO:0005743];mitochondrial matrix [GO:0005759];-	fin regeneration [GO:0031101];protein refolding [GO:0042026];positive regulation of T cell activation [GO:0050870];T cell activation [GO:0042110];positive regulation of interferon-gamma production [GO:0032729];mitochondrial unfolded protein response [GO:0034514];tissue regeneration [GO:0042246];positive regulation of interferon-alpha production [GO:0032727];protein folding [GO:0006457];positive r…
Q58E00	D4, zinc and double PHD fingers family 2,-like	326933	dpf2l	positive regulation of transcription by RNA polymerase II [GO:0045944];nervous system development [GO:0007399];negative regulation of transcription, DNA-templated [GO:0045892];-	transcription coregulator activity [GO:0003712];metal ion binding [GO:0046872];histone binding [GO:0042393];-	nBAF complex [GO:0071565];-	positive regulation of transcription by RNA polymerase II [GO:0045944];nervous system development [GO:0007399];negative regulation of transcription, DNA-templated [GO:0045892];-;transcription coregulator activity [GO:0003712];metal ion binding [GO:0046872];histone binding [GO:0042393];-;nBAF complex [GO:0071565];-
Q3T7B3	Vitellogenin 2		vtg2	cellular response to estrogen stimulus [GO:0071391];response to estradiol [GO:0032355];positive regulation of phagocytosis, engulfment [GO:0060100];-	lipid transporter activity [GO:0005319];-;lipopolysaccharide binding [GO:0001530];lipoteichoic acid binding [GO:0070891]	-	cellular response to estrogen stimulus [GO:0071391];response to estradiol [GO:0032355];positive regulation of phagocytosis, engulfment [GO:0060100];-;lipid transporter activity [GO:0005319];-;lipopolysaccharide binding [GO:0001530];lipoteichoic acid binding [GO:0070891];-
A0A2R8PZF8	Zgc:136929			-	transcription corepressor activity [GO:0003714];NAD binding [GO:0051287];oxidoreductase activity, acting on the CH-OH group of donors, NAD or NADP as acceptor [GO:0016616];-	nucleus [GO:0005634];-	-;transcription corepressor activity [GO:0003714];NAD binding [GO:0051287];oxidoreductase activity, acting on the CH-OH group of donors, NAD or NADP as acceptor [GO:0016616];-;nucleus [GO:0005634];-
Q9YHX5	Vimentin	140599	vim	wound healing [GO:0042060];-	-	intermediate filament [GO:0005882];-	wound healing [GO:0042060];-;-;intermediate filament [GO:0005882];-
Q9DEG7	C-terminal-binding protein 1		ctbp1	retinoic acid receptor signaling pathway [GO:0048384];-	transcription corepressor activity [GO:0003714];NAD binding [GO:0051287];oxidoreductase activity, acting on the CH-OH group of donors, NAD or NADP as acceptor [GO:0016616];-	nucleus [GO:0005634];-	retinoic acid receptor signaling pathway [GO:0048384];-;transcription corepressor activity [GO:0003714];NAD binding [GO:0051287];oxidoreductase activity, acting on the CH-OH group of donors, NAD or NADP as acceptor [GO:0016616];-;nucleus [GO:0005634];-
Q7ZSY6	Metallothionein-2	100174951	mt2	positive regulation of cell migration involved in sprouting angiogenesis [GO:0090050];angiogenesis [GO:0001525];response to copper ion [GO:0046688];positive regulation of vascular endothelial growth factor production [GO:0010575];response to zinc ion [GO:0010043];response to methylmercury [GO:0051597];response to metal ion [GO:0010038];response to cadmium ion [GO:0046686];-	metal ion binding [GO:0046872];-	-	positive regulation of cell migration involved in sprouting angiogenesis [GO:0090050];angiogenesis [GO:0001525];response to copper ion [GO:0046688];positive regulation of vascular endothelial growth factor production [GO:0010575];response to zinc ion [GO:0010043];response to methylmercury [GO:0051597];response to metal ion [GO:0010038];response to cadmium ion [GO:0046686];-;metal ion binding [GO:…
A0A0R4IKV3	NAD kinase 2, mitochondrial	445071	nadk2	NAD metabolic process [GO:0019674];NADP biosynthetic process [GO:0006741];-	protein homodimerization activity [GO:0042803];NAD+ kinase activity [GO:0003951];ATP binding [GO:0005524];-	-;mitochondrion [GO:0005739]	NAD metabolic process [GO:0019674];NADP biosynthetic process [GO:0006741];-;protein homodimerization activity [GO:0042803];NAD+ kinase activity [GO:0003951];ATP binding [GO:0005524];-;-;mitochondrion [GO:0005739]
F1QFJ8	Heterogeneous nuclear ribonucleoprotein H1,-like	321556	hnrnph1l	regulation of RNA splicing [GO:0043484];-	RNA binding [GO:0003723];-	ribonucleoprotein complex [GO:1990904];nucleoplasm [GO:0005654];-	regulation of RNA splicing [GO:0043484];-;RNA binding [GO:0003723];-;ribonucleoprotein complex [GO:1990904];nucleoplasm [GO:0005654];-
Q1LUG7	Proteasome (Prosome, macropain) 26S subunit, ATPase, 6		psmc6	positive regulation of RNA polymerase II transcription preinitiation complex assembly [GO:0045899];ubiquitin-dependent ERAD pathway [GO:0030433];-	ATPase activity [GO:0016887];ATP binding [GO:0005524];-	cytosolic proteasome complex [GO:0031597];proteasome regulatory particle, base subcomplex [GO:0008540];nucleus [GO:0005634];-	positive regulation of RNA polymerase II transcription preinitiation complex assembly [GO:0045899];ubiquitin-dependent ERAD pathway [GO:0030433];-;ATPase activity [GO:0016887];ATP binding [GO:0005524];-;cytosolic proteasome complex [GO:0031597];proteasome regulatory particle, base subcomplex [GO:0008540];nucleus [GO:0005634];-
Q6DBZ4	Aurora kinase	445246	aurka	meiotic spindle organization [GO:0000212];mitotic centrosome separation [GO:0007100];mitotic cell cycle [GO:0000278];mitotic spindle organization [GO:0007052];-;regulation of cytokinesis [GO:0032465]	ATP binding [GO:0005524];histone serine kinase activity [GO:0035174];-;protein serine kinase activity [GO:0106310];protein threonine kinase activity [GO:0106311]	spindle microtubule [GO:0005876];spindle midzone [GO:0051233];spindle pole centrosome [GO:0031616];chromosome passenger complex [GO:0032133];-	meiotic spindle organization [GO:0000212];mitotic centrosome separation [GO:0007100];mitotic cell cycle [GO:0000278];mitotic spindle organization [GO:0007052];-;regulation of cytokinesis [GO:0032465];ATP binding [GO:0005524];histone serine kinase activity [GO:0035174];-;protein serine kinase activity [GO:0106310];protein threonine kinase activity [GO:0106311];spindle microtubule [GO:0005876];spin…
Q71PD7	Histone H2A.V	252913	h2az2a	chromatin silencing [GO:0006342];-	protein heterodimerization activity [GO:0046982];DNA binding [GO:0003677];-	-;nucleus [GO:0005634];nucleosome [GO:0000786]	chromatin silencing [GO:0006342];-;protein heterodimerization activity [GO:0046982];DNA binding [GO:0003677];-;-;nucleus [GO:0005634];nucleosome [GO:0000786]
Q6AZC1	Proteasome (Prosome, macropain) 26S subunit, ATPase, 5	445285	psmc5	positive regulation of RNA polymerase II transcription preinitiation complex assembly [GO:0045899];proteasome-mediated ubiquitin-dependent protein catabolic process [GO:0043161];modulation of chemical synaptic transmission [GO:0050804];-	proteasome-activating ATPase activity [GO:0036402];TBP-class protein binding [GO:0017025];ATP binding [GO:0005524];thyrotropin-releasing hormone receptor binding [GO:0031531];-;transcription factor binding [GO:0008134]	cytosolic proteasome complex [GO:0031597];proteasome regulatory particle, base subcomplex [GO:0008540];postsynapse [GO:0098794];nuclear proteasome complex [GO:0031595];-;cytoplasm [GO:0005737];proteasome complex [GO:0000502];nucleus [GO:0005634]	positive regulation of RNA polymerase II transcription preinitiation complex assembly [GO:0045899];proteasome-mediated ubiquitin-dependent protein catabolic process [GO:0043161];modulation of chemical synaptic transmission [GO:0050804];-;proteasome-activating ATPase activity [GO:0036402];TBP-class protein binding [GO:0017025];ATP binding [GO:0005524];thyrotropin-releasing hormone receptor binding…
P79735	GTP-binding nuclear protein Ran	30572	ran	ribosomal subunit export from nucleus [GO:0000054];GTP metabolic process [GO:0046039];mitotic sister chromatid segregation [GO:0000070];snRNA import into nucleus [GO:0061015];protein import into nucleus [GO:0006606];-;neural retina development [GO:0003407];retina development in camera-type eye [GO:0060041]	GTPase activity [GO:0003924];magnesium ion binding [GO:0000287];GTP binding [GO:0005525];-	cytosol [GO:0005829];nuclear envelope [GO:0005635];-;cytoplasm [GO:0005737];nucleus [GO:0005634]	ribosomal subunit export from nucleus [GO:0000054];GTP metabolic process [GO:0046039];mitotic sister chromatid segregation [GO:0000070];snRNA import into nucleus [GO:0061015];protein import into nucleus [GO:0006606];-;neural retina development [GO:0003407];retina development in camera-type eye [GO:0060041];GTPase activity [GO:0003924];magnesium ion binding [GO:0000287];GTP binding [GO:0005525];-;…
P79733	Ribonucleoside-diphosphate reductase subunit M2	30733	rrm2	DNA replication [GO:0006260];deoxyribonucleotide biosynthetic process [GO:0009263];-	metal ion binding [GO:0046872];ribonucleoside-diphosphate reductase activity, thioredoxin disulfide as acceptor [GO:0004748];-	cytosol [GO:0005829];-	DNA replication [GO:0006260];deoxyribonucleotide biosynthetic process [GO:0009263];-;metal ion binding [GO:0046872];ribonucleoside-diphosphate reductase activity, thioredoxin disulfide as acceptor [GO:0004748];-;cytosol [GO:0005829];-
Q7ZVA6	Eukaryotic initiation factor 4A-III	394053	eif4a3	mRNA transport [GO:0051028];-;regulation of alternative mRNA splicing, via spliceosome [GO:0000381];mRNA splicing, via spliceosome [GO:0000398];regulation of translation [GO:0006417];nuclear-transcribed mRNA catabolic process, nonsense-mediated decay [GO:0000184]	mRNA binding [GO:0003729];ATP binding [GO:0005524];RNA binding [GO:0003723];-;RNA helicase activity [GO:0003724]	nucleolus [GO:0005730];catalytic step 2 spliceosome [GO:0071013];-;cytoplasm [GO:0005737];U2-type catalytic step 1 spliceosome [GO:0071006];nucleus [GO:0005634];nuclear speck [GO:0016607]	mRNA transport [GO:0051028];-;regulation of alternative mRNA splicing, via spliceosome [GO:0000381];mRNA splicing, via spliceosome [GO:0000398];regulation of translation [GO:0006417];nuclear-transcribed mRNA catabolic process, nonsense-mediated decay [GO:0000184];mRNA binding [GO:0003729];ATP binding [GO:0005524];RNA binding [GO:0003723];-;RNA helicase activity [GO:0003724];nucleolus [GO:0005730]…
Q803F6	40S ribosomal protein SA	394027	rpsa	cytoplasmic translation [GO:0002181];ribosomal small subunit assembly [GO:0000028];translation [GO:0006412];-	structural constituent of ribosome [GO:0003735];laminin receptor activity [GO:0005055];laminin binding [GO:0043236];-	nucleus [GO:0005634];cytosolic small ribosomal subunit [GO:0022627];plasma membrane [GO:0005886];-	cytoplasmic translation [GO:0002181];ribosomal small subunit assembly [GO:0000028];translation [GO:0006412];-;structural constituent of ribosome [GO:0003735];laminin receptor activity [GO:0005055];laminin binding [GO:0043236];-;nucleus [GO:0005634];cytosolic small ribosomal subunit [GO:0022627];plasma membrane [GO:0005886];-
F1QN45	Si:dkey-88l16.3		si:dkey-88l16.3	receptor-mediated endocytosis [GO:0006898];-	calcium ion binding [GO:0005509];hormone binding [GO:0042562];-	apical plasma membrane [GO:0016324];receptor complex [GO:0043235];plasma membrane [GO:0005886];-;integral component of membrane [GO:0016021]	receptor-mediated endocytosis [GO:0006898];-;calcium ion binding [GO:0005509];hormone binding [GO:0042562];-;apical plasma membrane [GO:0016324];receptor complex [GO:0043235];plasma membrane [GO:0005886];-;integral component of membrane [GO:0016021]
A0A2R8Q5U6	Ubiquinol-cytochrome c reductase core protein 1		uqcrc1	-	metal ion binding [GO:0046872];-	-;mitochondrion [GO:0005739]	-;metal ion binding [GO:0046872];-;-;mitochondrion [GO:0005739]
B8JHR9	Karyopherin (importin) beta 3	569455	kpnb3	protein import into nucleus [GO:0006606];-	nuclear localization sequence binding [GO:0008139];nuclear import signal receptor activity [GO:0061608];-	cytoplasm [GO:0005737];nucleus [GO:0005634];-	protein import into nucleus [GO:0006606];-;nuclear localization sequence binding [GO:0008139];nuclear import signal receptor activity [GO:0061608];-;cytoplasm [GO:0005737];nucleus [GO:0005634];-
Q7SXV9	Calumenin-B	394057	calub	-	calcium ion binding [GO:0005509];-	endoplasmic reticulum [GO:0005783];sarcoplasmic reticulum lumen [GO:0033018];melanosome [GO:0042470];Golgi apparatus [GO:0005794];extracellular region [GO:0005576];endoplasmic reticulum membrane [GO:0005789];-	-;calcium ion binding [GO:0005509];-;endoplasmic reticulum [GO:0005783];sarcoplasmic reticulum lumen [GO:0033018];melanosome [GO:0042470];Golgi apparatus [GO:0005794];extracellular region [GO:0005576];endoplasmic reticulum membrane [GO:0005789];-
F1R184	Thioredoxin domain-containing 5	406289	txndc5	apoptotic cell clearance [GO:0043277];-	protein disulfide isomerase activity [GO:0003756];-	endoplasmic reticulum lumen [GO:0005788];-	apoptotic cell clearance [GO:0043277];-;protein disulfide isomerase activity [GO:0003756];-;endoplasmic reticulum lumen [GO:0005788];-
F1QS86	Si:dkey-46g23.5	562067	si:dkey-46g23.5	-	serine-type endopeptidase inhibitor activity [GO:0004867];-	extracellular space [GO:0005615];-	-;serine-type endopeptidase inhibitor activity [GO:0004867];-;extracellular space [GO:0005615];-
Q6PC14	60S ribosomal protein L23	336812	rpl23	translation [GO:0006412];-	structural constituent of ribosome [GO:0003735];large ribosomal subunit rRNA binding [GO:0070180];-	cytosolic large ribosomal subunit [GO:0022625];-	translation [GO:0006412];-;structural constituent of ribosome [GO:0003735];large ribosomal subunit rRNA binding [GO:0070180];-;cytosolic large ribosomal subunit [GO:0022625];-
Q7T2Q9	Transketolase		tktb	-	metal ion binding [GO:0046872];transketolase activity [GO:0004802];thiamine pyrophosphate binding [GO:0030976]	-	-;metal ion binding [GO:0046872];transketolase activity [GO:0004802];thiamine pyrophosphate binding [GO:0030976];-
A2CE51	Eukaryotic translation elongation factor 2,-like 2	336168	eef2l2	translational elongation [GO:0006414];-	-;translation elongation factor activity [GO:0003746];ribosome binding [GO:0043022];GTPase activity [GO:0003924];GTP binding [GO:0005525]	ribonucleoprotein complex [GO:1990904];-	translational elongation [GO:0006414];-;-;translation elongation factor activity [GO:0003746];ribosome binding [GO:0043022];GTPase activity [GO:0003924];GTP binding [GO:0005525];ribonucleoprotein complex [GO:1990904];-
E9QBF0	Triosephosphate isomerase		tpi1b	gluconeogenesis [GO:0006094];glycolytic process [GO:0006096];-	methylglyoxal synthase activity [GO:0008929];triose-phosphate isomerase activity [GO:0004807];-	-	gluconeogenesis [GO:0006094];glycolytic process [GO:0006096];-;methylglyoxal synthase activity [GO:0008929];triose-phosphate isomerase activity [GO:0004807];-;-
F1QRM9	Aminopeptidase		npepps	peptide catabolic process [GO:0043171];proteolysis [GO:0006508];-	metalloaminopeptidase activity [GO:0070006];aminopeptidase activity [GO:0004177];zinc ion binding [GO:0008270];peptide binding [GO:0042277];-	cytoplasm [GO:0005737];-	peptide catabolic process [GO:0043171];proteolysis [GO:0006508];-;metalloaminopeptidase activity [GO:0070006];aminopeptidase activity [GO:0004177];zinc ion binding [GO:0008270];peptide binding [GO:0042277];-;cytoplasm [GO:0005737];-
Q1LXI2	Myosin VAa		myo5aa	actin filament organization [GO:0007015];vesicle transport along actin filament [GO:0030050];-	microfilament motor activity [GO:0000146];ATP binding [GO:0005524];actin filament binding [GO:0051015];-;actin-dependent ATPase activity [GO:0030898]	vesicle [GO:0031982];actin cytoskeleton [GO:0015629];myosin complex [GO:0016459];-;cytoplasm [GO:0005737]	actin filament organization [GO:0007015];vesicle transport along actin filament [GO:0030050];-;microfilament motor activity [GO:0000146];ATP binding [GO:0005524];actin filament binding [GO:0051015];-;actin-dependent ATPase activity [GO:0030898];vesicle [GO:0031982];actin cytoskeleton [GO:0015629];myosin complex [GO:0016459];-;cytoplasm [GO:0005737]
Q7ZVA0	WD40 repeat-containing protein SMU1	393168	smu1	regulation of alternative mRNA splicing, via spliceosome [GO:0000381];mRNA splicing, via spliceosome [GO:0000398];RNA splicing [GO:0008380];-	-	U2-type precatalytic spliceosome [GO:0071005];precatalytic spliceosome [GO:0071011];-;cytoplasm [GO:0005737];nucleus [GO:0005634];nuclear speck [GO:0016607]	regulation of alternative mRNA splicing, via spliceosome [GO:0000381];mRNA splicing, via spliceosome [GO:0000398];RNA splicing [GO:0008380];-;-;U2-type precatalytic spliceosome [GO:0071005];precatalytic spliceosome [GO:0071011];-;cytoplasm [GO:0005737];nucleus [GO:0005634];nuclear speck [GO:0016607]
F1Q7F8	RNA-binding motif protein 4.2	557528	rbm4.2	mRNA splicing, via spliceosome [GO:0000398];-	mRNA binding [GO:0003729];mRNA 3'-UTR binding [GO:0003730];zinc ion binding [GO:0008270];RNA binding [GO:0003723];-	nuclear speck [GO:0016607];-	mRNA splicing, via spliceosome [GO:0000398];-;mRNA binding [GO:0003729];mRNA 3'-UTR binding [GO:0003730];zinc ion binding [GO:0008270];RNA binding [GO:0003723];-;nuclear speck [GO:0016607];-
Q6P7E4	PDZ and LIM domain protein 7	393813	pdlim7	atrial ventricular junction remodeling [GO:0003294];heart development [GO:0007507];pectoral fin development [GO:0033339];muscle structure development [GO:0061061];actin cytoskeleton organization [GO:0030036];atrioventricular valve formation [GO:0003190];embryonic heart tube morphogenesis [GO:0003143];-;heart looping [GO:0001947];somitogenesis [GO:0001756]	metal ion binding [GO:0046872];muscle alpha-actinin binding [GO:0051371];actin binding [GO:0003779];-	-;Z disc [GO:0030018];adherens junction [GO:0005912];filamentous actin [GO:0031941];perinuclear region of cytoplasm [GO:0048471];actin cytoskeleton [GO:0015629];cytoplasm [GO:0005737];stress fiber [GO:0001725]	atrial ventricular junction remodeling [GO:0003294];heart development [GO:0007507];pectoral fin development [GO:0033339];muscle structure development [GO:0061061];actin cytoskeleton organization [GO:0030036];atrioventricular valve formation [GO:0003190];embryonic heart tube morphogenesis [GO:0003143];-;heart looping [GO:0001947];somitogenesis [GO:0001756];metal ion binding [GO:0046872];muscle alp…
Q68EI0	WD repeat-containing protein 18	445819	wdr18	rRNA processing [GO:0006364];determination of left/right symmetry [GO:0007368];Kupffer's vesicle development [GO:0070121];-;regulation of DNA-dependent DNA replication initiation [GO:0030174]	-	Rix1 complex [GO:0097344];nucleolus [GO:0005730];nuclear pre-replicative complex [GO:0005656];dynein axonemal particle [GO:0120293];-	rRNA processing [GO:0006364];determination of left/right symmetry [GO:0007368];Kupffer's vesicle development [GO:0070121];-;regulation of DNA-dependent DNA replication initiation [GO:0030174];-;Rix1 complex [GO:0097344];nucleolus [GO:0005730];nuclear pre-replicative complex [GO:0005656];dynein axonemal particle [GO:0120293];-
Q6P5L8	Hydroxysteroid dehydrogenase-like protein 2	322347	hsdl2	-	oxidoreductase activity [GO:0016491];-	-;peroxisome [GO:0005777];mitochondrion [GO:0005739]	-;oxidoreductase activity [GO:0016491];-;-;peroxisome [GO:0005777];mitochondrion [GO:0005739]
E9QGA9	Glyceraldehyde-3-phosphate dehydrogenase		gapdh	-	oxidoreductase activity, acting on the aldehyde or oxo group of donors, NAD or NADP as acceptor [GO:0016620];NAD binding [GO:0051287]	-	-;oxidoreductase activity, acting on the aldehyde or oxo group of donors, NAD or NADP as acceptor [GO:0016620];NAD binding [GO:0051287];-
F1QGE6	Tumor susceptibility 101a		tsg101a	protein transport [GO:0015031];cellular protein modification process [GO:0006464];-	-	endosome [GO:0005768];-	protein transport [GO:0015031];cellular protein modification process [GO:0006464];-;-;endosome [GO:0005768];-
A0A2R8RR55	Uncharacterized protein			protein ubiquitination [GO:0016567];modification-dependent protein catabolic process [GO:0019941];-	protein tag [GO:0031386];ubiquitin protein ligase binding [GO:0031625];-	cytoplasm [GO:0005737];nucleus [GO:0005634];-	protein ubiquitination [GO:0016567];modification-dependent protein catabolic process [GO:0019941];-;protein tag [GO:0031386];ubiquitin protein ligase binding [GO:0031625];-;cytoplasm [GO:0005737];nucleus [GO:0005634];-
A8WGS1	Adhesion-regulating molecule 1	796450	adrm1	-	-	cytoplasm [GO:0005737];proteasome complex [GO:0000502];nucleus [GO:0005634]	-;-;cytoplasm [GO:0005737];proteasome complex [GO:0000502];nucleus [GO:0005634]
Q7SXW6	Actin-related protein 2-A	406820	actr2a	positive regulation of transcription by RNA polymerase II [GO:0045944];positive regulation of double-strand break repair via homologous recombination [GO:1905168];Arp2/3 complex-mediated actin nucleation [GO:0034314];-	ATP binding [GO:0005524];actin binding [GO:0003779];-	cell projection [GO:0042995];site of double-strand break [GO:0035861];-;cytoplasm [GO:0005737];Arp2/3 protein complex [GO:0005885];nucleus [GO:0005634]	positive regulation of transcription by RNA polymerase II [GO:0045944];positive regulation of double-strand break repair via homologous recombination [GO:1905168];Arp2/3 complex-mediated actin nucleation [GO:0034314];-;ATP binding [GO:0005524];actin binding [GO:0003779];-;cell projection [GO:0042995];site of double-strand break [GO:0035861];-;cytoplasm [GO:0005737];Arp2/3 protein complex [GO:0005…
Q6DRI1	Eukaryotic translation initiation factor 3 subunit E-A	325102	eif3ea	formation of cytoplasmic translation initiation complex [GO:0001732];translational initiation [GO:0006413];-	translation initiation factor activity [GO:0003743];-	eukaryotic translation initiation factor 3 complex, eIF3e [GO:0071540];eukaryotic 48S preinitiation complex [GO:0033290];eukaryotic translation initiation factor 3 complex [GO:0005852];eukaryotic 43S preinitiation complex [GO:0016282];-;nucleus [GO:0005634]	formation of cytoplasmic translation initiation complex [GO:0001732];translational initiation [GO:0006413];-;translation initiation factor activity [GO:0003743];-;eukaryotic translation initiation factor 3 complex, eIF3e [GO:0071540];eukaryotic 48S preinitiation complex [GO:0033290];eukaryotic translation initiation factor 3 complex [GO:0005852];eukaryotic 43S preinitiation complex [GO:0016282];-…
Q6P0X9	Origin recognition complex, subunit 5	406479	orc5	DNA replication initiation [GO:0006270];-	DNA replication origin binding [GO:0003688];-	nuclear origin of replication recognition complex [GO:0005664];-	DNA replication initiation [GO:0006270];-;DNA replication origin binding [GO:0003688];-;nuclear origin of replication recognition complex [GO:0005664];-
Q7SXF6	Cysteine-rich with EGF-like domain protein 2	393495	creld2	-	calcium ion binding [GO:0005509];-	endoplasmic reticulum [GO:0005783];extracellular region [GO:0005576];-	-;calcium ion binding [GO:0005509];-;endoplasmic reticulum [GO:0005783];extracellular region [GO:0005576];-
Q6TNQ9	-	-	-	-	-	-	-
Q7SXK9	Asparagine-linked glycosylation 1 homolog (Yeast, beta-1,4-mannosyltransferase)	334161	alg1	protein glycosylation [GO:0006486];-	mannosyltransferase activity [GO:0000030];-	endoplasmic reticulum [GO:0005783];integral component of membrane [GO:0016021];-	protein glycosylation [GO:0006486];-;mannosyltransferase activity [GO:0000030];-;endoplasmic reticulum [GO:0005783];integral component of membrane [GO:0016021];-
R4GF25	Nucleoporin 43		nup43	heart development [GO:0007507];-	-	nuclear pore outer ring [GO:0031080];-	heart development [GO:0007507];-;-;nuclear pore outer ring [GO:0031080];-
X1WER2	Ubiquitin-like modifier-activating enzyme 5		uba5	erythrocyte differentiation [GO:0030218];reticulophagy [GO:0061709];protein ufmylation [GO:0071569];locomotion [GO:0040011];response to endoplasmic reticulum stress [GO:0034976];megakaryocyte differentiation [GO:0030219];-;protein modification by small protein conjugation [GO:0032446];locomotory behavior [GO:0007626]	protein homodimerization activity [GO:0042803];ATP binding [GO:0005524];zinc ion binding [GO:0008270];-;UFM1 activating enzyme activity [GO:0071566]	cytosol [GO:0005829];Golgi apparatus [GO:0005794];endoplasmic reticulum membrane [GO:0005789];-;cytoplasm [GO:0005737];nucleus [GO:0005634]	erythrocyte differentiation [GO:0030218];reticulophagy [GO:0061709];protein ufmylation [GO:0071569];locomotion [GO:0040011];response to endoplasmic reticulum stress [GO:0034976];megakaryocyte differentiation [GO:0030219];-;protein modification by small protein conjugation [GO:0032446];locomotory behavior [GO:0007626];protein homodimerization activity [GO:0042803];ATP binding [GO:0005524];zinc ion…
Q1LYD1	Nuclear apoptosis-inducing factor 1	768125		apoptotic process [GO:0006915];-	-	nucleus [GO:0005634];-	apoptotic process [GO:0006915];-;-;nucleus [GO:0005634];-
Q5XJR9	-	-	-	-	-	-	-
O57521	Heat shock protein HSP 90-beta	30573	hsp90ab1	negative regulation of proteasomal ubiquitin-dependent protein catabolic process [GO:0032435];-;negative regulation of transforming growth factor beta activation [GO:1901389];positive regulation of transforming growth factor beta receptor signaling pathway [GO:0030511];protein stabilization [GO:0050821];muscle organ development [GO:0007517];protein folding [GO:0006457];cellular response to heat […	ATPase activity [GO:0016887];ATP binding [GO:0005524];protein dimerization activity [GO:0046983];unfolded protein binding [GO:0051082];-;disordered domain specific binding [GO:0097718]	cytosol [GO:0005829];-;extracellular region [GO:0005576];dynein axonemal particle [GO:0120293];aryl hydrocarbon receptor complex [GO:0034751];perinuclear region of cytoplasm [GO:0048471];plasma membrane [GO:0005886];cytoplasm [GO:0005737];nucleus [GO:0005634];protein-containing complex [GO:0032991]	negative regulation of proteasomal ubiquitin-dependent protein catabolic process [GO:0032435];-;negative regulation of transforming growth factor beta activation [GO:1901389];positive regulation of transforming growth factor beta receptor signaling pathway [GO:0030511];protein stabilization [GO:0050821];muscle organ development [GO:0007517];protein folding [GO:0006457];cellular response to heat […
Q9DGE0	Dual specificity mitogen-activated protein kinase kinase 6	65239	map2k6	activation of MAPK activity [GO:0000187];-	MAP kinase kinase activity [GO:0004708];ATP binding [GO:0005524];transmembrane receptor protein tyrosine kinase activity [GO:0004714];-;protein serine kinase activity [GO:0106310];protein threonine kinase activity [GO:0106311]	cytoplasm [GO:0005737];cytoskeleton [GO:0005856];nucleus [GO:0005634];-	activation of MAPK activity [GO:0000187];-;MAP kinase kinase activity [GO:0004708];ATP binding [GO:0005524];transmembrane receptor protein tyrosine kinase activity [GO:0004714];-;protein serine kinase activity [GO:0106310];protein threonine kinase activity [GO:0106311];cytoplasm [GO:0005737];cytoskeleton [GO:0005856];nucleus [GO:0005634];-
Q6NYE2	Protein RCC2 homolog	406455	rcc2	neural crest cell migration [GO:0001755];cell cycle [GO:0007049];cell division [GO:0051301];-	-	nucleolus [GO:0005730];spindle [GO:0005819];midbody [GO:0030496];chromosome, centromeric region [GO:0000775];plasma membrane [GO:0005886];-;cytoplasm [GO:0005737]	neural crest cell migration [GO:0001755];cell cycle [GO:0007049];cell division [GO:0051301];-;-;nucleolus [GO:0005730];spindle [GO:0005819];midbody [GO:0030496];chromosome, centromeric region [GO:0000775];plasma membrane [GO:0005886];-;cytoplasm [GO:0005737]
B0UYC0	Gap junction protein		gjc4b	cell communication [GO:0007154];-	-	-;integral component of membrane [GO:0016021];connexin complex [GO:0005922]	cell communication [GO:0007154];-;-;-;integral component of membrane [GO:0016021];connexin complex [GO:0005922]
A9LDD9	Glycine hydroxymethyltransferase	100144628	shmt2	folic acid metabolic process [GO:0046655];glycine biosynthetic process from serine [GO:0019264];L-serine catabolic process [GO:0006565];purine nucleobase biosynthetic process [GO:0009113];tetrahydrofolate interconversion [GO:0035999];regulation of oxidative phosphorylation [GO:0002082];tetrahydrofolate metabolic process [GO:0046653];-;one-carbon metabolic process [GO:0006730];protein homotetramer…	protein homodimerization activity [GO:0042803];mRNA 5'-UTR binding [GO:0048027];methyltransferase activity [GO:0008168];cobalt ion binding [GO:0050897];translation repressor activity, mRNA regulatory element binding [GO:0000900];zinc ion binding [GO:0008270];serine binding [GO:0070905];pyridoxal phosphate binding [GO:0030170];-;glycine hydroxymethyltransferase activity [GO:0004372]	cytosol [GO:0005829];mitochondrial matrix [GO:0005759];BRISC complex [GO:0070552];mitochondrion [GO:0005739];mitochondrial inner membrane [GO:0005743];-;cytoplasm [GO:0005737];nucleus [GO:0005634]	folic acid metabolic process [GO:0046655];glycine biosynthetic process from serine [GO:0019264];L-serine catabolic process [GO:0006565];purine nucleobase biosynthetic process [GO:0009113];tetrahydrofolate interconversion [GO:0035999];regulation of oxidative phosphorylation [GO:0002082];tetrahydrofolate metabolic process [GO:0046653];-;one-carbon metabolic process [GO:0006730];protein homotetramer…
Q7T2E3	Casein kinase I isoform delta-A	322106	csnk1da	positive regulation of proteasomal ubiquitin-dependent protein catabolic process [GO:0032436];Wnt signaling pathway [GO:0016055];spindle assembly [GO:0051225];positive regulation of canonical Wnt signaling pathway [GO:0090263];non-motile cilium assembly [GO:1905515];-;peptidyl-serine phosphorylation [GO:0018105];regulation of circadian rhythm [GO:0042752]	ATP binding [GO:0005524];protein serine/threonine kinase activity [GO:0004674];-;protein serine kinase activity [GO:0106310];protein threonine kinase activity [GO:0106311]	spindle microtubule [GO:0005876];cytoplasm [GO:0005737];nucleus [GO:0005634];-	positive regulation of proteasomal ubiquitin-dependent protein catabolic process [GO:0032436];Wnt signaling pathway [GO:0016055];spindle assembly [GO:0051225];positive regulation of canonical Wnt signaling pathway [GO:0090263];non-motile cilium assembly [GO:1905515];-;peptidyl-serine phosphorylation [GO:0018105];regulation of circadian rhythm [GO:0042752];ATP binding [GO:0005524];protein serine/t…
B8A6D3	L-2-hydroxyglutarate dehydrogenase	566872	l2hgdh	-	(S)-2-hydroxy-acid oxidase activity [GO:0003973];2-hydroxyglutarate dehydrogenase activity [GO:0047545];-	-;mitochondrion [GO:0005739]	-;(S)-2-hydroxy-acid oxidase activity [GO:0003973];2-hydroxyglutarate dehydrogenase activity [GO:0047545];-;-;mitochondrion [GO:0005739]
A0A2R8QAE1	Fibrinogen C-terminal domain-containing protein		LOC100334800	-	-	-	-
Q5SPK4	F-box protein 22	556909	fbxo22	positive regulation of proteasomal ubiquitin-dependent protein catabolic process [GO:0032436];protein polyubiquitination [GO:0000209];regulation of skeletal muscle fiber development [GO:0048742]	-	-	positive regulation of proteasomal ubiquitin-dependent protein catabolic process [GO:0032436];protein polyubiquitination [GO:0000209];regulation of skeletal muscle fiber development [GO:0048742];-;-
Q9DDE2	Nothepsin	114367	nots	-	aspartic-type endopeptidase activity [GO:0004190]	-	-;aspartic-type endopeptidase activity [GO:0004190];-
F1QYU7	S-adenosylmethionine synthase	323329	mat2aa	circulatory system development [GO:0072359];S-adenosylmethionine biosynthetic process [GO:0006556];-;cardiac muscle cell development [GO:0055013];one-carbon metabolic process [GO:0006730]	metal ion binding [GO:0046872];methionine adenosyltransferase activity [GO:0004478];ATP binding [GO:0005524];-	cytosol [GO:0005829];methionine adenosyltransferase complex [GO:0048269];-	circulatory system development [GO:0072359];S-adenosylmethionine biosynthetic process [GO:0006556];-;cardiac muscle cell development [GO:0055013];one-carbon metabolic process [GO:0006730];metal ion binding [GO:0046872];methionine adenosyltransferase activity [GO:0004478];ATP binding [GO:0005524];-;cytosol [GO:0005829];methionine adenosyltransferase complex [GO:0048269];-
Q802Z5	Non-POU domain-containing, octamer-binding	321994	nono	otic vesicle development [GO:0071599];-;somite development [GO:0061053];rhythmic process [GO:0048511];regulation of transcription, DNA-templated [GO:0006355];mRNA splicing, via spliceosome [GO:0000398];central nervous system development [GO:0007417]	RNA binding [GO:0003723];nucleic acid binding [GO:0003676];transcription regulatory region sequence-specific DNA binding [GO:0000976];-	nucleus [GO:0005634];nuclear speck [GO:0016607];-	otic vesicle development [GO:0071599];-;somite development [GO:0061053];rhythmic process [GO:0048511];regulation of transcription, DNA-templated [GO:0006355];mRNA splicing, via spliceosome [GO:0000398];central nervous system development [GO:0007417];RNA binding [GO:0003723];nucleic acid binding [GO:0003676];transcription regulatory region sequence-specific DNA binding [GO:0000976];-;nucleus [GO:0…
Q6NW65	Zgc:85939	405874	aamp	-	-	cytosol [GO:0005829]	-;-;cytosol [GO:0005829]
Q90WT0	Transcription factor		dcp1a	deadenylation-dependent decapping of nuclear-transcribed mRNA [GO:0000290];deadenylation-independent decapping of nuclear-transcribed mRNA [GO:0031087];-;positive regulation of catalytic activity [GO:0043085];nuclear-transcribed mRNA catabolic process, nonsense-mediated decay [GO:0000184]	enzyme activator activity [GO:0008047];enzyme regulator activity [GO:0030234];mRNA binding [GO:0003729];-	P-body [GO:0000932];-	deadenylation-dependent decapping of nuclear-transcribed mRNA [GO:0000290];deadenylation-independent decapping of nuclear-transcribed mRNA [GO:0031087];-;positive regulation of catalytic activity [GO:0043085];nuclear-transcribed mRNA catabolic process, nonsense-mediated decay [GO:0000184];enzyme activator activity [GO:0008047];enzyme regulator activity [GO:0030234];mRNA binding [GO:0003729];-;P-b…
Q6DBR4	TIMELESS-interacting protein	445058	tipin	DNA replication checkpoint [GO:0000076];intra-S DNA damage checkpoint [GO:0031573];cell division [GO:0051301];replication fork arrest [GO:0043111];-;replication fork protection [GO:0048478];cell cycle phase transition [GO:0044770];positive regulation of cell population proliferation [GO:0008284]	DNA binding [GO:0003677];-	replication fork protection complex [GO:0031298];chromatin [GO:0000785];-;cytoplasm [GO:0005737];nucleus [GO:0005634]	DNA replication checkpoint [GO:0000076];intra-S DNA damage checkpoint [GO:0031573];cell division [GO:0051301];replication fork arrest [GO:0043111];-;replication fork protection [GO:0048478];cell cycle phase transition [GO:0044770];positive regulation of cell population proliferation [GO:0008284];DNA binding [GO:0003677];-;replication fork protection complex [GO:0031298];chromatin [GO:0000785];-;c…
Q6NZ06	Interleukin enhancer-binding factor 2 homolog	406517	ilf2	positive regulation of transcription, DNA-templated [GO:0045893];-	DNA binding [GO:0003677];double-stranded RNA binding [GO:0003725];-	nucleolus [GO:0005730];nucleus [GO:0005634];-	positive regulation of transcription, DNA-templated [GO:0045893];-;DNA binding [GO:0003677];double-stranded RNA binding [GO:0003725];-;nucleolus [GO:0005730];nucleus [GO:0005634];-
Q801T9	BM039-like		cenpn	chromosome segregation [GO:0007059];kinetochore assembly [GO:0051382]	-	-	chromosome segregation [GO:0007059];kinetochore assembly [GO:0051382];-;-
Q6DHJ8	Pellino E3 ubiquitin protein ligase family member 2	436889	peli2	Toll signaling pathway [GO:0008063];protein polyubiquitination [GO:0000209];regulation of Toll signaling pathway [GO:0008592];-	ubiquitin protein ligase activity [GO:0061630];-	-	Toll signaling pathway [GO:0008063];protein polyubiquitination [GO:0000209];regulation of Toll signaling pathway [GO:0008592];-;ubiquitin protein ligase activity [GO:0061630];-;-
Q4V956	Linker histone H1M	327403	h1m	nucleosome positioning [GO:0016584];negative regulation of DNA recombination [GO:0045910];negative regulation of chromatin silencing [GO:0031936];chromosome condensation [GO:0030261];-;nucleosome assembly [GO:0006334]	double-stranded DNA binding [GO:0003690];nucleosomal DNA binding [GO:0031492];-	chromatin [GO:0000785];-;nucleus [GO:0005634];nucleosome [GO:0000786]	nucleosome positioning [GO:0016584];negative regulation of DNA recombination [GO:0045910];negative regulation of chromatin silencing [GO:0031936];chromosome condensation [GO:0030261];-;nucleosome assembly [GO:0006334];double-stranded DNA binding [GO:0003690];nucleosomal DNA binding [GO:0031492];-;chromatin [GO:0000785];-;nucleus [GO:0005634];nucleosome [GO:0000786]
A0A0R4IXV4	RUNX1 partner transcriptional co-repressor 1	767809	runx1t1	transcription, DNA-templated [GO:0006351];protein autophosphorylation [GO:0046777];-	metal ion binding [GO:0046872];transcription corepressor activity [GO:0003714];protein serine/threonine kinase activity [GO:0004674];-	cytoplasm [GO:0005737];nucleus [GO:0005634];-	transcription, DNA-templated [GO:0006351];protein autophosphorylation [GO:0046777];-;metal ion binding [GO:0046872];transcription corepressor activity [GO:0003714];protein serine/threonine kinase activity [GO:0004674];-;cytoplasm [GO:0005737];nucleus [GO:0005634];-
Q66I24	Argininosuccinate synthase	447864	ass1	arginine biosynthetic process [GO:0006526];urea cycle [GO:0000050];argininosuccinate metabolic process [GO:0000053];-	ATP binding [GO:0005524];argininosuccinate synthase activity [GO:0004055];-	cytosol [GO:0005829];cytoplasm [GO:0005737];-	arginine biosynthetic process [GO:0006526];urea cycle [GO:0000050];argininosuccinate metabolic process [GO:0000053];-;ATP binding [GO:0005524];argininosuccinate synthase activity [GO:0004055];-;cytosol [GO:0005829];cytoplasm [GO:0005737];-
A2AWA1	RNA helicase	325550	ddx39aa	mRNA export from nucleus [GO:0006406];mRNA splicing, via spliceosome [GO:0000398];-	RNA binding [GO:0003723];RNA helicase activity [GO:0003724];-;ATP binding [GO:0005524]	-	mRNA export from nucleus [GO:0006406];mRNA splicing, via spliceosome [GO:0000398];-;RNA binding [GO:0003723];RNA helicase activity [GO:0003724];-;ATP binding [GO:0005524];-
F1QNH4	Dihydroorotate dehydrogenase (quinone), mitochondrial		dhodh	'de novo' pyrimidine nucleobase biosynthetic process [GO:0006207];'de novo' UMP biosynthetic process [GO:0044205];pyrimidine ribonucleotide biosynthetic process [GO:0009220];-	dihydroorotate dehydrogenase activity [GO:0004152];-	mitochondrial inner membrane [GO:0005743];-	'de novo' pyrimidine nucleobase biosynthetic process [GO:0006207];'de novo' UMP biosynthetic process [GO:0044205];pyrimidine ribonucleotide biosynthetic process [GO:0009220];-;dihydroorotate dehydrogenase activity [GO:0004152];-;mitochondrial inner membrane [GO:0005743];-
Q803Q1	Glycogenin 1	406831	gyg1a	glycogen biosynthetic process [GO:0005978];-	transferase activity, transferring glycosyl groups [GO:0016757];-	-	glycogen biosynthetic process [GO:0005978];-;transferase activity, transferring glycosyl groups [GO:0016757];-;-
Q66HU5	-	-	-	-	-	-	-
Q566T0	Polycomb protein eed		eed	histone H3-K27 methylation [GO:0070734];negative regulation of transcription by RNA polymerase II [GO:0000122];chromatin silencing [GO:0006342];-	-	ESC/E(Z) complex [GO:0035098];-	histone H3-K27 methylation [GO:0070734];negative regulation of transcription by RNA polymerase II [GO:0000122];chromatin silencing [GO:0006342];-;-;ESC/E(Z) complex [GO:0035098];-
F1QEZ3	Probable RNA polymerase II nuclear localization protein SLC7A6OS	492472	slc7a6os	-	-	cytoplasm [GO:0005737];nucleus [GO:0005634]	-;-;cytoplasm [GO:0005737];nucleus [GO:0005634]
A0A2R8RYF6	Tropomyosin 1 (alpha)		tpm1	actin filament organization [GO:0007015];muscle contraction [GO:0006936];-	actin filament binding [GO:0051015];-	actin filament [GO:0005884];-	actin filament organization [GO:0007015];muscle contraction [GO:0006936];-;actin filament binding [GO:0051015];-;actin filament [GO:0005884];-
Q7ZVG1	Zgc:56036 protein	406325	acaa2	fatty acid beta-oxidation [GO:0006635];regulation of fatty acid beta-oxidation [GO:0031998];lymph vessel development [GO:0001945];-	acetyl-CoA C-acetyltransferase activity [GO:0003985];-	-;mitochondrion [GO:0005739]	fatty acid beta-oxidation [GO:0006635];regulation of fatty acid beta-oxidation [GO:0031998];lymph vessel development [GO:0001945];-;acetyl-CoA C-acetyltransferase activity [GO:0003985];-;-;mitochondrion [GO:0005739]
K7DYA0	Low density lipoprotein receptor b		ldlrb	endocytosis [GO:0006897];-	calcium ion binding [GO:0005509];-	integral component of membrane [GO:0016021];-	endocytosis [GO:0006897];-;calcium ion binding [GO:0005509];-;integral component of membrane [GO:0016021];-
Q6NWC4	Gcat protein	402822	gcat	biosynthetic process [GO:0009058];threonine catabolic process [GO:0006567];-	pyridoxal phosphate binding [GO:0030170];glycine C-acetyltransferase activity [GO:0008890];-	-;mitochondrion [GO:0005739]	biosynthetic process [GO:0009058];threonine catabolic process [GO:0006567];-;pyridoxal phosphate binding [GO:0030170];glycine C-acetyltransferase activity [GO:0008890];-;-;mitochondrion [GO:0005739]
Q6PBI0	Succinate--CoA ligase [ADP-forming] subunit beta, mitochondrial	406299	sucla2	tricarboxylic acid cycle [GO:0006099];succinyl-CoA metabolic process [GO:0006104];-	succinate-CoA ligase (ADP-forming) activity [GO:0004775];ATP binding [GO:0005524];succinate-CoA ligase (GDP-forming) activity [GO:0004776];-;magnesium ion binding [GO:0000287]	succinate-CoA ligase complex [GO:0042709];-;mitochondrion [GO:0005739]	tricarboxylic acid cycle [GO:0006099];succinyl-CoA metabolic process [GO:0006104];-;succinate-CoA ligase (ADP-forming) activity [GO:0004775];ATP binding [GO:0005524];succinate-CoA ligase (GDP-forming) activity [GO:0004776];-;magnesium ion binding [GO:0000287];succinate-CoA ligase complex [GO:0042709];-;mitochondrion [GO:0005739]
B0JZJ1	RNA helicase		ddx5	-	ATP binding [GO:0005524];mRNA 3'-UTR binding [GO:0003730];hydrolase activity [GO:0016787];-;RNA helicase activity [GO:0003724]	integral component of membrane [GO:0016021];-	-;ATP binding [GO:0005524];mRNA 3'-UTR binding [GO:0003730];hydrolase activity [GO:0016787];-;RNA helicase activity [GO:0003724];integral component of membrane [GO:0016021];-
Q802C7	TAR DNA-binding protein 43	325052	tardbpb	regulation of gene expression [GO:0010468];neuromuscular junction development [GO:0007528];blood vessel morphogenesis [GO:0048514];axon extension [GO:0048675];skeletal muscle tissue development [GO:0007519];axonogenesis [GO:0007409];-;RNA splicing [GO:0008380];locomotory behavior [GO:0007626];mRNA processing [GO:0006397]	RNA binding [GO:0003723];-	nucleoplasm [GO:0005654];-	regulation of gene expression [GO:0010468];neuromuscular junction development [GO:0007528];blood vessel morphogenesis [GO:0048514];axon extension [GO:0048675];skeletal muscle tissue development [GO:0007519];axonogenesis [GO:0007409];-;RNA splicing [GO:0008380];locomotory behavior [GO:0007626];mRNA processing [GO:0006397];RNA binding [GO:0003723];-;nucleoplasm [GO:0005654];-
Q6PHG7	Wu:fc27e05 protein		nob1	maturation of SSU-rRNA [GO:0030490];cleavage involved in rRNA processing [GO:0000469];-	metal ion binding [GO:0046872];endoribonuclease activity [GO:0004521];-	preribosome, small subunit precursor [GO:0030688];nucleus [GO:0005634];-	maturation of SSU-rRNA [GO:0030490];cleavage involved in rRNA processing [GO:0000469];-;metal ion binding [GO:0046872];endoribonuclease activity [GO:0004521];-;preribosome, small subunit precursor [GO:0030688];nucleus [GO:0005634];-
A3KQR0	Long-chain specific acyl-CoA dehydrogenase, mitochondrial		acadl	carnitine metabolic process, CoA-linked [GO:0019254];long-chain fatty acid catabolic process [GO:0042758];fatty acid beta-oxidation using acyl-CoA dehydrogenase [GO:0033539];-	palmitoyl-CoA oxidase activity [GO:0016401];long-chain-acyl-CoA dehydrogenase activity [GO:0004466];flavin adenine dinucleotide binding [GO:0050660];-;acyl-CoA dehydrogenase activity [GO:0003995]	-;mitochondrial matrix [GO:0005759];mitochondrion [GO:0005739]	carnitine metabolic process, CoA-linked [GO:0019254];long-chain fatty acid catabolic process [GO:0042758];fatty acid beta-oxidation using acyl-CoA dehydrogenase [GO:0033539];-;palmitoyl-CoA oxidase activity [GO:0016401];long-chain-acyl-CoA dehydrogenase activity [GO:0004466];flavin adenine dinucleotide binding [GO:0050660];-;acyl-CoA dehydrogenase activity [GO:0003995];-;mitochondrial matrix [GO:…
Q6PD83	Basic leucine zipper and W2 domain-containing protein 1-A	325226	bzw1a	-	-	cytoplasm [GO:0005737]	-;-;cytoplasm [GO:0005737]
A4IGC8	Delta-1-pyrroline-5-carboxylate synthase	557186	aldh18a1	L-proline biosynthetic process [GO:0055129];-	glutamate 5-kinase activity [GO:0004349];glutamate-5-semialdehyde dehydrogenase activity [GO:0004350];ATP binding [GO:0005524];-	-;mitochondrion [GO:0005739]	L-proline biosynthetic process [GO:0055129];-;glutamate 5-kinase activity [GO:0004349];glutamate-5-semialdehyde dehydrogenase activity [GO:0004350];ATP binding [GO:0005524];-;-;mitochondrion [GO:0005739]
Q6P0C4	Prolyl-tRNA synthetase	325494	pars2	prolyl-tRNA aminoacylation [GO:0006433];-	ATP binding [GO:0005524];proline-tRNA ligase activity [GO:0004827];-	-;mitochondrion [GO:0005739]	prolyl-tRNA aminoacylation [GO:0006433];-;ATP binding [GO:0005524];proline-tRNA ligase activity [GO:0004827];-;-;mitochondrion [GO:0005739]
Q7SZP4	Zgc:65851	321113		-	structural molecule activity [GO:0005198];-	intermediate filament [GO:0005882];-	-;structural molecule activity [GO:0005198];-;intermediate filament [GO:0005882];-
F1QI07	RNA-binding motif protein 45		rbm45	-	RNA binding [GO:0003723]	-	-;RNA binding [GO:0003723];-
F1QPU3	-	-	-	-	-	-	-
