# Supplementary material for: Rbm24a dictates mRNA recruitment for germ granule assembly in zebrafish
Source: EMBO J. 2025 Apr 25;44(11):3121–49. doi: 10.1038/s44318-025-00442-z (PMC12130248; doi:10.1038/s44318-025-00442-z)
Supplement: Supplementary file 3 — Data Set EV1 [file 44318_2025_442_MOESM3_ESM.zip › result/GO_WT55_100.xlsx]

## Sheet: 2027_WT55_100
ProteinID	ProteinName	GeneID	GeneName	BP	MF	CC	GO_Term
Q1LWN2	Phosvitin	559475	vtg1	cellular response to estrogen stimulus [GO:0071391];response to xenobiotic stimulus [GO:0009410];response to estradiol [GO:0032355];-	lipid transporter activity [GO:0005319];antioxidant activity [GO:0016209];-;nutrient reservoir activity [GO:0045735]	-	cellular response to estrogen stimulus [GO:0071391];response to xenobiotic stimulus [GO:0009410];response to estradiol [GO:0032355];-;lipid transporter activity [GO:0005319];antioxidant activity [GO:0016209];-;nutrient reservoir activity [GO:0045735];-
A0A2R8QN47	Phosvitin		vtg4	cellular response to estrogen stimulus [GO:0071391];response to estradiol [GO:0032355];-	lipid transporter activity [GO:0005319];nutrient reservoir activity [GO:0045735];-	protein-containing complex [GO:0032991];-	cellular response to estrogen stimulus [GO:0071391];response to estradiol [GO:0032355];-;lipid transporter activity [GO:0005319];nutrient reservoir activity [GO:0045735];-;protein-containing complex [GO:0032991];-
F1R2S5	Phosvitin		vtg5	cellular response to estrogen stimulus [GO:0071391];response to estradiol [GO:0032355];-	lipid transporter activity [GO:0005319];-;nutrient reservoir activity [GO:0045735]	-	cellular response to estrogen stimulus [GO:0071391];response to estradiol [GO:0032355];-;lipid transporter activity [GO:0005319];-;nutrient reservoir activity [GO:0045735];-
A0A2R8QNH7	Phosvitin		vtg7	cellular response to estrogen stimulus [GO:0071391];response to estradiol [GO:0032355];-	lipid transporter activity [GO:0005319];-;nutrient reservoir activity [GO:0045735]	-	cellular response to estrogen stimulus [GO:0071391];response to estradiol [GO:0032355];-;lipid transporter activity [GO:0005319];-;nutrient reservoir activity [GO:0045735];-
A0A2R8QKR3	Phosvitin		vtg6	cellular response to estrogen stimulus [GO:0071391];response to estradiol [GO:0032355];-	lipid transporter activity [GO:0005319];-;nutrient reservoir activity [GO:0045735]	-	cellular response to estrogen stimulus [GO:0071391];response to estradiol [GO:0032355];-;lipid transporter activity [GO:0005319];-;nutrient reservoir activity [GO:0045735];-
A0A2R8QQ28	Phosvitin		vtg7	cellular response to estrogen stimulus [GO:0071391];response to estradiol [GO:0032355];-	lipid transporter activity [GO:0005319];-;nutrient reservoir activity [GO:0045735]	-	cellular response to estrogen stimulus [GO:0071391];response to estradiol [GO:0032355];-;lipid transporter activity [GO:0005319];-;nutrient reservoir activity [GO:0045735];-
F8W3L6	Myosin, heavy chain 9a, non-muscle		myh9a	glomerular basement membrane development [GO:0032836];glomerulus development [GO:0032835];-;glomerular capillary formation [GO:0072104];glomerular visceral epithelial cell development [GO:0072015];glomerular filtration [GO:0003094]	actin filament binding [GO:0051015];ATP binding [GO:0005524];motor activity [GO:0003774];-	myosin complex [GO:0016459];-	glomerular basement membrane development [GO:0032836];glomerulus development [GO:0032835];-;glomerular capillary formation [GO:0072104];glomerular visceral epithelial cell development [GO:0072015];glomerular filtration [GO:0003094];actin filament binding [GO:0051015];ATP binding [GO:0005524];motor activity [GO:0003774];-;myosin complex [GO:0016459];-
Q1MTC4	Phosvitin	559931	vtg2	cellular response to estrogen stimulus [GO:0071391];response to estradiol [GO:0032355];positive regulation of phagocytosis, engulfment [GO:0060100];-	nutrient reservoir activity [GO:0045735];lipid transporter activity [GO:0005319];lipopolysaccharide binding [GO:0001530];-;lipoteichoic acid binding [GO:0070891]	-	cellular response to estrogen stimulus [GO:0071391];response to estradiol [GO:0032355];positive regulation of phagocytosis, engulfment [GO:0060100];-;nutrient reservoir activity [GO:0045735];lipid transporter activity [GO:0005319];lipopolysaccharide binding [GO:0001530];-;lipoteichoic acid binding [GO:0070891];-
F1QFC0	75 kDa glucose-regulated protein		hspa9	fin regeneration [GO:0031101];protein refolding [GO:0042026];cellular response to unfolded protein [GO:0034620];chaperone cofactor-dependent protein refolding [GO:0051085];-;hemopoiesis [GO:0030097]	ATPase activity [GO:0016887];-;ATP binding [GO:0005524];heat shock protein binding [GO:0031072];unfolded protein binding [GO:0051082];misfolded protein binding [GO:0051787];protein folding chaperone [GO:0044183]	cytoplasm [GO:0005737];-;mitochondrial matrix [GO:0005759];mitochondrion [GO:0005739]	fin regeneration [GO:0031101];protein refolding [GO:0042026];cellular response to unfolded protein [GO:0034620];chaperone cofactor-dependent protein refolding [GO:0051085];-;hemopoiesis [GO:0030097];ATPase activity [GO:0016887];-;ATP binding [GO:0005524];heat shock protein binding [GO:0031072];unfolded protein binding [GO:0051082];misfolded protein binding [GO:0051787];protein folding chaperone […
A4IGC8	Delta-1-pyrroline-5-carboxylate synthase	557186	aldh18a1	L-proline biosynthetic process [GO:0055129];-	glutamate 5-kinase activity [GO:0004349];glutamate-5-semialdehyde dehydrogenase activity [GO:0004350];ATP binding [GO:0005524];-	-;mitochondrion [GO:0005739]	L-proline biosynthetic process [GO:0055129];-;glutamate 5-kinase activity [GO:0004349];glutamate-5-semialdehyde dehydrogenase activity [GO:0004350];ATP binding [GO:0005524];-;-;mitochondrion [GO:0005739]
Q7ZVF9	Actin, cytoplasmic 2	57935	actbb	-	structural constituent of postsynaptic actin cytoskeleton [GO:0098973];ATP binding [GO:0005524];-	actin filament [GO:0005884];cytoskeleton [GO:0005856];dense body [GO:0097433];focal adhesion [GO:0005925];plasma membrane [GO:0005886];-;nucleus [GO:0005634]	-;structural constituent of postsynaptic actin cytoskeleton [GO:0098973];ATP binding [GO:0005524];-;actin filament [GO:0005884];cytoskeleton [GO:0005856];dense body [GO:0097433];focal adhesion [GO:0005925];plasma membrane [GO:0005886];-;nucleus [GO:0005634]
B2GQ13	Succinate dehydrogenase [ubiquinone] flavoprotein subunit, mitochondrial	393884	sdha	tricarboxylic acid cycle [GO:0006099];electron transport chain [GO:0022900];-	flavin adenine dinucleotide binding [GO:0050660];succinate dehydrogenase (ubiquinone) activity [GO:0008177];-	mitochondrial inner membrane [GO:0005743];-	tricarboxylic acid cycle [GO:0006099];electron transport chain [GO:0022900];-;flavin adenine dinucleotide binding [GO:0050660];succinate dehydrogenase (ubiquinone) activity [GO:0008177];-;mitochondrial inner membrane [GO:0005743];-
Q6NUV5	Lmnb1 protein		lmnb1	-	-	intermediate filament [GO:0005882]	-;-;intermediate filament [GO:0005882]
A7MBS2	Tubulin alpha chain		tuba1c	microtubule cytoskeleton organization [GO:0000226];mitotic cell cycle [GO:0000278];-	GTPase activity [GO:0003924];GTP binding [GO:0005525];structural constituent of cytoskeleton [GO:0005200];-	cytoplasm [GO:0005737];microtubule [GO:0005874];-	microtubule cytoskeleton organization [GO:0000226];mitotic cell cycle [GO:0000278];-;GTPase activity [GO:0003924];GTP binding [GO:0005525];structural constituent of cytoskeleton [GO:0005200];-;cytoplasm [GO:0005737];microtubule [GO:0005874];-
Q90473	Heat shock cognate 71 kDa protein		hspa8	fin regeneration [GO:0031101];protein refolding [GO:0042026];cellular response to unfolded protein [GO:0034620];vesicle-mediated transport [GO:0016192];positive regulation of receptor-mediated endocytosis [GO:0048260];chaperone cofactor-dependent protein refolding [GO:0051085];-;regulation of fibroblast growth factor receptor signaling pathway [GO:0040036];protein localization to early endosome […	ATPase activity [GO:0016887];-;ATP binding [GO:0005524];heat shock protein binding [GO:0031072];unfolded protein binding [GO:0051082];misfolded protein binding [GO:0051787];protein folding chaperone [GO:0044183]	cytosol [GO:0005829];plasma membrane [GO:0005886];-;cytoplasm [GO:0005737];nucleus [GO:0005634]	fin regeneration [GO:0031101];protein refolding [GO:0042026];cellular response to unfolded protein [GO:0034620];vesicle-mediated transport [GO:0016192];positive regulation of receptor-mediated endocytosis [GO:0048260];chaperone cofactor-dependent protein refolding [GO:0051085];-;regulation of fibroblast growth factor receptor signaling pathway [GO:0040036];protein localization to early endosome […
Q6NYR4	Heat shock cognate 71 kDa protein	573376	hspa8	-	ATPase activity [GO:0016887];ATP binding [GO:0005524]	-	-;ATPase activity [GO:0016887];ATP binding [GO:0005524];-
A0A0R4IYT0	Insulin-like growth factor 2 mRNA-binding protein 3	30967	igf2bp3	mRNA transport [GO:0051028];-	RNA binding [GO:0003723];-	cytoplasm [GO:0005737];nucleus [GO:0005634];-	mRNA transport [GO:0051028];-;RNA binding [GO:0003723];-;cytoplasm [GO:0005737];nucleus [GO:0005634];-
Q6TNP9	Tubulin alpha chain		tuba5	microtubule cytoskeleton organization [GO:0000226];mitotic cell cycle [GO:0000278];-	GTPase activity [GO:0003924];GTP binding [GO:0005525];structural constituent of cytoskeleton [GO:0005200];-	cytoplasm [GO:0005737];microtubule [GO:0005874];-	microtubule cytoskeleton organization [GO:0000226];mitotic cell cycle [GO:0000278];-;GTPase activity [GO:0003924];GTP binding [GO:0005525];structural constituent of cytoskeleton [GO:0005200];-;cytoplasm [GO:0005737];microtubule [GO:0005874];-
F1RCB6	Actin alpha cardiac muscle 1a	415164	actc1a	atrioventricular canal development [GO:0036302];endocardial cushion morphogenesis [GO:0003203];endocardial cushion formation [GO:0003272];-	-	dynactin complex [GO:0005869];-	atrioventricular canal development [GO:0036302];endocardial cushion morphogenesis [GO:0003203];endocardial cushion formation [GO:0003272];-;-;dynactin complex [GO:0005869];-
Q6TGS5	Tubulin alpha chain	327377	tuba4l	microtubule cytoskeleton organization [GO:0000226];mitotic cell cycle [GO:0000278];-	GTPase activity [GO:0003924];GTP binding [GO:0005525];structural constituent of cytoskeleton [GO:0005200];-	cytoplasm [GO:0005737];microtubule [GO:0005874];-	microtubule cytoskeleton organization [GO:0000226];mitotic cell cycle [GO:0000278];-;GTPase activity [GO:0003924];GTP binding [GO:0005525];structural constituent of cytoskeleton [GO:0005200];-;cytoplasm [GO:0005737];microtubule [GO:0005874];-
Q803B0	60 kDa chaperonin	282676	hspd1	fin regeneration [GO:0031101];protein refolding [GO:0042026];positive regulation of T cell activation [GO:0050870];T cell activation [GO:0042110];positive regulation of interferon-gamma production [GO:0032729];mitochondrial unfolded protein response [GO:0034514];tissue regeneration [GO:0042246];positive regulation of interferon-alpha production [GO:0032727];protein folding [GO:0006457];positive r…	ATPase activity [GO:0016887];ATP binding [GO:0005524];isomerase activity [GO:0016853];-;chaperone binding [GO:0051087]	mitochondrial inner membrane [GO:0005743];mitochondrial matrix [GO:0005759];-	fin regeneration [GO:0031101];protein refolding [GO:0042026];positive regulation of T cell activation [GO:0050870];T cell activation [GO:0042110];positive regulation of interferon-gamma production [GO:0032729];mitochondrial unfolded protein response [GO:0034514];tissue regeneration [GO:0042246];positive regulation of interferon-alpha production [GO:0032727];protein folding [GO:0006457];positive r…
Q6P3L3	78 kDa glucose-regulated protein		hspa5	protein refolding [GO:0042026];cellular response to unfolded protein [GO:0034620];response to hypoxia [GO:0001666];chaperone cofactor-dependent protein refolding [GO:0051085];response to yeast [GO:0001878];ubiquitin-dependent ERAD pathway [GO:0030433];endoplasmic reticulum unfolded protein response [GO:0030968];-	ATPase activity [GO:0016887];-;ATP binding [GO:0005524];heat shock protein binding [GO:0031072];unfolded protein binding [GO:0051082];misfolded protein binding [GO:0051787];protein folding chaperone [GO:0044183]	endoplasmic reticulum chaperone complex [GO:0034663];endoplasmic reticulum lumen [GO:0005788];extracellular region [GO:0005576];-;membrane [GO:0016020];cytoplasm [GO:0005737];nucleus [GO:0005634]	protein refolding [GO:0042026];cellular response to unfolded protein [GO:0034620];response to hypoxia [GO:0001666];chaperone cofactor-dependent protein refolding [GO:0051085];response to yeast [GO:0001878];ubiquitin-dependent ERAD pathway [GO:0030433];endoplasmic reticulum unfolded protein response [GO:0030968];-;ATPase activity [GO:0016887];-;ATP binding [GO:0005524];heat shock protein binding […
Q6TH48	Mitochondrial aldehyde dehydrogenase 2 family	368239	aldh2.2	regulation of cellular response to drug [GO:2001038];-	aldehyde dehydrogenase (NAD+) activity [GO:0004029];-	-	regulation of cellular response to drug [GO:2001038];-;aldehyde dehydrogenase (NAD+) activity [GO:0004029];-;-
A0A2R8RV77	Lamin L3		lmnl3	-	-	intermediate filament [GO:0005882]	-;-;intermediate filament [GO:0005882]
Q90XD8	Nuclear lamin LIII		lmnl3	-	-	intermediate filament [GO:0005882]	-;-;intermediate filament [GO:0005882]
F1R2K9	Ribonucleoside-diphosphate reductase	30740	rrm1	DNA replication [GO:0006260];-	-;ribonucleoside-diphosphate reductase activity, thioredoxin disulfide as acceptor [GO:0004748];ATP binding [GO:0005524]	-	DNA replication [GO:0006260];-;-;ribonucleoside-diphosphate reductase activity, thioredoxin disulfide as acceptor [GO:0004748];ATP binding [GO:0005524];-
A8KB60	Tubulin alpha chain		si:ch211-114n24.6	microtubule cytoskeleton organization [GO:0000226];mitotic cell cycle [GO:0000278];-	GTPase activity [GO:0003924];GTP binding [GO:0005525];structural constituent of cytoskeleton [GO:0005200];-	cytoplasm [GO:0005737];microtubule [GO:0005874];-	microtubule cytoskeleton organization [GO:0000226];mitotic cell cycle [GO:0000278];-;GTPase activity [GO:0003924];GTP binding [GO:0005525];structural constituent of cytoskeleton [GO:0005200];-;cytoplasm [GO:0005737];microtubule [GO:0005874];-
F1QC64	Myosin, heavy chain 9b, non-muscle		myh9b	midbrain-hindbrain boundary morphogenesis [GO:0021555];regulation of cell shape [GO:0008360];actin filament bundle distribution [GO:0070650];-	actin filament binding [GO:0051015];ATP binding [GO:0005524];motor activity [GO:0003774];-	myosin complex [GO:0016459];-	midbrain-hindbrain boundary morphogenesis [GO:0021555];regulation of cell shape [GO:0008360];actin filament bundle distribution [GO:0070650];-;actin filament binding [GO:0051015];ATP binding [GO:0005524];motor activity [GO:0003774];-;myosin complex [GO:0016459];-
B3DFS9	Myosin, heavy chain 11a, smooth muscle		myh11a	digestive tract development [GO:0048565];heart contraction [GO:0060047];reactive oxygen species metabolic process [GO:0072593];blood circulation [GO:0008015];-;regulation of polarized epithelial cell differentiation [GO:0030860];digestive tract morphogenesis [GO:0048546]	actin filament binding [GO:0051015];ATP binding [GO:0005524];motor activity [GO:0003774];-	myosin complex [GO:0016459];-	digestive tract development [GO:0048565];heart contraction [GO:0060047];reactive oxygen species metabolic process [GO:0072593];blood circulation [GO:0008015];-;regulation of polarized epithelial cell differentiation [GO:0030860];digestive tract morphogenesis [GO:0048546];actin filament binding [GO:0051015];ATP binding [GO:0005524];motor activity [GO:0003774];-;myosin complex [GO:0016459];-
Q7ZU96	CCT-theta	394037	cct8	behavioral response to nicotine [GO:0035095];protein folding [GO:0006457];-	ATPase activity [GO:0016887];ATP binding [GO:0005524];unfolded protein binding [GO:0051082];-	chaperonin-containing T-complex [GO:0005832];-	behavioral response to nicotine [GO:0035095];protein folding [GO:0006457];-;ATPase activity [GO:0016887];ATP binding [GO:0005524];unfolded protein binding [GO:0051082];-;chaperonin-containing T-complex [GO:0005832];-
I3ISA3	Myosin, heavy chain 10, non-muscle	555454	myh10	midbrain-hindbrain boundary morphogenesis [GO:0021555];regulation of cell shape [GO:0008360];actin filament bundle distribution [GO:0070650];-	actin filament binding [GO:0051015];ATP binding [GO:0005524];motor activity [GO:0003774];-	myosin complex [GO:0016459];-	midbrain-hindbrain boundary morphogenesis [GO:0021555];regulation of cell shape [GO:0008360];actin filament bundle distribution [GO:0070650];-;actin filament binding [GO:0051015];ATP binding [GO:0005524];motor activity [GO:0003774];-;myosin complex [GO:0016459];-
Q3T7B3	Vitellogenin 2		vtg2	cellular response to estrogen stimulus [GO:0071391];response to estradiol [GO:0032355];positive regulation of phagocytosis, engulfment [GO:0060100];-	lipid transporter activity [GO:0005319];-;lipopolysaccharide binding [GO:0001530];lipoteichoic acid binding [GO:0070891]	-	cellular response to estrogen stimulus [GO:0071391];response to estradiol [GO:0032355];positive regulation of phagocytosis, engulfment [GO:0060100];-;lipid transporter activity [GO:0005319];-;lipopolysaccharide binding [GO:0001530];lipoteichoic acid binding [GO:0070891];-
O57521	Heat shock protein HSP 90-beta	30573	hsp90ab1	negative regulation of proteasomal ubiquitin-dependent protein catabolic process [GO:0032435];-;negative regulation of transforming growth factor beta activation [GO:1901389];positive regulation of transforming growth factor beta receptor signaling pathway [GO:0030511];protein stabilization [GO:0050821];muscle organ development [GO:0007517];protein folding [GO:0006457];cellular response to heat […	ATPase activity [GO:0016887];ATP binding [GO:0005524];protein dimerization activity [GO:0046983];unfolded protein binding [GO:0051082];-;disordered domain specific binding [GO:0097718]	cytosol [GO:0005829];-;extracellular region [GO:0005576];dynein axonemal particle [GO:0120293];aryl hydrocarbon receptor complex [GO:0034751];perinuclear region of cytoplasm [GO:0048471];plasma membrane [GO:0005886];cytoplasm [GO:0005737];nucleus [GO:0005634];protein-containing complex [GO:0032991]	negative regulation of proteasomal ubiquitin-dependent protein catabolic process [GO:0032435];-;negative regulation of transforming growth factor beta activation [GO:1901389];positive regulation of transforming growth factor beta receptor signaling pathway [GO:0030511];protein stabilization [GO:0050821];muscle organ development [GO:0007517];protein folding [GO:0006457];cellular response to heat […
Q6PFS4	MICOS complex subunit MIC60	327206	immt	cristae formation [GO:0042407];-	-	MICOS complex [GO:0061617];-	cristae formation [GO:0042407];-;-;MICOS complex [GO:0061617];-
Q7ZVF4	Arginine--tRNA ligase, cytoplasmic	337070	rars1	arginyl-tRNA aminoacylation [GO:0006420];-	arginine-tRNA ligase activity [GO:0004814];ATP binding [GO:0005524];-	cytoplasm [GO:0005737];-	arginyl-tRNA aminoacylation [GO:0006420];-;arginine-tRNA ligase activity [GO:0004814];ATP binding [GO:0005524];-;cytoplasm [GO:0005737];-
Q7ZTT1	Catalase		cat	response to oxidative stress [GO:0006979];hydrogen peroxide catabolic process [GO:0042744];-	metal ion binding [GO:0046872];heme binding [GO:0020037];catalase activity [GO:0004096];-	peroxisome [GO:0005777];-	response to oxidative stress [GO:0006979];hydrogen peroxide catabolic process [GO:0042744];-;metal ion binding [GO:0046872];heme binding [GO:0020037];catalase activity [GO:0004096];-;peroxisome [GO:0005777];-
A0A0R4IHT0	Solute carrier family 25 member 12		slc25a12	L-glutamate transmembrane transport [GO:0015813];aspartate transmembrane transport [GO:0015810];malate-aspartate shuttle [GO:0043490];-	L-glutamate transmembrane transporter activity [GO:0005313];transmembrane transporter activity [GO:0022857];calcium ion binding [GO:0005509];-;L-aspartate transmembrane transporter activity [GO:0015183]	mitochondrial inner membrane [GO:0005743];integral component of membrane [GO:0016021];-	L-glutamate transmembrane transport [GO:0015813];aspartate transmembrane transport [GO:0015810];malate-aspartate shuttle [GO:0043490];-;L-glutamate transmembrane transporter activity [GO:0005313];transmembrane transporter activity [GO:0022857];calcium ion binding [GO:0005509];-;L-aspartate transmembrane transporter activity [GO:0015183];mitochondrial inner membrane [GO:0005743];integral component…
A4IG47	DnaJ homolog subfamily C member 10	557858	dnajc10	-	oxidoreductase activity [GO:0016491];-	endoplasmic reticulum [GO:0005783];-	-;oxidoreductase activity [GO:0016491];-;endoplasmic reticulum [GO:0005783];-
A7YYA5	Zgc:109885 protein		eef1a1l2	-	GTPase activity [GO:0003924];translation elongation factor activity [GO:0003746];GTP binding [GO:0005525]	-	-;GTPase activity [GO:0003924];translation elongation factor activity [GO:0003746];GTP binding [GO:0005525];-
Q803X7	Nap1l1 protein	368260	nap1l1	response to yeast [GO:0001878];nucleosome assembly [GO:0006334];-	histone binding [GO:0042393];chromatin binding [GO:0003682];-	chromatin [GO:0000785];nucleus [GO:0005634];-	response to yeast [GO:0001878];nucleosome assembly [GO:0006334];-;histone binding [GO:0042393];chromatin binding [GO:0003682];-;chromatin [GO:0000785];nucleus [GO:0005634];-
Q6DI12	C-1-tetrahydrofolate synthase, cytoplasmic		mthfd1b	tetrahydrofolate interconversion [GO:0035999];-	ATP binding [GO:0005524];methenyltetrahydrofolate cyclohydrolase activity [GO:0004477];formate-tetrahydrofolate ligase activity [GO:0004329];methylenetetrahydrofolate dehydrogenase (NADP+) activity [GO:0004488];-	cytosol [GO:0005829];-	tetrahydrofolate interconversion [GO:0035999];-;ATP binding [GO:0005524];methenyltetrahydrofolate cyclohydrolase activity [GO:0004477];formate-tetrahydrofolate ligase activity [GO:0004329];methylenetetrahydrofolate dehydrogenase (NADP+) activity [GO:0004488];-;cytosol [GO:0005829];-
Q7T2Q9	Transketolase		tktb	-	metal ion binding [GO:0046872];transketolase activity [GO:0004802];thiamine pyrophosphate binding [GO:0030976]	-	-;metal ion binding [GO:0046872];transketolase activity [GO:0004802];thiamine pyrophosphate binding [GO:0030976];-
Q6NY74	Replication protein A 70 kDa DNA-binding subunit	327491	rpa1	DNA replication [GO:0006260];heart development [GO:0007507];double-strand break repair via homologous recombination [GO:0000724];DNA unwinding involved in DNA replication [GO:0006268];nucleotide-excision repair [GO:0006289];protein localization to chromosome [GO:0034502];meiotic cell cycle [GO:0051321];-;telomere maintenance via telomerase [GO:0007004]	metal ion binding [GO:0046872];single-stranded DNA binding [GO:0003697];-;single-stranded telomeric DNA binding [GO:0043047];damaged DNA binding [GO:0003684]	DNA replication factor A complex [GO:0005662];-;nucleus [GO:0005634];PML body [GO:0016605]	DNA replication [GO:0006260];heart development [GO:0007507];double-strand break repair via homologous recombination [GO:0000724];DNA unwinding involved in DNA replication [GO:0006268];nucleotide-excision repair [GO:0006289];protein localization to chromosome [GO:0034502];meiotic cell cycle [GO:0051321];-;telomere maintenance via telomerase [GO:0007004];metal ion binding [GO:0046872];single-strand…
B2GRK9	Tkt protein		tktb	-	metal ion binding [GO:0046872];transketolase activity [GO:0004802];thiamine pyrophosphate binding [GO:0030976]	-	-;metal ion binding [GO:0046872];transketolase activity [GO:0004802];thiamine pyrophosphate binding [GO:0030976];-
F1QK71	DNA helicase		mcm5	DNA replication initiation [GO:0006270];negative regulation of apoptotic process [GO:0043066];pre-replicative complex assembly involved in nuclear cell cycle DNA replication [GO:0006267];mitotic cell cycle [GO:0000278];chordate embryonic development [GO:0043009];double-strand break repair via break-induced replication [GO:0000727];-	hydrolase activity [GO:0016787];ATP binding [GO:0005524];single-stranded DNA binding [GO:0003697];-;DNA helicase activity [GO:0003678];DNA replication origin binding [GO:0003688]	nucleus [GO:0005634];MCM complex [GO:0042555];-	DNA replication initiation [GO:0006270];negative regulation of apoptotic process [GO:0043066];pre-replicative complex assembly involved in nuclear cell cycle DNA replication [GO:0006267];mitotic cell cycle [GO:0000278];chordate embryonic development [GO:0043009];double-strand break repair via break-induced replication [GO:0000727];-;hydrolase activity [GO:0016787];ATP binding [GO:0005524];single-…
Q8JHI7	T-complex protein 1 subunit gamma	192327	cct3	negative regulation of retinal cell programmed cell death [GO:0046671];protein folding [GO:0006457];embryonic eye morphogenesis [GO:0048048];-	ATPase activity [GO:0016887];ATP binding [GO:0005524];unfolded protein binding [GO:0051082];-	chaperonin-containing T-complex [GO:0005832];-	negative regulation of retinal cell programmed cell death [GO:0046671];protein folding [GO:0006457];embryonic eye morphogenesis [GO:0048048];-;ATPase activity [GO:0016887];ATP binding [GO:0005524];unfolded protein binding [GO:0051082];-;chaperonin-containing T-complex [GO:0005832];-
F1QN45	Si:dkey-88l16.3		si:dkey-88l16.3	receptor-mediated endocytosis [GO:0006898];-	calcium ion binding [GO:0005509];hormone binding [GO:0042562];-	apical plasma membrane [GO:0016324];receptor complex [GO:0043235];plasma membrane [GO:0005886];-;integral component of membrane [GO:0016021]	receptor-mediated endocytosis [GO:0006898];-;calcium ion binding [GO:0005509];hormone binding [GO:0042562];-;apical plasma membrane [GO:0016324];receptor complex [GO:0043235];plasma membrane [GO:0005886];-;integral component of membrane [GO:0016021]
E7FB39	Myosin VAb		myo5ab	actin filament organization [GO:0007015];vesicle transport along actin filament [GO:0030050];-	microfilament motor activity [GO:0000146];ATP binding [GO:0005524];actin filament binding [GO:0051015];-;actin-dependent ATPase activity [GO:0030898]	vesicle [GO:0031982];actin cytoskeleton [GO:0015629];myosin complex [GO:0016459];-;cytoplasm [GO:0005737]	actin filament organization [GO:0007015];vesicle transport along actin filament [GO:0030050];-;microfilament motor activity [GO:0000146];ATP binding [GO:0005524];actin filament binding [GO:0051015];-;actin-dependent ATPase activity [GO:0030898];vesicle [GO:0031982];actin cytoskeleton [GO:0015629];myosin complex [GO:0016459];-;cytoplasm [GO:0005737]
F1RC77	Fragile X mental retardation, autosomal homolog 2		fxr2	negative regulation of translation [GO:0017148];regulation of mRNA stability [GO:0043488];positive regulation of response to DNA damage stimulus [GO:2001022];positive regulation of translation [GO:0045727];regulation of filopodium assembly [GO:0051489];-;regulation of alternative mRNA splicing, via spliceosome [GO:0000381];positive regulation of protein phosphorylation [GO:0001934]	mRNA 3'-UTR binding [GO:0003730];protein homodimerization activity [GO:0042803];translation regulator activity [GO:0045182];-	growth cone [GO:0030426];neuronal cell body [GO:0043025];postsynaptic density [GO:0014069];dendritic spine neck [GO:0044326];dendritic filopodium [GO:1902737];dendritic spine [GO:0043197];presynapse [GO:0098793];-;membrane [GO:0016020];axon [GO:0030424];cytoplasmic ribonucleoprotein granule [GO:0036464];nucleus [GO:0005634];polysome [GO:0005844]	negative regulation of translation [GO:0017148];regulation of mRNA stability [GO:0043488];positive regulation of response to DNA damage stimulus [GO:2001022];positive regulation of translation [GO:0045727];regulation of filopodium assembly [GO:0051489];-;regulation of alternative mRNA splicing, via spliceosome [GO:0000381];positive regulation of protein phosphorylation [GO:0001934];mRNA 3'-UTR bi…
B7ZV46	LOC560210 protein		hsp70l	protein refolding [GO:0042026];-;cellular response to unfolded protein [GO:0034620];definitive hemopoiesis [GO:0060216];vesicle-mediated transport [GO:0016192];chaperone cofactor-dependent protein refolding [GO:0051085];response to metal ion [GO:0010038];response to cadmium ion [GO:0046686];blood vessel development [GO:0001568];response to heat [GO:0009408]	ATPase activity [GO:0016887];-;ubiquitin protein ligase binding [GO:0031625];ATP binding [GO:0005524];heat shock protein binding [GO:0031072];unfolded protein binding [GO:0051082];misfolded protein binding [GO:0051787];protein folding chaperone [GO:0044183]	cytosol [GO:0005829];plasma membrane [GO:0005886];-;cytoplasm [GO:0005737];nucleus [GO:0005634]	protein refolding [GO:0042026];-;cellular response to unfolded protein [GO:0034620];definitive hemopoiesis [GO:0060216];vesicle-mediated transport [GO:0016192];chaperone cofactor-dependent protein refolding [GO:0051085];response to metal ion [GO:0010038];response to cadmium ion [GO:0046686];blood vessel development [GO:0001568];response to heat [GO:0009408];ATPase activity [GO:0016887];-;ubiquiti…
Q7ZYX4	Chaperonin-containing TCP1, subunit 6A (zeta 1)	116994	cct6a	protein folding [GO:0006457];-	ATPase activity [GO:0016887];ATP binding [GO:0005524];unfolded protein binding [GO:0051082];-	chaperonin-containing T-complex [GO:0005832];-	protein folding [GO:0006457];-;ATPase activity [GO:0016887];ATP binding [GO:0005524];unfolded protein binding [GO:0051082];-;chaperonin-containing T-complex [GO:0005832];-
Q7ZW47	Double-stranded RNA-binding protein Staufen homolog 2		stau2	germ cell development [GO:0007281];germ cell migration [GO:0008354];-	RNA binding [GO:0003723];-	microtubule [GO:0005874];-	germ cell development [GO:0007281];germ cell migration [GO:0008354];-;RNA binding [GO:0003723];-;microtubule [GO:0005874];-
Q5FY48	X-ray repair cross-complementing protein 5		xrcc5	cellular response to gamma radiation [GO:0071480];intrinsic apoptotic signaling pathway in response to DNA damage by p53 class mediator [GO:0042771];negative regulation of apoptotic process [GO:0043066];double-strand break repair via nonhomologous end joining [GO:0006303];cellular response to X-ray [GO:0071481];response to ionizing radiation [GO:0010212];DNA recombination [GO:0006310];-;telomere …	telomeric DNA binding [GO:0042162];hydrolase activity [GO:0016787];ATP binding [GO:0005524];-;damaged DNA binding [GO:0003684];DNA helicase activity [GO:0003678]	Ku70 [GO:0043564];-	cellular response to gamma radiation [GO:0071480];intrinsic apoptotic signaling pathway in response to DNA damage by p53 class mediator [GO:0042771];negative regulation of apoptotic process [GO:0043066];double-strand break repair via nonhomologous end joining [GO:0006303];cellular response to X-ray [GO:0071481];response to ionizing radiation [GO:0010212];DNA recombination [GO:0006310];-;telomere …
Q6PH46	T-complex protein 1 subunit delta	393555	cct4	response to hypoxia [GO:0001666];protein folding [GO:0006457];-	ATPase activity [GO:0016887];ATP binding [GO:0005524];unfolded protein binding [GO:0051082];-	chaperonin-containing T-complex [GO:0005832];-	response to hypoxia [GO:0001666];protein folding [GO:0006457];-;ATPase activity [GO:0016887];ATP binding [GO:0005524];unfolded protein binding [GO:0051082];-;chaperonin-containing T-complex [GO:0005832];-
A0A286YAP4	Heat shock protein 90, beta (grp94), member 1		hsp90b1	otolith tethering [GO:0035889];response to hypoxia [GO:0001666];defense response to Gram-positive bacterium [GO:0050830];protein folding [GO:0006457];ubiquitin-dependent ERAD pathway [GO:0030433];-	ATPase activity [GO:0016887];ATP binding [GO:0005524];unfolded protein binding [GO:0051082];-	endoplasmic reticulum [GO:0005783];perinuclear region of cytoplasm [GO:0048471];-	otolith tethering [GO:0035889];response to hypoxia [GO:0001666];defense response to Gram-positive bacterium [GO:0050830];protein folding [GO:0006457];ubiquitin-dependent ERAD pathway [GO:0030433];-;ATPase activity [GO:0016887];ATP binding [GO:0005524];unfolded protein binding [GO:0051082];-;endoplasmic reticulum [GO:0005783];perinuclear region of cytoplasm [GO:0048471];-
F1R2L8	ATP-dependent RNA helicase DDX1	556790	ddx1	tRNA processing [GO:0008033];mRNA processing [GO:0006397];-	exonuclease activity [GO:0004527];ATP binding [GO:0005524];nucleic acid binding [GO:0003676];-;RNA helicase activity [GO:0003724]	-	tRNA processing [GO:0008033];mRNA processing [GO:0006397];-;exonuclease activity [GO:0004527];ATP binding [GO:0005524];nucleic acid binding [GO:0003676];-;RNA helicase activity [GO:0003724];-
F1R246	Aspartate--tRNA ligase, cytoplasmic		dars1	aspartyl-tRNA aminoacylation [GO:0006422];-	aspartate-tRNA ligase activity [GO:0004815];ATP binding [GO:0005524];RNA binding [GO:0003723];-	aminoacyl-tRNA synthetase multienzyme complex [GO:0017101];cytosol [GO:0005829];-	aspartyl-tRNA aminoacylation [GO:0006422];-;aspartate-tRNA ligase activity [GO:0004815];ATP binding [GO:0005524];RNA binding [GO:0003723];-;aminoacyl-tRNA synthetase multienzyme complex [GO:0017101];cytosol [GO:0005829];-
Q6PBW6	CCT-beta	192326	cct2	melanosome transport [GO:0032402];protein folding [GO:0006457];Kupffer's vesicle development [GO:0070121];-	ATPase activity [GO:0016887];ATP binding [GO:0005524];unfolded protein binding [GO:0051082];-	chaperonin-containing T-complex [GO:0005832];-	melanosome transport [GO:0032402];protein folding [GO:0006457];Kupffer's vesicle development [GO:0070121];-;ATPase activity [GO:0016887];ATP binding [GO:0005524];unfolded protein binding [GO:0051082];-;chaperonin-containing T-complex [GO:0005832];-
B3DFN3	Lamin B2	30196	lmnb2	-	-	nuclear envelope [GO:0005635];intermediate filament [GO:0005882]	-;-;nuclear envelope [GO:0005635];intermediate filament [GO:0005882]
Q9W792	CCT-alpha	30477	tcp1	protein folding [GO:0006457];Kupffer's vesicle development [GO:0070121];-	ATPase activity [GO:0016887];ATP binding [GO:0005524];unfolded protein binding [GO:0051082];-	chaperonin-containing T-complex [GO:0005832];-	protein folding [GO:0006457];Kupffer's vesicle development [GO:0070121];-;ATPase activity [GO:0016887];ATP binding [GO:0005524];unfolded protein binding [GO:0051082];-;chaperonin-containing T-complex [GO:0005832];-
R4GDM7	Myosin Ic, paralog b	566459	myo1cb	actin filament organization [GO:0007015];glomerulus development [GO:0032835];vesicle transport along actin filament [GO:0030050];-	microfilament motor activity [GO:0000146];ATP binding [GO:0005524];actin filament binding [GO:0051015];-;actin-dependent ATPase activity [GO:0030898]	-;vesicle [GO:0031982];actin cytoskeleton [GO:0015629];plasma membrane [GO:0005886];myosin complex [GO:0016459];microvillus [GO:0005902];cytoplasm [GO:0005737]	actin filament organization [GO:0007015];glomerulus development [GO:0032835];vesicle transport along actin filament [GO:0030050];-;microfilament motor activity [GO:0000146];ATP binding [GO:0005524];actin filament binding [GO:0051015];-;actin-dependent ATPase activity [GO:0030898];-;vesicle [GO:0031982];actin cytoskeleton [GO:0015629];plasma membrane [GO:0005886];myosin complex [GO:0016459];microv…
Q6P3J5	Eukaryotic translation elongation factor 2	326929	eef2b	chordate embryonic development [GO:0043009];cellular response to xenobiotic stimulus [GO:0071466];translational elongation [GO:0006414];-	-;translation elongation factor activity [GO:0003746];ribosome binding [GO:0043022];GTPase activity [GO:0003924];GTP binding [GO:0005525]	ribonucleoprotein complex [GO:1990904];-	chordate embryonic development [GO:0043009];cellular response to xenobiotic stimulus [GO:0071466];translational elongation [GO:0006414];-;-;translation elongation factor activity [GO:0003746];ribosome binding [GO:0043022];GTPase activity [GO:0003924];GTP binding [GO:0005525];ribonucleoprotein complex [GO:1990904];-
Q7T158	Novel protein similar to rodent myosin Ib (MYO1B)		myo1b	actin filament organization [GO:0007015];vesicle transport along actin filament [GO:0030050];-	microfilament motor activity [GO:0000146];ATP binding [GO:0005524];actin filament binding [GO:0051015];-;actin-dependent ATPase activity [GO:0030898]	-;brush border [GO:0005903];vesicle [GO:0031982];myosin complex [GO:0016459];actin cytoskeleton [GO:0015629];plasma membrane [GO:0005886];microvillus [GO:0005902];cytoplasm [GO:0005737]	actin filament organization [GO:0007015];vesicle transport along actin filament [GO:0030050];-;microfilament motor activity [GO:0000146];ATP binding [GO:0005524];actin filament binding [GO:0051015];-;actin-dependent ATPase activity [GO:0030898];-;brush border [GO:0005903];vesicle [GO:0031982];myosin complex [GO:0016459];actin cytoskeleton [GO:0015629];plasma membrane [GO:0005886];microvillus [GO:…
Q5RG12	Heat shock protein 90, alpha (cytosolic), class A member 1, tandem duplicate 2	565155	hsp90aa1.2	protein stabilization [GO:0050821];protein folding [GO:0006457];cellular response to heat [GO:0034605];response to antibiotic [GO:0046677];-;response to cold [GO:0009409];response to heat [GO:0009408]	ATPase activity [GO:0016887];-;ATP binding [GO:0005524];unfolded protein binding [GO:0051082];disordered domain specific binding [GO:0097718]	cytosol [GO:0005829];myelin sheath [GO:0043209];neuronal cell body [GO:0043025];-;perinuclear region of cytoplasm [GO:0048471];plasma membrane [GO:0005886];cytoplasm [GO:0005737];nucleus [GO:0005634];protein-containing complex [GO:0032991]	protein stabilization [GO:0050821];protein folding [GO:0006457];cellular response to heat [GO:0034605];response to antibiotic [GO:0046677];-;response to cold [GO:0009409];response to heat [GO:0009408];ATPase activity [GO:0016887];-;ATP binding [GO:0005524];unfolded protein binding [GO:0051082];disordered domain specific binding [GO:0097718];cytosol [GO:0005829];myelin sheath [GO:0043209];neuronal…
Q6NWH7	RNA helicase	322206	ddx5	-	mRNA 3'-UTR binding [GO:0003730];RNA helicase activity [GO:0003724];hydrolase activity [GO:0016787];ATP binding [GO:0005524]	-	-;mRNA 3'-UTR binding [GO:0003730];RNA helicase activity [GO:0003724];hydrolase activity [GO:0016787];ATP binding [GO:0005524];-
Q0D294	Histone H4	767650		-	protein heterodimerization activity [GO:0046982];DNA binding [GO:0003677];-	-;nucleus [GO:0005634];nucleosome [GO:0000786]	-;protein heterodimerization activity [GO:0046982];DNA binding [GO:0003677];-;-;nucleus [GO:0005634];nucleosome [GO:0000786]
F1QZ60	ATP-dependent DNA helicase 2 subunit 1	334488	xrcc6	cellular response to gamma radiation [GO:0071480];double-strand break repair via nonhomologous end joining [GO:0006303];cellular response to X-ray [GO:0071481];response to ionizing radiation [GO:0010212];DNA recombination [GO:0006310];-;telomere maintenance [GO:0000723]	telomeric DNA binding [GO:0042162];hydrolase activity [GO:0016787];ATP binding [GO:0005524];-;damaged DNA binding [GO:0003684];DNA helicase activity [GO:0003678]	Ku70 [GO:0043564];-	cellular response to gamma radiation [GO:0071480];double-strand break repair via nonhomologous end joining [GO:0006303];cellular response to X-ray [GO:0071481];response to ionizing radiation [GO:0010212];DNA recombination [GO:0006310];-;telomere maintenance [GO:0000723];telomeric DNA binding [GO:0042162];hydrolase activity [GO:0016787];ATP binding [GO:0005524];-;damaged DNA binding [GO:0003684];D…
A7MBZ6	Zona pellucida sperm-binding protein 3	100126104	zp3e	binding of sperm to zona pellucida [GO:0007339];egg coat formation [GO:0035803];positive regulation of acrosome reaction [GO:2000344];-	structural constituent of egg coat [GO:0035804];acrosin binding [GO:0032190];-	extracellular matrix [GO:0031012];extracellular space [GO:0005615];plasma membrane [GO:0005886];-;integral component of membrane [GO:0016021]	binding of sperm to zona pellucida [GO:0007339];egg coat formation [GO:0035803];positive regulation of acrosome reaction [GO:2000344];-;structural constituent of egg coat [GO:0035804];acrosin binding [GO:0032190];-;extracellular matrix [GO:0031012];extracellular space [GO:0005615];plasma membrane [GO:0005886];-;integral component of membrane [GO:0016021]
E9QE51	TPX2 microtubule nucleation factor	107966129	tpx2	mitotic spindle assembly [GO:0090307];regulation of mitotic spindle organization [GO:0060236];-	protein kinase activator activity [GO:0030295];microtubule binding [GO:0008017];-	mitotic spindle [GO:0072686];cytoplasm [GO:0005737];nuclear microtubule [GO:0005880];-	mitotic spindle assembly [GO:0090307];regulation of mitotic spindle organization [GO:0060236];-;protein kinase activator activity [GO:0030295];microtubule binding [GO:0008017];-;mitotic spindle [GO:0072686];cytoplasm [GO:0005737];nuclear microtubule [GO:0005880];-
Q6PI20	Histone H3.3	100331798336231394076406269550262	h3f3ah3f3b.1h3-5h3f3d	-	protein heterodimerization activity [GO:0046982];DNA binding [GO:0003677];-	-;nucleus [GO:0005634];nucleosome [GO:0000786]	-;protein heterodimerization activity [GO:0046982];DNA binding [GO:0003677];-;-;nucleus [GO:0005634];nucleosome [GO:0000786]
F1QUV7	Diadenosine tetraphosphate synthetase		gars1	glycyl-tRNA aminoacylation [GO:0006426];mitochondrial glycyl-tRNA aminoacylation [GO:0070150];translation [GO:0006412];-	glycine-tRNA ligase activity [GO:0004820];transferase activity [GO:0016740];ATP binding [GO:0005524];-	cytoplasm [GO:0005737];-;mitochondrion [GO:0005739]	glycyl-tRNA aminoacylation [GO:0006426];mitochondrial glycyl-tRNA aminoacylation [GO:0070150];translation [GO:0006412];-;glycine-tRNA ligase activity [GO:0004820];transferase activity [GO:0016740];ATP binding [GO:0005524];-;cytoplasm [GO:0005737];-;mitochondrion [GO:0005739]
Q6NYA4	Dolichyl-diphosphooligosaccharide--protein glycosyltransferase subunit 2		rpn2	protein N-linked glycosylation [GO:0006487];-	-	oligosaccharyltransferase complex [GO:0008250];integral component of membrane [GO:0016021];-	protein N-linked glycosylation [GO:0006487];-;-;oligosaccharyltransferase complex [GO:0008250];integral component of membrane [GO:0016021];-
Q803S1	SWI/SNF-related, matrix-associated, actin-dependent regulator of chromatin, subfamily e, member 1	322248	smarce1	endocardium morphogenesis [GO:0003160];ATP-dependent chromatin remodeling [GO:0043044];negative regulation of transcription, DNA-templated [GO:0045892];-	nuclear receptor binding [GO:0016922];-	SWI/SNF complex [GO:0016514];-	endocardium morphogenesis [GO:0003160];ATP-dependent chromatin remodeling [GO:0043044];negative regulation of transcription, DNA-templated [GO:0045892];-;nuclear receptor binding [GO:0016922];-;SWI/SNF complex [GO:0016514];-
Q6DHS8	Testin		tes	regulation of cell population proliferation [GO:0042127];-	zinc ion binding [GO:0008270];-	focal adhesion [GO:0005925];cytoplasm [GO:0005737];-	regulation of cell population proliferation [GO:0042127];-;zinc ion binding [GO:0008270];-;focal adhesion [GO:0005925];cytoplasm [GO:0005737];-
F1QTB5	Dolichyl-diphosphooligosaccharide--protein glycosyltransferase subunit 1		rpn1	protein N-linked glycosylation via asparagine [GO:0018279];-	-	oligosaccharyltransferase complex [GO:0008250];integral component of membrane [GO:0016021];-	protein N-linked glycosylation via asparagine [GO:0018279];-;-;oligosaccharyltransferase complex [GO:0008250];integral component of membrane [GO:0016021];-
Q8UUR7	Lamina-associted protein 2		tmpoa	mitotic nuclear envelope reassembly [GO:0007084];-	DNA binding [GO:0003677];chromatin binding [GO:0003682];-	nuclear outer membrane-endoplasmic reticulum membrane network [GO:0042175];condensed chromosome [GO:0000793];-;nucleus [GO:0005634];integral component of membrane [GO:0016021]	mitotic nuclear envelope reassembly [GO:0007084];-;DNA binding [GO:0003677];chromatin binding [GO:0003682];-;nuclear outer membrane-endoplasmic reticulum membrane network [GO:0042175];condensed chromosome [GO:0000793];-;nucleus [GO:0005634];integral component of membrane [GO:0016021]
Q7ZVL6	DNA replication licensing factor MCM7	192333	mcm7	DNA replication initiation [GO:0006270];DNA strand elongation involved in DNA replication [GO:0006271];pre-replicative complex assembly involved in nuclear cell cycle DNA replication [GO:0006267];DNA unwinding involved in DNA replication [GO:0006268];regulation of cilium assembly [GO:1902017];double-strand break repair via break-induced replication [GO:0000727];-	hydrolase activity [GO:0016787];ATP binding [GO:0005524];single-stranded DNA binding [GO:0003697];-;DNA helicase activity [GO:0003678];DNA replication origin binding [GO:0003688]	chromosome [GO:0005694];nucleus [GO:0005634];MCM complex [GO:0042555];-	DNA replication initiation [GO:0006270];DNA strand elongation involved in DNA replication [GO:0006271];pre-replicative complex assembly involved in nuclear cell cycle DNA replication [GO:0006267];DNA unwinding involved in DNA replication [GO:0006268];regulation of cilium assembly [GO:1902017];double-strand break repair via break-induced replication [GO:0000727];-;hydrolase activity [GO:0016787];A…
F1QB54	Polyadenylate-binding protein 1A	606498	pabpc1a	translation [GO:0006412];heart development [GO:0007507];-;regulation of translation [GO:0006417];mRNA processing [GO:0006397]	-;poly(A) binding [GO:0008143];mRNA 3'-UTR binding [GO:0003730];RNA binding [GO:0003723];poly(U) RNA binding [GO:0008266]	cytosol [GO:0005829];ribonucleoprotein complex [GO:1990904];-;nucleus [GO:0005634];cytoplasmic stress granule [GO:0010494]	translation [GO:0006412];heart development [GO:0007507];-;regulation of translation [GO:0006417];mRNA processing [GO:0006397];-;poly(A) binding [GO:0008143];mRNA 3'-UTR binding [GO:0003730];RNA binding [GO:0003723];poly(U) RNA binding [GO:0008266];cytosol [GO:0005829];ribonucleoprotein complex [GO:1990904];-;nucleus [GO:0005634];cytoplasmic stress granule [GO:0010494]
A0A0R4IMZ8	Karyopherin (importin) beta 1	570700	kpnb1	protein import into nucleus [GO:0006606];-	nuclear localization sequence binding [GO:0008139];nuclear import signal receptor activity [GO:0061608];small GTPase binding [GO:0031267];-	cytoplasm [GO:0005737];nucleus [GO:0005634];-	protein import into nucleus [GO:0006606];-;nuclear localization sequence binding [GO:0008139];nuclear import signal receptor activity [GO:0061608];small GTPase binding [GO:0031267];-;cytoplasm [GO:0005737];nucleus [GO:0005634];-
Q6NW90	Tubulin beta chain	386701	tubb5	fin regeneration [GO:0031101];mitotic cell cycle [GO:0000278];microtubule cytoskeleton organization [GO:0000226];-	-;GTPase activity [GO:0003924];GTP binding [GO:0005525];structural molecule activity [GO:0005198];structural constituent of cytoskeleton [GO:0005200]	cytoplasm [GO:0005737];cytoskeleton [GO:0005856];microtubule [GO:0005874];-	fin regeneration [GO:0031101];mitotic cell cycle [GO:0000278];microtubule cytoskeleton organization [GO:0000226];-;-;GTPase activity [GO:0003924];GTP binding [GO:0005525];structural molecule activity [GO:0005198];structural constituent of cytoskeleton [GO:0005200];cytoplasm [GO:0005737];cytoskeleton [GO:0005856];microtubule [GO:0005874];-
B0UYD6	Glutaminyl-tRNA synthetase		qars1	glutaminyl-tRNA aminoacylation [GO:0006425];-	ATP binding [GO:0005524];glutamine-tRNA ligase activity [GO:0004819];-	aminoacyl-tRNA synthetase multienzyme complex [GO:0017101];cytosol [GO:0005829];-	glutaminyl-tRNA aminoacylation [GO:0006425];-;ATP binding [GO:0005524];glutamine-tRNA ligase activity [GO:0004819];-;aminoacyl-tRNA synthetase multienzyme complex [GO:0017101];cytosol [GO:0005829];-
Q642H5	Protein phosphatase 2 (Formerly 2A), regulatory subunit A, beta isoform	449548	ppp2r1bb	protein dephosphorylation [GO:0006470];-	protein phosphatase regulator activity [GO:0019888];-	protein serine/threonine phosphatase complex [GO:0008287];cytoplasm [GO:0005737];protein phosphatase type 2A complex [GO:0000159];-	protein dephosphorylation [GO:0006470];-;protein phosphatase regulator activity [GO:0019888];-;protein serine/threonine phosphatase complex [GO:0008287];cytoplasm [GO:0005737];protein phosphatase type 2A complex [GO:0000159];-
F1QEB4	FACT complex subunit SSRP1	386844	ssrp1a	DNA replication [GO:0006260];regulation of cell cycle [GO:0051726];DNA repair [GO:0006281];-;regulation of chromatin organization [GO:1902275]	DNA binding [GO:0003677];histone binding [GO:0042393];nucleosome binding [GO:0031491];-	FACT complex [GO:0035101];-	DNA replication [GO:0006260];regulation of cell cycle [GO:0051726];DNA repair [GO:0006281];-;regulation of chromatin organization [GO:1902275];DNA binding [GO:0003677];histone binding [GO:0042393];nucleosome binding [GO:0031491];-;FACT complex [GO:0035101];-
Q7ZVI8	NPL4 homolog, ubiquitin recognition factor	327447	nploc4	ubiquitin-dependent protein catabolic process [GO:0006511];-	metal ion binding [GO:0046872];ubiquitin protein ligase binding [GO:0031625];ubiquitin binding [GO:0043130];-	nucleus [GO:0005634];-	ubiquitin-dependent protein catabolic process [GO:0006511];-;metal ion binding [GO:0046872];ubiquitin protein ligase binding [GO:0031625];ubiquitin binding [GO:0043130];-;nucleus [GO:0005634];-
Q8AYB9	Dolichyl-diphosphooligosaccharide--protein glycosyltransferase subunit 1	325561	rpn1	protein N-linked glycosylation via asparagine [GO:0018279];-	-	oligosaccharyltransferase complex [GO:0008250];integral component of membrane [GO:0016021];-	protein N-linked glycosylation via asparagine [GO:0018279];-;-;oligosaccharyltransferase complex [GO:0008250];integral component of membrane [GO:0016021];-
Q7SYM7	Synaptic functional regulator FMR1		fmr1	branching morphogenesis of a nerve [GO:0048755];neuron projection morphogenesis [GO:0048812];RNA splicing [GO:0008380];neural crest cell fate specification [GO:0014036];forebrain-midbrain boundary formation [GO:0021905];negative regulation of translation [GO:0017148];regulation of mRNA stability [GO:0043488];positive regulation of response to DNA damage stimulus [GO:2001022];positive regulation o…	mRNA 3'-UTR binding [GO:0003730];protein homodimerization activity [GO:0042803];translation regulator activity [GO:0045182];-	postsynaptic density [GO:0014069];presynapse [GO:0098793];nucleus [GO:0005634];perinuclear region of cytoplasm [GO:0048471];growth cone [GO:0030426];nucleolus [GO:0005730];dendritic spine [GO:0043197];axon [GO:0030424];-;membrane [GO:0016020];filopodium tip [GO:0032433];cytoplasmic stress granule [GO:0010494];neuronal cell body [GO:0043025];chromosome, centromeric region [GO:0000775];dendritic sp…	branching morphogenesis of a nerve [GO:0048755];neuron projection morphogenesis [GO:0048812];RNA splicing [GO:0008380];neural crest cell fate specification [GO:0014036];forebrain-midbrain boundary formation [GO:0021905];negative regulation of translation [GO:0017148];regulation of mRNA stability [GO:0043488];positive regulation of response to DNA damage stimulus [GO:2001022];positive regulation o…
F1RDA6	NADH-ubiquinone oxidoreductase 75 kDa subunit, mitochondrial		ndufs1	ATP synthesis coupled electron transport [GO:0042773];-	NADH dehydrogenase (ubiquinone) activity [GO:0008137];4 iron, 4 sulfur cluster binding [GO:0051539];-	mitochondrial inner membrane [GO:0005743];-	ATP synthesis coupled electron transport [GO:0042773];-;NADH dehydrogenase (ubiquinone) activity [GO:0008137];4 iron, 4 sulfur cluster binding [GO:0051539];-;mitochondrial inner membrane [GO:0005743];-
R4GE02	Si:ch211-113a14.11		si:ch211-113a14.11	nucleosome assembly [GO:0006334];-	protein heterodimerization activity [GO:0046982];DNA binding [GO:0003677];-	-;nucleus [GO:0005634];nucleosome [GO:0000786]	nucleosome assembly [GO:0006334];-;protein heterodimerization activity [GO:0046982];DNA binding [GO:0003677];-;-;nucleus [GO:0005634];nucleosome [GO:0000786]
F1Q5B8	Oxoglutarate dehydrogenase (succinyl-transferring)	564552	ogdha	tricarboxylic acid cycle [GO:0006099];heart contraction [GO:0060047];-	oxoglutarate dehydrogenase (succinyl-transferring) activity [GO:0004591];thiamine pyrophosphate binding [GO:0030976];-	-;oxoglutarate dehydrogenase complex [GO:0045252];mitochondrion [GO:0005739]	tricarboxylic acid cycle [GO:0006099];heart contraction [GO:0060047];-;oxoglutarate dehydrogenase (succinyl-transferring) activity [GO:0004591];thiamine pyrophosphate binding [GO:0030976];-;-;oxoglutarate dehydrogenase complex [GO:0045252];mitochondrion [GO:0005739]
I6V1W0	Protein brambleberry	559540	bmb	karyomere membrane fusion [GO:0061472];pronuclear fusion [GO:0007344];-	-	nuclear membrane [GO:0031965];integral component of membrane [GO:0016021];-	karyomere membrane fusion [GO:0061472];pronuclear fusion [GO:0007344];-;-;nuclear membrane [GO:0031965];integral component of membrane [GO:0016021];-
A8WGN7	Thioredoxin-disulfide reductase		txnrd3	cell redox homeostasis [GO:0045454];-	electron transfer activity [GO:0009055];thioredoxin-disulfide reductase activity [GO:0004791];flavin adenine dinucleotide binding [GO:0050660];-;protein disulfide oxidoreductase activity [GO:0015035]	cytoplasm [GO:0005737];-;mitochondrion [GO:0005739]	cell redox homeostasis [GO:0045454];-;electron transfer activity [GO:0009055];thioredoxin-disulfide reductase activity [GO:0004791];flavin adenine dinucleotide binding [GO:0050660];-;protein disulfide oxidoreductase activity [GO:0015035];cytoplasm [GO:0005737];-;mitochondrion [GO:0005739]
Q6DI20	Dipeptidyl peptidase 3	322527	dpp3	-	metal ion binding [GO:0046872];dipeptidyl-peptidase activity [GO:0008239];metalloaminopeptidase activity [GO:0070006];-	cytoplasm [GO:0005737];-	-;metal ion binding [GO:0046872];dipeptidyl-peptidase activity [GO:0008239];metalloaminopeptidase activity [GO:0070006];-;cytoplasm [GO:0005737];-
A8E503	Histone H3	573997		-	protein heterodimerization activity [GO:0046982];DNA binding [GO:0003677];-	-;nucleus [GO:0005634];nucleosome [GO:0000786]	-;protein heterodimerization activity [GO:0046982];DNA binding [GO:0003677];-;-;nucleus [GO:0005634];nucleosome [GO:0000786]
Q6PBB2	RNA helicase	30116	ddx3xb	cell differentiation [GO:0030154];gamete generation [GO:0007276];brain development [GO:0007420];-;neutrophil chemotaxis [GO:0030593]	RNA binding [GO:0003723];RNA helicase activity [GO:0003724];ATP binding [GO:0005524];-	-;nucleus [GO:0005634];P granule [GO:0043186]	cell differentiation [GO:0030154];gamete generation [GO:0007276];brain development [GO:0007420];-;neutrophil chemotaxis [GO:0030593];RNA binding [GO:0003723];RNA helicase activity [GO:0003724];ATP binding [GO:0005524];-;-;nucleus [GO:0005634];P granule [GO:0043186]
Q08BA1	ATP synthase subunit alpha	553755	atp5fa1	ATP synthesis coupled proton transport [GO:0015986];defense response to bacterium [GO:0042742];-	ADP binding [GO:0043531];ATP binding [GO:0005524];-;proton-transporting ATP synthase activity, rotational mechanism [GO:0046933];lipoteichoic acid binding [GO:0070891]	proton-transporting ATP synthase complex, catalytic core F(1) [GO:0045261];plasma membrane [GO:0005886];-	ATP synthesis coupled proton transport [GO:0015986];defense response to bacterium [GO:0042742];-;ADP binding [GO:0043531];ATP binding [GO:0005524];-;proton-transporting ATP synthase activity, rotational mechanism [GO:0046933];lipoteichoic acid binding [GO:0070891];proton-transporting ATP synthase complex, catalytic core F(1) [GO:0045261];plasma membrane [GO:0005886];-
A0A2R8Q548	PH domain-containing protein		si:dkey-30c15.10	septin ring organization [GO:0031106];actomyosin contractile ring assembly [GO:0000915];mitotic cytokinesis [GO:0000281];-	-	actomyosin contractile ring [GO:0005826];-	septin ring organization [GO:0031106];actomyosin contractile ring assembly [GO:0000915];mitotic cytokinesis [GO:0000281];-;-;actomyosin contractile ring [GO:0005826];-
Q6NVA6	Myosin, light chain 9b, regulatory	406493	myl9b	-	calcium ion binding [GO:0005509]	-	-;calcium ion binding [GO:0005509];-
Q6NZS4	RNA-splicing ligase RtcB homolog	406376	rtcb	tRNA splicing, via endonucleolytic cleavage and ligation [GO:0006388];tRNA exon ligation utilizing 2',3' cyclic phosphate of 5'-exon as source of linkage phosphate [GO:0000971];-	metal ion binding [GO:0046872];GTP binding [GO:0005525];RNA ligase (ATP) activity [GO:0003972];-	tRNA-splicing ligase complex [GO:0072669];cytoplasm [GO:0005737];nucleus [GO:0005634];-	tRNA splicing, via endonucleolytic cleavage and ligation [GO:0006388];tRNA exon ligation utilizing 2',3' cyclic phosphate of 5'-exon as source of linkage phosphate [GO:0000971];-;metal ion binding [GO:0046872];GTP binding [GO:0005525];RNA ligase (ATP) activity [GO:0003972];-;tRNA-splicing ligase complex [GO:0072669];cytoplasm [GO:0005737];nucleus [GO:0005634];-
P79735	GTP-binding nuclear protein Ran	30572	ran	ribosomal subunit export from nucleus [GO:0000054];GTP metabolic process [GO:0046039];mitotic sister chromatid segregation [GO:0000070];snRNA import into nucleus [GO:0061015];protein import into nucleus [GO:0006606];-;neural retina development [GO:0003407];retina development in camera-type eye [GO:0060041]	GTPase activity [GO:0003924];magnesium ion binding [GO:0000287];GTP binding [GO:0005525];-	cytosol [GO:0005829];nuclear envelope [GO:0005635];-;cytoplasm [GO:0005737];nucleus [GO:0005634]	ribosomal subunit export from nucleus [GO:0000054];GTP metabolic process [GO:0046039];mitotic sister chromatid segregation [GO:0000070];snRNA import into nucleus [GO:0061015];protein import into nucleus [GO:0006606];-;neural retina development [GO:0003407];retina development in camera-type eye [GO:0060041];GTPase activity [GO:0003924];magnesium ion binding [GO:0000287];GTP binding [GO:0005525];-;…
A4IGA9	Zgc:162509 protein			-	-	-	-
Q6GQM9	2-phospho-D-glycerate hydro-lyase	402874	eno2	glycolytic process [GO:0006096];regulation of vacuole fusion, non-autophagic [GO:0032889];-	phosphopyruvate hydratase activity [GO:0004634];magnesium ion binding [GO:0000287];-	phosphopyruvate hydratase complex [GO:0000015];-	glycolytic process [GO:0006096];regulation of vacuole fusion, non-autophagic [GO:0032889];-;phosphopyruvate hydratase activity [GO:0004634];magnesium ion binding [GO:0000287];-;phosphopyruvate hydratase complex [GO:0000015];-
Q8UVX0	Piwi-like protein 1	368200	piwil1	germ cell development [GO:0007281];spermatogenesis [GO:0007283];multicellular organism development [GO:0007275];negative regulation of transposition [GO:0010529];spermatid development [GO:0007286];piRNA metabolic process [GO:0034587];gamete generation [GO:0007276];meiotic cell cycle [GO:0051321];-;regulation of translation [GO:0006417];gene silencing by RNA [GO:0031047];anatomical structure morph…	metal ion binding [GO:0046872];endoribonuclease activity [GO:0004521];piRNA binding [GO:0034584];-	cytoplasm [GO:0005737];P granule [GO:0043186];-	germ cell development [GO:0007281];spermatogenesis [GO:0007283];multicellular organism development [GO:0007275];negative regulation of transposition [GO:0010529];spermatid development [GO:0007286];piRNA metabolic process [GO:0034587];gamete generation [GO:0007276];meiotic cell cycle [GO:0051321];-;regulation of translation [GO:0006417];gene silencing by RNA [GO:0031047];anatomical structure morph…
A7YT47	Enoyl-CoA hydratase	553401	hadhaa	fatty acid beta-oxidation [GO:0006635];response to bacterium [GO:0009617];-	long-chain-3-hydroxyacyl-CoA dehydrogenase activity [GO:0016509];NAD+ binding [GO:0070403];enoyl-CoA hydratase activity [GO:0004300];-	mitochondrial fatty acid beta-oxidation multienzyme complex [GO:0016507];-	fatty acid beta-oxidation [GO:0006635];response to bacterium [GO:0009617];-;long-chain-3-hydroxyacyl-CoA dehydrogenase activity [GO:0016509];NAD+ binding [GO:0070403];enoyl-CoA hydratase activity [GO:0004300];-;mitochondrial fatty acid beta-oxidation multienzyme complex [GO:0016507];-
Q6DRK7	Serine/threonine-protein kinase PLK		plk1	mitotic cell cycle [GO:0000278];retina development in camera-type eye [GO:0060041];regulation of cytokinesis [GO:0032465];-	ATP binding [GO:0005524];protein serine/threonine kinase activity [GO:0004674];-;protein serine kinase activity [GO:0106310];protein threonine kinase activity [GO:0106311]	midbody [GO:0030496];centrosome [GO:0005813];spindle pole [GO:0000922];-;cytoplasm [GO:0005737];nucleus [GO:0005634]	mitotic cell cycle [GO:0000278];retina development in camera-type eye [GO:0060041];regulation of cytokinesis [GO:0032465];-;ATP binding [GO:0005524];protein serine/threonine kinase activity [GO:0004674];-;protein serine kinase activity [GO:0106310];protein threonine kinase activity [GO:0106311];midbody [GO:0030496];centrosome [GO:0005813];spindle pole [GO:0000922];-;cytoplasm [GO:0005737];nucleus…
Q7T3F0	Tropomyosin 4	406437	tpm4a	heart contraction [GO:0060047];actin filament organization [GO:0007015];cardiac myofibril assembly [GO:0055003];-;cardiac muscle contraction [GO:0060048];muscle contraction [GO:0006936]	actin filament binding [GO:0051015];-	actin filament [GO:0005884];-	heart contraction [GO:0060047];actin filament organization [GO:0007015];cardiac myofibril assembly [GO:0055003];-;cardiac muscle contraction [GO:0060048];muscle contraction [GO:0006936];actin filament binding [GO:0051015];-;actin filament [GO:0005884];-
Q7ZVB2	4-trimethylaminobutyraldehyde dehydrogenase A	100005587	aldh9a1a	cellular aldehyde metabolic process [GO:0006081];carnitine biosynthetic process [GO:0045329];protein homotetramerization [GO:0051289];-	glyceraldehyde-3-phosphate dehydrogenase (NAD+) (non-phosphorylating) activity [GO:0043878];-;aminobutyraldehyde dehydrogenase activity [GO:0019145];aldehyde dehydrogenase (NAD+) activity [GO:0004029];4-trimethylammoniobutyraldehyde dehydrogenase activity [GO:0047105]	cytosol [GO:0005829];-	cellular aldehyde metabolic process [GO:0006081];carnitine biosynthetic process [GO:0045329];protein homotetramerization [GO:0051289];-;glyceraldehyde-3-phosphate dehydrogenase (NAD+) (non-phosphorylating) activity [GO:0043878];-;aminobutyraldehyde dehydrogenase activity [GO:0019145];aldehyde dehydrogenase (NAD+) activity [GO:0004029];4-trimethylammoniobutyraldehyde dehydrogenase activity [GO:004…
F8W428	Cullin 4B	560313	cul4b	protein ubiquitination [GO:0016567];cellular response to DNA damage stimulus [GO:0006974];SCF-dependent proteasomal ubiquitin-dependent protein catabolic process [GO:0031146];-	ubiquitin-protein transferase activity [GO:0004842];ubiquitin protein ligase binding [GO:0031625];-	cullin-RING ubiquitin ligase complex [GO:0031461];Cul4B-RING E3 ubiquitin ligase complex [GO:0031465];-;Cul4-RING E3 ubiquitin ligase complex [GO:0080008];SCF ubiquitin ligase complex [GO:0019005]	protein ubiquitination [GO:0016567];cellular response to DNA damage stimulus [GO:0006974];SCF-dependent proteasomal ubiquitin-dependent protein catabolic process [GO:0031146];-;ubiquitin-protein transferase activity [GO:0004842];ubiquitin protein ligase binding [GO:0031625];-;cullin-RING ubiquitin ligase complex [GO:0031461];Cul4B-RING E3 ubiquitin ligase complex [GO:0031465];-;Cul4-RING E3 ubiqu…
Q6TGU6	RuvB-like helicase		ruvbl1	DNA recombination [GO:0006310];DNA repair [GO:0006281];-	ATP binding [GO:0005524];5'-3' DNA helicase activity [GO:0043139];hydrolase activity [GO:0016787];-	Ino80 complex [GO:0031011];R2TP complex [GO:0097255];NuA4 histone acetyltransferase complex [GO:0035267];-	DNA recombination [GO:0006310];DNA repair [GO:0006281];-;ATP binding [GO:0005524];5'-3' DNA helicase activity [GO:0043139];hydrolase activity [GO:0016787];-;Ino80 complex [GO:0031011];R2TP complex [GO:0097255];NuA4 histone acetyltransferase complex [GO:0035267];-
Q6PH34	Nop56 protein		nop56	ribosome biogenesis [GO:0042254];heart development [GO:0007507];-	snoRNA binding [GO:0030515];-	nucleolus [GO:0005730];-;box C/D RNP complex [GO:0031428];small-subunit processome [GO:0032040]	ribosome biogenesis [GO:0042254];heart development [GO:0007507];-;snoRNA binding [GO:0030515];-;nucleolus [GO:0005730];-;box C/D RNP complex [GO:0031428];small-subunit processome [GO:0032040]
Q7ZUY9	Dolichyl-diphosphooligosaccharide--protein glycotransferase	266797	stt3a	protein N-linked glycosylation via asparagine [GO:0018279];post-translational protein modification [GO:0043687];-	dolichyl-diphosphooligosaccharide-protein glycotransferase activity [GO:0004579];metal ion binding [GO:0046872];-	integral component of membrane [GO:0016021];-	protein N-linked glycosylation via asparagine [GO:0018279];post-translational protein modification [GO:0043687];-;dolichyl-diphosphooligosaccharide-protein glycotransferase activity [GO:0004579];metal ion binding [GO:0046872];-;integral component of membrane [GO:0016021];-
A0A0R4IC50	Protein regulator of cytokinesis 1a	259194	prc1a	microtubule cytoskeleton organization [GO:0000226];mitotic spindle midzone assembly [GO:0051256];microtubule bundle formation [GO:0001578];-;regulation of cytokinesis [GO:0032465]	microtubule binding [GO:0008017];-	cytoplasm [GO:0005737];spindle [GO:0005819];mitotic spindle midzone [GO:1990023];-	microtubule cytoskeleton organization [GO:0000226];mitotic spindle midzone assembly [GO:0051256];microtubule bundle formation [GO:0001578];-;regulation of cytokinesis [GO:0032465];microtubule binding [GO:0008017];-;cytoplasm [GO:0005737];spindle [GO:0005819];mitotic spindle midzone [GO:1990023];-
Q6PI52	Calmodulin	192322321808327379336121368217406660	calm1acalm1bcalm2acalm2bcalm3acalm3b	-	calcium ion binding [GO:0005509];enzyme regulator activity [GO:0030234]	-	-;calcium ion binding [GO:0005509];enzyme regulator activity [GO:0030234];-
B0S6C5	Inactive all-trans-retinol 13,14-reductase		retsatl	-	oxidoreductase activity [GO:0016491]	-	-;oxidoreductase activity [GO:0016491];-
F1QY25	Zgc:162509	553299		-	-	-	-
F1R606	Importin subunit alpha		kpna7	NLS-bearing protein import into nucleus [GO:0006607];-	nuclear localization sequence binding [GO:0008139];nuclear import signal receptor activity [GO:0061608];-	cytoplasm [GO:0005737];nucleus [GO:0005634];nucleoplasm [GO:0005654];-	NLS-bearing protein import into nucleus [GO:0006607];-;nuclear localization sequence binding [GO:0008139];nuclear import signal receptor activity [GO:0061608];-;cytoplasm [GO:0005737];nucleus [GO:0005634];nucleoplasm [GO:0005654];-
O42107	RNA helicase	30263	ddx4	germ cell development [GO:0007281];gonad development [GO:0008406];cell differentiation [GO:0030154];regulation of meiotic cell cycle [GO:0051445];gamete generation [GO:0007276];-	RNA binding [GO:0003723];RNA helicase activity [GO:0003724];ATP binding [GO:0005524];-	-;nucleus [GO:0005634];P granule [GO:0043186]	germ cell development [GO:0007281];gonad development [GO:0008406];cell differentiation [GO:0030154];regulation of meiotic cell cycle [GO:0051445];gamete generation [GO:0007276];-;RNA binding [GO:0003723];RNA helicase activity [GO:0003724];ATP binding [GO:0005524];-;-;nucleus [GO:0005634];P granule [GO:0043186]
A0A0R4IC11	Lysine--tRNA ligase	280647	kars1	diadenosine tetraphosphate biosynthetic process [GO:0015966];positive regulation of macrophage activation [GO:0043032];-;basophil activation involved in immune response [GO:0002276];lysyl-tRNA aminoacylation [GO:0006430]	ATP binding [GO:0005524];tRNA binding [GO:0000049];lysine-tRNA ligase activity [GO:0004824];-;ATP adenylyltransferase activity [GO:0003877]	cytosol [GO:0005829];extracellular space [GO:0005615];mitochondrion [GO:0005739];-;aminoacyl-tRNA synthetase multienzyme complex [GO:0017101];nucleus [GO:0005634]	diadenosine tetraphosphate biosynthetic process [GO:0015966];positive regulation of macrophage activation [GO:0043032];-;basophil activation involved in immune response [GO:0002276];lysyl-tRNA aminoacylation [GO:0006430];ATP binding [GO:0005524];tRNA binding [GO:0000049];lysine-tRNA ligase activity [GO:0004824];-;ATP adenylyltransferase activity [GO:0003877];cytosol [GO:0005829];extracellular spa…
A0A2R8QSR4	Elongation factor 1-alpha		eef1a1l1	-	GTPase activity [GO:0003924];translation elongation factor activity [GO:0003746];GTP binding [GO:0005525]	-	-;GTPase activity [GO:0003924];translation elongation factor activity [GO:0003746];GTP binding [GO:0005525];-
F1QNU2	Zgc:162509	100149015		-	-	-	-
F1QEY8	D-3-phosphoglycerate dehydrogenase	321928	phgdh	L-serine biosynthetic process [GO:0006564];-	phosphoglycerate dehydrogenase activity [GO:0004617];NAD binding [GO:0051287];-	-	L-serine biosynthetic process [GO:0006564];-;phosphoglycerate dehydrogenase activity [GO:0004617];NAD binding [GO:0051287];-;-
E7FDV0	Myosin IEa	555285	myo1ea	actin filament organization [GO:0007015];vesicle transport along actin filament [GO:0030050];-;glomerulus development [GO:0032835];glomerular filtration [GO:0003094]	microfilament motor activity [GO:0000146];ATP binding [GO:0005524];actin filament binding [GO:0051015];-;actin-dependent ATPase activity [GO:0030898]	-;vesicle [GO:0031982];actin cytoskeleton [GO:0015629];plasma membrane [GO:0005886];myosin complex [GO:0016459];microvillus [GO:0005902];cytoplasm [GO:0005737]	actin filament organization [GO:0007015];vesicle transport along actin filament [GO:0030050];-;glomerulus development [GO:0032835];glomerular filtration [GO:0003094];microfilament motor activity [GO:0000146];ATP binding [GO:0005524];actin filament binding [GO:0051015];-;actin-dependent ATPase activity [GO:0030898];-;vesicle [GO:0031982];actin cytoskeleton [GO:0015629];plasma membrane [GO:0005886]…
Q6NZ07	Nicalin-1	336844	ncl1	regulation of signal transduction [GO:0009966];negative regulation of nodal signaling pathway involved in determination of lateral mesoderm left/right asymmetry [GO:1900176];enteric nervous system development [GO:0048484];-	metalloexopeptidase activity [GO:0008235];-	plasma membrane [GO:0005886];integral component of membrane [GO:0016021];endoplasmic reticulum membrane [GO:0005789];-	regulation of signal transduction [GO:0009966];negative regulation of nodal signaling pathway involved in determination of lateral mesoderm left/right asymmetry [GO:1900176];enteric nervous system development [GO:0048484];-;metalloexopeptidase activity [GO:0008235];-;plasma membrane [GO:0005886];integral component of membrane [GO:0016021];endoplasmic reticulum membrane [GO:0005789];-
Q5RGE6	Heat shock 70 kDa protein 14	565232	hspa14	protein refolding [GO:0042026];cellular response to unfolded protein [GO:0034620];vesicle-mediated transport [GO:0016192];chaperone cofactor-dependent protein refolding [GO:0051085];-	ATPase activity [GO:0016887];-;ATP binding [GO:0005524];heat shock protein binding [GO:0031072];unfolded protein binding [GO:0051082];misfolded protein binding [GO:0051787];protein folding chaperone [GO:0044183]	cytosol [GO:0005829];plasma membrane [GO:0005886];-;cytoplasm [GO:0005737];nucleus [GO:0005634]	protein refolding [GO:0042026];cellular response to unfolded protein [GO:0034620];vesicle-mediated transport [GO:0016192];chaperone cofactor-dependent protein refolding [GO:0051085];-;ATPase activity [GO:0016887];-;ATP binding [GO:0005524];heat shock protein binding [GO:0031072];unfolded protein binding [GO:0051082];misfolded protein binding [GO:0051787];protein folding chaperone [GO:0044183];cyt…
A0A2R8QHV3	Protein arginine methyltransferase 3		prmt3	-	protein-arginine N-methyltransferase activity [GO:0016274];S-adenosylmethionine-dependent methyltransferase activity [GO:0008757]	-	-;protein-arginine N-methyltransferase activity [GO:0016274];S-adenosylmethionine-dependent methyltransferase activity [GO:0008757];-
A0A2U3TVL4	Mini-chromosome maintenance complex-binding protein		mcmbp	-	-	nucleus [GO:0005634]	-;-;nucleus [GO:0005634]
Q6DRI2	Clathrin heavy chain	323579	cltca	receptor-mediated endocytosis [GO:0006898];clathrin coat assembly [GO:0048268];intracellular protein transport [GO:0006886];mitotic cell cycle [GO:0000278];-	clathrin light chain binding [GO:0032051];structural molecule activity [GO:0005198];-	-;spindle [GO:0005819];clathrin coat of trans-Golgi network vesicle [GO:0030130];clathrin-coated endocytic vesicle [GO:0045334];clathrin coat of coated pit [GO:0030132];clathrin complex [GO:0071439]	receptor-mediated endocytosis [GO:0006898];clathrin coat assembly [GO:0048268];intracellular protein transport [GO:0006886];mitotic cell cycle [GO:0000278];-;clathrin light chain binding [GO:0032051];structural molecule activity [GO:0005198];-;-;spindle [GO:0005819];clathrin coat of trans-Golgi network vesicle [GO:0030130];clathrin-coated endocytic vesicle [GO:0045334];clathrin coat of coated pit…
F1Q898	LSM family member 14B	393140	lsm14b	-	mRNA binding [GO:0003729];-	cytoplasm [GO:0005737];-	-;mRNA binding [GO:0003729];-;cytoplasm [GO:0005737];-
A5PMV7	Protein phosphatase 2, regulatory subunit A, beta a	406685	ppp2r1ba	protein dephosphorylation [GO:0006470];-	protein phosphatase regulator activity [GO:0019888];-	protein serine/threonine phosphatase complex [GO:0008287];cytoplasm [GO:0005737];protein phosphatase type 2A complex [GO:0000159];-	protein dephosphorylation [GO:0006470];-;protein phosphatase regulator activity [GO:0019888];-;protein serine/threonine phosphatase complex [GO:0008287];cytoplasm [GO:0005737];protein phosphatase type 2A complex [GO:0000159];-
Q7ZVQ8	Influenza virus NS1A-binding protein homolog B	334334	ivns1abpb	-	-	cytoplasm [GO:0005737];cytoskeleton [GO:0005856];nucleus [GO:0005634]	-;-;cytoplasm [GO:0005737];cytoskeleton [GO:0005856];nucleus [GO:0005634]
Q6GQP1	MICOS complex subunit		apool	cristae formation [GO:0042407];-	-	MICOS complex [GO:0061617];-	cristae formation [GO:0042407];-;-;MICOS complex [GO:0061617];-
F1QV31	Keratin 5	797351	krt5	fin regeneration [GO:0031101];-	-	keratin filament [GO:0045095];-	fin regeneration [GO:0031101];-;-;keratin filament [GO:0045095];-
Q7ZU29	Nuclear pore complex protein Nup93	30172	dye	protein import into nucleus [GO:0006606];nuclear pore complex assembly [GO:0051292];poly(A)+ mRNA export from nucleus [GO:0016973];-	structural constituent of nuclear pore [GO:0017056];-	nuclear membrane [GO:0031965];nuclear periphery [GO:0034399];nuclear pore [GO:0005643];-	protein import into nucleus [GO:0006606];nuclear pore complex assembly [GO:0051292];poly(A)+ mRNA export from nucleus [GO:0016973];-;structural constituent of nuclear pore [GO:0017056];-;nuclear membrane [GO:0031965];nuclear periphery [GO:0034399];nuclear pore [GO:0005643];-
Q6NZU8	ATPase family, AAA domain containing 3B	403004	atad3	mitochondrion organization [GO:0007005];-	ATPase activity [GO:0016887];ATP binding [GO:0005524];zinc ion binding [GO:0008270];-	-;mitochondrion [GO:0005739]	mitochondrion organization [GO:0007005];-;ATPase activity [GO:0016887];ATP binding [GO:0005524];zinc ion binding [GO:0008270];-;-;mitochondrion [GO:0005739]
Q4QRG0	EWS RNA-binding protein 1b	322880	ewsr1b	mitotic cell cycle [GO:0000278];central nervous system neuron development [GO:0021954];regulation of transcription, DNA-templated [GO:0006355];-	metal ion binding [GO:0046872];transcription coregulator activity [GO:0003712];RNA binding [GO:0003723];-	nucleus [GO:0005634];-	mitotic cell cycle [GO:0000278];central nervous system neuron development [GO:0021954];regulation of transcription, DNA-templated [GO:0006355];-;metal ion binding [GO:0046872];transcription coregulator activity [GO:0003712];RNA binding [GO:0003723];-;nucleus [GO:0005634];-
Q6TGT0	Tubulin beta chain		tubb4b	cilium assembly [GO:0060271];mitotic cell cycle [GO:0000278];microtubule cytoskeleton organization [GO:0000226];-	GTPase activity [GO:0003924];GTP binding [GO:0005525];structural constituent of cytoskeleton [GO:0005200];-	cytoplasm [GO:0005737];microtubule [GO:0005874];-	cilium assembly [GO:0060271];mitotic cell cycle [GO:0000278];microtubule cytoskeleton organization [GO:0000226];-;GTPase activity [GO:0003924];GTP binding [GO:0005525];structural constituent of cytoskeleton [GO:0005200];-;cytoplasm [GO:0005737];microtubule [GO:0005874];-
E7EZ90	Thimet oligopeptidase 1	436628	thop1	peptide metabolic process [GO:0006518];proteolysis [GO:0006508];-	metal ion binding [GO:0046872];metalloendopeptidase activity [GO:0004222];-	mitochondrial intermembrane space [GO:0005758];-	peptide metabolic process [GO:0006518];proteolysis [GO:0006508];-;metal ion binding [GO:0046872];metalloendopeptidase activity [GO:0004222];-;mitochondrial intermembrane space [GO:0005758];-
A7E2K1	Tropomyosin 1 (alpha)	393908	tpm1	actin filament organization [GO:0007015];muscle contraction [GO:0006936];-	actin filament binding [GO:0051015];-	actin filament [GO:0005884];-	actin filament organization [GO:0007015];muscle contraction [GO:0006936];-;actin filament binding [GO:0051015];-;actin filament [GO:0005884];-
Q803M1	Tropomyosin 3	373076	tpm3	actin filament organization [GO:0007015];skeletal myofibril assembly [GO:0014866];muscle contraction [GO:0006936];-	actin filament binding [GO:0051015];-	actin filament [GO:0005884];-	actin filament organization [GO:0007015];skeletal myofibril assembly [GO:0014866];muscle contraction [GO:0006936];-;actin filament binding [GO:0051015];-;actin filament [GO:0005884];-
A4QP71	Nap1l4a protein	337155	nap1l4a	nucleosome assembly [GO:0006334];hematopoietic progenitor cell differentiation [GO:0002244];-	histone binding [GO:0042393];chromatin binding [GO:0003682];-	chromatin [GO:0000785];nucleus [GO:0005634];-	nucleosome assembly [GO:0006334];hematopoietic progenitor cell differentiation [GO:0002244];-;histone binding [GO:0042393];chromatin binding [GO:0003682];-;chromatin [GO:0000785];nucleus [GO:0005634];-
Q802C8	SWI/SNF-related, matrix-associated, actin-dependent regulator of chromatin, subfamily d, member 1	323115	smarcd1	spinal cord development [GO:0021510];regulation of transcription by RNA polymerase II [GO:0006357];definitive hemopoiesis [GO:0060216];hematopoietic progenitor cell differentiation [GO:0002244];somite development [GO:0061053];positive regulation of transcription by RNA polymerase II [GO:0045944];nucleosome disassembly [GO:0006337];-	-	npBAF complex [GO:0071564];SWI/SNF complex [GO:0016514];-;nBAF complex [GO:0071565];nucleus [GO:0005634]	spinal cord development [GO:0021510];regulation of transcription by RNA polymerase II [GO:0006357];definitive hemopoiesis [GO:0060216];hematopoietic progenitor cell differentiation [GO:0002244];somite development [GO:0061053];positive regulation of transcription by RNA polymerase II [GO:0045944];nucleosome disassembly [GO:0006337];-;-;npBAF complex [GO:0071564];SWI/SNF complex [GO:0016514];-;nBAF…
F1R2E0	Heterogeneous nuclear ribonucleoprotein M	555643	hnrnpm	regulation of mRNA stability involved in response to oxidative stress [GO:2000815];alternative mRNA splicing, via spliceosome [GO:0000380];-	mRNA binding [GO:0003729];-	ribonucleoprotein complex [GO:1990904];post-mRNA release spliceosomal complex [GO:0071014];-;cytoplasm [GO:0005737];nucleus [GO:0005634]	regulation of mRNA stability involved in response to oxidative stress [GO:2000815];alternative mRNA splicing, via spliceosome [GO:0000380];-;mRNA binding [GO:0003729];-;ribonucleoprotein complex [GO:1990904];post-mRNA release spliceosomal complex [GO:0071014];-;cytoplasm [GO:0005737];nucleus [GO:0005634]
Q4V9Q4	Kinesin-like protein		kif23	mitotic spindle midzone assembly [GO:0051256];vesicle transport along microtubule [GO:0047496];microtubule-based movement [GO:0007018];-;embryonic cleavage [GO:0040016];cleavage furrow formation [GO:0036089];mitotic cytokinesis [GO:0000281]	ATPase activity [GO:0016887];ATP binding [GO:0005524];microtubule motor activity [GO:0003777];-;ATP-dependent microtubule motor activity [GO:1990939];microtubule binding [GO:0008017]	cleavage furrow [GO:0032154];kinesin complex [GO:0005871];microtubule [GO:0005874];-;cytoplasm [GO:0005737];nucleus [GO:0005634]	mitotic spindle midzone assembly [GO:0051256];vesicle transport along microtubule [GO:0047496];microtubule-based movement [GO:0007018];-;embryonic cleavage [GO:0040016];cleavage furrow formation [GO:0036089];mitotic cytokinesis [GO:0000281];ATPase activity [GO:0016887];ATP binding [GO:0005524];microtubule motor activity [GO:0003777];-;ATP-dependent microtubule motor activity [GO:1990939];microtub…
Q7T2C2	Acyl-Coenzyme A dehydrogenase, very long chain	573723	acadvl	head development [GO:0060322];-	flavin adenine dinucleotide binding [GO:0050660];fatty-acyl-CoA binding [GO:0000062];very-long-chain-acyl-CoA dehydrogenase activity [GO:0017099];-	-;mitochondrion [GO:0005739]	head development [GO:0060322];-;flavin adenine dinucleotide binding [GO:0050660];fatty-acyl-CoA binding [GO:0000062];very-long-chain-acyl-CoA dehydrogenase activity [GO:0017099];-;-;mitochondrion [GO:0005739]
F1RD28	Alpha-amylase		amy2al1	cellular response to estrogen stimulus [GO:0071391];carbohydrate metabolic process [GO:0005975];-	alpha-amylase activity (releasing maltohexaose) [GO:0103025];metal ion binding [GO:0046872];alpha-amylase activity [GO:0004556];-	-	cellular response to estrogen stimulus [GO:0071391];carbohydrate metabolic process [GO:0005975];-;alpha-amylase activity (releasing maltohexaose) [GO:0103025];metal ion binding [GO:0046872];alpha-amylase activity [GO:0004556];-;-
Q6NWC7	Signal recognition particle subunit SRP72		srp72	SRP-dependent cotranslational protein targeting to membrane [GO:0006614];-	7S RNA binding [GO:0008312];-	signal recognition particle, endoplasmic reticulum targeting [GO:0005786];-	SRP-dependent cotranslational protein targeting to membrane [GO:0006614];-;7S RNA binding [GO:0008312];-;signal recognition particle, endoplasmic reticulum targeting [GO:0005786];-
A0A0R4IZK0	Rac GTPase-activating protein 1	323197	racgap1	microtubule cytoskeleton organization [GO:0000226];intracellular signal transduction [GO:0035556];mitotic cytokinesis [GO:0000281]	-	-	microtubule cytoskeleton organization [GO:0000226];intracellular signal transduction [GO:0035556];mitotic cytokinesis [GO:0000281];-;-
B8K0D5	Poly(A)-binding protein, cytoplasmic 1-like		pabpc1l	-	-;poly(A) binding [GO:0008143];mRNA 3'-UTR binding [GO:0003730];RNA binding [GO:0003723];poly(U) RNA binding [GO:0008266]	cytosol [GO:0005829];ribonucleoprotein complex [GO:1990904];cytoplasmic stress granule [GO:0010494];-;nucleus [GO:0005634];protein-containing complex [GO:0032991]	-;-;poly(A) binding [GO:0008143];mRNA 3'-UTR binding [GO:0003730];RNA binding [GO:0003723];poly(U) RNA binding [GO:0008266];cytosol [GO:0005829];ribonucleoprotein complex [GO:1990904];cytoplasmic stress granule [GO:0010494];-;nucleus [GO:0005634];protein-containing complex [GO:0032991]
B3DKJ0	T-complex protein 1 subunit eta		cct7	protein folding [GO:0006457];-	ATPase activity [GO:0016887];ATP binding [GO:0005524];unfolded protein binding [GO:0051082];-	chaperonin-containing T-complex [GO:0005832];-	protein folding [GO:0006457];-;ATPase activity [GO:0016887];ATP binding [GO:0005524];unfolded protein binding [GO:0051082];-;chaperonin-containing T-complex [GO:0005832];-
Q08CC9	-	-	-	-	-	-	-
A0A0G2L009	Dynein, cytoplasmic 1, heavy chain 1		dync1h1	camera-type eye photoreceptor cell differentiation [GO:0060219];myelination [GO:0042552];-;microtubule-based movement [GO:0007018];central nervous system myelination [GO:0022010]	dynein intermediate chain binding [GO:0045505];ATP-dependent microtubule motor activity, minus-end-directed [GO:0008569];dynein light intermediate chain binding [GO:0051959];-	dynein complex [GO:0030286];-	camera-type eye photoreceptor cell differentiation [GO:0060219];myelination [GO:0042552];-;microtubule-based movement [GO:0007018];central nervous system myelination [GO:0022010];dynein intermediate chain binding [GO:0045505];ATP-dependent microtubule motor activity, minus-end-directed [GO:0008569];dynein light intermediate chain binding [GO:0051959];-;dynein complex [GO:0030286];-
A4VCH0	Phosphatidylinositol-3-phosphatase SAC1-A	558940	sacm1la	phosphatidylinositol dephosphorylation [GO:0046856];-	phosphatidylinositol-4-phosphate phosphatase activity [GO:0043812];phosphatidylinositol-3-phosphatase activity [GO:0004438];phosphatase activity [GO:0016791];-	endoplasmic reticulum [GO:0005783];endoplasmic reticulum-plasma membrane contact site [GO:0140268];endoplasmic reticulum membrane [GO:0005789];-;Golgi membrane [GO:0000139];integral component of membrane [GO:0016021]	phosphatidylinositol dephosphorylation [GO:0046856];-;phosphatidylinositol-4-phosphate phosphatase activity [GO:0043812];phosphatidylinositol-3-phosphatase activity [GO:0004438];phosphatase activity [GO:0016791];-;endoplasmic reticulum [GO:0005783];endoplasmic reticulum-plasma membrane contact site [GO:0140268];endoplasmic reticulum membrane [GO:0005789];-;Golgi membrane [GO:0000139];integral com…
Q7ZV01	Zgc:56304	406683	g3bp2b	stress granule assembly [GO:0034063];innate immune response [GO:0045087];-	mRNA binding [GO:0003729];-	cytosol [GO:0005829];ribonucleoprotein complex [GO:1990904];cytoplasmic stress granule [GO:0010494];-	stress granule assembly [GO:0034063];innate immune response [GO:0045087];-;mRNA binding [GO:0003729];-;cytosol [GO:0005829];ribonucleoprotein complex [GO:1990904];cytoplasmic stress granule [GO:0010494];-
A2BIN5	Methylcrotonoyl-CoA carboxylase 2 (beta)		mccc2	leucine catabolic process [GO:0006552];-	ligase activity [GO:0016874];-	methylcrotonoyl-CoA carboxylase complex [GO:1905202];-;mitochondrion [GO:0005739]	leucine catabolic process [GO:0006552];-;ligase activity [GO:0016874];-;methylcrotonoyl-CoA carboxylase complex [GO:1905202];-;mitochondrion [GO:0005739]
A0A0R4IHZ5	Heterogeneous nuclear ribonucleoprotein R		hnrnpr	axon extension involved in axon guidance [GO:0048846];-	RNA binding [GO:0003723];mRNA binding [GO:0003729];-	ribonucleoprotein complex [GO:1990904];nucleus [GO:0005634];-	axon extension involved in axon guidance [GO:0048846];-;RNA binding [GO:0003723];mRNA binding [GO:0003729];-;ribonucleoprotein complex [GO:1990904];nucleus [GO:0005634];-
F1RCG7	Peptidylprolyl isomerase		fkbp4	protein peptidyl-prolyl isomerization [GO:0000413];chaperone-mediated protein folding [GO:0061077];-	peptidyl-prolyl cis-trans isomerase activity [GO:0003755];-	cytoplasm [GO:0005737];-	protein peptidyl-prolyl isomerization [GO:0000413];chaperone-mediated protein folding [GO:0061077];-;peptidyl-prolyl cis-trans isomerase activity [GO:0003755];-;cytoplasm [GO:0005737];-
Q6PC14	60S ribosomal protein L23	336812	rpl23	translation [GO:0006412];-	structural constituent of ribosome [GO:0003735];large ribosomal subunit rRNA binding [GO:0070180];-	cytosolic large ribosomal subunit [GO:0022625];-	translation [GO:0006412];-;structural constituent of ribosome [GO:0003735];large ribosomal subunit rRNA binding [GO:0070180];-;cytosolic large ribosomal subunit [GO:0022625];-
Q501Z8	Zgc:112384	553723	wbp4	RNA splicing [GO:0008380];mRNA splicing, via spliceosome [GO:0000398];-	RNA binding [GO:0003723];zinc ion binding [GO:0008270];-	precatalytic spliceosome [GO:0071011];-	RNA splicing [GO:0008380];mRNA splicing, via spliceosome [GO:0000398];-;RNA binding [GO:0003723];zinc ion binding [GO:0008270];-;precatalytic spliceosome [GO:0071011];-
A9LDD9	Glycine hydroxymethyltransferase	100144628	shmt2	folic acid metabolic process [GO:0046655];glycine biosynthetic process from serine [GO:0019264];L-serine catabolic process [GO:0006565];purine nucleobase biosynthetic process [GO:0009113];tetrahydrofolate interconversion [GO:0035999];regulation of oxidative phosphorylation [GO:0002082];tetrahydrofolate metabolic process [GO:0046653];-;one-carbon metabolic process [GO:0006730];protein homotetramer…	protein homodimerization activity [GO:0042803];mRNA 5'-UTR binding [GO:0048027];methyltransferase activity [GO:0008168];cobalt ion binding [GO:0050897];translation repressor activity, mRNA regulatory element binding [GO:0000900];zinc ion binding [GO:0008270];serine binding [GO:0070905];pyridoxal phosphate binding [GO:0030170];-;glycine hydroxymethyltransferase activity [GO:0004372]	cytosol [GO:0005829];mitochondrial matrix [GO:0005759];BRISC complex [GO:0070552];mitochondrion [GO:0005739];mitochondrial inner membrane [GO:0005743];-;cytoplasm [GO:0005737];nucleus [GO:0005634]	folic acid metabolic process [GO:0046655];glycine biosynthetic process from serine [GO:0019264];L-serine catabolic process [GO:0006565];purine nucleobase biosynthetic process [GO:0009113];tetrahydrofolate interconversion [GO:0035999];regulation of oxidative phosphorylation [GO:0002082];tetrahydrofolate metabolic process [GO:0046653];-;one-carbon metabolic process [GO:0006730];protein homotetramer…
Q7ZU52	LIM domain and actin binding 1		lima1a	negative regulation of actin filament depolymerization [GO:0030835];actin filament bundle assembly [GO:0051017];-	actin filament binding [GO:0051015];metal ion binding [GO:0046872];-	-;plasma membrane [GO:0005886];actin cytoskeleton [GO:0015629]	negative regulation of actin filament depolymerization [GO:0030835];actin filament bundle assembly [GO:0051017];-;actin filament binding [GO:0051015];metal ion binding [GO:0046872];-;-;plasma membrane [GO:0005886];actin cytoskeleton [GO:0015629]
A0A2R8QNF0	Transitional endoplasmic reticulum ATPase		vcp	cell cycle [GO:0007049];autophagy [GO:0006914];-	ATPase activity [GO:0016887];hydrolase activity [GO:0016787];ATP binding [GO:0005524];-;lipid binding [GO:0008289]	-	cell cycle [GO:0007049];autophagy [GO:0006914];-;ATPase activity [GO:0016887];hydrolase activity [GO:0016787];ATP binding [GO:0005524];-;lipid binding [GO:0008289];-
F1QYX8	Enoyl-CoA hydratase		hadhab	fatty acid beta-oxidation [GO:0006635];-	long-chain-3-hydroxyacyl-CoA dehydrogenase activity [GO:0016509];NAD+ binding [GO:0070403];enoyl-CoA hydratase activity [GO:0004300];-	mitochondrial fatty acid beta-oxidation multienzyme complex [GO:0016507];-	fatty acid beta-oxidation [GO:0006635];-;long-chain-3-hydroxyacyl-CoA dehydrogenase activity [GO:0016509];NAD+ binding [GO:0070403];enoyl-CoA hydratase activity [GO:0004300];-;mitochondrial fatty acid beta-oxidation multienzyme complex [GO:0016507];-
B8JLW8	Glutamine amidotransferase	393559	gmps	glutamine metabolic process [GO:0006541];GMP biosynthetic process [GO:0006177];-	ATP binding [GO:0005524];GMP synthase activity [GO:0003921];pyrophosphatase activity [GO:0016462];-	cytosol [GO:0005829];-	glutamine metabolic process [GO:0006541];GMP biosynthetic process [GO:0006177];-;ATP binding [GO:0005524];GMP synthase activity [GO:0003921];pyrophosphatase activity [GO:0016462];-;cytosol [GO:0005829];-
Q6NYQ1	Abcf2 protein		abcf2a	-	ATPase-coupled transmembrane transporter activity [GO:0042626];ATP binding [GO:0005524]	-	-;ATPase-coupled transmembrane transporter activity [GO:0042626];ATP binding [GO:0005524];-
Q802X1	Trk-fused protein		tfg	endoplasmic reticulum to Golgi vesicle-mediated transport [GO:0006888];COPII vesicle coating [GO:0048208];-	identical protein binding [GO:0042802];-	endoplasmic reticulum exit site [GO:0070971];-	endoplasmic reticulum to Golgi vesicle-mediated transport [GO:0006888];COPII vesicle coating [GO:0048208];-;identical protein binding [GO:0042802];-;endoplasmic reticulum exit site [GO:0070971];-
Q6NXD1	Pyruvate kinase		pkma	glycolytic process [GO:0006096];cellular response to insulin stimulus [GO:0032869];-	potassium ion binding [GO:0030955];ATP binding [GO:0005524];kinase activity [GO:0016301];-;magnesium ion binding [GO:0000287];pyruvate kinase activity [GO:0004743]	cytoplasm [GO:0005737];-	glycolytic process [GO:0006096];cellular response to insulin stimulus [GO:0032869];-;potassium ion binding [GO:0030955];ATP binding [GO:0005524];kinase activity [GO:0016301];-;magnesium ion binding [GO:0000287];pyruvate kinase activity [GO:0004743];cytoplasm [GO:0005737];-
Q7ZVU2	DNA polymerase delta subunit 2		pold2	DNA strand elongation involved in DNA replication [GO:0006271];DNA repair [GO:0006281];-	DNA binding [GO:0003677];-	DNA polymerase complex [GO:0042575];delta DNA polymerase complex [GO:0043625];-	DNA strand elongation involved in DNA replication [GO:0006271];DNA repair [GO:0006281];-;DNA binding [GO:0003677];-;DNA polymerase complex [GO:0042575];delta DNA polymerase complex [GO:0043625];-
F1QBM2	Programmed cell death protein 4	406261	pdcd4a	negative regulation of transcription, DNA-templated [GO:0045892];-	-	cytosol [GO:0005829];nucleus [GO:0005634];-	negative regulation of transcription, DNA-templated [GO:0045892];-;-;cytosol [GO:0005829];nucleus [GO:0005634];-
Q5RKQ3	Zgc:101598	493616	fubp3	regulation of transcription, DNA-templated [GO:0006355];-	RNA binding [GO:0003723];-	nucleus [GO:0005634];-	regulation of transcription, DNA-templated [GO:0006355];-;RNA binding [GO:0003723];-;nucleus [GO:0005634];-
B0S6F2	Myosin IF	565345	myo1f	actin filament organization [GO:0007015];vesicle transport along actin filament [GO:0030050];-	microfilament motor activity [GO:0000146];ATP binding [GO:0005524];actin filament binding [GO:0051015];-;actin-dependent ATPase activity [GO:0030898]	-;vesicle [GO:0031982];actin cytoskeleton [GO:0015629];plasma membrane [GO:0005886];myosin complex [GO:0016459];microvillus [GO:0005902];cytoplasm [GO:0005737]	actin filament organization [GO:0007015];vesicle transport along actin filament [GO:0030050];-;microfilament motor activity [GO:0000146];ATP binding [GO:0005524];actin filament binding [GO:0051015];-;actin-dependent ATPase activity [GO:0030898];-;vesicle [GO:0031982];actin cytoskeleton [GO:0015629];plasma membrane [GO:0005886];myosin complex [GO:0016459];microvillus [GO:0005902];cytoplasm [GO:000…
E7EYR2	Chromatin assembly factor 1, subunit B	406285	chaf1b	embryonic organ development [GO:0048568];mitotic cell cycle [GO:0000278];-;nucleosome assembly [GO:0006334];retina development in camera-type eye [GO:0060041]	-	nucleus [GO:0005634];CAF-1 complex [GO:0033186];-	embryonic organ development [GO:0048568];mitotic cell cycle [GO:0000278];-;nucleosome assembly [GO:0006334];retina development in camera-type eye [GO:0060041];-;nucleus [GO:0005634];CAF-1 complex [GO:0033186];-
F8W4G8	Fragile X mental retardation, autosomal homolog 1		fxr1	heart development [GO:0007507];muscle fiber development [GO:0048747];negative regulation of translation [GO:0017148];regulation of mRNA stability [GO:0043488];positive regulation of response to DNA damage stimulus [GO:2001022];positive regulation of translation [GO:0045727];regulation of filopodium assembly [GO:0051489];skeletal muscle tissue development [GO:0007519];-;regulation of alternative m…	mRNA 3'-UTR binding [GO:0003730];protein homodimerization activity [GO:0042803];translation regulator activity [GO:0045182];-	growth cone [GO:0030426];neuronal cell body [GO:0043025];postsynaptic density [GO:0014069];dendritic spine neck [GO:0044326];dendritic filopodium [GO:1902737];dendritic spine [GO:0043197];presynapse [GO:0098793];-;membrane [GO:0016020];axon [GO:0030424];cytoplasmic ribonucleoprotein granule [GO:0036464];nucleus [GO:0005634];polysome [GO:0005844]	heart development [GO:0007507];muscle fiber development [GO:0048747];negative regulation of translation [GO:0017148];regulation of mRNA stability [GO:0043488];positive regulation of response to DNA damage stimulus [GO:2001022];positive regulation of translation [GO:0045727];regulation of filopodium assembly [GO:0051489];skeletal muscle tissue development [GO:0007519];-;regulation of alternative m…
Q7ZW82	Guanine nucleotide-binding protein (G protein), alpha-inhibiting activity polypeptide a	323509	gnaia	adenylate cyclase-modulating G protein-coupled receptor signaling pathway [GO:0007188];-	-;G-protein beta/gamma-subunit complex binding [GO:0031683];G protein-coupled receptor binding [GO:0001664];GTPase activity [GO:0003924];G protein-coupled serotonin receptor binding [GO:0031821];GTP binding [GO:0005525]	heterotrimeric G-protein complex [GO:0005834];-	adenylate cyclase-modulating G protein-coupled receptor signaling pathway [GO:0007188];-;-;G-protein beta/gamma-subunit complex binding [GO:0031683];G protein-coupled receptor binding [GO:0001664];GTPase activity [GO:0003924];G protein-coupled serotonin receptor binding [GO:0031821];GTP binding [GO:0005525];heterotrimeric G-protein complex [GO:0005834];-
B8JHR9	Karyopherin (importin) beta 3	569455	kpnb3	protein import into nucleus [GO:0006606];-	nuclear localization sequence binding [GO:0008139];nuclear import signal receptor activity [GO:0061608];-	cytoplasm [GO:0005737];nucleus [GO:0005634];-	protein import into nucleus [GO:0006606];-;nuclear localization sequence binding [GO:0008139];nuclear import signal receptor activity [GO:0061608];-;cytoplasm [GO:0005737];nucleus [GO:0005634];-
A0A2U3TVF3	Poly(U)-binding-splicing factor PUF60-B		puf60b	regulation of alternative mRNA splicing, via spliceosome [GO:0000381];RNA splicing [GO:0008380];mRNA processing [GO:0006397];-	RNA binding [GO:0003723];-	nucleus [GO:0005634];-	regulation of alternative mRNA splicing, via spliceosome [GO:0000381];RNA splicing [GO:0008380];mRNA processing [GO:0006397];-;RNA binding [GO:0003723];-;nucleus [GO:0005634];-
A0A0B4J1A6	IGF-II mRNA-binding protein 1	558182	igf2bp1	mRNA transport [GO:0051028];-	RNA binding [GO:0003723];-	growth cone [GO:0030426];lamellipodium [GO:0030027];perinuclear region of cytoplasm [GO:0048471];-;filopodium [GO:0030175];nucleus [GO:0005634]	mRNA transport [GO:0051028];-;RNA binding [GO:0003723];-;growth cone [GO:0030426];lamellipodium [GO:0030027];perinuclear region of cytoplasm [GO:0048471];-;filopodium [GO:0030175];nucleus [GO:0005634]
A0A140LH30	Dynamin-1-like protein	393896	dnm1l	mitochondrial fission [GO:0000266];rhythmic process [GO:0048511];peroxisome fission [GO:0016559];-	GTPase activity [GO:0003924];GTP binding [GO:0005525];lipid binding [GO:0008289];-	cytosol [GO:0005829];Golgi apparatus [GO:0005794];clathrin-coated pit [GO:0005905];mitochondrial outer membrane [GO:0005741];peroxisome [GO:0005777];-;synaptic vesicle membrane [GO:0030672]	mitochondrial fission [GO:0000266];rhythmic process [GO:0048511];peroxisome fission [GO:0016559];-;GTPase activity [GO:0003924];GTP binding [GO:0005525];lipid binding [GO:0008289];-;cytosol [GO:0005829];Golgi apparatus [GO:0005794];clathrin-coated pit [GO:0005905];mitochondrial outer membrane [GO:0005741];peroxisome [GO:0005777];-;synaptic vesicle membrane [GO:0030672]
Q6NWF6	Keratin, type II cytoskeletal 8	797433	krt8	-	-	cytoplasm [GO:0005737];nuclear matrix [GO:0016363];nucleoplasm [GO:0005654];keratin filament [GO:0045095]	-;-;cytoplasm [GO:0005737];nuclear matrix [GO:0016363];nucleoplasm [GO:0005654];keratin filament [GO:0045095]
E7EYC1	Transcription factor CP2	100001906	tfcp2	regulation of transcription by RNA polymerase II [GO:0006357];-	DNA-binding transcription activator activity, RNA polymerase II-specific [GO:0001228];RNA polymerase II cis-regulatory region sequence-specific DNA binding [GO:0000978];-	nucleus [GO:0005634];-	regulation of transcription by RNA polymerase II [GO:0006357];-;DNA-binding transcription activator activity, RNA polymerase II-specific [GO:0001228];RNA polymerase II cis-regulatory region sequence-specific DNA binding [GO:0000978];-;nucleus [GO:0005634];-
F1QG78	Phosphatidylinositol-3-phosphatase SAC1-B		sacm1lb	-	phosphatase activity [GO:0016791];-	integral component of membrane [GO:0016021];-	-;phosphatase activity [GO:0016791];-;integral component of membrane [GO:0016021];-
Q6P0U6	DnaJ (Hsp40) homolog, subfamily C, member 3	322544	dnajc3a	protein folding in endoplasmic reticulum [GO:0034975];-	misfolded protein binding [GO:0051787];chaperone binding [GO:0051087];-	endoplasmic reticulum [GO:0005783];-	protein folding in endoplasmic reticulum [GO:0034975];-;misfolded protein binding [GO:0051787];chaperone binding [GO:0051087];-;endoplasmic reticulum [GO:0005783];-
Q6NVI6	CCT-epsilon	322258	cct5	protein folding [GO:0006457];skeletal muscle thin filament assembly [GO:0030240];-	ATPase activity [GO:0016887];ATP binding [GO:0005524];unfolded protein binding [GO:0051082];-	chaperonin-containing T-complex [GO:0005832];-	protein folding [GO:0006457];skeletal muscle thin filament assembly [GO:0030240];-;ATPase activity [GO:0016887];ATP binding [GO:0005524];unfolded protein binding [GO:0051082];-;chaperonin-containing T-complex [GO:0005832];-
B8JIP2	DNA primase large subunit	407653	prim2	DNA replication, synthesis of RNA primer [GO:0006269];-	metal ion binding [GO:0046872];DNA binding [GO:0003677];4 iron, 4 sulfur cluster binding [GO:0051539];-	alpha DNA polymerase [GO:0005658];-	DNA replication, synthesis of RNA primer [GO:0006269];-;metal ion binding [GO:0046872];DNA binding [GO:0003677];4 iron, 4 sulfur cluster binding [GO:0051539];-;alpha DNA polymerase [GO:0005658];-
A1A5H8	Tyrosine-protein kinase yes	407620	yes1	convergent extension involved in gastrulation [GO:0060027];innate immune response [GO:0045087];cell differentiation [GO:0030154];adherens junction maintenance [GO:0034334];protein autophosphorylation [GO:0046777];-;transmembrane receptor protein tyrosine kinase signaling pathway [GO:0007169];regulation of protein kinase activity [GO:0045859]	ATP binding [GO:0005524];signaling receptor binding [GO:0005102];protein tyrosine kinase activity [GO:0004713];-;transmembrane receptor protein tyrosine kinase activity [GO:0004714];non-membrane spanning protein tyrosine kinase activity [GO:0004715]	cytosol [GO:0005829];microtubule organizing center [GO:0005815];extrinsic component of cytoplasmic side of plasma membrane [GO:0031234];-	convergent extension involved in gastrulation [GO:0060027];innate immune response [GO:0045087];cell differentiation [GO:0030154];adherens junction maintenance [GO:0034334];protein autophosphorylation [GO:0046777];-;transmembrane receptor protein tyrosine kinase signaling pathway [GO:0007169];regulation of protein kinase activity [GO:0045859];ATP binding [GO:0005524];signaling receptor binding [GO…
Q08BP8	Origin recognition complex subunit 2	768161	orc2	DNA replication [GO:0006260];-	DNA replication origin binding [GO:0003688];-	nuclear origin of replication recognition complex [GO:0005664];-	DNA replication [GO:0006260];-;DNA replication origin binding [GO:0003688];-;nuclear origin of replication recognition complex [GO:0005664];-
A0A2R8QJ78	Very low-density lipoprotein receptor		vldlr	cholesterol metabolic process [GO:0008203];lipid transport [GO:0006869];-	calcium ion binding [GO:0005509];very-low-density lipoprotein particle receptor activity [GO:0030229];-	-;clathrin-coated pit [GO:0005905];integral component of membrane [GO:0016021];very-low-density lipoprotein particle [GO:0034361]	cholesterol metabolic process [GO:0008203];lipid transport [GO:0006869];-;calcium ion binding [GO:0005509];very-low-density lipoprotein particle receptor activity [GO:0030229];-;-;clathrin-coated pit [GO:0005905];integral component of membrane [GO:0016021];very-low-density lipoprotein particle [GO:0034361]
Q08BV5	RAN GTPase-activating protein 1a	767677	rangap1a	signal transduction [GO:0007165];positive regulation of GTPase activity [GO:0043547];-	GTPase activator activity [GO:0005096];-	-	signal transduction [GO:0007165];positive regulation of GTPase activity [GO:0043547];-;GTPase activator activity [GO:0005096];-;-
Q6NW66	GATA zinc finger domain containing 2A	405852	gatad2ab	negative regulation of transcription by RNA polymerase II [GO:0000122];-	sequence-specific DNA binding [GO:0043565];zinc ion binding [GO:0008270];-	-;NuRD complex [GO:0016581]	negative regulation of transcription by RNA polymerase II [GO:0000122];-;sequence-specific DNA binding [GO:0043565];zinc ion binding [GO:0008270];-;-;NuRD complex [GO:0016581]
A0JMN7	Zgc:154064 protein		spats2	-	-	cytoplasm [GO:0005737]	-;-;cytoplasm [GO:0005737]
Q7SXM2	Phospholipase A2-activating protein	324855	plaa	proteasome-mediated ubiquitin-dependent protein catabolic process [GO:0043161];ubiquitin recycling [GO:0010992];-	ubiquitin binding [GO:0043130];-	cytoplasm [GO:0005737];nucleus [GO:0005634];-	proteasome-mediated ubiquitin-dependent protein catabolic process [GO:0043161];ubiquitin recycling [GO:0010992];-;ubiquitin binding [GO:0043130];-;cytoplasm [GO:0005737];nucleus [GO:0005634];-
A0A0R4IW61	Poly(A)-specific ribonuclease PARN	791461	parn	mRNA catabolic process [GO:0006402];-	metal ion binding [GO:0046872];poly(A)-specific ribonuclease activity [GO:0004535];RNA binding [GO:0003723];-	cytoplasm [GO:0005737];nucleus [GO:0005634];-	mRNA catabolic process [GO:0006402];-;metal ion binding [GO:0046872];poly(A)-specific ribonuclease activity [GO:0004535];RNA binding [GO:0003723];-;cytoplasm [GO:0005737];nucleus [GO:0005634];-
B8JLK7	Zinc finger CCCH domain-containing protein 15		zc3h15	-	metal ion binding [GO:0046872]	-	-;metal ion binding [GO:0046872];-
A1L1S8	Zgc:158312	567913	mogs	protein N-linked glycosylation [GO:0006487];oligosaccharide metabolic process [GO:0009311];-	mannosyl-oligosaccharide glucosidase activity [GO:0004573];-	integral component of membrane [GO:0016021];endoplasmic reticulum membrane [GO:0005789];-	protein N-linked glycosylation [GO:0006487];oligosaccharide metabolic process [GO:0009311];-;mannosyl-oligosaccharide glucosidase activity [GO:0004573];-;integral component of membrane [GO:0016021];endoplasmic reticulum membrane [GO:0005789];-
A0A0R4IGN3	Protein disulfide-isomerase		pdia3	protein folding [GO:0006457];response to endoplasmic reticulum stress [GO:0034976];-	protein disulfide isomerase activity [GO:0003756];-	cell surface [GO:0009986];endoplasmic reticulum [GO:0005783];endoplasmic reticulum lumen [GO:0005788];-	protein folding [GO:0006457];response to endoplasmic reticulum stress [GO:0034976];-;protein disulfide isomerase activity [GO:0003756];-;cell surface [GO:0009986];endoplasmic reticulum [GO:0005783];endoplasmic reticulum lumen [GO:0005788];-
B3DHD5	Si:ch211-188c16.1	562677	si:ch211-188c16.1	T cell receptor signaling pathway [GO:0050852];integrin-mediated signaling pathway [GO:0007229];protein localization to plasma membrane [GO:0072659];-;immune response [GO:0006955]	-	-;plasma membrane [GO:0005886];actin cytoskeleton [GO:0015629]	T cell receptor signaling pathway [GO:0050852];integrin-mediated signaling pathway [GO:0007229];protein localization to plasma membrane [GO:0072659];-;immune response [GO:0006955];-;-;plasma membrane [GO:0005886];actin cytoskeleton [GO:0015629]
A0A0R4IM99	Tropomyosin 2 (beta)	415209	tpm2	actin filament organization [GO:0007015];muscle contraction [GO:0006936];-	actin filament binding [GO:0051015];-	actin filament [GO:0005884];-;striated muscle thin filament [GO:0005865]	actin filament organization [GO:0007015];muscle contraction [GO:0006936];-;actin filament binding [GO:0051015];-;actin filament [GO:0005884];-;striated muscle thin filament [GO:0005865]
Q7SXD7	Zgc:66419	394086	hook2	cytoplasmic microtubule organization [GO:0031122];cytoskeleton-dependent intracellular transport [GO:0030705];-	microtubule binding [GO:0008017];dynein light intermediate chain binding [GO:0051959];-	cytoplasm [GO:0005737];centrosome [GO:0005813];-	cytoplasmic microtubule organization [GO:0031122];cytoskeleton-dependent intracellular transport [GO:0030705];-;microtubule binding [GO:0008017];dynein light intermediate chain binding [GO:0051959];-;cytoplasm [GO:0005737];centrosome [GO:0005813];-
A0A2R8QMV9	Signal recognition particle subunit SRP68		srp68	SRP-dependent cotranslational protein targeting to membrane [GO:0006614];-	endoplasmic reticulum signal peptide binding [GO:0030942];7S RNA binding [GO:0008312];signal recognition particle binding [GO:0005047];-	signal recognition particle, endoplasmic reticulum targeting [GO:0005786];-	SRP-dependent cotranslational protein targeting to membrane [GO:0006614];-;endoplasmic reticulum signal peptide binding [GO:0030942];7S RNA binding [GO:0008312];signal recognition particle binding [GO:0005047];-;signal recognition particle, endoplasmic reticulum targeting [GO:0005786];-
A0A2R8QJF6	Un-named hu7910		unm_hu7910	peptidyl-aspartic acid hydroxylation [GO:0042264];-	peptide-aspartate beta-dioxygenase activity [GO:0004597];-	endoplasmic reticulum [GO:0005783];integral component of membrane [GO:0016021];-	peptidyl-aspartic acid hydroxylation [GO:0042264];-;peptide-aspartate beta-dioxygenase activity [GO:0004597];-;endoplasmic reticulum [GO:0005783];integral component of membrane [GO:0016021];-
B8A609	RNA helicase	100136871	ddx43	-	RNA binding [GO:0003723];RNA helicase activity [GO:0003724];ATP binding [GO:0005524];-	nucleus [GO:0005634];-	-;RNA binding [GO:0003723];RNA helicase activity [GO:0003724];ATP binding [GO:0005524];-;nucleus [GO:0005634];-
A0A2R8Q0U0	Si:dkey-108k21.21	100332815	si:dkey-108k21.21	nucleosome positioning [GO:0016584];negative regulation of DNA recombination [GO:0045910];negative regulation of chromatin silencing [GO:0031936];chromosome condensation [GO:0030261];-;nucleosome assembly [GO:0006334]	double-stranded DNA binding [GO:0003690];nucleosomal DNA binding [GO:0031492];-	-;nucleus [GO:0005634];nucleosome [GO:0000786]	nucleosome positioning [GO:0016584];negative regulation of DNA recombination [GO:0045910];negative regulation of chromatin silencing [GO:0031936];chromosome condensation [GO:0030261];-;nucleosome assembly [GO:0006334];double-stranded DNA binding [GO:0003690];nucleosomal DNA binding [GO:0031492];-;-;nucleus [GO:0005634];nucleosome [GO:0000786]
Q6NWJ4	DnaJ homolog subfamily C member 2	403080	dnajc2	positive regulation of transcription, DNA-templated [GO:0045893];'de novo' cotranslational protein folding [GO:0051083];regulation of translational fidelity [GO:0006450];-;chromatin organization [GO:0006325]	-;histone binding [GO:0042393];ribosome binding [GO:0043022];ubiquitin modification-dependent histone binding [GO:0061649];Hsp70 protein binding [GO:0030544];chromatin binding [GO:0003682]	cytosol [GO:0005829];nucleus [GO:0005634];-	positive regulation of transcription, DNA-templated [GO:0045893];'de novo' cotranslational protein folding [GO:0051083];regulation of translational fidelity [GO:0006450];-;chromatin organization [GO:0006325];-;histone binding [GO:0042393];ribosome binding [GO:0043022];ubiquitin modification-dependent histone binding [GO:0061649];Hsp70 protein binding [GO:0030544];chromatin binding [GO:0003682];cy…
Q1LXD4	Histone-binding protein RBBP4		rbbp4	-	-	nucleus [GO:0005634]	-;-;nucleus [GO:0005634]
X1WEE6	Family with sequence similarity 98 member A	559900	fam98a	-	-	tRNA-splicing ligase complex [GO:0072669]	-;-;tRNA-splicing ligase complex [GO:0072669]
A0A2R8RR55	Uncharacterized protein			protein ubiquitination [GO:0016567];modification-dependent protein catabolic process [GO:0019941];-	protein tag [GO:0031386];ubiquitin protein ligase binding [GO:0031625];-	cytoplasm [GO:0005737];nucleus [GO:0005634];-	protein ubiquitination [GO:0016567];modification-dependent protein catabolic process [GO:0019941];-;protein tag [GO:0031386];ubiquitin protein ligase binding [GO:0031625];-;cytoplasm [GO:0005737];nucleus [GO:0005634];-
A0A2R8QJH1	Metadherin a	368910	mtdha	positive regulation of angiogenesis [GO:0045766];regulation of transcription by RNA polymerase II [GO:0006357];negative regulation of apoptotic process [GO:0043066];positive regulation of I-kappaB kinase/NF-kappaB signaling [GO:0043123];-	transcription coregulator activity [GO:0003712];-	nucleus [GO:0005634];integral component of membrane [GO:0016021];-	positive regulation of angiogenesis [GO:0045766];regulation of transcription by RNA polymerase II [GO:0006357];negative regulation of apoptotic process [GO:0043066];positive regulation of I-kappaB kinase/NF-kappaB signaling [GO:0043123];-;transcription coregulator activity [GO:0003712];-;nucleus [GO:0005634];integral component of membrane [GO:0016021];-
A7MBY2	Zgc:171753 protein	560127	alyref	-	RNA binding [GO:0003723]	-	-;RNA binding [GO:0003723];-
A0A2R8QBC2	Si:dkeyp-34c12.1	570187	si:dkeyp-34c12.1	-	-	-	-
A0A2R8QFD1	Scavenger receptor class B, member 1		scarb1	cholesterol import [GO:0070508];cholesterol efflux [GO:0033344];plasma lipoprotein particle clearance [GO:0034381];-;recognition of apoptotic cell [GO:0043654]	scavenger receptor activity [GO:0005044];lipid binding [GO:0008289];low-density lipoprotein particle binding [GO:0030169];-	caveola [GO:0005901];plasma membrane [GO:0005886];-;cytoplasm [GO:0005737];integral component of membrane [GO:0016021]	cholesterol import [GO:0070508];cholesterol efflux [GO:0033344];plasma lipoprotein particle clearance [GO:0034381];-;recognition of apoptotic cell [GO:0043654];scavenger receptor activity [GO:0005044];lipid binding [GO:0008289];low-density lipoprotein particle binding [GO:0030169];-;caveola [GO:0005901];plasma membrane [GO:0005886];-;cytoplasm [GO:0005737];integral component of membrane [GO:00160…
Q7ZVC1	Zgc:56116	393165	pdlim5b	muscle structure development [GO:0061061];actin cytoskeleton organization [GO:0030036];heart development [GO:0007507];-	metal ion binding [GO:0046872];muscle alpha-actinin binding [GO:0051371];actin binding [GO:0003779];-	Z disc [GO:0030018];adherens junction [GO:0005912];filamentous actin [GO:0031941];-;stress fiber [GO:0001725]	muscle structure development [GO:0061061];actin cytoskeleton organization [GO:0030036];heart development [GO:0007507];-;metal ion binding [GO:0046872];muscle alpha-actinin binding [GO:0051371];actin binding [GO:0003779];-;Z disc [GO:0030018];adherens junction [GO:0005912];filamentous actin [GO:0031941];-;stress fiber [GO:0001725]
E7FE23	RUN and FYVE domain-containing 1	100330077	rufy1	protein transport [GO:0015031];regulation of endocytosis [GO:0030100];-	metal ion binding [GO:0046872];-	cytoplasm [GO:0005737];-	protein transport [GO:0015031];regulation of endocytosis [GO:0030100];-;metal ion binding [GO:0046872];-;cytoplasm [GO:0005737];-
A8E590	RNA helicase		eif4a1b	cytoplasmic translational initiation [GO:0002183];-	translation initiation factor activity [GO:0003743];hydrolase activity [GO:0016787];ATP binding [GO:0005524];-;RNA helicase activity [GO:0003724]	-	cytoplasmic translational initiation [GO:0002183];-;translation initiation factor activity [GO:0003743];hydrolase activity [GO:0016787];ATP binding [GO:0005524];-;RNA helicase activity [GO:0003724];-
F1QRM9	Aminopeptidase		npepps	peptide catabolic process [GO:0043171];proteolysis [GO:0006508];-	metalloaminopeptidase activity [GO:0070006];aminopeptidase activity [GO:0004177];zinc ion binding [GO:0008270];peptide binding [GO:0042277];-	cytoplasm [GO:0005737];-	peptide catabolic process [GO:0043171];proteolysis [GO:0006508];-;metalloaminopeptidase activity [GO:0070006];aminopeptidase activity [GO:0004177];zinc ion binding [GO:0008270];peptide binding [GO:0042277];-;cytoplasm [GO:0005737];-
Q7ZV77	Proteasome subunit alpha type	326687	psma4	proteasomal ubiquitin-independent protein catabolic process [GO:0010499];proteasome-mediated ubiquitin-dependent protein catabolic process [GO:0043161];-	endopeptidase activity [GO:0004175];threonine-type endopeptidase activity [GO:0004298];-	proteasome core complex, alpha-subunit complex [GO:0019773];proteasome core complex [GO:0005839];-;cytoplasm [GO:0005737];nucleus [GO:0005634]	proteasomal ubiquitin-independent protein catabolic process [GO:0010499];proteasome-mediated ubiquitin-dependent protein catabolic process [GO:0043161];-;endopeptidase activity [GO:0004175];threonine-type endopeptidase activity [GO:0004298];-;proteasome core complex, alpha-subunit complex [GO:0019773];proteasome core complex [GO:0005839];-;cytoplasm [GO:0005737];nucleus [GO:0005634]
A1L230	Zgc:158614	791218	aifm4	-	flavin adenine dinucleotide binding [GO:0050660];metal ion binding [GO:0046872];2 iron, 2 sulfur cluster binding [GO:0051537];oxidoreductase activity [GO:0016491]	-	-;flavin adenine dinucleotide binding [GO:0050660];metal ion binding [GO:0046872];2 iron, 2 sulfur cluster binding [GO:0051537];oxidoreductase activity [GO:0016491];-
Q6PHK7	26S proteasome non-ATPase regulatory subunit 2	393518	psmd2	regulation of protein catabolic process [GO:0042176];retina development in camera-type eye [GO:0060041];-	enzyme regulator activity [GO:0030234];-	proteasome regulatory particle, base subcomplex [GO:0008540];-	regulation of protein catabolic process [GO:0042176];retina development in camera-type eye [GO:0060041];-;enzyme regulator activity [GO:0030234];-;proteasome regulatory particle, base subcomplex [GO:0008540];-
A2AWA1	RNA helicase	325550	ddx39aa	mRNA export from nucleus [GO:0006406];mRNA splicing, via spliceosome [GO:0000398];-	RNA binding [GO:0003723];RNA helicase activity [GO:0003724];-;ATP binding [GO:0005524]	-	mRNA export from nucleus [GO:0006406];mRNA splicing, via spliceosome [GO:0000398];-;RNA binding [GO:0003723];RNA helicase activity [GO:0003724];-;ATP binding [GO:0005524];-
A0A2R8RYD3	Cytospin-A		specc1lb	cell cycle [GO:0007049];cell division [GO:0051301];actin cytoskeleton organization [GO:0030036];cranial skeletal system development [GO:1904888];-;frontonasal suture morphogenesis [GO:0097095]	-	spindle [GO:0005819];microtubule organizing center [GO:0005815];filamentous actin [GO:0031941];-;cytoplasm [GO:0005737];gap junction [GO:0005921]	cell cycle [GO:0007049];cell division [GO:0051301];actin cytoskeleton organization [GO:0030036];cranial skeletal system development [GO:1904888];-;frontonasal suture morphogenesis [GO:0097095];-;spindle [GO:0005819];microtubule organizing center [GO:0005815];filamentous actin [GO:0031941];-;cytoplasm [GO:0005737];gap junction [GO:0005921]
A7MC03	LOC566408 protein		ccdc50a	-	-	-	-
Q6PGW8	Arginyl-tRNA synthetase	393589	rars2	mitochondrial translation [GO:0032543];arginyl-tRNA aminoacylation [GO:0006420];brain morphogenesis [GO:0048854];-	arginine-tRNA ligase activity [GO:0004814];ATP binding [GO:0005524];-	-;mitochondrion [GO:0005739]	mitochondrial translation [GO:0032543];arginyl-tRNA aminoacylation [GO:0006420];brain morphogenesis [GO:0048854];-;arginine-tRNA ligase activity [GO:0004814];ATP binding [GO:0005524];-;-;mitochondrion [GO:0005739]
B3DGZ4	Cttn protein		cttn	actin filament polymerization [GO:0030041];regulation of actin filament polymerization [GO:0030833];-	actin filament binding [GO:0051015];-	lamellipodium [GO:0030027];plasma membrane [GO:0005886];-;cortical actin cytoskeleton [GO:0030864];site of polarized growth [GO:0030427]	actin filament polymerization [GO:0030041];regulation of actin filament polymerization [GO:0030833];-;actin filament binding [GO:0051015];-;lamellipodium [GO:0030027];plasma membrane [GO:0005886];-;cortical actin cytoskeleton [GO:0030864];site of polarized growth [GO:0030427]
A4VCF7	Ligand of numb-protein X 2b	564464	lnx2b	exocrine pancreas development [GO:0031017];protein ubiquitination [GO:0016567];protein K48-linked ubiquitination [GO:0070936];-	ubiquitin-protein transferase activity [GO:0004842];metal ion binding [GO:0046872];-	-	exocrine pancreas development [GO:0031017];protein ubiquitination [GO:0016567];protein K48-linked ubiquitination [GO:0070936];-;ubiquitin-protein transferase activity [GO:0004842];metal ion binding [GO:0046872];-;-
E7F3N4	Marker of proliferation Ki-67	564521	mki67	cell cycle [GO:0007049];-	-	nucleus [GO:0005634];-	cell cycle [GO:0007049];-;-;nucleus [GO:0005634];-
Q7ZUX1	DNA-directed RNA polymerase III subunit RPC3	393201	polr3c	transcription, DNA-templated [GO:0006351];-	DNA-directed 5'-3' RNA polymerase activity [GO:0003899];single-stranded DNA binding [GO:0003697];-	RNA polymerase III complex [GO:0005666];-	transcription, DNA-templated [GO:0006351];-;DNA-directed 5'-3' RNA polymerase activity [GO:0003899];single-stranded DNA binding [GO:0003697];-;RNA polymerase III complex [GO:0005666];-
A8KB78	40S ribosomal protein S23	100000341	rps23	translation [GO:0006412];-	structural constituent of ribosome [GO:0003735];-	-;cytosolic small ribosomal subunit [GO:0022627];ribosome [GO:0005840]	translation [GO:0006412];-;structural constituent of ribosome [GO:0003735];-;-;cytosolic small ribosomal subunit [GO:0022627];ribosome [GO:0005840]
Q6TNU7	Origin recognition complex subunit 3		orc3	DNA replication initiation [GO:0006270];pre-replicative complex assembly involved in nuclear cell cycle DNA replication [GO:0006267];-	DNA replication origin binding [GO:0003688];-	DNA replication preinitiation complex [GO:0031261];nuclear origin of replication recognition complex [GO:0005664];nuclear pre-replicative complex [GO:0005656];-	DNA replication initiation [GO:0006270];pre-replicative complex assembly involved in nuclear cell cycle DNA replication [GO:0006267];-;DNA replication origin binding [GO:0003688];-;DNA replication preinitiation complex [GO:0031261];nuclear origin of replication recognition complex [GO:0005664];nuclear pre-replicative complex [GO:0005656];-
Q6TNR9	Phosphoglycerate mutase		pgam1l	glycolytic process [GO:0006096];-	phosphoglycerate mutase activity [GO:0004619];-;bisphosphoglycerate mutase activity [GO:0004082];hydrolase activity [GO:0016787]	-	glycolytic process [GO:0006096];-;phosphoglycerate mutase activity [GO:0004619];-;bisphosphoglycerate mutase activity [GO:0004082];hydrolase activity [GO:0016787];-
A0A2R8PXU7	SET domain-containing protein		LOC101883274	-	-	-	-
F1Q9C7	E3 UFM1-protein ligase 1		ufl1	protein ufmylation [GO:0071569];-	UFM1 ligase activity [GO:0061666];-	-	protein ufmylation [GO:0071569];-;UFM1 ligase activity [GO:0061666];-;-
Q6NZW7	Dihydrolipoyllysine-residue succinyltransferase component of 2-oxoglutarate dehydrogenase complex, mitochondrial		dlst	tricarboxylic acid cycle [GO:0006099];heart contraction [GO:0060047];mitochondrion morphogenesis [GO:0070584];L-lysine catabolic process to acetyl-CoA via saccharopine [GO:0033512];-;ATP biosynthetic process [GO:0006754];hemopoiesis [GO:0030097]	dihydrolipoyllysine-residue succinyltransferase activity [GO:0004149];-	oxoglutarate dehydrogenase complex [GO:0045252];mitochondrial matrix [GO:0005759];-	tricarboxylic acid cycle [GO:0006099];heart contraction [GO:0060047];mitochondrion morphogenesis [GO:0070584];L-lysine catabolic process to acetyl-CoA via saccharopine [GO:0033512];-;ATP biosynthetic process [GO:0006754];hemopoiesis [GO:0030097];dihydrolipoyllysine-residue succinyltransferase activity [GO:0004149];-;oxoglutarate dehydrogenase complex [GO:0045252];mitochondrial matrix [GO:0005759]…
F8W2P6	Glycerate kinase	570678	glyctk	-	glycerate kinase activity [GO:0008887]	-	-;glycerate kinase activity [GO:0008887];-
E7F3I8	RNA helicase	321931	dhx15	-	ATP binding [GO:0005524];hydrolase activity [GO:0016787];RNA binding [GO:0003723];-;RNA helicase activity [GO:0003724]	spliceosomal complex [GO:0005681];-	-;ATP binding [GO:0005524];hydrolase activity [GO:0016787];RNA binding [GO:0003723];-;RNA helicase activity [GO:0003724];spliceosomal complex [GO:0005681];-
E7FC99	Catenin, beta 2		ctnnb2	canonical Wnt signaling pathway [GO:0060070];determination of dorsal identity [GO:0048263];cell adhesion [GO:0007155];dorsal/ventral pattern formation [GO:0009953];positive regulation of transcription by RNA polymerase II [GO:0045944];dorsal/ventral axis specification [GO:0009950];-;convergent extension [GO:0060026]	nuclear hormone receptor binding [GO:0035257];protein phosphatase binding [GO:0019903];alpha-catenin binding [GO:0045294];cadherin binding [GO:0045296];transcription coactivator activity [GO:0003713];-	-;catenin complex [GO:0016342];nucleus [GO:0005634];adherens junction [GO:0005912]	canonical Wnt signaling pathway [GO:0060070];determination of dorsal identity [GO:0048263];cell adhesion [GO:0007155];dorsal/ventral pattern formation [GO:0009953];positive regulation of transcription by RNA polymerase II [GO:0045944];dorsal/ventral axis specification [GO:0009950];-;convergent extension [GO:0060026];nuclear hormone receptor binding [GO:0035257];protein phosphatase binding [GO:001…
Q803I6	ATP-binding cassette, sub-family D (ALD), member 3a	406803	abcd3a	fatty acid beta-oxidation [GO:0006635];peroxisome organization [GO:0007031];very long-chain fatty acid catabolic process [GO:0042760];long-chain fatty acid import into peroxisome [GO:0015910];-	ATPase activity [GO:0016887];ATP binding [GO:0005524];ATPase-coupled transmembrane transporter activity [GO:0042626];-;long-chain fatty acid transporter activity [GO:0005324]	peroxisomal membrane [GO:0005778];integral component of membrane [GO:0016021];-	fatty acid beta-oxidation [GO:0006635];peroxisome organization [GO:0007031];very long-chain fatty acid catabolic process [GO:0042760];long-chain fatty acid import into peroxisome [GO:0015910];-;ATPase activity [GO:0016887];ATP binding [GO:0005524];ATPase-coupled transmembrane transporter activity [GO:0042626];-;long-chain fatty acid transporter activity [GO:0005324];peroxisomal membrane [GO:00057…
A9JTA0	Zgc:86764			microtubule cytoskeleton organization [GO:0000226];mitotic spindle midzone assembly [GO:0051256];-	microtubule binding [GO:0008017];-	cytoplasm [GO:0005737];spindle [GO:0005819];mitotic spindle midzone [GO:1990023];-	microtubule cytoskeleton organization [GO:0000226];mitotic spindle midzone assembly [GO:0051256];-;microtubule binding [GO:0008017];-;cytoplasm [GO:0005737];spindle [GO:0005819];mitotic spindle midzone [GO:1990023];-
A8KBP8	DNA polymerase epsilon subunit		pole2	DNA-dependent DNA replication [GO:0006261];error-prone translesion synthesis [GO:0042276];-	DNA binding [GO:0003677];-	epsilon DNA polymerase complex [GO:0008622];-	DNA-dependent DNA replication [GO:0006261];error-prone translesion synthesis [GO:0042276];-;DNA binding [GO:0003677];-;epsilon DNA polymerase complex [GO:0008622];-
B8A5D3	Asparagine--tRNA ligase		nars1	asparaginyl-tRNA aminoacylation [GO:0006421];-	nucleic acid binding [GO:0003676];asparagine-tRNA ligase activity [GO:0004816];-;ATP binding [GO:0005524]	-	asparaginyl-tRNA aminoacylation [GO:0006421];-;nucleic acid binding [GO:0003676];asparagine-tRNA ligase activity [GO:0004816];-;ATP binding [GO:0005524];-
F1QUB4	Tripartite motif-containing 36		trim36	regulation of cell cycle [GO:0051726];-	ubiquitin-protein transferase activity [GO:0004842];zinc ion binding [GO:0008270];-	cytoplasm [GO:0005737];cytoskeleton [GO:0005856];-	regulation of cell cycle [GO:0051726];-;ubiquitin-protein transferase activity [GO:0004842];zinc ion binding [GO:0008270];-;cytoplasm [GO:0005737];cytoskeleton [GO:0005856];-
F6P5X4	Importin 9		ipo9	protein import into nucleus [GO:0006606];-	small GTPase binding [GO:0031267];-	cytosol [GO:0005829];nuclear envelope [GO:0005635];-	protein import into nucleus [GO:0006606];-;small GTPase binding [GO:0031267];-;cytosol [GO:0005829];nuclear envelope [GO:0005635];-
Q6NUW2	Znf622 protein		znf622	ribosomal large subunit biogenesis [GO:0042273];-	nucleic acid binding [GO:0003676];zinc ion binding [GO:0008270];-	cytoplasm [GO:0005737];preribosome, large subunit precursor [GO:0030687];-	ribosomal large subunit biogenesis [GO:0042273];-;nucleic acid binding [GO:0003676];zinc ion binding [GO:0008270];-;cytoplasm [GO:0005737];preribosome, large subunit precursor [GO:0030687];-
F1QIC0	Cystathionine beta-synthase		cbsb	cysteine biosynthetic process from serine [GO:0006535];axis elongation [GO:0003401];cysteine biosynthetic process via cystathionine [GO:0019343];-;regulation of homocysteine metabolic process [GO:0050666];transsulfuration [GO:0019346];hydrogen sulfide biosynthetic process [GO:0070814]	pyridoxal phosphate binding [GO:0030170];heme binding [GO:0020037];cystathionine beta-synthase activity [GO:0004122];-	cytoplasm [GO:0005737];-	cysteine biosynthetic process from serine [GO:0006535];axis elongation [GO:0003401];cysteine biosynthetic process via cystathionine [GO:0019343];-;regulation of homocysteine metabolic process [GO:0050666];transsulfuration [GO:0019346];hydrogen sulfide biosynthetic process [GO:0070814];pyridoxal phosphate binding [GO:0030170];heme binding [GO:0020037];cystathionine beta-synthase activity [GO:00041…
F1R6T0	Metastasis-associated 1 family, member 2		mta2	fin regeneration [GO:0031101];histone deacetylation [GO:0016575];negative regulation of transcription by RNA polymerase II [GO:0000122];-	histone deacetylase binding [GO:0042826];sequence-specific DNA binding [GO:0043565];zinc ion binding [GO:0008270];transcription corepressor activity [GO:0003714];RNA polymerase II repressing transcription factor binding [GO:0001103];transcription coactivator activity [GO:0003713];-;chromatin binding [GO:0003682]	-;nucleoplasm [GO:0005654];NuRD complex [GO:0016581]	fin regeneration [GO:0031101];histone deacetylation [GO:0016575];negative regulation of transcription by RNA polymerase II [GO:0000122];-;histone deacetylase binding [GO:0042826];sequence-specific DNA binding [GO:0043565];zinc ion binding [GO:0008270];transcription corepressor activity [GO:0003714];RNA polymerase II repressing transcription factor binding [GO:0001103];transcription coactivator ac…
A0A2R8Q7H5	Actin-depolymerizing factor		gsna	barbed-end actin filament capping [GO:0051016];actin polymerization or depolymerization [GO:0008154];actin nucleation [GO:0045010];actin filament severing [GO:0051014];-;cell projection assembly [GO:0030031];central nervous system development [GO:0007417]	actin filament binding [GO:0051015];phosphatidylinositol-4,5-bisphosphate binding [GO:0005546];calcium ion binding [GO:0005509];-	extracellular space [GO:0005615];cytoplasm [GO:0005737];-;actin cytoskeleton [GO:0015629]	barbed-end actin filament capping [GO:0051016];actin polymerization or depolymerization [GO:0008154];actin nucleation [GO:0045010];actin filament severing [GO:0051014];-;cell projection assembly [GO:0030031];central nervous system development [GO:0007417];actin filament binding [GO:0051015];phosphatidylinositol-4,5-bisphosphate binding [GO:0005546];calcium ion binding [GO:0005509];-;extracellular…
F6NZ60	Glucuronokinase with putative uridyl pyrophosphorylase	569254	gkup	biosynthetic process [GO:0009058];-	-;glucuronokinase activity [GO:0047940];nucleotidyltransferase activity [GO:0016779];ATP binding [GO:0005524]	-	biosynthetic process [GO:0009058];-;-;glucuronokinase activity [GO:0047940];nucleotidyltransferase activity [GO:0016779];ATP binding [GO:0005524];-
Q6TGW7	NS1-associated protein 1		syncripl	CRD-mediated mRNA stabilization [GO:0070934];-	RNA binding [GO:0003723];mRNA 5'-UTR binding [GO:0048027];mRNA binding [GO:0003729];-	ribonucleoprotein complex [GO:1990904];-;nucleus [GO:0005634];CRD-mediated mRNA stability complex [GO:0070937]	CRD-mediated mRNA stabilization [GO:0070934];-;RNA binding [GO:0003723];mRNA 5'-UTR binding [GO:0048027];mRNA binding [GO:0003729];-;ribonucleoprotein complex [GO:1990904];-;nucleus [GO:0005634];CRD-mediated mRNA stability complex [GO:0070937]
B0UY40	COP1 E3 ubiquitin ligase		cop1	-	metal ion binding [GO:0046872];ubiquitin protein ligase activity [GO:0061630]	-	-;metal ion binding [GO:0046872];ubiquitin protein ligase activity [GO:0061630];-
F1REN0	Cullin 5a	327215	cul5a	protein ubiquitination [GO:0016567];SCF-dependent proteasomal ubiquitin-dependent protein catabolic process [GO:0031146];-	ubiquitin-protein transferase activity [GO:0004842];ubiquitin protein ligase binding [GO:0031625];-	Cul5-RING ubiquitin ligase complex [GO:0031466];cullin-RING ubiquitin ligase complex [GO:0031461];SCF ubiquitin ligase complex [GO:0019005];-	protein ubiquitination [GO:0016567];SCF-dependent proteasomal ubiquitin-dependent protein catabolic process [GO:0031146];-;ubiquitin-protein transferase activity [GO:0004842];ubiquitin protein ligase binding [GO:0031625];-;Cul5-RING ubiquitin ligase complex [GO:0031466];cullin-RING ubiquitin ligase complex [GO:0031461];SCF ubiquitin ligase complex [GO:0019005];-
Q567E0	MAD2 mitotic arrest deficient-like 1 (Yeast)	550434	mad2l1	mitotic spindle assembly checkpoint [GO:0007094];-	-	kinetochore [GO:0000776];cytoplasm [GO:0005737];nucleoplasm [GO:0005654];-	mitotic spindle assembly checkpoint [GO:0007094];-;-;kinetochore [GO:0000776];cytoplasm [GO:0005737];nucleoplasm [GO:0005654];-
A0A2R8QJ29	Myosin, light chain 6, alkali, smooth muscle and non-muscle		myl6	-	calcium ion binding [GO:0005509]	-	-;calcium ion binding [GO:0005509];-
Q7ZUE3	Fusion (Involved in t(1216) in malignant liposarcoma)		fus	regulation of transcription, DNA-templated [GO:0006355];-	RNA binding [GO:0003723];-	nucleus [GO:0005634];-	regulation of transcription, DNA-templated [GO:0006355];-;RNA binding [GO:0003723];-;nucleus [GO:0005634];-
B8JLK6	Myosin IHb		myo1hb	actin filament organization [GO:0007015];vesicle transport along actin filament [GO:0030050];cranial skeletal system development [GO:1904888];-	microfilament motor activity [GO:0000146];ATP binding [GO:0005524];actin filament binding [GO:0051015];-;actin-dependent ATPase activity [GO:0030898]	-;vesicle [GO:0031982];actin cytoskeleton [GO:0015629];plasma membrane [GO:0005886];myosin complex [GO:0016459];microvillus [GO:0005902];cytoplasm [GO:0005737]	actin filament organization [GO:0007015];vesicle transport along actin filament [GO:0030050];cranial skeletal system development [GO:1904888];-;microfilament motor activity [GO:0000146];ATP binding [GO:0005524];actin filament binding [GO:0051015];-;actin-dependent ATPase activity [GO:0030898];-;vesicle [GO:0031982];actin cytoskeleton [GO:0015629];plasma membrane [GO:0005886];myosin complex [GO:00…
Q3S344	Glutamine--fructose-6-phosphate transaminase (isomerizing)	567861	gfpt1	embryonic viscerocranium morphogenesis [GO:0048703];UDP-N-acetylglucosamine biosynthetic process [GO:0006048];protein N-linked glycosylation [GO:0006487];chondrocyte development [GO:0002063];neuromuscular junction development [GO:0007528];UDP-N-acetylglucosamine metabolic process [GO:0006047];melanocyte differentiation [GO:0030318];fructose 6-phosphate metabolic process [GO:0006002];skeletal musc…	carbohydrate derivative binding [GO:0097367];glutamine-fructose-6-phosphate transaminase (isomerizing) activity [GO:0004360];-	-	embryonic viscerocranium morphogenesis [GO:0048703];UDP-N-acetylglucosamine biosynthetic process [GO:0006048];protein N-linked glycosylation [GO:0006487];chondrocyte development [GO:0002063];neuromuscular junction development [GO:0007528];UDP-N-acetylglucosamine metabolic process [GO:0006047];melanocyte differentiation [GO:0030318];fructose 6-phosphate metabolic process [GO:0006002];skeletal musc…
Q6AZA0	Acetyl-CoA acetyltransferase, mitochondrial	445290	acat1	fatty acid beta-oxidation [GO:0006635];-	metal ion binding [GO:0046872];acetyl-CoA C-acetyltransferase activity [GO:0003985];-	-;mitochondrion [GO:0005739]	fatty acid beta-oxidation [GO:0006635];-;metal ion binding [GO:0046872];acetyl-CoA C-acetyltransferase activity [GO:0003985];-;-;mitochondrion [GO:0005739]
B1WB97	LOC556726 protein		ctnnd1	cell migration involved in gastrulation [GO:0042074];cell-cell junction assembly [GO:0007043];posterior lateral line neuromast primordium migration [GO:0048920];mesodermal cell migration [GO:0008078];-;cell-cell adhesion [GO:0098609]	cadherin binding [GO:0045296];-	adherens junction [GO:0005912];plasma membrane [GO:0005886];-;cytoplasm [GO:0005737];nucleus [GO:0005634]	cell migration involved in gastrulation [GO:0042074];cell-cell junction assembly [GO:0007043];posterior lateral line neuromast primordium migration [GO:0048920];mesodermal cell migration [GO:0008078];-;cell-cell adhesion [GO:0098609];cadherin binding [GO:0045296];-;adherens junction [GO:0005912];plasma membrane [GO:0005886];-;cytoplasm [GO:0005737];nucleus [GO:0005634]
B0R0M9	Ribosomal protein S6 kinase		rps6ka3a	digestive tract development [GO:0048565];skin development [GO:0043588];intracellular signal transduction [GO:0035556];-;peptidyl-serine phosphorylation [GO:0018105]	ribosomal protein S6 kinase activity [GO:0004711];ATP binding [GO:0005524];protein serine/threonine kinase activity [GO:0004674];protein threonine kinase activity [GO:0106311];-;protein serine kinase activity [GO:0106310];magnesium ion binding [GO:0000287]	cytoplasm [GO:0005737];nucleoplasm [GO:0005654];-	digestive tract development [GO:0048565];skin development [GO:0043588];intracellular signal transduction [GO:0035556];-;peptidyl-serine phosphorylation [GO:0018105];ribosomal protein S6 kinase activity [GO:0004711];ATP binding [GO:0005524];protein serine/threonine kinase activity [GO:0004674];protein threonine kinase activity [GO:0106311];-;protein serine kinase activity [GO:0106310];magnesium io…
Q71PD7	Histone H2A.V	252913	h2az2a	chromatin silencing [GO:0006342];-	protein heterodimerization activity [GO:0046982];DNA binding [GO:0003677];-	-;nucleus [GO:0005634];nucleosome [GO:0000786]	chromatin silencing [GO:0006342];-;protein heterodimerization activity [GO:0046982];DNA binding [GO:0003677];-;-;nucleus [GO:0005634];nucleosome [GO:0000786]
A0JMG3	Zgc:153446 protein	563346	capn5a	proteolysis [GO:0006508];-	calcium-dependent cysteine-type endopeptidase activity [GO:0004198];-	cytoplasm [GO:0005737];-	proteolysis [GO:0006508];-;calcium-dependent cysteine-type endopeptidase activity [GO:0004198];-;cytoplasm [GO:0005737];-
Q1ECX9	Protein disulfide-isomerase A4	554998	pdia4	protein folding [GO:0006457];response to endoplasmic reticulum stress [GO:0034976];-	protein disulfide isomerase activity [GO:0003756];-	cell surface [GO:0009986];endoplasmic reticulum [GO:0005783];endoplasmic reticulum lumen [GO:0005788];-	protein folding [GO:0006457];response to endoplasmic reticulum stress [GO:0034976];-;protein disulfide isomerase activity [GO:0003756];-;cell surface [GO:0009986];endoplasmic reticulum [GO:0005783];endoplasmic reticulum lumen [GO:0005788];-
Q7ZSY6	Metallothionein-2	100174951	mt2	positive regulation of cell migration involved in sprouting angiogenesis [GO:0090050];angiogenesis [GO:0001525];response to copper ion [GO:0046688];positive regulation of vascular endothelial growth factor production [GO:0010575];response to zinc ion [GO:0010043];response to methylmercury [GO:0051597];response to metal ion [GO:0010038];response to cadmium ion [GO:0046686];-	metal ion binding [GO:0046872];-	-	positive regulation of cell migration involved in sprouting angiogenesis [GO:0090050];angiogenesis [GO:0001525];response to copper ion [GO:0046688];positive regulation of vascular endothelial growth factor production [GO:0010575];response to zinc ion [GO:0010043];response to methylmercury [GO:0051597];response to metal ion [GO:0010038];response to cadmium ion [GO:0046686];-;metal ion binding [GO:…
Q9PTK9	Kinesin-like protein		kifc1	microtubule-based movement [GO:0007018];mitotic spindle assembly [GO:0090307];-	ATPase activity [GO:0016887];ATP binding [GO:0005524];microtubule motor activity [GO:0003777];-;ATP-dependent microtubule motor activity [GO:1990939];microtubule binding [GO:0008017]	kinesin complex [GO:0005871];microtubule [GO:0005874];microtubule organizing center [GO:0005815];-;mitotic spindle [GO:0072686];nucleus [GO:0005634]	microtubule-based movement [GO:0007018];mitotic spindle assembly [GO:0090307];-;ATPase activity [GO:0016887];ATP binding [GO:0005524];microtubule motor activity [GO:0003777];-;ATP-dependent microtubule motor activity [GO:1990939];microtubule binding [GO:0008017];kinesin complex [GO:0005871];microtubule [GO:0005874];microtubule organizing center [GO:0005815];-;mitotic spindle [GO:0072686];nucleus …
Q5XJ10	Glyceraldehyde-3-phosphate dehydrogenase	317743	gapdh	microtubule cytoskeleton organization [GO:0000226];peptidyl-cysteine S-trans-nitrosylation [GO:0035606];neuron apoptotic process [GO:0051402];glycolytic process [GO:0006096];protein stabilization [GO:0050821];glucose metabolic process [GO:0006006];-	NAD binding [GO:0051287];peptidyl-cysteine S-nitrosylase activity [GO:0035605];NADP binding [GO:0050661];glyceraldehyde-3-phosphate dehydrogenase (NAD+) (phosphorylating) activity [GO:0004365];-;microtubule binding [GO:0008017]	cytosol [GO:0005829];-;cytoplasm [GO:0005737];microtubule cytoskeleton [GO:0015630];nucleus [GO:0005634]	microtubule cytoskeleton organization [GO:0000226];peptidyl-cysteine S-trans-nitrosylation [GO:0035606];neuron apoptotic process [GO:0051402];glycolytic process [GO:0006096];protein stabilization [GO:0050821];glucose metabolic process [GO:0006006];-;NAD binding [GO:0051287];peptidyl-cysteine S-nitrosylase activity [GO:0035605];NADP binding [GO:0050661];glyceraldehyde-3-phosphate dehydrogenase (NA…
A4QP79	Zgc:163014 protein	100038766		-	-	-	-
Q7ZVA6	Eukaryotic initiation factor 4A-III	394053	eif4a3	mRNA transport [GO:0051028];-;regulation of alternative mRNA splicing, via spliceosome [GO:0000381];mRNA splicing, via spliceosome [GO:0000398];regulation of translation [GO:0006417];nuclear-transcribed mRNA catabolic process, nonsense-mediated decay [GO:0000184]	mRNA binding [GO:0003729];ATP binding [GO:0005524];RNA binding [GO:0003723];-;RNA helicase activity [GO:0003724]	nucleolus [GO:0005730];catalytic step 2 spliceosome [GO:0071013];-;cytoplasm [GO:0005737];U2-type catalytic step 1 spliceosome [GO:0071006];nucleus [GO:0005634];nuclear speck [GO:0016607]	mRNA transport [GO:0051028];-;regulation of alternative mRNA splicing, via spliceosome [GO:0000381];mRNA splicing, via spliceosome [GO:0000398];regulation of translation [GO:0006417];nuclear-transcribed mRNA catabolic process, nonsense-mediated decay [GO:0000184];mRNA binding [GO:0003729];ATP binding [GO:0005524];RNA binding [GO:0003723];-;RNA helicase activity [GO:0003724];nucleolus [GO:0005730]…
A0A286YAW9	Ribosomal protein S6 kinase		rps6ka1	peptidyl-serine phosphorylation [GO:0018105];positive regulation of transcription, DNA-templated [GO:0045893];intracellular signal transduction [GO:0035556];-	ribosomal protein S6 kinase activity [GO:0004711];ATP binding [GO:0005524];protein serine/threonine kinase activity [GO:0004674];protein threonine kinase activity [GO:0106311];-;protein serine kinase activity [GO:0106310];magnesium ion binding [GO:0000287]	cytoplasm [GO:0005737];nucleoplasm [GO:0005654];-	peptidyl-serine phosphorylation [GO:0018105];positive regulation of transcription, DNA-templated [GO:0045893];intracellular signal transduction [GO:0035556];-;ribosomal protein S6 kinase activity [GO:0004711];ATP binding [GO:0005524];protein serine/threonine kinase activity [GO:0004674];protein threonine kinase activity [GO:0106311];-;protein serine kinase activity [GO:0106310];magnesium ion bind…
A0A2R8RN29	Heterogeneous nuclear ribonucleoprotein L		hnrnpl	regulation of RNA splicing [GO:0043484];mRNA processing [GO:0006397];-	mRNA binding [GO:0003729];-	nucleus [GO:0005634];-	regulation of RNA splicing [GO:0043484];mRNA processing [GO:0006397];-;mRNA binding [GO:0003729];-;nucleus [GO:0005634];-
F1R7J0	UDP-N-acetylhexosamine pyrophosphorylase-like protein 1		uap1l1	-	uridylyltransferase activity [GO:0070569]	-	-;uridylyltransferase activity [GO:0070569];-
Q6DBQ6	Zgc:92043	445090	caprin1a	cell differentiation [GO:0030154];negative regulation of translation [GO:0017148];-	calcium ion binding [GO:0005509];RNA binding [GO:0003723];identical protein binding [GO:0042802];-	cytoplasm [GO:0005737];-	cell differentiation [GO:0030154];negative regulation of translation [GO:0017148];-;calcium ion binding [GO:0005509];RNA binding [GO:0003723];identical protein binding [GO:0042802];-;cytoplasm [GO:0005737];-
B0S687	DNA polymerase alpha subunit B	322059	pola2	fin regeneration [GO:0031101];DNA replication initiation [GO:0006270];cell population proliferation [GO:0008283];-	DNA binding [GO:0003677];-	alpha DNA polymerase [GO:0005658];-	fin regeneration [GO:0031101];DNA replication initiation [GO:0006270];cell population proliferation [GO:0008283];-;DNA binding [GO:0003677];-;alpha DNA polymerase [GO:0005658];-
Q68EG6	Zgc:91996	445480	xrcc1	single strand break repair [GO:0000012];base-excision repair [GO:0006284];-	damaged DNA binding [GO:0003684];-	nucleus [GO:0005634];-	single strand break repair [GO:0000012];base-excision repair [GO:0006284];-;damaged DNA binding [GO:0003684];-;nucleus [GO:0005634];-
A0A0R4IRN6	DnaJ (Hsp40) homolog, subfamily C, member 7		dnajc7	-	-	-	-
A0A2R8Q6M9	AP complex subunit beta		ap1b1	regulation of protein localization to plasma membrane [GO:1903076];neuromast development [GO:0048884];hair cell differentiation [GO:0035315];regulation of sodium ion transmembrane transporter activity [GO:2000649];vesicle-mediated transport [GO:0016192];intracellular protein transport [GO:0006886];-;inner ear development [GO:0048839];endocytosis [GO:0006897];detection of mechanical stimulus invol…	clathrin binding [GO:0030276];-	clathrin adaptor complex [GO:0030131];-	regulation of protein localization to plasma membrane [GO:1903076];neuromast development [GO:0048884];hair cell differentiation [GO:0035315];regulation of sodium ion transmembrane transporter activity [GO:2000649];vesicle-mediated transport [GO:0016192];intracellular protein transport [GO:0006886];-;inner ear development [GO:0048839];endocytosis [GO:0006897];detection of mechanical stimulus invol…
Q9YHX5	Vimentin	140599	vim	wound healing [GO:0042060];-	-	intermediate filament [GO:0005882];-	wound healing [GO:0042060];-;-;intermediate filament [GO:0005882];-
Q6PBY1	40S ribosomal protein S3a	337240	rps3a	chordate embryonic development [GO:0043009];translation [GO:0006412];-	structural constituent of ribosome [GO:0003735];-	cytosol [GO:0005829];cytosolic small ribosomal subunit [GO:0022627];-	chordate embryonic development [GO:0043009];translation [GO:0006412];-;structural constituent of ribosome [GO:0003735];-;cytosol [GO:0005829];cytosolic small ribosomal subunit [GO:0022627];-
Q6NX98	ST13 Hsp70-interacting protein	564225	st13	chaperone cofactor-dependent protein refolding [GO:0051085];protein-containing complex assembly [GO:0065003];-	heat shock protein binding [GO:0031072];protein dimerization activity [GO:0046983];-	-	chaperone cofactor-dependent protein refolding [GO:0051085];protein-containing complex assembly [GO:0065003];-;heat shock protein binding [GO:0031072];protein dimerization activity [GO:0046983];-;-
F1Q7S8	Protein argonaute-3		ago3a	regulation of stem cell proliferation [GO:0072091];miRNA mediated inhibition of translation [GO:0035278];-	miRNA binding [GO:0035198];-	RISC complex [GO:0016442];P-body [GO:0000932];-	regulation of stem cell proliferation [GO:0072091];miRNA mediated inhibition of translation [GO:0035278];-;miRNA binding [GO:0035198];-;RISC complex [GO:0016442];P-body [GO:0000932];-
F1Q9S3	Zgc:66479	327541		-	-	integral component of membrane [GO:0016021]	-;-;integral component of membrane [GO:0016021]
F1QF18	DDB1 and CUL4-associated factor 8		dcaf8	-	-	Cul4-RING E3 ubiquitin ligase complex [GO:0080008];cytoplasm [GO:0005737]	-;-;Cul4-RING E3 ubiquitin ligase complex [GO:0080008];cytoplasm [GO:0005737]
A0A2R8Q1G3	Splicing factor proline/glutamine-rich		sfpq	central nervous system neuron axonogenesis [GO:0021955];rhombomere boundary formation [GO:0021654];ventricular system development [GO:0021591];midbrain-hindbrain boundary initiation [GO:0021547];negative regulation of axon regeneration [GO:0048681];formation of anatomical boundary [GO:0048859];rhythmic process [GO:0048511];brain development [GO:0007420];-;spinal cord motor neuron differentiation …	RNA binding [GO:0003723];nucleic acid binding [GO:0003676];transcription regulatory region sequence-specific DNA binding [GO:0000976];-	neuron projection [GO:0043005];nuclear speck [GO:0016607];-;nucleus [GO:0005634];integral component of membrane [GO:0016021]	central nervous system neuron axonogenesis [GO:0021955];rhombomere boundary formation [GO:0021654];ventricular system development [GO:0021591];midbrain-hindbrain boundary initiation [GO:0021547];negative regulation of axon regeneration [GO:0048681];formation of anatomical boundary [GO:0048859];rhythmic process [GO:0048511];brain development [GO:0007420];-;spinal cord motor neuron differentiation …
Q05AL9	Zgc:153629 protein	768289	krt94	-	structural molecule activity [GO:0005198];-	intermediate filament [GO:0005882];-	-;structural molecule activity [GO:0005198];-;intermediate filament [GO:0005882];-
A0A0R4I9C7	POU domain protein	30333	pou5f3	-	DNA-binding transcription factor activity, RNA polymerase II-specific [GO:0000981];DNA binding [GO:0003677];-	nucleus [GO:0005634];-	-;DNA-binding transcription factor activity, RNA polymerase II-specific [GO:0000981];DNA binding [GO:0003677];-;nucleus [GO:0005634];-
E7F1G8	RNA helicase	100007313	ddx61	P-body assembly [GO:0033962];stress granule assembly [GO:0034063];response to heat [GO:0009408];-	mRNA binding [GO:0003729];ATP binding [GO:0005524];hydrolase activity [GO:0016787];-;RNA helicase activity [GO:0003724]	cytoplasmic ribonucleoprotein granule [GO:0036464];P-body [GO:0000932];cytoplasmic stress granule [GO:0010494];-	P-body assembly [GO:0033962];stress granule assembly [GO:0034063];response to heat [GO:0009408];-;mRNA binding [GO:0003729];ATP binding [GO:0005524];hydrolase activity [GO:0016787];-;RNA helicase activity [GO:0003724];cytoplasmic ribonucleoprotein granule [GO:0036464];P-body [GO:0000932];cytoplasmic stress granule [GO:0010494];-
E7FDV9	Cysteinyl-tRNA synthetase	368284	cars1	cysteinyl-tRNA aminoacylation [GO:0006423];-	cysteine-tRNA ligase activity [GO:0004817];metal ion binding [GO:0046872];ATP binding [GO:0005524];-	cytoplasm [GO:0005737];-	cysteinyl-tRNA aminoacylation [GO:0006423];-;cysteine-tRNA ligase activity [GO:0004817];metal ion binding [GO:0046872];ATP binding [GO:0005524];-;cytoplasm [GO:0005737];-
F1QY96	Synaptotagmin-binding, cytoplasmic RNA-interacting protein		syncrip	CRD-mediated mRNA stabilization [GO:0070934];-	RNA binding [GO:0003723];mRNA 5'-UTR binding [GO:0048027];mRNA binding [GO:0003729];-	ribonucleoprotein complex [GO:1990904];-;nucleus [GO:0005634];CRD-mediated mRNA stability complex [GO:0070937]	CRD-mediated mRNA stabilization [GO:0070934];-;RNA binding [GO:0003723];mRNA 5'-UTR binding [GO:0048027];mRNA binding [GO:0003729];-;ribonucleoprotein complex [GO:1990904];-;nucleus [GO:0005634];CRD-mediated mRNA stability complex [GO:0070937]
E9QDR0	Ribosomal protein S2		rps2	translation [GO:0006412];-	RNA binding [GO:0003723];structural constituent of ribosome [GO:0003735];-	cytosolic small ribosomal subunit [GO:0022627];-	translation [GO:0006412];-;RNA binding [GO:0003723];structural constituent of ribosome [GO:0003735];-;cytosolic small ribosomal subunit [GO:0022627];-
F1QUA6	Si:dkey-238o14.7		si:dkey-238o14.7	-	-	-	-
E7FCS3	Zgc:165453			-	serine-type endopeptidase inhibitor activity [GO:0004867];-	extracellular space [GO:0005615];-	-;serine-type endopeptidase inhibitor activity [GO:0004867];-;extracellular space [GO:0005615];-
Q6NYV1	Proteasome (Prosome, macropain) 26S subunit, non-ATPase, 3	393544	psmd3	otic vesicle development [GO:0071599];ubiquitin-dependent protein catabolic process [GO:0006511];regulation of protein catabolic process [GO:0042176];larval locomotory behavior [GO:0008345];brain development [GO:0007420];-;central nervous system development [GO:0007417]	enzyme regulator activity [GO:0030234];-	proteasome regulatory particle, lid subcomplex [GO:0008541];-	otic vesicle development [GO:0071599];ubiquitin-dependent protein catabolic process [GO:0006511];regulation of protein catabolic process [GO:0042176];larval locomotory behavior [GO:0008345];brain development [GO:0007420];-;central nervous system development [GO:0007417];enzyme regulator activity [GO:0030234];-;proteasome regulatory particle, lid subcomplex [GO:0008541];-
Q498Z9	Dyskeratosis congenita 1, dyskerin		dkc1	rRNA processing [GO:0006364];definitive hemopoiesis [GO:0060216];box H/ACA RNA 3'-end processing [GO:0000495];rRNA pseudouridine synthesis [GO:0031118];snRNA pseudouridine synthesis [GO:0031120];-;mRNA pseudouridine synthesis [GO:1990481]	RNA binding [GO:0003723];pseudouridine synthase activity [GO:0009982];-	box H/ACA snoRNP complex [GO:0031429];-	rRNA processing [GO:0006364];definitive hemopoiesis [GO:0060216];box H/ACA RNA 3'-end processing [GO:0000495];rRNA pseudouridine synthesis [GO:0031118];snRNA pseudouridine synthesis [GO:0031120];-;mRNA pseudouridine synthesis [GO:1990481];RNA binding [GO:0003723];pseudouridine synthase activity [GO:0009982];-;box H/ACA snoRNP complex [GO:0031429];-
F1RDR1	Transportin 1	562607	tnpo1	smoothened signaling pathway [GO:0007224];protein import into nucleus [GO:0006606];somite development [GO:0061053];-	nuclear localization sequence binding [GO:0008139];nuclear import signal receptor activity [GO:0061608];small GTPase binding [GO:0031267];-	cytoplasm [GO:0005737];nucleus [GO:0005634];-	smoothened signaling pathway [GO:0007224];protein import into nucleus [GO:0006606];somite development [GO:0061053];-;nuclear localization sequence binding [GO:0008139];nuclear import signal receptor activity [GO:0061608];small GTPase binding [GO:0031267];-;cytoplasm [GO:0005737];nucleus [GO:0005634];-
Q7SXH1	Coatomer subunit zeta		copz1	lens development in camera-type eye [GO:0002088];retrograde vesicle-mediated transport, Golgi to endoplasmic reticulum [GO:0006890];intra-Golgi vesicle-mediated transport [GO:0006891];intracellular protein transport [GO:0006886];-	-	Golgi membrane [GO:0000139];-;COPI vesicle coat [GO:0030126]	lens development in camera-type eye [GO:0002088];retrograde vesicle-mediated transport, Golgi to endoplasmic reticulum [GO:0006890];intra-Golgi vesicle-mediated transport [GO:0006891];intracellular protein transport [GO:0006886];-;-;Golgi membrane [GO:0000139];-;COPI vesicle coat [GO:0030126]
Q5I9I6	Kelch repeat-containing protein	323406	krcp	-	-	-	-
Q7ZW27	Coatomer subunit delta	266982	arcn1a	endoplasmic reticulum to Golgi vesicle-mediated transport [GO:0006888];retrograde vesicle-mediated transport, Golgi to endoplasmic reticulum [GO:0006890];protein transport [GO:0015031];Golgi localization [GO:0051645];-	-	cytosol [GO:0005829];Golgi membrane [GO:0000139];-;COPI vesicle coat [GO:0030126]	endoplasmic reticulum to Golgi vesicle-mediated transport [GO:0006888];retrograde vesicle-mediated transport, Golgi to endoplasmic reticulum [GO:0006890];protein transport [GO:0015031];Golgi localization [GO:0051645];-;-;cytosol [GO:0005829];Golgi membrane [GO:0000139];-;COPI vesicle coat [GO:0030126]
A2BGW3	Calcium/calmodulin-dependent protein kinase		camk2b1	-	calmodulin binding [GO:0005516];calmodulin-dependent protein kinase activity [GO:0004683];ATP binding [GO:0005524];kinase activity [GO:0016301];-;protein serine kinase activity [GO:0106310];protein threonine kinase activity [GO:0106311]	cytoplasm [GO:0005737];neuron projection [GO:0043005];-	-;calmodulin binding [GO:0005516];calmodulin-dependent protein kinase activity [GO:0004683];ATP binding [GO:0005524];kinase activity [GO:0016301];-;protein serine kinase activity [GO:0106310];protein threonine kinase activity [GO:0106311];cytoplasm [GO:0005737];neuron projection [GO:0043005];-
Q8JHH3	40S ribosomal protein S5	192297	rps5	ribosomal small subunit assembly [GO:0000028];translation [GO:0006412];-	structural constituent of ribosome [GO:0003735];rRNA binding [GO:0019843];mRNA binding [GO:0003729];-	-;cytosolic small ribosomal subunit [GO:0022627];ribosome [GO:0005840]	ribosomal small subunit assembly [GO:0000028];translation [GO:0006412];-;structural constituent of ribosome [GO:0003735];rRNA binding [GO:0019843];mRNA binding [GO:0003729];-;-;cytosolic small ribosomal subunit [GO:0022627];ribosome [GO:0005840]
F1QXZ7	Tight junction protein 3		tjp3	-;water homeostasis [GO:0030104];positive regulation of blood-brain barrier permeability [GO:1905605];protein localization to cell-cell junction [GO:0150105];establishment of endothelial intestinal barrier [GO:0090557];cell-cell junction organization [GO:0045216];cell-cell adhesion [GO:0098609];multicellular organismal homeostasis [GO:0048871]	cell adhesion molecule binding [GO:0050839];-	bicellular tight junction [GO:0005923];plasma membrane [GO:0005886];-	-;water homeostasis [GO:0030104];positive regulation of blood-brain barrier permeability [GO:1905605];protein localization to cell-cell junction [GO:0150105];establishment of endothelial intestinal barrier [GO:0090557];cell-cell junction organization [GO:0045216];cell-cell adhesion [GO:0098609];multicellular organismal homeostasis [GO:0048871];cell adhesion molecule binding [GO:0050839];-;bicellu…
E7EXY4	Argonaute RISC catalytic component 2		ago2	pre-miRNA processing [GO:0031054];-;production of miRNAs involved in gene silencing by miRNA [GO:0035196];nucleate erythrocyte differentiation [GO:0043363];regulation of translation [GO:0006417]	miRNA binding [GO:0035198];pre-miRNA binding [GO:0070883];-	P-body [GO:0000932];-	pre-miRNA processing [GO:0031054];-;production of miRNAs involved in gene silencing by miRNA [GO:0035196];nucleate erythrocyte differentiation [GO:0043363];regulation of translation [GO:0006417];miRNA binding [GO:0035198];pre-miRNA binding [GO:0070883];-;P-body [GO:0000932];-
D3KYK8	Molybdopterin molybdenumtransferase	555470	gphna	establishment of synaptic specificity at neuromuscular junction [GO:0007529];gamma-aminobutyric acid receptor clustering [GO:0097112];molybdopterin cofactor biosynthetic process [GO:0032324];postsynaptic neurotransmitter receptor diffusion trapping [GO:0098970];Mo-molybdopterin cofactor biosynthetic process [GO:0006777];molybdenum incorporation into molybdenum-molybdopterin complex [GO:0018315];-…	molybdopterin adenylyltransferase activity [GO:0061598];ATP binding [GO:0005524];metal ion binding [GO:0046872];-;molybdopterin molybdotransferase activity [GO:0061599]	cytosol [GO:0005829];postsynaptic specialization [GO:0099572];dendrite [GO:0030425];-;cytoplasm [GO:0005737];postsynaptic membrane [GO:0045211];postsynaptic specialization membrane [GO:0099634]	establishment of synaptic specificity at neuromuscular junction [GO:0007529];gamma-aminobutyric acid receptor clustering [GO:0097112];molybdopterin cofactor biosynthetic process [GO:0032324];postsynaptic neurotransmitter receptor diffusion trapping [GO:0098970];Mo-molybdopterin cofactor biosynthetic process [GO:0006777];molybdenum incorporation into molybdenum-molybdopterin complex [GO:0018315];-…
Q1RLP8	Suppressor of tumorigenicity 14 protein homolog	678603	st14a	morphogenesis of an epithelium [GO:0002009];cell population proliferation [GO:0008283];-;epidermis development [GO:0008544];protein processing [GO:0016485]	peptidase activity [GO:0008233];serine-type endopeptidase activity [GO:0004252];-	integral component of membrane [GO:0016021];-	morphogenesis of an epithelium [GO:0002009];cell population proliferation [GO:0008283];-;epidermis development [GO:0008544];protein processing [GO:0016485];peptidase activity [GO:0008233];serine-type endopeptidase activity [GO:0004252];-;integral component of membrane [GO:0016021];-
Q90ZY6	Serine/threonine-protein kinase tousled-like 1-B		tlk1b	regulation of chromatin assembly or disassembly [GO:0001672];chromosome segregation [GO:0007059];intracellular signal transduction [GO:0035556];-;peptidyl-serine phosphorylation [GO:0018105]	ATP binding [GO:0005524];protein serine/threonine kinase activity [GO:0004674];-;protein serine kinase activity [GO:0106310];protein threonine kinase activity [GO:0106311]	nucleus [GO:0005634];-	regulation of chromatin assembly or disassembly [GO:0001672];chromosome segregation [GO:0007059];intracellular signal transduction [GO:0035556];-;peptidyl-serine phosphorylation [GO:0018105];ATP binding [GO:0005524];protein serine/threonine kinase activity [GO:0004674];-;protein serine kinase activity [GO:0106310];protein threonine kinase activity [GO:0106311];nucleus [GO:0005634];-
A7MBR5	Nop58 protein		nop58	ribosome biogenesis [GO:0042254];-	snoRNA binding [GO:0030515];-	nucleolus [GO:0005730];-;box C/D RNP complex [GO:0031428];small-subunit processome [GO:0032040]	ribosome biogenesis [GO:0042254];-;snoRNA binding [GO:0030515];-;nucleolus [GO:0005730];-;box C/D RNP complex [GO:0031428];small-subunit processome [GO:0032040]
Q8JHI0	ADP/ATP translocase	192321	slc25a5	mitochondrial ATP transmembrane transport [GO:1990544];mitochondrial ADP transmembrane transport [GO:0140021];-	ATP [GO:0005471];-	mitochondrial inner membrane [GO:0005743];integral component of membrane [GO:0016021];-	mitochondrial ATP transmembrane transport [GO:1990544];mitochondrial ADP transmembrane transport [GO:0140021];-;ATP [GO:0005471];-;mitochondrial inner membrane [GO:0005743];integral component of membrane [GO:0016021];-
A7MCH5	Cell cycle control protein		tmem30b	phospholipid translocation [GO:0045332];-	-	endoplasmic reticulum [GO:0005783];Golgi apparatus [GO:0005794];plasma membrane [GO:0005886];-;integral component of membrane [GO:0016021]	phospholipid translocation [GO:0045332];-;-;endoplasmic reticulum [GO:0005783];Golgi apparatus [GO:0005794];plasma membrane [GO:0005886];-;integral component of membrane [GO:0016021]
A0A2R8Q3W8	Supervillin a		svila	barbed-end actin filament capping [GO:0051016];actin polymerization or depolymerization [GO:0008154];actin filament severing [GO:0051014];-	actin filament binding [GO:0051015];phosphatidylinositol-4,5-bisphosphate binding [GO:0005546];-	cytoplasm [GO:0005737];-;actin cytoskeleton [GO:0015629]	barbed-end actin filament capping [GO:0051016];actin polymerization or depolymerization [GO:0008154];actin filament severing [GO:0051014];-;actin filament binding [GO:0051015];phosphatidylinositol-4,5-bisphosphate binding [GO:0005546];-;cytoplasm [GO:0005737];-;actin cytoskeleton [GO:0015629]
F8W4M8	Junction plakoglobin		jupb	desmosome assembly [GO:0002159];cell adhesion [GO:0007155];positive regulation of transcription by RNA polymerase II [GO:0045944];-	nuclear hormone receptor binding [GO:0035257];protein phosphatase binding [GO:0019903];alpha-catenin binding [GO:0045294];cadherin binding [GO:0045296];transcription coactivator activity [GO:0003713];-;structural molecule activity [GO:0005198]	desmosome [GO:0030057];adherens junction [GO:0005912];-;cytoplasm [GO:0005737];catenin complex [GO:0016342]	desmosome assembly [GO:0002159];cell adhesion [GO:0007155];positive regulation of transcription by RNA polymerase II [GO:0045944];-;nuclear hormone receptor binding [GO:0035257];protein phosphatase binding [GO:0019903];alpha-catenin binding [GO:0045294];cadherin binding [GO:0045296];transcription coactivator activity [GO:0003713];-;structural molecule activity [GO:0005198];desmosome [GO:0030057];…
A0A2R8QB22	Synovial sarcoma, X breakpoint 2-interacting protein a		ssx2ipa	determination of left/right symmetry [GO:0007368];-	-	-;centrosome [GO:0005813];ciliary basal body [GO:0036064];adherens junction [GO:0005912]	determination of left/right symmetry [GO:0007368];-;-;-;centrosome [GO:0005813];ciliary basal body [GO:0036064];adherens junction [GO:0005912]
B8JLL1	OMPdecase	393143	umps	UMP biosynthetic process [GO:0006222];pyrimidine nucleobase biosynthetic process [GO:0019856];nucleoside metabolic process [GO:0009116];'de novo' pyrimidine nucleobase biosynthetic process [GO:0006207];-;'de novo' UMP biosynthetic process [GO:0044205]	orotate phosphoribosyltransferase activity [GO:0004588];-;orotidine-5'-phosphate decarboxylase activity [GO:0004590]	-	UMP biosynthetic process [GO:0006222];pyrimidine nucleobase biosynthetic process [GO:0019856];nucleoside metabolic process [GO:0009116];'de novo' pyrimidine nucleobase biosynthetic process [GO:0006207];-;'de novo' UMP biosynthetic process [GO:0044205];orotate phosphoribosyltransferase activity [GO:0004588];-;orotidine-5'-phosphate decarboxylase activity [GO:0004590];-
Q803Q1	Glycogenin 1	406831	gyg1a	glycogen biosynthetic process [GO:0005978];-	transferase activity, transferring glycosyl groups [GO:0016757];-	-	glycogen biosynthetic process [GO:0005978];-;transferase activity, transferring glycosyl groups [GO:0016757];-;-
F1R738	Si:ch1073-416j23.1	553480	si:ch1073-416j23.1	intracellular signal transduction [GO:0035556]	-	-	intracellular signal transduction [GO:0035556];-;-
A0A2R8QUZ6	Serine/threonine-protein kinase tousled-like 2	407732	tlk2	-	ATP binding [GO:0005524];protein serine/threonine kinase activity [GO:0004674];-	nucleus [GO:0005634];-	-;ATP binding [GO:0005524];protein serine/threonine kinase activity [GO:0004674];-;nucleus [GO:0005634];-
Q6PC68	Vacuolar proton pump subunit B		atp6v1ba	ATP metabolic process [GO:0046034];proton transmembrane transport [GO:1902600];-	ATP binding [GO:0005524];-	proton-transporting V-type ATPase, V1 domain [GO:0033180];-	ATP metabolic process [GO:0046034];proton transmembrane transport [GO:1902600];-;ATP binding [GO:0005524];-;proton-transporting V-type ATPase, V1 domain [GO:0033180];-
Q6PFK7	Protein-arginine deiminase	386792	padi2	vasculature development [GO:0001944];histone citrullination [GO:0036414];-	calcium ion binding [GO:0005509];protein-arginine deiminase activity [GO:0004668];-	cytoplasm [GO:0005737];nucleus [GO:0005634];-	vasculature development [GO:0001944];histone citrullination [GO:0036414];-;calcium ion binding [GO:0005509];protein-arginine deiminase activity [GO:0004668];-;cytoplasm [GO:0005737];nucleus [GO:0005634];-
Z4YIS0	Protein phosphatase 1 regulatory subunit		ppp1r12a	signal transduction [GO:0007165];-	phosphatase regulator activity [GO:0019208];protein kinase binding [GO:0019901];-	cytoplasm [GO:0005737];-	signal transduction [GO:0007165];-;phosphatase regulator activity [GO:0019208];protein kinase binding [GO:0019901];-;cytoplasm [GO:0005737];-
E7F225	Zgc:163061			nucleosome assembly [GO:0006334];-	DNA binding [GO:0003677];-	-;nucleus [GO:0005634];nucleosome [GO:0000786]	nucleosome assembly [GO:0006334];-;DNA binding [GO:0003677];-;-;nucleus [GO:0005634];nucleosome [GO:0000786]
F1QNE0	Nuclear autoantigenic sperm protein (histone-binding)	799570	nasp	DNA replication-dependent nucleosome assembly [GO:0006335];CENP-A containing nucleosome assembly [GO:0034080];-	histone binding [GO:0042393];-	nucleoplasm [GO:0005654];-	DNA replication-dependent nucleosome assembly [GO:0006335];CENP-A containing nucleosome assembly [GO:0034080];-;histone binding [GO:0042393];-;nucleoplasm [GO:0005654];-
F1QTH9	Ecotropic viral integration site 5b		evi5b	intracellular protein transport [GO:0006886];activation of GTPase activity [GO:0090630];-	GTPase activator activity [GO:0005096];-	integral component of membrane [GO:0016021];-	intracellular protein transport [GO:0006886];activation of GTPase activity [GO:0090630];-;GTPase activator activity [GO:0005096];-;integral component of membrane [GO:0016021];-
Q6TNW3	ATP-binding cassette, sub-family E (OABP), member 1	406324	abce1	ribosomal subunit export from nucleus [GO:0000054];translational termination [GO:0006415];translational initiation [GO:0006413];-	iron ion binding [GO:0005506];ATP binding [GO:0005524];-;ribosomal small subunit binding [GO:0043024];ATPase-coupled transmembrane transporter activity [GO:0042626]	-	ribosomal subunit export from nucleus [GO:0000054];translational termination [GO:0006415];translational initiation [GO:0006413];-;iron ion binding [GO:0005506];ATP binding [GO:0005524];-;ribosomal small subunit binding [GO:0043024];ATPase-coupled transmembrane transporter activity [GO:0042626];-
Q6YBS2	Adenylyl cyclase-associated protein	334527	cap1	cytoskeleton organization [GO:0007010];activation of adenylate cyclase activity [GO:0007190];cAMP-mediated signaling [GO:0019933];cell morphogenesis [GO:0000902];-;mesodermal cell migration [GO:0008078];regulation of adenylate cyclase activity [GO:0045761];somitogenesis [GO:0001756]	adenylate cyclase binding [GO:0008179];actin binding [GO:0003779];-	cytoplasm [GO:0005737];plasma membrane [GO:0005886];-	cytoskeleton organization [GO:0007010];activation of adenylate cyclase activity [GO:0007190];cAMP-mediated signaling [GO:0019933];cell morphogenesis [GO:0000902];-;mesodermal cell migration [GO:0008078];regulation of adenylate cyclase activity [GO:0045761];somitogenesis [GO:0001756];adenylate cyclase binding [GO:0008179];actin binding [GO:0003779];-;cytoplasm [GO:0005737];plasma membrane [GO:0005…
F8W5B8	Alpha-1,4 glucan phosphorylase		pygl	glycogen catabolic process [GO:0005980];-	linear malto-oligosaccharide phosphorylase activity [GO:0102250];glycogen phosphorylase activity [GO:0008184];pyridoxal phosphate binding [GO:0030170];-;SHG alpha-glucan phosphorylase activity [GO:0102499]	cytoplasm [GO:0005737];-	glycogen catabolic process [GO:0005980];-;linear malto-oligosaccharide phosphorylase activity [GO:0102250];glycogen phosphorylase activity [GO:0008184];pyridoxal phosphate binding [GO:0030170];-;SHG alpha-glucan phosphorylase activity [GO:0102499];cytoplasm [GO:0005737];-
A2CEI4	Nucleoporin 88	321744	nup88	ribosomal large subunit export from nucleus [GO:0000055];ribosomal small subunit export from nucleus [GO:0000056];mRNA transport [GO:0051028];-	structural constituent of nuclear pore [GO:0017056];-	nuclear pore [GO:0005643];-	ribosomal large subunit export from nucleus [GO:0000055];ribosomal small subunit export from nucleus [GO:0000056];mRNA transport [GO:0051028];-;structural constituent of nuclear pore [GO:0017056];-;nuclear pore [GO:0005643];-
F1QIB3	Drebrin-like b	553729	dbnlb	ruffle assembly [GO:0097178];positive regulation of axon extension [GO:0045773];neuron projection morphogenesis [GO:0048812];postsynaptic actin cytoskeleton organization [GO:0098974];receptor-mediated endocytosis [GO:0006898];synapse assembly [GO:0007416];-;regulation of actin filament polymerization [GO:0030833];positive regulation of dendritic spine morphogenesis [GO:0061003]	actin filament binding [GO:0051015];-	early endosome [GO:0005769];lamellipodium [GO:0030027];postsynaptic density [GO:0014069];dendrite [GO:0030425];podosome [GO:0002102];ruffle [GO:0001726];perikaryon [GO:0043204];clathrin-coated vesicle membrane [GO:0030665];plasma membrane [GO:0005886];-;cortical actin cytoskeleton [GO:0030864];Golgi membrane [GO:0000139];postsynaptic membrane [GO:0045211];site of polarized growth [GO:0030427]	ruffle assembly [GO:0097178];positive regulation of axon extension [GO:0045773];neuron projection morphogenesis [GO:0048812];postsynaptic actin cytoskeleton organization [GO:0098974];receptor-mediated endocytosis [GO:0006898];synapse assembly [GO:0007416];-;regulation of actin filament polymerization [GO:0030833];positive regulation of dendritic spine morphogenesis [GO:0061003];actin filament bin…
Q6DC04	Histone-arginine methyltransferase CARM1	445251	carm1	histone H3-R17 methylation [GO:0034971];regulation of skeletal muscle fiber development [GO:0048742];regulation of intracellular estrogen receptor signaling pathway [GO:0033146];histone arginine methylation [GO:0034969];-;positive regulation of fat cell differentiation [GO:0045600]	histone methyltransferase activity (H3-R17 specific) [GO:0035642];protein-arginine N-methyltransferase activity [GO:0016274];nuclear receptor coactivator activity [GO:0030374];protein-arginine omega-N asymmetric methyltransferase activity [GO:0035242];transcription coactivator activity [GO:0003713];histone methyltransferase activity [GO:0042054];-;S-adenosylmethionine-dependent methyltransferase …	cytosol [GO:0005829];nucleus [GO:0005634];-	histone H3-R17 methylation [GO:0034971];regulation of skeletal muscle fiber development [GO:0048742];regulation of intracellular estrogen receptor signaling pathway [GO:0033146];histone arginine methylation [GO:0034969];-;positive regulation of fat cell differentiation [GO:0045600];histone methyltransferase activity (H3-R17 specific) [GO:0035642];protein-arginine N-methyltransferase activity [GO:…
Q1MTA9	Carnitine O-palmitoyltransferase	558088	cpt1aa	fatty acid metabolic process [GO:0006631];fatty acid beta-oxidation [GO:0006635];lymph vessel development [GO:0001945];regulation of fatty acid beta-oxidation [GO:0031998];lymphangiogenesis [GO:0001946];-;carnitine metabolic process [GO:0009437]	carnitine O-palmitoyltransferase activity [GO:0004095];-	-;mitochondrial outer membrane [GO:0005741];integral component of membrane [GO:0016021];mitochondrion [GO:0005739]	fatty acid metabolic process [GO:0006631];fatty acid beta-oxidation [GO:0006635];lymph vessel development [GO:0001945];regulation of fatty acid beta-oxidation [GO:0031998];lymphangiogenesis [GO:0001946];-;carnitine metabolic process [GO:0009437];carnitine O-palmitoyltransferase activity [GO:0004095];-;-;mitochondrial outer membrane [GO:0005741];integral component of membrane [GO:0016021];mitochon…
Q8AY63	Creatine kinase	140744	ckbb	phosphocreatine biosynthetic process [GO:0046314];-	creatine kinase activity [GO:0004111];ATP binding [GO:0005524];kinase activity [GO:0016301];-	extracellular space [GO:0005615];-	phosphocreatine biosynthetic process [GO:0046314];-;creatine kinase activity [GO:0004111];ATP binding [GO:0005524];kinase activity [GO:0016301];-;extracellular space [GO:0005615];-
F1QIP9	Zgc:165518	100101650		-	serine-type endopeptidase inhibitor activity [GO:0004867];-	extracellular space [GO:0005615];-	-;serine-type endopeptidase inhibitor activity [GO:0004867];-;extracellular space [GO:0005615];-
Q801Z9	Cellular nucleic acid-binding protein		cnbpa	positive regulation of transcription, DNA-templated [GO:0045893];embryonic viscerocranium morphogenesis [GO:0048703];neural crest cell fate specification [GO:0014036];positive regulation of cytoplasmic translation [GO:2000767];negative regulation of transcription, DNA-templated [GO:0045892];neural crest formation [GO:0014029];positive regulation of transcription by RNA polymerase II [GO:0045944];…	mRNA binding [GO:0003729];mRNA 3'-UTR binding [GO:0003730];sequence-specific DNA binding [GO:0043565];single-stranded DNA binding [GO:0003697];zinc ion binding [GO:0008270];RNA binding [GO:0003723];translation regulator activity [GO:0045182];single-stranded RNA binding [GO:0003727];-;chromatin binding [GO:0003682]	cytoplasm [GO:0005737];-	positive regulation of transcription, DNA-templated [GO:0045893];embryonic viscerocranium morphogenesis [GO:0048703];neural crest cell fate specification [GO:0014036];positive regulation of cytoplasmic translation [GO:2000767];negative regulation of transcription, DNA-templated [GO:0045892];neural crest formation [GO:0014029];positive regulation of transcription by RNA polymerase II [GO:0045944];…
A4IGG2	LOC562370 protein		puf60a	regulation of alternative mRNA splicing, via spliceosome [GO:0000381];mRNA splice site selection [GO:0006376];alternative mRNA splicing, via spliceosome [GO:0000380];-	RNA binding [GO:0003723];-	nucleus [GO:0005634];-	regulation of alternative mRNA splicing, via spliceosome [GO:0000381];mRNA splice site selection [GO:0006376];alternative mRNA splicing, via spliceosome [GO:0000380];-;RNA binding [GO:0003723];-;nucleus [GO:0005634];-
A8WI00	Signal transducing adaptor molecule (SH3 domain and ITAM motif) 2	492497	stam2	intracellular protein transport [GO:0006886];signal transduction [GO:0007165];-	-	endocytic vesicle [GO:0030139];early endosome membrane [GO:0031901];intracellular membrane-bounded organelle [GO:0043231];-	intracellular protein transport [GO:0006886];signal transduction [GO:0007165];-;-;endocytic vesicle [GO:0030139];early endosome membrane [GO:0031901];intracellular membrane-bounded organelle [GO:0043231];-
Q6DHE3	DNA polymerase delta subunit 3		pold3	DNA synthesis involved in UV-damage excision repair [GO:1904161];DNA strand elongation involved in DNA replication [GO:0006271];nucleotide-excision repair, DNA gap filling [GO:0006297];-	-	delta DNA polymerase complex [GO:0043625];-	DNA synthesis involved in UV-damage excision repair [GO:1904161];DNA strand elongation involved in DNA replication [GO:0006271];nucleotide-excision repair, DNA gap filling [GO:0006297];-;-;delta DNA polymerase complex [GO:0043625];-
Q1L8X4	Transcription factor-like 1	100001285	vps72a	histone exchange [GO:0043486];regulation of transcription, DNA-templated [GO:0006355];-	-	nucleus [GO:0005634];-	histone exchange [GO:0043486];regulation of transcription, DNA-templated [GO:0006355];-;-;nucleus [GO:0005634];-
F1QQQ3	Phosvitin	30518	vtg3	cellular response to estrogen stimulus [GO:0071391];response to estradiol [GO:0032355];-	lipid transporter activity [GO:0005319];-;nutrient reservoir activity [GO:0045735]	-	cellular response to estrogen stimulus [GO:0071391];response to estradiol [GO:0032355];-;lipid transporter activity [GO:0005319];-;nutrient reservoir activity [GO:0045735];-
F1QBE4	SAMM50 sorting and assembly machinery component		samm50	-	-	mitochondrial outer membrane [GO:0005741]	-;-;mitochondrial outer membrane [GO:0005741]
A8WFR6	Hlcs protein		hlcs	histone biotinylation [GO:0071110];protein biotinylation [GO:0009305];-	biotin-[acetyl-CoA-carboxylase] ligase activity [GO:0004077];-	cytoplasm [GO:0005737];-	histone biotinylation [GO:0071110];protein biotinylation [GO:0009305];-;biotin-[acetyl-CoA-carboxylase] ligase activity [GO:0004077];-;cytoplasm [GO:0005737];-
F1QJC3	HBS1-like protein		hbs1l	regulation of translation [GO:0006417];translation [GO:0006412];-	GTPase activity [GO:0003924];-;GTP binding [GO:0005525]	-	regulation of translation [GO:0006417];translation [GO:0006412];-;GTPase activity [GO:0003924];-;GTP binding [GO:0005525];-
Q7ZVV7	Protein transport protein SEC23	327268	sec23b	-;embryonic neurocranium morphogenesis [GO:0048702];COPII-coated vesicle cargo loading [GO:0090110];intracellular protein transport [GO:0006886];cartilage development [GO:0051216];erythrocyte development [GO:0048821]	GTPase activator activity [GO:0005096];zinc ion binding [GO:0008270];-	cytosol [GO:0005829];COPII vesicle coat [GO:0030127];endoplasmic reticulum membrane [GO:0005789];-;endoplasmic reticulum exit site [GO:0070971]	-;embryonic neurocranium morphogenesis [GO:0048702];COPII-coated vesicle cargo loading [GO:0090110];intracellular protein transport [GO:0006886];cartilage development [GO:0051216];erythrocyte development [GO:0048821];GTPase activator activity [GO:0005096];zinc ion binding [GO:0008270];-;cytosol [GO:0005829];COPII vesicle coat [GO:0030127];endoplasmic reticulum membrane [GO:0005789];-;endoplasmic …
F1QV12	Cullin 1b		cul1b	protein ubiquitination [GO:0016567];SCF-dependent proteasomal ubiquitin-dependent protein catabolic process [GO:0031146];NIK/NF-kappaB signaling [GO:0038061];-	ubiquitin-protein transferase activity [GO:0004842];ubiquitin protein ligase binding [GO:0031625];-	cullin-RING ubiquitin ligase complex [GO:0031461];SCF ubiquitin ligase complex [GO:0019005];-	protein ubiquitination [GO:0016567];SCF-dependent proteasomal ubiquitin-dependent protein catabolic process [GO:0031146];NIK/NF-kappaB signaling [GO:0038061];-;ubiquitin-protein transferase activity [GO:0004842];ubiquitin protein ligase binding [GO:0031625];-;cullin-RING ubiquitin ligase complex [GO:0031461];SCF ubiquitin ligase complex [GO:0019005];-
E7F427	Carnitine O-palmitoyltransferase		LOC100333227	fatty acid beta-oxidation [GO:0006635];carnitine metabolic process [GO:0009437];fatty acid metabolic process [GO:0006631];-	carnitine O-palmitoyltransferase activity [GO:0004095];-	-;mitochondrial outer membrane [GO:0005741];integral component of membrane [GO:0016021];mitochondrion [GO:0005739]	fatty acid beta-oxidation [GO:0006635];carnitine metabolic process [GO:0009437];fatty acid metabolic process [GO:0006631];-;carnitine O-palmitoyltransferase activity [GO:0004095];-;-;mitochondrial outer membrane [GO:0005741];integral component of membrane [GO:0016021];mitochondrion [GO:0005739]
Q6P111	LSM14 homolog A (SCD6, S. cerevisiae)	393397	lsm14aa	P-body assembly [GO:0033962];stress granule assembly [GO:0034063];-	mRNA binding [GO:0003729];-	messenger ribonucleoprotein complex [GO:1990124];P-body [GO:0000932];-	P-body assembly [GO:0033962];stress granule assembly [GO:0034063];-;mRNA binding [GO:0003729];-;messenger ribonucleoprotein complex [GO:1990124];P-body [GO:0000932];-
Q7SZP4	Zgc:65851	321113		-	structural molecule activity [GO:0005198];-	intermediate filament [GO:0005882];-	-;structural molecule activity [GO:0005198];-;intermediate filament [GO:0005882];-
Q5BLH5	Calpain 2, (M/II) large subunit a	541374	capn2a	proteolysis [GO:0006508];-	calcium ion binding [GO:0005509];calcium-dependent cysteine-type endopeptidase activity [GO:0004198];-	cytoplasm [GO:0005737];-	proteolysis [GO:0006508];-;calcium ion binding [GO:0005509];calcium-dependent cysteine-type endopeptidase activity [GO:0004198];-;cytoplasm [GO:0005737];-
A0A0R4IEI9	Nucleoporin 153		nup153	angiogenesis [GO:0001525];protein import into nucleus [GO:0006606];RNA export from nucleus [GO:0006405];-	nuclear localization sequence binding [GO:0008139];structural constituent of nuclear pore [GO:0017056];-	nuclear pore [GO:0005643];-	angiogenesis [GO:0001525];protein import into nucleus [GO:0006606];RNA export from nucleus [GO:0006405];-;nuclear localization sequence binding [GO:0008139];structural constituent of nuclear pore [GO:0017056];-;nuclear pore [GO:0005643];-
A2RRV2	Arid3b protein	571249	arid3b	regulation of transcription by RNA polymerase II [GO:0006357];-	DNA binding [GO:0003677];-	nucleus [GO:0005634];-	regulation of transcription by RNA polymerase II [GO:0006357];-;DNA binding [GO:0003677];-;nucleus [GO:0005634];-
A0A0R4IMW7	2',3'-cyclic nucleotide 3' phosphodiesterase		cnp	cyclic nucleotide catabolic process [GO:0009214];axon regeneration [GO:0031103];-	2',3'-cyclic-nucleotide 3'-phosphodiesterase activity [GO:0004113];-	cytosol [GO:0005829];cytoplasm [GO:0005737];-;membrane [GO:0016020]	cyclic nucleotide catabolic process [GO:0009214];axon regeneration [GO:0031103];-;2',3'-cyclic-nucleotide 3'-phosphodiesterase activity [GO:0004113];-;cytosol [GO:0005829];cytoplasm [GO:0005737];-;membrane [GO:0016020]
Q7SY23	Delta-1-pyrroline-5-carboxylate dehydrogenase, mitochondrial	394133	aldh4a1	proline catabolic process to glutamate [GO:0010133];-	1-pyrroline-5-carboxylate dehydrogenase activity [GO:0003842];oxidoreductase activity, acting on the aldehyde or oxo group of donors, NAD or NADP as acceptor [GO:0016620];-	mitochondrial matrix [GO:0005759];-	proline catabolic process to glutamate [GO:0010133];-;1-pyrroline-5-carboxylate dehydrogenase activity [GO:0003842];oxidoreductase activity, acting on the aldehyde or oxo group of donors, NAD or NADP as acceptor [GO:0016620];-;mitochondrial matrix [GO:0005759];-
E9QDF8	Medium-chain acyl-CoA ligase ACSF2, mitochondrial		acsf2	-	-	-	-
F8W4M7	Aconitate hydratase, mitochondrial		aco2	tricarboxylic acid cycle [GO:0006099];-	metal ion binding [GO:0046872];aconitate hydratase activity [GO:0003994];4 iron, 4 sulfur cluster binding [GO:0051539];-;citrate dehydratase activity [GO:0047780]	cytosol [GO:0005829];-;mitochondrion [GO:0005739]	tricarboxylic acid cycle [GO:0006099];-;metal ion binding [GO:0046872];aconitate hydratase activity [GO:0003994];4 iron, 4 sulfur cluster binding [GO:0051539];-;citrate dehydratase activity [GO:0047780];cytosol [GO:0005829];-;mitochondrion [GO:0005739]
F1QFJ8	Heterogeneous nuclear ribonucleoprotein H1,-like	321556	hnrnph1l	regulation of RNA splicing [GO:0043484];-	RNA binding [GO:0003723];-	ribonucleoprotein complex [GO:1990904];nucleoplasm [GO:0005654];-	regulation of RNA splicing [GO:0043484];-;RNA binding [GO:0003723];-;ribonucleoprotein complex [GO:1990904];nucleoplasm [GO:0005654];-
Q7SX85	SEC14 domain and spectrin repeat-containing protein 1	360133	sestd1	blood vessel morphogenesis [GO:0048514]	-	-	blood vessel morphogenesis [GO:0048514];-;-
F1R653	Histone deacetylase 1		hdac1	peripheral nervous system neuron development [GO:0048935];hematopoietic stem cell differentiation [GO:0060218];negative regulation of cell population proliferation [GO:0008285];neuron migration [GO:0001764];convergent extension involved in axis elongation [GO:0060028];hematopoietic progenitor cell differentiation [GO:0002244];positive regulation of neurogenesis [GO:0050769];dorsal/ventral pattern…	NAD-dependent histone deacetylase activity (H3-K14 specific) [GO:0032041];metal ion binding [GO:0046872];transcription corepressor activity [GO:0003714];-;histone deacetylase activity [GO:0004407]	histone deacetylase complex [GO:0000118];-	peripheral nervous system neuron development [GO:0048935];hematopoietic stem cell differentiation [GO:0060218];negative regulation of cell population proliferation [GO:0008285];neuron migration [GO:0001764];convergent extension involved in axis elongation [GO:0060028];hematopoietic progenitor cell differentiation [GO:0002244];positive regulation of neurogenesis [GO:0050769];dorsal/ventral pattern…
Q6AXJ2	Eukaryotic translation initiation factor 3 subunit H-A	445306	eif3ha	formation of cytoplasmic translation initiation complex [GO:0001732];vasculature development [GO:0001944];lateral line development [GO:0048882];brain development [GO:0007420];-;regulation of translation [GO:0006417];translational initiation [GO:0006413]	metallopeptidase activity [GO:0008237];translation initiation factor activity [GO:0003743];isopeptidase activity [GO:0070122];-	cytosol [GO:0005829];eukaryotic 48S preinitiation complex [GO:0033290];eukaryotic translation initiation factor 3 complex [GO:0005852];eukaryotic 43S preinitiation complex [GO:0016282];-;polysomal ribosome [GO:0042788]	formation of cytoplasmic translation initiation complex [GO:0001732];vasculature development [GO:0001944];lateral line development [GO:0048882];brain development [GO:0007420];-;regulation of translation [GO:0006417];translational initiation [GO:0006413];metallopeptidase activity [GO:0008237];translation initiation factor activity [GO:0003743];isopeptidase activity [GO:0070122];-;cytosol [GO:00058…
Q6PH00	Hepatocyte growth factor-regulated tyrosine kinase substrate		hgs	intracellular protein transport [GO:0006886];-	metal ion binding [GO:0046872];kinase activity [GO:0016301];-	early endosome membrane [GO:0031901];-	intracellular protein transport [GO:0006886];-;metal ion binding [GO:0046872];kinase activity [GO:0016301];-;early endosome membrane [GO:0031901];-
Q4V9P9	Nucleolar protein 11-like	321700	nol11	maturation of SSU-rRNA [GO:0030490];positive regulation of transcription of nucleolar large rRNA by RNA polymerase I [GO:1901838];-	-	nucleolus [GO:0005730];-	maturation of SSU-rRNA [GO:0030490];positive regulation of transcription of nucleolar large rRNA by RNA polymerase I [GO:1901838];-;-;nucleolus [GO:0005730];-
A0A286Y8J6	Eukaryotic translation initiation factor 2B, subunit 4 delta	541548	eif2b4	cellular metabolic process [GO:0044237]	-	-	cellular metabolic process [GO:0044237];-;-
Q7ZUC5	Protein kinase C delta type	334571	prkcda	cell cycle [GO:0007049];intracellular signal transduction [GO:0035556];-;peptidyl-serine phosphorylation [GO:0018105];apoptotic process [GO:0006915]	ATP binding [GO:0005524];calcium-dependent protein kinase C activity [GO:0004698];protein serine/threonine kinase activity [GO:0004674];-;protein serine kinase activity [GO:0106310];protein threonine kinase activity [GO:0106311]	nucleus [GO:0005634];immunological synapse [GO:0001772];perinuclear region of cytoplasm [GO:0048471];-	cell cycle [GO:0007049];intracellular signal transduction [GO:0035556];-;peptidyl-serine phosphorylation [GO:0018105];apoptotic process [GO:0006915];ATP binding [GO:0005524];calcium-dependent protein kinase C activity [GO:0004698];protein serine/threonine kinase activity [GO:0004674];-;protein serine kinase activity [GO:0106310];protein threonine kinase activity [GO:0106311];nucleus [GO:0005634];…
F8W459	Bifunctional lysine-specific demethylase and histidyl-hydroxylase		riox1	-	2-oxoglutarate-dependent dioxygenase activity [GO:0016706];iron ion binding [GO:0005506];-	nucleus [GO:0005634];-	-;2-oxoglutarate-dependent dioxygenase activity [GO:0016706];iron ion binding [GO:0005506];-;nucleus [GO:0005634];-
B8JI50	DNA methyltransferase 1-associated protein 1		dmap1	negative regulation of transcription by RNA polymerase II [GO:0000122];DNA repair [GO:0006281];histone H4 acetylation [GO:0043967];histone exchange [GO:0043486];-;retina development in camera-type eye [GO:0060041];histone H2A acetylation [GO:0043968]	transcription corepressor activity [GO:0003714];-	Swr1 complex [GO:0000812];NuA4 histone acetyltransferase complex [GO:0035267];-	negative regulation of transcription by RNA polymerase II [GO:0000122];DNA repair [GO:0006281];histone H4 acetylation [GO:0043967];histone exchange [GO:0043486];-;retina development in camera-type eye [GO:0060041];histone H2A acetylation [GO:0043968];transcription corepressor activity [GO:0003714];-;Swr1 complex [GO:0000812];NuA4 histone acetyltransferase complex [GO:0035267];-
Q6NW46	WRN helicase-interacting protein 1	405856	wrnip1	regulation of DNA repair [GO:0006282];DNA-dependent DNA replication [GO:0006261];DNA repair [GO:0006281];-	ATP binding [GO:0005524];metal ion binding [GO:0046872];DNA binding [GO:0003677];enzyme activator activity [GO:0008047];single-stranded DNA helicase activity [GO:0017116];-	nucleus [GO:0005634];-	regulation of DNA repair [GO:0006282];DNA-dependent DNA replication [GO:0006261];DNA repair [GO:0006281];-;ATP binding [GO:0005524];metal ion binding [GO:0046872];DNA binding [GO:0003677];enzyme activator activity [GO:0008047];single-stranded DNA helicase activity [GO:0017116];-;nucleus [GO:0005634];-
Q08CA8	Dync1i2a protein	767729	dync1i2a	-	-	-	-
F6NRL4	Leucine-rich repeat (in FLII)-interacting protein 2		lrrfip2	regulation of transcription, DNA-templated [GO:0006355]	-	-	regulation of transcription, DNA-templated [GO:0006355];-;-
Q6DBY0	Nuclear pore complex protein Nup85	445231	nup85	-;positive regulation of transcription, DNA-templated [GO:0045893];protein import into nucleus [GO:0006606];mRNA export from nucleus [GO:0006406];nephron development [GO:0072006]	structural constituent of nuclear pore [GO:0017056];-	nuclear membrane [GO:0031965];nuclear pore outer ring [GO:0031080];-	-;positive regulation of transcription, DNA-templated [GO:0045893];protein import into nucleus [GO:0006606];mRNA export from nucleus [GO:0006406];nephron development [GO:0072006];structural constituent of nuclear pore [GO:0017056];-;nuclear membrane [GO:0031965];nuclear pore outer ring [GO:0031080];-
A8E526	60S ribosomal protein L14		rpl14	ribosomal large subunit biogenesis [GO:0042273];translation [GO:0006412];-	RNA binding [GO:0003723];structural constituent of ribosome [GO:0003735];-	cytosolic large ribosomal subunit [GO:0022625];-	ribosomal large subunit biogenesis [GO:0042273];translation [GO:0006412];-;RNA binding [GO:0003723];structural constituent of ribosome [GO:0003735];-;cytosolic large ribosomal subunit [GO:0022625];-
A2CEW4	5-aminoimidazole-4-carboxamide ribonucleotide formyltransferase		atic	'de novo' IMP biosynthetic process [GO:0006189];-	phosphoribosylaminoimidazolecarboxamide formyltransferase activity [GO:0004643];IMP cyclohydrolase activity [GO:0003937];-	cytosol [GO:0005829];-	'de novo' IMP biosynthetic process [GO:0006189];-;phosphoribosylaminoimidazolecarboxamide formyltransferase activity [GO:0004643];IMP cyclohydrolase activity [GO:0003937];-;cytosol [GO:0005829];-
Q0D283	LOC563225 protein		gtpbp6	-	metal ion binding [GO:0046872];GTP binding [GO:0005525];ribosome binding [GO:0043022];-	cytoplasm [GO:0005737];-	-;metal ion binding [GO:0046872];GTP binding [GO:0005525];ribosome binding [GO:0043022];-;cytoplasm [GO:0005737];-
A9JSY2	WD repeat domain 43		wdr43	ribosome biogenesis [GO:0042254];hematopoietic stem cell differentiation [GO:0060218];embryonic viscerocranium morphogenesis [GO:0048703];angiogenesis [GO:0001525];vasculogenesis [GO:0001570]	-	-	ribosome biogenesis [GO:0042254];hematopoietic stem cell differentiation [GO:0060218];embryonic viscerocranium morphogenesis [GO:0048703];angiogenesis [GO:0001525];vasculogenesis [GO:0001570];-;-
Q6DI34	3-beta-hydroxysterol Delta (14)-reductase	368360	lbr	sterol biosynthetic process [GO:0016126];cell migration involved in gastrulation [GO:0042074];cholesterol biosynthetic process [GO:0006695];-	oxidoreductase activity, acting on the CH-CH group of donors [GO:0016627];delta14-sterol reductase activity [GO:0050613];-	nuclear inner membrane [GO:0005637];integral component of membrane [GO:0016021];endoplasmic reticulum membrane [GO:0005789];-	sterol biosynthetic process [GO:0016126];cell migration involved in gastrulation [GO:0042074];cholesterol biosynthetic process [GO:0006695];-;oxidoreductase activity, acting on the CH-CH group of donors [GO:0016627];delta14-sterol reductase activity [GO:0050613];-;nuclear inner membrane [GO:0005637];integral component of membrane [GO:0016021];endoplasmic reticulum membrane [GO:0005789];-
E9QCU8	Unconventional myosin-6	445473	myo6a	artery morphogenesis [GO:0048844];protein transport [GO:0015031];sensory perception of sound [GO:0007605];actin filament organization [GO:0007015];vesicle transport along actin filament [GO:0030050];-;endocytosis [GO:0006897];inner ear morphogenesis [GO:0042472];angioblast cell migration from lateral mesoderm to midline [GO:0035479];inner ear auditory receptor cell differentiation [GO:0042491]	microfilament motor activity [GO:0000146];ATP binding [GO:0005524];actin filament binding [GO:0051015];-;actin-dependent ATPase activity [GO:0030898]	cytosol [GO:0005829];filopodium [GO:0030175];-;vesicle [GO:0031982];Golgi apparatus [GO:0005794];ruffle [GO:0001726];clathrin-coated pit [GO:0005905];ruffle membrane [GO:0032587];clathrin-coated vesicle [GO:0030136];actin cytoskeleton [GO:0015629];endocytic vesicle [GO:0030139];microvillus [GO:0005902];cytoplasm [GO:0005737];myosin complex [GO:0016459];perinuclear region of cytoplasm [GO:0048471]…	artery morphogenesis [GO:0048844];protein transport [GO:0015031];sensory perception of sound [GO:0007605];actin filament organization [GO:0007015];vesicle transport along actin filament [GO:0030050];-;endocytosis [GO:0006897];inner ear morphogenesis [GO:0042472];angioblast cell migration from lateral mesoderm to midline [GO:0035479];inner ear auditory receptor cell differentiation [GO:0042491];mi…
Q7ZU79	CDC45 cell division cycle 45 homolog (S. cerevisiae)	406695	cdc45	DNA replication initiation [GO:0006270];cell division [GO:0051301];regulation of chromatin silencing at telomere [GO:0031938];double-strand break repair via break-induced replication [GO:0000727];-;mitotic DNA replication preinitiation complex assembly [GO:1902977]	DNA replication origin binding [GO:0003688];single-stranded DNA binding [GO:0003697];chromatin binding [GO:0003682];-	DNA replication preinitiation complex [GO:0031261];-	DNA replication initiation [GO:0006270];cell division [GO:0051301];regulation of chromatin silencing at telomere [GO:0031938];double-strand break repair via break-induced replication [GO:0000727];-;mitotic DNA replication preinitiation complex assembly [GO:1902977];DNA replication origin binding [GO:0003688];single-stranded DNA binding [GO:0003697];chromatin binding [GO:0003682];-;DNA replication…
A0A0R4IC35	O-GlcNAcase-like	571547	ogal	glycoprotein metabolic process [GO:0009100];-	beta-N-acetylglucosaminidase activity [GO:0016231];-	-	glycoprotein metabolic process [GO:0009100];-;beta-N-acetylglucosaminidase activity [GO:0016231];-;-
A8WGC6	ATP synthase subunit beta	554135	atp5f1b	mitochondrial ATP synthesis coupled proton transport [GO:0042776];-	proton-transporting ATPase activity, rotational mechanism [GO:0046961];proton-transporting ATP synthase activity, rotational mechanism [GO:0046933];ATP binding [GO:0005524];-	mitochondrial proton-transporting ATP synthase complex [GO:0005753];proton-transporting ATP synthase complex, catalytic core F(1) [GO:0045261];-	mitochondrial ATP synthesis coupled proton transport [GO:0042776];-;proton-transporting ATPase activity, rotational mechanism [GO:0046961];proton-transporting ATP synthase activity, rotational mechanism [GO:0046933];ATP binding [GO:0005524];-;mitochondrial proton-transporting ATP synthase complex [GO:0005753];proton-transporting ATP synthase complex, catalytic core F(1) [GO:0045261];-
E7F5Q3	Nucleus accumbens-associated 1, BEN and BTB (POZ) domain-containing b		nacc1b	regulation of transcription by RNA polymerase II [GO:0006357];-	DNA-binding transcription factor activity, RNA polymerase II-specific [GO:0000981];-;RNA polymerase II cis-regulatory region sequence-specific DNA binding [GO:0000978]	-	regulation of transcription by RNA polymerase II [GO:0006357];-;DNA-binding transcription factor activity, RNA polymerase II-specific [GO:0000981];-;RNA polymerase II cis-regulatory region sequence-specific DNA binding [GO:0000978];-
Q6PHD9	Methanethiol oxidase	393542	selenbp1	protein transport [GO:0015031];-	selenium binding [GO:0008430];methanethiol oxidase activity [GO:0018549];-	cytosol [GO:0005829];-;nucleus [GO:0005634];membrane [GO:0016020]	protein transport [GO:0015031];-;selenium binding [GO:0008430];methanethiol oxidase activity [GO:0018549];-;cytosol [GO:0005829];-;nucleus [GO:0005634];membrane [GO:0016020]
B1H1H0	Si:ch211-153j24.6 protein		wdr26b	-	-	-	-
Q5RL11	T1-TrpRS		wars1	tryptophanyl-tRNA aminoacylation [GO:0006436];-	tryptophan-tRNA ligase activity [GO:0004830];ATP binding [GO:0005524];-	cytoplasm [GO:0005737];-	tryptophanyl-tRNA aminoacylation [GO:0006436];-;tryptophan-tRNA ligase activity [GO:0004830];ATP binding [GO:0005524];-;cytoplasm [GO:0005737];-
Q7SY37	Tyrosine-protein phosphatase non-receptor type	393426	ptpn11b	MAPK cascade [GO:0000165];cell population proliferation [GO:0008283];embryonic viscerocranium morphogenesis [GO:0048703];-	protein tyrosine phosphatase activity [GO:0004725];phosphatase activity [GO:0016791];-	cytoplasm [GO:0005737];-	MAPK cascade [GO:0000165];cell population proliferation [GO:0008283];embryonic viscerocranium morphogenesis [GO:0048703];-;protein tyrosine phosphatase activity [GO:0004725];phosphatase activity [GO:0016791];-;cytoplasm [GO:0005737];-
Q78AP9	ADP-ribosylation factor 3b	368822	arf3b	intracellular protein transport [GO:0006886];vesicle-mediated transport [GO:0016192];-	GTP binding [GO:0005525];-	plasma membrane [GO:0005886];-	intracellular protein transport [GO:0006886];vesicle-mediated transport [GO:0016192];-;GTP binding [GO:0005525];-;plasma membrane [GO:0005886];-
A0A2R8QB62	Hook microtubule tethering protein 3			cytoplasmic microtubule organization [GO:0031122];cytoskeleton-dependent intracellular transport [GO:0030705];-	microtubule binding [GO:0008017];dynein light intermediate chain binding [GO:0051959];-	cytoplasm [GO:0005737];centrosome [GO:0005813];-	cytoplasmic microtubule organization [GO:0031122];cytoskeleton-dependent intracellular transport [GO:0030705];-;microtubule binding [GO:0008017];dynein light intermediate chain binding [GO:0051959];-;cytoplasm [GO:0005737];centrosome [GO:0005813];-
X1WD71	AP-2 complex subunit alpha		ap2a1	hematopoietic stem cell differentiation [GO:0060218];clathrin-dependent endocytosis [GO:0072583];receptor-mediated endocytosis [GO:0006898];dorsal/ventral pattern formation [GO:0009953];intracellular protein transport [GO:0006886];dorsal/ventral axis specification [GO:0009950];-	clathrin adaptor activity [GO:0035615];cargo adaptor activity [GO:0140312];-	-;AP-2 adaptor complex [GO:0030122]	hematopoietic stem cell differentiation [GO:0060218];clathrin-dependent endocytosis [GO:0072583];receptor-mediated endocytosis [GO:0006898];dorsal/ventral pattern formation [GO:0009953];intracellular protein transport [GO:0006886];dorsal/ventral axis specification [GO:0009950];-;clathrin adaptor activity [GO:0035615];cargo adaptor activity [GO:0140312];-;-;AP-2 adaptor complex [GO:0030122]
A0A0R4IGX0	Mitochondrial Rho GTPase		rhot1b	mitochondrion organization [GO:0007005];mitochondrion transport along microtubule [GO:0047497];regulation of mitochondrion organization [GO:0010821];-	calcium ion binding [GO:0005509];GTPase activity [GO:0003924];GTP binding [GO:0005525];-	-;integral component of mitochondrial outer membrane [GO:0031307];mitochondrion [GO:0005739]	mitochondrion organization [GO:0007005];mitochondrion transport along microtubule [GO:0047497];regulation of mitochondrion organization [GO:0010821];-;calcium ion binding [GO:0005509];GTPase activity [GO:0003924];GTP binding [GO:0005525];-;-;integral component of mitochondrial outer membrane [GO:0031307];mitochondrion [GO:0005739]
F1QF86	Serine/threonine-protein phosphatase	565241	ppp3ccb	calcineurin-mediated signaling [GO:0097720];-	calmodulin binding [GO:0005516];metal ion binding [GO:0046872];protein serine phosphatase activity [GO:0106306];protein threonine phosphatase activity [GO:0106307];-;calmodulin-dependent protein phosphatase activity [GO:0033192]	cytoplasm [GO:0005737];-;calcineurin complex [GO:0005955]	calcineurin-mediated signaling [GO:0097720];-;calmodulin binding [GO:0005516];metal ion binding [GO:0046872];protein serine phosphatase activity [GO:0106306];protein threonine phosphatase activity [GO:0106307];-;calmodulin-dependent protein phosphatase activity [GO:0033192];cytoplasm [GO:0005737];-;calcineurin complex [GO:0005955]
Q66HW5	Caseinolytic mitochondrial matrix peptidase chaperone subunit Xa	447842	clpxa	protein catabolic process [GO:0030163];proteolysis [GO:0006508];erythrocyte development [GO:0048821];-	ATPase activity [GO:0016887];ATP binding [GO:0005524];zinc ion binding [GO:0008270];protein dimerization activity [GO:0046983];-	mitochondrial matrix [GO:0005759];-	protein catabolic process [GO:0030163];proteolysis [GO:0006508];erythrocyte development [GO:0048821];-;ATPase activity [GO:0016887];ATP binding [GO:0005524];zinc ion binding [GO:0008270];protein dimerization activity [GO:0046983];-;mitochondrial matrix [GO:0005759];-
A8KC30	Proteasome (Prosome, macropain) 26S subunit, ATPase, 1a		psmc1a	protein catabolic process [GO:0030163];-	ATP binding [GO:0005524];proteasome-activating ATPase activity [GO:0036402];TBP-class protein binding [GO:0017025];-	cytoplasm [GO:0005737];proteasome regulatory particle, base subcomplex [GO:0008540];nucleus [GO:0005634];-	protein catabolic process [GO:0030163];-;ATP binding [GO:0005524];proteasome-activating ATPase activity [GO:0036402];TBP-class protein binding [GO:0017025];-;cytoplasm [GO:0005737];proteasome regulatory particle, base subcomplex [GO:0008540];nucleus [GO:0005634];-
A3QJW5	CTP synthase	322089	ctps1a	glutamine metabolic process [GO:0006541];'de novo' CTP biosynthetic process [GO:0044210];-	CTP synthase activity [GO:0003883];-;ATP binding [GO:0005524]	-	glutamine metabolic process [GO:0006541];'de novo' CTP biosynthetic process [GO:0044210];-;CTP synthase activity [GO:0003883];-;ATP binding [GO:0005524];-
E9QC45	Si:dkey-88l16.4		si:dkey-88l16.4	-	calcium ion binding [GO:0005509];low-density lipoprotein particle receptor activity [GO:0005041];-	receptor complex [GO:0043235];plasma membrane [GO:0005886];-	-;calcium ion binding [GO:0005509];low-density lipoprotein particle receptor activity [GO:0005041];-;receptor complex [GO:0043235];plasma membrane [GO:0005886];-
Q5U3J8	Protein LTV1 homolog		ltv1	ribosomal small subunit export from nucleus [GO:0000056];ribosomal small subunit biogenesis [GO:0042274];-	-	cytosol [GO:0005829];preribosome, small subunit precursor [GO:0030688];nucleus [GO:0005634];-	ribosomal small subunit export from nucleus [GO:0000056];ribosomal small subunit biogenesis [GO:0042274];-;-;cytosol [GO:0005829];preribosome, small subunit precursor [GO:0030688];nucleus [GO:0005634];-
Q6DHD2	26S proteasome non-ATPase regulatory subunit 5	550235	psmd5	proteasome assembly [GO:0043248]	-	-	proteasome assembly [GO:0043248];-;-
Q6TNW2	Actinin, alpha 2		actn3a	-	calcium ion binding [GO:0005509];actin binding [GO:0003779]	-	-;calcium ion binding [GO:0005509];actin binding [GO:0003779];-
B0S5C8	GLE1-like protein	445408	gle1	poly(A)+ mRNA export from nucleus [GO:0016973];-	-	nuclear pore [GO:0005643];-	poly(A)+ mRNA export from nucleus [GO:0016973];-;-;nuclear pore [GO:0005643];-
Q6DHT4	Aldehyde dehydrogenase 6 family, member A1	436647	aldh6a1	valine catabolic process [GO:0006574];thymine catabolic process [GO:0006210];-	methylmalonate-semialdehyde dehydrogenase (acylating) activity [GO:0004491];malonate-semialdehyde dehydrogenase (acetylating) activity [GO:0018478];-	-;mitochondrion [GO:0005739]	valine catabolic process [GO:0006574];thymine catabolic process [GO:0006210];-;methylmalonate-semialdehyde dehydrogenase (acylating) activity [GO:0004491];malonate-semialdehyde dehydrogenase (acetylating) activity [GO:0018478];-;-;mitochondrion [GO:0005739]
A0A0R4I9G5	Atypical kinase COQ8A, mitochondrial		coq8aa	ubiquinone biosynthetic process [GO:0006744];-	-	membrane [GO:0016020];-;mitochondrion [GO:0005739]	ubiquinone biosynthetic process [GO:0006744];-;-;membrane [GO:0016020];-;mitochondrion [GO:0005739]
Q501U3	Arhgef7a protein		arhgef7a	intracellular signal transduction [GO:0035556];-	guanyl-nucleotide exchange factor activity [GO:0005085];-	-	intracellular signal transduction [GO:0035556];-;guanyl-nucleotide exchange factor activity [GO:0005085];-;-
Q803G9	ZW10 homolog, centromere/kinetochore protein (Drosophila)	393110	zw10	endoplasmic reticulum to Golgi vesicle-mediated transport [GO:0006888];cell division [GO:0051301];mitotic spindle assembly checkpoint [GO:0007094];-	-	RZZ complex [GO:1990423];-;cytoplasm [GO:0005737];condensed chromosome kinetochore [GO:0000777];nucleus [GO:0005634]	endoplasmic reticulum to Golgi vesicle-mediated transport [GO:0006888];cell division [GO:0051301];mitotic spindle assembly checkpoint [GO:0007094];-;-;RZZ complex [GO:1990423];-;cytoplasm [GO:0005737];condensed chromosome kinetochore [GO:0000777];nucleus [GO:0005634]
A2CE73	KH domain-containing, RNA-binding, signal transduction-associated 1a	30082	khdrbs1a	regulation of alternative mRNA splicing, via spliceosome [GO:0000381];regulation of mRNA splicing, via spliceosome [GO:0048024];-	mRNA 3'-UTR binding [GO:0003730];poly(A) binding [GO:0008143];mRNA binding [GO:0003729];-	nucleus [GO:0005634];-	regulation of alternative mRNA splicing, via spliceosome [GO:0000381];regulation of mRNA splicing, via spliceosome [GO:0048024];-;mRNA 3'-UTR binding [GO:0003730];poly(A) binding [GO:0008143];mRNA binding [GO:0003729];-;nucleus [GO:0005634];-
A0A0R4IQ29	Bloodthirsty-related gene family, member 26		btr26	-	zinc ion binding [GO:0008270]	-	-;zinc ion binding [GO:0008270];-
A3KPI6	Si:ch211-288g17.3	567638	si:ch211-288g17.3	-	DNA binding [GO:0003677]	-	-;DNA binding [GO:0003677];-
F1QJE5	Protein phosphatase, Mg2+/Mn2+-dependent, 1G	368275	ppm1g	protein dephosphorylation [GO:0006470];central nervous system development [GO:0007417];-	metal ion binding [GO:0046872];protein serine/threonine phosphatase activity [GO:0004722];-	nucleoplasm [GO:0005654];-	protein dephosphorylation [GO:0006470];central nervous system development [GO:0007417];-;metal ion binding [GO:0046872];protein serine/threonine phosphatase activity [GO:0004722];-;nucleoplasm [GO:0005654];-
A0A2R8PYM3	DNA damage-binding protein 2		ddb2	DNA repair [GO:0006281];-	damaged DNA binding [GO:0003684];-	Cul4-RING E3 ubiquitin ligase complex [GO:0080008];nucleus [GO:0005634];-	DNA repair [GO:0006281];-;damaged DNA binding [GO:0003684];-;Cul4-RING E3 ubiquitin ligase complex [GO:0080008];nucleus [GO:0005634];-
Q5BLF0	60S ribosomal export protein NMD3	541444	nmd3	ribosomal large subunit export from nucleus [GO:0000055];-	ribosomal large subunit binding [GO:0043023];-	nucleolus [GO:0005730];nucleoplasm [GO:0005654];-;cytoplasm [GO:0005737];nucleus [GO:0005634]	ribosomal large subunit export from nucleus [GO:0000055];-;ribosomal large subunit binding [GO:0043023];-;nucleolus [GO:0005730];nucleoplasm [GO:0005654];-;cytoplasm [GO:0005737];nucleus [GO:0005634]
Q1LVD7	EF-hand domain family, member D2	571114	efhd2	-	calcium ion binding [GO:0005509]	-	-;calcium ion binding [GO:0005509];-
F1QYG1	Eukaryotic translation initiation factor 2A		eif2a	-	translation initiation factor activity [GO:0003743]	-	-;translation initiation factor activity [GO:0003743];-
B7ZC95	Discs, large homolog 5a (Drosophila)	569065	dlg5a	regulation of apoptotic process [GO:0042981]	-	-	regulation of apoptotic process [GO:0042981];-;-
B8JLR1	Programmed cell death 6-interacting protein	406669	pdcd6ip	-	-	-	-
Q9I9E9	Eukaryotic translation initiation factor 2 subunit 1	321564	eif2s1b	-	translation initiation factor activity [GO:0003743];ribosome binding [GO:0043022];-	eukaryotic translation initiation factor 2 complex [GO:0005850];eukaryotic 48S preinitiation complex [GO:0033290];multi-eIF complex [GO:0043614];-;eukaryotic translation initiation factor 2B complex [GO:0005851];cytoplasm [GO:0005737];cytoplasmic stress granule [GO:0010494]	-;translation initiation factor activity [GO:0003743];ribosome binding [GO:0043022];-;eukaryotic translation initiation factor 2 complex [GO:0005850];eukaryotic 48S preinitiation complex [GO:0033290];multi-eIF complex [GO:0043614];-;eukaryotic translation initiation factor 2B complex [GO:0005851];cytoplasm [GO:0005737];cytoplasmic stress granule [GO:0010494]
F1RAN8	Uncharacterized protein		rap1gds1	positive regulation of GTPase activity [GO:0043547];-	GTPase activator activity [GO:0005096];-	cytosol [GO:0005829];-	positive regulation of GTPase activity [GO:0043547];-;GTPase activator activity [GO:0005096];-;cytosol [GO:0005829];-
A5JNG8	Nanog	792333	nanog	gastrulation [GO:0007369];nucleosome organization [GO:0034728];regulation of gene expression [GO:0010468];regulation of germ cell proliferation [GO:1905936];regulation of transcription by RNA polymerase II [GO:0006357];regulation of transcription, DNA-templated [GO:0006355];actin cytoskeleton organization [GO:0030036];regulation of gene silencing [GO:0060968];-;endoderm formation [GO:0001706];epi…	identical protein binding [GO:0042802];sequence-specific DNA binding [GO:0043565];-;DNA-binding transcription factor activity, RNA polymerase II-specific [GO:0000981];chromatin binding [GO:0003682];RNA polymerase II cis-regulatory region sequence-specific DNA binding [GO:0000978]	nucleus [GO:0005634];-	gastrulation [GO:0007369];nucleosome organization [GO:0034728];regulation of gene expression [GO:0010468];regulation of germ cell proliferation [GO:1905936];regulation of transcription by RNA polymerase II [GO:0006357];regulation of transcription, DNA-templated [GO:0006355];actin cytoskeleton organization [GO:0030036];regulation of gene silencing [GO:0060968];-;endoderm formation [GO:0001706];epi…
A0A0R4IEX8	ATP-dependent 6-phosphofructokinase		pfkla	fructose 6-phosphate metabolic process [GO:0006002];-	6-phosphofructokinase activity [GO:0003872];metal ion binding [GO:0046872];ATP binding [GO:0005524];-	cytoplasm [GO:0005737];-	fructose 6-phosphate metabolic process [GO:0006002];-;6-phosphofructokinase activity [GO:0003872];metal ion binding [GO:0046872];ATP binding [GO:0005524];-;cytoplasm [GO:0005737];-
F1QBD8	Transcriptional adapter		tada2b	regulation of histone acetylation [GO:0035065];regulation of transcription by RNA polymerase II [GO:0006357];-	transcription coactivator activity [GO:0003713];zinc ion binding [GO:0008270];-	nucleus [GO:0005634];-	regulation of histone acetylation [GO:0035065];regulation of transcription by RNA polymerase II [GO:0006357];-;transcription coactivator activity [GO:0003713];zinc ion binding [GO:0008270];-;nucleus [GO:0005634];-
B0UXY9	Fas (TNFRSF6)-associated factor 1	406243	faf1	fin regeneration [GO:0031101];cartilage development [GO:0051216];pharyngeal system development [GO:0060037]	-	-	fin regeneration [GO:0031101];cartilage development [GO:0051216];pharyngeal system development [GO:0060037];-;-
A9JRA8	Kinesin-like protein	100136875	kif2c	microtubule-based movement [GO:0007018];-	ATPase activity [GO:0016887];ATP binding [GO:0005524];microtubule motor activity [GO:0003777];-;ATP-dependent microtubule motor activity [GO:1990939];microtubule binding [GO:0008017]	kinesin complex [GO:0005871];spindle [GO:0005819];microtubule [GO:0005874];centrosome [GO:0005813];-	microtubule-based movement [GO:0007018];-;ATPase activity [GO:0016887];ATP binding [GO:0005524];microtubule motor activity [GO:0003777];-;ATP-dependent microtubule motor activity [GO:1990939];microtubule binding [GO:0008017];kinesin complex [GO:0005871];spindle [GO:0005819];microtubule [GO:0005874];centrosome [GO:0005813];-
E9QBF0	Triosephosphate isomerase		tpi1b	gluconeogenesis [GO:0006094];glycolytic process [GO:0006096];-	methylglyoxal synthase activity [GO:0008929];triose-phosphate isomerase activity [GO:0004807];-	-	gluconeogenesis [GO:0006094];glycolytic process [GO:0006096];-;methylglyoxal synthase activity [GO:0008929];triose-phosphate isomerase activity [GO:0004807];-;-
Q6NZ22	N6-adenosine-methyltransferase non-catalytic subunit	404603	mettl14	RNA methylation [GO:0001510];mRNA methylation [GO:0080009];gliogenesis [GO:0042063];spermatogenesis [GO:0007283];stem cell population maintenance [GO:0019827];-;mRNA splicing, via spliceosome [GO:0000398];forebrain radial glial cell differentiation [GO:0021861];mRNA destabilization [GO:0061157]	mRNA (N6-adenosine)-methyltransferase activity [GO:0001734];mRNA (2'-O-methyladenosine-N6-)-methyltransferase activity [GO:0016422];mRNA binding [GO:0003729];-	RNA N6-methyladenosine methyltransferase complex [GO:0036396];nucleus [GO:0005634];-	RNA methylation [GO:0001510];mRNA methylation [GO:0080009];gliogenesis [GO:0042063];spermatogenesis [GO:0007283];stem cell population maintenance [GO:0019827];-;mRNA splicing, via spliceosome [GO:0000398];forebrain radial glial cell differentiation [GO:0021861];mRNA destabilization [GO:0061157];mRNA (N6-adenosine)-methyltransferase activity [GO:0001734];mRNA (2'-O-methyladenosine-N6-)-methyltrans…
Q6P022	U2 snRNP auxiliary factor large subunit	402989	u2af2b	RNA splicing [GO:0008380];mRNA processing [GO:0006397];-	poly-pyrimidine tract binding [GO:0008187];pre-mRNA 3'-splice site binding [GO:0030628];-	U2-type prespliceosome [GO:0071004];-;commitment complex [GO:0000243];nuclear speck [GO:0016607];U2AF complex [GO:0089701]	RNA splicing [GO:0008380];mRNA processing [GO:0006397];-;poly-pyrimidine tract binding [GO:0008187];pre-mRNA 3'-splice site binding [GO:0030628];-;U2-type prespliceosome [GO:0071004];-;commitment complex [GO:0000243];nuclear speck [GO:0016607];U2AF complex [GO:0089701]
A0A2R8QCN1	DNA topoisomerase I			DNA replication [GO:0006260];DNA topological change [GO:0006265];chromosome segregation [GO:0007059];chromatin remodeling [GO:0006338];-	DNA binding [GO:0003677];DNA topoisomerase type I (single strand cut, ATP-independent) activity [GO:0003917];-	nucleolus [GO:0005730];chromosome [GO:0005694];-	DNA replication [GO:0006260];DNA topological change [GO:0006265];chromosome segregation [GO:0007059];chromatin remodeling [GO:0006338];-;DNA binding [GO:0003677];DNA topoisomerase type I (single strand cut, ATP-independent) activity [GO:0003917];-;nucleolus [GO:0005730];chromosome [GO:0005694];-
A2CEM4	Atlastin 3	449995	atl3	protein homooligomerization [GO:0051260];endoplasmic reticulum organization [GO:0007029];-	GTPase activity [GO:0003924];GTP binding [GO:0005525];-	integral component of membrane [GO:0016021];-	protein homooligomerization [GO:0051260];endoplasmic reticulum organization [GO:0007029];-;GTPase activity [GO:0003924];GTP binding [GO:0005525];-;integral component of membrane [GO:0016021];-
Q6NV39	Engulfment and Cell motility 1 (Ced-12 homolog, C. elegans)	406364	elmo1	positive regulation of angiogenesis [GO:0045766];cilium assembly [GO:0060271];cell migration [GO:0016477];actin filament organization [GO:0007015];phagocytosis [GO:0006909];cell motility [GO:0048870];lymphangiogenesis [GO:0001946];-;apoptotic process [GO:0006915]	SH3 domain binding [GO:0017124];-	cytoplasm [GO:0005737];guanyl-nucleotide exchange factor complex [GO:0032045];plasma membrane [GO:0005886];-	positive regulation of angiogenesis [GO:0045766];cilium assembly [GO:0060271];cell migration [GO:0016477];actin filament organization [GO:0007015];phagocytosis [GO:0006909];cell motility [GO:0048870];lymphangiogenesis [GO:0001946];-;apoptotic process [GO:0006915];SH3 domain binding [GO:0017124];-;cytoplasm [GO:0005737];guanyl-nucleotide exchange factor complex [GO:0032045];plasma membrane [GO:000…
Q5EI67	Aspartate carbamoyltransferase		cad	retina development in camera-type eye [GO:0060041];facial nerve morphogenesis [GO:0021610];neuron projection morphogenesis [GO:0048812];UTP biosynthetic process [GO:0006228];vagus nerve morphogenesis [GO:0021644];citrulline biosynthetic process [GO:0019240];regulation of Notch signaling pathway [GO:0008593];nitrogen compound metabolic process [GO:0006807];'de novo' pyrimidine nucleobase biosynthe…	amino acid binding [GO:0016597];ATP binding [GO:0005524];dihydroorotase activity [GO:0004151];metal ion binding [GO:0046872];aspartate carbamoyltransferase activity [GO:0004070];carbamoyl-phosphate synthase (glutamine-hydrolyzing) activity [GO:0004088];-	cytosol [GO:0005829];cytoplasm [GO:0005737];-	retina development in camera-type eye [GO:0060041];facial nerve morphogenesis [GO:0021610];neuron projection morphogenesis [GO:0048812];UTP biosynthetic process [GO:0006228];vagus nerve morphogenesis [GO:0021644];citrulline biosynthetic process [GO:0019240];regulation of Notch signaling pathway [GO:0008593];nitrogen compound metabolic process [GO:0006807];'de novo' pyrimidine nucleobase biosynthe…
Q7SYB2	THO complex 1	373077	thoc1	mRNA export from nucleus [GO:0006406];regulation of DNA-templated transcription, elongation [GO:0032784];signal transduction [GO:0007165];-	-	THO complex part of transcription export complex [GO:0000445];-	mRNA export from nucleus [GO:0006406];regulation of DNA-templated transcription, elongation [GO:0032784];signal transduction [GO:0007165];-;-;THO complex part of transcription export complex [GO:0000445];-
Q6TH32	Cofilin 1	321496	cfl1	-;cilium assembly [GO:0060271];actin filament depolymerization [GO:0030042];actin filament organization [GO:0007015];determination of heart left/right asymmetry [GO:0061371];cell projection organization [GO:0030030];cell motility [GO:0048870];actin filament severing [GO:0051014];actin filament fragmentation [GO:0030043];cell-cell adhesion involved in gastrulation [GO:0070586];epiboly involved in …	actin filament binding [GO:0051015];-	actin cytoskeleton [GO:0015629];-;membrane [GO:0016020];cytoplasm [GO:0005737];nucleus [GO:0005634]	-;cilium assembly [GO:0060271];actin filament depolymerization [GO:0030042];actin filament organization [GO:0007015];determination of heart left/right asymmetry [GO:0061371];cell projection organization [GO:0030030];cell motility [GO:0048870];actin filament severing [GO:0051014];actin filament fragmentation [GO:0030043];cell-cell adhesion involved in gastrulation [GO:0070586];epiboly involved in …
Q6NZT2	Cerebellar degeneration-related protein 2-like	336227	cdr2l	-	-	-	-
B8A5C0	Non-specific serine/threonine protein kinase		mark3a	microtubule cytoskeleton organization [GO:0000226];intracellular signal transduction [GO:0035556];-	ATP binding [GO:0005524];tau-protein kinase activity [GO:0050321];protein serine/threonine kinase activity [GO:0004674];-;protein serine kinase activity [GO:0106310];protein threonine kinase activity [GO:0106311]	cytoplasm [GO:0005737];-;dendrite [GO:0030425]	microtubule cytoskeleton organization [GO:0000226];intracellular signal transduction [GO:0035556];-;ATP binding [GO:0005524];tau-protein kinase activity [GO:0050321];protein serine/threonine kinase activity [GO:0004674];-;protein serine kinase activity [GO:0106310];protein threonine kinase activity [GO:0106311];cytoplasm [GO:0005737];-;dendrite [GO:0030425]
Q7SZE5	Protein transport protein Sec23A	406774	sec23a	embryonic neurocranium morphogenesis [GO:0048702];pectoral fin morphogenesis [GO:0035138];protein targeting [GO:0006605];COPII-coated vesicle cargo loading [GO:0090110];cartilage development [GO:0051216];-	GTPase activator activity [GO:0005096];zinc ion binding [GO:0008270];-	cytosol [GO:0005829];extrinsic component of membrane [GO:0019898];COPII vesicle coat [GO:0030127];endoplasmic reticulum membrane [GO:0005789];-;endoplasmic reticulum exit site [GO:0070971]	embryonic neurocranium morphogenesis [GO:0048702];pectoral fin morphogenesis [GO:0035138];protein targeting [GO:0006605];COPII-coated vesicle cargo loading [GO:0090110];cartilage development [GO:0051216];-;GTPase activator activity [GO:0005096];zinc ion binding [GO:0008270];-;cytosol [GO:0005829];extrinsic component of membrane [GO:0019898];COPII vesicle coat [GO:0030127];endoplasmic reticulum me…
A8WFS5	-	-	-	-	-	-	-
F1QFR4	Nucleolar protein 10		nol10	-	-	nucleolus [GO:0005730]	-;-;nucleolus [GO:0005730]
F1QBW6	Exonuclease 3'-5' domain-containing 2		exd2	-	nucleic acid binding [GO:0003676];3'-5' exonuclease activity [GO:0008408];-	cytoplasm [GO:0005737];nucleus [GO:0005634];integral component of membrane [GO:0016021];-	-;nucleic acid binding [GO:0003676];3'-5' exonuclease activity [GO:0008408];-;cytoplasm [GO:0005737];nucleus [GO:0005634];integral component of membrane [GO:0016021];-
I1V1W6	SNAPC4	561241	snapc4	intrahepatic bile duct development [GO:0035622];pancreas development [GO:0031016]	-	-	intrahepatic bile duct development [GO:0035622];pancreas development [GO:0031016];-;-
Q7SY46	H(+)-transporting two-sector ATPase	394110	atp6v1aa	cellular sodium ion homeostasis [GO:0006883];cellular calcium ion homeostasis [GO:0006874];proton transmembrane transport [GO:1902600];-	ATPase activity [GO:0016887];ATP binding [GO:0005524];proton transmembrane transporter activity [GO:0015078];proton-transporting ATPase activity, rotational mechanism [GO:0046961];-;proton-transporting ATP synthase activity, rotational mechanism [GO:0046933]	apical plasma membrane [GO:0016324];proton-transporting V-type ATPase, V1 domain [GO:0033180];-	cellular sodium ion homeostasis [GO:0006883];cellular calcium ion homeostasis [GO:0006874];proton transmembrane transport [GO:1902600];-;ATPase activity [GO:0016887];ATP binding [GO:0005524];proton transmembrane transporter activity [GO:0015078];proton-transporting ATPase activity, rotational mechanism [GO:0046961];-;proton-transporting ATP synthase activity, rotational mechanism [GO:0046933];api…
F1QEL4	Serine palmitoyltransferase, long chain base subunit 1		sptlc1	ceramide biosynthetic process [GO:0046513];sphingosine biosynthetic process [GO:0046512];-	pyridoxal phosphate binding [GO:0030170];serine C-palmitoyltransferase activity [GO:0004758];-	endoplasmic reticulum [GO:0005783];integral component of membrane [GO:0016021];-	ceramide biosynthetic process [GO:0046513];sphingosine biosynthetic process [GO:0046512];-;pyridoxal phosphate binding [GO:0030170];serine C-palmitoyltransferase activity [GO:0004758];-;endoplasmic reticulum [GO:0005783];integral component of membrane [GO:0016021];-
R4GER7	Si:ch211-286b5.4		si:ch211-286b5.4	-	-	-	-
A0A0R4IQ14	Si:dkey-111e8.1	323719	si:dkey-111e8.1	-	ubiquitin-protein transferase activity [GO:0004842];metal ion binding [GO:0046872]	-	-;ubiquitin-protein transferase activity [GO:0004842];metal ion binding [GO:0046872];-
A0A2R8Q1K1	HAUS augmin-like complex, subunit 3		haus3	-;centrosome cycle [GO:0007098];definitive hemopoiesis [GO:0060216];cell division [GO:0051301];spindle assembly [GO:0051225]	-	microtubule [GO:0005874];centrosome [GO:0005813];HAUS complex [GO:0070652];-;mitotic spindle [GO:0072686];cytoplasm [GO:0005737]	-;centrosome cycle [GO:0007098];definitive hemopoiesis [GO:0060216];cell division [GO:0051301];spindle assembly [GO:0051225];-;microtubule [GO:0005874];centrosome [GO:0005813];HAUS complex [GO:0070652];-;mitotic spindle [GO:0072686];cytoplasm [GO:0005737]
A0F081	Sestrin 2	100149745	sesn2	regulation of response to reactive oxygen species [GO:1901031];negative regulation of TORC1 signaling [GO:1904262];cellular response to leucine starvation [GO:1990253];cellular response to leucine [GO:0071233];-;positive regulation of macroautophagy [GO:0016239]	leucine binding [GO:0070728];oxidoreductase activity, acting on peroxide as acceptor [GO:0016684];-	cytoplasm [GO:0005737];nucleus [GO:0005634];-	regulation of response to reactive oxygen species [GO:1901031];negative regulation of TORC1 signaling [GO:1904262];cellular response to leucine starvation [GO:1990253];cellular response to leucine [GO:0071233];-;positive regulation of macroautophagy [GO:0016239];leucine binding [GO:0070728];oxidoreductase activity, acting on peroxide as acceptor [GO:0016684];-;cytoplasm [GO:0005737];nucleus [GO:0…
E7EZE7	Ras association domain family member 8a	100003291	rassf8a	adherens junction maintenance [GO:0034334];signal transduction [GO:0007165]	-	-	adherens junction maintenance [GO:0034334];signal transduction [GO:0007165];-;-
Q7T397	Double-strand break repair protein		mre11a	intra-S DNA damage checkpoint [GO:0031573];mitochondrial double-strand break repair via homologous recombination [GO:0097552];double-strand break repair via homologous recombination [GO:0000724];double-strand break repair via nonhomologous end joining [GO:0006303];meiotic DNA double-strand break formation [GO:0042138];-;telomere maintenance [GO:0000723];mitotic G2 DNA damage checkpoint [GO:000709…	single-stranded DNA endodeoxyribonuclease activity [GO:0000014];3'-5'-exodeoxyribonuclease activity [GO:0008296];manganese ion binding [GO:0030145];-	site of double-strand break [GO:0035861];Mre11 complex [GO:0030870];-	intra-S DNA damage checkpoint [GO:0031573];mitochondrial double-strand break repair via homologous recombination [GO:0097552];double-strand break repair via homologous recombination [GO:0000724];double-strand break repair via nonhomologous end joining [GO:0006303];meiotic DNA double-strand break formation [GO:0042138];-;telomere maintenance [GO:0000723];mitotic G2 DNA damage checkpoint [GO:000709…
Q6A3P7	Mothers against decapentaplegic homolog		smad9	transforming growth factor beta receptor signaling pathway [GO:0007179];myeloid cell development [GO:0061515];negative regulation of transcription, DNA-templated [GO:0045892];dorsal/ventral pattern formation [GO:0009953];-	metal ion binding [GO:0046872];DNA binding [GO:0003677];-	cytoplasm [GO:0005737];transcription regulator complex [GO:0005667];nucleus [GO:0005634];-	transforming growth factor beta receptor signaling pathway [GO:0007179];myeloid cell development [GO:0061515];negative regulation of transcription, DNA-templated [GO:0045892];dorsal/ventral pattern formation [GO:0009953];-;metal ion binding [GO:0046872];DNA binding [GO:0003677];-;cytoplasm [GO:0005737];transcription regulator complex [GO:0005667];nucleus [GO:0005634];-
A0A2R8RTX5	Metastasis-associated 1	794477	mta1	histone deacetylation [GO:0016575];negative regulation of transcription by RNA polymerase II [GO:0000122];response to ionizing radiation [GO:0010212];-;double-strand break repair [GO:0006302]	histone deacetylase binding [GO:0042826];sequence-specific DNA binding [GO:0043565];zinc ion binding [GO:0008270];transcription corepressor activity [GO:0003714];RNA polymerase II repressing transcription factor binding [GO:0001103];transcription coactivator activity [GO:0003713];-;chromatin binding [GO:0003682]	-;nucleoplasm [GO:0005654];NuRD complex [GO:0016581]	histone deacetylation [GO:0016575];negative regulation of transcription by RNA polymerase II [GO:0000122];response to ionizing radiation [GO:0010212];-;double-strand break repair [GO:0006302];histone deacetylase binding [GO:0042826];sequence-specific DNA binding [GO:0043565];zinc ion binding [GO:0008270];transcription corepressor activity [GO:0003714];RNA polymerase II repressing transcription fa…
B1H1I6	Zgc:172108 protein	100144555	btr22	-	zinc ion binding [GO:0008270]	-	-;zinc ion binding [GO:0008270];-
A0A2R8PZ44	CDK5 regulatory subunit-associated protein 3		cdk5rap3	regulation of mitotic cell cycle [GO:0007346];negative regulation of Wnt signaling pathway involved in dorsal/ventral axis specification [GO:2000054];dorsal/ventral axis specification [GO:0009950];regulation of cyclin-dependent protein serine/threonine kinase activity [GO:0000079];cell-cell adhesion involved in gastrulation [GO:0070586];epiboly involved in gastrulation with mouth forming second […	-	-	regulation of mitotic cell cycle [GO:0007346];negative regulation of Wnt signaling pathway involved in dorsal/ventral axis specification [GO:2000054];dorsal/ventral axis specification [GO:0009950];regulation of cyclin-dependent protein serine/threonine kinase activity [GO:0000079];cell-cell adhesion involved in gastrulation [GO:0070586];epiboly involved in gastrulation with mouth forming second […
A0A0R4IQZ2	Putative palmitoyltransferase ZDHHC13	494107	zdhhc13	protein palmitoylation [GO:0018345];BMP signaling pathway involved in mesodermal cell fate specification [GO:0060803];-;regulation of ectodermal cell fate specification [GO:0042665];regulation of BMP signaling pathway [GO:0030510]	magnesium ion transmembrane transporter activity [GO:0015095];palmitoyltransferase activity [GO:0016409];-	cytoplasmic vesicle membrane [GO:0030659];-;integral component of membrane [GO:0016021];Golgi membrane [GO:0000139]	protein palmitoylation [GO:0018345];BMP signaling pathway involved in mesodermal cell fate specification [GO:0060803];-;regulation of ectodermal cell fate specification [GO:0042665];regulation of BMP signaling pathway [GO:0030510];magnesium ion transmembrane transporter activity [GO:0015095];palmitoyltransferase activity [GO:0016409];-;cytoplasmic vesicle membrane [GO:0030659];-;integral componen…
A4QP67	Hnrnpd protein	560522	hnrnpd	regulation of gene expression [GO:0010468];-	mRNA 3'-UTR binding [GO:0003730];RNA binding [GO:0003723];-	cytoplasm [GO:0005737];nucleoplasm [GO:0005654];-	regulation of gene expression [GO:0010468];-;mRNA 3'-UTR binding [GO:0003730];RNA binding [GO:0003723];-;cytoplasm [GO:0005737];nucleoplasm [GO:0005654];-
A0A2R8QT01	Ran GTPase-activating protein 1b		rangap1b	signal transduction [GO:0007165];positive regulation of GTPase activity [GO:0043547];-	GTPase activator activity [GO:0005096];-	-	signal transduction [GO:0007165];positive regulation of GTPase activity [GO:0043547];-;GTPase activator activity [GO:0005096];-;-
E9QB27	Nucleosome assembly protein 1-like 4b		nap1l4b	nucleosome assembly [GO:0006334];-	histone binding [GO:0042393];chromatin binding [GO:0003682];-	chromatin [GO:0000785];nucleus [GO:0005634];-	nucleosome assembly [GO:0006334];-;histone binding [GO:0042393];chromatin binding [GO:0003682];-;chromatin [GO:0000785];nucleus [GO:0005634];-
Q6NX99	Occludin		oclna	bicellular tight junction assembly [GO:0070830];-	-	plasma membrane [GO:0005886];bicellular tight junction [GO:0005923];integral component of membrane [GO:0016021];-	bicellular tight junction assembly [GO:0070830];-;-;plasma membrane [GO:0005886];bicellular tight junction [GO:0005923];integral component of membrane [GO:0016021];-
Q08CG5	Geranylgeranyl transferase type-2 subunit alpha	767725	rabggta	protein geranylgeranylation [GO:0018344];-	zinc ion binding [GO:0008270];Rab geranylgeranyltransferase activity [GO:0004663];-	Rab-protein geranylgeranyltransferase complex [GO:0005968];cytoplasm [GO:0005737];-	protein geranylgeranylation [GO:0018344];-;zinc ion binding [GO:0008270];Rab geranylgeranyltransferase activity [GO:0004663];-;Rab-protein geranylgeranyltransferase complex [GO:0005968];cytoplasm [GO:0005737];-
Q5SPR8	N-acetyltransferase ESCO2	445395	esco2	fin regeneration [GO:0031101];bone regeneration [GO:1990523];post-translational protein acetylation [GO:0034421];regulation of DNA replication [GO:0006275];heart development [GO:0007507];sister chromatid cohesion [GO:0007062];mitotic cell cycle [GO:0000278];-;positive regulation of cysteine-type endopeptidase activity involved in apoptotic process [GO:0043280]	metal ion binding [GO:0046872];acetyltransferase activity [GO:0016407];-	chromatin [GO:0000785];chromosome [GO:0005694];nucleus [GO:0005634];-	fin regeneration [GO:0031101];bone regeneration [GO:1990523];post-translational protein acetylation [GO:0034421];regulation of DNA replication [GO:0006275];heart development [GO:0007507];sister chromatid cohesion [GO:0007062];mitotic cell cycle [GO:0000278];-;positive regulation of cysteine-type endopeptidase activity involved in apoptotic process [GO:0043280];metal ion binding [GO:0046872];acety…
F1QP93	HECT-type E3 ubiquitin transferase		nedd4l	protein polyubiquitination [GO:0000209];positive regulation of protein catabolic process [GO:0045732];protein ubiquitination [GO:0016567];proteasome-mediated ubiquitin-dependent protein catabolic process [GO:0043161];regulation of dendrite morphogenesis [GO:0048814];-;negative regulation of sodium ion transmembrane transporter activity [GO:2000650]	sodium channel inhibitor activity [GO:0019871];ubiquitin protein ligase activity [GO:0061630];-	cytoplasm [GO:0005737];-	protein polyubiquitination [GO:0000209];positive regulation of protein catabolic process [GO:0045732];protein ubiquitination [GO:0016567];proteasome-mediated ubiquitin-dependent protein catabolic process [GO:0043161];regulation of dendrite morphogenesis [GO:0048814];-;negative regulation of sodium ion transmembrane transporter activity [GO:2000650];sodium channel inhibitor activity [GO:0019871];u…
K7DY99	Tetratricopeptide repeat protein 27	317640	ttc27	-	-	-	-
F1QWW6	DnaJ (Hsp40) homolog, subfamily C, member 11a		dnajc11a	cristae formation [GO:0042407];-	-	-;mitochondrion [GO:0005739]	cristae formation [GO:0042407];-;-;-;mitochondrion [GO:0005739]
Q32PS6	Myelin expression factor 2	641483	myef2	definitive hemopoiesis [GO:0060216];regulation of mRNA stability involved in response to oxidative stress [GO:2000815];regulation of transcription by RNA polymerase II [GO:0006357];-	single-stranded DNA binding [GO:0003697];mRNA binding [GO:0003729];-	ribonucleoprotein complex [GO:1990904];post-mRNA release spliceosomal complex [GO:0071014];-;cytoplasm [GO:0005737];nucleus [GO:0005634]	definitive hemopoiesis [GO:0060216];regulation of mRNA stability involved in response to oxidative stress [GO:2000815];regulation of transcription by RNA polymerase II [GO:0006357];-;single-stranded DNA binding [GO:0003697];mRNA binding [GO:0003729];-;ribonucleoprotein complex [GO:1990904];post-mRNA release spliceosomal complex [GO:0071014];-;cytoplasm [GO:0005737];nucleus [GO:0005634]
Q9DEY3	Sodium/potassium-transporting ATPase subunit alpha	64614	atp1a1a.3	cellular sodium ion homeostasis [GO:0006883];cellular potassium ion homeostasis [GO:0030007];proton transmembrane transport [GO:1902600];potassium ion import across plasma membrane [GO:1990573];sodium ion export across plasma membrane [GO:0036376];-	P-type sodium [GO:0005391];metal ion binding [GO:0046872];ATP binding [GO:0005524];-	integral component of membrane [GO:0016021];-	cellular sodium ion homeostasis [GO:0006883];cellular potassium ion homeostasis [GO:0030007];proton transmembrane transport [GO:1902600];potassium ion import across plasma membrane [GO:1990573];sodium ion export across plasma membrane [GO:0036376];-;P-type sodium [GO:0005391];metal ion binding [GO:0046872];ATP binding [GO:0005524];-;integral component of membrane [GO:0016021];-
F8W2X8	Delta(24)-sterol reductase		dhcr24	steroid metabolic process [GO:0008202];-	FAD binding [GO:0071949];delta24-sterol reductase activity [GO:0050614];oxidoreductase activity, acting on the CH-CH group of donors, NAD or NADP as acceptor [GO:0016628];delta24(24-1) sterol reductase activity [GO:0000246];-	membrane [GO:0016020];cytoplasm [GO:0005737];integral component of membrane [GO:0016021];-	steroid metabolic process [GO:0008202];-;FAD binding [GO:0071949];delta24-sterol reductase activity [GO:0050614];oxidoreductase activity, acting on the CH-CH group of donors, NAD or NADP as acceptor [GO:0016628];delta24(24-1) sterol reductase activity [GO:0000246];-;membrane [GO:0016020];cytoplasm [GO:0005737];integral component of membrane [GO:0016021];-
A0A1D5NSL4	Adenosine deaminase domain-containing 2	558824	adad2	RNA processing [GO:0006396];adenosine to inosine editing [GO:0006382];-	double-stranded RNA binding [GO:0003725];double-stranded RNA adenosine deaminase activity [GO:0003726];tRNA-specific adenosine deaminase activity [GO:0008251];-	cytoplasm [GO:0005737];nucleolus [GO:0005730];-	RNA processing [GO:0006396];adenosine to inosine editing [GO:0006382];-;double-stranded RNA binding [GO:0003725];double-stranded RNA adenosine deaminase activity [GO:0003726];tRNA-specific adenosine deaminase activity [GO:0008251];-;cytoplasm [GO:0005737];nucleolus [GO:0005730];-
A2AWE1	Peroxiredoxin-1	541344	prdx1	removal of superoxide radicals [GO:0019430];leukocyte activation [GO:0045321];cell redox homeostasis [GO:0045454];-	peroxiredoxin activity [GO:0051920];peroxidase activity [GO:0004601];-	cytosol [GO:0005829];protein-containing complex [GO:0032991];-	removal of superoxide radicals [GO:0019430];leukocyte activation [GO:0045321];cell redox homeostasis [GO:0045454];-;peroxiredoxin activity [GO:0051920];peroxidase activity [GO:0004601];-;cytosol [GO:0005829];protein-containing complex [GO:0032991];-
P0C218	Probable ATP-dependent RNA helicase DDX20		ddx20	spliceosomal snRNP assembly [GO:0000387];-	ATP binding [GO:0005524];DNA binding [GO:0003677];RNA binding [GO:0003723];-;RNA helicase activity [GO:0003724]	cytosol [GO:0005829];SMN-Sm protein complex [GO:0034719];SMN complex [GO:0032797];-;nucleus [GO:0005634]	spliceosomal snRNP assembly [GO:0000387];-;ATP binding [GO:0005524];DNA binding [GO:0003677];RNA binding [GO:0003723];-;RNA helicase activity [GO:0003724];cytosol [GO:0005829];SMN-Sm protein complex [GO:0034719];SMN complex [GO:0032797];-;nucleus [GO:0005634]
E7FE29	Myosin XVIIIAb		myo18ab	Golgi organization [GO:0007030];skeletal myofibril assembly [GO:0014866];muscle tissue morphogenesis [GO:0060415];-;cell-matrix adhesion [GO:0007160];skeletal muscle fiber development [GO:0048741]	actin filament binding [GO:0051015];ATP binding [GO:0005524];motor activity [GO:0003774];-	myosin complex [GO:0016459];-	Golgi organization [GO:0007030];skeletal myofibril assembly [GO:0014866];muscle tissue morphogenesis [GO:0060415];-;cell-matrix adhesion [GO:0007160];skeletal muscle fiber development [GO:0048741];actin filament binding [GO:0051015];ATP binding [GO:0005524];motor activity [GO:0003774];-;myosin complex [GO:0016459];-
A0A2R8Q1P1	Inhibitor of nuclear factor kappa-B kinase subunit alpha		chuk	-	ATP binding [GO:0005524];IkappaB kinase activity [GO:0008384];-	cytoplasm [GO:0005737];nucleus [GO:0005634];-	-;ATP binding [GO:0005524];IkappaB kinase activity [GO:0008384];-;cytoplasm [GO:0005737];nucleus [GO:0005634];-
X1WET9	Eukaryotic translation initiation factor 3 subunit B	796380	eif3ba	formation of cytoplasmic translation initiation complex [GO:0001732];neural crest cell development [GO:0014032];-;heart rudiment development [GO:0003313];translational initiation [GO:0006413]	translation initiation factor activity [GO:0003743];translation initiation factor binding [GO:0031369];-	eukaryotic translation initiation factor 3 complex [GO:0005852];-;eukaryotic 43S preinitiation complex [GO:0016282];eukaryotic 48S preinitiation complex [GO:0033290]	formation of cytoplasmic translation initiation complex [GO:0001732];neural crest cell development [GO:0014032];-;heart rudiment development [GO:0003313];translational initiation [GO:0006413];translation initiation factor activity [GO:0003743];translation initiation factor binding [GO:0031369];-;eukaryotic translation initiation factor 3 complex [GO:0005852];-;eukaryotic 43S preinitiation complex…
Q6NY65	Regulator of chromosome condensation 1	406457	rcc1	regulation of mitotic spindle assembly [GO:1901673];Ran protein signal transduction [GO:0031291];-	chromatin binding [GO:0003682];-	cytoplasm [GO:0005737];-	regulation of mitotic spindle assembly [GO:1901673];Ran protein signal transduction [GO:0031291];-;chromatin binding [GO:0003682];-;cytoplasm [GO:0005737];-
Q6P7X7	Sept9a protein		sept9a	cellular protein localization [GO:0034613];cytoskeleton-dependent cytokinesis [GO:0061640];-	GTPase activity [GO:0003924];molecular adaptor activity [GO:0060090];GTP binding [GO:0005525];-	septin complex [GO:0031105];septin ring [GO:0005940];-;cell division site [GO:0032153];microtubule cytoskeleton [GO:0015630]	cellular protein localization [GO:0034613];cytoskeleton-dependent cytokinesis [GO:0061640];-;GTPase activity [GO:0003924];molecular adaptor activity [GO:0060090];GTP binding [GO:0005525];-;septin complex [GO:0031105];septin ring [GO:0005940];-;cell division site [GO:0032153];microtubule cytoskeleton [GO:0015630]
F1Q7H6	Nuclear RNA export factor 1	323865	nxf1b	mRNA transport [GO:0051028];poly(A)+ mRNA export from nucleus [GO:0016973];-	RNA binding [GO:0003723];-	cytoplasm [GO:0005737];nucleus [GO:0005634];nucleoplasm [GO:0005654];-	mRNA transport [GO:0051028];poly(A)+ mRNA export from nucleus [GO:0016973];-;RNA binding [GO:0003723];-;cytoplasm [GO:0005737];nucleus [GO:0005634];nucleoplasm [GO:0005654];-
B2GTJ8	Ywhai protein		ywhaz	-	-	-	-
F1RBW3	Glucosidase 2 subunit beta		prkcsh	pronephros development [GO:0048793];N-glycan processing [GO:0006491];liver development [GO:0001889];-	calcium ion binding [GO:0005509];-	glucosidase II complex [GO:0017177];endoplasmic reticulum [GO:0005783];-	pronephros development [GO:0048793];N-glycan processing [GO:0006491];liver development [GO:0001889];-;calcium ion binding [GO:0005509];-;glucosidase II complex [GO:0017177];endoplasmic reticulum [GO:0005783];-
E7F6F7	Iron-sulfur clusters transporter ABCB7, mitochondrial	566515	abcb7	cellular iron ion homeostasis [GO:0006879];transmembrane transport [GO:0055085];-	ATP binding [GO:0005524];ATPase-coupled transmembrane transporter activity [GO:0042626];-	mitochondrial inner membrane [GO:0005743];integral component of membrane [GO:0016021];-	cellular iron ion homeostasis [GO:0006879];transmembrane transport [GO:0055085];-;ATP binding [GO:0005524];ATPase-coupled transmembrane transporter activity [GO:0042626];-;mitochondrial inner membrane [GO:0005743];integral component of membrane [GO:0016021];-
B8A4B0	Glutamate dehydrogenase (NAD(P)(+))		glud1a	glutamate catabolic process [GO:0006538];-	glutamate dehydrogenase (NADP+) activity [GO:0004354];glutamate dehydrogenase (NAD+) activity [GO:0004352];-	-;mitochondrion [GO:0005739]	glutamate catabolic process [GO:0006538];-;glutamate dehydrogenase (NADP+) activity [GO:0004354];glutamate dehydrogenase (NAD+) activity [GO:0004352];-;-;mitochondrion [GO:0005739]
Q6NWC6	Cleavage and polyadenylation specificity factor subunit 6	327069	cpsf6	protein heterotetramerization [GO:0051290];positive regulation of RNA export from nucleus [GO:0046833];messenger ribonucleoprotein complex assembly [GO:1990120];-;mRNA processing [GO:0006397];mRNA alternative polyadenylation [GO:0110104]	mRNA binding [GO:0003729];-	perichromatin fibrils [GO:0005726];paraspeckles [GO:0042382];nuclear speck [GO:0016607];interchromatin granule [GO:0035061];nucleoplasm [GO:0005654];-;cytoplasm [GO:0005737];nucleus [GO:0005634];mRNA cleavage factor complex [GO:0005849]	protein heterotetramerization [GO:0051290];positive regulation of RNA export from nucleus [GO:0046833];messenger ribonucleoprotein complex assembly [GO:1990120];-;mRNA processing [GO:0006397];mRNA alternative polyadenylation [GO:0110104];mRNA binding [GO:0003729];-;perichromatin fibrils [GO:0005726];paraspeckles [GO:0042382];nuclear speck [GO:0016607];interchromatin granule [GO:0035061];nucleopla…
B8A446	ATP-binding cassette, sub-family A (ABC1), member 1A	558924	abca1a	regulation of cholesterol efflux [GO:0010874];sprouting angiogenesis [GO:0002040];-;phospholipid efflux [GO:0033700];lipid transport [GO:0006869]	ATP binding [GO:0005524];lipid transporter activity [GO:0005319];phosphatidylserine floppase activity [GO:0090556];phosphatidylcholine floppase activity [GO:0090554];-;ATPase-coupled transmembrane transporter activity [GO:0042626]	intracellular membrane-bounded organelle [GO:0043231];integral component of membrane [GO:0016021];-	regulation of cholesterol efflux [GO:0010874];sprouting angiogenesis [GO:0002040];-;phospholipid efflux [GO:0033700];lipid transport [GO:0006869];ATP binding [GO:0005524];lipid transporter activity [GO:0005319];phosphatidylserine floppase activity [GO:0090556];phosphatidylcholine floppase activity [GO:0090554];-;ATPase-coupled transmembrane transporter activity [GO:0042626];intracellular membrane…
B0R0D7	Coronin-1C-A	317741	coro1ca	endosome fission [GO:0140285];membrane fission [GO:0090148];cell migration [GO:0016477];actin filament organization [GO:0007015];endosomal transport [GO:0016197];neural crest cell migration [GO:0001755];-;endosome membrane tubulation [GO:0097750]	actin filament binding [GO:0051015];-	endosome membrane [GO:0010008];-;lamellipodium [GO:0030027];cell cortex [GO:0005938];ruffle membrane [GO:0032587];actin cytoskeleton [GO:0015629]	endosome fission [GO:0140285];membrane fission [GO:0090148];cell migration [GO:0016477];actin filament organization [GO:0007015];endosomal transport [GO:0016197];neural crest cell migration [GO:0001755];-;endosome membrane tubulation [GO:0097750];actin filament binding [GO:0051015];-;endosome membrane [GO:0010008];-;lamellipodium [GO:0030027];cell cortex [GO:0005938];ruffle membrane [GO:0032587];…
F6P364	Heterogeneous nuclear ribonucleoprotein A3		hnrnpa3	-	RNA binding [GO:0003723]	-	-;RNA binding [GO:0003723];-
E7F351	Acyl-CoA synthetase long chain family member 2		acsl2	long-chain fatty-acyl-CoA biosynthetic process [GO:0035338];lipid biosynthetic process [GO:0008610];very long-chain fatty acid metabolic process [GO:0000038];-	arachidonate-CoA ligase activity [GO:0047676];long-chain fatty acid-CoA ligase activity [GO:0004467];-	membrane [GO:0016020];endoplasmic reticulum [GO:0005783];-	long-chain fatty-acyl-CoA biosynthetic process [GO:0035338];lipid biosynthetic process [GO:0008610];very long-chain fatty acid metabolic process [GO:0000038];-;arachidonate-CoA ligase activity [GO:0047676];long-chain fatty acid-CoA ligase activity [GO:0004467];-;membrane [GO:0016020];endoplasmic reticulum [GO:0005783];-
Q7SYB8	Glycogen [starch] synthase	394155	gys1	glycogen biosynthetic process [GO:0005978];-	glycogen (starch) synthase activity [GO:0004373];-	cytoplasm [GO:0005737];-	glycogen biosynthetic process [GO:0005978];-;glycogen (starch) synthase activity [GO:0004373];-;cytoplasm [GO:0005737];-
A1L1R7	Aldehyde dehydrogenase 16 family, member A1		aldh16a1	-	oxidoreductase activity, acting on the aldehyde or oxo group of donors, NAD or NADP as acceptor [GO:0016620]	-	-;oxidoreductase activity, acting on the aldehyde or oxo group of donors, NAD or NADP as acceptor [GO:0016620];-
A0A0R4II27	EFR3 homolog A (S. cerevisiae)	393800	efr3a	protein localization to plasma membrane [GO:0072659];-	-	plasma membrane [GO:0005886];-	protein localization to plasma membrane [GO:0072659];-;-;plasma membrane [GO:0005886];-
X1WCT2	Si:ch73-15b2.5	558551	si:ch73-15b2.5	activation of GTPase activity [GO:0090630];-	guanyl-nucleotide exchange factor activity [GO:0005085];-	cytoplasm [GO:0005737];nucleus [GO:0005634];-	activation of GTPase activity [GO:0090630];-;guanyl-nucleotide exchange factor activity [GO:0005085];-;cytoplasm [GO:0005737];nucleus [GO:0005634];-
Q7T2A5	Eukaryotic translation initiation factor 3 subunit L	406402	eif3l	formation of cytoplasmic translation initiation complex [GO:0001732];translational initiation [GO:0006413];-	translation initiation factor activity [GO:0003743];-	eukaryotic translation initiation factor 3 complex [GO:0005852];-;eukaryotic 43S preinitiation complex [GO:0016282];eukaryotic 48S preinitiation complex [GO:0033290]	formation of cytoplasmic translation initiation complex [GO:0001732];translational initiation [GO:0006413];-;translation initiation factor activity [GO:0003743];-;eukaryotic translation initiation factor 3 complex [GO:0005852];-;eukaryotic 43S preinitiation complex [GO:0016282];eukaryotic 48S preinitiation complex [GO:0033290]
Q503E2	Prolyl endopeptidase	553791	prep	-	endopeptidase activity [GO:0004175];oligopeptidase activity [GO:0070012];serine-type endopeptidase activity [GO:0004252];-	cytosol [GO:0005829];-	-;endopeptidase activity [GO:0004175];oligopeptidase activity [GO:0070012];serine-type endopeptidase activity [GO:0004252];-;cytosol [GO:0005829];-
A5WW21	Ras and EF-hand domain-containing protein	572256	rasef	-	calcium ion binding [GO:0005509];GTPase activity [GO:0003924];GTP binding [GO:0005525];-	perinuclear region of cytoplasm [GO:0048471];-	-;calcium ion binding [GO:0005509];GTPase activity [GO:0003924];GTP binding [GO:0005525];-;perinuclear region of cytoplasm [GO:0048471];-
Q6TH31	Chitinase		chia.4	chitin catabolic process [GO:0006032];carbohydrate metabolic process [GO:0005975];-	chitin binding [GO:0008061];chitinase activity [GO:0004568];-	membrane [GO:0016020];cytoplasm [GO:0005737];extracellular region [GO:0005576];-	chitin catabolic process [GO:0006032];carbohydrate metabolic process [GO:0005975];-;chitin binding [GO:0008061];chitinase activity [GO:0004568];-;membrane [GO:0016020];cytoplasm [GO:0005737];extracellular region [GO:0005576];-
E7F2H7	Si:dkey-125e8.1		si:dkey-125e8.1	lipoprotein metabolic process [GO:0042157];lipid transport [GO:0006869];-	protein kinase activity [GO:0004672];ATP binding [GO:0005524];lipid binding [GO:0008289];-	extracellular region [GO:0005576];-	lipoprotein metabolic process [GO:0042157];lipid transport [GO:0006869];-;protein kinase activity [GO:0004672];ATP binding [GO:0005524];lipid binding [GO:0008289];-;extracellular region [GO:0005576];-
Q642H9	40S ribosomal protein S4, X isoform	449547	rps4x	chordate embryonic development [GO:0043009];translation [GO:0006412];brain development [GO:0007420];-	RNA binding [GO:0003723];structural constituent of ribosome [GO:0003735];rRNA binding [GO:0019843];-	cytosolic small ribosomal subunit [GO:0022627];-	chordate embryonic development [GO:0043009];translation [GO:0006412];brain development [GO:0007420];-;RNA binding [GO:0003723];structural constituent of ribosome [GO:0003735];rRNA binding [GO:0019843];-;cytosolic small ribosomal subunit [GO:0022627];-
E9QBY4	Acyl-CoA dehydrogenase family, member 11		acad11	-	-	mitochondrion [GO:0005739]	-;-;mitochondrion [GO:0005739]
Q5XJ09	Glucose-6-phosphate isomerase		gpia	gluconeogenesis [GO:0006094];glucose 6-phosphate metabolic process [GO:0051156];glycolytic process [GO:0006096];-	monosaccharide binding [GO:0048029];glucose-6-phosphate isomerase activity [GO:0004347];cytokine activity [GO:0005125];-	cytosol [GO:0005829];extracellular space [GO:0005615];-	gluconeogenesis [GO:0006094];glucose 6-phosphate metabolic process [GO:0051156];glycolytic process [GO:0006096];-;monosaccharide binding [GO:0048029];glucose-6-phosphate isomerase activity [GO:0004347];cytokine activity [GO:0005125];-;cytosol [GO:0005829];extracellular space [GO:0005615];-
A0A2R8QML9	Uncharacterized protein		npas3	regulation of transcription, DNA-templated [GO:0006355];-	protein dimerization activity [GO:0046983];-	-	regulation of transcription, DNA-templated [GO:0006355];-;protein dimerization activity [GO:0046983];-;-
A0A0J9YJ24	Polymerase (DNA-directed), delta-interacting protein 3		poldip3	-	RNA binding [GO:0003723]	-	-;RNA binding [GO:0003723];-
E7FFB1	A kinase (PRKA) anchor protein 9		akap9	signal transduction [GO:0007165];-	molecular adaptor activity [GO:0060090];-	microtubule organizing center [GO:0005815];cytoplasm [GO:0005737];-	signal transduction [GO:0007165];-;molecular adaptor activity [GO:0060090];-;microtubule organizing center [GO:0005815];cytoplasm [GO:0005737];-
A0A0R4IJJ4	LIM and calponin homology domains 1b		limch1b	regulation of focal adhesion assembly [GO:0051893];positive regulation of stress fiber assembly [GO:0051496];-	metal ion binding [GO:0046872];myosin II head/neck binding [GO:0032034];-	stress fiber [GO:0001725];-	regulation of focal adhesion assembly [GO:0051893];positive regulation of stress fiber assembly [GO:0051496];-;metal ion binding [GO:0046872];myosin II head/neck binding [GO:0032034];-;stress fiber [GO:0001725];-
A0A2R8QC08	YTH domain-containing protein			mRNA destabilization [GO:0061157];-	N6-methyladenosine-containing RNA binding [GO:1990247];mRNA binding [GO:0003729];-	cytoplasm [GO:0005737];-	mRNA destabilization [GO:0061157];-;N6-methyladenosine-containing RNA binding [GO:1990247];mRNA binding [GO:0003729];-;cytoplasm [GO:0005737];-
A2VCX7	Phenylalanine--tRNA ligase		farsa	phenylalanyl-tRNA aminoacylation [GO:0006432];-	phenylalanine-tRNA ligase activity [GO:0004826];ATP binding [GO:0005524];tRNA binding [GO:0000049];-	cytoplasm [GO:0005737];-	phenylalanyl-tRNA aminoacylation [GO:0006432];-;phenylalanine-tRNA ligase activity [GO:0004826];ATP binding [GO:0005524];tRNA binding [GO:0000049];-;cytoplasm [GO:0005737];-
Q1LY88	Stromal interaction molecule 1a	556360	stim1a	axon extension involved in axon guidance [GO:0048846];store-operated calcium entry [GO:0002115];cellular calcium ion homeostasis [GO:0006874];-;activation of store-operated calcium channel activity [GO:0032237]	calcium ion binding [GO:0005509];calcium channel regulator activity [GO:0005246];-	endoplasmic reticulum [GO:0005783];plasma membrane [GO:0005886];integral component of endoplasmic reticulum membrane [GO:0030176];-	axon extension involved in axon guidance [GO:0048846];store-operated calcium entry [GO:0002115];cellular calcium ion homeostasis [GO:0006874];-;activation of store-operated calcium channel activity [GO:0032237];calcium ion binding [GO:0005509];calcium channel regulator activity [GO:0005246];-;endoplasmic reticulum [GO:0005783];plasma membrane [GO:0005886];integral component of endoplasmic reticul…
A0A0G2KKS3	Uncharacterized protein	100536030	LOC100536030	regulation of transcription by RNA polymerase II [GO:0006357];-	DNA-binding transcription factor activity, RNA polymerase II-specific [GO:0000981];RNA polymerase II transcription regulatory region sequence-specific DNA binding [GO:0000977];-	nucleus [GO:0005634];-	regulation of transcription by RNA polymerase II [GO:0006357];-;DNA-binding transcription factor activity, RNA polymerase II-specific [GO:0000981];RNA polymerase II transcription regulatory region sequence-specific DNA binding [GO:0000977];-;nucleus [GO:0005634];-
A0A0R4IVS9	Mbt domain-containing 1		mbtd1	regulation of transcription, DNA-templated [GO:0006355];chromatin organization [GO:0006325];-	zinc ion binding [GO:0008270];-	nucleus [GO:0005634];-	regulation of transcription, DNA-templated [GO:0006355];chromatin organization [GO:0006325];-;zinc ion binding [GO:0008270];-;nucleus [GO:0005634];-
Q7T355	RBR-type E3 ubiquitin transferase	406417	arih2	positive regulation of proteasomal ubiquitin-dependent protein catabolic process [GO:0032436];protein polyubiquitination [GO:0000209];ubiquitin-dependent protein catabolic process [GO:0006511];-	metal ion binding [GO:0046872];ubiquitin conjugating enzyme binding [GO:0031624];ubiquitin protein ligase activity [GO:0061630];-	ubiquitin ligase complex [GO:0000151];cytoplasm [GO:0005737];-	positive regulation of proteasomal ubiquitin-dependent protein catabolic process [GO:0032436];protein polyubiquitination [GO:0000209];ubiquitin-dependent protein catabolic process [GO:0006511];-;metal ion binding [GO:0046872];ubiquitin conjugating enzyme binding [GO:0031624];ubiquitin protein ligase activity [GO:0061630];-;ubiquitin ligase complex [GO:0000151];cytoplasm [GO:0005737];-
