# Supplementary material for: Rbm24a dictates mRNA recruitment for germ granule assembly in zebrafish
Source: EMBO J. 2025 Apr 25;44(11):3121–49. doi: 10.1038/s44318-025-00442-z (PMC12130248; doi:10.1038/s44318-025-00442-z)
Supplement: Supplementary file 3 — Data Set EV1 [file 44318_2025_442_MOESM3_ESM.zip › result/GO_WT_25.xlsx]

## Sheet: 2027_WT_25
ProteinID	ProteinName	GeneID	GeneName	BP	MF	CC	GO_Term
Q1LWN2	Phosvitin	559475	vtg1	cellular response to estrogen stimulus [GO:0071391];response to xenobiotic stimulus [GO:0009410];response to estradiol [GO:0032355];-	lipid transporter activity [GO:0005319];antioxidant activity [GO:0016209];-;nutrient reservoir activity [GO:0045735]	-	cellular response to estrogen stimulus [GO:0071391];response to xenobiotic stimulus [GO:0009410];response to estradiol [GO:0032355];-;lipid transporter activity [GO:0005319];antioxidant activity [GO:0016209];-;nutrient reservoir activity [GO:0045735];-
A0A2R8QNH7	Phosvitin		vtg7	cellular response to estrogen stimulus [GO:0071391];response to estradiol [GO:0032355];-	lipid transporter activity [GO:0005319];-;nutrient reservoir activity [GO:0045735]	-	cellular response to estrogen stimulus [GO:0071391];response to estradiol [GO:0032355];-;lipid transporter activity [GO:0005319];-;nutrient reservoir activity [GO:0045735];-
F1R2S5	Phosvitin		vtg5	cellular response to estrogen stimulus [GO:0071391];response to estradiol [GO:0032355];-	lipid transporter activity [GO:0005319];-;nutrient reservoir activity [GO:0045735]	-	cellular response to estrogen stimulus [GO:0071391];response to estradiol [GO:0032355];-;lipid transporter activity [GO:0005319];-;nutrient reservoir activity [GO:0045735];-
Q0D294	Histone H4	767650		-	protein heterodimerization activity [GO:0046982];DNA binding [GO:0003677];-	-;nucleus [GO:0005634];nucleosome [GO:0000786]	-;protein heterodimerization activity [GO:0046982];DNA binding [GO:0003677];-;-;nucleus [GO:0005634];nucleosome [GO:0000786]
A3KMS4	Phosvitin	559856	vtg7	cellular response to estrogen stimulus [GO:0071391];response to estradiol [GO:0032355];-	lipid transporter activity [GO:0005319];-;nutrient reservoir activity [GO:0045735]	-	cellular response to estrogen stimulus [GO:0071391];response to estradiol [GO:0032355];-;lipid transporter activity [GO:0005319];-;nutrient reservoir activity [GO:0045735];-
A0A2R8RIU9	Phosvitin		vtg2	cellular response to estrogen stimulus [GO:0071391];response to estradiol [GO:0032355];positive regulation of phagocytosis, engulfment [GO:0060100];-	nutrient reservoir activity [GO:0045735];lipid transporter activity [GO:0005319];lipopolysaccharide binding [GO:0001530];-;lipoteichoic acid binding [GO:0070891]	-	cellular response to estrogen stimulus [GO:0071391];response to estradiol [GO:0032355];positive regulation of phagocytosis, engulfment [GO:0060100];-;nutrient reservoir activity [GO:0045735];lipid transporter activity [GO:0005319];lipopolysaccharide binding [GO:0001530];-;lipoteichoic acid binding [GO:0070891];-
A0A2R8QN47	Phosvitin		vtg4	cellular response to estrogen stimulus [GO:0071391];response to estradiol [GO:0032355];-	lipid transporter activity [GO:0005319];nutrient reservoir activity [GO:0045735];-	protein-containing complex [GO:0032991];-	cellular response to estrogen stimulus [GO:0071391];response to estradiol [GO:0032355];-;lipid transporter activity [GO:0005319];nutrient reservoir activity [GO:0045735];-;protein-containing complex [GO:0032991];-
X1WHF1	Histone H2B	563569	si:dkey-261m9.6	nucleosome assembly [GO:0006334];-	protein heterodimerization activity [GO:0046982];DNA binding [GO:0003677];-	-;nucleus [GO:0005634];nucleosome [GO:0000786]	nucleosome assembly [GO:0006334];-;protein heterodimerization activity [GO:0046982];DNA binding [GO:0003677];-;-;nucleus [GO:0005634];nucleosome [GO:0000786]
Q7ZUG6	60S ribosomal protein L30	336713	rpl30	-	RNA binding [GO:0003723];structural constituent of ribosome [GO:0003735];-	cytosolic large ribosomal subunit [GO:0022625];-	-;RNA binding [GO:0003723];structural constituent of ribosome [GO:0003735];-;cytosolic large ribosomal subunit [GO:0022625];-
A0A2R8RTK5	Calmodulin		calm2b	-	calcium ion binding [GO:0005509]	-	-;calcium ion binding [GO:0005509];-
Q6NZV4	Cysteine and glycine-rich protein 1	378726	csrp1a	JNK cascade [GO:0007254];cell migration involved in gastrulation [GO:0042074];sarcomere organization [GO:0045214];Wnt signaling pathway [GO:0016055];convergent extension involved in gastrulation [GO:0060027];neuron projection regeneration [GO:0031102];actin cytoskeleton organization [GO:0030036];muscle tissue development [GO:0060537];heart morphogenesis [GO:0003007];-	actinin binding [GO:0042805];structural constituent of muscle [GO:0008307];metal ion binding [GO:0046872];-	cytoplasm [GO:0005737];nucleus [GO:0005634];Z disc [GO:0030018];-	JNK cascade [GO:0007254];cell migration involved in gastrulation [GO:0042074];sarcomere organization [GO:0045214];Wnt signaling pathway [GO:0016055];convergent extension involved in gastrulation [GO:0060027];neuron projection regeneration [GO:0031102];actin cytoskeleton organization [GO:0030036];muscle tissue development [GO:0060537];heart morphogenesis [GO:0003007];-;actinin binding [GO:0042805]…
Q6PHJ8	Myosin, light chain 12, genome duplicate 1	326719	myl12.1	-	calcium ion binding [GO:0005509]	-	-;calcium ion binding [GO:0005509];-
Q3T7B3	Vitellogenin 2		vtg2	cellular response to estrogen stimulus [GO:0071391];response to estradiol [GO:0032355];positive regulation of phagocytosis, engulfment [GO:0060100];-	lipid transporter activity [GO:0005319];-;lipopolysaccharide binding [GO:0001530];lipoteichoic acid binding [GO:0070891]	-	cellular response to estrogen stimulus [GO:0071391];response to estradiol [GO:0032355];positive regulation of phagocytosis, engulfment [GO:0060100];-;lipid transporter activity [GO:0005319];-;lipopolysaccharide binding [GO:0001530];lipoteichoic acid binding [GO:0070891];-
A0A2R8QHK5	Zgc:153867			-	calcium ion binding [GO:0005509]	-	-;calcium ion binding [GO:0005509];-
Q8JHH3	40S ribosomal protein S5	192297	rps5	ribosomal small subunit assembly [GO:0000028];translation [GO:0006412];-	structural constituent of ribosome [GO:0003735];rRNA binding [GO:0019843];mRNA binding [GO:0003729];-	-;cytosolic small ribosomal subunit [GO:0022627];ribosome [GO:0005840]	ribosomal small subunit assembly [GO:0000028];translation [GO:0006412];-;structural constituent of ribosome [GO:0003735];rRNA binding [GO:0019843];mRNA binding [GO:0003729];-;-;cytosolic small ribosomal subunit [GO:0022627];ribosome [GO:0005840]
Q0D272	Histone H4	767782		-	protein heterodimerization activity [GO:0046982];DNA binding [GO:0003677];-	-;nucleus [GO:0005634];nucleosome [GO:0000786]	-;protein heterodimerization activity [GO:0046982];DNA binding [GO:0003677];-;-;nucleus [GO:0005634];nucleosome [GO:0000786]
Q7ZV05	40S ribosomal protein S11	406686	rps11	translation [GO:0006412];-	structural constituent of ribosome [GO:0003735];rRNA binding [GO:0019843];-	cytosolic small ribosomal subunit [GO:0022627];-	translation [GO:0006412];-;structural constituent of ribosome [GO:0003735];rRNA binding [GO:0019843];-;cytosolic small ribosomal subunit [GO:0022627];-
Q6PBW7	40S ribosomal protein S19	393723	rps19	erythrocyte differentiation [GO:0030218];-;brain segmentation [GO:0035284];hemoglobin biosynthetic process [GO:0042541];translation [GO:0006412];intrinsic apoptotic signaling pathway by p53 class mediator [GO:0072332];regulation of erythrocyte differentiation [GO:0045646];ribosomal small subunit assembly [GO:0000028];chordate embryonic development [GO:0043009];regulation of innate immune response…	RNA binding [GO:0003723];structural constituent of ribosome [GO:0003735];-	-;cytosolic small ribosomal subunit [GO:0022627];ribosome [GO:0005840]	erythrocyte differentiation [GO:0030218];-;brain segmentation [GO:0035284];hemoglobin biosynthetic process [GO:0042541];translation [GO:0006412];intrinsic apoptotic signaling pathway by p53 class mediator [GO:0072332];regulation of erythrocyte differentiation [GO:0045646];ribosomal small subunit assembly [GO:0000028];chordate embryonic development [GO:0043009];regulation of innate immune response…
Q7ZUI4	Thioredoxin	336637		glycerol ether metabolic process [GO:0006662];-	protein disulfide oxidoreductase activity [GO:0015035];-	-	glycerol ether metabolic process [GO:0006662];-;protein disulfide oxidoreductase activity [GO:0015035];-;-
B3DKC6	Myosin, light chain 12, genome duplicate 2	337084	myl12.2	-	calcium ion binding [GO:0005509]	-	-;calcium ion binding [GO:0005509];-
Q6PGX7	Zinc finger protein 9		cnbpa	positive regulation of transcription, DNA-templated [GO:0045893];embryonic viscerocranium morphogenesis [GO:0048703];neural crest cell fate specification [GO:0014036];positive regulation of cytoplasmic translation [GO:2000767];negative regulation of transcription, DNA-templated [GO:0045892];neural crest formation [GO:0014029];positive regulation of transcription by RNA polymerase II [GO:0045944];…	mRNA binding [GO:0003729];mRNA 3'-UTR binding [GO:0003730];sequence-specific DNA binding [GO:0043565];single-stranded DNA binding [GO:0003697];zinc ion binding [GO:0008270];RNA binding [GO:0003723];translation regulator activity [GO:0045182];single-stranded RNA binding [GO:0003727];-;chromatin binding [GO:0003682]	cytoplasm [GO:0005737];-	positive regulation of transcription, DNA-templated [GO:0045893];embryonic viscerocranium morphogenesis [GO:0048703];neural crest cell fate specification [GO:0014036];positive regulation of cytoplasmic translation [GO:2000767];negative regulation of transcription, DNA-templated [GO:0045892];neural crest formation [GO:0014029];positive regulation of transcription by RNA polymerase II [GO:0045944];…
Q7ZU62	40S ribosomal protein S27a		rps27a	protein ubiquitination [GO:0016567];modification-dependent protein catabolic process [GO:0019941];translation [GO:0006412];-	protein tag [GO:0031386];-;metal ion binding [GO:0046872];ubiquitin protein ligase binding [GO:0031625];structural constituent of ribosome [GO:0003735]	cytoplasm [GO:0005737];cytosolic small ribosomal subunit [GO:0022627];nucleus [GO:0005634];-	protein ubiquitination [GO:0016567];modification-dependent protein catabolic process [GO:0019941];translation [GO:0006412];-;protein tag [GO:0031386];-;metal ion binding [GO:0046872];ubiquitin protein ligase binding [GO:0031625];structural constituent of ribosome [GO:0003735];cytoplasm [GO:0005737];cytosolic small ribosomal subunit [GO:0022627];nucleus [GO:0005634];-
A7YYA5	Zgc:109885 protein		eef1a1l2	-	GTPase activity [GO:0003924];translation elongation factor activity [GO:0003746];GTP binding [GO:0005525]	-	-;GTPase activity [GO:0003924];translation elongation factor activity [GO:0003746];GTP binding [GO:0005525];-
Q1LWH1	Ribosomal protein S16	767765	rps16	maturation of SSU-rRNA from tricistronic rRNA transcript (SSU-rRNA, 5.8S rRNA, LSU-rRNA) [GO:0000462];translation [GO:0006412];-	RNA binding [GO:0003723];structural constituent of ribosome [GO:0003735];-	small ribosomal subunit [GO:0015935];cytosolic small ribosomal subunit [GO:0022627];-	maturation of SSU-rRNA from tricistronic rRNA transcript (SSU-rRNA, 5.8S rRNA, LSU-rRNA) [GO:0000462];translation [GO:0006412];-;RNA binding [GO:0003723];structural constituent of ribosome [GO:0003735];-;small ribosomal subunit [GO:0015935];cytosolic small ribosomal subunit [GO:0022627];-
Q6NVA6	Myosin, light chain 9b, regulatory	406493	myl9b	-	calcium ion binding [GO:0005509]	-	-;calcium ion binding [GO:0005509];-
A7E2K4	60S acidic ribosomal protein P2	558312	rplp2l	chordate embryonic development [GO:0043009];cytoplasmic translational elongation [GO:0002182];-	structural constituent of ribosome [GO:0003735];-	cytosolic large ribosomal subunit [GO:0022625];-	chordate embryonic development [GO:0043009];cytoplasmic translational elongation [GO:0002182];-;structural constituent of ribosome [GO:0003735];-;cytosolic large ribosomal subunit [GO:0022625];-
Q6P6E7	40S ribosomal protein S20	406485	rps20	translation [GO:0006412];-	RNA binding [GO:0003723];structural constituent of ribosome [GO:0003735];-	small ribosomal subunit [GO:0015935];-	translation [GO:0006412];-;RNA binding [GO:0003723];structural constituent of ribosome [GO:0003735];-;small ribosomal subunit [GO:0015935];-
E9QIR9	60S ribosomal protein L10		rpl10	translation [GO:0006412];-	structural constituent of ribosome [GO:0003735];-	-;ribosome [GO:0005840]	translation [GO:0006412];-;structural constituent of ribosome [GO:0003735];-;-;ribosome [GO:0005840]
A0A286YBP4	60S ribosomal protein L28		rpl28	chordate embryonic development [GO:0043009];translation [GO:0006412];-	structural constituent of ribosome [GO:0003735];-	cytosolic large ribosomal subunit [GO:0022625];-	chordate embryonic development [GO:0043009];translation [GO:0006412];-;structural constituent of ribosome [GO:0003735];-;cytosolic large ribosomal subunit [GO:0022625];-
A2AWE1	Peroxiredoxin-1	541344	prdx1	removal of superoxide radicals [GO:0019430];leukocyte activation [GO:0045321];cell redox homeostasis [GO:0045454];-	peroxiredoxin activity [GO:0051920];peroxidase activity [GO:0004601];-	cytosol [GO:0005829];protein-containing complex [GO:0032991];-	removal of superoxide radicals [GO:0019430];leukocyte activation [GO:0045321];cell redox homeostasis [GO:0045454];-;peroxiredoxin activity [GO:0051920];peroxidase activity [GO:0004601];-;cytosol [GO:0005829];protein-containing complex [GO:0032991];-
A8E526	60S ribosomal protein L14		rpl14	ribosomal large subunit biogenesis [GO:0042273];translation [GO:0006412];-	RNA binding [GO:0003723];structural constituent of ribosome [GO:0003735];-	cytosolic large ribosomal subunit [GO:0022625];-	ribosomal large subunit biogenesis [GO:0042273];translation [GO:0006412];-;RNA binding [GO:0003723];structural constituent of ribosome [GO:0003735];-;cytosolic large ribosomal subunit [GO:0022625];-
A8WHV7	Mitochondrial ribosomal protein S36	567309	mrps36	2-oxoglutarate metabolic process [GO:0006103];-	-	mitochondrial oxoglutarate dehydrogenase complex [GO:0009353];-	2-oxoglutarate metabolic process [GO:0006103];-;-;mitochondrial oxoglutarate dehydrogenase complex [GO:0009353];-
Q3B727	Zgc:123289			-	-	-	-
F1QGI3	Ribosomal protein L23a		rpl23a	translation [GO:0006412];ribosomal large subunit assembly [GO:0000027];regulation of cell cycle [GO:0051726];pancreas development [GO:0031016];-	structural constituent of ribosome [GO:0003735];rRNA binding [GO:0019843];-	cytosolic large ribosomal subunit [GO:0022625];-	translation [GO:0006412];ribosomal large subunit assembly [GO:0000027];regulation of cell cycle [GO:0051726];pancreas development [GO:0031016];-;structural constituent of ribosome [GO:0003735];rRNA binding [GO:0019843];-;cytosolic large ribosomal subunit [GO:0022625];-
Q7ZV82	60S ribosomal protein L27	325618	rpl27	erythrocyte differentiation [GO:0030218];translation [GO:0006412];-	structural constituent of ribosome [GO:0003735];-	cytosolic large ribosomal subunit [GO:0022625];cytoplasmic side of rough endoplasmic reticulum membrane [GO:0098556];large ribosomal subunit [GO:0015934];-	erythrocyte differentiation [GO:0030218];translation [GO:0006412];-;structural constituent of ribosome [GO:0003735];-;cytosolic large ribosomal subunit [GO:0022625];cytoplasmic side of rough endoplasmic reticulum membrane [GO:0098556];large ribosomal subunit [GO:0015934];-
P62247	40S ribosomal protein S8	407690	rps8	translation [GO:0006412];regulation of cell cycle [GO:0051726];maturation of SSU-rRNA from tricistronic rRNA transcript (SSU-rRNA, 5.8S rRNA, LSU-rRNA) [GO:0000462];chordate embryonic development [GO:0043009];-	structural constituent of ribosome [GO:0003735];-	cytosolic small ribosomal subunit [GO:0022627];-	translation [GO:0006412];regulation of cell cycle [GO:0051726];maturation of SSU-rRNA from tricistronic rRNA transcript (SSU-rRNA, 5.8S rRNA, LSU-rRNA) [GO:0000462];chordate embryonic development [GO:0043009];-;structural constituent of ribosome [GO:0003735];-;cytosolic small ribosomal subunit [GO:0022627];-
A0A2R8RYC9	60S ribosomal protein L12		rpl12	translation [GO:0006412];-	structural constituent of ribosome [GO:0003735];large ribosomal subunit rRNA binding [GO:0070180];-	cytosolic large ribosomal subunit [GO:0022625];large ribosomal subunit [GO:0015934];-	translation [GO:0006412];-;structural constituent of ribosome [GO:0003735];large ribosomal subunit rRNA binding [GO:0070180];-;cytosolic large ribosomal subunit [GO:0022625];large ribosomal subunit [GO:0015934];-
Q6DGJ6	Peroxiredoxin-1	791455	prdx2	removal of superoxide radicals [GO:0019430];leukocyte activation [GO:0045321];cell redox homeostasis [GO:0045454];-	peroxiredoxin activity [GO:0051920];peroxidase activity [GO:0004601];-	cytosol [GO:0005829];-	removal of superoxide radicals [GO:0019430];leukocyte activation [GO:0045321];cell redox homeostasis [GO:0045454];-;peroxiredoxin activity [GO:0051920];peroxidase activity [GO:0004601];-;cytosol [GO:0005829];-
A0JME6	Isochorismatase domain-containing protein 2	492617	isoc2	-	-	cytoplasm [GO:0005737]	-;-;cytoplasm [GO:0005737]
Q8JGS9	40S ribosomal protein S18	192300	rps18	regulation of cell cycle [GO:0051726];translation [GO:0006412];multicellular organism development [GO:0007275];-	structural constituent of ribosome [GO:0003735];rRNA binding [GO:0019843];-	cytosol [GO:0005829];small ribosomal subunit [GO:0015935];-	regulation of cell cycle [GO:0051726];translation [GO:0006412];multicellular organism development [GO:0007275];-;structural constituent of ribosome [GO:0003735];rRNA binding [GO:0019843];-;cytosol [GO:0005829];small ribosomal subunit [GO:0015935];-
F6NMZ5	Zgc:172218			-	carbohydrate binding [GO:0030246]	-	-;carbohydrate binding [GO:0030246];-
Q7ZVF9	Actin, cytoplasmic 2	57935	actbb	-	structural constituent of postsynaptic actin cytoskeleton [GO:0098973];ATP binding [GO:0005524];-	actin filament [GO:0005884];cytoskeleton [GO:0005856];dense body [GO:0097433];focal adhesion [GO:0005925];plasma membrane [GO:0005886];-;nucleus [GO:0005634]	-;structural constituent of postsynaptic actin cytoskeleton [GO:0098973];ATP binding [GO:0005524];-;actin filament [GO:0005884];cytoskeleton [GO:0005856];dense body [GO:0097433];focal adhesion [GO:0005925];plasma membrane [GO:0005886];-;nucleus [GO:0005634]
Q642J7	40S ribosomal protein S24	394194	rps24	definitive hemopoiesis [GO:0060216];translation [GO:0006412];primitive hemopoiesis [GO:0060215];-	structural constituent of ribosome [GO:0003735];-	-;ribosome [GO:0005840]	definitive hemopoiesis [GO:0060216];translation [GO:0006412];primitive hemopoiesis [GO:0060215];-;structural constituent of ribosome [GO:0003735];-;-;ribosome [GO:0005840]
Q6PC90	40S ribosomal protein S12	337007	rps12	translation [GO:0006412];-	structural constituent of ribosome [GO:0003735];-	cytosolic small ribosomal subunit [GO:0022627];-	translation [GO:0006412];-;structural constituent of ribosome [GO:0003735];-;cytosolic small ribosomal subunit [GO:0022627];-
F1QN45	Si:dkey-88l16.3		si:dkey-88l16.3	receptor-mediated endocytosis [GO:0006898];-	calcium ion binding [GO:0005509];hormone binding [GO:0042562];-	apical plasma membrane [GO:0016324];receptor complex [GO:0043235];plasma membrane [GO:0005886];-;integral component of membrane [GO:0016021]	receptor-mediated endocytosis [GO:0006898];-;calcium ion binding [GO:0005509];hormone binding [GO:0042562];-;apical plasma membrane [GO:0016324];receptor complex [GO:0043235];plasma membrane [GO:0005886];-;integral component of membrane [GO:0016021]
Q6P6F0	40S ribosomal protein S17	393818	rps17	translation [GO:0006412];-	structural constituent of ribosome [GO:0003735];-	-;ribosome [GO:0005840]	translation [GO:0006412];-;structural constituent of ribosome [GO:0003735];-;-;ribosome [GO:0005840]
Q6PC14	60S ribosomal protein L23	336812	rpl23	translation [GO:0006412];-	structural constituent of ribosome [GO:0003735];large ribosomal subunit rRNA binding [GO:0070180];-	cytosolic large ribosomal subunit [GO:0022625];-	translation [GO:0006412];-;structural constituent of ribosome [GO:0003735];large ribosomal subunit rRNA binding [GO:0070180];-;cytosolic large ribosomal subunit [GO:0022625];-
Q6P026	Barrier-to-autointegration factor	334717	banf1	chromosome condensation [GO:0030261];chromosome segregation [GO:0007059];-	DNA binding [GO:0003677];-	chromosome [GO:0005694];nucleoplasm [GO:0005654];-	chromosome condensation [GO:0030261];chromosome segregation [GO:0007059];-;DNA binding [GO:0003677];-;chromosome [GO:0005694];nucleoplasm [GO:0005654];-
F1QJD7	Si:ch211-226h8.14		si:ch211-226h8.14	-	carbohydrate binding [GO:0030246];-	integral component of membrane [GO:0016021];-	-;carbohydrate binding [GO:0030246];-;integral component of membrane [GO:0016021];-
Q5BJA1	40S ribosomal protein S17	541327		translation [GO:0006412];-	structural constituent of ribosome [GO:0003735];-	-;ribosome [GO:0005840]	translation [GO:0006412];-;structural constituent of ribosome [GO:0003735];-;-;ribosome [GO:0005840]
A0A2R8QAE1	Fibrinogen C-terminal domain-containing protein		LOC100334800	-	-	-	-
A0A2R8QKW9	SUEL-type lectin domain-containing protein		si:ch211-154a22.8	-	carbohydrate binding [GO:0030246]	-	-;carbohydrate binding [GO:0030246];-
A0A2R8QJ29	-	-	-	-	-	-	-
Q90Z10	60S ribosomal protein L13	378961	rpl13	regulation of cell cycle [GO:0051726];translation [GO:0006412];-	RNA binding [GO:0003723];structural constituent of ribosome [GO:0003735];-	cytosolic large ribosomal subunit [GO:0022625];-	regulation of cell cycle [GO:0051726];translation [GO:0006412];-;RNA binding [GO:0003723];structural constituent of ribosome [GO:0003735];-;cytosolic large ribosomal subunit [GO:0022625];-
Q6PBK3	40S ribosomal protein S28	406307	rps28	cytoplasmic translation [GO:0002181];maturation of SSU-rRNA [GO:0030490];ribosomal small subunit assembly [GO:0000028];-	structural constituent of ribosome [GO:0003735];-	cytosolic small ribosomal subunit [GO:0022627];cytoplasmic side of rough endoplasmic reticulum membrane [GO:0098556];polysomal ribosome [GO:0042788];-	cytoplasmic translation [GO:0002181];maturation of SSU-rRNA [GO:0030490];ribosomal small subunit assembly [GO:0000028];-;structural constituent of ribosome [GO:0003735];-;cytosolic small ribosomal subunit [GO:0022627];cytoplasmic side of rough endoplasmic reticulum membrane [GO:0098556];polysomal ribosome [GO:0042788];-
Q6P2M0	60S ribosomal protein L27a	336726	rpl27a	translation [GO:0006412];-	structural constituent of ribosome [GO:0003735];-	large ribosomal subunit [GO:0015934];-	translation [GO:0006412];-;structural constituent of ribosome [GO:0003735];-;large ribosomal subunit [GO:0015934];-
Q6P5J4	Peptidyl-prolyl cis-trans isomerase		ppiaa	protein peptidyl-prolyl isomerization [GO:0000413];response to hypoxia [GO:0001666];protein folding [GO:0006457];-	peptidyl-prolyl cis-trans isomerase activity [GO:0003755];cyclosporin A binding [GO:0016018];-	cytoplasm [GO:0005737];intracellular membrane-bounded organelle [GO:0043231];-	protein peptidyl-prolyl isomerization [GO:0000413];response to hypoxia [GO:0001666];protein folding [GO:0006457];-;peptidyl-prolyl cis-trans isomerase activity [GO:0003755];cyclosporin A binding [GO:0016018];-;cytoplasm [GO:0005737];intracellular membrane-bounded organelle [GO:0043231];-
A0A286YAQ3	Si:dkey-88l16.3		si:dkey-88l16.3	receptor-mediated endocytosis [GO:0006898];-	calcium ion binding [GO:0005509];hormone binding [GO:0042562];-	apical plasma membrane [GO:0016324];receptor complex [GO:0043235];plasma membrane [GO:0005886];-;integral component of membrane [GO:0016021]	receptor-mediated endocytosis [GO:0006898];-;calcium ion binding [GO:0005509];hormone binding [GO:0042562];-;apical plasma membrane [GO:0016324];receptor complex [GO:0043235];plasma membrane [GO:0005886];-;integral component of membrane [GO:0016021]
A0A140LGV2	Histone H4		si:ch73-368j24.1	nucleosome assembly [GO:0006334];-	protein heterodimerization activity [GO:0046982];DNA binding [GO:0003677];-	-;nucleus [GO:0005634];nucleosome [GO:0000786]	nucleosome assembly [GO:0006334];-;protein heterodimerization activity [GO:0046982];DNA binding [GO:0003677];-;-;nucleus [GO:0005634];nucleosome [GO:0000786]
Q7ZSY6	Metallothionein-2	100174951	mt2	positive regulation of cell migration involved in sprouting angiogenesis [GO:0090050];angiogenesis [GO:0001525];response to copper ion [GO:0046688];positive regulation of vascular endothelial growth factor production [GO:0010575];response to zinc ion [GO:0010043];response to methylmercury [GO:0051597];response to metal ion [GO:0010038];response to cadmium ion [GO:0046686];-	metal ion binding [GO:0046872];-	-	positive regulation of cell migration involved in sprouting angiogenesis [GO:0090050];angiogenesis [GO:0001525];response to copper ion [GO:0046688];positive regulation of vascular endothelial growth factor production [GO:0010575];response to zinc ion [GO:0010043];response to methylmercury [GO:0051597];response to metal ion [GO:0010038];response to cadmium ion [GO:0046686];-;metal ion binding [GO:…
Q6PBW3	Ribosomal protein S14	336687	rps14	-;erythrocyte maturation [GO:0043249];translation [GO:0006412];maturation of SSU-rRNA from tricistronic rRNA transcript (SSU-rRNA, 5.8S rRNA, LSU-rRNA) [GO:0000462];ribosomal small subunit assembly [GO:0000028];chordate embryonic development [GO:0043009];erythrocyte development [GO:0048821]	structural constituent of ribosome [GO:0003735];mRNA 5'-UTR binding [GO:0048027];small ribosomal subunit rRNA binding [GO:0070181];-	cytosolic small ribosomal subunit [GO:0022627];-	-;erythrocyte maturation [GO:0043249];translation [GO:0006412];maturation of SSU-rRNA from tricistronic rRNA transcript (SSU-rRNA, 5.8S rRNA, LSU-rRNA) [GO:0000462];ribosomal small subunit assembly [GO:0000028];chordate embryonic development [GO:0043009];erythrocyte development [GO:0048821];structural constituent of ribosome [GO:0003735];mRNA 5'-UTR binding [GO:0048027];small ribosomal subunit rR…
B3DH61	Si:dkey-240e12.6 protein		si:dkey-240e12.6	-	carbohydrate binding [GO:0030246]	-	-;carbohydrate binding [GO:0030246];-
A8KB78	40S ribosomal protein S23	100000341	rps23	translation [GO:0006412];-	structural constituent of ribosome [GO:0003735];-	-;cytosolic small ribosomal subunit [GO:0022627];ribosome [GO:0005840]	translation [GO:0006412];-;structural constituent of ribosome [GO:0003735];-;-;cytosolic small ribosomal subunit [GO:0022627];ribosome [GO:0005840]
Q7ZUG5	40S ribosomal protein S21	394166	rps21	cytoplasmic translation [GO:0002181];endonucleolytic cleavage to generate mature 3'-end of SSU-rRNA from (SSU-rRNA, 5.8S rRNA, LSU-rRNA) [GO:0000461];endonucleolytic cleavage in ITS1 to separate SSU-rRNA from 5.8S rRNA and LSU-rRNA from tricistronic rRNA transcript (SSU-rRNA, 5.8S rRNA, LSU-rRNA) [GO:0000447];-	structural constituent of ribosome [GO:0003735];-	rough endoplasmic reticulum [GO:0005791];cytosolic small ribosomal subunit [GO:0022627];polysomal ribosome [GO:0042788];-	cytoplasmic translation [GO:0002181];endonucleolytic cleavage to generate mature 3'-end of SSU-rRNA from (SSU-rRNA, 5.8S rRNA, LSU-rRNA) [GO:0000461];endonucleolytic cleavage in ITS1 to separate SSU-rRNA from 5.8S rRNA and LSU-rRNA from tricistronic rRNA transcript (SSU-rRNA, 5.8S rRNA, LSU-rRNA) [GO:0000447];-;structural constituent of ribosome [GO:0003735];-;rough endoplasmic reticulum [GO:0005…
Q7T1K0	60S ribosomal protein L17	336641	rpl17	cytoplasmic translation [GO:0002181];-	structural constituent of ribosome [GO:0003735];-	cytosolic large ribosomal subunit [GO:0022625];-	cytoplasmic translation [GO:0002181];-;structural constituent of ribosome [GO:0003735];-;cytosolic large ribosomal subunit [GO:0022625];-
Q9DDT0	Ferritin	58108	fth1a	intracellular sequestering of iron ion [GO:0006880];iron ion transport [GO:0006826];-	ferric iron binding [GO:0008199];ferrous iron binding [GO:0008198];ferroxidase activity [GO:0004322];-	cytoplasm [GO:0005737];-	intracellular sequestering of iron ion [GO:0006880];iron ion transport [GO:0006826];-;ferric iron binding [GO:0008199];ferrous iron binding [GO:0008198];ferroxidase activity [GO:0004322];-;cytoplasm [GO:0005737];-
Q5BL98	DNA-directed RNA polymerase subunit	541428	polr1h	termination of RNA polymerase I transcription [GO:0006363];mRNA cleavage [GO:0006379];-	nucleic acid binding [GO:0003676];DNA-directed 5'-3' RNA polymerase activity [GO:0003899];zinc ion binding [GO:0008270];-	RNA polymerase I complex [GO:0005736];-	termination of RNA polymerase I transcription [GO:0006363];mRNA cleavage [GO:0006379];-;nucleic acid binding [GO:0003676];DNA-directed 5'-3' RNA polymerase activity [GO:0003899];zinc ion binding [GO:0008270];-;RNA polymerase I complex [GO:0005736];-
Q8JHI0	ADP/ATP translocase	192321	slc25a5	mitochondrial ATP transmembrane transport [GO:1990544];mitochondrial ADP transmembrane transport [GO:0140021];-	ATP [GO:0005471];-	mitochondrial inner membrane [GO:0005743];integral component of membrane [GO:0016021];-	mitochondrial ATP transmembrane transport [GO:1990544];mitochondrial ADP transmembrane transport [GO:0140021];-;ATP [GO:0005471];-;mitochondrial inner membrane [GO:0005743];integral component of membrane [GO:0016021];-
Q5BKV9	60S ribosomal protein L9	336702	rpl9	translation [GO:0006412];-	structural constituent of ribosome [GO:0003735];rRNA binding [GO:0019843];-	-;mitochondrial large ribosomal subunit [GO:0005762]	translation [GO:0006412];-;structural constituent of ribosome [GO:0003735];rRNA binding [GO:0019843];-;-;mitochondrial large ribosomal subunit [GO:0005762]
F1QIR8	Si:dkeyp-98a7.9		si:dkeyp-98a7.9	-	carbohydrate binding [GO:0030246]	-	-;carbohydrate binding [GO:0030246];-
A7MCL7	Cystatin 14a, tandem duplicate 2	792225	cst14a.2	-	cysteine-type endopeptidase inhibitor activity [GO:0004869];-	cytosol [GO:0005829];-	-;cysteine-type endopeptidase inhibitor activity [GO:0004869];-;cytosol [GO:0005829];-
Q1JPX8	Aldh2b protein		aldh2.2	regulation of cellular response to drug [GO:2001038];-	aldehyde dehydrogenase (NAD+) activity [GO:0004029];-	-	regulation of cellular response to drug [GO:2001038];-;aldehyde dehydrogenase (NAD+) activity [GO:0004029];-;-
Q6PBJ9	60S acidic ribosomal protein P2	335629	rplp2	cytoplasmic translational elongation [GO:0002182];-	structural constituent of ribosome [GO:0003735];-	cytosolic large ribosomal subunit [GO:0022625];-	cytoplasmic translational elongation [GO:0002182];-;structural constituent of ribosome [GO:0003735];-;cytosolic large ribosomal subunit [GO:0022625];-
Q6IQI6	60S ribosomal protein L11	415229	rpl11	erythrocyte differentiation [GO:0030218];-;hemoglobin biosynthetic process [GO:0042541];translation [GO:0006412];chordate embryonic development [GO:0043009];regulation of innate immune response [GO:0045088];erythrocyte development [GO:0048821];glucose homeostasis [GO:0042593];apoptotic process [GO:0006915];hemopoiesis [GO:0030097]	RNA binding [GO:0003723];structural constituent of ribosome [GO:0003735];-	cytosolic large ribosomal subunit [GO:0022625];-	erythrocyte differentiation [GO:0030218];-;hemoglobin biosynthetic process [GO:0042541];translation [GO:0006412];chordate embryonic development [GO:0043009];regulation of innate immune response [GO:0045088];erythrocyte development [GO:0048821];glucose homeostasis [GO:0042593];apoptotic process [GO:0006915];hemopoiesis [GO:0030097];RNA binding [GO:0003723];structural constituent of ribosome [GO:00…
Q6Q420	40S ribosomal protein S15a	336764	rps15a	erythrocyte differentiation [GO:0030218];translation [GO:0006412];regulation of cell cycle [GO:0051726];chordate embryonic development [GO:0043009];brain development [GO:0007420];-	structural constituent of ribosome [GO:0003735];-	cytosolic small ribosomal subunit [GO:0022627];-	erythrocyte differentiation [GO:0030218];translation [GO:0006412];regulation of cell cycle [GO:0051726];chordate embryonic development [GO:0043009];brain development [GO:0007420];-;structural constituent of ribosome [GO:0003735];-;cytosolic small ribosomal subunit [GO:0022627];-
Q6DH91	Histone H2B	436997		-	protein heterodimerization activity [GO:0046982];DNA binding [GO:0003677];-	-;nucleus [GO:0005634];nucleosome [GO:0000786]	-;protein heterodimerization activity [GO:0046982];DNA binding [GO:0003677];-;-;nucleus [GO:0005634];nucleosome [GO:0000786]
Q24JV1	Ribosomal protein L32	556556	rpl32	translation [GO:0006412];-	structural constituent of ribosome [GO:0003735];-	cytosolic large ribosomal subunit [GO:0022625];-	translation [GO:0006412];-;structural constituent of ribosome [GO:0003735];-;cytosolic large ribosomal subunit [GO:0022625];-
A0A2R8PV91	Si:ch211-250e5.16		si:ch211-250e5.16	-	carbohydrate binding [GO:0030246]	-	-;carbohydrate binding [GO:0030246];-
Q24JV7	40S ribosomal protein S27	677743	rps27l	ribosomal small subunit assembly [GO:0000028];translation [GO:0006412];-	metal ion binding [GO:0046872];structural constituent of ribosome [GO:0003735];RNA binding [GO:0003723];-	cytosolic small ribosomal subunit [GO:0022627];-	ribosomal small subunit assembly [GO:0000028];translation [GO:0006412];-;metal ion binding [GO:0046872];structural constituent of ribosome [GO:0003735];RNA binding [GO:0003723];-;cytosolic small ribosomal subunit [GO:0022627];-
Q0P451	Cytochrome c oxidase assembly factor 5		coa5	mitochondrial cytochrome c oxidase assembly [GO:0033617];-	-	-;mitochondrion [GO:0005739]	mitochondrial cytochrome c oxidase assembly [GO:0033617];-;-;-;mitochondrion [GO:0005739]
Q6DGL9	60S ribosomal protein L38	436759	rpl38	chordate embryonic development [GO:0043009];ribonucleoprotein complex assembly [GO:0022618];translation [GO:0006412];-	structural constituent of ribosome [GO:0003735];-	cytosolic large ribosomal subunit [GO:0022625];-	chordate embryonic development [GO:0043009];ribonucleoprotein complex assembly [GO:0022618];translation [GO:0006412];-;structural constituent of ribosome [GO:0003735];-;cytosolic large ribosomal subunit [GO:0022625];-
Q6NV11	High mobility group AT-hook 1a	406447	hmga1a	regulation of RNA splicing [GO:0043484];regulation of transcription, DNA-templated [GO:0006355];-	DNA binding [GO:0003677];transcription coregulator activity [GO:0003712];-	chromatin [GO:0000785];nucleus [GO:0005634];-	regulation of RNA splicing [GO:0043484];regulation of transcription, DNA-templated [GO:0006355];-;DNA binding [GO:0003677];transcription coregulator activity [GO:0003712];-;chromatin [GO:0000785];nucleus [GO:0005634];-
Q568H8	DNA-directed RNA polymerases I, II, and III subunit RPABC3	550263	polr2h	transcription, DNA-templated [GO:0006351];-	-	RNA polymerase III complex [GO:0005666];RNA polymerase II, core complex [GO:0005665];RNA polymerase I complex [GO:0005736];-	transcription, DNA-templated [GO:0006351];-;-;RNA polymerase III complex [GO:0005666];RNA polymerase II, core complex [GO:0005665];RNA polymerase I complex [GO:0005736];-
P79735	GTP-binding nuclear protein Ran	30572	ran	ribosomal subunit export from nucleus [GO:0000054];GTP metabolic process [GO:0046039];mitotic sister chromatid segregation [GO:0000070];snRNA import into nucleus [GO:0061015];protein import into nucleus [GO:0006606];-;neural retina development [GO:0003407];retina development in camera-type eye [GO:0060041]	GTPase activity [GO:0003924];magnesium ion binding [GO:0000287];GTP binding [GO:0005525];-	cytosol [GO:0005829];nuclear envelope [GO:0005635];-;cytoplasm [GO:0005737];nucleus [GO:0005634]	ribosomal subunit export from nucleus [GO:0000054];GTP metabolic process [GO:0046039];mitotic sister chromatid segregation [GO:0000070];snRNA import into nucleus [GO:0061015];protein import into nucleus [GO:0006606];-;neural retina development [GO:0003407];retina development in camera-type eye [GO:0060041];GTPase activity [GO:0003924];magnesium ion binding [GO:0000287];GTP binding [GO:0005525];-;…
Q6PBT1	40S ribosomal protein S27	393738	rps27.2	ribosomal small subunit assembly [GO:0000028];translation [GO:0006412];-	metal ion binding [GO:0046872];structural constituent of ribosome [GO:0003735];RNA binding [GO:0003723];-	cytosolic small ribosomal subunit [GO:0022627];-	ribosomal small subunit assembly [GO:0000028];translation [GO:0006412];-;metal ion binding [GO:0046872];structural constituent of ribosome [GO:0003735];RNA binding [GO:0003723];-;cytosolic small ribosomal subunit [GO:0022627];-
H0WED7	Si:dkeyp-98a7.8		si:dkeyp-98a7.8	-	carbohydrate binding [GO:0030246]	-	-;carbohydrate binding [GO:0030246];-
O57521	Heat shock protein HSP 90-beta	30573	hsp90ab1	negative regulation of proteasomal ubiquitin-dependent protein catabolic process [GO:0032435];-;negative regulation of transforming growth factor beta activation [GO:1901389];positive regulation of transforming growth factor beta receptor signaling pathway [GO:0030511];protein stabilization [GO:0050821];muscle organ development [GO:0007517];protein folding [GO:0006457];cellular response to heat […	ATPase activity [GO:0016887];ATP binding [GO:0005524];protein dimerization activity [GO:0046983];unfolded protein binding [GO:0051082];-;disordered domain specific binding [GO:0097718]	cytosol [GO:0005829];-;extracellular region [GO:0005576];dynein axonemal particle [GO:0120293];aryl hydrocarbon receptor complex [GO:0034751];perinuclear region of cytoplasm [GO:0048471];plasma membrane [GO:0005886];cytoplasm [GO:0005737];nucleus [GO:0005634];protein-containing complex [GO:0032991]	negative regulation of proteasomal ubiquitin-dependent protein catabolic process [GO:0032435];-;negative regulation of transforming growth factor beta activation [GO:1901389];positive regulation of transforming growth factor beta receptor signaling pathway [GO:0030511];protein stabilization [GO:0050821];muscle organ development [GO:0007517];protein folding [GO:0006457];cellular response to heat […
A3KQ79	Si:dkeyp-46h3.2	335411	si:dkeyp-46h3.2	-	carbohydrate binding [GO:0030246]	-	-;carbohydrate binding [GO:0030246];-
Q7ZVD6	Ferritin	406286		intracellular sequestering of iron ion [GO:0006880];iron ion transport [GO:0006826];-	ferric iron binding [GO:0008199];ferrous iron binding [GO:0008198];ferroxidase activity [GO:0004322];-	cytoplasm [GO:0005737];-	intracellular sequestering of iron ion [GO:0006880];iron ion transport [GO:0006826];-;ferric iron binding [GO:0008199];ferrous iron binding [GO:0008198];ferroxidase activity [GO:0004322];-;cytoplasm [GO:0005737];-
A7E2K1	Tropomyosin 1 (alpha)	393908	tpm1	actin filament organization [GO:0007015];muscle contraction [GO:0006936];-	actin filament binding [GO:0051015];-	actin filament [GO:0005884];-	actin filament organization [GO:0007015];muscle contraction [GO:0006936];-;actin filament binding [GO:0051015];-;actin filament [GO:0005884];-
Q32Q51	Zgc:123327	557397	rpl22	cytoplasmic translation [GO:0002181];T cell differentiation in thymus [GO:0033077];-	RNA binding [GO:0003723];structural constituent of ribosome [GO:0003735];-	-;ribosome [GO:0005840]	cytoplasmic translation [GO:0002181];T cell differentiation in thymus [GO:0033077];-;RNA binding [GO:0003723];structural constituent of ribosome [GO:0003735];-;-;ribosome [GO:0005840]
Q6PBY3	Endothelial differentiation-related factor 1 homolog	793036	edf1	-	DNA binding [GO:0003677];-	nucleus [GO:0005634];-	-;DNA binding [GO:0003677];-;nucleus [GO:0005634];-
Q4VBV2	40S ribosomal protein S27	554155	rps27.1	erythrocyte differentiation [GO:0030218];ribosomal small subunit assembly [GO:0000028];translation [GO:0006412];-	metal ion binding [GO:0046872];structural constituent of ribosome [GO:0003735];RNA binding [GO:0003723];-	cytosolic small ribosomal subunit [GO:0022627];-	erythrocyte differentiation [GO:0030218];ribosomal small subunit assembly [GO:0000028];translation [GO:0006412];-;metal ion binding [GO:0046872];structural constituent of ribosome [GO:0003735];RNA binding [GO:0003723];-;cytosolic small ribosomal subunit [GO:0022627];-
A7MCR1	Cytochrome b-c1 complex subunit Rieske, mitochondrial	406359	uqcrfs1	mitochondrial electron transport, ubiquinol to cytochrome c [GO:0006122];-	oxidoreductase activity [GO:0016491];metal ion binding [GO:0046872];2 iron, 2 sulfur cluster binding [GO:0051537];-;ubiquinol-cytochrome-c reductase activity [GO:0008121]	-;integral component of membrane [GO:0016021];mitochondrial respiratory chain complex III [GO:0005750]	mitochondrial electron transport, ubiquinol to cytochrome c [GO:0006122];-;oxidoreductase activity [GO:0016491];metal ion binding [GO:0046872];2 iron, 2 sulfur cluster binding [GO:0051537];-;ubiquinol-cytochrome-c reductase activity [GO:0008121];-;integral component of membrane [GO:0016021];mitochondrial respiratory chain complex III [GO:0005750]
A5PMY4	Replication protein A3		rpa3	DNA replication [GO:0006260];double-strand break repair via homologous recombination [GO:0000724];nucleotide-excision repair [GO:0006289];base-excision repair [GO:0006284];mismatch repair [GO:0006298];-	single-stranded DNA binding [GO:0003697];damaged DNA binding [GO:0003684];-	DNA replication factor A complex [GO:0005662];site of double-strand break [GO:0035861];-	DNA replication [GO:0006260];double-strand break repair via homologous recombination [GO:0000724];nucleotide-excision repair [GO:0006289];base-excision repair [GO:0006284];mismatch repair [GO:0006298];-;single-stranded DNA binding [GO:0003697];damaged DNA binding [GO:0003684];-;DNA replication factor A complex [GO:0005662];site of double-strand break [GO:0035861];-
Q7ZVD9	DNA-(apurinic or apyrimidinic site) lyase	336550	rps3	erythrocyte differentiation [GO:0030218];translation [GO:0006412];cell division [GO:0051301];chordate embryonic development [GO:0043009];-;regulation of translation [GO:0006417];apoptotic process [GO:0006915];DNA repair [GO:0006281];positive regulation of apoptotic signaling pathway [GO:2001235]	class I DNA-(apurinic or apyrimidinic site) endonuclease activity [GO:0140078];RNA binding [GO:0003723];structural constituent of ribosome [GO:0003735];-	nucleus [GO:0005634];spindle [GO:0005819];mitochondrial inner membrane [GO:0005743];-;cytosolic small ribosomal subunit [GO:0022627]	erythrocyte differentiation [GO:0030218];translation [GO:0006412];cell division [GO:0051301];chordate embryonic development [GO:0043009];-;regulation of translation [GO:0006417];apoptotic process [GO:0006915];DNA repair [GO:0006281];positive regulation of apoptotic signaling pathway [GO:2001235];class I DNA-(apurinic or apyrimidinic site) endonuclease activity [GO:0140078];RNA binding [GO:0003723…
F1QV31	Keratin 5	797351	krt5	fin regeneration [GO:0031101];-	-	keratin filament [GO:0045095];-	fin regeneration [GO:0031101];-;-;keratin filament [GO:0045095];-
Q66I53	COX17 cytochrome c oxidase assembly homolog (S. cerevisiae)	447914	cox17	mitochondrial cytochrome c oxidase assembly [GO:0033617];response to copper ion [GO:0046688];cellular response to copper ion [GO:0071280];-	copper chaperone activity [GO:0016531];copper ion binding [GO:0005507];-	mitochondrial intermembrane space [GO:0005758];-	mitochondrial cytochrome c oxidase assembly [GO:0033617];response to copper ion [GO:0046688];cellular response to copper ion [GO:0071280];-;copper chaperone activity [GO:0016531];copper ion binding [GO:0005507];-;mitochondrial intermembrane space [GO:0005758];-
Q1LUK1	MICOS complex subunit MIC13	558738	micos13	cristae formation [GO:0042407];-	-	mitochondrial crista junction [GO:0044284];mitochondrial inner membrane [GO:0005743];MICOS complex [GO:0061617];-	cristae formation [GO:0042407];-;-;mitochondrial crista junction [GO:0044284];mitochondrial inner membrane [GO:0005743];MICOS complex [GO:0061617];-
A0A0G2KN51	Deoxyuridine 5'-triphosphate nucleotidohydrolase		LOC110438480	dUTP catabolic process [GO:0046081];dUMP biosynthetic process [GO:0006226];-	magnesium ion binding [GO:0000287];dUTP diphosphatase activity [GO:0004170];-	-	dUTP catabolic process [GO:0046081];dUMP biosynthetic process [GO:0006226];-;magnesium ion binding [GO:0000287];dUTP diphosphatase activity [GO:0004170];-;-
A0A2R8RS24	60S ribosomal protein L35		rpl35	translation [GO:0006412];-	structural constituent of ribosome [GO:0003735];-	-;ribosome [GO:0005840]	translation [GO:0006412];-;structural constituent of ribosome [GO:0003735];-;-;ribosome [GO:0005840]
Q0ZBR7	Macrophage migration inhibitory factor	751093	mif	auditory receptor cell development [GO:0060117];negative regulation of apoptotic process [GO:0043066];cell population proliferation [GO:0008283];embryonic morphogenesis [GO:0048598];inner ear development [GO:0048839]	-	-	auditory receptor cell development [GO:0060117];negative regulation of apoptotic process [GO:0043066];cell population proliferation [GO:0008283];embryonic morphogenesis [GO:0048598];inner ear development [GO:0048839];-;-
Q6YMR2	MCG1346-like protein	286774	phf5a	mRNA splicing, via spliceosome [GO:0000398];-	-	U2 snRNP [GO:0005686];U12-type spliceosomal complex [GO:0005689];precatalytic spliceosome [GO:0071011];-	mRNA splicing, via spliceosome [GO:0000398];-;-;U2 snRNP [GO:0005686];U12-type spliceosomal complex [GO:0005689];precatalytic spliceosome [GO:0071011];-
Q6PC53	Peptidyl-prolyl cis-trans isomerase	335519	ppiab	protein peptidyl-prolyl isomerization [GO:0000413];response to hypoxia [GO:0001666];protein folding [GO:0006457];-	peptidyl-prolyl cis-trans isomerase activity [GO:0003755];cyclosporin A binding [GO:0016018];-	cytoplasm [GO:0005737];intracellular membrane-bounded organelle [GO:0043231];-	protein peptidyl-prolyl isomerization [GO:0000413];response to hypoxia [GO:0001666];protein folding [GO:0006457];-;peptidyl-prolyl cis-trans isomerase activity [GO:0003755];cyclosporin A binding [GO:0016018];-;cytoplasm [GO:0005737];intracellular membrane-bounded organelle [GO:0043231];-
Q6Q415	60S ribosomal protein L36	405888	rpl36	cytoplasmic translation [GO:0002181];regulation of cell cycle [GO:0051726];brain development [GO:0007420];-	structural constituent of ribosome [GO:0003735];-	cytosolic large ribosomal subunit [GO:0022625];-	cytoplasmic translation [GO:0002181];regulation of cell cycle [GO:0051726];brain development [GO:0007420];-;structural constituent of ribosome [GO:0003735];-;cytosolic large ribosomal subunit [GO:0022625];-
F1QHJ1	40S ribosomal protein S26		rps26l	translation [GO:0006412];-	structural constituent of ribosome [GO:0003735];mRNA binding [GO:0003729];-	cytosolic small ribosomal subunit [GO:0022627];-	translation [GO:0006412];-;structural constituent of ribosome [GO:0003735];mRNA binding [GO:0003729];-;cytosolic small ribosomal subunit [GO:0022627];-
Q1LX31	Si:dkey-30c15.10	559353	si:dkey-30c15.10	septin ring organization [GO:0031106];actomyosin contractile ring assembly [GO:0000915];mitotic cytokinesis [GO:0000281];-	-	actomyosin contractile ring [GO:0005826];-	septin ring organization [GO:0031106];actomyosin contractile ring assembly [GO:0000915];mitotic cytokinesis [GO:0000281];-;-;actomyosin contractile ring [GO:0005826];-
A8E7G6	Peroxiredoxin 3		prdx3	cellular response to oxidative stress [GO:0034599];cell redox homeostasis [GO:0045454];-	thioredoxin peroxidase activity [GO:0008379];-	cytoplasm [GO:0005737];-;mitochondrion [GO:0005739]	cellular response to oxidative stress [GO:0034599];cell redox homeostasis [GO:0045454];-;thioredoxin peroxidase activity [GO:0008379];-;cytoplasm [GO:0005737];-;mitochondrion [GO:0005739]
Q6PGY7	CDGSH iron sulfur domain 1	393577	cisd1	-	metal ion binding [GO:0046872];2 iron, 2 sulfur cluster binding [GO:0051537];-	mitochondrial outer membrane [GO:0005741];integral component of membrane [GO:0016021];-	-;metal ion binding [GO:0046872];2 iron, 2 sulfur cluster binding [GO:0051537];-;mitochondrial outer membrane [GO:0005741];integral component of membrane [GO:0016021];-
Q6PBI5	40S ribosomal protein S25	393788	rps25	-	structural constituent of ribosome [GO:0003735];-	cytosolic small ribosomal subunit [GO:0022627];-	-;structural constituent of ribosome [GO:0003735];-;cytosolic small ribosomal subunit [GO:0022627];-
Q6DHS3	Ribosomal protein L15	445053	rpl15	cytoplasmic translation [GO:0002181];-	RNA binding [GO:0003723];structural constituent of ribosome [GO:0003735];-	cytosolic large ribosomal subunit [GO:0022625];-	cytoplasmic translation [GO:0002181];-;RNA binding [GO:0003723];structural constituent of ribosome [GO:0003735];-;cytosolic large ribosomal subunit [GO:0022625];-
Q71PD7	Histone H2A.V	252913	h2az2a	chromatin silencing [GO:0006342];-	protein heterodimerization activity [GO:0046982];DNA binding [GO:0003677];-	-;nucleus [GO:0005634];nucleosome [GO:0000786]	chromatin silencing [GO:0006342];-;protein heterodimerization activity [GO:0046982];DNA binding [GO:0003677];-;-;nucleus [GO:0005634];nucleosome [GO:0000786]
Q78AP9	ADP-ribosylation factor 3b	368822	arf3b	intracellular protein transport [GO:0006886];vesicle-mediated transport [GO:0016192];-	GTP binding [GO:0005525];-	plasma membrane [GO:0005886];-	intracellular protein transport [GO:0006886];vesicle-mediated transport [GO:0016192];-;GTP binding [GO:0005525];-;plasma membrane [GO:0005886];-
Q8JGR4	60S ribosomal protein L24	192301	rpl24	translation [GO:0006412];ribosomal large subunit assembly [GO:0000027];chordate embryonic development [GO:0043009];assembly of large subunit precursor of preribosome [GO:1902626];-	RNA binding [GO:0003723];structural constituent of ribosome [GO:0003735];-	cytosolic large ribosomal subunit [GO:0022625];-	translation [GO:0006412];ribosomal large subunit assembly [GO:0000027];chordate embryonic development [GO:0043009];assembly of large subunit precursor of preribosome [GO:1902626];-;RNA binding [GO:0003723];structural constituent of ribosome [GO:0003735];-;cytosolic large ribosomal subunit [GO:0022625];-
Q7ZUY3	Histone H2AX	394048	h2ax	DNA recombination [GO:0006310];meiotic cell cycle [GO:0051321];chromatin silencing [GO:0006342];-;cellular response to DNA damage stimulus [GO:0006974];DNA repair [GO:0006281]	protein heterodimerization activity [GO:0046982];DNA binding [GO:0003677];-	centrosome [GO:0005813];nucleosome [GO:0000786];-;chromosome [GO:0005694];nucleus [GO:0005634]	DNA recombination [GO:0006310];meiotic cell cycle [GO:0051321];chromatin silencing [GO:0006342];-;cellular response to DNA damage stimulus [GO:0006974];DNA repair [GO:0006281];protein heterodimerization activity [GO:0046982];DNA binding [GO:0003677];-;centrosome [GO:0005813];nucleosome [GO:0000786];-;chromosome [GO:0005694];nucleus [GO:0005634]
Q6NWJ5	Tubulin alpha chain		tuba8l4	microtubule cytoskeleton organization [GO:0000226];mitotic cell cycle [GO:0000278];-	GTPase activity [GO:0003924];GTP binding [GO:0005525];structural constituent of cytoskeleton [GO:0005200];-	cytoplasm [GO:0005737];microtubule [GO:0005874];-	microtubule cytoskeleton organization [GO:0000226];mitotic cell cycle [GO:0000278];-;GTPase activity [GO:0003924];GTP binding [GO:0005525];structural constituent of cytoskeleton [GO:0005200];-;cytoplasm [GO:0005737];microtubule [GO:0005874];-
Q9YH91	Claudin-like protein ZF-A89	81583	cldnd	bicellular tight junction assembly [GO:0070830];cell adhesion [GO:0007155];calcium-independent cell-cell adhesion via plasma membrane cell-adhesion molecules [GO:0016338];-	identical protein binding [GO:0042802];structural molecule activity [GO:0005198];-	plasma membrane [GO:0005886];bicellular tight junction [GO:0005923];integral component of membrane [GO:0016021];-	bicellular tight junction assembly [GO:0070830];cell adhesion [GO:0007155];calcium-independent cell-cell adhesion via plasma membrane cell-adhesion molecules [GO:0016338];-;identical protein binding [GO:0042802];structural molecule activity [GO:0005198];-;plasma membrane [GO:0005886];bicellular tight junction [GO:0005923];integral component of membrane [GO:0016021];-
B8A5I7	Single-stranded DNA-binding protein 1		ssbp1	positive regulation of helicase activity [GO:0051096];mitochondrial DNA replication [GO:0006264];-	single-stranded DNA binding [GO:0003697];-	mitochondrial nucleoid [GO:0042645];nucleoid [GO:0009295];-	positive regulation of helicase activity [GO:0051096];mitochondrial DNA replication [GO:0006264];-;single-stranded DNA binding [GO:0003697];-;mitochondrial nucleoid [GO:0042645];nucleoid [GO:0009295];-
Q6PHF1	Calcium-regulated heat stable protein 1	393534	carhsp1	regulation of mRNA stability [GO:0043488];-	mRNA 3'-UTR binding [GO:0003730];-	cytoplasm [GO:0005737];-	regulation of mRNA stability [GO:0043488];-;mRNA 3'-UTR binding [GO:0003730];-;cytoplasm [GO:0005737];-
Q7ZWJ4	60S ribosomal protein L18a	394035	rpl18a	translation [GO:0006412];-	structural constituent of ribosome [GO:0003735];-	cytosolic large ribosomal subunit [GO:0022625];-	translation [GO:0006412];-;structural constituent of ribosome [GO:0003735];-;cytosolic large ribosomal subunit [GO:0022625];-
Q05AL9	Zgc:153629 protein	768289	krt94	-	structural molecule activity [GO:0005198];-	intermediate filament [GO:0005882];-	-;structural molecule activity [GO:0005198];-;intermediate filament [GO:0005882];-
Q803M1	Tropomyosin 3	373076	tpm3	actin filament organization [GO:0007015];skeletal myofibril assembly [GO:0014866];muscle contraction [GO:0006936];-	actin filament binding [GO:0051015];-	actin filament [GO:0005884];-	actin filament organization [GO:0007015];skeletal myofibril assembly [GO:0014866];muscle contraction [GO:0006936];-;actin filament binding [GO:0051015];-;actin filament [GO:0005884];-
A8E503	Histone H3	573997		-	protein heterodimerization activity [GO:0046982];DNA binding [GO:0003677];-	-;nucleus [GO:0005634];nucleosome [GO:0000786]	-;protein heterodimerization activity [GO:0046982];DNA binding [GO:0003677];-;-;nucleus [GO:0005634];nucleosome [GO:0000786]
Q7SYA6	LIM and SH3 domain protein 1		lasp1	ion transport [GO:0006811];-	actin filament binding [GO:0051015];-	cell cortex [GO:0005938];cytoskeleton [GO:0005856];focal adhesion [GO:0005925];-	ion transport [GO:0006811];-;actin filament binding [GO:0051015];-;cell cortex [GO:0005938];cytoskeleton [GO:0005856];focal adhesion [GO:0005925];-
A0A2R8Q736	60S ribosomal protein L36a		rpl36a	translation [GO:0006412];-	structural constituent of ribosome [GO:0003735];-	-;ribosome [GO:0005840]	translation [GO:0006412];-;structural constituent of ribosome [GO:0003735];-;-;ribosome [GO:0005840]
Q6IQQ0	60S ribosomal protein L21	336568	rpl21	translation [GO:0006412];-	structural constituent of ribosome [GO:0003735];-	cytosolic large ribosomal subunit [GO:0022625];-	translation [GO:0006412];-;structural constituent of ribosome [GO:0003735];-;cytosolic large ribosomal subunit [GO:0022625];-
Q6NZZ2	Actin-related protein 2/3 complex subunit 4	114456445305	arpc4	actin filament polymerization [GO:0030041];Arp2/3 complex-mediated actin nucleation [GO:0034314];-	actin binding [GO:0003779];-	cytoplasm [GO:0005737];Arp2/3 protein complex [GO:0005885];cell projection [GO:0042995];-	actin filament polymerization [GO:0030041];Arp2/3 complex-mediated actin nucleation [GO:0034314];-;actin binding [GO:0003779];-;cytoplasm [GO:0005737];Arp2/3 protein complex [GO:0005885];cell projection [GO:0042995];-
Q6TGZ7	HN1 protein	402906	jpt1b	-	-	cytoplasm [GO:0005737];nucleus [GO:0005634]	-;-;cytoplasm [GO:0005737];nucleus [GO:0005634]
Q66IB1	Elongin-C	447935	eloca	ubiquitin-dependent protein catabolic process [GO:0006511];-	-	elongin complex [GO:0070449];-	ubiquitin-dependent protein catabolic process [GO:0006511];-;-;elongin complex [GO:0070449];-
Q6TGS5	Tubulin alpha chain	327377	tuba4l	microtubule cytoskeleton organization [GO:0000226];mitotic cell cycle [GO:0000278];-	GTPase activity [GO:0003924];GTP binding [GO:0005525];structural constituent of cytoskeleton [GO:0005200];-	cytoplasm [GO:0005737];microtubule [GO:0005874];-	microtubule cytoskeleton organization [GO:0000226];mitotic cell cycle [GO:0000278];-;GTPase activity [GO:0003924];GTP binding [GO:0005525];structural constituent of cytoskeleton [GO:0005200];-;cytoplasm [GO:0005737];microtubule [GO:0005874];-
Q9YH90	Claudin-like protein ZF-A9	81586	cldng	bicellular tight junction assembly [GO:0070830];cell adhesion [GO:0007155];calcium-independent cell-cell adhesion via plasma membrane cell-adhesion molecules [GO:0016338];-	identical protein binding [GO:0042802];structural molecule activity [GO:0005198];-	plasma membrane [GO:0005886];bicellular tight junction [GO:0005923];integral component of membrane [GO:0016021];-	bicellular tight junction assembly [GO:0070830];cell adhesion [GO:0007155];calcium-independent cell-cell adhesion via plasma membrane cell-adhesion molecules [GO:0016338];-;identical protein binding [GO:0042802];structural molecule activity [GO:0005198];-;plasma membrane [GO:0005886];bicellular tight junction [GO:0005923];integral component of membrane [GO:0016021];-
B7ZV46	LOC560210 protein		hsp70l	protein refolding [GO:0042026];-;cellular response to unfolded protein [GO:0034620];definitive hemopoiesis [GO:0060216];vesicle-mediated transport [GO:0016192];chaperone cofactor-dependent protein refolding [GO:0051085];response to metal ion [GO:0010038];response to cadmium ion [GO:0046686];blood vessel development [GO:0001568];response to heat [GO:0009408]	ATPase activity [GO:0016887];-;ubiquitin protein ligase binding [GO:0031625];ATP binding [GO:0005524];heat shock protein binding [GO:0031072];unfolded protein binding [GO:0051082];misfolded protein binding [GO:0051787];protein folding chaperone [GO:0044183]	cytosol [GO:0005829];plasma membrane [GO:0005886];-;cytoplasm [GO:0005737];nucleus [GO:0005634]	protein refolding [GO:0042026];-;cellular response to unfolded protein [GO:0034620];definitive hemopoiesis [GO:0060216];vesicle-mediated transport [GO:0016192];chaperone cofactor-dependent protein refolding [GO:0051085];response to metal ion [GO:0010038];response to cadmium ion [GO:0046686];blood vessel development [GO:0001568];response to heat [GO:0009408];ATPase activity [GO:0016887];-;ubiquiti…
F1RCH5	Cytochrome c oxidase polypeptide Vb		cox5ba	mitochondrial electron transport, cytochrome c to oxygen [GO:0006123];-	cytochrome-c oxidase activity [GO:0004129];metal ion binding [GO:0046872];-	mitochondrial inner membrane [GO:0005743];-	mitochondrial electron transport, cytochrome c to oxygen [GO:0006123];-;cytochrome-c oxidase activity [GO:0004129];metal ion binding [GO:0046872];-;mitochondrial inner membrane [GO:0005743];-
Q6NYY4	Histone chaperone asf1b-A	386897	asf1ba	DNA replication-dependent nucleosome assembly [GO:0006335];DNA replication-independent nucleosome assembly [GO:0006336];-	histone binding [GO:0042393];-	nucleus [GO:0005634];-	DNA replication-dependent nucleosome assembly [GO:0006335];DNA replication-independent nucleosome assembly [GO:0006336];-;histone binding [GO:0042393];-;nucleus [GO:0005634];-
Q5XJ23	Deoxyuridine 5'-triphosphate nucleotidohydrolase	449835	dut	dUTP catabolic process [GO:0046081];dUMP biosynthetic process [GO:0006226];-	magnesium ion binding [GO:0000287];dUTP diphosphatase activity [GO:0004170];-	-	dUTP catabolic process [GO:0046081];dUMP biosynthetic process [GO:0006226];-;magnesium ion binding [GO:0000287];dUTP diphosphatase activity [GO:0004170];-;-
Q6PBY8	S-phase kinase-associated protein 1	393716	skp1	protein ubiquitination [GO:0016567];SCF-dependent proteasomal ubiquitin-dependent protein catabolic process [GO:0031146];-	cullin family protein binding [GO:0097602];kinase activity [GO:0016301];-	cytoplasm [GO:0005737];SCF ubiquitin ligase complex [GO:0019005];nucleus [GO:0005634];-	protein ubiquitination [GO:0016567];SCF-dependent proteasomal ubiquitin-dependent protein catabolic process [GO:0031146];-;cullin family protein binding [GO:0097602];kinase activity [GO:0016301];-;cytoplasm [GO:0005737];SCF ubiquitin ligase complex [GO:0019005];nucleus [GO:0005634];-
Q1L9A2	Optic atrophy 3 protein homolog	497278	opa3	locomotory behavior [GO:0007626];regulation of buoyancy [GO:0031413];-;musculoskeletal movement [GO:0050881];regulation of lipid metabolic process [GO:0019216]	-	-;mitochondrion [GO:0005739]	locomotory behavior [GO:0007626];regulation of buoyancy [GO:0031413];-;musculoskeletal movement [GO:0050881];regulation of lipid metabolic process [GO:0019216];-;-;mitochondrion [GO:0005739]
Q08BN2	Zgc:153129	768128	cst14b.1	-	cysteine-type endopeptidase inhibitor activity [GO:0004869];-	cytosol [GO:0005829];-	-;cysteine-type endopeptidase inhibitor activity [GO:0004869];-;cytosol [GO:0005829];-
Q9DDU5	GST class-pi	79381	gstp1	cellular response to xenobiotic stimulus [GO:0071466];glutathione metabolic process [GO:0006749];-	glutathione transferase activity [GO:0004364];-	cytosol [GO:0005829];-	cellular response to xenobiotic stimulus [GO:0071466];glutathione metabolic process [GO:0006749];-;glutathione transferase activity [GO:0004364];-;cytosol [GO:0005829];-
Q6ZM23	Cytochrome c oxidase subunit 6C	494577	cox6c	oxidative phosphorylation [GO:0006119];-	cytochrome-c oxidase activity [GO:0004129];-	mitochondrial inner membrane [GO:0005743];integral component of membrane [GO:0016021];-	oxidative phosphorylation [GO:0006119];-;cytochrome-c oxidase activity [GO:0004129];-;mitochondrial inner membrane [GO:0005743];integral component of membrane [GO:0016021];-
Q6DGH3	Protein transport protein Sec61 subunit beta	791986	sec61b	posttranslational protein targeting to membrane, translocation [GO:0031204];SRP-dependent cotranslational protein targeting to membrane, translocation [GO:0006616];-	-	membrane [GO:0016020];Sec61 translocon complex [GO:0005784];integral component of membrane [GO:0016021];-	posttranslational protein targeting to membrane, translocation [GO:0031204];SRP-dependent cotranslational protein targeting to membrane, translocation [GO:0006616];-;-;membrane [GO:0016020];Sec61 translocon complex [GO:0005784];integral component of membrane [GO:0016021];-
B8JLQ0	LYR motif-containing protein 4	100302660	lyrm4	iron-sulfur cluster assembly [GO:0016226];-	-	L-cysteine desulfurase complex [GO:1990221];-;nucleus [GO:0005634];mitochondrion [GO:0005739]	iron-sulfur cluster assembly [GO:0016226];-;-;L-cysteine desulfurase complex [GO:1990221];-;nucleus [GO:0005634];mitochondrion [GO:0005739]
Q6ZM53	Si:ch211-191d15.2		si:ch211-191d15.2	iron-sulfur cluster assembly [GO:0016226];neuron projection regeneration [GO:0031102];-	iron-sulfur cluster binding [GO:0051536];iron ion binding [GO:0005506];-	-	iron-sulfur cluster assembly [GO:0016226];neuron projection regeneration [GO:0031102];-;iron-sulfur cluster binding [GO:0051536];iron ion binding [GO:0005506];-;-
A4VAK3	Small nuclear ribonucleoprotein D1		snrpd1	spliceosomal snRNP assembly [GO:0000387];heart development [GO:0007507];-	RNA binding [GO:0003723];-	-;U5 snRNP [GO:0005682];U12-type spliceosomal complex [GO:0005689];catalytic step 2 spliceosome [GO:0071013];SMN-Sm protein complex [GO:0034719];spliceosomal tri-snRNP complex [GO:0097526];pICln-Sm protein complex [GO:0034715];precatalytic spliceosome [GO:0071011];U1 snRNP [GO:0005685];U4 snRNP [GO:0005687];commitment complex [GO:0000243];U2 snRNP [GO:0005686]	spliceosomal snRNP assembly [GO:0000387];heart development [GO:0007507];-;RNA binding [GO:0003723];-;-;U5 snRNP [GO:0005682];U12-type spliceosomal complex [GO:0005689];catalytic step 2 spliceosome [GO:0071013];SMN-Sm protein complex [GO:0034719];spliceosomal tri-snRNP complex [GO:0097526];pICln-Sm protein complex [GO:0034715];precatalytic spliceosome [GO:0071011];U1 snRNP [GO:0005685];U4 snRNP [G…
Q7T326	CDGSH iron-sulfur domain-containing protein 2	393354	cisd2	regulation of autophagy [GO:0010506];autophagy of mitochondrion [GO:0000422];multicellular organism aging [GO:0010259];-	protein homodimerization activity [GO:0042803];metal ion binding [GO:0046872];2 iron, 2 sulfur cluster binding [GO:0051537];-	integral component of membrane [GO:0016021];mitochondrial outer membrane [GO:0005741];endoplasmic reticulum membrane [GO:0005789];-	regulation of autophagy [GO:0010506];autophagy of mitochondrion [GO:0000422];multicellular organism aging [GO:0010259];-;protein homodimerization activity [GO:0042803];metal ion binding [GO:0046872];2 iron, 2 sulfur cluster binding [GO:0051537];-;integral component of membrane [GO:0016021];mitochondrial outer membrane [GO:0005741];endoplasmic reticulum membrane [GO:0005789];-
Q9PTF5	Nucleoside diphosphate kinase		nme2b.1	regulation of apoptotic process [GO:0042981];GTP biosynthetic process [GO:0006183];-;UTP biosynthetic process [GO:0006228];regulation of angiogenesis [GO:0045765];CTP biosynthetic process [GO:0006241]	nucleoside diphosphate kinase activity [GO:0004550];-;ATP binding [GO:0005524]	-	regulation of apoptotic process [GO:0042981];GTP biosynthetic process [GO:0006183];-;UTP biosynthetic process [GO:0006228];regulation of angiogenesis [GO:0045765];CTP biosynthetic process [GO:0006241];nucleoside diphosphate kinase activity [GO:0004550];-;ATP binding [GO:0005524];-
E9QDB0	Si:ch211-167j6.3		si:ch211-167j6.3	-	-	-	-
F1QBZ6	Glutathione-dependent dehydroascorbate reductase		gsto2	glutathione metabolic process [GO:0006749];-	glutathione transferase activity [GO:0004364];methylarsonate reductase activity [GO:0050610];glutathione dehydrogenase (ascorbate) activity [GO:0045174];-	cytoplasm [GO:0005737];-	glutathione metabolic process [GO:0006749];-;glutathione transferase activity [GO:0004364];methylarsonate reductase activity [GO:0050610];glutathione dehydrogenase (ascorbate) activity [GO:0045174];-;cytoplasm [GO:0005737];-
Q6ZM62	Actin-related protein 2/3 complex subunit 3	415204	arpc3	Arp2/3 complex-mediated actin nucleation [GO:0034314];-	actin binding [GO:0003779];-	cytoplasm [GO:0005737];Arp2/3 protein complex [GO:0005885];-	Arp2/3 complex-mediated actin nucleation [GO:0034314];-;actin binding [GO:0003779];-;cytoplasm [GO:0005737];Arp2/3 protein complex [GO:0005885];-
Q7SXA1	ATPase H+ transporting V0 subunit e1	406387	atp6v0e1	-;optokinetic behavior [GO:0007634];ribosomal large subunit biogenesis [GO:0042273];embryonic retina morphogenesis in camera-type eye [GO:0060059];cytoplasmic translation [GO:0002181]	RNA binding [GO:0003723];structural constituent of ribosome [GO:0003735];-	cytosolic large ribosomal subunit [GO:0022625];-	-;optokinetic behavior [GO:0007634];ribosomal large subunit biogenesis [GO:0042273];embryonic retina morphogenesis in camera-type eye [GO:0060059];cytoplasmic translation [GO:0002181];RNA binding [GO:0003723];structural constituent of ribosome [GO:0003735];-;cytosolic large ribosomal subunit [GO:0022625];-
B8A6A3	NFU1 iron-sulfur cluster scaffold homolog, mitochondrial	796111		iron-sulfur cluster assembly [GO:0016226];protein maturation by iron-sulfur cluster transfer [GO:0097428];-	iron ion binding [GO:0005506];4 iron, 4 sulfur cluster binding [GO:0051539];-	-;mitochondrion [GO:0005739]	iron-sulfur cluster assembly [GO:0016226];protein maturation by iron-sulfur cluster transfer [GO:0097428];-;iron ion binding [GO:0005506];4 iron, 4 sulfur cluster binding [GO:0051539];-;-;mitochondrion [GO:0005739]
A0A2R8Q0U0	Si:dkey-108k21.21	100332815	si:dkey-108k21.21	nucleosome positioning [GO:0016584];negative regulation of DNA recombination [GO:0045910];negative regulation of chromatin silencing [GO:0031936];chromosome condensation [GO:0030261];-;nucleosome assembly [GO:0006334]	double-stranded DNA binding [GO:0003690];nucleosomal DNA binding [GO:0031492];-	-;nucleus [GO:0005634];nucleosome [GO:0000786]	nucleosome positioning [GO:0016584];negative regulation of DNA recombination [GO:0045910];negative regulation of chromatin silencing [GO:0031936];chromosome condensation [GO:0030261];-;nucleosome assembly [GO:0006334];double-stranded DNA binding [GO:0003690];nucleosomal DNA binding [GO:0031492];-;-;nucleus [GO:0005634];nucleosome [GO:0000786]
Q6DH29	Mitochondrial ribosomal protein S26	436691	mrps26	-	-	mitochondrial small ribosomal subunit [GO:0005763]	-;-;mitochondrial small ribosomal subunit [GO:0005763]
Q4V957	RAB41, member RAS oncogene family	406674	rab41	retrograde transport, endosome to Golgi [GO:0042147];retrograde vesicle-mediated transport, Golgi to endoplasmic reticulum [GO:0006890];intra-Golgi vesicle-mediated transport [GO:0006891];intracellular protein transport [GO:0006886];-	GTPase activity [GO:0003924];GTP binding [GO:0005525];-	cytosol [GO:0005829];Golgi apparatus [GO:0005794];-;endomembrane system [GO:0012505]	retrograde transport, endosome to Golgi [GO:0042147];retrograde vesicle-mediated transport, Golgi to endoplasmic reticulum [GO:0006890];intra-Golgi vesicle-mediated transport [GO:0006891];intracellular protein transport [GO:0006886];-;GTPase activity [GO:0003924];GTP binding [GO:0005525];-;cytosol [GO:0005829];Golgi apparatus [GO:0005794];-;endomembrane system [GO:0012505]
Q7ZV23	Ribonucloprotein	321114	snu13b	maturation of LSU-rRNA [GO:0000470];maturation of SSU-rRNA [GO:0030490];somite development [GO:0061053];-;mRNA splicing, via spliceosome [GO:0000398]	RNA binding [GO:0003723];-	nucleolus [GO:0005730];box C/D RNP complex [GO:0031428];U4/U6 x U5 tri-snRNP complex [GO:0046540];precatalytic spliceosome [GO:0071011];-;small-subunit processome [GO:0032040]	maturation of LSU-rRNA [GO:0000470];maturation of SSU-rRNA [GO:0030490];somite development [GO:0061053];-;mRNA splicing, via spliceosome [GO:0000398];RNA binding [GO:0003723];-;nucleolus [GO:0005730];box C/D RNP complex [GO:0031428];U4/U6 x U5 tri-snRNP complex [GO:0046540];precatalytic spliceosome [GO:0071011];-;small-subunit processome [GO:0032040]
A7YY10	Zgc:171772	572109		translation [GO:0006412];-	structural constituent of ribosome [GO:0003735];-	-;ribosome [GO:0005840]	translation [GO:0006412];-;structural constituent of ribosome [GO:0003735];-;-;ribosome [GO:0005840]
Q6DGM0	60S ribosomal protein L35a	436760	rpl35a	erythrocyte differentiation [GO:0030218];-;chordate embryonic development [GO:0043009];ribosomal large subunit biogenesis [GO:0042273];cytoplasmic translation [GO:0002181]	structural constituent of ribosome [GO:0003735];-	cytosolic large ribosomal subunit [GO:0022625];-	erythrocyte differentiation [GO:0030218];-;chordate embryonic development [GO:0043009];ribosomal large subunit biogenesis [GO:0042273];cytoplasmic translation [GO:0002181];structural constituent of ribosome [GO:0003735];-;cytosolic large ribosomal subunit [GO:0022625];-
F1QQQ3	Phosvitin	30518	vtg3	cellular response to estrogen stimulus [GO:0071391];response to estradiol [GO:0032355];-	lipid transporter activity [GO:0005319];-;nutrient reservoir activity [GO:0045735]	-	cellular response to estrogen stimulus [GO:0071391];response to estradiol [GO:0032355];-;lipid transporter activity [GO:0005319];-;nutrient reservoir activity [GO:0045735];-
E7F0A1	Profilin	799355	pfn1	convergent extension involved in gastrulation [GO:0060027];positive regulation of actin filament bundle assembly [GO:0032233];actin cytoskeleton organization [GO:0030036];regulation of actin filament polymerization [GO:0030833];-;epiboly involved in gastrulation with mouth forming second [GO:0055113]	actin binding [GO:0003779];-	cytoplasm [GO:0005737];cytoskeleton [GO:0005856];-	convergent extension involved in gastrulation [GO:0060027];positive regulation of actin filament bundle assembly [GO:0032233];actin cytoskeleton organization [GO:0030036];regulation of actin filament polymerization [GO:0030833];-;epiboly involved in gastrulation with mouth forming second [GO:0055113];actin binding [GO:0003779];-;cytoplasm [GO:0005737];cytoskeleton [GO:0005856];-
B8JL82	Signal sequence receptor subunit gamma		ssr3	SRP-dependent cotranslational protein targeting to membrane [GO:0006614];-	-	endoplasmic reticulum [GO:0005783];integral component of membrane [GO:0016021];endoplasmic reticulum membrane [GO:0005789];-	SRP-dependent cotranslational protein targeting to membrane [GO:0006614];-;-;endoplasmic reticulum [GO:0005783];integral component of membrane [GO:0016021];endoplasmic reticulum membrane [GO:0005789];-
Q24JV3	60S ribosomal protein L31	677758	rpl31	cytoplasmic translation [GO:0002181];-	structural constituent of ribosome [GO:0003735];-	cytosolic large ribosomal subunit [GO:0022625];-	cytoplasmic translation [GO:0002181];-;structural constituent of ribosome [GO:0003735];-;cytosolic large ribosomal subunit [GO:0022625];-
A7MBZ3	Zgc:171776 protein	571939		-	carbohydrate binding [GO:0030246]	-	-;carbohydrate binding [GO:0030246];-
Q5BJA2	Complex I subunit B13	541328	ndufa5	respiratory electron transport chain [GO:0022904];-	NADH dehydrogenase (ubiquinone) activity [GO:0008137];-	mitochondrial respiratory chain complex I [GO:0005747];-	respiratory electron transport chain [GO:0022904];-;NADH dehydrogenase (ubiquinone) activity [GO:0008137];-;mitochondrial respiratory chain complex I [GO:0005747];-
H0WES8	ATP synthase membrane subunit DAPIT	794625	atp5md	-	-	mitochondrial proton-transporting ATP synthase complex [GO:0005753];integral component of membrane [GO:0016021]	-;-;mitochondrial proton-transporting ATP synthase complex [GO:0005753];integral component of membrane [GO:0016021]
Q7T158	Novel protein similar to rodent myosin Ib (MYO1B)		myo1b	actin filament organization [GO:0007015];vesicle transport along actin filament [GO:0030050];-	microfilament motor activity [GO:0000146];ATP binding [GO:0005524];actin filament binding [GO:0051015];-;actin-dependent ATPase activity [GO:0030898]	-;brush border [GO:0005903];vesicle [GO:0031982];myosin complex [GO:0016459];actin cytoskeleton [GO:0015629];plasma membrane [GO:0005886];microvillus [GO:0005902];cytoplasm [GO:0005737]	actin filament organization [GO:0007015];vesicle transport along actin filament [GO:0030050];-;microfilament motor activity [GO:0000146];ATP binding [GO:0005524];actin filament binding [GO:0051015];-;actin-dependent ATPase activity [GO:0030898];-;brush border [GO:0005903];vesicle [GO:0031982];myosin complex [GO:0016459];actin cytoskeleton [GO:0015629];plasma membrane [GO:0005886];microvillus [GO:…
Q6PBK9	Novel protein (Zgc:73360)	393778	prdx6	cell redox homeostasis [GO:0045454];-	peroxiredoxin activity [GO:0051920];peroxidase activity [GO:0004601];-	cytosol [GO:0005829];-;mitochondrion [GO:0005739]	cell redox homeostasis [GO:0045454];-;peroxiredoxin activity [GO:0051920];peroxidase activity [GO:0004601];-;cytosol [GO:0005829];-;mitochondrion [GO:0005739]
Q7ZUI3	Tetratricopeptide repeat domain 9C	393235	ttc9c	cilium assembly [GO:0060271];determination of heart left/right asymmetry [GO:0061371];otolith morphogenesis [GO:0032474]	-	-	cilium assembly [GO:0060271];determination of heart left/right asymmetry [GO:0061371];otolith morphogenesis [GO:0032474];-;-
Q502F6	Zgc:112271	553698		cellular iron ion homeostasis [GO:0006879];-	iron-sulfur cluster binding [GO:0051536];-	cytosol [GO:0005829];nucleus [GO:0005634];-	cellular iron ion homeostasis [GO:0006879];-;iron-sulfur cluster binding [GO:0051536];-;cytosol [GO:0005829];nucleus [GO:0005634];-
Q6Q421	40S ribosomal protein S15	337148	rps15	ribosomal small subunit assembly [GO:0000028];chordate embryonic development [GO:0043009];translation [GO:0006412];-	RNA binding [GO:0003723];structural constituent of ribosome [GO:0003735];-	cytosolic small ribosomal subunit [GO:0022627];-	ribosomal small subunit assembly [GO:0000028];chordate embryonic development [GO:0043009];translation [GO:0006412];-;RNA binding [GO:0003723];structural constituent of ribosome [GO:0003735];-;cytosolic small ribosomal subunit [GO:0022627];-
E7FG54	Myosin regulatory light chain 2a	100537244	myl2a	-	calcium ion binding [GO:0005509]	-	-;calcium ion binding [GO:0005509];-
Q6NV24	Prostamide/prostaglandin F synthase	406605	prxl2b	prostaglandin biosynthetic process [GO:0001516];-	antioxidant activity [GO:0016209];oxidoreductase activity, acting on the CH-OH group of donors, NAD or NADP as acceptor [GO:0016616];-	cytosol [GO:0005829];-	prostaglandin biosynthetic process [GO:0001516];-;antioxidant activity [GO:0016209];oxidoreductase activity, acting on the CH-OH group of donors, NAD or NADP as acceptor [GO:0016616];-;cytosol [GO:0005829];-
Q6TH32	Cofilin 1	321496	cfl1	-;cilium assembly [GO:0060271];actin filament depolymerization [GO:0030042];actin filament organization [GO:0007015];determination of heart left/right asymmetry [GO:0061371];cell projection organization [GO:0030030];cell motility [GO:0048870];actin filament severing [GO:0051014];actin filament fragmentation [GO:0030043];cell-cell adhesion involved in gastrulation [GO:0070586];epiboly involved in …	actin filament binding [GO:0051015];-	actin cytoskeleton [GO:0015629];-;membrane [GO:0016020];cytoplasm [GO:0005737];nucleus [GO:0005634]	-;cilium assembly [GO:0060271];actin filament depolymerization [GO:0030042];actin filament organization [GO:0007015];determination of heart left/right asymmetry [GO:0061371];cell projection organization [GO:0030030];cell motility [GO:0048870];actin filament severing [GO:0051014];actin filament fragmentation [GO:0030043];cell-cell adhesion involved in gastrulation [GO:0070586];epiboly involved in …
F1QHE9	Complex I-20kD	796997	ndufs7	aerobic respiration [GO:0009060];mitochondrial respiratory chain complex I assembly [GO:0032981];electron transport coupled proton transport [GO:0015990];-	metal ion binding [GO:0046872];quinone binding [GO:0048038];4 iron, 4 sulfur cluster binding [GO:0051539];-;NADH dehydrogenase (ubiquinone) activity [GO:0008137]	mitochondrial respiratory chain complex I [GO:0005747];-	aerobic respiration [GO:0009060];mitochondrial respiratory chain complex I assembly [GO:0032981];electron transport coupled proton transport [GO:0015990];-;metal ion binding [GO:0046872];quinone binding [GO:0048038];4 iron, 4 sulfur cluster binding [GO:0051539];-;NADH dehydrogenase (ubiquinone) activity [GO:0008137];mitochondrial respiratory chain complex I [GO:0005747];-
Q6PBA6	Plasminogen		plg	blood coagulation [GO:0007596];fibrinolysis [GO:0042730];tissue remodeling [GO:0048771];-	serine-type endopeptidase activity [GO:0004252];-	extracellular region [GO:0005576];-	blood coagulation [GO:0007596];fibrinolysis [GO:0042730];tissue remodeling [GO:0048771];-;serine-type endopeptidase activity [GO:0004252];-;extracellular region [GO:0005576];-
Q9DDE2	Nothepsin	114367	nots	-	aspartic-type endopeptidase activity [GO:0004190]	-	-;aspartic-type endopeptidase activity [GO:0004190];-
F1QEQ3	Death-associated protein 1b		dap1b	apoptotic signaling pathway [GO:0097190];cellular response to amino acid starvation [GO:0034198];negative regulation of autophagy [GO:0010507];-	death domain binding [GO:0070513];-	-	apoptotic signaling pathway [GO:0097190];cellular response to amino acid starvation [GO:0034198];negative regulation of autophagy [GO:0010507];-;death domain binding [GO:0070513];-;-
Q1LYB7	60S ribosomal protein L13a		rpl13a	translation [GO:0006412];negative regulation of translation [GO:0017148];-	structural constituent of ribosome [GO:0003735];mRNA binding [GO:0003729];-	cytosolic large ribosomal subunit [GO:0022625];-;ribosome [GO:0005840]	translation [GO:0006412];negative regulation of translation [GO:0017148];-;structural constituent of ribosome [GO:0003735];mRNA binding [GO:0003729];-;cytosolic large ribosomal subunit [GO:0022625];-;ribosome [GO:0005840]
Q4VBU7	Cytochrome c oxidase polypeptide Va	554101	cox5aa	mitochondrial electron transport, cytochrome c to oxygen [GO:0006123];spinal cord motor neuron differentiation [GO:0021522];embryonic organ development [GO:0048568];-	cytochrome-c oxidase activity [GO:0004129];metal ion binding [GO:0046872];-	mitochondrial respiratory chain complex IV [GO:0005751];-	mitochondrial electron transport, cytochrome c to oxygen [GO:0006123];spinal cord motor neuron differentiation [GO:0021522];embryonic organ development [GO:0048568];-;cytochrome-c oxidase activity [GO:0004129];metal ion binding [GO:0046872];-;mitochondrial respiratory chain complex IV [GO:0005751];-
Q803F6	40S ribosomal protein SA	394027	rpsa	cytoplasmic translation [GO:0002181];ribosomal small subunit assembly [GO:0000028];translation [GO:0006412];-	structural constituent of ribosome [GO:0003735];laminin receptor activity [GO:0005055];laminin binding [GO:0043236];-	nucleus [GO:0005634];cytosolic small ribosomal subunit [GO:0022627];plasma membrane [GO:0005886];-	cytoplasmic translation [GO:0002181];ribosomal small subunit assembly [GO:0000028];translation [GO:0006412];-;structural constituent of ribosome [GO:0003735];laminin receptor activity [GO:0005055];laminin binding [GO:0043236];-;nucleus [GO:0005634];cytosolic small ribosomal subunit [GO:0022627];plasma membrane [GO:0005886];-
E9QHX8	Signal sequence receptor subunit delta		ssr4	cellular response to estrogen stimulus [GO:0071391];-	-	endoplasmic reticulum [GO:0005783];-;integral component of membrane [GO:0016021];endomembrane system [GO:0012505]	cellular response to estrogen stimulus [GO:0071391];-;-;endoplasmic reticulum [GO:0005783];-;integral component of membrane [GO:0016021];endomembrane system [GO:0012505]
A2BIR5	Ubiquitin-conjugating enzyme E2L 3b		ube2l3b	protein polyubiquitination [GO:0000209];ubiquitin-dependent protein catabolic process [GO:0006511];-	ubiquitin protein ligase binding [GO:0031625];ATP binding [GO:0005524];ubiquitin conjugating enzyme activity [GO:0061631];-	ubiquitin ligase complex [GO:0000151];nucleus [GO:0005634];-	protein polyubiquitination [GO:0000209];ubiquitin-dependent protein catabolic process [GO:0006511];-;ubiquitin protein ligase binding [GO:0031625];ATP binding [GO:0005524];ubiquitin conjugating enzyme activity [GO:0061631];-;ubiquitin ligase complex [GO:0000151];nucleus [GO:0005634];-
Q6DHE8	Rho-related GTP-binding protein RhoA-D	436718	rhoad	wound healing, spreading of cells [GO:0044319];regulation of cell shape [GO:0008360];cortical cytoskeleton organization [GO:0030865];cell migration [GO:0016477];actin filament organization [GO:0007015];small GTPase mediated signal transduction [GO:0007264];-;skeletal muscle satellite cell migration [GO:1902766];regulation of actin cytoskeleton organization [GO:0032956];establishment or maintenanc…	GTPase activity [GO:0003924];protein kinase binding [GO:0019901];GTP binding [GO:0005525];-	-;neuron projection [GO:0043005];cell cortex [GO:0005938];cytoskeleton [GO:0005856];cell projection [GO:0042995];intracellular membrane-bounded organelle [GO:0043231];plasma membrane [GO:0005886];cytoplasmic vesicle [GO:0031410]	wound healing, spreading of cells [GO:0044319];regulation of cell shape [GO:0008360];cortical cytoskeleton organization [GO:0030865];cell migration [GO:0016477];actin filament organization [GO:0007015];small GTPase mediated signal transduction [GO:0007264];-;skeletal muscle satellite cell migration [GO:1902766];regulation of actin cytoskeleton organization [GO:0032956];establishment or maintenanc…
B0UYN4	Zgc:162944	569993		-	-	-	-
Q567X2	40S ribosomal protein S30		faub	translation [GO:0006412];-	structural constituent of ribosome [GO:0003735];-	cytosolic small ribosomal subunit [GO:0022627];-	translation [GO:0006412];-;structural constituent of ribosome [GO:0003735];-;cytosolic small ribosomal subunit [GO:0022627];-
B0JZM5	Crip2 protein		crip2	heart contraction [GO:0060047];heart development [GO:0007507];-	metal ion binding [GO:0046872];-	-	heart contraction [GO:0060047];heart development [GO:0007507];-;metal ion binding [GO:0046872];-;-
A0A286YAP4	Heat shock protein 90, beta (grp94), member 1		hsp90b1	otolith tethering [GO:0035889];response to hypoxia [GO:0001666];defense response to Gram-positive bacterium [GO:0050830];protein folding [GO:0006457];ubiquitin-dependent ERAD pathway [GO:0030433];-	ATPase activity [GO:0016887];ATP binding [GO:0005524];unfolded protein binding [GO:0051082];-	endoplasmic reticulum [GO:0005783];perinuclear region of cytoplasm [GO:0048471];-	otolith tethering [GO:0035889];response to hypoxia [GO:0001666];defense response to Gram-positive bacterium [GO:0050830];protein folding [GO:0006457];ubiquitin-dependent ERAD pathway [GO:0030433];-;ATPase activity [GO:0016887];ATP binding [GO:0005524];unfolded protein binding [GO:0051082];-;endoplasmic reticulum [GO:0005783];perinuclear region of cytoplasm [GO:0048471];-
Q7ZUD6	Reticulon	394047	rtn3	-	-	integral component of membrane [GO:0016021];endoplasmic reticulum membrane [GO:0005789]	-;-;integral component of membrane [GO:0016021];endoplasmic reticulum membrane [GO:0005789]
F6P873	ATP synthase membrane subunit f	402883	atp5mf	mitochondrial ATP synthesis coupled proton transport [GO:0042776];-	-	proton-transporting ATP synthase complex, coupling factor F(o) [GO:0045263];mitochondrial proton-transporting ATP synthase complex [GO:0005753];integral component of membrane [GO:0016021];-	mitochondrial ATP synthesis coupled proton transport [GO:0042776];-;-;proton-transporting ATP synthase complex, coupling factor F(o) [GO:0045263];mitochondrial proton-transporting ATP synthase complex [GO:0005753];integral component of membrane [GO:0016021];-
Q8AYC4	Tubulin beta chain		tubb5	fin regeneration [GO:0031101];mitotic cell cycle [GO:0000278];microtubule cytoskeleton organization [GO:0000226];-	-;GTPase activity [GO:0003924];GTP binding [GO:0005525];structural molecule activity [GO:0005198];structural constituent of cytoskeleton [GO:0005200]	cytoplasm [GO:0005737];cytoskeleton [GO:0005856];microtubule [GO:0005874];-	fin regeneration [GO:0031101];mitotic cell cycle [GO:0000278];microtubule cytoskeleton organization [GO:0000226];-;-;GTPase activity [GO:0003924];GTP binding [GO:0005525];structural molecule activity [GO:0005198];structural constituent of cytoskeleton [GO:0005200];cytoplasm [GO:0005737];cytoskeleton [GO:0005856];microtubule [GO:0005874];-
Q1LWW6	Zgc:91910			-	-	-	-
Q6IMW9	LSM6 homolog, U6 small nuclear RNA and mRNA degradation-associated	415167	lsm6	maturation of SSU-rRNA [GO:0030490];mRNA splicing, via spliceosome [GO:0000398];-	RNA binding [GO:0003723];-	nucleolus [GO:0005730];U4/U6 x U5 tri-snRNP complex [GO:0046540];spliceosomal complex [GO:0005681];U6 snRNP [GO:0005688];sno(s)RNA-containing ribonucleoprotein complex [GO:0005732];-;P-body [GO:0000932]	maturation of SSU-rRNA [GO:0030490];mRNA splicing, via spliceosome [GO:0000398];-;RNA binding [GO:0003723];-;nucleolus [GO:0005730];U4/U6 x U5 tri-snRNP complex [GO:0046540];spliceosomal complex [GO:0005681];U6 snRNP [GO:0005688];sno(s)RNA-containing ribonucleoprotein complex [GO:0005732];-;P-body [GO:0000932]
Q6P980	Superoxide dismutase	335799	sod2	innate immune response [GO:0045087];neutrophil homeostasis [GO:0001780];response to methylmercury [GO:0051597];response to cadmium ion [GO:0046686];-;removal of superoxide radicals [GO:0019430]	superoxide dismutase activity [GO:0004784];manganese ion binding [GO:0030145];-	-;mitochondrial matrix [GO:0005759];mitochondrion [GO:0005739]	innate immune response [GO:0045087];neutrophil homeostasis [GO:0001780];response to methylmercury [GO:0051597];response to cadmium ion [GO:0046686];-;removal of superoxide radicals [GO:0019430];superoxide dismutase activity [GO:0004784];manganese ion binding [GO:0030145];-;-;mitochondrial matrix [GO:0005759];mitochondrion [GO:0005739]
Q7T3F3	Ubiquitin-conjugating enzyme E2N-like	393313	ube2nb	DNA damage response, detection of DNA damage [GO:0042769];positive regulation of NF-kappaB transcription factor activity [GO:0051092];protein K63-linked ubiquitination [GO:0070534];protein polyubiquitination [GO:0000209];T cell receptor signaling pathway [GO:0050852];double-strand break repair via homologous recombination [GO:0000724];positive regulation of I-kappaB kinase/NF-kappaB signaling [GO…	ATP binding [GO:0005524];ubiquitin binding [GO:0043130];ubiquitin conjugating enzyme activity [GO:0061631];-	UBC13-MMS2 complex [GO:0031372];nucleus [GO:0005634];-	DNA damage response, detection of DNA damage [GO:0042769];positive regulation of NF-kappaB transcription factor activity [GO:0051092];protein K63-linked ubiquitination [GO:0070534];protein polyubiquitination [GO:0000209];T cell receptor signaling pathway [GO:0050852];double-strand break repair via homologous recombination [GO:0000724];positive regulation of I-kappaB kinase/NF-kappaB signaling [GO…
A0A140LGC3	Si:ch211-276i12.11		si:ch211-276i12.11	-	-	-	-
F8W2R0	Ribosomal protein S10		rps10	ribosomal small subunit assembly [GO:0000028];-	RNA binding [GO:0003723];structural constituent of ribosome [GO:0003735];-	cytosolic small ribosomal subunit [GO:0022627];-	ribosomal small subunit assembly [GO:0000028];-;RNA binding [GO:0003723];structural constituent of ribosome [GO:0003735];-;cytosolic small ribosomal subunit [GO:0022627];-
Q566W6	Cold-inducible RNA-binding protein a	550495	cirbpa	positive regulation of mRNA splicing, via spliceosome [GO:0048026];-	RNA binding [GO:0003723];-	spliceosomal complex [GO:0005681];-	positive regulation of mRNA splicing, via spliceosome [GO:0048026];-;RNA binding [GO:0003723];-;spliceosomal complex [GO:0005681];-
Q7ZWJ8	Cdkn3 protein		cdkn3	cell cycle arrest [GO:0007050];-	protein tyrosine phosphatase activity [GO:0004725];-	cytoplasm [GO:0005737];-	cell cycle arrest [GO:0007050];-;protein tyrosine phosphatase activity [GO:0004725];-;cytoplasm [GO:0005737];-
Q6PBK0	Complex I-B15	406306	ndufb4	-	NADH dehydrogenase (ubiquinone) activity [GO:0008137];-	mitochondrial inner membrane [GO:0005743];integral component of membrane [GO:0016021];-	-;NADH dehydrogenase (ubiquinone) activity [GO:0008137];-;mitochondrial inner membrane [GO:0005743];integral component of membrane [GO:0016021];-
A3KP44	Zgc:162938 protein	570477	prdx4	cell redox homeostasis [GO:0045454];-	peroxiredoxin activity [GO:0051920];peroxidase activity [GO:0004601];-	cytosol [GO:0005829];endoplasmic reticulum [GO:0005783];-	cell redox homeostasis [GO:0045454];-;peroxiredoxin activity [GO:0051920];peroxidase activity [GO:0004601];-;cytosol [GO:0005829];endoplasmic reticulum [GO:0005783];-
Q6TNV0	Cytochrome c oxidase subunit 4	326975	cox4i1	mitochondrial electron transport, cytochrome c to oxygen [GO:0006123];response to hypoxia [GO:0001666];-	cytochrome-c oxidase activity [GO:0004129];-	mitochondrial respiratory chain complex IV [GO:0005751];integral component of membrane [GO:0016021];-	mitochondrial electron transport, cytochrome c to oxygen [GO:0006123];response to hypoxia [GO:0001666];-;cytochrome-c oxidase activity [GO:0004129];-;mitochondrial respiratory chain complex IV [GO:0005751];integral component of membrane [GO:0016021];-
Q8JGS0	U1 small nuclear ribonucleoprotein C	192330	snrpc	regulation of alternative mRNA splicing, via spliceosome [GO:0000381];spliceosomal snRNP assembly [GO:0000387];mRNA 5'-splice site recognition [GO:0000395];-	mRNA binding [GO:0003729];zinc ion binding [GO:0008270];U1 snRNA binding [GO:0030619];-;pre-mRNA 5'-splice site binding [GO:0030627]	commitment complex [GO:0000243];U1 snRNP [GO:0005685];U2-type prespliceosome [GO:0071004];-	regulation of alternative mRNA splicing, via spliceosome [GO:0000381];spliceosomal snRNP assembly [GO:0000387];mRNA 5'-splice site recognition [GO:0000395];-;mRNA binding [GO:0003729];zinc ion binding [GO:0008270];U1 snRNA binding [GO:0030619];-;pre-mRNA 5'-splice site binding [GO:0030627];commitment complex [GO:0000243];U1 snRNP [GO:0005685];U2-type prespliceosome [GO:0071004];-
F1QM43	Guanosine-3',5'-bis(diphosphate) 3'-pyrophosphohydrolase MESH1		hddc3	-	-	-	-
Q566Y8	Protein mago nashi homolog	100005893	magoh	RNA splicing [GO:0008380];mRNA transport [GO:0051028];-;regulation of alternative mRNA splicing, via spliceosome [GO:0000381];regulation of translation [GO:0006417];mRNA processing [GO:0006397];nuclear-transcribed mRNA catabolic process, nonsense-mediated decay [GO:0000184]	RNA binding [GO:0003723];-	catalytic step 2 spliceosome [GO:0071013];exon-exon junction complex [GO:0035145];-;cytoplasm [GO:0005737];nuclear speck [GO:0016607]	RNA splicing [GO:0008380];mRNA transport [GO:0051028];-;regulation of alternative mRNA splicing, via spliceosome [GO:0000381];regulation of translation [GO:0006417];mRNA processing [GO:0006397];nuclear-transcribed mRNA catabolic process, nonsense-mediated decay [GO:0000184];RNA binding [GO:0003723];-;catalytic step 2 spliceosome [GO:0071013];exon-exon junction complex [GO:0035145];-;cytoplasm [GO…
Q66I54	Mitochondrial ribosomal protein L53	447915	mrpl53	-	-	mitochondrial large ribosomal subunit [GO:0005762]	-;-;mitochondrial large ribosomal subunit [GO:0005762]
A2ARG7	ATP synthase subunit e, mitochondrial		atp5meb	ATP synthesis coupled proton transport [GO:0015986];response to hypoxia [GO:0001666];-	proton transmembrane transporter activity [GO:0015078];-	mitochondrial proton-transporting ATP synthase complex, coupling factor F(o) [GO:0000276];mitochondrial proton-transporting ATP synthase complex [GO:0005753];-	ATP synthesis coupled proton transport [GO:0015986];response to hypoxia [GO:0001666];-;proton transmembrane transporter activity [GO:0015078];-;mitochondrial proton-transporting ATP synthase complex, coupling factor F(o) [GO:0000276];mitochondrial proton-transporting ATP synthase complex [GO:0005753];-
E7F4T6	Mitochondrial import inner membrane translocase subunit Tim21	560369	si:dkey-118j18.1	protein import into mitochondrial matrix [GO:0030150];-	-	TIM23 mitochondrial import inner membrane translocase complex [GO:0005744];integral component of membrane [GO:0016021];-	protein import into mitochondrial matrix [GO:0030150];-;-;TIM23 mitochondrial import inner membrane translocase complex [GO:0005744];integral component of membrane [GO:0016021];-
U3JA28	Actin-related protein 2/3 complex subunit 5		arpc5b	cell migration [GO:0016477];Arp2/3 complex-mediated actin nucleation [GO:0034314];-	actin filament binding [GO:0051015];-	cytoplasm [GO:0005737];Arp2/3 protein complex [GO:0005885];-	cell migration [GO:0016477];Arp2/3 complex-mediated actin nucleation [GO:0034314];-;actin filament binding [GO:0051015];-;cytoplasm [GO:0005737];Arp2/3 protein complex [GO:0005885];-
Q503D8	Thioredoxin domain-containing protein 12	324900	txndc12	DNA damage response, detection of DNA damage [GO:0042769];negative regulation of cell death [GO:0060548];detoxification of hydrogen peroxide [GO:0061691];-	protein-disulfide reductase activity [GO:0047134];protein-disulfide reductase (glutathione) activity [GO:0019153];-	endoplasmic reticulum [GO:0005783];-	DNA damage response, detection of DNA damage [GO:0042769];negative regulation of cell death [GO:0060548];detoxification of hydrogen peroxide [GO:0061691];-;protein-disulfide reductase activity [GO:0047134];protein-disulfide reductase (glutathione) activity [GO:0019153];-;endoplasmic reticulum [GO:0005783];-
Q05AN2	Mitochondrial ribosomal protein L21	768305	mrpl21	-	structural constituent of ribosome [GO:0003735];-	-;mitochondrial large ribosomal subunit [GO:0005762]	-;structural constituent of ribosome [GO:0003735];-;-;mitochondrial large ribosomal subunit [GO:0005762]
Q4VBI5	NADH dehydrogenase [ubiquinone] 1 alpha subcomplex subunit 2	554125	ndufa2	-	-	mitochondrial respiratory chain complex I [GO:0005747]	-;-;mitochondrial respiratory chain complex I [GO:0005747]
Q6TNQ9	Succinate dehydrogenase [ubiquinone] flavoprotein subunit, mitochondrial		sdha	tricarboxylic acid cycle [GO:0006099];electron transport chain [GO:0022900];-	flavin adenine dinucleotide binding [GO:0050660];succinate dehydrogenase (ubiquinone) activity [GO:0008177];-	mitochondrial inner membrane [GO:0005743];-	tricarboxylic acid cycle [GO:0006099];electron transport chain [GO:0022900];-;flavin adenine dinucleotide binding [GO:0050660];succinate dehydrogenase (ubiquinone) activity [GO:0008177];-;mitochondrial inner membrane [GO:0005743];-
B3DFK4	6.8 kDa mitochondrial proteolipid-like	557217	atp5mj	-	-	integral component of membrane [GO:0016021];mitochondrion [GO:0005739]	-;-;integral component of membrane [GO:0016021];mitochondrion [GO:0005739]
Q7ZVB5	Small nuclear ribonucleoprotein Sm D3	327011	snrpd3l	spliceosomal snRNP assembly [GO:0000387];-	RNA binding [GO:0003723];-	-;U5 snRNP [GO:0005682];U12-type spliceosomal complex [GO:0005689];catalytic step 2 spliceosome [GO:0071013];SMN-Sm protein complex [GO:0034719];spliceosomal tri-snRNP complex [GO:0097526];pICln-Sm protein complex [GO:0034715];precatalytic spliceosome [GO:0071011];U1 snRNP [GO:0005685];U4 snRNP [GO:0005687];commitment complex [GO:0000243];U2 snRNP [GO:0005686]	spliceosomal snRNP assembly [GO:0000387];-;RNA binding [GO:0003723];-;-;U5 snRNP [GO:0005682];U12-type spliceosomal complex [GO:0005689];catalytic step 2 spliceosome [GO:0071013];SMN-Sm protein complex [GO:0034719];spliceosomal tri-snRNP complex [GO:0097526];pICln-Sm protein complex [GO:0034715];precatalytic spliceosome [GO:0071011];U1 snRNP [GO:0005685];U4 snRNP [GO:0005687];commitment complex […
I3ISK7	NADH:ubiquinone oxidoreductase subunit S6		ndufs6	mitochondrial electron transport, NADH to ubiquinone [GO:0006120];-	-	mitochondrial respiratory chain complex I [GO:0005747];-	mitochondrial electron transport, NADH to ubiquinone [GO:0006120];-;-;mitochondrial respiratory chain complex I [GO:0005747];-
Q7SYJ8	Tceb2 protein		elob	transcription elongation from RNA polymerase II promoter [GO:0006368];-	-	VCB complex [GO:0030891];elongin complex [GO:0070449];-	transcription elongation from RNA polymerase II promoter [GO:0006368];-;-;VCB complex [GO:0030891];elongin complex [GO:0070449];-
F1R1E9	Ubiquitin-conjugating enzyme E2 variant 1		ube2v1	protein K63-linked ubiquitination [GO:0070534];protein polyubiquitination [GO:0000209];postreplication repair [GO:0006301];-	-	UBC13-UEV1A complex [GO:0035370];nucleus [GO:0005634];-	protein K63-linked ubiquitination [GO:0070534];protein polyubiquitination [GO:0000209];postreplication repair [GO:0006301];-;-;UBC13-UEV1A complex [GO:0035370];nucleus [GO:0005634];-
F6P0J0	40S ribosomal protein S9		rps9	translation [GO:0006412];positive regulation of translational fidelity [GO:0045903];-	structural constituent of ribosome [GO:0003735];rRNA binding [GO:0019843];-	small ribosomal subunit [GO:0015935];cytosolic small ribosomal subunit [GO:0022627];-	translation [GO:0006412];positive regulation of translational fidelity [GO:0045903];-;structural constituent of ribosome [GO:0003735];rRNA binding [GO:0019843];-;small ribosomal subunit [GO:0015935];cytosolic small ribosomal subunit [GO:0022627];-
Q7ZUR2	Ubiquitin-conjugating enzyme E2D 3	321832	ube2d3	protein polyubiquitination [GO:0000209];protein K48-linked ubiquitination [GO:0070936];ubiquitin-dependent protein catabolic process [GO:0006511];-	ubiquitin protein ligase binding [GO:0031625];ATP binding [GO:0005524];ubiquitin conjugating enzyme activity [GO:0061631];-	ubiquitin ligase complex [GO:0000151];nucleus [GO:0005634];-	protein polyubiquitination [GO:0000209];protein K48-linked ubiquitination [GO:0070936];ubiquitin-dependent protein catabolic process [GO:0006511];-;ubiquitin protein ligase binding [GO:0031625];ATP binding [GO:0005524];ubiquitin conjugating enzyme activity [GO:0061631];-;ubiquitin ligase complex [GO:0000151];nucleus [GO:0005634];-
Q7SZP4	Zgc:65851	321113		-	structural molecule activity [GO:0005198];-	intermediate filament [GO:0005882];-	-;structural molecule activity [GO:0005198];-;intermediate filament [GO:0005882];-
E9QHS9	Ribosomal protein, large, P1		rplp1	cytoplasmic translation [GO:0002181];erythrocyte differentiation [GO:0030218];-	structural constituent of ribosome [GO:0003735];protein kinase activator activity [GO:0030295];ribonucleoprotein complex binding [GO:0043021];-	cytosolic large ribosomal subunit [GO:0022625];-	cytoplasmic translation [GO:0002181];erythrocyte differentiation [GO:0030218];-;structural constituent of ribosome [GO:0003735];protein kinase activator activity [GO:0030295];ribonucleoprotein complex binding [GO:0043021];-;cytosolic large ribosomal subunit [GO:0022625];-
A0A2R8QL23	SIVA1, apoptosis-inducing factor	571845	siva1	extrinsic apoptotic signaling pathway [GO:0097191];-	CD27 receptor binding [GO:0005175];-	-	extrinsic apoptotic signaling pathway [GO:0097191];-;CD27 receptor binding [GO:0005175];-;-
A4IGC8	Delta-1-pyrroline-5-carboxylate synthase	557186	aldh18a1	L-proline biosynthetic process [GO:0055129];-	glutamate 5-kinase activity [GO:0004349];glutamate-5-semialdehyde dehydrogenase activity [GO:0004350];ATP binding [GO:0005524];-	-;mitochondrion [GO:0005739]	L-proline biosynthetic process [GO:0055129];-;glutamate 5-kinase activity [GO:0004349];glutamate-5-semialdehyde dehydrogenase activity [GO:0004350];ATP binding [GO:0005524];-;-;mitochondrion [GO:0005739]
E7FEZ9	Antioxidant 1 copper chaperone	558347	atox1	response to oxidative stress [GO:0006979];cellular copper ion homeostasis [GO:0006878];-	metal ion binding [GO:0046872];copper chaperone activity [GO:0016531];-	cytosol [GO:0005829];-	response to oxidative stress [GO:0006979];cellular copper ion homeostasis [GO:0006878];-;metal ion binding [GO:0046872];copper chaperone activity [GO:0016531];-;cytosol [GO:0005829];-
X1WGH3	Si:ch73-204p21.2	100148757	si:ch73-204p21.2	-	-	integral component of membrane [GO:0016021]	-;-;integral component of membrane [GO:0016021]
F1R6L4	Cold-inducible RNA-binding protein b		cirbpb	positive regulation of mRNA splicing, via spliceosome [GO:0048026];response to cold [GO:0009409];-	RNA binding [GO:0003723];-	spliceosomal complex [GO:0005681];-	positive regulation of mRNA splicing, via spliceosome [GO:0048026];response to cold [GO:0009409];-;RNA binding [GO:0003723];-;spliceosomal complex [GO:0005681];-
Q0P494	Dolichyl-diphosphooligosaccharide--protein glycosyltransferase subunit KCP2	751643	krtcap2	protein N-linked glycosylation via arginine [GO:0042543];-	-	integral component of membrane [GO:0016021];-	protein N-linked glycosylation via arginine [GO:0042543];-;-;integral component of membrane [GO:0016021];-
Q0VFW0	Ribosomal protein L22-like 1	735250	rpl22l1	cytoplasmic translation [GO:0002181];definitive hemopoiesis [GO:0060216];-	RNA binding [GO:0003723];structural constituent of ribosome [GO:0003735];-	-;ribosome [GO:0005840]	cytoplasmic translation [GO:0002181];definitive hemopoiesis [GO:0060216];-;RNA binding [GO:0003723];structural constituent of ribosome [GO:0003735];-;-;ribosome [GO:0005840]
F1QDM5	Mitochondrial ribosomal protein S11		mrps11	ribosomal small subunit assembly [GO:0000028];maturation of SSU-rRNA from tricistronic rRNA transcript (SSU-rRNA, 5.8S rRNA, LSU-rRNA) [GO:0000462];translation [GO:0006412];-	structural constituent of ribosome [GO:0003735];mRNA 5'-UTR binding [GO:0048027];small ribosomal subunit rRNA binding [GO:0070181];-	cytosolic small ribosomal subunit [GO:0022627];-	ribosomal small subunit assembly [GO:0000028];maturation of SSU-rRNA from tricistronic rRNA transcript (SSU-rRNA, 5.8S rRNA, LSU-rRNA) [GO:0000462];translation [GO:0006412];-;structural constituent of ribosome [GO:0003735];mRNA 5'-UTR binding [GO:0048027];small ribosomal subunit rRNA binding [GO:0070181];-;cytosolic small ribosomal subunit [GO:0022627];-
E7FDD7	DNA-directed RNA polymerase II subunit E	100330570	polr2ea	transcription, DNA-templated [GO:0006351];-	DNA-directed 5'-3' RNA polymerase activity [GO:0003899];DNA binding [GO:0003677];-	RNA polymerase III complex [GO:0005666];RNA polymerase II, core complex [GO:0005665];RNA polymerase I complex [GO:0005736];-	transcription, DNA-templated [GO:0006351];-;DNA-directed 5'-3' RNA polymerase activity [GO:0003899];DNA binding [GO:0003677];-;RNA polymerase III complex [GO:0005666];RNA polymerase II, core complex [GO:0005665];RNA polymerase I complex [GO:0005736];-
E7EXU2	H/ACA ribonucleoprotein complex subunit		gar1	rRNA processing [GO:0006364];pseudouridine synthesis [GO:0001522];-	RNA binding [GO:0003723];-	nucleolus [GO:0005730];-	rRNA processing [GO:0006364];pseudouridine synthesis [GO:0001522];-;RNA binding [GO:0003723];-;nucleolus [GO:0005730];-
E7F8G8	Si:dkey-17e16.10	793878	mrps12	translation [GO:0006412];-	structural constituent of ribosome [GO:0003735];-	-;small ribosomal subunit [GO:0015935];ribosome [GO:0005840]	translation [GO:0006412];-;structural constituent of ribosome [GO:0003735];-;-;small ribosomal subunit [GO:0015935];ribosome [GO:0005840]
Q8JGM5	60 kDa chaperonin		hspd1	fin regeneration [GO:0031101];protein refolding [GO:0042026];positive regulation of T cell activation [GO:0050870];T cell activation [GO:0042110];positive regulation of interferon-gamma production [GO:0032729];mitochondrial unfolded protein response [GO:0034514];tissue regeneration [GO:0042246];positive regulation of interferon-alpha production [GO:0032727];protein folding [GO:0006457];positive r…	ATPase activity [GO:0016887];ATP binding [GO:0005524];isomerase activity [GO:0016853];-;chaperone binding [GO:0051087]	mitochondrial inner membrane [GO:0005743];mitochondrial matrix [GO:0005759];-	fin regeneration [GO:0031101];protein refolding [GO:0042026];positive regulation of T cell activation [GO:0050870];T cell activation [GO:0042110];positive regulation of interferon-gamma production [GO:0032729];mitochondrial unfolded protein response [GO:0034514];tissue regeneration [GO:0042246];positive regulation of interferon-alpha production [GO:0032727];protein folding [GO:0006457];positive r…
Q4VBU5	Polr2j protein	554099	polr2j	-	RNA polymerase II activity [GO:0001055];DNA binding [GO:0003677];protein dimerization activity [GO:0046983];-	RNA polymerase II, core complex [GO:0005665];-	-;RNA polymerase II activity [GO:0001055];DNA binding [GO:0003677];protein dimerization activity [GO:0046983];-;RNA polymerase II, core complex [GO:0005665];-
Q498W6	NADH dehydrogenase [ubiquinone] 1 alpha subcomplex subunit 12	556538	ndufa12	response to oxidative stress [GO:0006979];mitochondrial respiratory chain complex I assembly [GO:0032981];-	-	mitochondrial respiratory chain complex I [GO:0005747];-	response to oxidative stress [GO:0006979];mitochondrial respiratory chain complex I assembly [GO:0032981];-;-;mitochondrial respiratory chain complex I [GO:0005747];-
Q6PC77	ATP synthase subunit d, mitochondrial	393675	atp5pd	ATP synthesis coupled proton transport [GO:0015986];-	proton transmembrane transporter activity [GO:0015078];-	mitochondrial proton-transporting ATP synthase, stator stalk [GO:0000274];-	ATP synthesis coupled proton transport [GO:0015986];-;proton transmembrane transporter activity [GO:0015078];-;mitochondrial proton-transporting ATP synthase, stator stalk [GO:0000274];-
Q5BJK4	NADH dehydrogenase [ubiquinone] 1 subunit C2	541390	ndufc2	mitochondrial electron transport, NADH to ubiquinone [GO:0006120];-	NADH dehydrogenase (ubiquinone) activity [GO:0008137];-	mitochondrial respiratory chain complex I [GO:0005747];integral component of membrane [GO:0016021];-	mitochondrial electron transport, NADH to ubiquinone [GO:0006120];-;NADH dehydrogenase (ubiquinone) activity [GO:0008137];-;mitochondrial respiratory chain complex I [GO:0005747];integral component of membrane [GO:0016021];-
A4VCF3	Myh9l2 protein		myh9a	glomerular basement membrane development [GO:0032836];glomerulus development [GO:0032835];-;glomerular capillary formation [GO:0072104];glomerular visceral epithelial cell development [GO:0072015];glomerular filtration [GO:0003094]	-	myosin complex [GO:0016459];-	glomerular basement membrane development [GO:0032836];glomerulus development [GO:0032835];-;glomerular capillary formation [GO:0072104];glomerular visceral epithelial cell development [GO:0072015];glomerular filtration [GO:0003094];-;myosin complex [GO:0016459];-
A0A0N4SU88	PCNA-associated factor		pclaf	regulation of cell cycle [GO:0051726];translesion synthesis [GO:0019985];-	chromatin binding [GO:0003682];-	nucleus [GO:0005634];perinuclear region of cytoplasm [GO:0048471];-	regulation of cell cycle [GO:0051726];translesion synthesis [GO:0019985];-;chromatin binding [GO:0003682];-;nucleus [GO:0005634];perinuclear region of cytoplasm [GO:0048471];-
Q5XJ73	GLI pathogenesis-related 2,-like	449805	glipr2l	-	-	extracellular space [GO:0005615]	-;-;extracellular space [GO:0005615]
Q1LVD7	EF-hand domain family, member D2	571114	efhd2	-	calcium ion binding [GO:0005509]	-	-;calcium ion binding [GO:0005509];-
F1RC19	MIS18 kinetochore protein A	553502	mis18a	chromosome segregation [GO:0007059];CENP-A containing nucleosome assembly [GO:0034080];cell cycle [GO:0007049];cell division [GO:0051301];-	metal ion binding [GO:0046872];-	chromatin [GO:0000785];nucleus [GO:0005634];chromosome, centromeric region [GO:0000775];-	chromosome segregation [GO:0007059];CENP-A containing nucleosome assembly [GO:0034080];cell cycle [GO:0007049];cell division [GO:0051301];-;metal ion binding [GO:0046872];-;chromatin [GO:0000785];nucleus [GO:0005634];chromosome, centromeric region [GO:0000775];-
F1RA21	Mitochondrial ribosomal protein L27		mrpl27	translation [GO:0006412];-	structural constituent of ribosome [GO:0003735];-	-;mitochondrial large ribosomal subunit [GO:0005762]	translation [GO:0006412];-;structural constituent of ribosome [GO:0003735];-;-;mitochondrial large ribosomal subunit [GO:0005762]
Q6DH43	Mitochondrial ribosomal protein L43	436701	mrpl43	mitochondrial translation [GO:0032543];-	structural constituent of ribosome [GO:0003735];-	-;mitochondrial large ribosomal subunit [GO:0005762]	mitochondrial translation [GO:0032543];-;structural constituent of ribosome [GO:0003735];-;-;mitochondrial large ribosomal subunit [GO:0005762]
F8W246	40S ribosomal protein S13		rps13	translation [GO:0006412];-	structural constituent of ribosome [GO:0003735];small ribosomal subunit rRNA binding [GO:0070181];-	nucleolus [GO:0005730];cytosolic small ribosomal subunit [GO:0022627];-	translation [GO:0006412];-;structural constituent of ribosome [GO:0003735];small ribosomal subunit rRNA binding [GO:0070181];-;nucleolus [GO:0005730];cytosolic small ribosomal subunit [GO:0022627];-
Q29RC5	Rac family small GTPase 1b	562838	rac1b	regulation of cell shape [GO:0008360];cortical cytoskeleton organization [GO:0030865];actin filament organization [GO:0007015];regulation of neutrophil migration [GO:1902622];motor neuron axon guidance [GO:0008045];engulfment of apoptotic cell [GO:0043652];-;cell projection assembly [GO:0030031];regulation of actin cytoskeleton organization [GO:0032956];Rac protein signal transduction [GO:0016601…	GTPase activity [GO:0003924];protein kinase binding [GO:0019901];GTP binding [GO:0005525];-	-;cell cortex [GO:0005938];cytoskeleton [GO:0005856];cell projection [GO:0042995];dendritic spine [GO:0043197];intracellular membrane-bounded organelle [GO:0043231];plasma membrane [GO:0005886];cytoplasmic vesicle [GO:0031410]	regulation of cell shape [GO:0008360];cortical cytoskeleton organization [GO:0030865];actin filament organization [GO:0007015];regulation of neutrophil migration [GO:1902622];motor neuron axon guidance [GO:0008045];engulfment of apoptotic cell [GO:0043652];-;cell projection assembly [GO:0030031];regulation of actin cytoskeleton organization [GO:0032956];Rac protein signal transduction [GO:0016601…
A2CE51	Eukaryotic translation elongation factor 2,-like 2	336168	eef2l2	translational elongation [GO:0006414];-	-;translation elongation factor activity [GO:0003746];ribosome binding [GO:0043022];GTPase activity [GO:0003924];GTP binding [GO:0005525]	ribonucleoprotein complex [GO:1990904];-	translational elongation [GO:0006414];-;-;translation elongation factor activity [GO:0003746];ribosome binding [GO:0043022];GTPase activity [GO:0003924];GTP binding [GO:0005525];ribonucleoprotein complex [GO:1990904];-
E9QB89	Si:dkey-90l23.2		si:dkey-90l23.2	-	carbohydrate binding [GO:0030246]	-	-;carbohydrate binding [GO:0030246];-
E9QGA9	Glyceraldehyde-3-phosphate dehydrogenase		gapdh	-	oxidoreductase activity, acting on the aldehyde or oxo group of donors, NAD or NADP as acceptor [GO:0016620];NAD binding [GO:0051287]	-	-;oxidoreductase activity, acting on the aldehyde or oxo group of donors, NAD or NADP as acceptor [GO:0016620];NAD binding [GO:0051287];-
E7FEQ3	Molybdopterin synthase catalytic subunit		mocs2	Mo-molybdopterin cofactor biosynthetic process [GO:0006777];-	molybdopterin synthase activity [GO:0030366];-	cytosol [GO:0005829];molybdopterin synthase complex [GO:0019008];-	Mo-molybdopterin cofactor biosynthetic process [GO:0006777];-;molybdopterin synthase activity [GO:0030366];-;cytosol [GO:0005829];molybdopterin synthase complex [GO:0019008];-
Q7ZUG4	RAB5A, member RAS oncogene family like	393945	rab5ab	nodal signaling pathway [GO:0038092];regulation of long-term neuronal synaptic plasticity [GO:0048169];Spemann organizer formation [GO:0060061];intracellular protein transport [GO:0006886];regulation of endocytosis [GO:0030100];regulation of filopodium assembly [GO:0051489];-;endocytosis [GO:0006897];epiboly involved in gastrulation with mouth forming second [GO:0055113]	GTPase activity [GO:0003924];GTP binding [GO:0005525];-	early endosome [GO:0005769];endosome [GO:0005768];endomembrane system [GO:0012505];postsynaptic early endosome [GO:0098842];plasma membrane [GO:0005886];-;endocytic vesicle [GO:0030139];axon [GO:0030424]	nodal signaling pathway [GO:0038092];regulation of long-term neuronal synaptic plasticity [GO:0048169];Spemann organizer formation [GO:0060061];intracellular protein transport [GO:0006886];regulation of endocytosis [GO:0030100];regulation of filopodium assembly [GO:0051489];-;endocytosis [GO:0006897];epiboly involved in gastrulation with mouth forming second [GO:0055113];GTPase activity [GO:00039…
A8KB87	Cytochrome c oxidase assembly factor 3 homolog, mitochondrial		coa3a	mitochondrial cytochrome c oxidase assembly [GO:0033617];positive regulation of mitochondrial translation [GO:0070131];-	-	integral component of mitochondrial inner membrane [GO:0031305];-	mitochondrial cytochrome c oxidase assembly [GO:0033617];positive regulation of mitochondrial translation [GO:0070131];-;-;integral component of mitochondrial inner membrane [GO:0031305];-
Q789K9	Ubiquitin-conjugating enzyme E2A (RAD6 homolog)	797853	ube2a	protein polyubiquitination [GO:0000209];proteasome-mediated ubiquitin-dependent protein catabolic process [GO:0043161];-;histone ubiquitination [GO:0016574];DNA repair [GO:0006281]	ATP binding [GO:0005524];ubiquitin conjugating enzyme activity [GO:0061631];-	HULC complex [GO:0033503];-	protein polyubiquitination [GO:0000209];proteasome-mediated ubiquitin-dependent protein catabolic process [GO:0043161];-;histone ubiquitination [GO:0016574];DNA repair [GO:0006281];ATP binding [GO:0005524];ubiquitin conjugating enzyme activity [GO:0061631];-;HULC complex [GO:0033503];-
Q6DHL6	40S ribosomal protein S6	445028	rps6	translation [GO:0006412];-	structural constituent of ribosome [GO:0003735];-	-;ribosome [GO:0005840]	translation [GO:0006412];-;structural constituent of ribosome [GO:0003735];-;-;ribosome [GO:0005840]
Q6J0N1	E3 ubiquitin-protein ligase RNF114	414843	rnf114	protein polyubiquitination [GO:0000209];spermatogenesis [GO:0007283];multicellular organism development [GO:0007275];ubiquitin-dependent protein catabolic process [GO:0006511];cell differentiation [GO:0030154];-	metal ion binding [GO:0046872];ubiquitin protein ligase activity [GO:0061630];-	cytoplasm [GO:0005737];nucleus [GO:0005634];-	protein polyubiquitination [GO:0000209];spermatogenesis [GO:0007283];multicellular organism development [GO:0007275];ubiquitin-dependent protein catabolic process [GO:0006511];cell differentiation [GO:0030154];-;metal ion binding [GO:0046872];ubiquitin protein ligase activity [GO:0061630];-;cytoplasm [GO:0005737];nucleus [GO:0005634];-
Q7SXI1	Cox7a2l protein	335751	cox7a2l	regulation of oxidative phosphorylation [GO:0002082];mitochondrial respirasome assembly [GO:0097250];-	cytochrome-c oxidase activity [GO:0004129];-	mitochondrial respirasome [GO:0005746];integral component of membrane [GO:0016021];-	regulation of oxidative phosphorylation [GO:0002082];mitochondrial respirasome assembly [GO:0097250];-;cytochrome-c oxidase activity [GO:0004129];-;mitochondrial respirasome [GO:0005746];integral component of membrane [GO:0016021];-
Q7ZUE3	Fusion (Involved in t(1216) in malignant liposarcoma)		fus	regulation of transcription, DNA-templated [GO:0006355];-	RNA binding [GO:0003723];-	nucleus [GO:0005634];-	regulation of transcription, DNA-templated [GO:0006355];-;RNA binding [GO:0003723];-;nucleus [GO:0005634];-
A0A140LG88	Gem (nuclear organelle)-associated protein 6		gemin6	spliceosomal snRNP assembly [GO:0000387];spliceosomal complex assembly [GO:0000245];-	-	SMN complex [GO:0032797];nucleus [GO:0005634];-	spliceosomal snRNP assembly [GO:0000387];spliceosomal complex assembly [GO:0000245];-;-;SMN complex [GO:0032797];nucleus [GO:0005634];-
Q7T3H7	Mediator of RNA polymerase II transcription subunit 18	393306	med18	termination of RNA polymerase II transcription [GO:0006369];regulation of transcription by RNA polymerase II [GO:0006357];-	transcription coregulator activity [GO:0003712];-	core mediator complex [GO:0070847];mediator complex [GO:0016592];-	termination of RNA polymerase II transcription [GO:0006369];regulation of transcription by RNA polymerase II [GO:0006357];-;transcription coregulator activity [GO:0003712];-;core mediator complex [GO:0070847];mediator complex [GO:0016592];-
Q6PBW4	Peptidyl-prolyl cis-trans isomerase	406292	ppib	protein peptidyl-prolyl isomerization [GO:0000413];protein folding [GO:0006457];-	peptidyl-prolyl cis-trans isomerase activity [GO:0003755];cyclosporin A binding [GO:0016018];-	cytoplasm [GO:0005737];intracellular membrane-bounded organelle [GO:0043231];-	protein peptidyl-prolyl isomerization [GO:0000413];protein folding [GO:0006457];-;peptidyl-prolyl cis-trans isomerase activity [GO:0003755];cyclosporin A binding [GO:0016018];-;cytoplasm [GO:0005737];intracellular membrane-bounded organelle [GO:0043231];-
Q5EAS0	Mitochondrial ribosomal protein L48	503593	mrpl48	-	-	mitochondrial ribosome [GO:0005761]	-;-;mitochondrial ribosome [GO:0005761]
Q66JN9	Nudix (nucleoside diphosphate-linked moiety X)-type motif 4b	447910	nudt4b	-;diphosphoinositol polyphosphate metabolic process [GO:0071543];adenosine 5'-(hexahydrogen pentaphosphate) catabolic process [GO:1901911];diadenosine hexaphosphate catabolic process [GO:1901909];diadenosine pentaphosphate catabolic process [GO:1901907]	endopolyphosphatase activity [GO:0000298];bis(5'-adenosyl)-pentaphosphatase activity [GO:0034432];m7G(5')pppN diphosphatase activity [GO:0050072];bis(5'-adenosyl)-hexaphosphatase activity [GO:0034431];-;diphosphoinositol-polyphosphate diphosphatase activity [GO:0008486]	cytoplasm [GO:0005737];nucleus [GO:0005634];-	-;diphosphoinositol polyphosphate metabolic process [GO:0071543];adenosine 5'-(hexahydrogen pentaphosphate) catabolic process [GO:1901911];diadenosine hexaphosphate catabolic process [GO:1901909];diadenosine pentaphosphate catabolic process [GO:1901907];endopolyphosphatase activity [GO:0000298];bis(5'-adenosyl)-pentaphosphatase activity [GO:0034432];m7G(5')pppN diphosphatase activity [GO:0050072]…
Q6NWC3	40S ribosomal protein S2	406565	rps2	translation [GO:0006412];-	RNA binding [GO:0003723];structural constituent of ribosome [GO:0003735];-	cytosolic small ribosomal subunit [GO:0022627];-	translation [GO:0006412];-;RNA binding [GO:0003723];structural constituent of ribosome [GO:0003735];-;cytosolic small ribosomal subunit [GO:0022627];-
A8E551	Pre-mRNA-splicing factor RBM22		rbm22	-	metal ion binding [GO:0046872];RNA binding [GO:0003723];-	spliceosomal complex [GO:0005681];-	-;metal ion binding [GO:0046872];RNA binding [GO:0003723];-;spliceosomal complex [GO:0005681];-
B8JHR2	Translationally-controlled tumor protein homolog		tpt1	-	-	-	-
F1R606	Importin subunit alpha		kpna7	NLS-bearing protein import into nucleus [GO:0006607];-	nuclear localization sequence binding [GO:0008139];nuclear import signal receptor activity [GO:0061608];-	cytoplasm [GO:0005737];nucleus [GO:0005634];nucleoplasm [GO:0005654];-	NLS-bearing protein import into nucleus [GO:0006607];-;nuclear localization sequence binding [GO:0008139];nuclear import signal receptor activity [GO:0061608];-;cytoplasm [GO:0005737];nucleus [GO:0005634];nucleoplasm [GO:0005654];-
A0A0A0MPG3	Crystallin, gamma N2		crygn2	-	-	-	-
Q6DRC1	Sm protein F	445404	snrpf	spliceosomal snRNP assembly [GO:0000387];mRNA splicing, via spliceosome [GO:0000398];-	RNA binding [GO:0003723];-	U1 snRNP [GO:0005685];catalytic step 2 spliceosome [GO:0071013];-	spliceosomal snRNP assembly [GO:0000387];mRNA splicing, via spliceosome [GO:0000398];-;RNA binding [GO:0003723];-;U1 snRNP [GO:0005685];catalytic step 2 spliceosome [GO:0071013];-
A4IG47	DnaJ homolog subfamily C member 10	557858	dnajc10	-	oxidoreductase activity [GO:0016491];-	endoplasmic reticulum [GO:0005783];-	-;oxidoreductase activity [GO:0016491];-;endoplasmic reticulum [GO:0005783];-
Q6DGM9	Complex I-B14.5a	445042	ndufa7	mitochondrial electron transport, NADH to ubiquinone [GO:0006120];-	NADH dehydrogenase (ubiquinone) activity [GO:0008137];-	mitochondrial respiratory chain complex I [GO:0005747];-	mitochondrial electron transport, NADH to ubiquinone [GO:0006120];-;NADH dehydrogenase (ubiquinone) activity [GO:0008137];-;mitochondrial respiratory chain complex I [GO:0005747];-
Q7SXP1	F-actin-capping protein subunit beta	335083	capzb	neural crest cell differentiation [GO:0014033];barbed-end actin filament capping [GO:0051016];actin cytoskeleton organization [GO:0030036];regulation of lamellipodium assembly [GO:0010591];negative regulation of filopodium assembly [GO:0051490];neural crest cell migration [GO:0001755];cell morphogenesis [GO:0000902];-;muscle cell development [GO:0055001]	actin filament binding [GO:0051015];-	cytoplasm [GO:0005737];F-actin capping protein complex [GO:0008290];-	neural crest cell differentiation [GO:0014033];barbed-end actin filament capping [GO:0051016];actin cytoskeleton organization [GO:0030036];regulation of lamellipodium assembly [GO:0010591];negative regulation of filopodium assembly [GO:0051490];neural crest cell migration [GO:0001755];cell morphogenesis [GO:0000902];-;muscle cell development [GO:0055001];actin filament binding [GO:0051015];-;cyto…
A0A2R8QLN3	NADH:ubiquinone oxidoreductase subunit A4, like		ndufa4a	electron transport chain [GO:0022900];proton transmembrane transport [GO:1902600];-	-	mitochondrial respiratory chain complex IV [GO:0005751];integral component of membrane [GO:0016021];-	electron transport chain [GO:0022900];proton transmembrane transport [GO:1902600];-;-;mitochondrial respiratory chain complex IV [GO:0005751];integral component of membrane [GO:0016021];-
A0A0R4IJF5	Mitochondrial import inner membrane translocase subunit tim16	393777	pam16	protein import into mitochondrial matrix [GO:0030150];-	-	TIM23 mitochondrial import inner membrane translocase complex [GO:0005744];-	protein import into mitochondrial matrix [GO:0030150];-;-;TIM23 mitochondrial import inner membrane translocase complex [GO:0005744];-
F8W442	Guanine nucleotide-binding protein (G protein), alpha-activating activity polypeptide O, a	393760	gnao1a	dopamine receptor signaling pathway [GO:0007212];adenylate cyclase-modulating G protein-coupled receptor signaling pathway [GO:0007188];-	corticotropin-releasing hormone receptor 1 binding [GO:0051430];GTP binding [GO:0005525];G-protein beta/gamma-subunit complex binding [GO:0031683];G protein-coupled receptor binding [GO:0001664];GTPase activity [GO:0003924];mu-type opioid receptor binding [GO:0031852];G protein-coupled serotonin receptor binding [GO:0031821];-	heterotrimeric G-protein complex [GO:0005834];-	dopamine receptor signaling pathway [GO:0007212];adenylate cyclase-modulating G protein-coupled receptor signaling pathway [GO:0007188];-;corticotropin-releasing hormone receptor 1 binding [GO:0051430];GTP binding [GO:0005525];G-protein beta/gamma-subunit complex binding [GO:0031683];G protein-coupled receptor binding [GO:0001664];GTPase activity [GO:0003924];mu-type opioid receptor binding [GO:0…
Q6PC49	Complex I-B16.6	393687	ndufa13	-	-	mitochondrial inner membrane [GO:0005743];respirasome [GO:0070469];integral component of membrane [GO:0016021]	-;-;mitochondrial inner membrane [GO:0005743];respirasome [GO:0070469];integral component of membrane [GO:0016021]
P62084	40S ribosomal protein S7	393725	rps7	rRNA processing [GO:0006364];ribosomal small subunit biogenesis [GO:0042274];translation [GO:0006412];regulation of cell cycle [GO:0051726];chordate embryonic development [GO:0043009];-;hemopoiesis [GO:0030097]	structural constituent of ribosome [GO:0003735];-	-;cytosolic small ribosomal subunit [GO:0022627];small-subunit processome [GO:0032040]	rRNA processing [GO:0006364];ribosomal small subunit biogenesis [GO:0042274];translation [GO:0006412];regulation of cell cycle [GO:0051726];chordate embryonic development [GO:0043009];-;hemopoiesis [GO:0030097];structural constituent of ribosome [GO:0003735];-;-;cytosolic small ribosomal subunit [GO:0022627];small-subunit processome [GO:0032040]
B2GTJ8	Ywhai protein		ywhaz	-	-	-	-
Q6DEL5	Zgc:101119	445163	bola1	-	-	mitochondrion [GO:0005739]	-;-;mitochondrion [GO:0005739]
Q503X4	Mitochondrial ribosomal protein S17	553580	mrps17	translation [GO:0006412];-	structural constituent of ribosome [GO:0003735];-	mitochondrial small ribosomal subunit [GO:0005763];-	translation [GO:0006412];-;structural constituent of ribosome [GO:0003735];-;mitochondrial small ribosomal subunit [GO:0005763];-
Q6P0T0	Complex I-23kD	406413	ndufs8a	aerobic respiration [GO:0009060];mitochondrial electron transport, NADH to ubiquinone [GO:0006120];mitochondrial respiratory chain complex I assembly [GO:0032981];-	oxidoreductase activity, acting on NAD(P)H [GO:0016651];4 iron, 4 sulfur cluster binding [GO:0051539];-	mitochondrial respiratory chain complex I [GO:0005747];-	aerobic respiration [GO:0009060];mitochondrial electron transport, NADH to ubiquinone [GO:0006120];mitochondrial respiratory chain complex I assembly [GO:0032981];-;oxidoreductase activity, acting on NAD(P)H [GO:0016651];4 iron, 4 sulfur cluster binding [GO:0051539];-;mitochondrial respiratory chain complex I [GO:0005747];-
Q6PBY1	40S ribosomal protein S3a	337240	rps3a	chordate embryonic development [GO:0043009];translation [GO:0006412];-	structural constituent of ribosome [GO:0003735];-	cytosol [GO:0005829];cytosolic small ribosomal subunit [GO:0022627];-	chordate embryonic development [GO:0043009];translation [GO:0006412];-;structural constituent of ribosome [GO:0003735];-;cytosol [GO:0005829];cytosolic small ribosomal subunit [GO:0022627];-
A0A2R8QEQ4	Transmembrane p24-trafficking protein 10	326716	tmed10	endoplasmic reticulum to Golgi vesicle-mediated transport [GO:0006888];intracellular protein transport [GO:0006886];Golgi organization [GO:0007030];-	-	endoplasmic reticulum [GO:0005783];COPII-coated ER to Golgi transport vesicle [GO:0030134];Golgi apparatus [GO:0005794];endoplasmic reticulum membrane [GO:0005789];-;integral component of membrane [GO:0016021];endoplasmic reticulum-Golgi intermediate compartment [GO:0005793]	endoplasmic reticulum to Golgi vesicle-mediated transport [GO:0006888];intracellular protein transport [GO:0006886];Golgi organization [GO:0007030];-;-;endoplasmic reticulum [GO:0005783];COPII-coated ER to Golgi transport vesicle [GO:0030134];Golgi apparatus [GO:0005794];endoplasmic reticulum membrane [GO:0005789];-;integral component of membrane [GO:0016021];endoplasmic reticulum-Golgi intermedi…
Q9PUS4	Proteasome subunit beta		psmb5	proteasomal ubiquitin-independent protein catabolic process [GO:0010499];proteasome-mediated ubiquitin-dependent protein catabolic process [GO:0043161];-	endopeptidase activity [GO:0004175];threonine-type endopeptidase activity [GO:0004298];-	cytoplasm [GO:0005737];proteasome core complex [GO:0005839];nucleus [GO:0005634];-	proteasomal ubiquitin-independent protein catabolic process [GO:0010499];proteasome-mediated ubiquitin-dependent protein catabolic process [GO:0043161];-;endopeptidase activity [GO:0004175];threonine-type endopeptidase activity [GO:0004298];-;cytoplasm [GO:0005737];proteasome core complex [GO:0005839];nucleus [GO:0005634];-
Q6PC16	Complex I-PDSW	393703	ndufb10	-	-	mitochondrial respiratory chain complex I [GO:0005747]	-;-;mitochondrial respiratory chain complex I [GO:0005747]
Q7ZUF3	Ube2h protein	368425	ube2h	protein polyubiquitination [GO:0000209];ubiquitin-dependent protein catabolic process [GO:0006511];-	ATP binding [GO:0005524];ubiquitin conjugating enzyme activity [GO:0061631];-	nucleus [GO:0005634];-	protein polyubiquitination [GO:0000209];ubiquitin-dependent protein catabolic process [GO:0006511];-;ATP binding [GO:0005524];ubiquitin conjugating enzyme activity [GO:0061631];-;nucleus [GO:0005634];-
D6QWY4	-	-	-	-	-	-	-
