# Supplementary material for: Rbm24a dictates mRNA recruitment for germ granule assembly in zebrafish
Source: EMBO J. 2025 Apr 25;44(11):3121–49. doi: 10.1038/s44318-025-00442-z (PMC12130248; doi:10.1038/s44318-025-00442-z)
Supplement: Supplementary file 3 — Data Set EV1 [file 44318_2025_442_MOESM3_ESM.zip › result/peptides_KI100_.xlsx]

## Sheet: PeptideGroups
Annotated Sequence	Modifications	# Protein Groups	# Proteins	# PSMs	Master Protein Accessions	Positions in Master Proteins	Modifications in Master Proteins	# Missed Cleavages	Theo. MH+ [Da]	Abundances (Grouped): KI100_	Charge (by Search Engine): Mascot	DeltaM [ppm] (by Search Engine): Mascot	RT [min] (by Search Engine): Mascot	Ions Score (by Search Engine): Mascot
[K].AAAQIGITAVHIK.[L]		1	4	2	Q6DI12	Q6DI12 [58-70]		0	1292.77	13325276	2	-0.58	31.3886	36
[K].LESMTYEQLKK.[T]	1xOxidation [M4]	4	18	2	F1R2S5; A0A2R8QN47; F1QV15; Q1LWN2	F1R2S5 [833-843]; A0A2R8QN47 [821-831]; F1QV15 [833-843]; Q1LWN2 [828-838]		1	1385.7	1.73383e+07	2	1.11	16.9487	40
[K].LESMTYEQLKK.[T]		4	18	2	F1R2S5; A0A2R8QN47; F1QV15; Q1LWN2	F1R2S5 [833-843]; A0A2R8QN47 [821-831]; F1QV15 [833-843]; Q1LWN2 [828-838]		1	1369.7	73375936	2	0.17	23.5456	46
[K].LESMTYEQLK.[K]	1xOxidation [M4]	4	18	1	F1R2S5; A0A2R8QN47; F1QV15; Q1LWN2	F1R2S5 [833-842]; A0A2R8QN47 [821-830]; F1QV15 [833-842]; Q1LWN2 [828-837]		0	1257.6	35085640	2	1.8	22.7232	67
[K].LESMTYEQLK.[K]		4	18	2	F1R2S5; A0A2R8QN47; F1QV15; Q1LWN2	F1R2S5 [833-842]; A0A2R8QN47 [821-830]; F1QV15 [833-842]; Q1LWN2 [828-837]		0	1241.61	2.64516e+08	2	0.19	30.2381	40
[K].LESMTLDQLK.[R]	1xOxidation [M4]	1	6	1	A3KMS4	A3KMS4 [828-837]		0	1193.61	1.51402e+06	2	0.3	28.0591	50
[K].LESITLDQLK.[R]		1	3	1	A0A2R8QNH7	A0A2R8QNH7 [813-822]		0	1159.66	3.54014e+06	2	-0.19	40.1032	34
[R].TLEETLSEAQR.[V]		1	2	1	B8A5K9	B8A5K9 [298-308]		0	1276.64	476715	2	-0.92	29.9223	57
[R].IEQLSPFPFDLVR.[A]		1	4	1	F1Q5B8	F1Q5B8 [926-938]		0	1560.84	1.31328e+06	2	-0.13	50.9101	35
[R].LESTLNYGMER.[V]		1	4	1	B3DH83	B3DH83 [263-273]		0	1312.62	429217	2	0.36	29.9295	81
[R].LEQEIATYR.[CSNW]		1	9	1	Q05AL9	Q05AL9 [389-397]		0	1122.58	25299160	2	0.38	24.1719	51
[K].IEQEAQSLESMEDGKK.[K]	1xOxidation [M11]	1	2	1	F8W3L6	F8W3L6 [1380-1395]		1	1837.85	936664	3	-0.19	17.0683	29
[K].IEQEAQSLESMEDGK.[K]		1	2	2	F8W3L6	F8W3L6 [1380-1394]		0	1693.76	1.02491e+07	2	0.47	27.6775	34
[K].TLFATEDALEVR.[K]		1	4	1	R4GDM7	R4GDM7 [687-698]		0	1364.71	1.4348e+06	2	-1.53	43.5179	66
[R].IEPNMHVASFAYSHIK.[S]	1xOxidation [M5]	3	13	2	A0A2R8QNH7; A3KMS4; Q1LWN2	A0A2R8QNH7 [562-577]; A3KMS4 [577-592]; Q1LWN2 [577-592]		0	1859.91	7.29599e+06	3	-2.31	28.6897	30
[R].IEPNMHVASFAYSHIK.[S]		3	13	2	A0A2R8QNH7; A3KMS4; Q1LWN2	A0A2R8QNH7 [562-577]; A3KMS4 [577-592]; Q1LWN2 [577-592]		0	1843.92	9.29593e+06	3	0.51	34.3772	39
[R].LEPNAQAQMYR.[L]		1	2	1	X1WD71	X1WD71 [927-937]		0	1320.64	835854	2	-0.16	22.3594	47
[R].IENNQLLADTK.[Y]		1	3	1	A0A286YAD0	A0A286YAD0 [1769-1779]		0	1258.66	1.56606e+06	2	-1.85	25.2206	59
[R].LEIYAVTAEGLRPVK.[E]		1	3	1	I1XUS8	I1XUS8 [39-53]		0	1658.95	1.04985e+06	3	0.45	42.5185	37
[K].TIELIDFEK.[L]		1	1	1	F1QQA2	F1QQA2 [721-729]		0	1107.59	756797	2	-0.47	46.0974	36
[R].LETYLSDEDFEK.[A]		1	2	1	A0A2R8Q0D6	A0A2R8Q0D6 [1718-1729]		0	1488.67	586875	2	-2.9	38.2809	68
[K].TIDLCNNPQTK.[E]	1xCarbamidomethyl [C5]	1	5	1	A0A2R8QL71	A0A2R8QL71 [1487-1497]		0	1303.63	686305	2	-0.13	21.0817	40
[R].TLCYSCPYIQVK.[G]	2xCarbamidomethyl [C3; C6]	2	9	1	A0A2R8QNH7; A3KMS4	A0A2R8QNH7 [954-965]; A3KMS4 [969-980]		0	1531.73	7.09453e+06	2	0.06	37.3766	49
[K].LGLGPDDFIK.[T]		1	2	1	B3DKJ9	B3DKJ9 [634-643]		0	1074.58	2.51703e+06	2	0.18	45.3358	28
[R].TGVESDDENDLK.[S]		1	5	1	F8W3L6	F8W3L6 [1944-1955]		0	1321.58	14416089	2	0.81	15.9275	80
[R].TGVLAHLEEER.[D]		1	3	2	I3ISA3	I3ISA3 [785-795]		0	1253.65	7.77251e+06	3	-0.02	28.6855	39
[K].IGGIGTVPVGR.[V]		1	14	1	A7YYA5	A7YYA5 [256-266]		0	1025.61	2.06799e+06	2	-0.64	30.0677	62
[K].LGFEAGSIKEETGDECLVELADSGK.[K]	1xCarbamidomethyl [C16]	1	7	1	F8W3L6	F8W3L6 [40-64]		1	2654.25		3	1.38	46.2561	26
[RK].LGFEAGSIK.[E]		2	11	2	F1QC64; F8W3L6	F1QC64 [37-45]; F8W3L6 [40-48]		0	921.504	82767656	2	0.14	31.3817	53
[K].LGENSLSPTLDSR.[F]		1	1	1	Q4FE55	Q4FE55 [1067-1079]		0	1388.7	557273	2	-0.8	30.4058	33
[K].THIADFAPEVAWVTR.[S]		1	3	1	F1QP23	F1QP23 [1263-1277]		0	1712.88	414953	3	-1.08	47.5977	65
[K].LGCIGSATLDGENIR.[F]	1xCarbamidomethyl [C3]	1	3	1	F1QN45	F1QN45 [1131-1145]		0	1575.78	1.0506e+06	2	-2.06	35.4616	74
[K].THPNFEPGLVVLQVGDR.[D]		1	4	1	Q6DI12	Q6DI12 [29-45]		0	1877.99	652175	3	-1.28	45.3881	39
[R].THYVINEDPK.[TA]		6	30	4	A0A2R8QNH7; F1R2S5; A3KMS4; A0A2R8QN47; F1QV15; Q1LWN2	A0A2R8QNH7 [149-158]; F1R2S5 [169-178]; A3KMS4 [164-173]; A0A2R8QN47 [157-166]; F1QV15 [169-178]; Q1LWN2 [164-173]		0	1215.6	983142272	2	0.27	16.4028	41
[K].LFSWIVSQVNK.[A]		2	2	1	F8W4A0; E7FB39	F8W4A0 [427-437]; E7FB39 [411-421]		0	1320.73	2.41259e+06	2	0.06	49.7889	61
[K].TLAVSGLGVVGR.[D]		1	3	1	Q5PQY4	Q5PQY4 [466-477]		0	1128.67	2.79542e+06	2	-0.13	38.524	52
[K].LFGVPVVVAVNAFK.[T]		1	3	1	Q6DI12	Q6DI12 [746-759]		0	1459.87	836206	2	-1.19	50.8881	28
[R].IFEPILGESK.[A]		1	2	1	B3DKJ9	B3DKJ9 [973-982]		0	1132.62	3.69309e+06	2	0.5	40.8607	39
[K].IFDEILVNAADNK.[Q]		1	7	1	Q5PQY4	Q5PQY4 [83-95]		0	1461.76	1.05321e+06	2	0.73	45.5925	74
[K].IFAIIADGVANESVK.[G]		1	2	1	B8JHR9	B8JHR9 [1034-1048]		0	1546.85	190128	2	0.74	46.83	20
[K].LEWLQDGK.[R]		1	3	1	A0A0R4IAE0	A0A0R4IAE0 [369-376]		0	988.51	817452	2	-0.07	35.1788	37
[R].LEVNMQALK.[A]	1xOxidation [M5]	1	5	1	F8W3L6	F8W3L6 [1565-1573]		0	1061.57	5.10969e+06	2	-1.37	22.5134	38
[K].IEISECLPVVPK.[T]	1xCarbamidomethyl [C6]	1	1	1	E7F3N4	E7F3N4 [1347-1358]		0	1383.76	706147	2	0.06	43.2407	61
[R].TIFSLEEQR.[A]		1	1	1	E7F9L8	E7F9L8 [686-694]		0	1122.58	1.20333e+06	2	0.27	36.8859	43
[K].TLGIEAAR.[S]		1	1	1	A0A0R4IV41	A0A0R4IV41 [1257-1264]		0	830.473	1.05038e+06	2	-0.41	22.3129	49
[K].TLGVDLVALATR.[V]		1	3	1	Q5EI67	Q5EI67 [1230-1241]		0	1228.73	702539	2	-0.67	50.0537	29
[K].LDPHLVLDQLR.[C]		1	3	2	F1QC64	F1QC64 [686-696]		0	1318.75	3.3913e+06	3	1.35	44.8183	30
[K].TLITDLKPR.[G]		1	1	2	E7FB39	E7FB39 [1459-1467]		0	1056.64	41914070	3	0.21	29.5394	46
[K].IDLTLLNR.[L]		1	2	1	A0A0R4J8E6	A0A0R4J8E6 [995-1002]		0	957.573	522342	2	-0.46	43.381	54
[R].IDISQLVITK.[E]		1	2	1	B3DKJ9	B3DKJ9 [880-889]		0	1129.68	3086748	2	0.72	46.4866	72
[K].TLNDFAVEYAK.[S]		1	2	1	Q5RHR0	Q5RHR0 [109-119]		0	1270.63	775542	2	-1.73	37.4873	43
[K].LDLMDEGTDAR.[DE]		1	11	1	T1SXK0	T1SXK0 [207-217]		0	1235.56	515471	2	-2.62	32.6357	46
[R].LDIDPESVTWQR.[V]		1	2	1	Q6DI12	Q6DI12 [520-531]		0	1458.72	4.985e+06	2	-0.25	43.2903	47
[R].TLQAECEQYR.[A]	1xCarbamidomethyl [C6]	1	8	1	A0A286YB68	A0A286YB68 [781-790]		0	1297.58	666968	2	-0.83	18.5362	55
[R].LDGQTPHEER.[Q]		1	3	1	B8A552	B8A552 [512-521]		0	1181.55	8728384	3	-0.52	9.2581	48
[K].TLQEAEEEAR.[H]		2	2	1	F8W4A0; E7FB39	F8W4A0 [977-986]; E7FB39 [961-970]		0	1175.55	16333595	2	0.22	16.8199	91
[K].TLQEELAHVQEDLR.[Q]		1	1	1	F1R1I5	F1R1I5 [1010-1023]		0	1680.86	1.59976e+06	3	0.18	45.5676	43
[K].TLQIFNIEMK.[S]		2	6	1	F1R966; E9QBV1	F1R966 [87-96]; E9QBV1 [87-96]		0	1236.67		2	0.42	49.7931	34
[R].LDEITTGAQK.[A]		1	1	1	E7F3N4	E7F3N4 [504-513]		0	1075.56	1.52781e+06	2	0.51	16.9254	32
[K].TITLEVEPSDTIENVK.[A]		1	14	1	A0A2R8RR55	A0A2R8RR55 [12-27]; [88-103]; [164-179]; [240-255]		0	1787.93	1.58241e+06	2	0.47	41.7639	39
[R].TLVAHYSPAQVIFEK.[G]		1	3	1	A0A0R4IAE0	A0A0R4IAE0 [584-598]		0	1702.92	1.31911e+06	3	0.26	40.8386	50
[K].LDDANDAGGK.[NH]		1	4	1	Q5PQY4	Q5PQY4 [440-449]		0	975.438	4127950	2	-0.24	9.061	54
[R].LDAGLDLDR.[G]		1	2	1	A0A286YBN1	A0A286YBN1 [851-859]		0	987.511	466204	2	3.33	32.214	58
[R].ICYQEVSQCFGVLSSR.[V]	2xCarbamidomethyl [C2; C9]	1	3	2	I1XUS8	I1XUS8 [724-739]		0	1932.89		2	-0.4	46.2173	49
[K].LCSFAESPR.[A]	1xCarbamidomethyl [C2]	1	3	1	A0A0R4IAE0	A0A0R4IAE0 [1345-1353]		0	1066.5	968275	2	-0.71	22.7105	35
[R].LDSASAFQGAVISPHYDSLLVK.[V]		1	1	1	A0A0R4IFJ4	A0A0R4IFJ4 [409-430]		0	2318.2	650803	3	-3.54	46.8508	33
[R].TGTPLCVPSK.[G]	1xCarbamidomethyl [C6]	1	1	1	F1QB47	F1QB47 [1166-1175]		0	1059.55	311909	2	-2.73	22.94	25
[R].LDSIDPALR.[R]		2	3	1	E7FE14; E7EXJ5	E7FE14 [531-539]; E7EXJ5 [533-541]		0	999.547	4779606	2	3.89	30.9437	66
[R].LDTCCTPFGK.[R]	2xCarbamidomethyl [C4; C5]	1	3	1	A0A0R4IAE0	A0A0R4IAE0 [763-772]		0	1198.52	996843	2	1.95	27.7874	68
[K].TIIEEAIPMATGPKPR.[A]		1	4	2	Q1LWN2	Q1LWN2 [746-761]		0	1723.94	4.1694e+07	3	-1.09	38.1243	47
[R].IEGDPQGVQEAK.[K]		1	3	1	F1R9Y8	F1R9Y8 [486-497]		0	1270.63	2.1261e+06	2	0.38	14.2778	73
[RK].LEFEVQVGPR.[A]		7	32	1	A0A2R8QNH7; F1R2S5; A3KMS4; A0A2R8Q549; A0A2R8QN47; F1QV15; Q1LWN2	A0A2R8QNH7 [1007-1016]; F1R2S5 [1027-1036]; A3KMS4 [1022-1031]; A0A2R8Q549 [1024-1033]; A0A2R8QN47 [1015-1024]; F1QV15 [1027-1036]; Q1LWN2 [1022-1031]		0	1173.63	8648712	2	-1.86	39.7618	65
[R].LEEVSEELR.[Q]		1	1	1	B8A4D7	B8A4D7 [743-751]		0	1103.56	768718	2	1.45	26.4777	53
[K].TIIEEAIPMATGPKPR.[A]	1xOxidation [M9]	1	4	1	Q1LWN2	Q1LWN2 [746-761]		0	1739.94	7065716	3	-0.08	32.6612	47
[R].LEEQEENTLR.[E]		1	1	1	E7FE14	E7FE14 [934-943]		0	1260.61	913760	2	0.76	17.1274	63
[K].TIIEEAIPMVSGPKPR.[A]		1	6	1	A3KMS4	A3KMS4 [746-761]		0	1737.96	2.03296e+06	3	-0.78	41.8228	36
[K].IEEDLMVIEDQNAK.[L]	1xOxidation [M6]	1	3	2	F8W3L6	F8W3L6 [983-996]		0	1662.79	2.39719e+06	2	1.48	34.1308	65
[K].IEEDLMVIEDQNAK.[L]		1	3	2	F8W3L6	F8W3L6 [983-996]		0	1646.79	8.01138e+06	2	0.48	39.7092	73
[K].LEDYITTSR.[Q]		1	2	1	A0A2R8QCL7	A0A2R8QCL7 [456-464]		0	1097.55	1.04259e+06	2	4.97	26.2793	39
[K].TIIEEAIPMVSGTKPR.[A]		1	3	1	A0A2R8QNH7	A0A2R8QNH7 [731-746]		0	1741.95	2.13994e+06	3	0.74	41.5719	24
[K].TIIEEAIPMVTGPKPR.[A]		2	8	4	A0A2R8QN47; F1QV15	A0A2R8QN47 [739-754]; F1QV15 [751-766]		0	1751.97	4.90181e+07	3	0.05	42.941	58
[K].LECSEELGDLVK.[SA]	1xCarbamidomethyl [C3]	2	8	1	F1R966; E9QBV1	F1R966 [457-468]; E9QBV1 [457-468]		0	1391.67	683801	2	-0.69	38.3754	66
[K].TIIEEAIPMVTGPKPR.[A]	1xOxidation [M9]	2	8	1	A0A2R8QN47; F1QV15	A0A2R8QN47 [739-754]; F1QV15 [751-766]		0	1767.97	9321965	3	0.92	37.3948	47
[K].TLLPSLEASSQFK.[L]		1	2	1	Q6P9P3	Q6P9P3 [831-843]		0	1420.77	702580	2	-0.59	44.4067	51
[R].IEASLQHEITR.[L]		1	9	2	Q1LXI2	Q1LXI2 [1387-1397]		0	1296.69	2.43594e+06	3	-0.14	22.3426	66
[K].LEAQLQEVMAR.[F]		1	2	1	I3ISA3	I3ISA3 [1270-1280]		0	1287.67	1.3682e+06	2	-3.14	36.612	46
[K].IEAIWSQFK.[D]		4	17	1	F1R2S5; A0A2R8QN47; F1QV15; Q1LWN2	F1R2S5 [353-361]; A0A2R8QN47 [341-349]; F1QV15 [353-361]; Q1LWN2 [348-356]		0	1121.6	638448128	2	0.28	45.9353	37
[K].LEAADEGSGDVK.[Y]		3	6	1	F1Q5B8; E7EZ05; E7FGK9	F1Q5B8 [334-345]; E7EZ05 [338-349]; E7FGK9 [323-334]		0	1190.55	9542229	2	1.93	12.8625	75
[R].LDSIVIQQGR.[L]		1	4	1	B8A552	B8A552 [610-619]		0	1128.64	4.54823e+06	2	-0.01	28.3963	58
[K].LCNIFSLK.[F]	1xCarbamidomethyl [C2]	1	5	1	Q5PQY4	Q5PQY4 [168-175]		0	994.539	1.65714e+06	2	-0.46	44.2028	47
[K].TGTLTTNQMSVCR.[M]	1xCarbamidomethyl [C12]	1	10	1	Q7ZW18	Q7ZW18 [353-365]		0	1468.69		2	2.25	23.4345	50
[K].IGNTGGMLDNILASK.[L]		1	4	1	Q6DG67	Q6DG67 [627-641]		0	1503.78	545801	2	3.45	46.855	62
[K].YWESSETVSQLETVR.[L]		1	2	1	F1Q9K1	F1Q9K1 [39-53]		0	1813.86	274324	3	0.53	41.3692	29
[R].LITNTAEAVLQK.[M]		1	1	1	E7EXJ5	E7EXJ5 [151-162]		0	1300.75	1.9275e+06	2	-1.2	35.0843	87
[K].ILTGDPGEDPECHAAK.[L]	1xCarbamidomethyl [C12]	1	3	1	Q6NYN3	Q6NYN3 [725-740]		0	1709.78	3.44488e+06	3	0.51	18.2664	44
[K].LLTEDQWEVR.[H]		1	2	1	F1Q603	F1Q603 [402-411]		0	1288.65	406393	2	-1.38	37.5778	56
[R].TDPNIFLTLGR.[C]		1	3	1	A7MBW8	A7MBW8 [273-283]		0	1246.68	12069726	2	0.09	49.4515	49
[K].TDTQAELNLICK.[M]	1xCarbamidomethyl [C11]	1	3	1	Q6DI12	Q6DI12 [760-771]		0	1405.7	5524234	2	-3.05	35.3081	41
[K].TEAQEEIGDLR.[R]		1	2	1	E7FG55	E7FG55 [762-772]		0	1260.61	4.05746e+06	2	-2.05	27.3071	67
[K].IIQQAGQVWFPDSAFK.[T]		1	5	1	F1QH12	F1QH12 [2053-2068]		0	1834.95		2	0.27	49.46	27
[K].TDHIVAAVGLEPSVELAK.[S]		1	5	1	Q5XFY2	Q5XFY2 [393-410]		0	1849.01	911676	3	1.06	40.6574	66
[K].TEAQEEIGDLRR.[R]		1	2	1	E7FG55	E7FG55 [762-773]		1	1416.71	2.60192e+06	3	-1.79	22.481	56
[R].IIQELASHMSLK.[T]		1	1	1	F1Q5P6	F1Q5P6 [967-978]		0	1369.75	302329	3	0.82	36.1149	42
[R].TEEAFVELLQK.[S]		1	4	1	A0A0R4IGK1	A0A0R4IGK1 [1459-1469]		0	1306.69	258889	2	1.48	47.4975	40
[K].LLLVTGDEK.[G]		1	1	1	E9QH84	E9QH84 [113-121]		0	987.572	1.83471e+06	2	0.1	32.2575	41
[K].ILLSEAHADLQANQR.[A]		1	1	1	E9QH84	E9QH84 [1312-1326]		0	1678.89	1.20708e+06	3	0.19	28.8494	29
[R].TEGIQEALLK.[S]		1	3	1	A0A2R8Q549	A0A2R8Q549 [684-693]		0	1101.62	26465510	2	0.8	35.1308	44
[R].TEGNHLNLQLDAFR.[F]		1	6	1	B8JLB0	B8JLB0 [309-322]		0	1627.82	587090	3	0.38	40.203	42
[K].TEKPTEDEAKPAENQEK.[M]		1	6	2	Q7ZVH7	Q7ZVH7 [186-202]		0	1943.92	4655424	3	1.77	9.1191	71
[K].TELAEPIAVRPTSETVMYPAYAK.[W]		1	3	1	F1QP23	F1QP23 [1281-1303]		0	2537.3	902676	3	-1.67	41.1998	25
[R].TECLGSYMK.[L]	1xCarbamidomethyl [C3]	1	2	2	Q5TYX2	Q5TYX2 [46-54]		0	1088.48	2.05138e+06	2	1.17	26.9725	40
[K].LLVGVDEK.[I]		1	2	1	Q6DG67	Q6DG67 [152-159]		0	872.509	2.30161e+06	2	-1.38	26.4047	47
[R].TDGAVVGVQCHYPR.[L]	1xCarbamidomethyl [C10]	4	8	4	Q2PZQ7; Q4QRF0; F1R9Z1; F1QYE3	Q2PZQ7 [201-214]; Q4QRF0 [200-213]; F1R9Z1 [201-214]; F1QYE3 [200-213]		0	1558.74	1.47331e+08	2	2.27	21.4494	71
[K].LIVNELSSVVEANANR.[A]		1	4	1	F6P5X4	F6P5X4 [914-929]		0	1727.93	260808	2	0.78	48.7417	25
[R].LNEELQDAK.[D]		1	1	1	A1L1W1	A1L1W1 [848-856]		0	1059.53	1.97811e+06	2	-0.94	16.7576	47
[K].INDSLAFKDESFSSK.[N]		1	4	1	R4GDM7	R4GDM7 [363-377]		1	1687.82	2.11844e+06	3	-0.47	31.6639	47
[R].INDIIEVK.[N]		1	1	1	E7F9L8	E7F9L8 [359-366]		0	943.546	1.71902e+06	2	-3.16	31.2104	58
[K].LNATVTPSSK.[E]		2	6	1	A0A2R8Q548; A0A0A0MPH2	A0A2R8Q548 [148-157]; A0A0A0MPH2 [148-157]		0	1017.56	7057893	2	-0.38	14.0098	41
[R].LNALGFSLEQR.[L]		2	4	1	Q2KN93; E7FG55	Q2KN93 [259-269]; E7FG55 [261-271]		0	1247.67	1.87651e+06	2	0.86	44.3402	95
[R].TATQQPVKPLVSASAAR.[K]		1	1	1	F6P0E6	F6P0E6 [269-285]		0	1724.97	749522	3	-0.21	20.7131	23
[K].LMLQAPEPFTWR.[F]		1	2	1	F1QYE3	F1QYE3 [75-86]		0	1488.77		2	-0.99	50.0882	37
[K].LMLQAPEPFTWK.[F]		4	8	2	A0A286Y9R5; Q4QRF0; F1R9Z1; F1QIH9	A0A286Y9R5 [76-87]; Q4QRF0 [75-86]; F1R9Z1 [76-87]; F1QIH9 [76-87]		0	1460.76	9945076	2	-1.56	49.9793	40
[KR].IMIMTDQDQDGSHIK.[G]		1	4	2	Q5PQY4	Q5PQY4 [535-549]		0	1731.8	820620	3	-0.24	28.3596	28
[R].IMGPNYTPGK.[K]		1	2	1	Q6P3J5	Q6P3J5 [429-438]		0	1077.54	2.4792e+06	2	1	22.6386	46
[R].IMGIPEDEQTGLLK.[V]		1	5	2	F8W3L6	F8W3L6 [336-349]		0	1543.8	1.84486e+07	2	-0.62	43.8799	57
[K].LMEILMSK.[E]		1	4	1	R4GDM7	R4GDM7 [576-583]		0	964.521	3.72965e+06	2	-0.35	41.1661	38
[K].LMDPLLYEYAGTWPR.[D]	1xOxidation [M2]	1	5	2	F1R2S5	F1R2S5 [77-91]		0	1840.89	3.06879e+06	2	0.87	50.1215	68
[K].LMDPLLYEYAGTWPR.[D]		1	5	2	F1R2S5	F1R2S5 [77-91]		0	1824.9	4.78031e+06	3	0.06	50.6142	38
[K].LMDPLLYEYAGTWPK.[D]	1xOxidation [M2]	5	21	2	A0A2R8QNH7; A3KMS4; A0A2R8QN47; F1QV15; Q1LWN2	A0A2R8QNH7 [57-71]; A3KMS4 [72-86]; A0A2R8QN47 [65-79]; F1QV15 [77-91]; Q1LWN2 [72-86]		0	1812.89	14676797	2	-0.37	50.0854	72
[K].LMDPLLYEYAGTWPK.[D]		5	21	2	A0A2R8QNH7; A3KMS4; A0A2R8QN47; F1QV15; Q1LWN2	A0A2R8QNH7 [57-71]; A3KMS4 [72-86]; A0A2R8QN47 [65-79]; F1QV15 [77-91]; Q1LWN2 [72-86]		0	1796.89	28415997	2	-2.12	50.5125	69
[R].LMAEDEEGYR.[K]		1	9	1	Q7ZSY3	Q7ZSY3 [548-557]		0	1212.52	268018	2	1.66	20.9282	61
[K].TCDIAAELAR.[N]	1xCarbamidomethyl [C2]	1	1	1	B8JHR9	B8JHR9 [105-114]		0	1119.55	3.41512e+06	2	-0.08	32.8442	63
[R].ILVSQLQTQR.[E]		1	1	1	E7FB39	E7FB39 [1317-1326]		0	1185.69	57515460	2	-0.21	28.5645	75
[K].TELEDTLDSTAAQQELR.[TA]		2	4	2	F1QC64; F8W3L6	F1QC64 [1149-1165]; F8W3L6 [1153-1169]		0	1919.92	13571970	2	0.12	38.9939	106
[K].TEIVITGEK.[E]		1	4	1	F1R9Y8	F1R9Y8 [269-277]		0	989.551	1.34653e+06	2	-0.9	23.6423	38
[K].TEMEDLVSSK.[D]		1	3	1	F8W3L6	F8W3L6 [1511-1520]		0	1138.53	99698616	2	0.18	28.4915	64
[R].LLLAALGR.[R]		1	2	1	A0A0R4IXL0	A0A0R4IXL0 [372-379]		0	826.551	892244	2	-0.01	42.871	46
[R].TGPSVSELIVK.[A]		1	2	1	F1R314	F1R314 [21-31]		0	1129.65	667605	2	3.22	37.4061	37
[K].LLALQDQLEK.[G]		1	1	1	B8A4D7	B8A4D7 [639-648]		0	1170.67	1.44833e+06	2	0.76	37.5877	36
[R].TGSQSLSLEALK.[Q]		1	2	1	F1QDF2	F1QDF2 [261-272]		0	1233.67	2.51754e+06	2	-0.4	35.5805	83
[R].LLADEDYLTVTGK.[T]		1	1	1	Q6NZV2	Q6NZV2 [828-840]		0	1437.75	454993	2	-2.06	40.8578	62
[M].TGSSAPFTLQK.[L]		1	1	1	A7E2N5	A7E2N5 [2-12]		0	1136.59	803630	2	0.03	28.3046	58
[K].LKDDADFCIIHYAGK.[V]	1xCarbamidomethyl [C8]	1	5	2	F8W3L6	F8W3L6 [570-584]		1	1765.86	16737412	3	-2.09	34.6357	54
[K].IKDAPAQTVEVLK.[H]		1	4	2	F1R2S5	F1R2S5 [308-320]		1	1411.82	311631248	3	-1.33	25.1435	30
[K].IKDAPAQIVEVLK.[H]		1	3	2	F1QV15	F1QV15 [308-320]		1	1423.85	115760242	3	-0.06	38.3938	39
[K].IHGLIVQLPLDSIHTINTER.[V]		1	3	1	Q6DI12	Q6DI12 [93-112]		0	2269.27	813008	4	-0.77	47.4833	30
[RQ].TGSSAPFTLQR.[L]		2	2	1	A0A2R8Q5M9; F1RCT0	A0A2R8Q5M9 [185-195]; [302-312]; F1RCT0 [128-138]; [245-255]		0	1164.6	4451330	2	-0.01	29.8906	62
[K].LHEVYSSDAKPVITR.[D]		1	2	1	F1R4N4	F1R4N4 [687-701]		0	1714.91	792770	3	0.57	20.1839	58
[K].LGVATVQEAMNQGK.[E]		1	2	1	B3DKJ9	B3DKJ9 [767-780]		0	1445.74	1.63167e+06	2	0.29	35.7459	65
[R].LGTPQQIAIAR.[E]		1	5	1	F1QE65	F1QE65 [1066-1076]		0	1167.68	610270	2	-0.47	29.6879	38
[R].IGSIEGSHPFPNR.[T]		1	2	1	A0A0R4IJ26	A0A0R4IJ26 [1687-1699]		0	1410.71	863027	3	2.27	24.2434	22
[K].IGSEAGPQQVR.[A]		1	2	1	E9QI62	E9QI62 [574-584]		0	1141.6	1.00813e+06	2	0.2	13.826	83
[K].TGSYGALAEISTTK.[E]		1	2	1	Z4YIS0	Z4YIS0 [515-528]		0	1398.71	899771	2	2.8	34.1435	77
[R].IGRPSETGIIGIVDPECR.[M]	1xCarbamidomethyl [C17]	1	3	1	I1XUS8	I1XUS8 [112-129]		0	1969.02	1.01012e+06	3	-0.75	42.6417	44
[R].LGQALTEVYAK.[A]		1	4	1	F1R9Y8	F1R9Y8 [353-363]		0	1192.66	1.80316e+06	2	-0.15	31.5383	47
[K].TGTCNCGATCK.[C]	3xCarbamidomethyl [C4; C6; C10]	1	1	1	Q7ZSY6	Q7ZSY6 [9-19]		0	1229.47	6.13721e+06	2	0.2	8.6248	80
[K].TGNAWASSNFTK.[Y]		1	2	1	Q5RHR0	Q5RHR0 [621-632]		0	1283.6	726181	2	3.14	28.848	36
[K].LGNIEFKPESR.[V]		1	2	2	Q7T158	Q7T158 [197-207]		0	1289.68	2.38006e+07	3	-0.48	26.6213	34
[R].LLDANIAQQQPLK.[V]		1	4	1	A2BGR0	A2BGR0 [97-109]		0	1451.82	848471	2	-0.47	34.3107	64
[K].IIDLFTDSK.[Q]		2	2	1	Q8JHI1; F1QK82	Q8JHI1 [435-443]; F1QK82 [435-443]		0	1051.57	1.23088e+06	2	0.29	43.955	53
[K].TEMEDLVSSKDDAGK.[S]		1	3	2	F8W3L6	F8W3L6 [1511-1525]		1	1624.74	1.05737e+07	2	0.48	25.1878	94
[K].TEMEDLVSSKDDAGK.[S]	1xOxidation [M3]	1	3	1	F8W3L6	F8W3L6 [1511-1525]		1	1640.73	914569	3	0.52	14.5182	61
[K].TENEDGLFPDLSPELK.[R]		1	3	1	A0A0R4IAE0	A0A0R4IAE0 [896-911]		0	1803.86		2	-3.94	49.6061	64
[R].TEPNMHVASFAYSHIK.[S]		2	8	4	A0A2R8QN47; F1QV15	A0A2R8QN47 [570-585]; F1QV15 [582-597]		0	1831.88	17284886	3	0.78	31.8695	51
[R].LLFPVVDDNLLK.[Y]		1	4	1	Q5PQY4	Q5PQY4 [815-826]		0	1385.8	2.3144e+06	2	-1.14	50.6156	50
[R].TEPNMHVASFAYSHIK.[S]	1xOxidation [M5]	2	8	2	A0A2R8QN47; F1QV15	A0A2R8QN47 [570-585]; F1QV15 [582-597]		0	1847.87		3	-0.57	25.8274	13
[K].ILETTSFFQR.[T]		1	5	1	A0A2R8QL71	A0A2R8QL71 [636-645]		0	1241.65		2	3.19	42.5901	68
[KR].LLETQLQTQTR.[Q]		1	3	1	A0A286YAD0	A0A286YAD0 [1307-1317]		0	1330.73	1.3367e+06	2	1.35	26.3186	69
[R].LLESQLQAQR.[R]		1	8	1	Q1LXI2	Q1LXI2 [1338-1347]		0	1185.66	2.58418e+06	2	0.83	24.01	45
[R].TEPNMHVSSFAYSHIK.[S]		1	4	5	F1R2S5	F1R2S5 [582-597]		0	1847.87	1.84876e+07	3	0.92	29.0819	28
[R].TFAQLILDPIFK.[V]		1	2	1	Q6P3J5	Q6P3J5 [288-299]		0	1405.81	766390	2	-0.58	51.407	32
[R].LLELGPKPEVAQQTR.[K]		1	6	1	Q6JWU9	Q6JWU9 [1130-1144]		0	1678.95	1311793	3	-0.8	29.9845	40
[K].LLEEEFSNEK.[Q]		1	3	1	A0A286YAD0	A0A286YAD0 [999-1008]		0	1237.59	1.61774e+06	2	-3.47	29.5836	63
[R].LLEEDTPR.[Y]		2	6	1	A0A2R8Q0D6; A0A2R8Q3W8	A0A2R8Q0D6 [33-40]; A0A2R8Q3W8 [31-38]		0	972.5	6.4073e+06	2	-0.16	19.241	41
[K].TGAVVGTASSLSR.[R]		1	1	1	F6P0E6	F6P0E6 [180-192]		0	1205.65	1.78715e+06	2	3.68	21.5668	44
[K].TGAVVIDCGINTIADSSRPSGK.[R]	1xCarbamidomethyl [C8]	1	2	1	Q6DI12	Q6DI12 [228-249]		0	2218.11	3.43114e+06	3	-1.47	38.227	44
[R].LIDSAHMAAR.[G]		2	7	1	Q5TYX2; A0AUR4	Q5TYX2 [323-332]; A0AUR4 [56-65]		0	1084.56	3910863	3	0.63	16.0949	51
[R].TGGIHEALLK.[S]		4	19	3	A0A2R8QNH7; A3KMS4; A0A2R8QN47; Q1LWN2	A0A2R8QNH7 [669-678]; A3KMS4 [684-693]; A0A2R8QN47 [677-686]; Q1LWN2 [684-693]		0	1038.59	960969504	2	0.3	21.3412	58
[R].TGGINEALLK.[S]		2	7	4	F1R2S5; F1QV15	F1R2S5 [689-698]; F1QV15 [689-698]		0	1015.58	633713765	2	0.24	32.5342	67
[K].ILDAVIAQEPLHR.[G]		1	3	1	F1Q6N0	F1Q6N0 [792-804]		0	1474.84	735704	3	-1.13	36.6454	28
[R].TLYNQANMETR.[Y]		1	1	1	F1QNV4	F1QNV4 [929-939]		0	1340.63	387459	2	-0.86	22.3877	50
[R].LCAGAPEDIR.[E]	1xCarbamidomethyl [C2]	1	4	1	Q6B334	Q6B334 [251-260]		0	1101.54	3004763	2	-0.47	22.3074	53
[K].LCADTNLTNMQR.[Q]	1xCarbamidomethyl [C2]	1	1	1	B8JHR9	B8JHR9 [261-272]		0	1436.66	904517	2	-4.44	27.5258	73
[R].GTLEGYQSTDR.[K]		1	5	1	A0A2R8QL71	A0A2R8QL71 [1532-1542]		0	1226.56	692555	2	-0.12	17.4308	57
[K].TTMQVDTLNTELAGER.[S]		1	2	1	I3ISA3	I3ISA3 [1775-1790]		0	1778.86	1.68086e+06	2	2.63	37.5272	38
[R].TTVDELYQVK.[M]		1	2	1	F1R1I5	F1R1I5 [680-689]		0	1195.62	4810479	2	0.75	32.4031	54
[R].GSSSQITSNTETR.[S]		1	1	1	E7FG55	E7FG55 [79-91]		0	1367.64	5660898	2	0.42	11.1882	101
[R].GSSGVGLTAAVTTDQETGER.[R]		1	6	2	Q7ZVS5	Q7ZVS5 [370-389]		0	1935.93	557932	2	2.93	29.7859	62
[K].GQVEELSLK.[L]		1	2	1	A0A286Y884	A0A286Y884 [1023-1031]		0	1002.55	1.31997e+06	2	0.44	27.7247	42
[K].GQQELSQQTNEETAK.[Q]		1	2	2	F1R1I5	F1R1I5 [541-555]		0	1690.79	4.20259e+06	2	-0.05	12.2919	79
[R].TVAVYSEQDTGQMHR.[Q]		1	7	1	A0A0R4IFJ4	A0A0R4IFJ4 [65-79]		0	1721.79	1279998	3	0.36	19.729	51
[K].TTIENIQLPHTLLSR.[F]		1	2	1	Q6NZV2	Q6NZV2 [611-625]		0	1735.97	293864	3	-0.38	44.6482	9
[R].GQFSTDELVAEVEKR.[N]		2	7	1	F1R966; E9QBV1	F1R966 [838-852]; E9QBV1 [838-852]		1	1707.85	775485	3	1.45	42.7189	64
[K].TVDPEKPQLGLIDR.[W]		1	2	1	Q5RHR0	Q5RHR0 [143-156]		0	1580.86	924268	3	-1.13	32.9389	29
[R].GPQAVVLLEHER.[Q]		1	1	1	A7YT51	A7YT51 [117-128]		0	1347.74	749066	3	-0.43	30.6881	27
[K].GPGAVSVNELEEGKR.[E]		1	1	1	X1WD71	X1WD71 [621-635]		1	1541.79	1601650	3	-1.32	25.2123	61
[R].GNTSGSHIVNHLVR.[A]		1	2	1	Q7ZVZ4	Q7ZVZ4 [128-141]		0	1490.78		3	2.34	16.4505	32
[K].GNTLQEILER.[T]		1	4	1	F1R9Y8	F1R9Y8 [318-327]		0	1172.63	983361	2	2.21	44.36	48
[K].TVEVLEPEVNK.[L]		1	7	1	F1QE65	F1QE65 [111-121]		0	1256.67	3.96458e+06	2	-0.58	29.7034	48
[K].TVGDLSALTPNEIK.[S]		1	5	1	Q1MSY2	Q1MSY2 [2185-2198]		0	1457.78	303186	2	-0.42	40.7861	51
[K].GNEFTSCEGDSK.[V]	1xCarbamidomethyl [C7]	2	5	1	A0A2R8Q548; A0A0A0MPH2	A0A2R8Q548 [227-238]; A0A0A0MPH2 [227-238]		0	1330.52	1221003	2	0.42	14.7573	50
[R].GQEITALQAR.[M]		1	8	1	A0A286YB68	A0A286YB68 [339-348]		0	1086.59	1.31279e+06	2	0.73	23.7549	49
[K].GTSALMTVELDEER.[G]		2	7	1	A0A2R8Q0D6; A0A2R8Q3W8	A0A2R8Q0D6 [1370-1383]; A0A2R8Q3W8 [1368-1381]		0	1550.74	407905	2	-1.84	39.8092	59
[K].GVASQSAVPSSK.[Q]		1	2	1	F1R711	F1R711 [8-19]		0	1117.58	2.50513e+06	2	1.08	11.6243	67
[K].TTGSSSHFLPIVQEDKLR.[F]		3	9	1	Q4QRF0; F1R9Z1; F1QYE3	Q4QRF0 [314-331]; F1R9Z1 [315-332]; F1QYE3 [314-331]		1	2015.06		3	-0.78	33.9958	36
[K].TSSTEVDAQVTPDLLK.[G]		1	2	1	F1R1I5	F1R1I5 [525-540]		0	1703.87	1.02648e+06	2	-0.78	38.374	39
[R].HGTALEEISEQLEQAK.[R]		1	2	1	I3ISA3	I3ISA3 [1214-1229]		0	1782.89	3.46251e+06	3	-0.04	45.7898	49
[R].HFAGAVCYETTQFVEK.[N]	1xCarbamidomethyl [C7]	1	10	1	Q6B334	Q6B334 [581-596]		0	1886.87		3	-1.93	34.175	38
[K].HETMITDLEDR.[L]	1xOxidation [M4]	1	3	3	F8W3L6	F8W3L6 [1032-1042]		0	1375.62	2.82438e+06	3	0.04	22.2049	33
[K].HETMITDLEDR.[L]		1	3	2	F8W3L6	F8W3L6 [1032-1042]		0	1359.62	17855031	2	-0.01	29.5794	65
[R].HEMPPHIYAITDTAYR.[S]	1xOxidation [M3]	2	11	1	F1QC64; F8W3L6	F1QC64 [142-157]; F8W3L6 [145-160]		0	1930.91	766511	3	-0.2	29.6633	47
[R].HEMPPHIYAITDTAYR.[S]		2	11	3	F1QC64; F8W3L6	F1QC64 [142-157]; F8W3L6 [145-160]		0	1914.92	411340	3	-0.53	31.3056	22
[K].HEAMITDLEDR.[L]		1	3	1	F1QC64	F1QC64 [1028-1038]		0	1329.61	483180	2	1.05	28.2602	48
[K].HCTAVPTCPAELLRPIHEIATEAISK.[N]	2xCarbamidomethyl [C2; C8]	1	4	2	F1R2S5	F1R2S5 [451-476]		0	2914.49	2.53567e+07	4	0.25	49.3989	24
[R].HADYANDDLR.[V]		1	1	2	E7FB39	E7FB39 [1488-1497]		0	1189.52	2.32855e+07	2	0	13.8585	57
[R].GYWDQLQSPVK.[V]		1	1	1	Q5TYP2	Q5TYP2 [44-54]		0	1320.66	5.9483e+06	2	-3.53	40.748	52
[R].GYSFTTTAER.[E]		1	8	1	Q3B727	Q3B727 [198-207]		0	1132.53	2262857	2	0.3	24.8759	44
[K].TTGSSSHFLPIVQEDK.[L]		3	9	2	Q4QRF0; F1R9Z1; F1QYE3	Q4QRF0 [314-329]; F1R9Z1 [315-330]; F1QYE3 [314-329]		0	1745.87	110888229	2	-0.45	33.1265	88
[K].GYAVAAQQVLLK.[V]		1	1	1	Q6NYN3	Q6NYN3 [295-306]		0	1260.73	3.37203e+06	2	0.35	37.5386	62
[K].GVYFADMVSK.[S]		1	2	1	Q5RHR0	Q5RHR0 [893-902]		0	1116.54	387322	2	0.39	39.7369	27
[K].GVVEPAEVVDNGDQTHTVSYVPTR.[E]		1	3	1	E9QI62	E9QI62 [1403-1426]		0	2569.25	665696	3	0.46	34.2496	24
[K].GVQPLEVLAER.[E]		1	1	1	E5F2M3	E5F2M3 [334-344]		0	1210.68	560923	2	3.22	43.2002	56
[R].GVNFYEVSPHIYAVADNAYR.[S]		1	5	1	R4GDM7	R4GDM7 [72-91]		0	2285.1	200810	3	-4.25	45.7693	25
[K].GVIVAQDKDEACQAVLDIMK.[D]	1xCarbamidomethyl [C12]	1	4	1	Q9I9E6	Q9I9E6 [157-176]		1	2203.11	367908	3	-1.05	46.6357	31
[R].GMEQQLEEMK.[T]	1xOxidation [M]	1	3	2	F8W3L6	F8W3L6 [1536-1545]		0	1238.54	3.59533e+06	2	-0.62	20.9042	39
[R].GIVGDYDFTK.[A]		1	1	1	E7F7Y8	E7F7Y8 [569-578]		0	1114.54	711552	2	-1.39	36.2554	45
[K].TVGSTAEQMER.[Q]		1	2	1	F1Q603	F1Q603 [328-338]		0	1208.56	536084	2	1.89	16.3663	54
[K].GLSEVQAEEPAVR.[L]		1	1	1	E7FE14	E7FE14 [1298-1310]		0	1384.71	1.85196e+06	2	1.43	26.8097	39
[R].VAAGSSDFLVK.[M]		1	4	1	A0A0R4J7S6	A0A0R4J7S6 [109-119]		0	1093.59	1.0984e+06	2	0.55	30.7722	63
[K].GDPLGGVISNYLLEK.[S]		1	2	1	Q7T158	Q7T158 [94-108]		0	1574.84	3.83972e+06	2	-1	50.3519	70
[R].VAELDDITTQR.[D]		1	2	1	Q8JGS5	Q8JGS5 [1106-1116]		0	1260.64	566234	2	-0.7	29.7541	62
[R].GDEFASTFLIR.[H]		1	3	1	A0A2R8RKP9	A0A2R8RKP9 [304-314]		0	1255.63	337280	2	-0.85	48.2657	57
[R].GCVQTTAQTLR.[N]	1xCarbamidomethyl [C2]	1	2	1	A0A0F7EVQ6	A0A0F7EVQ6 [219-229]		0	1234.62	668858	2	-0.16	17.8426	31
[K].GCVEVHSYNAAFIR.[N]	1xCarbamidomethyl [C2]	1	8	1	A0A2R8QNH7	A0A2R8QNH7 [966-979]		0	1622.77	1315012	3	-0.23	30.7836	27
[K].GCVEVHSYNAAFIK.[N]	1xCarbamidomethyl [C2]	1	1	1	A3KMS4	A3KMS4 [981-994]		0	1594.77	2.8157e+06	3	-0.58	30.0803	29
[K].GCVEVHSHNAAFIR.[N]	1xCarbamidomethyl [C2]	5	20	2	F1R2S5; A0A2R8Q549; A0A2R8QN47; F1QV15; Q1LWN2	F1R2S5 [986-999]; A0A2R8Q549 [983-996]; A0A2R8QN47 [974-987]; F1QV15 [986-999]; Q1LWN2 [981-994]		0	1596.77	30048454	3	0.21	18.2084	33
[K].GAVIIVSHDAR.[L]		1	3	2	Q6NV15	Q6NV15 [822-832]		0	1137.64	1.57171e+06	2	0.87	18.6563	48
[K].VAELYSIHNAGDK.[S]		1	2	1	Q2KN93	Q2KN93 [581-593]		0	1416.71	2.0646e+06	3	-1.14	23.4218	35
[R].GAQVQVQQGK.[E]		2	7	1	A0A2R8Q0D6; A0A2R8Q3W8	A0A2R8Q0D6 [1384-1393]; A0A2R8Q3W8 [1382-1391]		0	1042.56	3.3727e+06	2	-0.32	9.8101	50
[R].VAFQNPEATLR.[R]		1	5	1	F1R759	F1R759 [548-558]		0	1245.66	1.06448e+06	2	0	32.8358	26
[K].VAGMGESLHGAVK.[T]		1	5	2	F8W3L6	F8W3L6 [632-644]		0	1255.65	136932470	2	-0.52	19.808	98
[K].VAGMGESLHGAVK.[T]	1xOxidation [M4]	1	5	2	F8W3L6	F8W3L6 [632-644]		0	1271.64	1.54348e+07	3	-0.05	12.0523	38
[K].VAGMSELPGAFK.[T]		1	3	1	F1QC64	F1QC64 [629-640]		0	1206.62	2.30579e+06	2	-1.43	39.2214	63
[K].GADTVIYQR.[L]		1	1	1	E7FFK0	E7FFK0 [614-622]		0	1022.53	373993	2	0.54	20.8191	42
[K].GADPEETILNAFK.[V]		1	1	1	E7FG54	E7FG54 [93-105]		0	1404.7		2	-1.43	50.195	53
[R].GADMSVVNEK.[G]		1	3	1	A0A2R8RKP9	A0A2R8RKP9 [676-685]		0	1049.49	885756	2	0.61	18.1803	57
[R].VALEEQNSTLK.[K]		1	2	1	A0A286Y884	A0A286Y884 [652-662]		0	1231.65	1.47598e+06	2	1.01	21.2524	60
[K].GDVVLQNEHVIETLTK.[V]		1	4	1	R4GDM7	R4GDM7 [955-970]		0	1794.96	2.56107e+06	3	-0.7	41.3039	41
[R].TSSFHEENSHSLESILK.[Q]		1	1	1	E7FB39	E7FB39 [1618-1634]		0	1944.93	7.91937e+06	4	-0.28	31.7606	7
[K].GDYLLSSDR.[L]		1	3	1	Q7T158	Q7T158 [1003-1011]		0	1025.49	12457388	2	-0.38	27.3806	35
[K].GEAQLSPADR.[C]		1	2	1	Q6P3J5	Q6P3J5 [240-249]		0	1043.51	10075747	2	-0.79	14.299	31
[K].GISADSLAVDWVAR.[N]		1	1	1	A2ARH3	A2ARH3 [618-631]		0	1459.75	215224	2	-2.18	48.655	66
[R].GIQWEGNAVLNPIVVK.[D]		1	3	2	F1QYE3	F1QYE3 [409-424]		0	1736.97	5.39938e+06	2	-0.05	49.3877	89
[R].TVGSTAMNAASSR.[S]		1	3	1	F1QBD7	F1QBD7 [200-212]		0	1252.6	521498	2	0.29	17.2524	68
[R].GILNILQLNLKK.[T]		5	28	1	A0A2R8QNH7; F1R2S5; A0A2R8QN47; F1QV15; Q1LWN2	A0A2R8QNH7 [120-131]; F1R2S5 [140-151]; A0A2R8QN47 [128-139]; F1QV15 [140-151]; Q1LWN2 [135-146]		1	1366.88		3	0.97	49.896	33
[R].GILNILQLNLK.[KT]		6	29	1	A0A2R8QNH7; F1R2S5; A3KMS4; A0A2R8QN47; F1QV15; Q1LWN2	A0A2R8QNH7 [120-130]; F1R2S5 [140-150]; A3KMS4 [135-145]; A0A2R8QN47 [128-138]; F1QV15 [140-150]; Q1LWN2 [135-145]		0	1238.78		3	0.07	50.8825	50
[R].TVLDPVTGDLSDTR.[T]		1	1	1	Q1LVE8	Q1LVE8 [677-690]		0	1488.75	630104	2	0.28	37.6174	63
[R].TVITPDPNLQIDQVGVPR.[S]		1	1	2	A0A0R4IMS9	A0A0R4IMS9 [362-379]		0	1962.07	581632	3	-1.46	44.644	30
[R].TVPLVSVLSLQNR.[Q]		1	3	2	A0A2R8Q549	A0A2R8Q549 [930-942]		0	1425.84	3.41675e+06	2	-0.81	49.8556	64
[R].GLAVFISDIR.[N]		1	1	1	X1WD71	X1WD71 [12-21]		0	1090.63	993310	2	0.01	49.3862	57
[K].TVTAMDVVYALK.[R]		1	4	1	Q0D294	Q0D294 [81-92]		0	1310.7	1.91068e+06	2	-0.38	49.7584	82
[R].GLALALFGGEAK.[N]		1	3	1	A0A0R4IF65	A0A0R4IF65 [482-493]		0	1146.65	550995	2	-0.17	49.6599	74
[K].GLAAPSVLTNPVLSPLSSK.[N-]		2	4	1	A0A2R8Q0D6; A0A2R8Q3W8	A0A2R8Q0D6 [765-783]; A0A2R8Q3W8 [763-781]		0	1851.06		2	-0.96	49.8627	44
[K].TVTSATIVYHLAR.[Q]		1	2	1	Q7ZVZ4	Q7ZVZ4 [479-491]		0	1431.8	537251	3	0.34	33.6491	40
[R].TVVSQVNAASPSFNYAGR.[L]		1	1	1	A0A0R4ID77	A0A0R4ID77 [814-831]		0	1867.93	734238	3	-3.03	34.8051	26
[R].GGVENNEKDPIDINYEK.[L]		1	2	1	Q5RHR0	Q5RHR0 [779-795]		1	1933.91	513412	3	-0.09	28.161	35
[R].TYLAGAAADVVEFGVR.[T]		1	4	2	F1QV15	F1QV15 [673-688]		0	1638.85	1.7552e+06	2	0.05	49.757	101
[K].GGEKPQQGQESGAGGAGEGQGPK.[K]		1	2	1	F1QP23	F1QP23 [1158-1180]		0	2110.97	2.79728e+06	3	1.8	9.0526	74
[R].GESAGAAEDNVLQK.[F]		1	6	1	A0A2R8PVM7	A0A2R8PVM7 [526-539]		0	1388.67	648680	2	3.43	20.3061	53
[R].GEIVVIGATNR.[L]		1	2	1	E7FE14	E7FE14 [520-530]		0	1128.64	2.47676e+06	2	-0.99	30.3068	62
[R].VAAAESMPLLLECAR.[V]	1xCarbamidomethyl [C13]	1	1	2	B8JHR9	B8JHR9 [717-731]		0	1630.83	1.18029e+06	3	0.83	47.8856	32
[K].HICTSASVQNR.[F]	1xCarbamidomethyl [C3]	1	2	1	Q6DG67	Q6DG67 [18-28]		0	1272.61	1.38218e+06	3	0.95	9.7838	20
[R].HLELVDGDEGR.[M]		1	4	2	B8JKC9	B8JKC9 [244-254]		0	1239.6	309615	2	3.61	22.3481	62
[K].HLGYKPEEYK.[L]		1	4	1	R4GDM7	R4GDM7 [665-674]		0	1263.64	1.49217e+06	3	-0.29	14.1337	24
[R].LACDVDQVTR.[Q]	1xCarbamidomethyl [C3]	1	1	1	E7F4J7	E7F4J7 [986-995]		0	1176.57		2	0.25	20.3116	59
[KR].TQLEELEDELQATEDAK.[L]		2	5	2	F1QC64; I3ISA3	F1QC64 [1542-1558]; I3ISA3 [1559-1575]		0	1961.92		2	-1.04	49.5268	119
[K].LAAQSCALSLVR.[Q]	1xCarbamidomethyl [C6]	1	1	1	B0S6Z1	B0S6Z1 [244-255]		0	1288.7	349500	2	1.11	36.6856	38
[K].LAANSSIYTQK.[N]		1	2	1	E7FGD8	E7FGD8 [837-847]		0	1195.63	494688	2	0.23	20.2111	46
[R].LAAGGEENQDPTK.[S]		1	3	1	A0A2R8Q548	A0A2R8Q548 [30-42]		0	1329.63	6622325	2	0.18	11.3751	108
[K].TQLEELEDELQLTEDAK.[L]		1	3	2	F8W3L6	F8W3L6 [1546-1562]		0	2003.97		2	-0.32	49.8974	98
[K].TQLTETLCK.[L]	1xCarbamidomethyl [C8]	1	5	1	Q6TEN8	Q6TEN8 [1131-1139]		0	1093.56		2	0.27	23.7845	41
[R].KVPEDSEIDVSQSQETDSQR.[S]		1	2	1	Q7ZVS5	Q7ZVS5 [663-682]		1	2277.05	549201	3	-1.26	20.2167	32
[R].KVEPATSQEPGPAK.[V]		1	3	1	A0A0R4IE40	A0A0R4IE40 [161-174]		1	1438.75	2.21571e+06	3	-0.23	9.6735	30
[K].KTQNIYEMQEAGAQGVCR.[T]	1xCarbamidomethyl [C17]; 1xOxidation [M8]	2	9	1	F1R2S5; Q1LWN2	F1R2S5 [151-168]; Q1LWN2 [146-163]		1	2098.96	370796	3	-0.93	19.3642	38
[K].KTQNIYEMQEAGAQGVCR.[T]	1xCarbamidomethyl [C17]	2	9	1	F1R2S5; Q1LWN2	F1R2S5 [151-168]; Q1LWN2 [146-163]		1	2082.97	1924731	3	2.01	25.9323	66
[K].KTQNIYELQEAGAQGVCR.[T]	1xCarbamidomethyl [C17]	3	19	1	A0A2R8QNH7; A0A2R8QN47; F1QV15	A0A2R8QNH7 [131-148]; A0A2R8QN47 [139-156]; F1QV15 [151-168]		1	2065.01	6145525	3	0.7	28.8522	43
[K].TQLTVAPAGIQYEGK.[A]		1	2	1	Q5TYP5	Q5TYP5 [408-422]		0	1575.84	12072975	2	2.09	34.1378	58
[K].KTDPSTLTEEEITR.[F]		1	3	2	Q6DI12	Q6DI12 [503-516]		1	1619.81	5.85131e+06	3	0.58	25.3227	66
[K].KRPETAATQFK.[N]		1	4	1	R4GDM7	R4GDM7 [560-570]		1	1276.7	2.91993e+06	3	-0.34	9.8059	55
[K].KQELEEILHDLEAR.[V]		1	3	1	F1QC64	F1QC64 [913-926]		1	1722.9	240110	3	-1.36	48.8852	34
[K].TQLTVAPGIQYEGK.[A]		1	1	1	Q6PQ35	Q6PQ35 [241-254]		0	1504.8	1.44041e+06	2	-0.73	34.0798	42
[R].KPLLESGTLGTK.[G]		1	2	2	Q6P9P3	Q6P9P3 [593-604]		0	1243.73	2.59169e+06	3	0.46	23.69	51
[R].KPGLEEAVEGACAIR.[D]	1xCarbamidomethyl [C12]	1	1	1	F1QUQ0	F1QUQ0 [841-855]		0	1599.82	740208	3	-0.02	32.671	45
[R].TQDECILHFLR.[L]	1xCarbamidomethyl [C5]	1	4	1	F1Q9K1	F1Q9K1 [647-657]		0	1431.7	1.48878e+06	3	0.08	43.9352	27
[K].TQNIYELQEAGAQGVCK.[T]	1xCarbamidomethyl [C16]	1	3	2	A0A2R8Q549	A0A2R8Q549 [147-163]		0	1908.91	5.88846e+06	2	0.85	33.1377	75
[R].TQAATCIQAGVR.[S]	1xCarbamidomethyl [C6]	1	1	1	F1RB63	F1RB63 [166-177]		0	1275.65	356457	2	-0.39	19.1253	56
[R].LAEKPVCEER.[Q]	1xCarbamidomethyl [C7]	1	4	1	A0A0R4IHR6	A0A0R4IHR6 [1321-1330]		0	1230.61	2.31426e+06	3	-0.93	10.8166	23
[K].ICADGALLSK.[H]	1xCarbamidomethyl [C2]	6	40	1	A0A2R8QNH7; F1R2S5; A3KMS4; A0A2R8QN47; F1QV15; Q1LWN2	A0A2R8QNH7 [1194-1203]; F1R2S5 [1217-1226]; A3KMS4 [1210-1219]; A0A2R8QN47 [1214-1223]; F1QV15 [1222-1231]; Q1LWN2 [1214-1223]		0	1047.55	7.64302e+06	2	-0.08	27.6896	43
[R].TNDPNECVICHR.[V]	2xCarbamidomethyl [C7; C10]	1	2	1	F1QDF2	F1QDF2 [559-570]		0	1514.65	2.01865e+06	3	-0.11	14.9204	29
[R].TNSAVVGVQCHYPR.[L]	1xCarbamidomethyl [C10]	2	6	3	A0A286Y9R5; F1QIH9	A0A286Y9R5 [201-214]; F1QIH9 [201-214]		0	1587.77	4.11024e+07	3	-0.04	20.7075	57
[R].TPAIMTPLAVGLPVLR.[T]		1	2	1	F1R4N4	F1R4N4 [287-302]		0	1648.98		2	-3.92	50.9561	70
[R].LASTLVHLGEYQAAVDGAR.[K]		2	7	1	F1R966; E9QBV1	F1R966 [1227-1245]; E9QBV1 [1227-1245]		0	1971.03	1.28825e+06	3	-0.35	40.3033	49
[R].IAQSEAELIPEETPPDAGLR.[SR]		1	4	2	Q6B334	Q6B334 [1015-1034]		0	2136.08	824712	3	0.82	41.365	42
[K].TPEITAAEQK.[V]		1	4	1	B3DH83	B3DH83 [894-903]		0	1087.56	1.51523e+06	2	0.84	16.6921	52
[R].LAQEATETDR.[A]		2	5	1	A0A2R8Q0D6; A0A2R8Q3W8	A0A2R8Q0D6 [377-386]; A0A2R8Q3W8 [375-384]		0	1133.54	3.05145e+06	2	-0.79	10.7536	64
[K].TPEIYLAYR.[N]		1	6	1	F1Q9K1	F1Q9K1 [478-486]		0	1125.59	1.61769e+06	2	-0.4	38.5006	38
[K].TPMENIGLQDSLLSR.[F]		1	6	1	Q7ZVS5	Q7ZVS5 [462-476]		0	1673.85	687605	2	0.01	45.7927	87
[R].IANLQTDLSDGLR.[L]		1	2	1	E9QI62	E9QI62 [65-77]		0	1415.75	574523	2	-1.25	40.6588	52
[R].LANIPEDVIQSGHK.[K]		1	3	1	A0A0R4IAE0	A0A0R4IAE0 [1314-1327]		0	1520.81	944452	3	0.64	32.1829	16
[K].TPPAAAVSPIQR.[H]		2	3	1	Q2KN93; E7FG55	Q2KN93 [889-900]; E7FG55 [882-893]		0	1207.68	2175897	2	0.42	23.3378	38
[K].LAHHLVLDQLR.[C]		1	5	2	F8W3L6	F8W3L6 [690-700]		0	1314.76	7.43026e+06	3	0.27	27.4172	52
[R].LAFLANYVAPTNPR.[F]		1	4	1	A0A0E4AYA7	A0A0E4AYA7 [290-303]		0	1546.84	571602	2	-1.86	45.8857	29
[K].LAFDLMEK.[E]		2	3	1	E7F9T0; E5F2M3	E7F9T0 [571-578]; E5F2M3 [480-487]		0	966.496	192688	2	-1.23	43.6886	38
[R].LAEPSQLLK.[T]		1	2	1	F8W4M8	F8W4M8 [98-106]		0	998.588	1.05177e+06	2	0.11	32.9954	54
[R].IAELSEANK.[L]		1	2	1	E7FGD8	E7FGD8 [828-836]		0	974.515	6159970	2	1.32	16.8269	40
[K].IAELFNVEPER.[Q]		1	1	1	E7EZF3	E7EZF3 [32-42]		0	1316.68	839879	2	-0.92	42.3069	61
[R].IAEFTTNLAEEEEK.[S]		1	3	1	F1QC64	F1QC64 [1004-1017]		0	1623.77	3.75016e+06	2	-2.03	35.7757	82
[R].LNEILLIR.[E]		1	2	1	F1RAC4	F1RAC4 [781-788]		0	983.625	289941	2	-0.98	44.3183	57
[K].TQNIYELQEAGAQGVCR.[T]	1xCarbamidomethyl [C16]	3	19	3	A0A2R8QNH7; A0A2R8QN47; F1QV15	A0A2R8QNH7 [132-148]; A0A2R8QN47 [140-156]; F1QV15 [152-168]		0	1936.92	245066776	3	0.96	33.8721	83
[K].TQNIYEMQEAGAQGVCR.[T]	1xCarbamidomethyl [C16]	2	10	2	F1R2S5; Q1LWN2	F1R2S5 [152-168]; Q1LWN2 [147-163]		0	1954.87	96929744	2	-0.88	30.555	42
[K].TSLCENITNLR.[S]	1xCarbamidomethyl [C4]	1	2	1	A0A286Y884	A0A286Y884 [750-760]		0	1320.66	627676	2	-0.64	34.5004	49
[R].KDEGVAVAELTDEDVK.[A]		1	3	1	A0A0R4IF65	A0A0R4IF65 [435-450]		1	1717.85	896786	3	-0.69	31.82	87
[K].KASLQAEQVTVELTAER.[S]		1	5	1	F8W3L6	F8W3L6 [1761-1777]		1	1873	998285	3	0.46	34.4757	53
[K].KAESQLQELQVK.[H]		1	1	2	F8W3L6	F8W3L6 [1256-1267]		1	1400.77	98046484	2	-0.63	23.3187	52
[R].HTDYVADQIVSK.[L]		1	4	2	Q5PQY4	Q5PQY4 [324-335]		0	1375.69	3251138	3	-0.36	22.8668	40
[K].HSQAFDELNEQLEQVK.[R]		1	3	1	F1QC64	F1QC64 [1197-1212]		0	1914.92	2.02306e+06	3	-0.5	39.605	56
[K].HSEIQQANLK.[A]		1	4	1	B3DH83	B3DH83 [319-328]		0	1167.61	1.2069e+06	2	-0.77	12.0118	50
[R].HSDQASMPDDTAAQK.[V]		1	3	2	F1QC64	F1QC64 [364-378]		0	1601.69		3	-0.73	11.3055	58
[R].HSAQGDCVVITESQK.[A]	1xCarbamidomethyl [C7]	1	5	1	A0A2R8Q9S6	A0A2R8Q9S6 [397-411]		0	1658.78	1.29588e+06	3	0.43	16.5672	27
[R].HQGTITEDK.[S]		1	2	1	F1Q9K1	F1Q9K1 [188-196]		0	1028.5		2	-0.05	8.738	37
[R].HQDKDQCILITGESGAGK.[T]	1xCarbamidomethyl [C7]	1	3	2	Q7T158	Q7T158 [13-30]		1	1956.94	8.61216e+06	3	-0.71	20.5362	49
[R].HPLPANSVAAQCGER.[L]	1xCarbamidomethyl [C12]	1	1	2	A7MBZ6	A7MBZ6 [117-131]		0	1606.78	1.06469e+07	3	-0.28	14.326	43
[K].HNQAFEELNEQLEQSKR.[S]		1	1	2	F8W3L6	F8W3L6 [1201-1217]		1	2100.01	2634540	4	0.43	32.4159	61
[K].HNQAFEELNEQLEQSK.[R]		1	1	3	F8W3L6	F8W3L6 [1201-1216]		0	1943.91	61312891	3	0.36	34.9365	67
[R].TSIHEAMEQQSISISK.[A]		1	3	1	A0A0R4IF65	A0A0R4IF65 [586-601]		0	1788.88	455828	3	-0.73	28.5896	33
[K].HLVENNKDMVHDDAPFK.[F]	1xOxidation [M9]	1	3	1	F1QV15	F1QV15 [321-337]		1	2024.95	3377550	4	0.74	16.5476	14
[K].HLVENNKDMVHDDAPFK.[F]		1	3	1	F1QV15	F1QV15 [321-337]		1	2008.95	7007455	4	-0.08	21.1177	19
[K].HIVENAIQK.[E]		1	1	1	B8JHR9	B8JHR9 [536-544]		0	1051.59	5.20186e+06	2	-0.06	12.2933	48
[R].TSILAAANPIDGR.[Y]		1	4	1	A0A0E4AYA7	A0A0E4AYA7 [491-503]		0	1298.71	1.42744e+06	2	-1.74	38.0594	54
[K].KDQSSIALSHGELEK.[Q]		1	6	3	F8W3L6	F8W3L6 [203-217]		1	1641.84	3.62073e+07	3	0.69	18.4617	74
[K].KMEEDILLLEDQNSK.[F]		1	3	1	I3ISA3	I3ISA3 [995-1009]		1	1804.9	748034	3	-0.41	39.4381	44
[K].KDQSSSVLSHGELEK.[Q]		1	1	1	F1QC64	F1QC64 [200-214]		1	1643.82	806239	3	-0.47	16.48	33
[K].KEEELQAVLAR.[G]		1	3	2	I3ISA3	I3ISA3 [1101-1111]		1	1285.71	11422412	2	1.1	29.5963	55
[K].KLVWVPSEK.[HL]		1	10	2	F8W3L6	F8W3L6 [31-39]		1	1085.64	32660759	2	0.06	29.3737	36
[R].KITIGQSPTEK.[G]		1	3	1	Q6DI12	Q6DI12 [542-552]		1	1201.68	5.06184e+06	3	0.46	15.0832	50
[R].KLQSVAEDAK.[Q]		1	2	1	F1R1I5	F1R1I5 [792-801]		1	1088.59	2.45788e+06	2	-1.2	10.9383	54
[R].KLPDWTAGPTTSVTTTSEK.[R]		1	4	1	A0A0R4IHR6	A0A0R4IHR6 [1408-1426]		1	2020.02	652308	3	-1.17	33.1794	61
[R].KLLEGEECR.[L]	1xCarbamidomethyl [C8]	1	1	1	Q7SZP4	Q7SZP4 [397-405]		1	1133.56	4.02711e+06	2	5.82	13.0157	52
[K].TQNIYEMQEAGAQGVCR.[T]	1xCarbamidomethyl [C16]; 1xOxidation [M7]	2	10	2	F1R2S5; Q1LWN2	F1R2S5 [152-168]; Q1LWN2 [147-163]		0	1970.87	11729769	2	1.58	23.5512	58
[K].KIEQEAQSLESMEDGK.[K]	1xOxidation [M12]	1	2	1	F8W3L6	F8W3L6 [1379-1394]		1	1837.85	1.75863e+06	3	1.71	21.3593	49
[K].KIEQEAQSLESMEDGK.[K]		1	2	2	F8W3L6	F8W3L6 [1379-1394]		1	1821.85	11028908	3	-1.24	28.3949	62
[K].KIEEDLMVIEDQNAK.[L]	1xOxidation [M7]	1	3	1	F8W3L6	F8W3L6 [982-996]		1	1790.88	1.19285e+06	3	1.23	31.8921	46
[K].KIEEDLMVIEDQNAK.[L]		1	3	2	F8W3L6	F8W3L6 [982-996]		1	1774.89	1.46976e+07	3	0.27	35.9963	40
[K].KLEDDVGALEGLEEVK.[R]		1	2	1	I3ISA3	I3ISA3 [1392-1407]		1	1743.9	1.26739e+06	3	0.18	43.3238	57
[K].KLEAQLQEVMAR.[F]		1	2	1	I3ISA3	I3ISA3 [1269-1280]		1	1415.77	540656	2	0.69	33.0726	64
[R].KGSSGNTSEVSVACLTER.[I]	1xCarbamidomethyl [C14]	1	2	1	Q2KN93	Q2KN93 [373-390]		1	1881.9	410920	3	0.45	27.42	42
[K].TQYVISEDPK.[A]		1	3	1	A0A2R8Q549	A0A2R8Q549 [164-173]		0	1179.59	16144558	2	0.38	23.0764	40
[K].TQYVISEDPKADR.[I]		1	3	1	A0A2R8Q549	A0A2R8Q549 [164-176]		1	1521.75	1236964	3	0.18	20.774	45
[K].KFDQMLAEEK.[ST]		3	9	2	F1QC64; F8W3L6; I3ISA3	F1QC64 [1448-1457]; F8W3L6 [1452-1461]; I3ISA3 [1465-1474]		1	1238.61	53977430	2	0.11	23.8239	78
[R].KESSQLLMDAK.[I]		1	1	1	E7FB39	E7FB39 [1780-1790]		1	1249.65	2.0837e+06	2	0.3	20.1502	51
[R].KELEQIFCQFDSK.[L]	1xCarbamidomethyl [C8]	2	5	1	F1Q5B8; E7EZ05	F1Q5B8 [321-333]; E7EZ05 [325-337]		1	1671.8	622614	3	1.45	43.0871	38
[R].TSEFTAAFVGR.[L]		1	4	1	F6P5X4	F6P5X4 [749-759]		0	1185.59	1.28311e+06	2	0.02	38.4688	47
[K].KEEELQAALAR.[LI]		1	3	2	F8W3L6	F8W3L6 [1088-1098]		1	1257.68	191637928	2	1.35	23.3602	63
[R].LNEQQSILQR.[I]		1	3	1	A0A2R8QCL7	A0A2R8QCL7 [1029-1038]		0	1228.66	1.23314e+06	2	-0.36	24.6714	57
[R].LNGEDINPK.[V]		1	4	1	R4GDM7	R4GDM7 [866-874]		0	999.511	3.37803e+06	2	0.48	16.1396	37
[R].LNIGLLESK.[R]		2	5	1	A0A2R8Q0D6; A0A2R8Q3W8	A0A2R8Q0D6 [928-936]; A0A2R8Q3W8 [926-934]		0	986.588	2611488	2	-0.88	41.3053	56
[K].SLQQQLADAER.[Q]		1	2	1	A0A286Y884	A0A286Y884 [1324-1334]		0	1258.64	1.04664e+06	2	1.64	30.1361	72
[R].NQVQGQVLDQTGNVIHR.[F]		1	4	1	Q5CZS8	Q5CZS8 [380-396]		0	1905.99	671324	3	-0.2	28.2314	57
[RK].NQSIIVSGESGAGK.[T]		4	15	1	Q1LXI2; A0A286YAD0; F8W4A0; E7FB39	Q1LXI2 [178-191]; A0A286YAD0 [156-169]; F8W4A0 [147-160]; E7FB39 [156-169]		0	1346.69	26821532	2	2.31	20.4465	60
[K].NQMTVQEWEK.[V]		1	2	1	A0A0E4AYA7	A0A0E4AYA7 [321-330]		0	1292.59		2	-1.26	29.4145	33
[K].NQGYYDYVKPR.[MI]		2	6	1	F1Q5B8; E7EZ05	F1Q5B8 [958-968]; E7EZ05 [962-972]		0	1402.67	3.03006e+06	3	-0.37	23.8887	23
[K].NPLADTHDFK.[Q]		2	2	2	A0A0R4IWM4; Q7ZUL0	A0A0R4IWM4 [446-455]; Q7ZUL0 [446-455]		0	1157.56	1.30124e+06	3	2.96	21.7726	25
[R].NPLAATHEFR.[Q]		1	2	1	A0A2R8QJT0	A0A2R8QJT0 [425-434]		0	1155.59	387637	3	0.91	22.726	25
[R].SLSDNNQVVR.[S]		1	2	1	A0A2R8RZX0	A0A2R8RZX0 [421-430]		0	1131.58	1.31254e+06	2	-0.68	15.7644	43
[R].NSDQASMPDDTAAQK.[V]		1	5	1	F8W3L6	F8W3L6 [367-381]		0	1578.67	37950264	2	-0.28	14.1079	54
[K].NNRPSEGPLQTR.[L]		1	6	1	F1R966	F1R966 [572-583]		0	1368.7	2001012	3	0.56	12.3899	52
[K].NNLLEQQEEEEESR.[K]		1	2	1	I3ISA3	I3ISA3 [1359-1372]		0	1746.78	994285	2	1.79	27.8959	46
[R].NNLAGAEELFGR.[K]		1	6	1	F1R966	F1R966 [355-366]		0	1290.64	1.52782e+06	2	-2.62	42.1709	67
[K].NNDALHMSLACLVSESK.[D]	1xCarbamidomethyl [C11]	1	4	1	Q6B334	Q6B334 [597-613]		0	1888.89		3	3.25	46.1584	32
[K].NMITGTSQADCAVLIVAAGVGEFEAGISK.[N]	1xCarbamidomethyl [C11]	1	10	1	A7YYA5	A7YYA5 [101-129]		0	2909.44	1.55312e+06	3	0.46	52.0066	77
[R].NMENSVAITR.[I]		1	4	1	F1Q5B8	F1Q5B8 [916-925]		0	1134.56	4.03543e+06	2	0.21	22.2736	48
[K].NMDPLNDNVATLLNQSVDK.[F]	1xOxidation [M2]	1	5	1	F8W3L6	F8W3L6 [596-614]		0	2117.02	2645042	3	-0.93	48.766	40
[K].NMDPLNDNVATLLNQSVDK.[F]		1	5	2	F8W3L6	F8W3L6 [596-614]		0	2101.02	1.24613e+07	2	2.2	49.9462	111
[K].NMDPLNDNVATLLNQSTDR.[F]		1	3	1	F1QC64	F1QC64 [593-611]		0	2131.01		2	-0.38	49.6655	21
[R].NNLQAQLEQAQK.[D]		1	1	1	B8A4D7	B8A4D7 [758-769]		0	1384.72	680165	2	-0.95	26.2736	73
[R].NSDQASMPDDTAAQK.[V]	1xOxidation [M7]	1	5	1	F8W3L6	F8W3L6 [367-381]		0	1594.66	5.50456e+06	2	-0.3	9.266	88
[R].NSFSTTSQAHER.[T]		1	4	1	A0A2R8QE00	A0A2R8QE00 [718-729]		0	1364.62	1.9843e+06	3	-0.07	9.8424	70
[R].NSINQVVQLR.[Y]		1	1	1	A0A0R4IMS9	A0A0R4IMS9 [878-887]		0	1170.66	640939	2	0.97	32.4734	51
[K].QDVDDEYGNSAFIR.[G]		1	1	1	Q7ZSY3	Q7ZSY3 [725-738]		0	1628.72		2	0.58	34.087	51
[R].QCLEDLAALIQK.[I]	1xCarbamidomethyl [C2]	1	3	2	Q7T158	Q7T158 [618-629]		0	1401.74	6.27849e+06	2	-0.42	49.6557	86
[R].QAYEPCLER.[Y]	1xCarbamidomethyl [C6]	1	2	1	Q7T158	Q7T158 [552-560]		0	1165.53	13042345	2	0.88	23.3728	25
[K].QAEDEAKPAENEERPPEDK.[A]		1	3	2	Q7ZVH7	Q7ZVH7 [248-266]		0	2181.99	4.44223e+06	3	-0.58	11.1335	31
[R].QACVQTAAGHQSIK.[A]	1xCarbamidomethyl [C3]	1	2	1	F1R7D1	F1R7D1 [900-913]		0	1498.74		3	-1	11.3541	45
[K].SGGTALHVAAAK.[G]		1	2	2	Z4YIS0	Z4YIS0 [266-277]		0	1082.6	2.39986e+06	3	-0.74	12.2401	47
[R].QAAPVDVVR.[S]		1	3	1	Q5EI67	Q5EI67 [1843-1851]		0	954.537	3.29958e+06	2	-0.49	20.9169	47
[M].PEETGATSTAER.[M]		1	5	1	Q7ZVH7	Q7ZVH7 [2-13]		0	1248.57		2	0.58	9.379	74
[K].SGVISGGASDLK.[A]		1	3	1	A0A2R8QCL7	A0A2R8QCL7 [667-678]		0	1090.57	1.55784e+06	2	0.69	21.675	41
[K].SGVVENLYHTR.[Y]		2	7	2	Q5TYX2; A0AUR4	Q5TYX2 [358-368]; A0AUR4 [91-101]		0	1274.65	8.89081e+06	2	4.18	25.0623	67
[K].SKDLSHCQER.[-I]	1xCarbamidomethyl [C7]	6	24	2	A0A2R8QNH7; F1R2S5; A3KMS4; A0A2R8QN47; F1QV15; Q1LWN2	A0A2R8QNH7 [167-176]; F1R2S5 [187-196]; A3KMS4 [182-191]; A0A2R8QN47 [175-184]; F1QV15 [187-196]; Q1LWN2 [182-191]		1	1259.58	7039715	3	-1.42	8.5951	40
[K].NVPLIVDHNK.[L]		1	1	2	E7EXJ5	E7EXJ5 [1287-1296]		0	1148.64	1.38041e+06	3	0.2	22.2091	22
[R].SKPALNVLPGSGISGAVNDK.[H]		2	3	1	A0A0R4IWM4; Q7ZUL0	A0A0R4IWM4 [181-200]; Q7ZUL0 [181-200]		0	1924.05	604538	3	-2.43	34.4743	36
[R].SLAASPSVYDSLAR.[S]		1	4	1	F1QK71	F1QK71 [326-339]		0	1436.74	529345	2	-0.35	36.6163	53
[R].SIATTVGIECHYSR.[K]	1xCarbamidomethyl [C10]	2	3	2	Q6PQ35; Q5TYP5	Q6PQ35 [43-56]; Q5TYP5 [210-223]		0	1593.77	1.47768e+07	3	0.26	28.108	70
[K].SIIEEAIPMVTGPKPR.[A]		1	5	3	F1R2S5	F1R2S5 [751-766]		0	1737.96	1.99075e+07	3	0.07	44.3099	65
[R].NSSVGSTTPTKEDQLEQLYSESINR.[H]		1	1	2	F1R1I5	F1R1I5 [309-333]		1	2783.33	1.05549e+06	3	0.9	41.1912	27
[R].NSSVGSTTPTK.[E]		1	1	1	F1R1I5	F1R1I5 [309-319]		0	1078.54	1.05543e+06	2	2.52	9.2458	63
[K].NSNSCTLILTEGDSAK.[T]	1xCarbamidomethyl [C5]	1	3	1	Q5PQY4	Q5PQY4 [450-465]		0	1709.8	662486	2	-0.77	31.5164	83
[K].NMDPLNDNVATLLHQSTDK.[F]		1	3	1	I3ISA3	I3ISA3 [608-626]		0	2126.02	1.86159e+06	3	-1.08	45.977	62
[K].NMDAIIVDSEK.[T]		1	3	1	A0A2R8QCL7	A0A2R8QCL7 [559-569]		0	1234.6	465170	2	-1.63	34.2773	39
[K].NIYWSDLGSK.[S]		1	5	1	A0A2R8QJ78	A0A2R8QJ78 [522-531]		0	1182.58	1.21464e+06	2	-0.05	38.9614	41
[R].NLVNNPLAQADWATK.[K]		1	4	1	F1QC64	F1QC64 [13-27]		0	1654.85	1.4205e+06	2	0.17	45.1858	63
[R].NCLINDNELPVK.[V]	1xCarbamidomethyl [C2]	1	1	1	Q6NYN3	Q6NYN3 [503-514]		0	1428.72	1.59513e+06	2	-0.86	37.3673	49
[K].SMEAEIMQLHEDLAAADR.[A]	2xOxidation [M2; M7]	1	4	1	F8W3L6	F8W3L6 [1684-1701]		0	2061.92	584059	3	-0.64	39.641	44
[K].NAVVGGFVSHYLLEK.[S]		1	10	1	Q6B334	Q6B334 [218-232]		0	1632.87	491535	3	1.05	46.1761	39
[R].NASYDKLDK.[T]		1	2	2	F8W3L6	F8W3L6 [1412-1420]		1	1053.52	63331718	3	0.41	11.672	39
[R].NAQSLCVQK.[L]	1xCarbamidomethyl [C6]	1	2	1	A0A286Y884	A0A286Y884 [100-108]		0	1047.53	1.12262e+06	2	0.27	14.0259	43
[R].SMGLAVEELR.[V]		1	2	1	A0A286Y884	A0A286Y884 [716-725]		0	1104.57	938407	2	0.16	38.3161	47
[R].NAAFDKLDK.[T]		1	3	1	F1QC64	F1QC64 [1408-1416]		1	1021.53	1.34834e+06	2	1.27	18.2748	46
[K].MYLNDTYSTLK.[M]		1	3	1	Q5EI67	Q5EI67 [1559-1569]		0	1348.65	512214	2	-0.56	35.6625	26
[R].MVSSYEVAMGPLGSITR.[D]	1xOxidation [M]	1	23	5	A0A2R8RTZ6	A0A2R8RTZ6 [192-208]		0	1813.88	9.22163e+06	2	-0.29	46.7131	76
[R].MVSSYEVAMGPLGSITR.[D]		1	23	3	A0A2R8RTZ6	A0A2R8RTZ6 [192-208]		0	1797.89	14165261	2	-0.4	48.8667	75
[R-].MVFFTPEQK.[A]		1	4	1	Q5TYX2	Q5TYX2 [208-216]		0	1126.56	6590281	2	-0.03	39.4536	35
[R].MTSVYEVNVGPLGSITR.[D]		1	3	1	A7MBW8	A7MBW8 [166-182]		0	1822.94	1107326	2	-0.17	47.5764	28
[R].MTELEMKPDTPAIASIHSR.[V]		2	6	1	A0A2R8Q548; A0A0A0MPH2	A0A2R8Q548 [51-69]; A0A0A0MPH2 [51-69]		0	2127.06	792243	4	-0.12	33.0477	44
[K].MTASLATHEK.[F]	1xOxidation [M1]	1	5	1	Q1LWN2	Q1LWN2 [415-424]		0	1104.54	36309588	3	0.32	9.2995	24
[K].MTASLATHEK.[F]		1	5	2	Q1LWN2	Q1LWN2 [415-424]		0	1088.54	317018616	2	0.32	11.864	50
[K].MSQSIIVSGESGAGK.[T]		1	10	1	Q6B334	Q6B334 [143-157]		0	1450.72		2	0.01	25.5133	77
[K].SPAADESVDR.[I]		3	12	2	A0A2R8Q549; A0A2R8QN47; F1QV15	A0A2R8Q549 [694-703]; A0A2R8QN47 [687-696]; F1QV15 [699-708]		0	1046.47	6.1552e+08	2	0.01	10.6123	62
[R].MQTELEEALEK.[A]		1	2	1	A0A286Y884	A0A286Y884 [828-838]		0	1320.64	894021	2	2.05	37.187	52
[R].MQSVIELGR.[V]		1	3	1	Q6PGU7	Q6PGU7 [825-833]		0	1032.55	3.22019e+06	2	0.06	34.0601	48
[K].NDALQADEQLR.[K]		1	1	1	B8A4D7	B8A4D7 [701-711]		0	1272.62		2	0.17	24.4936	63
[K].QEAQVQEISGVAR.[I]		2	5	1	E7F9T0; E5F2M3	E7F9T0 [250-262]; E5F2M3 [159-171]		0	1414.73	323212	2	2.39	25.1279	89
[K].SMEAEIMQLHEDLAAADR.[A]	1xOxidation [M]	1	4	2	F8W3L6	F8W3L6 [1684-1701]		0	2045.93	2.06044e+06	3	-0.42	49.0754	74
[RK].NDNDTFTVK.[Y]		1	5	1	E9QI62	E9QI62 [834-842]		0	1053.48	610401	2	-0.18	20.6397	45
[K].NLTSALNLQR.[Q]		1	2	1	F1QDF2	F1QDF2 [733-742]		0	1129.63	2253393	2	-0.89	35.1605	27
[R].NITLSLVANPSHLEAVNPVVQGK.[T]		1	3	1	F1Q5B8	F1Q5B8 [362-384]		0	2400.32	689393	3	-0.12	46.7436	49
[K].NLQAGQMCVSGK.[E]	1xCarbamidomethyl [C8]	1	3	1	F1QP23	F1QP23 [1659-1670]		0	1292.61	698751	2	-0.28	20.8409	50
[K].NLPIYSENIIEMYR.[G]		1	3	1	I3ISA3	I3ISA3 [133-146]		0	1754.88		2	-1.65	50.0565	68
[K].NLPIYSEEIVDMYK.[G]		1	4	1	F1QC64	F1QC64 [124-137]		0	1713.84		2	0.2	49.9017	42
[K].NLLTNAVDEK.[E]		1	2	1	A0A286Y884	A0A286Y884 [602-611]		0	1116.59	1668529	2	0	33.3658	44
[K].SLVEIADTAPK.[Y]		1	1	1	B8JHR9	B8JHR9 [235-245]		0	1143.63	5630110	2	-0.57	33.4464	71
[K].NLIGQQGDQSCANK.[L]	1xCarbamidomethyl [C11]	1	1	1	F1Q5P6	F1Q5P6 [589-602]		0	1532.71	600859	2	1.53	16.8488	54
[R].NLIDDDGNNQWPEILK.[F]		1	1	1	B8JHR9	B8JHR9 [115-130]		0	1883.91		2	0.32	49.8279	37
[K].NLGIPVVTVLGDSKPNVR.[A]		1	2	1	A0A0R4IQI9	A0A0R4IQI9 [925-942]		0	1878.08	289506	3	0.78	46.1831	35
[R].NIEDHSAER.[S]		6	26	5	A0A2R8QNH7; F1R2S5; A3KMS4; A0A2R8QN47; F1QV15; Q1LWN2	A0A2R8QNH7 [906-914]; F1R2S5 [926-934]; A3KMS4 [921-929]; A0A2R8QN47 [914-922]; F1QV15 [926-934]; Q1LWN2 [921-929]		0	1070.49	1.24141e+09	2	0.12	9.2757	45
[K].NKDTVNEEQINVLK.[A]		3	10	1	Q1LXI2; F8W4A0; E7FB39	Q1LXI2 [590-603]; F8W4A0 [584-597]; E7FB39 [568-581]		1	1643.86	26763298	3	-2.56	26.5563	39
[R].NHESQIQEMR.[Q]		1	2	1	I3ISA3	I3ISA3 [1202-1211]		0	1271.58	839050	2	0.04	12.8193	48
[K].NFYTGASQTVSSK.[H]		1	1	1	F1Q5P6	F1Q5P6 [694-706]		0	1389.66	880631	2	1.22	24.2141	54
[K].NFSSASALQIHER.[T]		1	5	1	F1QDF2	F1QDF2 [916-928]		0	1459.73	1.25658e+06	3	-1.35	27.0613	59
[K].SMEAEIMQLHEDLAAADR.[A]		1	4	2	F8W3L6	F8W3L6 [1684-1701]		0	2029.93	4.50079e+06	3	-0.37	49.6585	57
[K].NFDLVAAQNFNQR.[T]		1	2	1	Q5TYX2	Q5TYX2 [29-41]		0	1536.76	1.20575e+06	2	-1.24	41.4828	81
[K].NEVYQILER.[G]		2	2	1	Q8JHI1; F1QK82	Q8JHI1 [207-215]; F1QK82 [207-215]		0	1163.61	884460	2	0	38.6246	41
[R].NEQSGAAAHVIAEDVK.[L]		1	1	1	A0A0R4IMS9	A0A0R4IMS9 [290-305]		0	1638.81	813410	3	-0.66	23.8746	25
[K].NDIPEITLALK.[V]		7	31	4	A0A2R8QNH7; F1R2S5; A3KMS4; A0A2R8Q549; A0A2R8QN47; F1QV15; Q1LWN2	A0A2R8QNH7 [457-467]; F1R2S5 [477-487]; A3KMS4 [472-482]; A0A2R8Q549 [472-482]; A0A2R8QN47 [465-475]; F1QV15 [477-487]; Q1LWN2 [472-482]		0	1226.7	2.47166e+08	2	-0.15	48.2161	36
[R].QEDQTAESVK.[N]		1	4	1	A0A0E4AYA7	A0A0E4AYA7 [311-320]		0	1134.53		2	-1.45	9.4066	54
[K].SGDVIQDLK.[R]		1	4	1	A0A0R4IHR6	A0A0R4IHR6 [638-646]		0	974.515	1.53387e+06	2	-0.31	28.2342	49
[R].QEEEMVAKEEELVK.[M]		1	5	2	F8W3L6	F8W3L6 [850-863]		1	1690.82	1.44416e+07	3	0.44	29.6865	35
[K].QSEEAYDTIPGQTK.[I]		1	1	1	B8JHR9	B8JHR9 [24-37]		0	1566.73	868748	2	0.23	24.2209	32
[R].SDLLLEGFNSYR.[F]		1	3	1	I3ISA3	I3ISA3 [310-321]		0	1413.7	2.63728e+06	2	-1.39	48.5784	73
[R].QRYEILTPNAIPK.[G]		2	8	1	F8W3L6; I3ISA3	F8W3L6 [726-738]; I3ISA3 [739-751]		1	1542.86	4112763	3	0.36	34.3813	9
[K].QQVAEQQLVEMEVK.[Q]		1	3	1	F1QC64	F1QC64 [864-877]		0	1658.84	572083	2	0.69	37.0098	67
[K].SDPDHLAELVK.[R]		1	10	1	Q6B334	Q6B334 [771-781]		0	1223.63	2.45893e+06	3	0.88	30.1841	26
[K].SDSEYTILER.[F]		1	2	1	Q6PGU7	Q6PGU7 [269-278]		0	1212.57	2.45491e+06	2	0.3	32.4762	83
[R].QQQAEDQLKESEAK.[Q]		1	5	2	F8W3L6	F8W3L6 [868-881]		1	1631.79	2.97666e+07	2	0.7	11.4899	81
[R].SEAAQLQEAISK.[L]		1	2	1	E7FG55	E7FG55 [632-643]		0	1274.66	5688651	2	-0.9	29.6591	82
[K].QQDGVVLLENPK.[G]		1	3	1	Q6PGU7	Q6PGU7 [1101-1112]		0	1339.72	1.21429e+06	2	1.37	33.0435	46
[R].QQDAAQEEVVHLQK.[A]		1	2	2	A0A286Y884	A0A286Y884 [424-437]		0	1622.81	728042	3	0.75	22.0076	36
[K].QQALAVSTDPEHR.[F]		1	4	1	B3DH83	B3DH83 [632-644]		0	1451.72	966410	3	-0.67	18.3353	38
[R].QPSQGPTFGIK.[G]		1	3	1	Q6DI12	Q6DI12 [410-420]		0	1159.61	8.10825e+06	2	1.3	27.8423	45
[R].QPQTPNTVAVQCLENGVHVEVK.[Q]	1xCarbamidomethyl [C12]	1	1	1	Q5TYP2	Q5TYP2 [106-127]		0	2447.23	494688	3	-0.13	41.2789	55
[K].QPASPGSTVTIQCGPDR.[V]	1xCarbamidomethyl [C13]	2	5	3	Q2PZQ7; F1QYE3	Q2PZQ7 [106-122]; F1QYE3 [105-121]		0	1770.84	2.69514e+07	2	0.21	23.6647	71
[K].QPASPGSTVAVNCGSDR.[V]	1xCarbamidomethyl [C13]	1	3	3	A0A286Y9R5	A0A286Y9R5 [106-122]		0	1702.78	1.16244e+07	2	-0.66	25.4029	50
[K].QPASPGSTVAIQCGPDR.[V]	1xCarbamidomethyl [C13]	1	3	3	Q4QRF0	Q4QRF0 [105-121]		0	1740.83	1.57761e+07	2	-0.17	31.3872	71
[K].QPAENALQYLTDSK.[F]		1	2	1	Q6P9P3	Q6P9P3 [658-671]		0	1577.78	696809	2	-2.33	43.9812	54
[R].QNEHCLTNFDLSEYR.[Q]	1xCarbamidomethyl [C5]	1	1	1	E7FB39	E7FB39 [1553-1567]		0	1925.84	5186527	3	0.41	37.4245	62
[R].SEENGFESAQVER.[G]		1	2	1	A0A2R8Q130	A0A2R8Q130 [145-157]		0	1481.65		2	-2.62	21.8029	50
[K].QSGDSIDIITR.[A]		1	3	2	I1XUS8	I1XUS8 [93-103]		0	1204.62	2.61755e+06	2	0.66	31.5355	78
[K].QITSVYTTQTGSSAPFTFK.[E]		2	2	1	A0A2R8Q5M9; F1RCT0	A0A2R8Q5M9 [352-370]; F1RCT0 [295-313]		0	2064.03	650279	2	1.16	43.2833	62
[R].SDELNCFTR.[S]	1xCarbamidomethyl [C6]	1	3	1	F1QN45	F1QN45 [398-406]		0	1141.49	933885	2	1.02	28.0216	62
[K].SDAQSESQVHCIK.[N]	1xCarbamidomethyl [C11]	1	4	1	A0A2R8QE00	A0A2R8QE00 [957-969]		0	1488.67	2.41087e+06	3	0.11	11.2924	30
[K].RQLEETEEEAAR.[A]		1	5	2	F8W3L6	F8W3L6 [1884-1895]		1	1460.7	1.60043e+07	3	0.25	12.1487	64
[R].RELEDATESASAMNR.[E]	1xOxidation [M13]	1	5	1	F8W3L6	F8W3L6 [1905-1919]		1	1695.76	533173	3	1.39	13.4918	33
[R].RELEDATESASAMNR.[E]		1	5	1	F8W3L6	F8W3L6 [1905-1919]		1	1679.77	2.83588e+06	3	0.48	18.9637	36
[R].RDQCILISGESGAGK.[T]	1xCarbamidomethyl [C4]	1	7	1	R4GDM7	R4GDM7 [98-112]		1	1590.79	1.30191e+06	3	5.65	22.3101	28
[RK].RDLGEELEALK.[TS]		2	6	1	F1QC64; F8W3L6	F1QC64 [1138-1148]; F8W3L6 [1142-1152]		1	1272.68	1460053	3	0.56	37.3864	51
[R].SADPGLEVMQLFPEK.[G]		1	4	1	Q5XFY2	Q5XFY2 [325-339]		0	1660.83		2	-0.2	50.3173	41
[K].QYSGEEGYSK.[H]		1	1	1	E7FB39	E7FB39 [1538-1547]		0	1147.49	16202093	2	-0.36	11.4776	63
[K].SAPGSPQGTVSNSSAAILGNK.[N]		1	1	2	F1R1I5	F1R1I5 [461-481]		0	1942.98	1.57143e+06	3	0.17	30.215	50
[K].SASDISHLVR.[K]		1	4	2	Q7ZVH7	Q7ZVH7 [559-568]		0	1084.57	1.07023e+07	3	0.12	23.8676	49
[K].QVTSVYGTPSGSSAPFTLQR.[L]		1	4	1	A0A1L1QZW8	A0A1L1QZW8 [337-356]		0	2083.05	660154	3	-0.68	39.873	35
[R].SAVLKPLQSLGSEGANQSVK.[L]		1	1	1	F1Q5P6	F1Q5P6 [996-1015]		0	2013.1	642571	3	-0.42	33.5022	32
[K].QVMCMSENK.[I]	1xCarbamidomethyl [C4]	1	4	1	R4GDM7	R4GDM7 [537-545]		0	1126.47	823410	2	-0.25	16.1286	25
[R].QVLIASHLPSYELR.[H]		1	7	1	F1QH12	F1QH12 [1083-1096]		0	1625.9	373879	3	1.21	39.7425	11
[R].QVDGVSTLVK.[H]		1	4	1	R4GDM7	R4GDM7 [655-664]		0	1045.59	8.25939e+06	2	0.81	27.7958	64
[K].SCCSCCPSGCSK.[C]	5xCarbamidomethyl [C2; C3; C5; C6; C10]	1	3	1	Q7ZSY6	Q7ZSY6 [31-42]		0	1449.47		2	0.2	8.8679	49
[R].QTQIQTDVR.[A]		1	4	1	A0A0R4IHR6	A0A0R4IHR6 [1072-1080]		0	1088.57	1.73061e+06	2	4.75	15.4942	52
[K].QTLAFVEIEK.[T]		6	26	3	A0A2R8QNH7; F1R2S5; A3KMS4; A0A2R8QN47; F1QV15; Q1LWN2	A0A2R8QNH7 [245-254]; F1R2S5 [265-274]; A3KMS4 [260-269]; A0A2R8QN47 [253-262]; F1QV15 [265-274]; Q1LWN2 [260-269]		0	1177.65	4.12516e+08	2	1.43	42.5214	58
[K].QTGVSLAGK.[R]		1	3	1	Q6DI12	Q6DI12 [157-165]		0	860.484	12319904	2	0.52	15.5621	62
[R].QTGEGVGPQEYTLIK.[M]		1	1	1	E7F9F1	E7F9F1 [255-269]		0	1619.83	1.04024e+06	2	-2.31	35.9681	63
[R].QSSTASESDSGLKDSPLGSGEVDYK.[N]		1	2	1	F1QDF2	F1QDF2 [743-767]		1	2544.16	365031	3	-0.29	29.892	25
[K].MQSHIQDLEEQLDEEEAAR.[Q]	1xOxidation [M1]	1	3	1	I3ISA3	I3ISA3 [961-979]		0	2287.01	265706	3	-0.36	38.4978	33
[K].SEGFSVDHLER.[V]		1	1	1	E7FE14	E7FE14 [1341-1351]		0	1275.6	1.93145e+06	3	-1.12	27.2651	22
[R].SELCLEDYNK.[Y]	1xCarbamidomethyl [C4]	1	5	1	F8W3L6	F8W3L6 [298-307]		0	1270.56	101083520	2	0.53	30.2178	44
[R].QLEEAEEEATR.[A]		1	3	1	I3ISA3	I3ISA3 [1898-1908]		0	1304.6	5.01288e+06	2	-1.11	17.1596	63
[R].QLEDEQNNLK.[E]		1	2	1	F8W3L6	F8W3L6 [1340-1349]		0	1230.6	64406096	2	0.43	16.0609	36
[R].QLEDEQHSLR.[E]		1	3	1	F1QC64	F1QC64 [1336-1345]		0	1254.61	6.96754e+06	3	2.21	13.7401	27
[K].QIAQAVQSTELAVR.[K]		1	3	1	Q5EI67	Q5EI67 [876-889]		0	1513.83	1.0292e+06	2	-0.71	33.2719	72
[K].QLAAEQEDAAAAK.[G]		1	1	1	B8A4D7	B8A4D7 [567-579]		0	1315.65	869830	2	0.57	14.4467	79
[K].QKGDVVLQNEHVIETLTK.[V]		1	4	1	R4GDM7	R4GDM7 [953-970]		1	2051.11	1.15206e+06	4	0.61	36.5666	36
[R].QGQGQLVTCSGAFK.[E]	1xCarbamidomethyl [C9]	1	3	1	I1XUS8	I1XUS8 [370-383]		0	1480.72	1.37271e+06	2	0.63	27.5132	65
[K].QGGFTSGTFR.[T]		1	3	1	Q7ZVS5	Q7ZVS5 [246-255]		0	1057.51	1.84263e+06	2	1.17	25.3642	37
[K].QGFADLPICMAK.[T]	1xCarbamidomethyl [C9]	1	3	1	Q6DI12	Q6DI12 [854-865]		0	1350.65	2.32045e+06	2	2.09	46.3601	47
[K].QFTSVYGTQTGSSAPFTLK.[E]		3	4	2	A0A2R8Q5M9; A0A2R8QCQ9; F1RCT0	A0A2R8Q5M9 [102-120]; A0A2R8QCQ9 [54-72]; F1RCT0 [54-72]		0	2020	1.80134e+06	2	-0.7	43.2393	60
[K].SFDSASQGPVQGSPTAAAAAVAAATAISR.[T]		1	1	1	E7FG55	E7FG55 [844-872]		0	2660.33		3	0.34	49.8002	102
[R].QEYEEEIAK.[Y]		1	2	1	F1Q5B8	F1Q5B8 [550-558]		0	1138.53	5770136	2	1.53	19.2184	37
[K].QEYDESGPSIVHR.[K]		1	6	1	Q3B727	Q3B727 [361-373]		0	1516.7	1860839	3	-0.05	20.3545	54
[K].QEVKPSLTNFYGLTDVTGPVSK.[D]		1	2	1	A0A2R8QQ61	A0A2R8QQ61 [61-82]		0	2380.24	641565	3	-0.71	47.5963	46
[K].QEVKPSLSNFYGLTDVSGPVSK.[D]		1	1	1	E9QHQ1	E9QHQ1 [61-82]		0	2352.21	535629	3	-1.95	46.4619	41
[K].QEMLSPVSSK.[V]	1xOxidation [M3]	2	3	1	Q5TYP5; Q5TYP2	Q5TYP5 [84-93]; Q5TYP2 [74-83]		0	1121.55	3.82541e+06	2	-0.65	16.0136	72
[K].QEMLSPVSSK.[V]		2	3	1	Q5TYP5; Q5TYP2	Q5TYP5 [84-93]; Q5TYP2 [74-83]		0	1105.56	19185158	2	0.48	22.8189	55
[K].SFFEELASENKPEK.[E]		1	5	1	Q6NV15	Q6NV15 [36-49]		0	1654.8	523232	3	0.87	39.3001	12
[R].QEEEMVAKEEELVK.[M]	1xOxidation [M5]	1	5	1	F8W3L6	F8W3L6 [850-863]		1	1706.82	1.28757e+06	3	-2.2	23.1335	27
[R].QLEEEKNNLLEQQEEEEESR.[K]		1	2	1	I3ISA3	I3ISA3 [1353-1372]		1	2503.14	645118	3	-1.67	28.3419	45
[K].QITSVYGTR.[T]		2	2	1	A0A2R8Q5M9; F1RCT0	A0A2R8Q5M9 [468-476]; F1RCT0 [409-417]		0	1024.54	2.89139e+06	2	0.93	20.5627	39
[R].QLEETEEEAAR.[A]		1	5	2	F8W3L6	F8W3L6 [1885-1895]		0	1304.6	85055578	2	1.23	14.9232	60
[K].QLHTAQAQLAEMK.[K]		1	2	2	F8W3L6	F8W3L6 [1365-1377]		0	1468.76	94853366	3	0.45	22.4186	51
[R].QLTLSTDKDR.[Y]		1	3	1	Q6PGU7	Q6PGU7 [878-887]		1	1176.62	2.6007e+06	3	-0.08	15.8853	32
[K].QLTAEQGNVAAAK.[T]		1	8	1	A0A286YB68	A0A286YB68 [295-307]		0	1300.69	744901	2	0.31	15.9416	55
[R].QISSPLVPR.[V]		1	2	1	F1R4N4	F1R4N4 [385-393]		0	996.584	2.87761e+06	2	-0.36	29.7197	56
[K].QLSQPQQEAQK.[I]		1	4	1	X1WD71	X1WD71 [863-873]		0	1284.65	2.22027e+06	2	0.07	10.7857	35
[R].QISINAFNEPNSSK.[F]		1	3	1	B8A552	B8A552 [522-535]		0	1548.77	1.09183e+06	2	1.45	34.2291	33
[R].QLSEVFIQLPSR.[K]		1	2	1	Q7ZSY3	Q7ZSY3 [1461-1472]		0	1416.78	559327	2	-1.51	47.1778	61
[K].QLSDAISIIGR.[E]		1	1	1	Q7SZC2	Q7SZC2 [110-120]		0	1172.66	983732	2	0.74	43.0926	62
[R].QIQQERDELQDEINSQNAK.[N]		1	4	1	F8W3L6	F8W3L6 [1705-1723]		1	2286.1	3.2372e+06	3	2.2	27.786	46
[R].SELCLEGYNK.[Y]	1xCarbamidomethyl [C4]	1	3	1	F1QC64	F1QC64 [295-304]		0	1212.56	4.53865e+06	2	-0.36	29.3273	45
[K].QLQDIATLADQR.[R]		1	3	1	Q6NYN3	Q6NYN3 [992-1003]		0	1371.72	1.59997e+06	2	0.74	37.0741	54
[K].SEPSSQSTDVPSR.[S]		2	6	1	A0A2R8Q0D6; A0A2R8Q3W8	A0A2R8Q0D6 [61-73]; A0A2R8Q3W8 [59-71]		0	1376.63	723722	2	0.36	11.7688	69
[R].QLNDIVEQER.[F]		1	1	1	F1QNV4	F1QNV4 [968-977]		0	1243.63	474130	2	-0.37	26.3313	43
[K].QINCEVDQR.[F]	1xCarbamidomethyl [C4]	1	4	1	F1QH12	F1QH12 [1375-1383]		0	1161.53	579233	2	1.86	13.5242	39
[R].QLLQANPILESFGNAK.[T]		1	3	1	I3ISA3	I3ISA3 [230-245]		0	1742.94	2.76734e+06	2	-0.79	49.9334	88
[KR].QLLQANPILEAFGNAK.[T]		2	15	3	F1QC64; F8W3L6	F1QC64 [215-230]; F8W3L6 [218-233]		0	1726.95	4.68597e+07	2	-0.35	52.1711	62
[K].SEQSSPAAGNAESR.[K]		1	1	1	X1WD55	X1WD55 [419-432]		0	1390.62		2	-0.01	9.2124	59
[R].SEVEKEECGEGER.[N]	1xCarbamidomethyl [C8]	1	6	1	Q7ZVH7	Q7ZVH7 [149-161]		1	1537.64		2	-2.87	9.2569	60
[R].SEYEALPGWK.[Q]		2	6	1	A0A2R8Q0D6; A0A2R8Q3W8	A0A2R8Q0D6 [1736-1745]; A0A2R8Q3W8 [1741-1750]		0	1179.57	759851	2	-1.68	37.8206	31
[K].QLHTAQAQLAEMK.[K]	1xOxidation [M12]	1	2	1	F8W3L6	F8W3L6 [1365-1377]		0	1484.75	10657851	3	-0.12	14.2978	34
[K].SFDELGDVIK.[S]		1	2	1	Q6DG67	Q6DG67 [780-789]		0	1122.57	1419751	2	-2.12	42.7691	53
[K].FVQLVQLLR.[VL]		6	27	1	A0A2R8QNH7; F1R2S5; A3KMS4; A0A2R8QN47; F1QV15; Q1LWN2	A0A2R8QNH7 [318-326]; F1R2S5 [338-346]; A3KMS4 [333-341]; A0A2R8QN47 [326-334]; F1QV15 [338-346]; Q1LWN2 [333-341]		0	1115.69	461413696	2	0.32	50.2169	55
[K].MQSHIQDLEEQLDEEEAAR.[Q]		1	3	1	I3ISA3	I3ISA3 [961-979]		0	2271.02	1.00492e+06	3	-0.32	39.9451	39
[K].MQQNIGDLEQQLDEEEAAR.[Q]		1	3	2	F8W3L6	F8W3L6 [948-966]		0	2217.01	2.08038e+07	2	-2.41	43.2238	98
[R].LSAMTENTYLMK.[L]	1xOxidation [M]	1	4	3	F1QV15	F1QV15 [65-76]		0	1417.67	1.19525e+07	2	-3.67	30.2234	54
[R].LSAMTENTYLMK.[L]		1	4	1	F1QV15	F1QV15 [65-76]		0	1401.68	44081516	2	0.24	35.9385	62
[K].SVAPLEVVTK.[K]		1	1	1	B8A4D7	B8A4D7 [439-448]		0	1042.61	1.7465e+06	2	-0.45	32.8223	16
[R].SVDLAEYAPNLR.[G]		1	16	1	A0A2R8PYM0	A0A2R8PYM0 [664-675]		0	1347.69	273733	2	0.58	42.9148	49
[R].IQTSTQDQGGDVSQK.[E]		1	3	1	A0A286YAD0	A0A286YAD0 [1036-1050]		0	1591.76	962454	2	-1.02	10.8588	79
[K].LQTQVDAAK.[E]		1	7	1	A0A286YB68	A0A286YB68 [488-496]		0	973.531	1.3532e+06	2	0.76	12.6092	46
[R].SVDIIANDDLVDR.[V]		1	3	1	Q7ZVS5	Q7ZVS5 [214-226]		0	1444.73	1.55397e+06	2	-0.33	39.5719	78
[R].LQTNLDKVEELSK.[R]		1	3	1	A0A286YAD0	A0A286YAD0 [1161-1173]		1	1516.82	1.00402e+06	3	-0.26	30.4827	36
[R].STTTTTTTTAAGTK.[T]		1	1	1	F6P0E6	F6P0E6 [166-179]		0	1342.67	879108	2	-0.11	9.2181	65
[K].LQTIITQTLQALSCCSDEEHGK.[G]	2xCarbamidomethyl [C14; C15]	2	6	1	A0A2R8Q548; A0A0A0MPH2	A0A2R8Q548 [559-580]; A0A0A0MPH2 [557-578]		0	2532.21		3	0.22	50.2826	59
[K].SVEEEESVWR.[T]		1	1	1	B8A4D7	B8A4D7 [1084-1093]		0	1249.57	474622	2	0.18	29.864	48
[K].LQSVAEDAK.[Q]		1	2	1	F1R1I5	F1R1I5 [793-801]		0	960.5	2.70457e+06	2	1.05	12.7771	51
[K].SVIELQQYAK.[K]		1	3	1	Q08C41	Q08C41 [519-528]		0	1178.64	654402	2	0.38	34.1025	39
[K].LQSNNVYTIAK.[R]		1	3	1	F6NK19	F6NK19 [868-878]		0	1250.67	1.60632e+06	2	-0.82	25.3515	45
[K].LQQQFNMHVFK.[L]		3	10	1	Q1LXI2; F8W4A0; E7FB39	Q1LXI2 [483-493]; F8W4A0 [477-487]; E7FB39 [461-471]		0	1419.72	6788844	3	1.2	34.1181	20
[K].IQQLEEQLDSEMKER.[Q]		1	4	1	F8W3L6	F8W3L6 [1823-1837]		1	1875.91	2992013	3	0.19	34.9676	56
[K].IQQLEEQLDSEMK.[EG]	1xOxidation [M12]	1	5	2	F8W3L6	F8W3L6 [1823-1835]		0	1606.76	4.17315e+06	2	0.83	28.6843	37
[K].IQQLEEQLDSEMK.[EG]		1	5	2	F8W3L6	F8W3L6 [1823-1835]		0	1590.77	3.59325e+07	2	2.09	37.0508	45
[K].SVEAVVTPLK.[I]		2	6	1	A0A2R8Q548; A0A0A0MPH2	A0A2R8Q548 [467-476]; A0A0A0MPH2 [465-474]		0	1042.61	8744232	2	0.25	30.5189	56
[K].ISANSVYGFTGAQVGK.[L]		1	2	1	B3DKJ9	B3DKJ9 [699-714]		0	1598.82	977661	2	-0.99	37.4972	54
[R].LSAVQMELEEER.[Q]		1	1	1	F1R1I5	F1R1I5 [1070-1081]		0	1433.69	1.21341e+06	2	-2.68	34.6906	73
[K].STTTIGLVQALGAHLK.[L]		1	3	2	Q6DI12	Q6DI12 [386-401]		0	1609.93	4.90198e+06	3	-0.13	48.709	72
[K].STGEQDQGRPTTSTLNR.[F]		1	5	1	A1L1W1	A1L1W1 [1077-1093]		0	1847.88	1.02537e+06	3	0.42	11.4804	17
[K].STGNFLTLSQAIAK.[F]		1	2	1	F1QFN3	F1QFN3 [344-357]		0	1450.79	2.05996e+06	2	-0.21	46.8103	74
[R].ISSSLSVNQLR.[T]		1	4	1	E7FGL0	E7FGL0 [1097-1107]		0	1203.67	416476	2	-0.05	30.4925	51
[K].LSSLNEEYTK.[S]		1	4	1	F1QEP5	F1QEP5 [556-565]		0	1183.58	1.48466e+06	2	0.66	21.7931	44
[K].ISSILTELK.[E]		1	2	1	A0A0R4IFG3	A0A0R4IFG3 [977-985]		0	1003.6	553031	2	0.17	42.2035	51
[R].LSSENADSEIETETPVK.[A]		1	3	1	A0A2R8Q549	A0A2R8Q549 [947-963]		0	1848.87	1.95027e+06	2	-1.72	28.2645	80
[K].ISNAPAQIK.[E]		1	6	1	A0A2R8Q549	A0A2R8Q549 [303-311]		0	941.541	31709100	2	-0.35	14.4214	49
[K].STLTDSLVSK.[A]		1	2	1	Q6P3J5	Q6P3J5 [33-42]		0	1050.57	10204718	2	0.3	28.4957	37
[K].ISLLAQEIGNSSHTK.[A]		1	4	1	A0A2R8QE00	A0A2R8QE00 [1013-1027]		0	1597.85	1904942	3	-0.54	33.7154	54
[R].ISLESISLLGGSDPPCAPVDATK.[A]	1xCarbamidomethyl [C16]	1	3	1	A7MBW8	A7MBW8 [115-137]		0	2327.18		2	-1.33	49.9666	41
[R].STQGVTLTDLQEAEK.[T]		1	2	1	Z4YIS0	Z4YIS0 [792-806]		0	1619.81	944020	2	-2.01	35.029	39
[R].LSGLDEQYEDLYR.[E]		1	2	1	A0A286Y884	A0A286Y884 [1203-1215]		0	1600.75	373557	2	-0.3	40.8911	79
[R].ISGETIFVTAPHDATAGIIGVNR.[K]		1	6	1	F1R966	F1R966 [298-320]		0	2339.24	1.02923e+06	3	-0.1	45.8524	26
[K].LSFISVGNK.[F]		1	10	1	Q6B334	Q6B334 [637-645]		0	964.546	2313127	2	-0.21	36.644	39
[K].LSFETGNYR.[A]		1	2	1	F1RAU3	F1RAU3 [83-91]		0	1086.52	2.84714e+06	2	1.42	30.1728	45
[K].STSFTDGSTK.[G]		1	3	1	X1WCS8	X1WCS8 [1432-1441]		0	1030.47	583033	2	-0.78	12.3772	42
[R].ISEFTTNLAEEEEK.[S]		1	3	3	F8W3L6	F8W3L6 [1008-1021]		0	1639.77	8.79426e+07	2	-1.29	34.1476	86
[K].LSDGSEISYEK.[C]		1	6	1	Q5XFY2	Q5XFY2 [247-257]		0	1227.57	2.79829e+06	2	1.56	20.6666	76
[K].ISDAPAQIVEVLK.[H]		2	10	4	A0A2R8QN47; Q1LWN2	A0A2R8QN47 [296-308]; Q1LWN2 [303-315]		0	1382.79	4.98043e+07	3	-0.08	46.2837	54
[R].LQQELDDLMVDLDHQR.[Q]		1	2	1	I3ISA3	I3ISA3 [1438-1453]		0	1967.95	837308	3	0.91	49.2749	27
[R].SVLQQNDISDVVK.[V]		1	4	1	A0A2R8QE00	A0A2R8QE00 [310-322]		0	1444.76	806859	2	0.18	34.8321	52
[R].LQQCYQLTTSGR.[F]	1xCarbamidomethyl [C4]	1	6	1	Q6JWU9	Q6JWU9 [1012-1023]		0	1454.71	442915	2	-1.44	24.127	60
[K].LQLLEDDVQK.[R]		1	2	1	Q5RHR0	Q5RHR0 [571-580]		0	1200.65	699706	2	0.79	34.3511	34
[K].IPGIIISSTAVR.[A]		1	4	1	F1QK71	F1QK71 [152-163]		0	1226.75	542564	2	-0.95	41.2338	22
[K].LPGAQPLEVVESVYK.[S]		1	2	1	Q6P9P3	Q6P9P3 [679-693]		0	1628.89	1.37151e+06	2	-1.17	49.5934	47
[R].IPEITMSR.[R]		1	8	1	A0A2R8QN47	A0A2R8QN47 [1319-1326]		0	946.503	1.10769e+06	2	-0.66	30.6172	30
[R].TAFTASQAGIQYEGR.[A]		2	2	1	A7MD63; Q5TYP2	A7MD63 [783-797]; Q5TYP2 [398-412]		0	1599.78	8746487	2	0.46	30.7312	95
[K].LNYSTEPQPVTK.[D]		1	1	1	F1QDF2	F1QDF2 [698-709]		0	1376.71	2669177	2	-0.36	21.5626	61
[R].TALAEAELEYNPEHVSR.[S]		1	1	1	F1QUQ0	F1QUQ0 [220-236]		0	1928.93	467900	3	-5.54	34.3163	35
[R].LNVSITNLK.[N]		1	2	1	A0A0F7EVQ6	A0A0F7EVQ6 [1113-1121]		0	1001.6	779560	2	0.62	35.4758	42
[R].TALFEEISR.[S]		1	5	1	A0A2R8QCL7	A0A2R8QCL7 [170-178]		0	1065.56	1149166	2	1.07	39.1577	40
[K].TALSSSTDLLSLSGR.[T]		1	3	1	Q6PGU7	Q6PGU7 [1144-1158]		0	1507.8	1774425	2	-1.24	43.9827	101
[K].LNTVCAEHQHFESR.[L]	1xCarbamidomethyl [C5]	1	2	2	Q7T158	Q7T158 [395-408]		0	1727.79	6.01352e+06	3	0.72	14.4972	49
[K].LNTGISLEK.[V]		1	1	1	A0A0R4IFJ4	A0A0R4IFJ4 [824-832]		0	974.552	2.32688e+06	2	1.88	27.6705	48
[K].LNSALAAQLQTPIK.[F]		1	3	1	A0A2R8Q549	A0A2R8Q549 [95-108]		0	1467.85	1.06459e+06	3	0.95	39.472	44
[K].LNQWCNVVR.[W]	1xCarbamidomethyl [C5]	1	3	1	F1QP23	F1QP23 [1315-1323]		0	1188.59	1.67701e+06	2	-0.27	31.3858	49
[K].TAQQTDPAPAQTQEPVSGTSTR.[R]		1	1	1	E7F3N4	E7F3N4 [2010-2031]		0	2271.08	794143	3	-0.33	17.0344	37
[K].TAQSAASAPAADAK.[N]		1	6	1	Q6PCR6	Q6PCR6 [522-535]		0	1259.62		2	-0.59	9.8115	63
[K].TAQSAVEQQLSSFQTDAR.[N]		1	8	1	A0A286YB68	A0A286YB68 [701-718]		0	1966.95	285076	3	-0.88	41.9927	34
[K].LNLVDLAGSENIGR.[S]		2	2	1	Q8JHI1; F1QK82	Q8JHI1 [260-273]; F1QK82 [260-273]		0	1470.79	1.9435e+06	2	-1.09	46.723	38
[K].TATETLNKPVTR.[L]		2	2	2	F8W4A0; E7FB39	F8W4A0 [398-409]; E7FB39 [382-393]		0	1330.73	84915966	3	-0.27	12.3293	47
[R].LNLNNTVLSK.[R]		1	2	1	F1QP23	F1QP23 [425-434]		0	1115.64	3.92335e+06	2	-1.76	32.7035	40
[K].IPIAASGLQNTPQGSSR.[T]		1	2	1	A5PL99	A5PL99 [213-229]		0	1696.9	456009	2	-1.89	28.5562	33
[R].LTADSVNLAR.[Q]		1	1	1	A0A0R4IFJ4	A0A0R4IFJ4 [293-302]		0	1059.58		2	2.62	25.6953	43
[R].LPIIVTTYAK.[K]		3	18	1	A0A2R8QNH7; A3KMS4; Q1LWN2	A0A2R8QNH7 [1245-1254]; A3KMS4 [1261-1270]; Q1LWN2 [1265-1274]		0	1118.68	2.26921e+06	2	-0.91	40.7997	52
[K].TADLVSEVGK.[A]		1	3	1	Q6DI12	Q6DI12 [198-207]		0	1018.54	9051031	2	2.37	26.0387	37
[R].SVVYQQSSK.[E]		1	3	1	A0A0R4IVE2	A0A0R4IVE2 [679-687]		0	1025.53	1.785e+06	2	-0.15	11.5383	45
[K].IQGLQSSGK.[T]		1	1	1	A0A0R4ID77	A0A0R4ID77 [323-331]		0	917.505	2.6933e+06	2	-0.35	13.1286	41
[R].LQFQEEEIEK.[L]		1	2	1	F1QBD7	F1QBD7 [986-995]		0	1292.64	727481	2	-1.03	30.6895	38
[R].IQETQAELPR.[G]		1	8	1	A0A0E4AYA7	A0A0E4AYA7 [202-211]		0	1184.63	2575918	2	1.05	21.6736	34
[R].LQEQNSILQDQLQDAR.[G]		1	5	1	A0A2R8QH44	A0A2R8QH44 [439-454]		0	1898.96	234853	2	0.36	36.862	45
[K].SWVNQSESQTGQK.[S]		1	2	1	A0A0F7EVQ6	A0A0F7EVQ6 [1079-1091]		0	1478.69	464742	2	1.77	18.4591	45
[K].SYELPDGQVITIGNER.[F]		1	22	1	Q3B727	Q3B727 [240-255]		0	1790.89	1.15666e+06	2	-3.08	45.7997	55
[R].LQEAYEAVAK.[C]		2	3	1	A0A0R4IWM4; Q7ZUL0	A0A0R4IWM4 [139-148]; Q7ZUL0 [139-148]		0	1121.58	1.56108e+06	2	0.06	21.7497	35
[R].LQEAVQLPPPPDLVVDHQR.[L]		1	1	1	E7FE14	E7FE14 [1311-1329]		0	2151.16	934698	3	-1.39	42.8009	43
[K].LQDSNVTLESMAATK.[V]		1	2	1	F1QDF2	F1QDF2 [150-164]		0	1607.79	1.01205e+06	2	3.09	34.1764	46
[R].TAANALPVK.[V]		1	4	2	F1R2S5	F1R2S5 [510-518]		0	884.52	384148928	2	0.91	18.7824	71
[R].TAANALPVR.[V]		2	8	4	A0A2R8QN47; F1QV15	A0A2R8QN47 [498-506]; F1QV15 [510-518]		0	912.526	5.47403e+08	2	0.17	19.857	65
[K].LQDDLGHAR.[S]		1	2	1	Q2KN93	Q2KN93 [617-625]		0	1024.52	2.3271e+06	3	0.15	12.4163	75
[R].IQASLQHEISR.[L]		1	1	1	E7FB39	E7FB39 [1366-1376]		0	1281.69	6333124	2	1.42	20.0626	34
[R].LPTTTFIGGDESALPLR.[E]		1	4	1	F1Q5B8	F1Q5B8 [185-201]		0	1787.95	1.15036e+06	3	-0.18	48.1572	43
[K].TAAVEDFLR.[Y]		1	5	1	A0A2R8RK01	A0A2R8RK01 [1226-1234]		0	1021.53	359445	2	-1.3	39.3666	63
[K].IPSEQEQLR.[A]		1	2	1	Q7ZVZ4	Q7ZVZ4 [224-232]		0	1099.57	933900	2	-0.28	17.6008	28
[K].TAAVLIQR.[I]		2	2	1	F8W4A0; E7FB39	F8W4A0 [846-853]; E7FB39 [830-837]		0	871.536	23939982	2	1	22.5246	62
[R].TACIHIQK.[T]	1xCarbamidomethyl [C3]	2	2	2	F8W4A0; E7FB39	F8W4A0 [775-782]; E7FB39 [759-766]		0	970.514	41106160	2	0.17	12.8611	37
[K].TADRPEAQQEVPVER.[A]		1	4	1	A0A286Y877	A0A286Y877 [2175-2189]		0	1724.86	1.07368e+06	3	2.14	16.6242	53
[R].ITAPDMASVAGAANVAIK.[L]		5	19	1	A0A2R8QNH7; F1R2S5; A3KMS4; A0A2R8QN47; Q1LWN2	A0A2R8QNH7 [582-599]; F1R2S5 [602-619]; A3KMS4 [597-614]; A0A2R8QN47 [590-607]; Q1LWN2 [597-614]		0	1699.9	14859215	2	0.35	43.9011	71
[R].ITAPDMASVAGAANVAIK.[L]	1xOxidation [M6]	5	19	2	A0A2R8QNH7; F1R2S5; A3KMS4; A0A2R8QN47; Q1LWN2	A0A2R8QNH7 [582-599]; F1R2S5 [602-619]; A3KMS4 [597-614]; A0A2R8QN47 [590-607]; Q1LWN2 [597-614]		0	1715.9	6.77789e+06	3	0.52	34.3093	32
[R].ITAPDMAYVAGAANVAIK.[L]		1	7	1	F1QV15	F1QV15 [602-619]		0	1775.94	849655	2	-3.06	46.8536	42
[K].MCGDPTLDTLNK.[V]	1xCarbamidomethyl [C2]	1	4	1	A0A2R8QE00	A0A2R8QE00 [428-439]		0	1364.62		2	-0.99	29.0847	32
[K].MAVDEEKPAEK.[Q]		1	6	2	Q7ZVH7	Q7ZVH7 [203-213]		0	1246.6	8869980	2	-0.25	11.3123	61
[K].SPGDHSVPSTNLQNAFR.[I]		1	1	1	A5A4L9	A5A4L9 [608-624]		0	1826.88	1.77033e+06	3	-0.19	31.4119	40
[R].IYQGTLGSIK.[V]		2	3	1	F1QD11; X1WD55	F1QD11 [936-945]; X1WD55 [48-57]		0	1079.61	1.62565e+06	2	-0.33	28.4628	32
[R].LYLINSPVVR.[A]		1	2	1	Q6PGU7	Q6PGU7 [625-634]		0	1173.7	2.15489e+06	2	-1.45	42.4046	56
[K].IYIDSNNNPER.[F]		2	8	1	F1R966; E9QBV1	F1R966 [882-892]; E9QBV1 [882-892]		0	1334.63	3.10434e+06	2	0.51	20.6652	47
[K].LYEQILAENEK.[L]		1	2	1	Z4YIS0	Z4YIS0 [1022-1032]		0	1349.69	1.20785e+06	2	-1.61	33.9303	52
[K].IYDLDQQR.[Y]		1	2	1	A0A0F7EVQ6	A0A0F7EVQ6 [83-90]		0	1050.52	895311	2	-1.2	23.6689	36
[K].LYCTGAASAER.[N]	1xCarbamidomethyl [C3]	1	3	1	Q7T158	Q7T158 [1019-1029]		0	1198.55	14475497	2	0.57	15.5474	64
[R].SPVPHLPGR.[T]		1	2	1	E7FDR0	E7FDR0 [648-656]		0	959.542	1318792	3	0.37	21.6351	36
[K].LVTTSETYVK.[N]		1	3	1	A0A286YAD0	A0A286YAD0 [381-390]		0	1140.61	1.39098e+06	2	-1.08	21.8963	24
[K].LVSVLGDLLSTK.[E]		1	1	1	E7F9L8	E7F9L8 [296-307]		0	1244.75		2	-0.3	50.482	62
[K].SQDCEELTR.[K]	1xCarbamidomethyl [C4]	1	2	1	A0A286Y884	A0A286Y884 [443-451]		0	1137.48	823338	2	-1.09	13.6033	39
[K].LVQPVALQLVLER.[A]		1	6	1	A0A2R8Q549	A0A2R8Q549 [532-544]		0	1477.91	5703233	2	1.74	50.3836	71
[K].LVQPVALQLVLDR.[A]		3	12	2	F1R2S5; F1QV15; Q1LWN2	F1R2S5 [537-549]; F1QV15 [537-549]; Q1LWN2 [532-544]		0	1463.89	6.53619e+07	3	0.49	50.411	97
[K].LVQPIALQLVLDR.[A]		3	14	1	A0A2R8QNH7; A3KMS4; A0A2R8QN47	A0A2R8QNH7 [517-529]; A3KMS4 [532-544]; A0A2R8QN47 [525-537]		0	1477.91	9821988	3	-1.02	50.6766	64
[K].LVQEQGTHGK.[F]		1	3	1	I3ISA3	I3ISA3 [566-575]		0	1096.57		2	0.08	8.6438	45
[K].LVQDPDKYQFGK.[T]		1	8	1	Q1LXI2	Q1LXI2 [755-766]		1	1437.74	1.04238e+06	3	-3.95	24.8731	24
[K].SQEEESHEATELLK.[R]		1	3	1	Q6NV15	Q6NV15 [622-635]		0	1629.76	1.31408e+06	3	-0.9	24.4895	26
[K].MDDININQGSIK.[F]		1	4	1	R4GDM7	R4GDM7 [978-989]		0	1347.66	4.23332e+06	2	-1.55	30.3699	75
[R].LVNEFSNMPVPSK.[A]		1	3	1	A0A0R4IVE2	A0A0R4IVE2 [534-546]		0	1461.74	514840	2	0.27	37.5555	50
[R].MDNITQPER.[R]		1	4	1	A0A2R8RYW6	A0A2R8RYW6 [820-828]		0	1103.51	364129	2	-0.15	16.9584	47
[K].MEQESGSLECAEESR.[K]	1xCarbamidomethyl [C10]	1	3	1	F1QC64	F1QC64 [1376-1390]		0	1741.7	399519	2	5.05	20.5291	57
[K].MQQNIADLEQQLDEEEAAR.[Q]		1	3	1	F1QC64	F1QC64 [944-962]		0	2231.02	459088	3	-0.77	45.4051	62
[R].MQEMEEVLHELESR.[L]	2xOxidation [M1; M4]	1	5	1	F8W3L6	F8W3L6 [917-930]		0	1791.79	1.05353e+06	3	-0.3	35.4226	26
[R].MQEMEEVLHELESR.[L]	1xOxidation [M]	1	5	4	F8W3L6	F8W3L6 [917-930]		0	1775.79	6.89611e+06	3	-0.14	39.2072	50
[R].MQEMEEVLHELESR.[L]		1	5	2	F8W3L6	F8W3L6 [917-930]		0	1759.8	11188677	2	-0.8	49.7613	84
[K].MQALDKDTVALLTR.[R]		1	4	1	Q5PQY4	Q5PQY4 [227-240]		1	1574.86	1.13573e+06	3	-0.17	40.8882	59
[-K].MQAELESLQGTVTK.[V]		1	2	3	F8W3L6	F8W3L6 [1285-1298]		0	1534.78	61781298	2	1.9	35.0503	65
[K].MQAELDNVNTLLSDAEGK.[S]		1	3	1	F1QC64	F1QC64 [1281-1298]		0	1947.93	380007	2	-0.13	49.5602	67
[R].MPEEITALR.[R]		1	2	1	Q5TYX2	Q5TYX2 [168-176]		0	1059.55	4608980	2	0.38	33.7988	45
[R].MLVQCMQDQENPQIR.[T]	1xCarbamidomethyl [C5]	1	1	1	B8JHR9	B8JHR9 [172-186]		0	1889.87	365401	2	-0.21	32.5328	26
[K].MIGGPHIHEDPLR.[G]		1	1	1	Q5TYP5	Q5TYP5 [41-53]		0	1471.75	901477	4	0.84	24.3375	19
[K].SPAAEESVDR.[I]		1	5	4	F1R2S5	F1R2S5 [699-708]		0	1060.49	6.75575e+08	2	1.02	11.1935	57
[R].MLDTIGISQPR.[W]		1	3	1	Q5EI67	Q5EI67 [1055-1065]		0	1230.65	980282	2	-0.23	34.8221	37
[K].MGNEVVESQQLER.[V]		2	6	1	A0A2R8Q0D6; A0A2R8Q3W8	A0A2R8Q0D6 [710-722]; A0A2R8Q3W8 [708-720]		0	1518.72	802382	2	0.19	25.0213	19
[K].MGLLDLLDEECTMPK.[G]	1xCarbamidomethyl [C11]; 1xOxidation [M1]	2	2	1	F8W4A0; E7FB39	F8W4A0 [519-533]; E7FB39 [503-517]		0	1780.82	427507	2	0.76	50.6546	35
[K].MGLLDLLDEECTMPK.[G]	1xCarbamidomethyl [C11]	2	2	1	F8W4A0; E7FB39	F8W4A0 [519-533]; E7FB39 [503-517]		0	1764.82	877231	2	-0.04	51.2365	64
[K].MGIEEYNK.[Q]		1	2	1	Q6PGU7	Q6PGU7 [111-118]		0	983.45	1.96191e+06	2	1.78	21.4702	65
[R].MFEIVFEDPK.[K]		1	3	1	F1QP23	F1QP23 [1422-1431]		0	1254.61	577241	2	-2.45	49.509	45
[K].SPDLSAQAK.[A]		1	2	1	F1R1I5	F1R1I5 [601-609]		0	916.473	4.29078e+06	2	0.27	12.4149	61
[R].METNMQVASFAYSHIK.[S]	1xOxidation [M]	1	3	2	A0A2R8Q549	A0A2R8Q549 [577-592]		0	1872.86	828086	3	0.77	35.7049	26
[R].MEEKPCSSSTGDSSVDVAEEAK.[K]	1xCarbamidomethyl [C6]	1	7	1	Q7ZVH7	Q7ZVH7 [14-35]		0	2343	801812	3	-0.68	19.0385	79
[K].MQQNIGDLEQQLDEEEAAR.[Q]	1xOxidation [M1]	1	3	1	F8W3L6	F8W3L6 [948-966]		0	2233	3.81529e+06	3	-0.07	41.4552	73
[K].SQVVVAAWYR.[R]		1	3	1	Q7T158	Q7T158 [646-655]		0	1178.63	2961136	2	0.29	38.8007	40
[R].IVGLDQVAGMNETAFGAAYK.[T]		1	3	1	I3ISA3	I3ISA3 [638-657]		0	2055.02		2	-0.72	49.5104	54
[R].LTQQNMDLLEQMGK.[Q]		1	1	2	E7FB39	E7FB39 [1377-1390]		0	1648.8	9.21957e+06	2	-1.13	43.2252	83
[R].SSNFTLVGSHK.[I]		2	6	2	A0A2R8Q548; A0A0A0MPH2	A0A2R8Q548 [761-771]; A0A0A0MPH2 [759-769]		0	1176.6	9.11126e+06	2	1.24	21.7483	61
[R].SSPLVQFNLLHSK.[F]		1	1	1	X1WD71	X1WD71 [517-529]		0	1469.81	1.49547e+06	3	1.5	42.8094	67
[K].SSPSPAEGDAPGR.[S]		1	4	1	A0A0R4IAE0	A0A0R4IAE0 [23-35]		0	1227.56	2.45569e+06	2	-0.92	11.2843	55
[K].ITNFSVYDK.[R]		1	5	1	F1RCN0	F1RCN0 [288-296]		0	1086.55	479962	2	0.52	29.8064	46
[R].ITIQESPGK.[V]		1	3	1	A0A0R4IF65	A0A0R4IF65 [364-372]		0	972.536	1.15397e+06	2	-0.98	17.6429	41
[K].ITLNSLGQSK.[F]		2	6	1	A0A2R8Q548; A0A0A0MPH2	A0A2R8Q548 [772-781]; A0A0A0MPH2 [770-779]		0	1060.6	5.24067e+06	2	0.54	28.3376	45
[K].ITIGQSPTEK.[G]		1	3	2	Q6DI12	Q6DI12 [543-552]		0	1073.58	6.51511e+06	2	-0.16	19.7023	35
[K].SSPVSPTSTTGPR.[I]		1	1	1	F1R1I5	F1R1I5 [438-450]		0	1273.64	2.76342e+06	2	-0.41	14.3287	59
[K].ITGSSSHFLPITQEDK.[L]		1	1	2	A0A286Y9R5	A0A286Y9R5 [315-330]		0	1759.89	1.79692e+07	3	-1.12	31.0903	28
[K].LTGSDEETATAPR.[L]		1	3	1	X1WEZ6	X1WEZ6 [910-922]		0	1347.64	670710	2	2.4	14.047	115
[R].SSQYLMDTAHDLR.[L]		1	2	2	F1QFN3	F1QFN3 [522-534]		0	1536.71	1.03586e+06	3	-0.93	30.5231	35
[R].SSTSSEPSPTVK.[T]		1	2	1	E7FG55	E7FG55 [828-839]		0	1206.58	4.19637e+06	2	0.55	11.2526	57
[R].LTEGLVSVLK.[E]		1	1	1	F1RE30	F1RE30 [15-24]		0	1058.65	760441	2	-0.15	41.5677	47
[R].LTEDLASSTAR.[V]		1	1	1	A0A0R4IUL0	A0A0R4IUL0 [602-612]		0	1163.59	478197	2	1.89	20.1558	44
[K].LTDQLPLIIVCDR.[F]	1xCarbamidomethyl [C11]	2	7	1	F1R966; E9QBV1	F1R966 [768-780]; E9QBV1 [768-780]		0	1555.85		2	1.41	50.026	54
[K].SSVLENFVGR.[D]		1	6	1	T1SXK0	T1SXK0 [45-54]		0	1107.58	1.0546e+06	2	-0.02	41.7377	31
[K].LTCQSVLER.[L]	1xCarbamidomethyl [C3]	2	2	1	F8W4A0; E7FB39	F8W4A0 [732-740]; E7FB39 [716-724]		0	1105.57	17590198	2	-1.28	23.5033	53
[R].LTCEEEEEK.[MI]	1xCarbamidomethyl [C3]	1	7	1	Q7ZSY3	Q7ZSY3 [1336-1344]		0	1166.49	883537	2	-0.06	10.0679	46
[R].SSLLESFYAGGAR.[M]		1	3	1	F1R7D1	F1R7D1 [467-479]		0	1357.67	203790	2	-1.2	46.6925	55
[K].SRDLSHCQER.[I]	1xCarbamidomethyl [C7]	1	3	1	A0A2R8Q549	A0A2R8Q549 [182-191]		1	1287.59	13794365	3	-8.63	9.7969	40
[K].LTSALAAQLQIPIK.[F]		6	24	2	A0A2R8QNH7; F1R2S5; A3KMS4; A0A2R8QN47; F1QV15; Q1LWN2	A0A2R8QNH7 [80-93]; F1R2S5 [100-113]; A3KMS4 [95-108]; A0A2R8QN47 [88-101]; F1QV15 [100-113]; Q1LWN2 [95-108]		0	1466.89	41875900	2	-0.25	47.6297	111
[R].LTSDLHTLR.[L]		1	2	1	E7F5M0	E7F5M0 [960-968]		0	1055.58	627324	3	0.29	19.9573	39
[K].SSAADESVDR.[I]		2	9	1	A0A2R8QNH7; A3KMS4	A0A2R8QNH7 [679-688]; A3KMS4 [694-703]		0	1036.45	98260464	2	-0.24	9.5005	50
[R].LVGDFTHDQAVSER.[L]		1	8	1	Q1L8Z0	Q1L8Z0 [939-952]		0	1573.76	992872	3	-2.55	25.4431	31
[K].LVFSNVNLK.[E]		1	3	1	I1XUS8	I1XUS8 [666-674]		0	1033.6	4866546	2	-1.19	38.0776	64
[R].LVETLEDQELR.[E]		1	3	1	F1QBD7	F1QBD7 [452-462]		0	1344.7	683817	2	0.15	32.664	80
[K].LVELEQQYK.[E]		1	2	1	A0A286Y884	A0A286Y884 [1032-1040]		0	1149.62	1.40154e+06	2	1.19	27.6225	31
[R].LVEEAGNGLEETQGR.[C]		1	3	1	X1WCS8	X1WCS8 [678-692]		0	1601.78	413848	2	-0.85	23.2659	55
[K].LVEDHLAVQSLIR.[A]		2	7	2	F1Q5B8; E7EZ05	F1Q5B8 [123-135]; E7EZ05 [124-136]		0	1492.85	4.75667e+06	2	-0.17	39.8246	60
[R].LVECLETILNK.[A]	1xCarbamidomethyl [C4]	1	1	1	X1WD71	X1WD71 [280-290]		0	1331.72	1.3956e+06	2	1.57	46.3771	53
[R].SSGAVVGIQCHYPR.[L]	1xCarbamidomethyl [C10]	1	2	1	A7MBZ6	A7MBZ6 [212-225]		0	1530.75	7245900	3	0.04	23.3756	44
[R].IVDITNCQQPASLYR.[G]	1xCarbamidomethyl [C7]	1	4	1	F1QQQ3	F1QQQ3 [182-196]		0	1777.89	290284	2	1.74	35.4035	49
[R].LVDDLSQTLTSLR.[C]		1	4	1	A0A0R4IHR6	A0A0R4IHR6 [261-273]		0	1460.8	642379	2	0.89	47.7608	70
[R].IVAVTGAEAQK.[A]		1	7	1	A0A2R8RMW6	A0A2R8RMW6 [752-762]		0	1086.62	1.05819e+06	2	0.5	17.1836	65
[R].LVASCLVAGER.[L]	1xCarbamidomethyl [C5]	1	6	1	A0A2R8RK01	A0A2R8RK01 [109-119]		0	1174.62	706160	2	0.46	29.805	70
[R].IVALSSSLSNAK.[D]		1	1	1	B0S754	B0S754 [1483-1494]		0	1189.68	822947	2	0.79	30.0635	56
[R].SSGLTAVWVAR.[N]		1	4	1	Q6JWU9	Q6JWU9 [414-424]		0	1146.63	570195	2	-0.81	40.3643	60
[K].ITWLAESSR.[A]		1	2	1	F1QP23	F1QP23 [606-614]		0	1062.56	3.05408e+06	2	-0.05	35.3421	41
[R].SSLDHEIPSTLCK.[I]	1xCarbamidomethyl [C12]	1	1	1	A0A0R4ID77	A0A0R4ID77 [179-191]		0	1486.72	2.39956e+06	3	-0.43	28.2561	50
[R].LTTMVAAEK.[F]		1	2	1	A0A286Y884	A0A286Y884 [588-596]		0	963.518	1.18488e+06	2	-0.71	20.0865	42
[R].LTSVDSVLK.[R]		1	3	1	A0A2U3TVM3	A0A2U3TVM3 [895-903]		0	961.556	897947	2	-0.18	30.8519	51
[K].SSLEQEVSLLK.[Q]		1	1	1	E7F2X0	E7F2X0 [791-801]		0	1232.67	266702	2	-0.09	43.3824	61
[K].FVQLVQFLR.[A]		1	6	1	A0A2R8Q549	A0A2R8Q549 [333-341]		0	1149.68	4.36759e+06	2	-0.09	50.284	50
[R].HLQEAEQAK.[N]		1	4	1	F6P5X4	F6P5X4 [421-429]		0	1053.53		2	0.16	8.703	73
[K].FVMSYVAAVCGK.[G]	1xCarbamidomethyl [C10]; 1xOxidation [M3]	1	3	1	Q7T158	Q7T158 [36-47]		0	1347.64	566302	2	-0.96	33.2923	66
[K].DLLLDQCSK.[Y]	1xCarbamidomethyl [C7]	1	3	1	F1QP23	F1QP23 [1492-1500]		0	1091.54	1.29052e+06	2	0.74	31.5094	41
[K].DIGLAYTETCVECTK.[R]	2xCarbamidomethyl [C10; C13]	1	3	1	A0A2R8Q549	A0A2R8Q549 [195-209]		0	1759.79	568549	3	-0.57	38.079	41
[R].DLGFQGAPYR.[S]		1	1	1	A5A4L9	A5A4L9 [804-813]		0	1123.55	3.59528e+06	2	-0.27	34.3064	38
[R].DLGEELEALK.[TS]		2	6	1	F1QC64; F8W3L6	F1QC64 [1139-1148]; F8W3L6 [1143-1152]		0	1116.58	18814332	2	0.11	46.6009	44
[R].VQAHAAAALINFTEDCPK.[T]	1xCarbamidomethyl [C16]	1	1	1	B8JHR9	B8JHR9 [454-471]		0	1955.96	1.20728e+06	3	-0.43	39.2144	61
[R].DLEGSDIDTR.[R]		1	1	1	Q7SZC2	Q7SZC2 [373-382]		0	1120.51	1.97708e+06	2	-0.03	21.1008	47
[K].VQENCIDLVGR.[I]	1xCarbamidomethyl [C5]	1	1	1	F1QQZ1	F1QQZ1 [1042-1052]		0	1302.65	511371	2	0.62	30.4319	79
[K].DIDILNSAGK.[M]		1	3	1	B8A552	B8A552 [414-423]		0	1045.55	2.5764e+06	2	-3.97	36.1538	29
[K].DIDCFLGLHDR.[K]	1xCarbamidomethyl [C4]	1	3	1	Q6NYN3	Q6NYN3 [824-834]		0	1360.63	1.02583e+06	3	0.09	43.5207	25
[R].VQGAAVQAFR.[L]		1	3	1	F1QQQ3	F1QQQ3 [514-523]		0	1046.57	996806	2	-1.64	23.7014	40
[R].VQLIASSIAENDNMK.[I]		3	20	1	F1R2S5; A0A2R8QN47; F1QV15	F1R2S5 [1202-1216]; A0A2R8QN47 [1199-1213]; F1QV15 [1207-1221]		0	1632.83	978854	2	0.57	37.5118	85
[R].DKFQETSDEFEAAR.[K]		1	3	1	A0A2R8QCL7	A0A2R8QCL7 [1055-1068]		1	1672.74	487625	3	-1.18	27.5887	26
[K].DHQTITIQEMPEK.[A]		1	7	2	Q7ZVS5	Q7ZVS5 [193-205]		0	1569.76	1.41464e+06	3	0.66	27.5117	42
[R].VQLIASSIAENDNR.[K]		2	11	1	A0A2R8QNH7; A3KMS4	A0A2R8QNH7 [1179-1192]; A3KMS4 [1195-1208]		0	1529.79		2	1.35	33.9819	83
[R].DGVEQNAYTTSHHVDK.[S]		1	1	1	A0A2R8Q3W8	A0A2R8Q3W8 [151-166]		0	1800.81		3	-1.59	13.7415	17
[KR].VQVDAILALR.[NS]		7	31	2	A0A2R8QNH7; F1R2S5; A3KMS4; A0A2R8Q549; A0A2R8QN47; F1QV15; Q1LWN2	A0A2R8QNH7 [499-508]; F1R2S5 [519-528]; A3KMS4 [514-523]; A0A2R8Q549 [514-523]; A0A2R8QN47 [507-516]; F1QV15 [519-528]; Q1LWN2 [514-523]		0	1097.67	3.97836e+06	2	0.6	43.4073	60
[R].DGQFVVVVAR.[D]		1	23	4	A0A2R8RTZ6	A0A2R8RTZ6 [125-134]		0	1089.61	1.97002e+08	2	0.14	39.8021	49
[R].VNVDQEEPLTLR.[L]		1	2	1	A0A0R4IJ07	A0A0R4IJ07 [481-492]		0	1412.74	526366	2	4.65	34.1209	57
[R].VNNVDFANIIR.[E]		1	8	1	E7FE08	E7FE08 [493-503]		0	1274.69	305998	2	0.82	44.0493	34
[R].DLQDQLSEMHDELDR.[A]		1	2	1	F1R1I5	F1R1I5 [701-715]		0	1843.81	1208065	3	0.42	45.1708	44
[M-].VNFTVDQIR.[EA]		1	5	1	Q6P3J5	Q6P3J5 [2-10]		0	1091.58	6.20426e+06	2	-0.43	34.5721	58
[R].DPLEENPSASSELENVLK.[K]		2	6	2	A0A2R8Q548; A0A0A0MPH2	A0A2R8Q548 [9-26]; A0A0A0MPH2 [9-26]		0	1970.96	2.05085e+06	2	1.39	47.4454	51
[K].VIYGDTDSVMVK.[L]		1	2	1	B3DKJ9	B3DKJ9 [755-766]		0	1326.66	1803014	2	-0.12	31.3248	55
[R].VMEIVDADEK.[V]		1	1	1	A5A4L9	A5A4L9 [202-211]		0	1148.55	2.72822e+06	2	-0.87	27.4131	55
[K].VMGNAGHPSSLKPIMK.[L]		6	26	2	A0A2R8QNH7; F1R2S5; A3KMS4; A0A2R8QN47; F1QV15; Q1LWN2	A0A2R8QNH7 [468-483]; F1R2S5 [488-503]; A3KMS4 [483-498]; A0A2R8QN47 [476-491]; F1QV15 [488-503]; Q1LWN2 [483-498]		0	1666.88	122584982	4	0.29	20.1516	33
[K].VMGNAGHPSSLKPIMK.[L]	1xOxidation [M]	6	26	5	A0A2R8QNH7; F1R2S5; A3KMS4; A0A2R8QN47; F1QV15; Q1LWN2	A0A2R8QNH7 [468-483]; F1R2S5 [488-503]; A3KMS4 [483-498]; A0A2R8QN47 [476-491]; F1QV15 [488-503]; Q1LWN2 [483-498]		0	1682.87	6.9106e+07	3	0.41	16.6633	36
[K].DNNQFASASLDR.[T]		1	4	1	B3DH83	B3DH83 [154-165]		0	1337.61	754270	2	0.86	26.7546	72
[R].DNLVVMATGYGK.[S]		1	4	1	A0A0R4IHR6	A0A0R4IHR6 [461-472]		0	1267.64	422288	2	1.03	40.3954	66
[R].DNIVEAIIQSPER.[I]		1	3	1	Q6NYN3	Q6NYN3 [93-105]		0	1483.78	1.96143e+06	2	0.39	49.9926	84
[R].DGQFVVVALR.[D]		1	3	1	A7MBW8	A7MBW8 [99-108]		0	1103.62	7.45043e+06	2	0.12	44.0931	58
[R].DNLCDPYGSRPK.[I]	1xCarbamidomethyl [C4]	1	1	1	Q7ZUL0	Q7ZUL0 [554-565]		0	1421.65	570167	3	-0.92	18.6125	29
[K].DMVHDDAPLK.[F]	1xOxidation [M2]	3	15	2	A0A2R8QNH7; A3KMS4; A0A2R8QN47	A0A2R8QNH7 [308-317]; A3KMS4 [323-332]; A0A2R8QN47 [316-325]		0	1156.53	22150782	2	0.65	14.1065	50
[K].DMVHDDAPLK.[F]		3	15	2	A0A2R8QNH7; A3KMS4; A0A2R8QN47	A0A2R8QNH7 [308-317]; A3KMS4 [323-332]; A0A2R8QN47 [316-325]		0	1140.54	191743484	2	0.91	21.3567	64
[K].DMVHDDAPFK.[F]	1xOxidation [M2]	3	12	5	F1R2S5; F1QV15; Q1LWN2	F1R2S5 [328-337]; F1QV15 [328-337]; Q1LWN2 [323-332]		0	1190.51	6.34112e+07	2	0.35	19.4316	54
[K].DMVHDDAPFK.[F]		3	12	4	F1R2S5; F1QV15; Q1LWN2	F1R2S5 [328-337]; F1QV15 [328-337]; Q1LWN2 [323-332]		0	1174.52	343570256	2	0.28	26.7871	60
[K].DLYANTVLSGGTTMYPGIADR.[M]		1	6	1	Q3B727	Q3B727 [293-313]		0	2215.07	223114	2	-1.25	49.3572	35
[R].VMLTTAGGTK.[G]		1	4	1	Q6B334	Q6B334 [394-403]		0	978.529	1.96803e+06	2	0.51	18.1017	44
[K].DLVASIDATYAK.[Q]		1	7	1	Q7ZVS5	Q7ZVS5 [80-91]		0	1266.66	582794	2	0.03	42.6559	73
[R].DITFVPGLYK.[I]		1	4	1	Q5PQY4	Q5PQY4 [73-82]		0	1152.63	2.03553e+06	2	-0.11	47.8729	27
[R].DMYVETVEAMR.[I]		1	3	1	F1QC64	F1QC64 [322-332]		0	1343.6	810569	2	-1.02	41.5535	56
[RK].DQCIIISGESGAGK.[T]	1xCarbamidomethyl [C3]	1	9	2	R4GDM7	R4GDM7 [99-112]		0	1434.69	2.99312e+06	2	-1.15	29.183	68
[K].DGLVSQLETR.[I]		1	1	1	F1R1I5	F1R1I5 [1145-1154]		0	1117.58	3781744	2	-1.32	34.8359	34
[R].VREEVPAELVEAHVK.[K]		1	2	1	F1Q9K1	F1Q9K1 [719-733]		1	1704.93	683022	3	-0.73	30.5592	28
[K].VSSTLNPQAPEFILGCQPSQK.[S]	1xCarbamidomethyl [C16]	1	4	1	A0A0R4IVE2	A0A0R4IVE2 [94-114]		0	2301.15	437256	3	-0.57	45.0414	13
[R].VSTLLNTSINSIK.[N]		1	1	1	E7FB39	E7FB39 [1498-1510]		0	1389.79	24061438	2	2.25	41.0751	73
[K].DAQALLEEETR.[Q]		1	2	3	F8W3L6	F8W3L6 [1319-1329]		0	1274.62	9.76146e+07	2	-0.32	34.815	75
[K].DAPAQTVEVLK.[H]		1	4	2	F1R2S5	F1R2S5 [310-320]		0	1170.64	1.77228e+08	2	1.6	29.2034	48
[K].DAPAQIVEVLK.[H]		1	3	2	F1QV15	F1QV15 [310-320]		0	1182.67	82995464	2	-0.07	43.6858	49
[R].DALNQATSQAESR.[Q]		1	8	1	A0A286YB68	A0A286YB68 [394-406]		0	1390.66	916492	2	-1.07	21.057	49
[K].DAASKPCQIVADTR.[K]	1xCarbamidomethyl [C7]	1	2	1	Q6P3J5	Q6P3J5 [826-839]		0	1531.75	3.74302e+06	3	-1.68	20.9872	29
[R].DAAQELAVR.[R]		1	6	1	A0A2R8PVM7	A0A2R8PVM7 [856-864]		0	972.511	1.16453e+06	2	-0.91	23.6324	43
[R].CYITSQNHGFAVDPETLPK.[D]	1xCarbamidomethyl [C1]	1	3	1	Q5EI67	Q5EI67 [288-306]		0	2177.03	1.42495e+06	3	0.17	37.4117	22
[R].CVGYCGADIK.[A]	2xCarbamidomethyl [C1; C5]	1	2	1	E7FE14	E7FE14 [585-594]		0	1142.5	1.49426e+06	2	2.01	21.6995	38
[R].CVATPVPDPEALPR.[Y]	1xCarbamidomethyl [C1]	6	15	4	A0A286Y9R5; Q2PZQ7; Q4QRF0; F1R9Z1; F1QIH9; F1QYE3	A0A286Y9R5 [287-300]; Q2PZQ7 [287-300]; Q4QRF0 [286-299]; F1R9Z1 [287-300]; F1QIH9 [287-300]; F1QYE3 [286-299]		0	1521.77	6.59193e+07	3	-1.83	36.1136	33
[K].VTALAWHPLK.[E]		1	1	1	E9QH84	E9QH84 [412-421]		0	1135.66	836938	3	1.82	34.0926	16
[R].CTVIAAANPIGGR.[Y]	1xCarbamidomethyl [C1]	1	3	1	A0A0R4IF65	A0A0R4IF65 [612-624]		0	1299.68	519797	2	3.84	30.3579	43
[R].CSVLAAANPVYGR.[Y]	1xCarbamidomethyl [C1]	1	6	1	Q7ZVS5	Q7ZVS5 [444-456]		0	1377.69	1.26607e+06	2	-1.48	33.9248	70
[K].VTLGTQPTVLR.[T]		1	3	1	I1XUS8	I1XUS8 [629-639]		0	1184.7	2.652e+06	2	-0.41	31.3844	37
[R].VTQVTEIGK.[D]		1	6	1	Q6JWU9	Q6JWU9 [1205-1213]		0	974.552	1.59295e+06	2	1	18.231	37
[R].CQGSLHEDVLCTSR.[D]	2xCarbamidomethyl [C1; C11]	1	2	1	B3DKJ9	B3DKJ9 [1065-1078]		0	1661.74	914768	3	-0.65	22.5148	61
[R].DAVTYTEHAK.[R]		1	7	1	Q0D294	Q0D294 [69-78]		0	1134.54	692565	2	-0.91	12.2671	55
[R].VSQQGDLVR.[K]		1	1	1	F1QP23	F1QP23 [993-1001]		0	1001.54	6032840	2	0.33	14.6114	44
[K].VSQPIEGHAAGFGQFK.[M]		1	6	1	F1R966	F1R966 [190-205]		0	1672.84	2.39719e+06	3	1	29.8008	39
[K].VSQILETVTGEAEK.[V]		1	2	1	A0A2R8QFG7	A0A2R8QFG7 [1763-1776]		0	1503.79	283489	2	-0.4	39.673	41
[R].VSADLETIQMTASLAMHEK.[F]		1	5	1	A0A2R8QN47	A0A2R8QN47 [399-417]		0	2075.01	1.20478e+06	3	-0.03	48.638	68
[R].DFQGMLEYR.[R]	1xOxidation [M5]	1	1	2	E7FB39	E7FB39 [1441-1449]		0	1174.52	1.34698e+06	2	-0.44	31.8596	42
[R].VSADLETIQMTASLAMHEK.[F]	1xOxidation [M10]	1	5	1	A0A2R8QN47	A0A2R8QN47 [399-417]		0	2091.01	2.07561e+06	3	-0.43	46.2341	46
[R].VSADLETIQMTASLAMHEK.[F]	2xOxidation [M10; M16]	1	5	1	A0A2R8QN47	A0A2R8QN47 [399-417]		0	2107	500411	3	0.39	39.6036	36
[K].DETGELSSSDEKR.[Y]		1	2	1	Q7ZVZ4	Q7ZVZ4 [562-574]		1	1452.64	778946	3	-0.44	11.5357	47
[K].DETGELSSSDEK.[R]		1	2	2	Q7ZVZ4	Q7ZVZ4 [562-573]		0	1296.54		2	-0.86	13.888	42
[K].VSDNLAVQLK.[QL]		1	4	1	Q6NXA4	Q6NXA4 [129-138]		0	1086.62	1.01133e+06	2	3.76	30.4538	78
[R].DELQDEINSQNAK.[N]		1	4	3	F8W3L6	F8W3L6 [1711-1723]		0	1503.69	6.41741e+07	2	3.43	25.8503	44
[K].DGEAHTDLNEVAK.[L]		1	5	1	Q5XFY2	Q5XFY2 [594-606]		0	1398.65	951577	2	-2.52	16.8241	59
[R].VSEQGELVR.[K]		1	2	1	F1QP23	F1QP23 [837-845]; [908-916]		0	1016.54	16782624	2	-0.24	16.9459	49
[R].DELDEDFEK.[I]		1	1	1	E7EXJ5	E7EXJ5 [1043-1051]		0	1139.47		2	-0.4	29.5604	22
[R].DELADEISNSASGK.[A]		1	2	1	I3ISA3	I3ISA3 [1724-1737]		0	1435.65	2453115	2	-1.95	31.6963	69
[K].VSHLLGMNVTDFTR.[A]	1xOxidation [M7]	1	5	1	F8W3L6	F8W3L6 [382-395]		0	1605.81	6.91977e+06	3	-0.28	34.1694	41
[R].DDVQSQLAEQK.[R]		1	2	1	E7FG55	E7FG55 [653-663]		0	1260.61	3.64206e+06	2	0.37	19.1719	41
[K].DDFGVTNSEAVQK.[N]		1	4	1	A0A2R8QE00	A0A2R8QE00 [1184-1196]		0	1409.65	883168	2	-1.88	25.5062	62
[R].DDDGTGVVHQAPYFGADDYR.[V]		1	2	1	Q6PGU7	Q6PGU7 [315-334]		0	2197.94	925205	3	0.86	35.8791	49
[K].DDADFCIIHYAGK.[V]	1xCarbamidomethyl [C6]	1	5	3	F8W3L6	F8W3L6 [572-584]		0	1524.68	1.01997e+07	2	-2.64	39.2256	62
[R].DCVDGTDEVNCK.[N]	2xCarbamidomethyl [C2; C11]	1	5	1	A0A2R8QJ78	A0A2R8QJ78 [298-309]		0	1411.55	857502	2	-0.08	14.3058	66
[K].VSHLLGMNVTDFTR.[A]		1	5	2	F8W3L6	F8W3L6 [382-395]		0	1589.81	2.90173e+07	2	-1.05	42.6991	36
[R].CPENEYFLDYVR.[Y]	1xCarbamidomethyl [C1]	1	4	1	R4GDM7	R4GDM7 [767-778]		0	1604.7	822103	2	-0.13	46.4535	65
[K].DQCILITGESGAGK.[T]	1xCarbamidomethyl [C3]	1	3	1	Q7T158	Q7T158 [17-30]		0	1448.7	842674	2	-2.08	30.627	43
[K].DQSSIALSHGELEK.[Q]		1	6	3	F8W3L6	F8W3L6 [204-217]		0	1513.75	172356042	2	0.11	24.2658	52
[R].EENAEQQALAAK.[R]		1	4	1	Q1LVV8	Q1LVV8 [475-486]		0	1301.63	1.09085e+06	2	0.5	18.6859	52
[K].VIPDPDSEDVSEVDAR.[H]		1	1	1	Q7ZSY3	Q7ZSY3 [702-717]		0	1742.81	532767	2	0.98	30.3315	68
[R].EELGLIEQAYDNPHEALSR.[I]		1	2	1	A0A0R4J8E6	A0A0R4J8E6 [869-887]		0	2184.06	295646	3	0.58	42.3111	17
[K].EELEFEVPFR.[D]		1	1	1	A5A4L9	A5A4L9 [794-803]		0	1294.63	1.39656e+06	2	-0.28	49.5545	46
[K].EEHGDEVVVELADSGK.[K]		1	4	1	F1QC64	F1QC64 [46-61]		0	1712.8	526259	3	0.17	33.5868	36
[-K].EEGVEFLYNER.[T]		1	3	1	Q6PGU7	Q6PGU7 [673-683]		0	1384.64	1.01809e+06	2	-3.22	39.7162	29
[K].VLPEYLSNWTTEK.[V]		1	5	1	Q5XFY2	Q5XFY2 [345-357]		0	1579.8	1.48777e+06	2	-0.1	46.2851	51
[K].EEELQAALAR.[LI]		1	3	1	F8W3L6	F8W3L6 [1089-1098]		0	1129.58	11148973	2	-0.12	30.0079	46
[K].EDVQHSIITDLQNGNEQTR.[R]		1	2	1	B3DKJ9	B3DKJ9 [491-509]		0	2197.05	892287	3	-0.71	37.0536	42
[R].EDQSILCTGESGAGK.[T]	1xCarbamidomethyl [C7]	3	18	3	F1QC64; F8W3L6; I3ISA3	F1QC64 [164-178]; F8W3L6 [167-181]; I3ISA3 [173-187]		0	1551.7	7.47725e+07	2	0.36	24.5832	58
[K].EDQLEQLYSESINR.[H]		1	1	1	F1R1I5	F1R1I5 [320-333]		0	1723.81	195437	2	-1.38	45.2283	32
[K].EDNTQQDAVEEEK.[V]		2	6	1	A0A2R8Q548; A0A0A0MPH2	A0A2R8Q548 [380-392]; A0A0A0MPH2 [380-392]		0	1534.65	716057	2	0.22	11.9172	49
[K].EDLYLKPIQR.[T]		1	4	1	Q6P3J5	Q6P3J5 [440-449]		0	1274.71	5.04863e+06	3	-0.51	29.3132	19
[K].VLQALGNEK.[M]		1	4	1	R4GDM7	R4GDM7 [875-883]		0	971.552	14043188	2	-0.72	20.1756	33
[R].EDLAVSEQR.[Q]		1	5	1	Q1MSY2	Q1MSY2 [1936-1944]		0	1046.51	986765	2	0.58	16.6935	34
[K].VIQCFAETGQFQK.[I]	1xCarbamidomethyl [C4]	1	1	1	E9QBV1	E9QBV1 [488-500]		0	1555.76	313680	2	0.41	32.7878	37
[K].EDKLECSEELGDLVK.[S]	1xCarbamidomethyl [C6]	2	7	1	F1R966; E9QBV1	F1R966 [454-468]; E9QBV1 [454-468]		1	1763.84	901266	3	1.07	36.6552	32
[R].VINSVAPEKDVDGLTSINAGK.[L]		1	3	2	Q6DI12	Q6DI12 [113-133]		1	2127.13	8110858	3	1.15	34.0304	49
[R].VINSVAPEK.[D]		1	3	1	Q6DI12	Q6DI12 [113-121]		0	956.541	8845269	2	-0.44	14.36	66
[K].EETGDECLVELADSGK.[K]	1xCarbamidomethyl [C7]	1	7	3	F8W3L6	F8W3L6 [49-64]		0	1751.76	1.44953e+07	2	-0.3	39.9854	81
[K].EETGDECLVELADSGKK.[I]	1xCarbamidomethyl [C7]	1	7	1	F8W3L6	F8W3L6 [49-65]		1	1879.86	534180	2	-2.55	33.9346	68
[K].VLLLIDDQNK.[V]		1	4	1	A0A2R8QMP4	A0A2R8QMP4 [610-619]		0	1170.67	624290	2	-1.01	40.9202	39
[R].EHNLPEEYLYGQETK.[S]		1	3	1	Q5PQY4	Q5PQY4 [676-690]		0	1849.86	984785	3	-2.55	33.1823	27
[K].EGVNVITDAVVK.[N]		1	5	1	Q5XFY2	Q5XFY2 [361-372]		0	1243.69	2242162	2	-0.87	37.3935	41
[R].EGSLVINQK.[N]		1	1	1	A5A4L9	A5A4L9 [358-366]		0	987.547	5.24179e+06	2	1.16	19.9005	44
[K].VLLSAMTENTYLMK.[L]		2	9	1	A0A2R8QNH7; A3KMS4	A0A2R8QNH7 [43-56]; A3KMS4 [58-71]		0	1613.83	2.67441e+06	2	-2.98	47.4847	66
[K].VLISATTENTYLMK.[L]		1	4	3	Q1LWN2	Q1LWN2 [58-71]		0	1583.83	3.03814e+07	2	-0.33	40.7926	90
[K].VLISATTENTYLMK.[L]	1xOxidation [M13]	1	4	1	Q1LWN2	Q1LWN2 [58-71]		0	1599.83	11936853	2	0.26	35.5487	94
[K].EGGGVITSGGR.[V]		1	4	1	Q9I9E6	Q9I9E6 [376-386]		0	989.501	2.32853e+06	2	1.76	13.2968	46
[K].EDAANNYAR.[G]		2	27	1	I3ISC4; Q6TGS5	I3ISC4 [97-105]; Q6TGS5 [96-104]		0	1023.45		2	1.32	10.7731	44
[R].EGGELNGGGGER.[G]		1	2	1	X1WD71	X1WD71 [636-647]		0	1131.5	393089	2	1.28	10.1475	44
[R].EGEPGEPESQNAPLQPCR.[G]	1xCarbamidomethyl [C17]	2	6	2	A0A2R8Q548; A0A0A0MPH2	A0A2R8Q548 [611-628]; A0A0A0MPH2 [609-626]		0	1994.89	1.68799e+06	3	-0.58	22.84	37
[K].EGALCEENMR.[A]	1xCarbamidomethyl [C5]	1	4	1	Q6P3J5	Q6P3J5 [689-698]		0	1208.5	2948671	2	1.14	19.0859	39
[K].VLLSAVTENTYLMK.[L]	1xOxidation [M13]	1	4	1	A0A2R8QN47	A0A2R8QN47 [51-64]		0	1597.85	12546426	2	0.8	42.6729	61
[K].EFSEIPFLK.[K]		1	2	1	Q5RHR0	Q5RHR0 [332-340]		0	1109.59	602061	2	-1.03	49.7392	28
[R].EFLFNLPDK.[K]		1	2	1	E7FE14	E7FE14 [547-555]		0	1122.58	365171	2	-0.05	49.3904	25
[R].VIMITGDNK.[G]		1	15	1	Q7ZW18	Q7ZW18 [619-627]		0	990.529	944967	2	1.62	24.6507	51
[R].EEVPAELVEAHVK.[K]		1	2	1	F1Q9K1	F1Q9K1 [721-733]		0	1449.76	1.69568e+06	3	-0.69	33.9023	37
[K].VLNLYTPVNAFEER.[V]		1	8	1	Q1LXI2	Q1LXI2 [1771-1784]		0	1664.86		2	-2.82	49.4907	59
[K].EGFVEYTEQVVK.[L]		1	1	1	B8JHR9	B8JHR9 [690-701]		0	1427.71	1.49045e+06	2	0.14	42.2049	49
[R].VLYACQLTAEPR.[L]	1xCarbamidomethyl [C5]	1	2	1	Q6P3J5	Q6P3J5 [728-739]		0	1420.73	3732469	2	-0.46	33.243	52
[K].ECVLPAGDSGGDLGK.[L]	1xCarbamidomethyl [C2]	1	2	1	F1QEP5	F1QEP5 [198-212]		0	1474.68	826873	2	0.26	28.197	50
[R].EAYECGTGCLLTAPHDR.[Q]	2xCarbamidomethyl [C5; C9]	1	2	1	A0A2R8QJT0	A0A2R8QJT0 [137-153]		0	1949.85		3	0.83	28.953	37
[R].DTTDAAVYLTSQQR.[E]		1	6	1	A0A2R8RUM2	A0A2R8RUM2 [387-400]		0	1568.76		2	-3.76	32.8831	43
[R].VISSVLQLGNMSFK.[K]		1	3	1	F1QC64	F1QC64 [347-360]		0	1522.83		2	0.39	49.9306	80
[K].DTGSIHYLMLPQVR.[E]		1	3	1	Q6PGU7	Q6PGU7 [797-810]		0	1629.84	600583	3	-0.47	44.9487	30
[K].DTEAIWAQFK.[D]		1	6	1	A0A2R8Q549	A0A2R8Q549 [347-356]		0	1208.59	8.14006e+06	2	-0.78	47.2104	37
[K].DSYVGDEAQSK.[R]		1	28	1	Q3B727	Q3B727 [52-62]		0	1198.52	2.92422e+06	2	-0.89	14.061	30
[K].DSVVAGFQWATK.[E]		1	4	1	Q6P3J5	Q6P3J5 [677-688]		0	1308.66	469239	2	-0.86	45.2142	49
[K].DSTINTSSITEEANETKPSK.[A]		1	1	1	E7F3N4	E7F3N4 [1816-1835]		0	2152.03	1.07713e+06	3	0.51	27.2416	46
[R].VITDDGPPAQNPSEVK.[R]		1	4	1	F1Q5B8	F1Q5B8 [880-895]		0	1666.83	3.60197e+06	2	-0.93	21.3145	51
[K].VLTSWADIVK.[F]		1	1	1	E7F3N4	E7F3N4 [661-670]		0	1131.64	748109	2	-2.41	46.3657	56
[K].DSPEAYTAQHALR.[Q]		1	3	1	F1QBD7	F1QBD7 [530-542]		0	1458.7	519892	3	-0.09	22.6428	37
[R].DSHYELLFQCK.[Y]	1xCarbamidomethyl [C10]	1	2	2	A7MBW8	A7MBW8 [183-193]		0	1439.66	3.09643e+06	3	-0.73	38.4992	30
[K].FVPVTTLEEK.[E]		1	2	1	A0A286Y884	A0A286Y884 [945-954]		0	1162.64	1973139	2	-0.31	34.1919	32
[K].DSAGVVTCLDEAR.[H]	1xCarbamidomethyl [C8]	1	2	1	Q6P9P3	Q6P9P3 [227-239]		0	1392.64	838031	2	-4.55	32.0228	43
[R].DRDLDLPGPATPSSSGR.[S]		1	1	1	Q7ZSY3	Q7ZSY3 [1395-1411]		1	1740.85	857672	3	0.8	27.7289	32
[R].DRDEALQTVK.[D]		1	1	2	F1R1I5	F1R1I5 [1028-1037]		1	1174.61	8.79268e+06	2	-0.2	14.303	51
[K].DQYANYVVQK.[M]		1	2	1	A0A0R4IWL6	A0A0R4IWL6 [1084-1093]		0	1227.6	859917	2	1.16	25.2496	29
[K].DQSSSVLSHGELEK.[Q]		1	1	2	F1QC64	F1QC64 [201-214]		0	1515.73	6.6597e+06	3	0.49	22.1895	36
[K].VISSLSEQSQSR.[K]		1	3	1	A0A2R8QTR7	A0A2R8QTR7 [498-509]		0	1320.68	1.29086e+06	2	-1.23	17.4588	59
[K].DVDGLTSINAGK.[L]		1	5	1	Q6DI12	Q6DI12 [122-133]		0	1189.61	4.93711e+06	2	-1.87	29.7211	49
[K].DVEAQIEAANK.[A]		1	2	1	I3ISA3	I3ISA3 [1641-1651]		0	1187.59	6557244	2	0.62	26.5143	53
[K].DVEEFEPTADVIEPQLK.[K]		1	1	1	E7F3N4	E7F3N4 [1848-1864]		0	1958.96	546214	2	-0.21	46.7741	32
[R].EATVDEVIK.[I]		1	3	1	I1XUS8	I1XUS8 [1123-1131]		0	1003.53	5.47296e+06	2	-0.11	25.3255	38
[R].EATTDFTVDAR.[A]		1	2	1	E9QI62	E9QI62 [1185-1195]		0	1225.57	749788	2	0.58	26.4623	67
[K].EASGTECSTGENTR.[T]	1xCarbamidomethyl [C7]	1	1	1	E7FE14	E7FE14 [1260-1273]		0	1498.61		2	1	8.9815	73
[R].VIQPGTMSEVYISHINNLR.[S]		1	4	1	A0A2R8QE00	A0A2R8QE00 [1244-1262]		0	2171.13	245972	3	-0.55	44.9019	30
[K].VIQSILTER.[R]		1	4	1	A0A0R4IHR6	A0A0R4IHR6 [451-459]		0	1058.62	2.28561e+06	2	-0.02	33.4718	60
[R].EALTMLGVK.[E]		1	3	1	A0A286YAD0	A0A286YAD0 [310-318]		0	961.539	815649	2	0.13	37.7307	41
[K].VIQYLAHVASSHK.[TSG]		2	8	1	F1QC64; I3ISA3	F1QC64 [185-197]; I3ISA3 [194-206]		0	1452.8	2.28909e+06	3	1.56	24.2393	39
[K].VLQYYAVTCPASDHVQTVK.[D]	1xCarbamidomethyl [C9]	1	4	1	R4GDM7	R4GDM7 [119-137]		0	2179.09	3798470	3	0.01	32.5567	45
[K].ECVLLDHLCDGEK.[D]	2xCarbamidomethyl [C2; C9]	1	3	1	F1QN45	F1QN45 [596-608]		0	1587.71	427712	3	-0.16	36.3465	22
[K].VISALLQTMEDQSNPR.[V]		1	1	1	B8JHR9	B8JHR9 [438-453]		0	1801.91	724998	3	-0.53	46.9771	61
[R].VLSEGEQVELNR.[C]		1	2	1	E7FG55	E7FG55 [564-575]		0	1372.71	3.15715e+06	2	4.11	25.7312	94
[R].EAGAGGLSIAVEGPSK.[A]		1	5	1	E9QI62	E9QI62 [2172-2187]		0	1442.75	348658	2	-1.67	32.9622	54
[K].EAGAFDAVPCSHWADGGAGAVDLAR.[A]	1xCarbamidomethyl [C10]	1	3	1	Q6DI12	Q6DI12 [775-799]		0	2500.13	904300	3	-0.5	43.0579	33
[K].DVVVDLVSYR.[R]		1	2	1	E7EZ05	E7EZ05 [501-510]		0	1164.63	307871	2	1.14	45.1637	39
[K].DVVVDLVCYR.[R]	1xCarbamidomethyl [C8]	1	3	1	F1Q5B8	F1Q5B8 [497-506]		0	1237.62	2.97519e+06	2	-0.47	45.1581	37
[K].DVVIDLVCYR.[R]	1xCarbamidomethyl [C8]	1	1	1	E7FGK9	E7FGK9 [486-495]		0	1251.64	434310	2	-1.85	47.8083	30
[K].DVGLAYTESCPECTER.[V]	2xCarbamidomethyl [C10; C13]	2	9	2	A0A2R8QNH7; A3KMS4	A0A2R8QNH7 [180-195]; A3KMS4 [195-210]		0	1886.79	1.35772e+07	2	1.67	30.4855	58
[K].DVGLAYTER.[C]		4	14	3	F1R2S5; A0A2R8QN47; F1QV15; Q1LWN2	F1R2S5 [200-208]; A0A2R8QN47 [188-196]; F1QV15 [200-208]; Q1LWN2 [195-203]		0	1023.51	9.77632e+08	2	-0.36	29.51	48
[K].EALAEEDFTDLK.[E]		1	1	1	E7F3N4	E7F3N4 [1086-1097]		0	1380.65	510271	2	-0.56	39.6064	55
[R].EKQQVAEQQLVEMEVK.[Q]		1	3	1	F1QC64	F1QC64 [862-877]		1	1915.98	457970	3	-1.44	32.7078	13
[R].CNTLITLIER.[E]	1xCarbamidomethyl [C1]	1	4	1	B8A552	B8A552 [983-992]		0	1232.67	1.10587e+06	2	-0.54	48.0602	43
[R].CNELQDIEK.[I]	1xCarbamidomethyl [C1]	1	4	1	B8A552	B8A552 [873-881]		0	1148.53	1.71072e+06	2	0.73	24.7971	41
[K].YNACILEYK.[Q]	1xCarbamidomethyl [C4]	1	3	1	I1XUS8	I1XUS8 [84-92]		0	1173.56	2672471	2	1.22	34.0487	74
[K].AKPSPIDPVIPPVPLGEPPVGFR.[D]		1	1	1	A0A0R4IFJ4	A0A0R4IFJ4 [522-544]		0	2379.34	1431935	3	-0.38	49.7655	28
[R].AKPLLVAEVR.[R]		1	3	3	A0A2R8Q549	A0A2R8Q549 [780-789]		0	1095.69	4.08297e+06	2	-1.5	25.826	32
[R].AKENVNATENCISAVAK.[V]	1xCarbamidomethyl [C11]	1	2	1	B8JHR9	B8JHR9 [958-974]		1	1818.9	660520	3	1.39	22.7443	50
[R].AHEQMLSEVR.[Q]	1xOxidation [M5]	1	1	2	F8W3L6	F8W3L6 [1189-1198]		0	1215.58	8.96648e+06	2	-0.09	11.6369	49
[R].AGVSQVLNR.[L]		1	2	1	A0A0R4IXL0	A0A0R4IXL0 [464-472]		0	943.532	2.20275e+06	2	0.21	21.7698	61
[R].AGVLAHLEEER.[D]		2	10	2	F1QC64; F8W3L6	F1QC64 [768-778]; F8W3L6 [772-782]		0	1223.64	118456336	2	-0.21	28.5995	42
[K].AGVAVKPFQVK.[N]		1	3	1	Q5PQY4	Q5PQY4 [346-356]		0	1143.69	1.2826e+06	3	0.4	25.2728	31
[R].YQLEVPESVSER.[S]		1	3	1	A0A0R4IAE0	A0A0R4IAE0 [978-989]		0	1435.71	932635	2	-0.43	35.1936	42
[K].AGHGITTTR.[S]		1	4	2	Q5TYX2	Q5TYX2 [226-234]		0	913.485	7.76269e+06	2	-0.17	8.8918	42
[K].AGFAGDDAPR.[A]		1	29	1	Q3B727	Q3B727 [20-29]		0	976.448	5062083	2	-0.06	16.9445	70
[K].YSDADLEPFLR.[N]		1	4	1	A0A0R4IQI9	A0A0R4IQI9 [1844-1854]		0	1325.64		2	0.22	46.1215	63
[R].AFPAALELVSSGAVK.[L]		1	2	1	Q9I9E6	Q9I9E6 [988-1002]		0	1459.82		2	0.31	49.8599	53
[K].AFIILHFADK.[V]		2	2	2	F8W4A0; E7FB39	F8W4A0 [563-572]; E7FB39 [547-556]		0	1174.66	1.97576e+06	2	0.84	45.4321	39
[K].AFLESLPDVK.[V]		1	10	1	A0A0R4IP04	A0A0R4IP04 [733-742]		0	1118.61	645625	2	0.63	43.2266	26
[K].AFEEDALQLVSR.[K]		1	7	1	A0A2R8QDP7	A0A2R8QDP7 [750-761]		0	1377.7	514053	2	-7.72	45.7359	53
[R].YSFIENHGCFVDAK.[IAT]	1xCarbamidomethyl [C9]	4	12	1	A0A286Y9R5; Q4QRF0; F1R9Z1; F1QYE3	A0A286Y9R5 [301-314]; Q4QRF0 [300-313]; F1R9Z1 [301-314]; F1QYE3 [300-313]		0	1686.76	2.59889e+06	2	-1.5	34.5018	54
[K].ALAAVPEHIR.[K]		1	1	1	E9QH84	E9QH84 [1377-1386]		0	1076.62	1347890	3	0.19	22.4115	38
[R].YLTTSYGTGQDIDER.[I]		1	10	1	Q6B334	Q6B334 [167-181]		0	1718.79	1.22847e+06	2	-2.98	28.535	68
[K].YLPIYTEEIVEMYK.[G]	1xOxidation [M12]	1	6	1	F8W3L6	F8W3L6 [127-140]		0	1806.89		3	0.97	49.8584	66
[K].YLPIYTEEIVEMYK.[G]		1	6	1	F8W3L6	F8W3L6 [127-140]		0	1790.89		2	0.22	50.4137	82
[K].ALPTDKPLASAYLK.[V]		1	4	2	Q1LWN2	Q1LWN2 [719-732]		0	1487.85	285656452	3	-0.06	33.2634	47
[K].AIPAAYSVSAK.[N]		1	6	1	B8JLB0	B8JLB0 [339-349]		0	1077.59	2458483	2	-0.08	24.5543	19
[R].YGAQQDTIEIAEK.[D]		1	3	1	A0A0R4IF65	A0A0R4IF65 [836-848]		0	1465.72	743426	2	1.12	27.9694	64
[R].YGGALQNLSLK.[L]		1	3	1	X1WD71	X1WD71 [828-838]		0	1163.64	2.05925e+06	2	-0.42	36.5404	59
[R].YGVIIVGNPK.[A]		1	3	1	Q7ZVZ4	Q7ZVZ4 [848-857]		0	1059.62		2	0.55	33.1851	38
[K].ALGLNENDYK.[F]		1	10	1	Q6B334	Q6B334 [740-749]		0	1136.56	2.38811e+06	2	-0.28	27.3015	56
[R].AIGAAAAEAK.[A]		1	3	2	Q6NV15	Q6NV15 [453-462]		0	872.484	2.9124e+06	2	0.86	12.1695	50
[K].AIENPPHTTTGPVK.[Q]		1	1	1	E9QH84	E9QH84 [1167-1180]		0	1461.77	1.64854e+06	3	0.46	14.4608	29
[R].YSFIENHGCLVDAK.[A]	1xCarbamidomethyl [C9]	1	3	2	F1QIH9	F1QIH9 [301-314]		0	1652.77	3.52445e+07	3	-0.15	33.2042	32
[K].ALELDSNLYR.[I]		1	5	3	F8W3L6	F8W3L6 [753-762]		0	1193.62	1.15675e+08	2	2.3	37.2774	42
[K].AIEEGTLDEIEEEVR.[H]		1	1	1	Q7ZSY3	Q7ZSY3 [1370-1384]		0	1731.83	463631	2	1.61	46.3743	59
[K].ALEEAQGSDVQGR.[S]		1	6	1	E9QB18	E9QB18 [112-124]		0	1359.65	599198	2	0.4	14.12	75
[K].YIASQADDHSLK.[V]		1	1	1	A2CEX6	A2CEX6 [188-199]		0	1347.65	1298514	3	0.01	14.6043	24
[K].ALDLGCVDPLER.[E]	1xCarbamidomethyl [C6]	1	2	1	A0A0F7EVQ6	A0A0F7EVQ6 [343-354]		0	1357.68	246959	2	0.09	45.7011	45
[K].ALCTEAALAALR.[R]	1xCarbamidomethyl [C3]	1	2	1	E7FE14	E7FE14 [595-606]		0	1259.68	1.50599e+06	2	-1.34	42.7175	71
[K].YLGLMENLR.[V]		1	6	1	R4GDM7	R4GDM7 [613-621]		0	1108.58	1.53994e+06	2	0.78	44.1263	50
[R].YLGLMENVR.[V]		1	2	1	Q7T158	Q7T158 [534-542]		0	1094.57	6.60963e+06	2	0.37	39.2987	58
[R].ALANECSQGER.[K]	1xCarbamidomethyl [C6]	1	1	1	E7EXJ5	E7EXJ5 [435-445]		0	1234.55	1.5088e+06	2	1.93	10.5606	37
[R].YLAFAEEK.[A]		1	2	1	A0A2R8QFG7	A0A2R8QFG7 [907-914]		0	970.488	454239	2	0.13	30.584	42
[K].ALPTDKPLASAYVK.[V]		2	9	4	A0A2R8QN47; F1QV15	A0A2R8QN47 [712-725]; F1QV15 [724-737]		0	1473.83	4.54967e+08	3	0.27	28.9246	42
[R].YSFIENNGCLVDSK.[L]	1xCarbamidomethyl [C9]	1	2	2	A7MBZ6	A7MBZ6 [312-325]		0	1645.75	3.54923e+06	2	-2.84	38.1088	33
[K].AEQFYSGDTDGKR.[V]		1	3	2	F1Q5B8	F1Q5B8 [387-399]		1	1473.66	3.78958e+06	3	-0.08	15.442	39
[R].YTLDNGYQADAK.[V]		1	2	1	B3DKJ9	B3DKJ9 [743-754]		0	1358.62	1.18988e+06	2	3.02	23.5844	76
[K].AAVNNDQAELSR.[C]		1	2	1	Q2KN93	Q2KN93 [558-569]		0	1287.63		2	0.24	14.7951	44
[K].AATEQSGTGIR.[S]		1	5	1	Q5XFY2	Q5XFY2 [521-531]		0	1090.55	4.20116e+06	2	-0.42	10.3742	38
[R].AASQIEQLQSVK.[T]		1	3	1	A0A2R8QTR7	A0A2R8QTR7 [865-876]		0	1301.71	1.60051e+06	2	0.49	27.0923	41
[K].AASITTDVFSK.[F]		1	1	1	A5A4L9	A5A4L9 [186-196]		0	1139.59	5.06231e+06	2	-0.85	33.743	48
[R].AASADAQQQLAGDR.[T]		1	2	1	F1QHE7	F1QHE7 [5-18]		0	1401.67	379632	2	-0.88	15.6696	49
[R].AAQMSSQGVEPEK.[M]		1	3	1	A0A2R8QTR7	A0A2R8QTR7 [591-603]		0	1361.64	481536	2	0.87	14.2066	46
[R].AAQLCGAGLAAVVDK.[I]	1xCarbamidomethyl [C5]	1	4	1	B8JKC9	B8JKC9 [833-847]		0	1443.76	525327	2	0.22	38.4327	65
[K].AANEELDVR.[K]		1	4	1	A0A286YAD0	A0A286YAD0 [1246-1254]		0	1016.5	2.07501e+06	2	-0.18	18.8611	45
[R].YVELAENAR.[F]		1	2	1	Q2KN93	Q2KN93 [486-494]		0	1064.54	2.29672e+06	2	-0.18	21.5972	43
[R].AALLAEVNR.[L]		2	6	1	A0A2R8Q548; A0A0A0MPH2	A0A2R8Q548 [600-608]; A0A0A0MPH2 [598-606]		0	956.552	13811761	2	0.7	29.3005	58
[K].YVTSQLIAGPSSK.[E]		1	1	1	A0A1L1QZV6	A0A1L1QZV6 [203-215]		0	1350.73	2.20416e+06	2	-1.62	30.4305	55
[K].AAHIFTDSLVCHQVR.[Y]	1xCarbamidomethyl [C11]	1	2	1	Q7T158	Q7T158 [519-533]		0	1753.88	1302666	3	-0.4	29.8295	55
[R].AAHLCAASLAAVLR.[Q]	1xCarbamidomethyl [C5]	1	4	1	B8JKC9	B8JKC9 [384-397]		0	1423.78	279199	3	-0.93	41.997	42
[K].YVTSQLITGPSSK.[Q]		3	5	1	A0A2R8Q5M9; A0A2R8QCQ9; F1RCT0	A0A2R8Q5M9 [89-101]; A0A2R8QCQ9 [41-53]; F1RCT0 [41-53]		0	1380.74	6504191	2	0.05	30.6478	62
[K].AAELATFVQTK.[H]		2	3	1	A0A2R8Q0D6; A0A2R8Q3W8	A0A2R8Q0D6 [1041-1051]; A0A2R8Q3W8 [1039-1049]		0	1178.64	3.09028e+06	2	0.18	34.9648	47
[K].YVVVTGITPTPLGEGK.[S]		1	3	2	Q6DI12	Q6DI12 [370-385]		0	1630.91	7.82156e+06	2	0.09	42.2694	54
[R].ACNQLGQFLQHR.[E]	1xCarbamidomethyl [C2]	1	1	1	X1WD71	X1WD71 [330-341]		0	1471.72	1.76857e+06	3	-3.5	34.0346	53
[K].ADEAYLIGK.[G]		1	3	1	A0A0R4IFJ4	A0A0R4IFJ4 [82-90]		0	979.509	1541908	2	-0.35	28.6094	73
[R].ADFAQACVDAGVR.[F]	1xCarbamidomethyl [C7]	1	3	1	A0A0R4IFJ4	A0A0R4IFJ4 [127-139]		0	1379.64	664310	2	0.91	29.6344	34
[K].ADFCIIHYAGR.[V]	1xCarbamidomethyl [C4]	1	3	1	I3ISA3	I3ISA3 [586-596]		0	1322.63	2.04622e+06	3	0.21	36.2356	36
[R].AEPDHMVLGK.[R]		1	3	1	Q6PGU7	Q6PGU7 [894-903]		0	1096.55	1.0737e+06	3	-1.41	19.4415	26
[R].AEMEDLVSSK.[D]		1	5	1	F1QC64	F1QC64 [1507-1516]		0	1108.52	3.5321e+06	2	-1.41	27.0837	54
[R].AEMEDLISSK.[D]	1xOxidation [M3]	1	2	1	I3ISA3	I3ISA3 [1524-1533]		0	1138.53	500320	2	-0.04	20.2125	37
[R].AEMEDLISSK.[D]		1	2	1	I3ISA3	I3ISA3 [1524-1533]		0	1122.53	5127673	2	-5.33	32.1589	56
[R].AEIQELAMVPR.[M]		1	1	1	A0A0R4IMS9	A0A0R4IMS9 [510-520]		0	1256.67	315401	2	-0.05	40.7748	48
[K].AELGEIIDGLQR.[R]		1	6	1	A0A2R8PVM7	A0A2R8PVM7 [646-657]		0	1313.71	281088	2	-0.45	46.8968	47
[R].YSNSEVVTGSGR.[Q]		1	7	1	F1QE65	F1QE65 [366-377]		0	1255.59	371466	2	-1.04	14.6213	45
[K].AELDQQQQMLSQSLELPHDAR.[I]	1xOxidation [M9]	1	1	1	E7FB39	E7FB39 [1345-1365]		0	2453.17	1.74777e+06	3	-0.38	36.8365	43
[K].AESASAEVQPK.[S]		1	1	1	B8A4D7	B8A4D7 [428-438]		0	1116.55	1.33343e+06	2	1.21	11.1027	46
[K].AELDQQQQMLSQSLELPHDAR.[I]		1	1	1	E7FB39	E7FB39 [1345-1365]		0	2437.18	8587438	3	-1.39	41.6145	76
[R].YSNTAVEALVVEVNAIR.[A]		1	22	2	A0A2R8RTZ6	A0A2R8RTZ6 [220-236]		0	1847.99	1.6247e+06	3	-0.55	50.6532	97
[K].YSPTSPTYSPTSPK.[YG]		1	2	1	A0A0R4IMS9	A0A0R4IMS9 [1906-1919]; [1920-1933]		0	1512.72	889245	2	-0.36	21.6792	50
[K].YSQIVNLK.[G]		1	2	1	Q6DHE5	Q6DHE5 [131-138]		0	964.546	379876	2	1.12	28.4019	46
[K].YSQSDLEQTK.[T]		1	3	1	A0A2R8QCL7	A0A2R8QCL7 [732-741]		0	1198.56	1.11078e+06	2	1.14	16.4379	51
[R].AEAVETAQAGDR.[C]		1	5	1	A0A0E4AYA7	A0A0E4AYA7 [224-235]		0	1217.58		2	0.55	11.3432	70
[K].AEALVLMGTK.[A]		1	1	1	A0A0R4IV41	A0A0R4IV41 [517-526]		0	1032.58	511562	2	-0.06	35.8324	34
[K].AEAGVLGEFPAAR.[L]		3	18	1	A0A2R8QNH7; A3KMS4; Q1LWN2	A0A2R8QNH7 [1225-1237]; A3KMS4 [1241-1253]; Q1LWN2 [1245-1257]		0	1287.67	3.84352e+06	2	1.85	39.4395	61
[K].YTCVCPEGQTLASDGLR.[C]	2xCarbamidomethyl [C3; C5]	1	5	1	A0A2R8QJ78	A0A2R8QJ78 [728-744]		0	1926.87		2	2.36	34.0997	21
[R].AELDEAAVLR.[Q]		1	3	1	A0A2R8QG07	A0A2R8QG07 [454-463]		0	1086.58	648323	2	-1.29	32.8761	47
[R].CNEPAVWSQLAK.[A]	1xCarbamidomethyl [C1]	2	7	1	F1R966; E9QBV1	F1R966 [1102-1113]; E9QBV1 [1102-1113]		0	1402.68	980235	2	0.98	39.3872	54
[K].ALPTDRPLASAYFK.[V]		1	5	1	F1R2S5	F1R2S5 [724-737]		0	1549.84	112285704	3	0.56	36.3423	10
[K].ALQEGISWQR.[A]		1	3	1	A0A2R8Q549	A0A2R8Q549 [770-779]		0	1187.62	12921728	2	-0.21	32.1715	45
[K].VVSSLTPVPSSK.[Q]		1	4	1	A0A1L1QZW8	A0A1L1QZW8 [680-691]		0	1200.68	4474030	2	-0.03	24.2941	47
[K].AVCAEAALCALR.[R]	2xCarbamidomethyl [C3; C9]	1	1	1	E7EXJ5	E7EXJ5 [597-608]		0	1304.64	890535	2	-1.13	39.5761	44
[K].AVATYHANTER.[E]		1	3	1	Q7ZSY3	Q7ZSY3 [521-531]		0	1232.6		2	-0.57	9.7866	31
[R].AVADPVPPVAVVPSR.[G]		1	1	2	E7F3N4	E7F3N4 [1725-1739]		0	1473.84	1.50233e+06	2	-1.53	37.4901	36
[K].ATVATQSLINEHHK.[A]		1	1	3	A7MD63	A7MD63 [740-753]		0	1548.81	3.41022e+07	3	-0.42	16.7136	53
[K].ATVAAQSLINEHHK.[A]		2	3	2	Q6PQ35; Q5TYP5	Q6PQ35 [198-211]; Q5TYP5 [365-378]		0	1518.8	28319568	3	-0.59	18.7416	33
[K].ATSSSSSQKPTPPAPVQK.[S]		1	4	1	B8A4D7	B8A4D7 [287-304]		0	1797.93	1.26272e+06	3	1.87	11.2623	50
[K].ATSPTGAAPGPGGR.[T]		1	8	1	Q1LXI2	Q1LXI2 [620-633]		0	1196.6	1.04119e+06	2	-0.69	11.4858	46
[K].ATPGVTSVPITIGITPLDR.[A]		1	1	1	A2CEX6	A2CEX6 [569-587]		0	1908.08		2	-0.47	49.8613	38
[K].VVSSYETVFQPVLQTSSGVVPSR.[S]		1	3	1	A0A2R8QQ61	A0A2R8QQ61 [740-762]		0	2466.29	569858	3	-2.54	49.6627	52
[K].VVTSLTPVPSSK.[Q]		1	2	1	A7E2N5	A7E2N5 [96-107]		0	1214.7	3.69185e+06	2	3.67	26.3144	55
[K].ATGSSSHFLPITQEDKLR.[F]		1	5	2	F1QIH9	F1QIH9 [315-332]		1	1987.02	2.9625e+06	3	-0.12	30.2809	41
[K].ATGSSSHFLPITQEDK.[L]		1	5	3	F1QIH9	F1QIH9 [315-330]		0	1717.84	4.46044e+07	3	-0.79	28.6462	24
[R].ASYVQTIEEGANTHTHAAK.[D]		2	5	1	A0A2R8Q0D6; A0A2R8Q3W8	A0A2R8Q0D6 [1058-1076]; A0A2R8Q3W8 [1056-1074]		0	2027.98	1.43446e+06	4	-0.27	26.8194	32
[KR].VVTSQLTPVPSSK.[Q]		1	6	1	A0A1L1QZW8	A0A1L1QZW8 [383-395]		0	1342.76	11948448	2	1.61	25.0862	53
[R].ASVDFITEAGR.[K]		1	1	1	E7FGT5	E7FGT5 [1374-1384]		0	1165.58	407979	2	1.56	35.4297	37
[R].ASTIGLLALR.[L]		1	1	1	E7F3N4	E7F3N4 [494-503]		0	1014.63	758852	2	-0.49	45.3152	49
[K].VVSAVLQLGNMSFK.[K]	1xOxidation [M11]	1	5	2	F8W3L6	F8W3L6 [350-363]		0	1508.81	6029031	2	-0.24	43.4031	47
[K].VVSAVLQLGNMSFK.[K]		1	5	2	F8W3L6	F8W3L6 [350-363]		0	1492.82	9719691	2	-1.52	49.6238	79
[K].VVQELGNNPK.[F]		1	5	2	F8W3L6	F8W3L6 [554-563]		0	1097.59	2.53792e+08	2	1.06	14.7558	51
[K].AVNWNPDLVAAK.[D]		1	1	1	E7F3N4	E7F3N4 [1836-1847]		0	1297.69	1.58634e+06	2	-0.32	38.4229	59
[K].CLVLADQK.[T]	1xCarbamidomethyl [C1]	1	3	1	Q7T158	Q7T158 [956-963]		0	946.503	11793497	2	0.43	22.6176	37
[K].CGHGGVEGNQLTGDGFR.[G]	1xCarbamidomethyl [C1]	1	3	2	F1QYE3	F1QYE3 [392-408]		0	1760.78	8.46106e+06	3	1.27	23.6395	33
[K].CDDGSCIHGSR.[Q]	2xCarbamidomethyl [C1; C6]	1	5	1	A0A2R8QJ78	A0A2R8QJ78 [281-291]		0	1263.48	1.63532e+06	3	0.37	9.04	41
[R].VVGDVHYDSAK.[D]		1	3	2	Q6DI12	Q6DI12 [251-261]		0	1189.58	2.61678e+07	2	0.19	14.151	50
[K].VVGLSDYSEELEK.[L]		1	5	1	A0A2R8QCL7	A0A2R8QCL7 [129-141]		0	1467.72	649717	2	-0.56	38.689	27
[R].VVGLSTALANAR.[D]		1	2	1	E7FCJ6	E7FCJ6 [1484-1495]		0	1171.68	518370	2	-1.86	36.0414	41
[R].AYLAGAAADVVEFGVR.[T]		1	5	1	A0A2R8QN47	A0A2R8QN47 [661-676]		0	1608.84	2025451	2	-1.5	49.5587	98
[R].AYLAGAAADVIEFGVR.[T]		2	8	2	F1R2S5; Q1LWN2	F1R2S5 [673-688]; Q1LWN2 [668-683]		0	1622.85		2	-0.37	50.1201	88
[K].ASTEATELLQNIR.[Q]		1	1	1	E7FGD8	E7FGD8 [656-668]		0	1445.76	334507	2	2.62	42.8243	43
[R].VVGVGYVDSTLR.[K]		1	4	1	F1QEP5	F1QEP5 [160-171]		0	1264.69	1.31421e+06	2	0.33	36.8032	68
[K].AYAALAALEK.[L]		1	4	1	Q6NXA4	Q6NXA4 [581-590]		0	1020.57	1.19229e+06	2	0.13	37.7138	43
[K].VVIFESELHK.[C]		1	2	2	A7MBZ6	A7MBZ6 [169-178]		0	1200.66	2.25185e+07	2	-2.15	32.4917	55
[R].AVVYLQCCVR.[R]	2xCarbamidomethyl [C7; C8]	2	2	1	F8W4A0; E7FB39	F8W4A0 [895-904]; E7FB39 [879-888]		0	1267.63	14947816	2	-0.37	31.3487	51
[K].AVVLQAFQQETEHTVR.[H]		1	2	1	A0A2R8RZX0	A0A2R8RZX0 [106-121]		0	1855.97	771418	3	0.24	38.326	44
[K].AVVLAANNFGR.[F]		1	2	1	Q6NYQ7	Q6NYQ7 [199-209]		0	1131.63	569904	2	1.8	32.0863	37
[R].AVVALLTIPEAEK.[S]		1	2	1	Q5TYZ5	Q5TYZ5 [1179-1191]		0	1353.8	455640	2	0.51	47.7913	29
[R].VVNTDTLITR.[A]		1	1	1	B0R0W9	B0R0W9 [1089-1098]		0	1131.64	605350	2	0.07	28.1179	73
[R].AVTPLQVHVDPLFLR.[F]		1	1	1	E9QJN4	E9QJN4 [278-292]		0	1704.98		3	-0.95	49.406	21
[K].AYDCMLQDPGK.[F]	1xCarbamidomethyl [C4]	2	7	1	A0A2R8Q0D6; A0A2R8Q3W8	A0A2R8Q0D6 [1529-1539]; A0A2R8Q3W8 [1527-1537]		0	1297.56	947634	2	2.33	27.9538	45
[K].ALPTDRPLASAYVK.[V]		2	9	2	A0A2R8QNH7; A3KMS4	A0A2R8QNH7 [704-717]; A3KMS4 [719-732]		0	1501.84	65695072	2	-0.39	29.6605	28
[R].ASSAEGSAQGSTEDLLSEQR.[H]		1	2	2	E7FG55	E7FG55 [309-328]		0	2022.92	1.55994e+06	2	-0.71	29.1535	62
[K].ASPPVEAPAK.[T]		1	3	1	A0A0R4IQI9	A0A0R4IQI9 [518-527]		0	966.525	1.1968e+06	2	0.22	13.8936	47
[R].YADEWENSVR.[R]		1	2	1	Q6PGU7	Q6PGU7 [127-136]		0	1268.55	961132	2	-0.64	29.1802	57
[R].YAELNEGSR.[F]		1	2	1	E7FG55	E7FG55 [492-500]		0	1038.49	5.16043e+06	2	0.32	15.5929	38
[K].ANSNLVLQADR.[S]		1	1	1	B0S754	B0S754 [15-25]		0	1200.63	606126	2	-0.53	24.7073	54
[R].YANVTAETDWER.[L]		1	2	1	Q6DG67	Q6DG67 [31-42]		0	1454.65	606749	2	-1.47	31.3805	57
[K].YDEEFQPYLPR.[F]		1	1	1	Q7SZC2	Q7SZC2 [282-292]		0	1456.67	463014	2	0.7	42.0305	51
[R].YDGQIAVFGSK.[L]		1	2	1	Q6P9P3	Q6P9P3 [452-462]		0	1184.59	1.73017e+06	2	1.58	35.104	45
[K].AMVLEDALK.[A]		1	4	1	Q5TYX2	Q5TYX2 [217-225]		0	989.534	5096452	2	-1.03	38.2836	52
[K].YEALLLGGLPQEGLAR.[A]		6	26	2	A0A2R8QNH7; F1R2S5; A3KMS4; A0A2R8QN47; F1QV15; Q1LWN2	A0A2R8QNH7 [19-34]; F1R2S5 [39-54]; A3KMS4 [34-49]; A0A2R8QN47 [27-42]; F1QV15 [39-54]; Q1LWN2 [34-49]		0	1699.94	9.28871e+07	3	0.45	49.9553	66
[K].AMPSNKPLASAYVK.[V]		1	3	1	A0A2R8Q549	A0A2R8Q549 [719-732]		0	1476.79	3.52487e+06	3	0.6	23.54	31
[K].AMGIMNSFVNDIFER.[I]		1	18	1	R4GE02	R4GE02 [86-100]		0	1743.82	858584	2	0.41	51.1624	68
[K].YEALLLSGIVQEGLAK.[A]		1	3	1	A0A2R8Q549	A0A2R8Q549 [34-49]		0	1703.96	472383	2	-3.15	50.5196	45
[R].AMEQQLEEMK.[T]		1	3	1	F1QC64	F1QC64 [1532-1541]		0	1236.56	2.42089e+06	2	-0.02	28.5844	50
[K].ALTLIAGSPLK.[I]		1	2	1	Q5TYZ5	Q5TYZ5 [631-641]		0	1083.68	591749	2	0.4	42.4032	54
[K].AITDYAQQNPVVPAAVPR.[Q]		1	2	1	Q6B334	Q6B334 [1109-1126]		0	1910.01	782334	2	-2.52	38.6876	41
[R].YESEMAVLTER.[N]		1	2	1	A0A286Y884	A0A286Y884 [769-779]		0	1327.62	376691	2	-0.49	36.0824	73
[K].ALSAGGYDVEK.[N]		2	19	1	F1R314; A0A2R8Q0U0	F1R314 [50-60]; A0A2R8Q0U0 [56-66]		0	1109.55	7747336	2	0.84	22.6695	48
[R].YFATVSESSDDASVEEK.[V]		2	2	1	F8W4A0; E7FB39	F8W4A0 [170-186]; E7FB39 [179-195]		0	1863.81	6017608	2	2.08	28.0577	40
[R].YAAQCGYTYSVQPLQGR.[V]	1xCarbamidomethyl [C5]	1	2	1	F1R4N4	F1R4N4 [81-97]		0	1961.92	663621	2	0.93	34.0446	64
[R].WTYQEFFSR.[Y]		3	10	1	Q1LXI2; F8W4A0; E7FB39	Q1LXI2 [722-730]; F8W4A0 [708-716]; E7FB39 [692-700]		0	1263.58	1.22168e+06	2	-0.21	49.2906	50
[R].APDLAEMITR.[V]		1	2	1	F1QJL4	F1QJL4 [638-647]		0	1116.57	867365	2	0.49	43.0162	45
[R].WLLDALPAVGTPVIIK.[F]		6	27	1	A0A2R8QNH7; F1R2S5; A3KMS4; A0A2R8QN47; F1QV15; Q1LWN2	A0A2R8QNH7 [349-364]; F1R2S5 [369-384]; A3KMS4 [364-379]; A0A2R8QN47 [357-372]; F1QV15 [369-384]; Q1LWN2 [364-379]		0	1706.03	8149556	2	0.12	51.1843	68
[R].VWIPDPAEVWR.[S]		2	2	1	F8W4A0; E7FB39	F8W4A0 [4-14]; E7FB39 [13-23]		0	1367.71	3.2055e+06	2	-0.47	50.3462	47
[R].ASMAAVLEECK.[A]	1xCarbamidomethyl [C10]	1	2	1	Q2KN93	Q2KN93 [547-557]		0	1208.56	617369	2	0.02	33.6243	39
[K].ASLQAEQVTVELTAER.[S]		1	5	2	F8W3L6	F8W3L6 [1762-1777]		0	1744.91	5.11886e+06	2	0.53	40.8358	82
[R].VYEELMAIPVVK.[G]		1	3	1	F1QP23	F1QP23 [1367-1378]		0	1390.77	1.29886e+06	2	-0.34	48.5003	41
[K].ASGCEGEDVASLLK.[D]	1xCarbamidomethyl [C4]	1	4	1	B8JKC9	B8JKC9 [627-640]		0	1435.67	457467	2	-1.92	38.7088	34
[R].ASEPLVLQLQAR.[M]		1	2	1	A0A0F7EVQ6	A0A0F7EVQ6 [727-738]		0	1324.76	457052	2	0.66	42.0319	32
[R].ASDCNIVVTQPR.[R]	1xCarbamidomethyl [C4]	1	1	1	B0S6Z1	B0S6Z1 [442-453]		0	1359.67	430608	2	0.16	22.2218	33
[R].VYNYMNAVER.[D]		2	4	1	Q2KN93; E7FG55	Q2KN93 [798-807]; E7FG55 [804-813]		0	1258.59	1.9527e+06	2	-4.89	32.9736	71
[K].ASPTESDQSTDLPLR.[G]		1	1	1	E7F3N4	E7F3N4 [1876-1890]		0	1616.78	1.39898e+06	2	1.33	28.1793	42
[K].AQVGPFQIPAHTSGIK.[V]		1	2	2	Q5TYP5	Q5TYP5 [423-438]		0	1650.9	1777268	3	-0.3	38.357	35
[R].VYSTDEIQR.[Y]		1	4	1	A0A0E4AYA7	A0A0E4AYA7 [560-568]		0	1110.54	2.33198e+06	2	0.17	18.4913	49
[K].VYYPYLLINK.[K]		1	2	1	B3DKJ9	B3DKJ9 [801-810]		0	1285.72	649463	2	-1.36	48.036	38
[K].WDAAFVGPISIK.[E]		1	2	1	A7MBZ6	A7MBZ6 [419-430]		0	1303.7	2.47738e+06	2	-0.55	49.5905	63
[R].AQLEAEIQEAR.[L]		1	3	1	A0A2R8QTR7	A0A2R8QTR7 [798-808]		0	1257.64	969934	2	5.34	28.299	68
[R].WDLLVNGCPNQDDR.[Y]	1xCarbamidomethyl [C8]	1	21	2	A0A2R8RTZ6	A0A2R8RTZ6 [324-337]		0	1701.76	13866127	2	-1.08	42.6092	90
[K].APVWEITGAEFSK.[S]		1	1	1	F1QJL4	F1QJL4 [778-790]		0	1434.73	624181	2	-0.16	46.7272	59
[R].APPPVAALGPLR.[V]		1	22	3	A0A2R8RTZ6	A0A2R8RTZ6 [237-248]		0	1158.7	2.75829e+08	3	-0.4	39.4197	82
[R].APLQNINSVQLK.[E]		1	3	1	A0A0R4IQI9	A0A0R4IQI9 [200-211]		0	1324.76	834809	2	0.94	33.1059	46
[K].AQTQEQAEFAVEALAK.[A]		2	8	3	F1QC64; F8W3L6	F1QC64 [409-424]; F8W3L6 [412-427]		0	1733.87	24222280	3	0.04	42.5858	64
[R].VLIFSQMTR.[V]		1	3	1	B8A552	B8A552 [485-493]		0	1094.6	1.39213e+06	2	-0.75	42.9437	41
[R].RTEQEEDEELLSENSK.[A]		1	3	1	B8A552	B8A552 [128-143]		1	1935.88	1.05627e+06	3	0.09	23.4232	61
[K].FLSSAVAVSK.[E]		1	3	1	Q5EI67	Q5EI67 [1111-1120]		0	1008.57	2250626	2	-0.29	27.0571	44
[R].EMEAQISELQEDLELEK.[A]	1xOxidation [M2]	1	1	1	F8W3L6	F8W3L6 [1115-1131]		0	2049.95	867714	2	-0.16	46.2426	30
[R].EMEMELEDER.[K]		2	6	1	F1QC64; F8W3L6	F1QC64 [1596-1605]; F8W3L6 [1600-1609]		0	1310.52	20914472	2	0.99	30.2423	58
[R].EMEMELEDER.[K]	1xOxidation [M]	2	6	2	F1QC64; F8W3L6	F1QC64 [1596-1605]; F8W3L6 [1600-1609]		0	1326.52	2.73717e+06	2	-0.34	22.4753	62
[K].VEDMAELTCLNEASVLHNLR.[E]	1xCarbamidomethyl [C9]	1	9	2	F8W3L6	F8W3L6 [84-103]		0	2314.12	14202004	2	1.23	49.4004	96
[R].FGDFVSDEVVAPVR.[E]		1	2	1	F1Q603	F1Q603 [360-373]		0	1536.77	430640	2	-0.05	44.7186	63
[R].FSEYLLECPSAEVR.[G]	1xCarbamidomethyl [C8]	1	1	1	Q4FE55	Q4FE55 [2097-2110]		0	1699.8		2	2.73	43.2209	51
[R].FLSNGNVTIPGQQDR.[DE]		2	8	2	F1QC64; F8W3L6	F1QC64 [307-321]; F8W3L6 [310-324]		0	1645.83	3.58665e+07	2	0.3	33.8172	65
[R].EMEMELEDER.[K]	2xOxidation [M2; M4]	2	6	1	F1QC64; F8W3L6	F1QC64 [1596-1605]; F8W3L6 [1600-1609]		0	1342.51	237179	2	0.18	15.6942	32
[K].VENGGVAVLTDR.[K]		1	2	1	Q5XFY2	Q5XFY2 [222-233]		0	1229.65	2.04244e+06	2	1.53	28.5534	59
[R].EMEAELEDER.[K]		1	2	1	I3ISA3	I3ISA3 [1613-1622]		0	1250.52	1.51025e+06	2	-0.75	23.5526	38
[R].EMEMELEDERK.[Q]		2	6	1	F1QC64; F8W3L6	F1QC64 [1596-1606]; F8W3L6 [1600-1610]		1	1438.62	1.92372e+06	2	-2.4	23.7606	47
[K].FLDTVTGTYR.[Y]		1	1	1	I3IT16	I3IT16 [607-616]		0	1172.59	394418	2	-0.18	33.4965	42
[R].EMEMELEDERK.[Q]	1xOxidation [M2]	2	6	1	F1QC64; F8W3L6	F1QC64 [1596-1606]; F8W3L6 [1600-1610]		1	1454.61	2.76465e+06	3	-0.1	16.9775	27
[K].EMIANQDNLR.[T]		1	2	1	F1QFN3	F1QFN3 [400-409]		0	1203.58	1.91294e+06	2	1.33	21.7712	47
[K].EMLEEEEESK.[K]		1	2	1	F8W3L6	F8W3L6 [1350-1359]		0	1252.52	14217634	2	-0.67	18.445	34
[K].FGEPEGVHFEQSSPENMLAESGR.[T]		1	1	1	E7FB39	E7FB39 [1409-1431]		0	2534.13	3.4233e+06	3	-0.56	40.8635	42
[K].EMLEEEEESKK.[N]		1	2	2	F8W3L6	F8W3L6 [1350-1360]		1	1380.62	50028096	2	-0.08	14.2686	49
[K].EMLGGEIIPR.[S]		1	2	1	I1XUS8	I1XUS8 [580-589]		0	1114.59	1.46242e+06	2	-1.91	39.2326	34
[R].VFISEMNSGIIK.[T]		1	2	1	F1QFN3	F1QFN3 [420-431]		0	1337.71	856593	2	0.15	42.2821	59
[R].EMTDIIATIR.[E]		1	2	1	E7FCJ6	E7FCJ6 [1593-1602]		0	1162.61	170315	2	2.05	44.3861	45
[R].EQLEEEEEAKR.[N]		1	3	2	F1QC64	F1QC64 [1346-1356]		1	1389.65	6.46724e+06	2	4.03	11.934	51
[R].FSTFAVVVNETGK.[R]		1	2	1	F1QC84	F1QC84 [158-170]		0	1398.73	266391	2	0.18	42.2432	38
[R].EQLLGVQQQLSSALK.[M]		1	2	1	E7FG55	E7FG55 [504-518]		0	1641.92	1.37242e+06	2	1.5	45.5527	77
[R].EMAEAFAGEIPR.[I]		1	1	1	X1WD71	X1WD71 [142-153]		0	1320.63	1.06092e+06	2	-0.53	39.7632	57
[R].FIQLLPDTSADSVLVQK.[Q]		1	3	2	Q6NYN3	Q6NYN3 [185-201]		0	1874.03	434353	2	-0.03	49.9609	33
[K].ELVLFSNSDNER.[S]		1	3	1	Q5PQY4	Q5PQY4 [701-712]		0	1422.69	1.59887e+06	2	1.12	40.3487	36
[R].VFVDSCVASSDPTVANALR.[Y]	1xCarbamidomethyl [C6]	1	2	2	A7MBZ6	A7MBZ6 [293-311]		0	2007.98	3.54352e+06	2	1.87	41.4622	43
[K].VFGQEVAYVNFDK.[ST]		6	27	2	A0A2R8QNH7; F1R2S5; A3KMS4; A0A2R8QN47; F1QV15; Q1LWN2	A0A2R8QNH7 [718-730]; F1R2S5 [738-750]; A3KMS4 [733-745]; A0A2R8QN47 [726-738]; F1QV15 [738-750]; Q1LWN2 [733-745]		0	1515.75	119799071	2	-0.7	43.0829	56
[K].EIVPTFSGDDVAK.[I]		1	3	1	Q7ZVS5	Q7ZVS5 [269-281]		0	1377.69	2102072	2	-0.98	36.5957	46
[R].EYEELEENYQR.[A]		1	1	1	A0A0R4IFJ4	A0A0R4IFJ4 [211-221]		0	1501.64	773232	2	2.24	26.4862	37
[R].ETEGGTVLTATTSELDGINKR.[I]		1	4	1	Q1LVV8	Q1LVV8 [852-872]		1	2192.1	494799	3	-0.36	40.8981	44
[K].EQLMNLMTTLR.[N]		1	5	1	F8W3L6	F8W3L6 [659-669]		0	1349.69	17990678	2	0.19	49.7223	38
[R].EVVMLGYGSLIAK.[HY]	1xOxidation [M4]	5	21	2	A0A2R8QNH7; F1R2S5; A3KMS4; F1QV15; Q1LWN2	A0A2R8QNH7 [418-430]; F1R2S5 [438-450]; A3KMS4 [433-445]; F1QV15 [438-450]; Q1LWN2 [433-445]		0	1395.76	3.07534e+07	2	-0.03	44.0606	66
[K].EIVQPQVSQPLPVR.[V]		1	21	3	A0A2R8RTZ6	A0A2R8RTZ6 [53-66]		0	1589.9	1.16342e+08	2	0.28	34.9929	51
[K].EQLLQSNPVLEAFGNAK.[T]		1	3	2	Q7T158	Q7T158 [56-72]		0	1857.97	6.50222e+06	2	-2.23	50.058	62
[K].EIVSIMEPVGEDLK.[S]		1	2	1	A0A0R4IAE0	A0A0R4IAE0 [871-884]		0	1558.8	442843	2	0.15	46.3953	34
[R].ETENDDLTNVIQK.[M]		1	2	1	Q6NYN3	Q6NYN3 [552-564]		0	1518.73	2.58331e+06	2	-0.41	30.7736	59
[K].EIVVYAPLTNK.[Q]		1	4	1	B7ZD98	B7ZD98 [475-485]		0	1246.7	559052	2	-0.21	38.6734	35
[R].FTALLSSQVIPVCVSEAK.[E]	1xCarbamidomethyl [C13]	1	2	1	F1QP23	F1QP23 [506-523]		0	1949.04		2	0.29	49.6266	34
[K].VETYNNSGIGTNSK.[E]		1	1	1	F6P0E6	F6P0E6 [890-903]		0	1483.7		2	4.03	16.8009	43
[R].EVVMLGYGSLIAK.[HY]		5	21	1	A0A2R8QNH7; F1R2S5; A3KMS4; F1QV15; Q1LWN2	A0A2R8QNH7 [418-430]; F1R2S5 [438-450]; A3KMS4 [433-445]; F1QV15 [438-450]; Q1LWN2 [433-445]		0	1379.76	30144036	2	-0.62	48.3762	41
[R].FLQMCNDDPDFNPK.[I]	1xCarbamidomethyl [C5]	1	4	1	F1Q5B8	F1Q5B8 [795-808]		0	1740.74	1.08977e+06	2	-0.27	38.6204	51
[R].VCMEYDIIQR.[D]	1xCarbamidomethyl [C2]	1	2	1	Q6PGU7	Q6PGU7 [335-344]		0	1326.62	666159	2	0.11	37.6747	39
[K].VEDMAELTCLNEASVLHNLR.[E]	1xCarbamidomethyl [C9]; 1xOxidation [M4]	1	9	1	F8W3L6	F8W3L6 [84-103]		0	2330.11	4557607	3	-0.85	44.7673	43
[K].VDALLSSSPK.[G]		1	3	1	A0A2R8PZN5	A0A2R8PZN5 [924-933]		0	1016.56	433060	2	3.47	24.9647	60
[K].VLEAITTATEGR.[G]		1	1	1	F1QQU4	F1QQU4 [282-293]		0	1260.68		2	-1.09	31.1524	42
[K].EQLMNLMTTLR.[N]	2xOxidation [M4; M7]	1	5	1	F8W3L6	F8W3L6 [659-669]		0	1381.68	520048	2	1.71	31.8766	51
[R].ETLEGEMSDLK.[L]		1	6	1	A0A2R8PVM7	A0A2R8PVM7 [814-824]		0	1251.58	344730	2	-0.29	36.0739	49
[R].FQSSAVMALQEASEAYLVGLFEDTNLCAIHAK.[R]	1xCarbamidomethyl [C27]	1	5	2	A8E503	A8E503 [85-116]		0	3513.7	2.43941e+06	3	1.21	52.1869	40
[R].FLVNEGYEHR.[L]		1	1	1	A2CEX6	A2CEX6 [938-947]		0	1263.61	471433	3	-0.89	24.5818	41
[K].EQADFAVEALAK.[A]		1	4	1	I3ISA3	I3ISA3 [428-439]		0	1291.65	3.356e+06	2	0.49	39.6022	79
[KR].FPIVAEAQR.[E]		4	10	3	A0A286Y9R5; Q4QRF0; F1R9Z1; F1QIH9	A0A286Y9R5 [88-96]; Q4QRF0 [87-95]; F1R9Z1 [88-96]; F1QIH9 [88-96]		0	1030.57	2.4309e+08	2	1.1	31.1992	35
[K].VHQLTTQSLTPGVQK.[Q]		2	6	1	A0A2R8Q548; A0A0A0MPH2	A0A2R8Q548 [517-531]; A0A0A0MPH2 [515-529]		0	1636.9	3.68825e+06	3	1.8	23.391	45
[K].FNNLFAGGNFAEAAK.[V]		1	6	1	F1R966	F1R966 [368-382]		0	1570.76	553039	2	0.59	45.0011	41
[K].VKDVCEDLIR.[Y]	1xCarbamidomethyl [C5]	1	1	1	F1QQA2	F1QQA2 [966-975]		1	1246.65	492460	3	-0.73	25.3894	35
[K].EQCPLEAGLHSSSK.[V]	1xCarbamidomethyl [C3]	2	7	1	A0A2R8Q0D6; A0A2R8Q3W8	A0A2R8Q0D6 [1490-1503]; A0A2R8Q3W8 [1488-1501]		0	1542.72		3	4.81	21.529	22
[K].ELANQVNEEAK.[R]		1	1	1	A5A4L9	A5A4L9 [481-491]		0	1244.61	4675561	2	0.31	15.2088	50
[R].ETVSAESDQMCLSK.[S]	1xCarbamidomethyl [C11]	1	2	1	Q6P3J5	Q6P3J5 [581-594]		0	1584.69	1.90329e+06	2	2.57	24.346	57
[R].FPIVAEVQR.[E]		1	2	2	F1QYE3	F1QYE3 [87-95]		0	1058.6	72249264	2	0.56	35.8734	44
[R].FNHPAEVQSGK.[R]		1	3	1	A0A2R8QTR7	A0A2R8QTR7 [761-771]		0	1213.6	1.28667e+06	3	0.68	10.9508	31
[R].EVAMLGYGSLIAR.[H]		1	5	1	A0A2R8QN47	A0A2R8QN47 [426-438]		0	1379.74	14275204	2	-0.26	47.7289	45
[R].EVAMLGYGSLIAR.[H]	1xOxidation [M4]	1	5	1	A0A2R8QN47	A0A2R8QN47 [426-438]		0	1395.73	7.94672e+06	2	-0.55	42.066	77
[K].VLAEEDYFK.[E]		1	3	1	A0A0R4IAE0	A0A0R4IAE0 [636-644]		0	1113.55	1.23112e+06	2	-1.17	34.6272	38
[K].VEDMAELTCLNEASVLHNLK.[ED]	1xCarbamidomethyl [C9]	2	7	1	F1QC64; I3ISA3	F1QC64 [81-100]; I3ISA3 [90-109]		0	2286.11	2.06501e+06	3	-0.99	48.8483	69
[K].EVCFACVDGK.[E]	2xCarbamidomethyl [C3; C6]	2	7	1	F1R966; E9QBV1	F1R966 [1255-1264]; E9QBV1 [1255-1264]		0	1184.51	2.99571e+06	2	0.96	29.1102	33
[R].FLAVGLVDNTVR.[I]		1	1	1	Q1LVE8	Q1LVE8 [604-615]		0	1303.74	688085	2	-1.87	45.4179	55
[K].VKPLLQVSR.[Q]		1	3	1	F1QC64	F1QC64 [837-845]		0	1039.66	1.76557e+06	3	0.23	22.985	25
[R].EVESVLQQLEER.[N]		1	2	3	F8W3L6	F8W3L6 [1400-1411]		0	1458.74	104204366	2	-1.85	46.4237	72
[R].EQGNIEEAVQLYR.[K]		2	13	1	A0A0R4IP04; A0A0R4IVJ0	A0A0R4IP04 [329-341]; A0A0R4IVJ0 [395-407]		0	1548.77	290436	2	1.37	39.7148	49
[R].EQDIIALQAR.[M]		1	1	1	B8A4D7	B8A4D7 [611-620]		0	1156.63	1.22841e+06	2	-0.37	33.1279	33
[R].VFSGVVSTGLK.[V]		1	2	1	Q6P3J5	Q6P3J5 [416-426]		0	1093.63	8634669	2	0.21	33.2	76
[R].EPVYVDVHILER.[T]		1	21	3	A0A2R8RTZ6	A0A2R8RTZ6 [287-298]		0	1468.78	2.16576e+07	2	0.09	41.3636	51
[K].EVIAESLNNTSIK.[N]		1	1	1	F1Q5P6	F1Q5P6 [681-693]		0	1417.75	773230	2	0.46	31.6724	66
[K].ETIFELEDEVEQHR.[A]		2	4	1	Q2KN93; E7FG55	Q2KN93 [679-692]; E7FG55 [685-698]		0	1773.83	1.48347e+06	3	-1.7	46.1443	60
[K].VFSFGLPADSAK.[S]		1	3	1	X1WCS8	X1WCS8 [1420-1431]		0	1238.64	419596	2	-0.13	44.6313	37
[R].FGLEGCESLIPALK.[T]	1xCarbamidomethyl [C6]	2	5	1	F1Q5B8; E7EZ05	F1Q5B8 [275-288]; E7EZ05 [279-292]		0	1533.8		2	-1.43	50.0331	91
[R].ENEFTFEDNAIR.[G]		1	3	1	F1RBT2	F1RBT2 [828-839]		0	1484.67	284599	2	0.98	39.5131	41
[K].VLDADNEGR.[M]		1	2	1	F1QBD7	F1QBD7 [864-872]		0	988.469	1.99666e+06	2	-0.31	11.9811	48
[R].VLASLEEPSHAK.[D]		1	5	1	F1R759	F1R759 [354-365]		0	1280.68	2639557	3	-0.36	19.9531	33
[K].EVLPHVGVSDFCETK.[K]	1xCarbamidomethyl [C12]	1	4	1	A0A0R4IXL0	A0A0R4IXL0 [346-360]		0	1716.83	553610	3	2.03	35.9002	28
[R].VDVLVWEPVSK.[R]		2	9	1	Q5TYX2; A0AUR4	Q5TYX2 [595-605]; A0AUR4 [328-338]		0	1270.7	6049423	2	-1.45	46.8145	61
[K].EVLLQVEDERR.[N]		1	5	2	F8W3L6	F8W3L6 [1853-1863]		1	1385.74	52876660	3	0.33	27.7818	29
[R].VEDIEDGQQLIR.[S]		1	4	1	A0A0R4IQI9	A0A0R4IQI9 [1639-1650]		0	1414.72	608585	2	-1.32	33.2155	50
[R].VGEMTSQLAEEEEK.[A]		1	3	1	I3ISA3	I3ISA3 [1021-1034]		0	1579.72	4.27744e+06	2	-1.91	26.5045	55
[K].EVLLQVEDER.[R]		1	5	1	F8W3L6	F8W3L6 [1853-1862]		0	1229.64	35889100	2	0.34	33.5643	62
[K].ETQQNFTELCR.[H]	1xCarbamidomethyl [C10]	1	3	1	E7F9T0	E7F9T0 [26-36]		0	1425.64		2	0.8	27.4526	55
[K].FGTDGDVTLIENSK.[L]		1	1	1	E7F9L8	E7F9L8 [282-295]		0	1495.73	378205	2	0.64	36.261	71
[K].ENVNATENCISAVAK.[V]	1xCarbamidomethyl [C9]	1	2	1	B8JHR9	B8JHR9 [960-974]		0	1619.77	958520	2	1.57	27.8409	60
[R].EPAAAPATGNK.[N]		1	4	1	F1Q5B8	F1Q5B8 [985-995]		0	1026.52	11087647	2	-0.28	9.2594	26
[K].VESSQSLVNELMAK.[F]		1	4	1	A0A2R8QE00	A0A2R8QE00 [1619-1632]		0	1534.78	412857	2	-2.39	45.6983	62
[R].FITDNTVEER.[I]		1	3	1	B8A552	B8A552 [590-599]		0	1223.59	4.92431e+06	2	0.1	24.8211	55
[K].ETSYEEALAK.[Q]		2	12	1	A0A286YB68; B8A4D7	A0A286YB68 [35-44]; B8A4D7 [35-44]		0	1140.54	1.37662e+06	2	1.29	24.1577	41
[K].EPAQYYTLFGR.[S]		1	3	1	F1QP23	F1QP23 [1671-1681]		0	1344.66	970786	2	-0.75	43.8643	26
[K].EVLGGAGENTLSCSFIK.[K]	1xCarbamidomethyl [C13]	1	4	1	A0A2R8QE00	A0A2R8QE00 [1383-1399]		0	1781.87	584848	2	0.41	42.8752	42
[R].VDVEQINQR.[A]		1	5	1	A1L1W1	A1L1W1 [1485-1493]		0	1100.57	1774394	2	0.15	20.2083	63
[K].ELTDAISHVDR.[Q]		1	3	2	Q6NXA4	Q6NXA4 [300-310]		0	1255.63	1.53172e+06	3	2.47	26.5156	31
[K].EQLMNLMTTLR.[N]	1xOxidation [M]	1	5	2	F8W3L6	F8W3L6 [659-669]		0	1365.69	1.7781e+06	2	-0.29	40.0005	34
[R].ETCAQTLGVALR.[H]	1xCarbamidomethyl [C3]	1	2	1	F1Q603	F1Q603 [374-385]		0	1318.68	546781	2	-1.46	33.4357	70
[R].FIGPTPDVVR.[K]		1	3	1	A0A0R4IFJ4	A0A0R4IFJ4 [140-149]		0	1100.61	3647764	2	0.26	33.8186	53
[R].FDGSSSQVDNSATTTR.[G]		1	2	1	A0A2R8QG07	A0A2R8QG07 [227-242]		0	1672.74	272244	2	-0.59	15.6211	60
[R].ESQYEEVEETSNR.[K]		1	1	1	A5A4L9	A5A4L9 [1002-1014]		0	1599.68	1.91818e+06	2	0.63	19.9116	46
[R].VANNADVAEEVLSK.[E]		1	1	1	E7F3N4	E7F3N4 [1969-1982]		0	1458.74	1.26225e+06	2	-1.18	35.2755	33
[K].ELEAAIDQANK.[N]		1	3	1	F1QC64	F1QC64 [1624-1634]		0	1201.61	5981446	2	1.1	22.685	53
[R].ELEAMTDLK.[N]		1	3	2	F8W3L6	F8W3L6 [1491-1499]		0	1049.52	42232072	2	0.14	32.2408	54
[K].FDFSPSWVPSR.[S]		1	1	1	A0A0R4ID77	A0A0R4ID77 [168-178]		0	1324.63	748457	2	-4.56	47.7082	51
[R].FDDSPSYVK.[T]		1	2	1	B8A552	B8A552 [151-159]		0	1057.48	3.56428e+06	2	0.14	22.2835	39
[K].FVEIHFNEK.[N]		1	10	1	Q6B334	Q6B334 [209-217]		0	1162.59	1.27297e+06	3	-0.31	31.6949	33
[R].ELDDVLVDQGHLR.[Q]		1	2	4	F8W3L6	F8W3L6 [1428-1440]		0	1508.77	1.09088e+08	2	0.87	36.7522	55
[R].ELEAMTDLKNELER.[V]		1	3	1	F8W3L6	F8W3L6 [1491-1504]		1	1690.83	16977046	3	-0.03	43.7079	50
[R].ELEDATESASAMNR.[E]		1	5	3	F8W3L6	F8W3L6 [1906-1919]		0	1523.66	4.29204e+07	2	-2.64	21.33	72
[R].ELEDATESASAMNR.[E]	1xOxidation [M12]	1	5	2	F8W3L6	F8W3L6 [1906-1919]		0	1539.66	7.73449e+06	2	-2.16	15.6752	73
[-K].ESAQEAVITR.[D]		1	2	1	Q1LVY2	Q1LVY2 [1-10]		0	1103.57	384580	2	-1.65	18.272	40
[K].VIGFTTEEIQTVYK.[I]		1	1	1	E7F9L8	E7F9L8 [256-269]		0	1627.86	584871	2	-0.48	45.4959	71
[K].EIELTAALPSQR.[S]		2	14	1	F1QV15; Q1LWN2	F1QV15 [1308-1319]; Q1LWN2 [1300-1311]		0	1327.72	1582915	2	-0.92	39.1209	67
[K].FCNVDDDELR.[E]	1xCarbamidomethyl [C2]	1	2	1	Q5TYZ5	Q5TYZ5 [263-272]		0	1282.54		2	0.44	26.2623	66
[R].ESSLLLLDK.[G]		1	2	1	Q5RGI2	Q5RGI2 [900-908]		0	1017.58	971719	2	-0.14	40.8719	47
[K].FVDFDEVR.[MQ]		1	5	1	T1SXK0	T1SXK0 [91-98]		0	1026.49	458909	2	0.21	36.7162	54
[R].EYQTQLIQR.[V]		1	2	1	Q2LEK1	Q2LEK1 [602-610]		0	1178.62	171940	2	0.39	24.5874	38
[R].ELEAMTDLKNELER.[V]	1xOxidation [M5]	1	3	1	F8W3L6	F8W3L6 [1491-1504]		1	1706.83	1.68329e+06	3	0.45	32.6118	36
[K].VFAPAGVSPTVMNLYR.[G]		3	12	2	A0A2R8QNH7; F1R2S5; A3KMS4	A0A2R8QNH7 [104-119]; F1R2S5 [124-139]; A3KMS4 [119-134]		0	1721.9	63417296	2	0.22	48.0346	63
[K].FDLNKPVR.[V]		1	3	1	A0A2R8RKP9	A0A2R8RKP9 [1145-1152]		0	988.557	621697	2	2.45	21.909	43
[R].ESFDGGDFDTR.[L]		1	7	1	A0A2R8RUM2	A0A2R8RUM2 [450-460]		0	1245.5	455983	2	0.92	28.5378	26
[K].VFAPAGVSPSVLNLYR.[G]		1	3	2	A0A2R8Q549	A0A2R8Q549 [119-134]		0	1689.93	6.44111e+06	2	-1.93	49.6919	88
[K].ELANQVNEEAKR.[R]		1	1	1	A5A4L9	A5A4L9 [481-492]		1	1400.71	746661	3	0.55	13.8049	27
[K].FVMSYVAAVCGK.[G]	1xCarbamidomethyl [C10]	1	3	1	Q7T158	Q7T158 [36-47]		0	1331.65	1.21765e+06	2	-1.58	42.7401	82
[K].FEYANGVVGK.[VA]		7	26	1	A0A2R8QNH7; F1R2S5; A3KMS4; A0A2R8Q549; A0A2R8QN47; F1QV15; Q1LWN2	A0A2R8QNH7 [94-103]; F1R2S5 [114-123]; A3KMS4 [109-118]; A0A2R8Q549 [109-118]; A0A2R8QN47 [102-111]; F1QV15 [114-123]; Q1LWN2 [109-118]		0	1083.55	169641040	2	0.21	27.1972	64
[K].FEAIWAQFK.[N]		2	10	1	A0A2R8QNH7; A3KMS4	A0A2R8QNH7 [333-341]; A3KMS4 [348-356]		0	1139.59	4776690	2	-0.2	49.5891	46
[R].FDVLCVVR.[D]	1xCarbamidomethyl [C5]	1	3	1	A0A0R4IF65	A0A0R4IF65 [645-652]		0	1007.53	1.0982e+06	2	-0.28	45.5371	45
[K].ESQTQDNITVR.[W]		1	2	1	Q7ZVZ4	Q7ZVZ4 [301-311]		0	1290.63	1.35466e+06	2	-0.16	16.3086	75
[K].VFAPAGVSPTVMNLHR.[G]		3	11	5	A0A2R8QN47; F1QV15; Q1LWN2	A0A2R8QN47 [112-127]; F1QV15 [124-139]; Q1LWN2 [119-134]		0	1695.9	2.22788e+08	3	-0.31	38.6592	55
[R].FDSSGPVLQTSSSR.[N]		1	1	1	F1R1I5	F1R1I5 [295-308]		0	1467.71	2738707	2	-2.81	25.1089	99
[K].ESEITDEDIDGILER.[G]		1	3	1	B8A552	B8A552 [649-663]		0	1733.81	543937	2	-1.92	45.6579	63
[K].VLLADVVSK.[I]		1	3	1	Q7T158	Q7T158 [929-937]		0	943.582	44076868	2	0.07	35.831	65
[K].VEPAPVKPVEVPIVVAK.[V]		1	7	1	A0A286YB68	A0A286YB68 [167-183]		0	1771.07	1.13038e+06	3	0.11	37.7449	36
[K].VENELVEMER.[K]		1	3	1	I3ISA3	I3ISA3 [884-893]		0	1247.59	6.64755e+06	2	-1.82	31.6343	75
[K].ELDAATEEEER.[Q]		1	5	1	A1L1W1	A1L1W1 [835-845]		0	1291.56	579848	2	0.5	16.9017	46
[K].FDQMLAEEK.[ST]		3	9	1	F1QC64; F8W3L6; I3ISA3	F1QC64 [1449-1457]; F8W3L6 [1453-1461]; I3ISA3 [1466-1474]		0	1110.51	22014798	2	1.44	26.2595	43
[R].ELDALDSNDELTPLGR.[I]		1	1	1	B0S6Z1	B0S6Z1 [844-859]		0	1757.86	224683	2	0.18	44.1872	47
[R].ELDDATEASEGLSR.[E]		1	3	1	I3ISA3	I3ISA3 [1919-1932]		0	1492.68	3.73066e+06	2	3.21	25.6109	85
[R].VGITPDVQSIIGR.[F]		1	2	1	F1QC84	F1QC84 [145-157]		0	1354.77	753219	2	-1.2	45.8759	49
[K].VFAPAGVSPTVMNLHR.[G]	1xOxidation [M12]	3	11	2	A0A2R8QN47; F1QV15; Q1LWN2	A0A2R8QN47 [112-127]; F1QV15 [124-139]; Q1LWN2 [119-134]		0	1711.89	54591168	3	-0.16	32.4286	69
[K].VEYQCDGFLEK.[N]	1xCarbamidomethyl [C5]	4	13	2	Q1LXI2; A0A286YAD0; F8W4A0; E7FB39	Q1LXI2 [579-589]; A0A286YAD0 [557-567]; F8W4A0 [573-583]; E7FB39 [557-567]		0	1387.62	1.309e+07	2	-1.26	32.7064	44
[K].FDQMLAEEK.[ST]	1xOxidation [M4]	3	9	1	F1QC64; F8W3L6; I3ISA3	F1QC64 [1449-1457]; F8W3L6 [1453-1461]; I3ISA3 [1466-1474]		0	1126.51	3.69047e+06	2	-0.35	19.7415	49
[K].VFAPAGVSPTVMNLYR.[G]	1xOxidation [M12]	3	12	2	A0A2R8QNH7; F1R2S5; A3KMS4	A0A2R8QNH7 [104-119]; F1R2S5 [124-139]; A3KMS4 [119-134]		0	1737.9	9935683	2	-0.72	42.7719	38
[K].VEDMAELTCLNEASVLHNLK.[ED]	1xCarbamidomethyl [C9]; 1xOxidation [M4]	2	7	1	F1QC64; I3ISA3	F1QC64 [81-100]; I3ISA3 [90-109]		0	2302.11	472468	3	-1.18	44.1688	30
[K].VHLSAMTENTYLMK.[L]	2xOxidation [M6; M13]	1	5	1	F1R2S5	F1R2S5 [63-76]		0	1669.79	2.7925e+06	3	0.32	24.4558	34
[K].VFDAIMNFK.[K]		1	11	1	Q6P3J5	Q6P3J5 [300-308]		0	1084.55	2.42662e+06	2	0.14	46.6548	44
[R].VLENQLIDSSQK.[Q]		1	1	1	F1Q4S6	F1Q4S6 [988-999]		0	1373.73	301733	2	2.23	28.5392	53
[R].VIELTQELAK.[M]		2	3	1	A0A0R4IWM4; Q7ZUL0	A0A0R4IWM4 [159-168]; Q7ZUL0 [159-168]		0	1143.66	1.40846e+06	2	-0.15	36.7453	49
[K].ESSQLLMDAK.[I]	1xOxidation [M7]	1	1	1	E7FB39	E7FB39 [1781-1790]		0	1137.55		2	-0.35	20.7726	63
[K].VANVELYYK.[AS]		1	7	1	F1R966	F1R966 [1398-1406]		0	1098.58	2238984	2	0.06	31.3598	53
[R].EQLTTLIQTLR.[N]		1	3	1	A0A0R4IAE0	A0A0R4IAE0 [1357-1367]		0	1315.76	344173	2	-0.84	49.5033	38
[R].ELPSQAEPVQK.[C]		1	3	2	A7MBW8	A7MBW8 [43-53]		0	1225.64	7.48871e+06	2	0.27	18.0299	44
[R].VLEEVAELHR.[A]		1	2	1	A0A286Y884	A0A286Y884 [625-634]		0	1194.65	1775605	3	1.07	27.8296	63
[R].VAQLLSIHNAGDK.[T]		1	2	1	E7FG55	E7FG55 [587-599]		0	1365.75	1170957	2	1.59	26.649	44
[K].FTTLDVQK.[N]		1	4	1	F1QEP5	F1QEP5 [539-546]		0	951.515	2.0438e+06	2	-0.38	25.424	40
[K].FAEFDQIMK.[S]		1	10	1	Q6B334	Q6B334 [762-770]		0	1128.54	999858	2	-2.32	42.7832	48
[K].VAVSVEAEEK.[D]		1	1	1	E7F3N4	E7F3N4 [1676-1685]		0	1060.55	767705	2	0.2	18.5602	41
[K].FTQLDLQDVEVR.[E]		1	5	1	Q8JGS5	Q8JGS5 [389-400]		0	1462.75	243561	2	-6.62	43.7582	49
[K].VFGQEMAFGR.[I]		1	3	1	A0A2R8Q549	A0A2R8Q549 [733-742]		0	1141.55	5.84072e+06	2	-2.41	37.7923	41
[K].FGAILAQGVLDAGGR.[N]		1	4	1	F1QY43	F1QY43 [724-738]		0	1444.79	87722.7	2	-1.85	47.0011	32
[K].ELPISNERPECLSEK.[Y]	1xCarbamidomethyl [C11]	1	2	1	E7FDR0	E7FDR0 [35-49]		0	1800.88	991836	3	1.31	27.9876	7
[R].VGGEDAEIR.[F]		1	1	1	B0S6Z1	B0S6Z1 [936-944]		0	945.464	1138688	2	0.01	14.282	42
[K].VHLSAMTENTYLMK.[L]	1xOxidation [M]	1	5	2	F1R2S5	F1R2S5 [63-76]		0	1653.8	1.07098e+07	3	-0.17	30.4678	42
[R].FALFDTHSQASK.[K]		1	4	1	A0A2R8QMP4	A0A2R8QMP4 [41-52]		0	1351.66	530943	3	0.23	33.7309	35
[K].VLFTGLTDESGER.[V]		1	2	1	A0A140LGY8	A0A140LGY8 [1705-1717]		0	1423.71	516459	2	1.46	39.8064	73
[K].EIGLLSDEVELYGR.[T]		1	3	1	Q6DI12	Q6DI12 [336-349]		0	1592.82	1.03105e+06	2	1.27	49.5573	83
[K].ELEQIFCQFDSK.[L]	1xCarbamidomethyl [C7]	2	5	1	F1Q5B8; E7EZ05	F1Q5B8 [322-333]; E7EZ05 [326-337]		0	1543.71	1.68618e+06	2	-0.92	48.5684	43
[R].ELEQSQAECSR.[L]	1xCarbamidomethyl [C9]	1	2	1	F1R1I5	F1R1I5 [656-666]		0	1336.58	4381589	2	-0.56	11.0004	56
[R].EYTQIVEQLR.[N]		1	5	1	A0A2R8QJ78	A0A2R8QJ78 [456-465]		0	1278.67	2138339	2	0.79	37.2435	50
[K].FATGGQGEDSGK.[V]		1	1	1	A2CEX6	A2CEX6 [28-39]		0	1153.51	919503	2	1.17	10.2715	38
[R].ELETLTDMKEELDR.[T]		1	3	1	F1QC64	F1QC64 [1487-1500]		1	1721.83	1021047	3	-0.96	41.3166	42
[K].VHLSAMTENTYLMK.[L]		1	5	1	F1R2S5	F1R2S5 [63-76]		0	1637.8	23686102	3	0.12	35.0829	36
[R].EIEVLSEQYSQK.[C]		2	9	4	A0A2R8QH44; A0A0R4IE40	A0A2R8QH44 [561-572]; A0A0R4IE40 [845-856]		0	1452.72	691061	2	-0.71	32.3749	33
[R].EYTTEIQQLK.[T]		1	8	1	A0A286YB68	A0A286YB68 [600-609]		0	1252.64	783844	2	-0.93	29.8106	62
[K].ESSQLLMDAK.[I]		1	1	1	E7FB39	E7FB39 [1781-1790]		0	1121.55	10139412	2	-0.1	26.4441	56
[R].ELSEQIGAIESHSVVELEK.[L]		2	2	1	F8W4A0; E7FB39	F8W4A0 [952-970]; E7FB39 [936-954]		0	2097.07	3.08396e+06	3	-1.57	44.5384	45
[K].ELSDMQEEAGR.[L]		1	2	1	A0A2R8QG07	A0A2R8QG07 [692-702]		0	1264.55	308328	2	0.2	19.4724	48
[R].FTELAGAELQNK.[S]		1	1	1	F1QUQ0	F1QUQ0 [391-402]		0	1320.68	743576	2	-3.54	30.6951	42
[R].ELFAETIDAFR.[I]		1	4	3	F8W3L6	F8W3L6 [325-335]		0	1311.66	4.4215e+07	2	0.05	49.9222	62
[R].VEGFVDKNNDLLYR.[D]		1	2	1	Q7T158	Q7T158 [439-452]		1	1681.85	2252194	3	-0.84	34.4644	59
[K].EIGGLTQVNK.[N]		2	4	1	A0A0R4IKJ3; A0A2R8QFG7	A0A0R4IKJ3 [1031-1040]; A0A2R8QFG7 [940-949]		0	1058.58	1.4329e+06	2	-0.82	22.9878	40
[K].VEPVVAESVVK.[A]		1	7	1	A0A286YB68	A0A286YB68 [184-194]		0	1155.66	1.64881e+06	2	-0.68	29.6964	48
[R].FFEDLILNQAAK.[A]		1	1	1	E7EXJ5	E7EXJ5 [884-895]		0	1408.75		2	-0.93	49.5254	67
[R].FTTNANHVTFNNSGSR.[V]		1	4	1	A0A0R4J7S6	A0A0R4J7S6 [93-108]		0	1766.82	369704	3	-1.11	20.2181	20
[K].FTNAVVLQQHIR.[M-]		1	9	1	F1QDF2	F1QDF2 [632-643]		0	1425.8	1.11981e+06	3	-0.38	29.2301	53
[K].KIEEEVQQK.[W]		1	1	1	E7F9F1	E7F9F1 [15-23]		1	1130.61	2.16914e+06	2	0.95	9.5742	43
[R].KPLIVFTPK.[S]		1	4	2	F1Q5B8	F1Q5B8 [848-856]		0	1042.67	2.90565e+06	2	-0.46	31.2724	12
[R].DAGSAPNLGDR.[V]		1	2	1	B3DKJ9	B3DKJ9 [915-925]		0	1072.5	3.82927e+06	2	0.66	16.5617	37
[K].ESVYDELR.[Q]		1	3	1	B8A552	B8A552 [949-956]		0	1010.48	3001549	2	1.52	31.1136	49
[R].KNTAGSDLCDFK.[A]	1xCarbamidomethyl [C9]	1	4	1	A0A0R4IHR6	A0A0R4IHR6 [1261-1272]		1	1355.63	480139	3	-1.43	20.2464	44
[K].KQQQLSALK.[V]		1	3	1	I3ISA3	I3ISA3 [822-830]		1	1043.62	1.13495e+06	2	-0.23	12.6036	41
[K].NYPDPGLIVQSYGADALR.[L]		1	2	1	Q6PGU7	Q6PGU7 [607-624]		0	1948.98		2	-2.1	49.7336	25
[K].ETSEGMEFR.[E]		1	4	1	A0A2R8QE00	A0A2R8QE00 [706-714]		0	1085.46	919143	2	-0.08	22.536	45
[R].VSVSSPYVAVSLPQAVTSQSGGPISK.[Q]		1	2	1	F1R711	F1R711 [168-193]		0	2545.35	508643	3	0.41	46.659	29
[K].ETLGAVCESYSSIK.[G]	1xCarbamidomethyl [C7]	1	1	1	Q8JHI1	Q8JHI1 [579-592]		0	1543.73	380453	2	-2.27	33.5036	32
[R].ESQYEEVEETSNRK.[R]		1	1	1	A5A4L9	A5A4L9 [1002-1015]		1	1727.77	563331	3	1.46	16.7232	21
[R].VGEMTSQLAEEEEK.[A]	1xOxidation [M4]	1	3	1	I3ISA3	I3ISA3 [1021-1034]		0	1595.71	367167	2	-0.08	19.505	23
[R].DAAFEALGTAMK.[V]		1	3	1	A0A0R4IQI9	A0A0R4IQI9 [457-468]		0	1224.59	547882	2	-1.56	42.3785	24
[K].FLEQEVCR.[L]	1xCarbamidomethyl [C7]	1	3	1	Q7ZW07	Q7ZW07 [1270-1277]		0	1080.51	1.11235e+06	2	-2.42	24.7497	38
[R].ISTQQAEALQDQR.[V]		1	3	1	A2RV18	A2RV18 [373-385]		0	1487.74		2	-1.68	21.8519	40
[R].NVVAECLGK.[L]	1xCarbamidomethyl [C6]	1	2	1	Q5TYZ5	Q5TYZ5 [949-957]		0	989.508	951740	2	1.57	22.526	41
[R].VETYLNENLR.[K]		1	4	1	Q1LVV8	Q1LVV8 [828-837]		0	1250.64	1.08745e+06	2	-0.13	30.9283	38
[R].SLPEEYEVR.[S]		1	3	1	A0A0R4IAE0	A0A0R4IAE0 [990-998]		0	1121.55	1.01091e+06	2	0.83	27.6239	31
[R].EYQELMNVK.[L]	1xOxidation [M6]	1	10	1	F1QV31	F1QV31 [439-447]		0	1169.55	1.43053e+06	2	0.84	21.3173	36
[K].MEQLDEDSSLK.[K]		1	4	1	A0A0E4AYA7	A0A0E4AYA7 [735-745]		0	1294.58	416323	2	-0.05	24.5156	45
[R].HPGAESVVVR.[N]		1	4	1	Q9I9E6	Q9I9E6 [770-779]		0	1050.57	1.14261e+06	2	0.65	13.6273	47
[K].MFLEDENIMK.[V]		1	4	1	A0A0R4IHR6	A0A0R4IHR6 [114-123]		0	1269.59	334651	2	2.6	43.0316	29
[K].VVTGQVQSR.[G]		1	4	1	F1QQQ3	F1QQQ3 [274-282]		0	973.543	1.37293e+06	2	-1.18	10.0806	34
[K].ATACQMLVCYAK.[E]	2xCarbamidomethyl [C4; C9]	1	2	1	B8JHR9	B8JHR9 [675-686]		0	1415.65	983915	2	3.11	37.2407	13
[R].MIMEGPHLLDNNFR.[G]		1	1	1	Q5TYP2	Q5TYP2 [30-43]		0	1686.81	530435	3	2.31	41.6768	12
[K].GTPLAASQK.[KS]		1	2	1	B8A4D7	B8A4D7 [347-355]		0	872.484	623840	2	0.09	10.4021	32
[K].VFDGSLNTTPPCTSNIR.[F]	1xCarbamidomethyl [C12]	2	5	2	A0A2R8Q548; A0A0A0MPH2	A0A2R8Q548 [239-255]; A0A0A0MPH2 [239-255]		0	1878.9	1.28988e+06	2	1.22	33.608	37
[R].NLTGDVCAVMR.[V]	1xCarbamidomethyl [C7]	1	2	1	F1Q9K1	F1Q9K1 [509-519]		0	1235.59	1.45524e+06	2	1.17	37.2463	44
[R].FASGPNTGVSK.[R]		1	1	1	E7FGT5	E7FGT5 [1637-1647]		0	1064.54	623309	2	-2.01	14.0273	66
[K].MQLEETMSK.[V]		1	7	1	A0A286YB68	A0A286YB68 [913-921]		0	1096.5	327461	2	-1.59	24.1605	28
[R].ASPSTSSPWVYR.[K]		2	3	1	A0A2R8Q548; A0A0A0MPH2	A0A2R8Q548 [197-208]; A0A0A0MPH2 [197-208]		0	1337.65	2720550	2	0.03	32.0653	23
[K].FASIPALR.[E]		1	4	2	F1R2S5	F1R2S5 [430-437]		0	874.515	197709008	2	-0.07	36.7813	48
[R].MQSVIELGR.[V]	1xOxidation [M1]	1	3	1	Q6PGU7	Q6PGU7 [825-833]		0	1048.55	332223	2	-0.56	28.8012	42
[K].ASKPLAPVATPDEYLISPITGEK.[I]		1	1	1	Q90X41	Q90X41 [384-406]		0	2397.29	321017	3	-0.1	45.5774	21
[R].TSVQTEDDQLIAGQSAR.[A]		1	2	1	Q9PVF8	Q9PVF8 [654-670]		0	1818.88		2	-1.18	27.5301	29
[K].MSQSIIVSGESGAGK.[T]	1xOxidation [M1]	1	10	1	Q6B334	Q6B334 [143-157]		0	1466.72		2	-0.27	21.3706	29
[K].MSSTEAESLHSASK.[L]		1	7	1	A0A2R8QDP7	A0A2R8QDP7 [218-231]		0	1464.66	399775	3	-0.53	12.7573	24
[R].TTGVITPK.[A]		1	3	1	A0A0R4IAE0	A0A0R4IAE0 [924-931]		0	816.483	2.49211e+06	2	-1.51	14.3559	46
[K].ANIDLKPLLSSLNVNK.[A]		1	2	1	E7FDR0	E7FDR0 [389-404]		0	1739.01		3	-0.47	49.3544	19
[R].FFATVGGSANDTNVEEK.[V]		1	3	1	A0A286YAD0	A0A286YAD0 [179-195]		0	1785.83	391746	2	0.02	31.4537	17
[R].HEGNIFPNPEATFVK.[E]		1	1	1	A5A4L9	A5A4L9 [583-597]		0	1699.84	2.01591e+06	3	-6.14	40.1201	9
[K].SNFDQMLPGTHFQR.[V]		1	4	1	F1Q5B8	F1Q5B8 [866-879]		0	1677.78	977969	3	-0.77	37.6733	19
[K].SNDGDFTFSSSQR.[K]		1	3	1	X1WCS8	X1WCS8 [1032-1044]		0	1447.61		2	2.88	27.8381	46
[R].ANLQLANR.[R]		1	1	1	F1R1I5	F1R1I5 [1170-1177]		0	899.506	6168516	2	1	18.5674	43
[K].ANIVNLMLTSPEQIQK.[Q]		1	1	1	Q7SZC2	Q7SZC2 [94-109]		0	1798.97		2	-0.11	49.9031	30
[K].AQEHVAPSTPASAR.[Q]		1	1	1	E7FGD8	E7FGD8 [1356-1369]		0	1421.71	917600	3	-0.6	11.0999	15
[R].NDEESAPWTR.[D]		1	1	1	E7EZF3	E7EZF3 [581-590]		0	1204.52	343716	2	0.78	25.1103	39
[K].MDPLNNLQVAVK.[N]		1	3	1	F6NK19	F6NK19 [797-808]		0	1341.72	701005	2	-2.16	42.8272	40
[R].CNGVLEGIR.[I]	1xCarbamidomethyl [C1]	3	68	3	F1QC64; F8W3L6; I3ISA3	F1QC64 [697-705]; F8W3L6 [701-709]; I3ISA3 [714-722]		0	1017.51	3.5633e+07	2	-0.08	43.1853	57
[K].GTGASGSFK.[LVI]		2	25	1	A0A2R8Q0U0; E7F225	A0A2R8Q0U0 [89-97]; E7F225 [90-98]		0	811.394	3.89526e+06	2	-2.94	9.9631	47
[-K].MASLVLEDGTTFK.[G]		1	4	1	Q5EI67	Q5EI67 [1-13]		0	1411.71	434001	2	-2.99	42.83	31
[R].IVEDEPNK.[I]		1	1	1	Q7SZC2	Q7SZC2 [76-83]		0	943.473	1.1014e+06	2	-0.49	10.229	42
[K].VVEEQTALLEASK.[S]		1	2	1	F1QWH7	F1QWH7 [1084-1096]		0	1416.76	275292	2	-3.75	31.1552	62
[K].SSENGVDTVIMGMPHR.[G]		1	3	1	F1Q5B8	F1Q5B8 [294-309]		0	1729.8	885367	3	-0.36	36.1799	48
[K].NSLSSDER.[R]		1	4	1	F8W3L6	F8W3L6 [1724-1731]		0	907.412	186655360	2	0.18	9.5142	61
[K].CASGCVCK.[G]	3xCarbamidomethyl [C1; C5; C7]	1	3	1	Q7ZSY6	Q7ZSY6 [43-50]		0	941.364	10586700	2	-0.01	8.7262	52
[R].KGEIEGGEVVEK.[R]		1	1	1	A2CEX6	A2CEX6 [622-633]		1	1273.66	886905	3	1.63	14.0953	46
[K].TSAFIGGSK.[M]		1	1	1	E7FCJ6	E7FCJ6 [412-420]		0	867.457	446975	2	4.32	18.3185	29
[R].SQQSQVYR.[S]		1	1	1	Q1RLV3	Q1RLV3 [101-108]		0	995.49	773875	2	4.15	10.0972	47
[K].LVIVNGDDQLSR.[Q]		1	1	1	A0A0R4IMS9	A0A0R4IMS9 [1017-1028]		0	1328.72	277317	2	0.36	32.2985	51
[K].FIATDFALK.[T]		1	1	1	B0S6B9	B0S6B9 [597-605]		0	1025.57	424251	2	-1.22	43.4681	42
[K].ALNEEAAK.[L]		2	6	1	A0A2R8Q548; A0A0A0MPH2	A0A2R8Q548 [551-558]; A0A0A0MPH2 [549-556]		0	845.436	13789706	2	0	9.7319	47
[K].VESVPQLVPK.[N]		2	9	1	Q5TYX2; A0AUR4	Q5TYX2 [637-646]; A0AUR4 [370-379]		0	1095.64	7.24643e+06	2	-0.48	32.7255	40
[K].AVVVFPTDENLK.[E]		1	4	1	Q1ECZ7	Q1ECZ7 [520-531]		0	1331.72	490399	2	-1.31	40.1874	28
[R].TTVEYLIK.[L]		1	7	1	F1QH12	F1QH12 [589-596]		0	966.551	947225	2	1.6	33.4746	43
[R].SQAEQFCQR.[L]	1xCarbamidomethyl [C7]	1	4	1	F1Q8Z1	F1Q8Z1 [381-389]		0	1153.51	365981	2	1.85	13.7456	38
[R].EVSVWATR.[A]		1	3	1	Q7ZW07	Q7ZW07 [561-568]		0	947.495		2	-0.85	29.1286	28
[K].GSQQEAEAEK.[L]		2	6	1	A0A2R8Q548; A0A0A0MPH2	A0A2R8Q548 [581-590]; A0A0A0MPH2 [579-588]		0	1076.49	4.33588e+06	2	0.51	8.6661	40
[K].IVVEFLQK.[N]		1	5	1	F1RCN0	F1RCN0 [392-399]		0	975.587	1.43427e+06	2	0.48	41.2478	44
[K].LVVEGTPADNIPFDNPDAR.[N]		1	4	1	Q5EI67	Q5EI67 [138-156]		0	2040	666164	3	-0.53	43.3698	31
[R].SLSDSSLTER.[A]		2	3	1	A0A2R8Q548; A0A0A0MPH2	A0A2R8Q548 [187-196]; A0A0A0MPH2 [187-196]		0	1094.53	10344161	2	0.44	20.9648	46
[KR].LVWVPSEK.[HL]		1	12	1	F8W3L6	F8W3L6 [32-39]		0	957.54	79989352	2	-0.07	35.1393	36
[K].EVVLAMYPK.[Y]		1	3	1	A0A0R4IF65	A0A0R4IF65 [253-261]		0	1049.57	919223	2	0.83	37.2562	42
[K].IYDFTIQR.[I]		1	2	1	Q7T158	Q7T158 [814-821]		0	1055.55	10639922	2	-0.67	36.956	51
[K].KCDVIVLSGR.[K]	1xCarbamidomethyl [C2]	1	2	1	F1R9Y8	F1R9Y8 [946-955]		1	1146.63	442151	3	-1.2	23.7788	35
[K].GTEFGQTCCMR.[A]	2xCarbamidomethyl [C8; C9]	1	2	1	F1QP23	F1QP23 [328-338]		0	1346.53	489728	2	1.1	21.7903	29
[R].LYELGPEPER.[K]		2	4	1	A0A0R4IKJ3; A0A2R8QFG7	A0A0R4IKJ3 [982-991]; A0A2R8QFG7 [891-900]		0	1202.61	1.01903e+06	2	0.28	30.652	57
[K].VFLENVIR.[D]		1	6	1	Q0D294	Q0D294 [61-68]		0	989.578	3.02119e+06	2	-0.04	42.5831	39
[R].NMENSVAITR.[I]	1xOxidation [M2]	1	4	1	F1Q5B8	F1Q5B8 [916-925]		0	1150.55	636628	2	-5.24	15.7282	32
[K].YEDEINKR.[SATN]		1	17	2	F1QV31	F1QV31 [245-252]		1	1066.52	146247420	2	1.3	10.7121	58
[K].ALYPSSVSQPFK.[G]		1	3	1	Q7T158	Q7T158 [895-906]		0	1323.69	11685773	2	0.32	36.2512	29
[R].ESNCYNPER.[V]	1xCarbamidomethyl [C4]	1	6	1	F1R966	F1R966 [750-758]		0	1168.47	1.11402e+06	2	0.66	11.7827	22
[K].VLVEGPLNNLR.[E]		1	3	1	Q7ZVZ4	Q7ZVZ4 [877-887]		0	1223.71	696696	2	-1.72	40.0508	21
[R].DTVYEEQINILK.[A]		1	3	1	A0A286YAD0	A0A286YAD0 [570-581]		0	1464.76	461398	2	0.12	43.5043	21
[R].VCNEILR.[D]	1xCarbamidomethyl [C2]	1	5	1	Q58EG5	Q58EG5 [184-190]		0	903.472	532857	2	-1.41	21.2073	51
[K].DVGDVLDAFKEPEEEKPAPEPEVVQK.[E]		1	5	1	A1L1W1	A1L1W1 [510-535]		1	2894.43	369171	4	-0.43	44.6468	15
[K].IESADNLDEK.[T]		1	6	1	Q7ZVH7	Q7ZVH7 [120-129]		0	1133.53	5242412	2	-0.25	15.4461	39
[R].QITAQQINK.[L]		1	2	1	Q7ZVZ4	Q7ZVZ4 [235-243]		0	1043.58	1.24083e+06	2	-0.22	14.5309	17
[R].KVHQLTTQSLTPGVQK.[Q]		2	6	1	A0A2R8Q548; A0A0A0MPH2	A0A2R8Q548 [516-531]; A0A0A0MPH2 [514-529]		1	1765	946301	3	-0.13	19.5587	15
[R].TAVNALPIK.[V]		1	3	1	A0A2R8QNH7	A0A2R8QNH7 [490-498]		0	926.567	16419468	2	0.26	29.0179	46
[K].VDKLETSESLR.[K]		1	6	1	F1R966	F1R966 [1610-1620]		1	1276.67	3578638	3	-0.45	17.8834	28
[R].DTFTDSAIGSSR.[L]		1	3	1	F1QA42	F1QA42 [156-167]		0	1256.58	399200	2	2.45	26.7814	40
[K].VISVDELEFR.[Q]		1	2	1	E7FDR0	E7FDR0 [934-943]		0	1206.64	1100402	2	-0.57	44.9501	46
[K].YTTVDETR.[L]		1	4	1	Q4V956	Q4V956 [78-85]		0	984.463	2.12711e+06	2	0.91	12.1312	33
[K].EMLEEEEESK.[K]	1xOxidation [M2]	1	2	1	F8W3L6	F8W3L6 [1350-1359]		0	1268.52	754349	2	0.94	12.8583	36
[R].LMQGDEICLR.[Y]	1xCarbamidomethyl [C8]	1	2	1	Q7ZVZ4	Q7ZVZ4 [336-345]		0	1234.59	591690	2	-0.21	33.4343	39
[K].DSPLGSGEVDYK.[N]		1	2	1	F1QDF2	F1QDF2 [756-767]		0	1266.58	664889	2	-1.7	27.5668	36
[K].QLSQELQAEK.[Q]		1	5	1	Q6TEN8	Q6TEN8 [407-416]		0	1173.61	340988	2	-3.11	20.2639	24
[R].TLSDYNIQK.[E]		1	14	1	A0A2R8RR55	A0A2R8RR55 [55-63]; [131-139]; [207-215]; [283-291]		0	1081.55	8.09982e+06	2	0.68	22.7204	40
[K].DSAATTDEER.[Q]		1	3	1	I1XUS8	I1XUS8 [980-989]		0	1094.46	4.05687e+06	2	-2.56	9.0344	52
[R].LGTGTDGQR.[V]		1	4	1	F1QEP5	F1QEP5 [151-159]		0	904.448	2.88331e+06	2	-0.13	9.3339	31
[K].TATNLQQLK.[E]		1	1	1	F1QJL4	F1QJL4 [817-825]		0	1016.57	1.14005e+06	2	0.17	19.6474	36
[R].QLSAEEQR.[R]		1	1	1	E7FE14	E7FE14 [925-932]		0	960.475	1898284	2	-0.73	10.1546	35
[R].TLVEDLFADR.[H]		1	1	1	B0S754	B0S754 [792-801]		0	1178.61		2	-0.65	49.7279	26
[K].VIVPNMEFR.[S]		1	1	1	Q7SZC2	Q7SZC2 [347-355]		0	1104.59	1.11075e+06	2	-0.39	40.7494	42
[R].TYGEPTTADGVSLDR.[G]		1	1	1	E7FFK0	E7FFK0 [469-483]		0	1581.74		2	0.36	28.8084	25
[R].QVSELAQDLANK.[L]		1	2	1	A0A2R8QJT0	A0A2R8QJT0 [154-165]		0	1315.69	733819	2	0.19	31.5192	25
[R].ICTQGQEER.[N]	1xCarbamidomethyl [C2]	1	4	1	Q6B334	Q6B334 [235-243]		0	1120.51	3.66609e+06	2	-1.17	9.3084	50
[K].ENVIQEQR.[G]		1	4	1	A0A286Y967	A0A286Y967 [565-572]		0	1015.52	832742	2	-0.89	14.3872	33
[K].LCALVAEK.[S]	1xCarbamidomethyl [C2]	1	2	1	F1QJL4	F1QJL4 [268-275]		0	903.497	837599	2	0.54	23.7141	41
[RK].IIEAFLAK.[V]		1	4	1	F1QEP5	F1QEP5 [881-888]		0	904.55	1.02834e+06	2	0.32	38.8461	50
[R].GDINVCIVGDPSTSK.[S]	1xCarbamidomethyl [C6]	1	4	1	A0A0E4AYA7	A0A0E4AYA7 [382-396]		0	1561.75		2	0.52	34.0559	32
[K].SEEQLQEFQR.[Q]		1	1	1	A0A0R4IYD3	A0A0R4IYD3 [404-413]		0	1293.61		2	3.5	25.3964	35
[K].AEGNLQSTK.[G]		1	4	1	A0A2R8QE00	A0A2R8QE00 [478-486]		0	947.479	5918676	2	1.85	9.239	46
[R].EEQEEYIR.[E]		1	2	1	Q7T158	Q7T158 [338-345]		0	1095.5	16141977	2	0.44	18.2396	45
[K].QSAALCLLR.[L]	1xCarbamidomethyl [C6]	1	1	1	X1WD71	X1WD71 [166-174]		0	1031.57	1.62813e+06	2	-0.4	36.8102	48
[K].FTVETACR.[E]	1xCarbamidomethyl [C7]	1	4	1	Q5PQY4	Q5PQY4 [176-183]		0	983.461	2.65485e+06	2	0.35	20.8022	51
[R].GANAVGYTNYPDNAVFK.[F]		1	5	1	A0A0R4IFJ4	A0A0R4IFJ4 [647-663]		0	1800.86	816824	2	-0.47	37.12	26
[R].ACGVLETIR.[I]	1xCarbamidomethyl [C2]	4	15	1	Q1LXI2; A0A286YAD0; F8W4A0; E7FB39	Q1LXI2 [704-712]; A0A286YAD0 [677-685]; F8W4A0 [690-698]; E7FB39 [674-682]		0	1018.53	65779768	2	1.71	30.1941	34
[R].TEQEEDEELLSENSK.[A]		1	3	1	B8A552	B8A552 [129-143]		0	1779.78	365255	2	-2.68	27.0345	35
[R].ACNCCDSTCGHGGVEGQLTGDGFR.[G]	4xCarbamidomethyl [C2; C4; C5; C9]	1	4	1	F1R9Z1	F1R9Z1 [385-408]		0	2615.01	4.39065e+06	3	2.75	28.0606	27
[K].VATLECLK.[G]	1xCarbamidomethyl [C6]	1	1	1	E7F9L8	E7F9L8 [804-811]		0	933.507	857684	2	-0.2	26.7405	23
[K].IEEELASLQK.[E]		1	3	1	E9QBC8	E9QBC8 [844-853]		0	1159.62	480209	2	-0.92	29.4709	30
[R].ECALQGFNTLR.[A]	1xCarbamidomethyl [C2]	1	1	1	F1QK82	F1QK82 [690-700]		0	1308.64	607317	2	-2.41	37.5428	30
[K].VLQLEQQVR.[Q]		1	5	1	Q6TEN8	Q6TEN8 [604-612]		0	1112.64	646111	2	0.35	28.1221	28
[K].ADILVTGIGKPEMVHGDWLK.[T]		1	3	2	Q6DI12	Q6DI12 [208-227]		0	2179.16	1.08412e+06	4	0.73	44.9572	3
[R].VAELEKENMDMQSEMDTK.[E]		2	2	1	F8W4A0; E7FB39	F8W4A0 [1148-1165]; E7FB39 [1155-1172]		1	2127.92	481491	3	0.26	29.5282	14
[R].GDECGLALGR.[L]	1xCarbamidomethyl [C4]	1	1	1	A4IGC8	A4IGC8 [65-74]		0	1047.49	408012	2	-0.42	24.9338	24
[R].LNVPFTDTLVVR.[T]		2	9	1	Q5TYX2; A0AUR4	Q5TYX2 [466-477]; A0AUR4 [199-210]		0	1373.78	4.02066e+06	2	-3.02	49.1322	23
[K].EIESAAEEPR.[V]		1	3	1	A0A0R4IFT8	A0A0R4IFT8 [15-24]		0	1130.53		2	4.31	14.3113	19
[R].LLLPGELAK.[H]		1	21	1	R4GE02	R4GE02 [128-136]		0	953.603	3.05299e+06	2	-0.24	40.7204	40
[K].LLLPLLEK.[I]		1	3	1	X1WCS8	X1WCS8 [596-603]		0	938.628		2	0.11	50.2266	42
[K].EITALAPSTMK.[I]		1	15	1	Q3B727	Q3B727 [317-327]		0	1161.62	814390	2	0.8	30.6768	20
[R].YTIYSPK.[D]		1	1	1	E7F9F1	E7F9F1 [238-244]		0	871.456	2.12066e+06	2	0.33	23.9302	48
[R].LLLTPWVK.[F]		1	1	1	Q6PCR7	Q6PCR7 [144-151]		0	969.613	477843	2	-0.02	49.4963	29
[K].ILNQCFDR.[E]	1xCarbamidomethyl [C5]	1	4	1	R4GDM7	R4GDM7 [546-553]		0	1065.51	4.78657e+06	2	-0.24	24.7702	41
[R].LLQCYPPPEDGAVK.[G]	1xCarbamidomethyl [C4]	1	1	2	X1WD71	X1WD71 [264-277]		0	1586.79	423136	2	-0.88	29.8458	24
[R].ILQDSLGGR.[T]		2	2	1	Q8JHI1; F1QK82	Q8JHI1 [318-326]; F1QK82 [318-326]		0	958.532	1.79813e+06	2	0.11	22.6035	29
[K].EAFSLFDKDGDGTITTK.[E]		1	5	1	A0A2R8RYQ3	A0A2R8RYQ3 [15-31]		1	1844.89	371542	3	0.67	40.4081	9
[R].VLSGTLQAGQPVK.[V]		1	5	1	F1Q6N0	F1Q6N0 [497-509]		0	1297.75	1.0914e+06	2	0.23	24.9	62
[R].LLQIQAGQR.[E]		1	1	1	E7FGT5	E7FGT5 [108-116]		0	1026.61	567193	2	1.73	25.4255	29
[K].QVEDGEVFDFR.[G]		1	3	1	A0A2U3TVM3	A0A2U3TVM3 [472-482]		0	1340.61	205088	2	-1.71	41.3706	34
[R].LLQTEDSTGQFSPGSPSSVK.[T]		1	2	2	F1R711	F1R711 [457-476]		0	2065.01	2.10177e+06	3	0.32	30.9479	12
[K].EISQAYMGLK.[D]		1	8	1	Q1LXI2	Q1LXI2 [1324-1333]		0	1139.58	517677	2	1.66	31.8186	32
[K].DNYPQSVPK.[L]		1	4	1	R4GDM7	R4GDM7 [851-859]		0	1047.51	6377085	2	-2.1	17.3902	51
[R].LNVLANVIR.[K]		2	5	1	F1Q5B8; E7EZ05	F1Q5B8 [312-320]; E7EZ05 [316-324]		0	1011.63	5926983	2	1.84	44.1099	48
[R].IGQQNEVR.[V]		1	6	1	Q7ZSY3	Q7ZSY3 [1205-1212]		0	943.496		2	-0.1	9.9617	68
[K].QVTSVYGTQTGSSAPFTLQR.[L]		2	2	1	A0A2R8Q5M9; F1RCT0	A0A2R8Q5M9 [293-312]; F1RCT0 [236-255]		0	2128.07	410789	3	1.64	38.8149	17
[K].VQELEETAER.[L]		1	1	1	B8A4D7	B8A4D7 [1110-1119]		0	1203.59	951842	2	0.47	17.3747	44
[R].QEYEDVAVK.[L]		1	10	1	A0A0R4IP04	A0A0R4IP04 [978-986]		0	1080.52	591068	2	-2.69	19.8275	26
[K].GVQYLNEIK.[D]		1	4	1	Q6P3J5	Q6P3J5 [668-676]		0	1063.58	5633079	2	2.69	31.9664	44
[R].DLEAVSQR.[L]		1	3	1	F1QC64	F1QC64 [1396-1403]		0	917.469	7631480	2	-0.68	17.6288	43
[R].SVLGEADQR.[G]		1	8	1	A0A2R8RMW6	A0A2R8RMW6 [617-625]		0	974.49	1.09578e+06	2	0.14	17.9202	33
[R].DIDAFWLQR.[Q]		1	1	1	B0S754	B0S754 [261-269]		0	1163.58		2	-2.61	50.1879	49
[K].LAGVTLGK.[R]		1	5	1	F1RCN0	F1RCN0 [468-475]		0	758.477	1.63156e+06	2	-0.44	25.1645	53
[K].DHLIAPNDNDFGK.[Y]		1	1	1	A0A0R4IWM4	A0A0R4IWM4 [962-974]		0	1455.69	1.00195e+06	3	-2.16	26.6504	17
[K].AIACLLFGGSR.[K]	1xCarbamidomethyl [C4]	1	4	1	F1QK71	F1QK71 [354-364]		0	1164.62	277715	2	-2.69	46.6399	39
[K].LAELIENVK.[L]		1	3	1	A0A0R4IVE2	A0A0R4IVE2 [462-470]		0	1028.6	2302165	2	0.04	33.6646	42
[R].DGNIQEGDVVLK.[I]		1	8	1	E7FE08	E7FE08 [247-258]		0	1286.66	816774	2	-0.14	29.6175	24
[R].EQQLLEIAAR.[K]		1	1	1	X1WEJ6	X1WEJ6 [700-709]		0	1170.65	256188	2	0.35	36.6538	35
[R].IFQLMESNAAQR.[Y]		1	2	1	F1QD11	F1QD11 [878-889]		0	1407.7	348540	2	-0.54	37.9844	31
[K].SGFFEFQAAK.[D]		1	2	1	F1QFN3	F1QFN3 [447-456]		0	1131.55	1.8631e+06	2	-0.23	43.1825	28
[K].TKHETMITDLEDR.[L]		1	3	3	F8W3L6	F8W3L6 [1030-1042]		1	1588.76	1.36538e+07	3	-0.4	24.9155	28
[R].LSELALEK.[A]		1	2	1	A0A0R4J7S6	A0A0R4J7S6 [807-814]		0	902.519	910758	2	-1.07	28.1942	51
[R].ALAQTSDSESR.[M]		1	2	1	Q2KN93	Q2KN93 [143-153]		0	1164.55	1.5939e+06	2	1.05	9.8495	56
[R].VGTTIGGNK.[L]		1	2	1	Q5RHR0	Q5RHR0 [591-599]		0	846.468	1.89533e+06	2	-1.89	11.1307	40
[R].DFETEIASYK.[E]		1	2	1	F1QUG5	F1QUG5 [151-160]		0	1202.56	295351	2	2.42	41.8043	18
[R].GMEQQLEEMK.[T]		1	3	1	F8W3L6	F8W3L6 [1536-1545]		0	1222.54	39903804	2	0.2	32.5511	26
[R].SGGMSNELNNIISR.[T]		1	2	1	Q6DG67	Q6DG67 [654-667]		0	1491.72	647787	2	4.96	40.9951	51
[K].STQALNEALNER.[A]		1	1	1	Q6PFS4	Q6PFS4 [279-290]		0	1345.67	259154	2	-0.86	27.5371	35
[K].YLAVAPPIIK.[Q]		1	3	1	I1XUS8	I1XUS8 [245-254]		0	1084.68	2.49202e+06	2	-0.05	41.9744	34
[R].ESIDGLTIPSR.[C]		1	2	1	Q6PGU7	Q6PGU7 [501-511]		0	1187.63	2.98399e+06	2	-1.03	39.7327	32
[K].LSQDMVYK.[L]		1	3	1	Q5RID1	Q5RID1 [713-720]		0	983.487	510906	2	2.09	22.0653	45
[K].TLCSEESYGFAK.[L]	1xCarbamidomethyl [C3]	1	2	1	F1R7D1	F1R7D1 [924-935]		0	1391.61		2	3.27	29.3807	42
[R].EHPTNPNATFLR.[K]		1	4	1	A0A0R4IQI9	A0A0R4IQI9 [1426-1437]		0	1396.7	1375931	3	2.7	22.9104	9
[R].LANGQCVTK.[G]	1xCarbamidomethyl [C6]	1	23	1	A0A2R8RTZ6	A0A2R8RTZ6 [253-261]		0	990.504	1.53584e+06	2	1.31	9.7811	37
[K].IAMSCLEAVIK.[Y]	1xCarbamidomethyl [C5]	1	3	1	F1QEP5	F1QEP5 [265-275]		0	1234.65	509109	2	-1.01	46.2228	42
[K].FVSIPALR.[E]		1	3	2	F1QV15	F1QV15 [430-437]		0	902.546	79536040	2	-0.19	41.7151	38
[R].QLLYDAIR.[H]		1	5	1	A0A2R8QL71	A0A2R8QL71 [745-752]		0	991.557	880424	2	-1.47	37.3077	21
[K].GHLVPSDEITVFYR.[C]		1	3	1	Q6PGU7	Q6PGU7 [1001-1014]		0	1632.84	353671	3	0.35	42.3055	19
[R].FVLPLQDHTIK.[K]		1	1	1	Q66HV4	Q66HV4 [65-75]		0	1310.75	383175	3	-1.09	39.249	34
[R].AFRDDVQSQLAEQK.[R]		1	2	1	E7FG55	E7FG55 [650-663]		1	1634.81	1.30479e+06	3	2.09	25.4712	24
[R].VMILGEDLGQLR.[S]		1	1	1	A2ARH3	A2ARH3 [659-670]		0	1343.74	253243	2	-0.72	49.6033	29
[R].VNAELQAR.[S]		1	5	1	Q5XFY2	Q5XFY2 [425-432]		0	900.49	7497138	2	-0.5	14.1268	58
[K].TIECISLIGLAVGK.[E]	1xCarbamidomethyl [C4]	1	1	1	B8JHR9	B8JHR9 [553-566]		0	1473.83	964768	2	-0.92	50.3315	32
[K].AGIIASAR.[A]		1	5	1	Q6P3J5	Q6P3J5 [43-50]		0	758.452	6.83388e+06	2	-0.03	16.9198	48
[K].FVTESNAVAQLK.[G]		1	6	1	A0A0R4IQI9	A0A0R4IQI9 [55-66]		0	1306.7	605274	2	-0.39	31.2336	42
[K].DLSSQFYLR.[E]		1	3	1	Q6P9P3	Q6P9P3 [111-119]		0	1128.57	842895	2	-0.21	43.0176	36
[K].YNDPIYVK.[L]		1	7	1	F6NK19	F6NK19 [328-335]		0	1011.51	2.94531e+06	2	0.72	27.3198	47
[R].AADTFDPCTVSLQHYGK.[S]	1xCarbamidomethyl [C8]	1	1	1	A0A2R8Q3W8	A0A2R8Q3W8 [42-58]		0	1909.87	489471	3	1.58	34.6778	14
[K].LGEFFQTK.[Y]		1	3	1	F1Q6N0	F1Q6N0 [715-722]		0	969.504	892603	2	-0.87	35.6455	38
[R].ELGLEAAK.[T]		1	3	1	F1QEP5	F1QEP5 [502-509]		0	830.462	1.29235e+06	2	-0.26	23.0708	40
[K].THIETVINALK.[T]		1	1	2	X1WD71	X1WD71 [368-378]		0	1238.71	1.44129e+06	2	0.15	35.5833	37
[R].EQLEEEEEAK.[R]		1	3	1	F1QC64	F1QC64 [1346-1355]		0	1233.55	1847473	2	-0.28	14.1282	28
[K].LQELEGSVK.[S]		1	3	1	I3ISA3	I3ISA3 [1814-1822]		0	1002.55	10007859	2	-3.88	20.4352	37
[R].VPFQDQFVVK.[K]		1	2	1	F1R4N4	F1R4N4 [459-468]		0	1206.65	3.30183e+06	2	0.14	40.2906	41
[R].TLCYAVPYIEIK.[G]	1xCarbamidomethyl [C3]	5	21	1	F1R2S5; A0A2R8Q549; A0A2R8QN47; F1QV15; Q1LWN2	F1R2S5 [974-985]; A0A2R8Q549 [971-982]; A0A2R8QN47 [962-973]; F1QV15 [974-985]; Q1LWN2 [969-980]		0	1469.77	2621494	3	-1.09	48.309	18
[K].VPQFSFSR.[L]		1	3	1	Q5EI67	Q5EI67 [1264-1271]		0	967.5	1.04837e+06	2	-0.35	35.3576	31
[K].RGMEQQLEEMK.[T]		1	3	2	F8W3L6	F8W3L6 [1535-1545]		1	1378.65	2.96287e+06	3	-1.25	25.1864	28
[K].SADLAQSFR.[R]		1	3	1	X1WCS8	X1WCS8 [2738-2746]		0	994.495	422052	2	0.91	27.2679	33
[K].AALDEFSR.[V]		1	2	1	F1Q9K1	F1Q9K1 [711-718]		0	908.447	4.34172e+06	2	0.1	27.2832	50
[RK].RPETAATQFK.[LN]		1	6	2	R4GDM7	R4GDM7 [561-570]		0	1148.61	2.1402e+06	3	0.47	12.0817	31
[R].FYSLLDPSYAK.[N]		1	3	1	A0A0R4IRD0	A0A0R4IRD0 [330-340]		0	1303.66	299246	2	-0.17	45.7983	27
[R].QTVQELER.[K]		1	2	1	F8W3L6	F8W3L6 [1441-1448]		0	1002.52	197276064	2	-0.65	16.9171	43
[K].SAIGVEVAK.[L]		1	5	1	F1QFL1	F1QFL1 [917-925]		0	873.504	667866	2	-0.55	21.2765	28
[R].YTSDEPDCLCPR.[C]	2xCarbamidomethyl [C8; C10]	1	1	1	F1QUQ0	F1QUQ0 [962-973]		0	1512.61		2	-0.92	23.7901	23
[K].VALLSGPPGLGK.[T]		1	3	1	A0A286YA00	A0A286YA00 [368-379]		0	1108.67	385116	2	-1.38	39.5747	38
[K].SLVTDRPR.[N]		1	2	1	Q6P9P3	Q6P9P3 [694-701]		0	943.532	1.12755e+06	3	0.94	12.4668	21
[K].AAQLATEIVDIK.[S]		1	3	1	F1QS51	F1QS51 [152-163]		0	1271.72		2	-1.95	41.2719	32
[R].AAFPCFDEPAFK.[A]	1xCarbamidomethyl [C5]	1	5	1	A2BGR0	A2BGR0 [178-189]		0	1399.64	289930	2	-3.08	46.1429	26
[R].SLSTSNVFACSDRPTVIYSSNHK.[L]	1xCarbamidomethyl [C10]	1	3	1	I1XUS8	I1XUS8 [643-665]		0	2570.23	584119	4	-2.19	33.4576	17
[R].GAGVDPTVK.[E]		1	1	1	E9QH84	E9QH84 [258-266]		0	843.457	1.53514e+06	2	-2.15	12.8555	49
[K].SLWTTSEVLTK.[C]		1	4	1	A0A2R8QE00	A0A2R8QE00 [101-111]		0	1264.68	933046	2	-0.35	42.2779	35
[K].SGVLPPLR.[N]		2	2	1	F8W4A0; E7FB39	F8W4A0 [47-54]; E7FB39 [56-63]		0	838.515	19764092	2	-0.22	32.3227	68
[K].SISLNKEEESGEGR.[Q]		1	1	1	A5WUN7	A5WUN7 [606-619]		1	1534.73	237827	3	1.43	16.1734	32
[R].NSSESSFYSVK.[L]		1	1	1	Q1JPZ7	Q1JPZ7 [562-572]		0	1234.56	221551	2	-0.48	24.5641	25
[R].YQNLLTEHLK.[L]		2	2	1	F8W4A0; E7FB39	F8W4A0 [1067-1076]; E7FB39 [1074-1083]		0	1258.68	33441494	3	-0.12	32.4566	29
[K].YQEVIHNLEFTR.[E]		1	2	1	A5WVQ1	A5WVQ1 [87-98]		0	1548.78	380596	3	0.26	35.1978	1
[R].TVEAYVK.[Q]		1	1	1	E9QH84	E9QH84 [945-951]		0	809.44	1.97057e+06	2	-0.21	17.3577	39
[K].QIAGGDISSK.[N]		1	2	1	A9JSS8	A9JSS8 [148-157]		0	975.511		2	-3.95	13.9162	35
[K].QLAELAISK.[C]		1	4	1	B3DH83	B3DH83 [672-680]		0	972.572	1.09748e+06	2	0.2	30.9339	32
[K].YNILSTNTVLEK.[L]		1	4	1	Q1ECZ7	Q1ECZ7 [442-453]		0	1394.75	561937	2	4.4	40.84	29
[R].NTISSITEEK.[Q]		1	2	1	F1R7B6	F1R7B6 [79-88]		0	1121.57	513275	2	-0.7	22.8245	32
[K].QGQFVAVR.[R]		1	3	1	F1QP23	F1QP23 [1547-1554]		0	904.5	4.40429e+06	2	-1.62	21.4116	51
[K].SLEAQKPVVAPR.[H]		1	6	1	A0A2R8PXX5	A0A2R8PXX5 [31-42]		0	1294.75		3	-0.81	17.126	24
[R].QGNQNANVAQGSGPENQTPK.[L]		1	1	1	A2CEX6	A2CEX6 [409-428]		0	2038.95	403697	3	-5.47	12.1793	21
[R].AHEQMLSEVR.[Q]		1	1	2	F8W3L6	F8W3L6 [1189-1198]		0	1199.58	76772990	2	0.86	18.6873	37
[K].NTSDVISAAK.[K]		1	2	1	Q9PVF8	Q9PVF8 [738-747]		0	1005.52		2	0.41	16.8876	32
[K].AKAEKPEASSK.[S]		1	4	1	Q5PQY4	Q5PQY4 [1390-1400]		1	1145.62		3	-0.31	6.1253	26
[R].VEELEKENTVLK.[K]		1	3	1	A0A286YAD0	A0A286YAD0 [1015-1026]		1	1430.77	861360	3	-0.35	22.368	25
[K].TVGFIGYAPNPR.[T]		1	1	1	E9QJN4	E9QJN4 [438-449]		0	1291.68	191783	2	4.18	37.7683	35
[R].SGLLPEQVK.[A]		1	4	1	F1R9Y8	F1R9Y8 [17-25]		0	970.557	1.30039e+06	2	1.17	29.3725	33
[R].ALLALAK.[V]		1	2	1	A0A0R4IKJ3	A0A0R4IKJ3 [2238-2244]		0	699.476	441896	2	-0.22	32.5164	57
[K].FNLLQVVK.[G]		2	5	1	A0A1L1QZV6; A0A1L1QZW8	A0A1L1QZV6 [77-84]; A0A1L1QZW8 [77-84]		0	960.588	5.79425e+06	2	0.27	48.1403	55
[K].ALLEQAVVK.[S]		1	1	1	E7FE14	E7FE14 [1332-1340]		0	970.593	2.67918e+06	2	2.29	30.4002	35
[K].QLIIDVIR.[T]		1	2	1	A0A0F7EVQ6	A0A0F7EVQ6 [1373-1380]		0	969.609	791811	2	-2.61	45.4718	28
[K].AMQAALSSAAR.[EG]		1	4	1	F1QEP5	F1QEP5 [491-501]		0	1076.55	1.21193e+06	2	2.36	19.9769	27
[K].AAYDTGFR.[F]		2	11	1	A0A2R8QNH7; A3KMS4	A0A2R8QNH7 [1263-1270]; A3KMS4 [1279-1286]		0	900.421	799056	2	-0.75	22.3454	34
[R].FFGNVLDK.[H]		1	6	1	F1RCN0	F1RCN0 [1448-1455]		0	939.493	990402	2	-0.38	38.706	29
[K].AEEDTQFNYHR.[K]		1	4	1	A0A2R8QCL7	A0A2R8QCL7 [196-206]		0	1409.61	832108	3	-0.13	17.6161	23
[R].QNVAWDLEDGGR.[A]		1	2	1	U3JAU2	U3JAU2 [649-660]		0	1359.63	253557	2	2.2	35.6285	38
[K].GTGVVTSVPSDAPDDIAALR.[D]		1	1	1	F1QFN3	F1QFN3 [9-28]		0	1940.99	677690	3	-1.46	42.4074	20
[K].QNLLSAGDNR.[H]		1	3	1	B8A552	B8A552 [116-125]		0	1087.55	3088047	2	4.09	21.8205	45
[K].NMDPLNDNVATLLHQSTDK.[F]	1xOxidation [M2]	1	3	1	I3ISA3	I3ISA3 [608-626]		0	2142.01	614538	3	-1.29	42.8314	14
[K].YDSDGVWDPEK.[W]		1	2	1	E7FDR0	E7FDR0 [50-60]		0	1310.55	276636	2	1.94	31.5581	55
[R].YEAPPIEPVNR.[K]		1	2	1	E7FE14	E7FE14 [274-284]		0	1284.66	1534242	2	-0.31	28.2054	28
[K].YENELALR.[L]		1	2	1	Q6DHU3	Q6DHU3 [167-174]		0	1007.52	1.55235e+06	2	1.13	27.8437	33
[R].QLTLSTDK.[D]		1	3	1	Q6PGU7	Q6PGU7 [878-885]		0	905.494	324382	2	-0.08	19.8697	35
[R].TYIQCIAAISR.[Q]	1xCarbamidomethyl [C5]	1	2	1	Q5TYZ5	Q5TYZ5 [233-243]		0	1295.68	303982	2	-3.18	40.8677	26
[R].TYLPSQVSR.[V]		1	4	1	B3DH83	B3DH83 [760-768]		0	1050.56	1.35895e+06	2	-1.21	23.9316	32
[K].TVVTLPAGLIK.[S]		1	2	1	A0A2R8PZN3	A0A2R8PZN3 [781-791]		0	1111.71	344374	2	0.46	45.2905	30
[R].AIILAAAPGEK.[L]		1	5	1	F1RCN0	F1RCN0 [1197-1207]		0	1053.63	2312134	2	0.02	30.7708	38
[K].AEVEELLSK.[L]		1	1	1	E7FGD8	E7FGD8 [623-631]		0	1017.55	360624	2	-4.69	33.1391	28
[R].GGVAPVLSGSEPAENVSK.[V]		1	3	1	F1QBD7	F1QBD7 [372-389]		0	1697.87	668444	2	0.12	29.9393	25
[K].SEAQEEIGDLRR.[R]		1	2	1	Q2KN93	Q2KN93 [756-767]		1	1402.69	552458	3	-1.66	22.2342	27
[K].GVPTGFVLPIR.[D]		1	3	1	Q6DI12	Q6DI12 [878-888]		0	1155.69	4048860	2	-1.63	48.5145	31
[R].IVFNMSSFR.[C]		1	1	1	E9QH84	E9QH84 [320-328]		0	1100.56	269671	2	-0.01	45.2601	35
[K].LANVEQWR.[C]		1	1	1	A2CEX6	A2CEX6 [115-122]		0	1015.53	1.30797e+06	2	0.92	29.1173	57
[K].DLEILHLR.[S]		1	2	1	E7FG55	E7FG55 [181-188]		0	1008.58	636225	3	0.15	43.3712	27
[R].LAIYELQK.[E]		1	4	1	A0A0R4IHR6	A0A0R4IHR6 [1289-1296]		0	977.567	2.35717e+06	2	1.09	34.9038	41
[K].LQQMVDCLEK.[R]	1xCarbamidomethyl [C7]	1	2	1	F1QDF2	F1QDF2 [548-557]		0	1263.61	1.36653e+06	2	2.07	29.4959	38
[K].TPVYAEVK.[R]		1	9	1	F1Q7S8	F1Q7S8 [534-541]		0	906.493	814337	2	1.19	20.4142	26
[K].LALDIEIATYR.[K]		1	22	1	F1QV31	F1QV31 [448-458]		0	1277.71	448805	2	-0.84	48.9576	47
[K].DKPTDLQNFGLR.[T]		1	2	1	F1Q9K1	F1Q9K1 [586-597]		0	1403.73	2.51378e+06	3	-0.63	34.558	23
[R].LREGEPGEPESQNAPLQPCR.[G]	1xCarbamidomethyl [C19]	2	6	1	A0A2R8Q548; A0A0A0MPH2	A0A2R8Q548 [609-628]; A0A0A0MPH2 [607-626]		1	2264.07	580476	3	2.72	21.2101	15
[R].LLGVDGTVLK.[E]		1	4	1	R4GDM7	R4GDM7 [307-316]		0	1014.62	9523978	2	0.72	39.6452	45
[R].DFTVASPAEFVTR.[F]		1	8	1	F1QH12	F1QH12 [99-111]		0	1439.72	495551	2	-0.28	47.0685	24
[R].IEEEAAQK.[N]		1	3	1	F1QC64	F1QC64 [1095-1102]		0	917.457	11988497	2	-0.81	9.1833	40
[K].LLEVEGLYSK.[S]		1	9	1	Q1L8Z0	Q1L8Z0 [1944-1953]		0	1150.64	270220	2	0.11	39.8381	28
[K].ISELFTSEGK.[R]		1	2	1	A0A2R8PX42	A0A2R8PX42 [1174-1183]		0	1110.57	1.03477e+06	2	0.83	31.0944	20
[K].ELPEYYELIR.[K]		1	7	2	Q7ZSY3	Q7ZSY3 [1474-1483]		0	1324.68	377388	2	-2.27	47.1806	25
[K].VGSTAVQVTSAER.[T]		1	3	1	E7FBD0	E7FBD0 [1672-1684]		0	1304.68	283378	2	-0.09	18.348	29
[K].LAASELFK.[D]		1	3	1	Q7T158	Q7T158 [884-891]		0	878.498	28199658	2	0.09	36.3268	49
[R].ELLLSTSMDR.[E]		1	1	1	E9QH84	E9QH84 [333-342]		0	1164.59	571118	2	2.55	37.6329	41
[K].STMSTALSEAEER.[A]		1	2	1	A0A286Y884	A0A286Y884 [893-905]		0	1411.64	341674	2	0.65	31.8752	29
[R].VIEDTVETAK.[R]		1	3	1	F1Q598	F1Q598 [384-393]		0	1104.58	577895	2	0.33	17.4828	53
[K].DEADFCIIHYAGK.[V]	1xCarbamidomethyl [C6]	1	3	1	F1QC64	F1QC64 [569-581]		0	1538.69	345193	3	1.17	39.6645	16
[R].DDVQGYAAK.[T]		1	1	1	X1WD71	X1WD71 [473-481]		0	966.453	2.87857e+06	2	0.3	13.7868	43
[R].TEPNMHVSSFAYSHIK.[S]	1xOxidation [M5]	1	4	1	F1R2S5	F1R2S5 [582-597]		0	1863.87	2.05842e+06	4	1.18	22.8513	8
[R].LLEIVSYK.[I]		1	2	1	I3ISS5	I3ISS5 [942-949]		0	964.571	387725	2	-0.4	38.5584	40
[R].TFGPVDCLDTR.[L]	1xCarbamidomethyl [C7]	1	1	1	A0A0R4IFJ4	A0A0R4IFJ4 [1028-1038]		0	1280.59	1.20005e+06	2	-2.32	35.5959	24
[K].INEEIPVK.[H]		1	1	1	E7F071	E7F071 [294-301]		0	941.53	617861	2	0.95	23.7127	52
[K].LTAQFVAR.[N]		1	2	1	Q90X41	Q90X41 [155-162]		0	905.52		2	2.54	25.5174	44
[K].DCSAVESQLK.[D]	1xCarbamidomethyl [C2]	1	2	1	F8W3L6	F8W3L6 [1309-1318]		0	1136.53	124497744	2	-0.02	20.8353	28
[K].IIEDCSNSEDTIK.[L]	1xCarbamidomethyl [C5]	1	1	1	Q4FE55	Q4FE55 [2286-2298]		0	1523.69	371217	2	2.96	20.1389	39
[K].DLEPQHTLPR.[V]		1	1	1	A0A0R4IXC4	A0A0R4IXC4 [1075-1084]		0	1205.63	859409	3	1.55	21.6393	21
[R].DALLLSFK.[D]		1	5	1	Q5EB13	Q5EB13 [92-99]		0	906.529	221766	2	1.11	47.9245	44
[K].LQIPHDVAAGVAGLR.[A]		1	1	1	B0S6Z1	B0S6Z1 [1096-1110]		0	1516.86	485176	3	5.53	41.0256	35
[K].LEEAILGSIGAR.[Q]		1	2	1	F1Q8Z1	F1Q8Z1 [1396-1407]		0	1228.69	262780	2	-0.06	41.5507	23
[K].LNEVVSGLK.[E]		1	4	1	Q6B334	Q6B334 [852-860]		0	958.557	2482213	2	2.71	26.2355	9
[K].LNIGMENK.[I]		1	8	1	Q1LXI2	Q1LXI2 [942-949]		0	918.471	698558	2	-0.3	24.1311	28
[R].ENMELEER.[E]		1	4	1	B8A552	B8A552 [993-1000]		0	1049.46	1.82201e+06	2	2.13	18.9849	65
[R].IIYDVESTSK.[S]		1	7	1	Q5EB13	Q5EB13 [43-52]		0	1154.59	391494	2	0.72	25.2164	32
[K].LLVDANNPK.[I]		1	1	1	A0A0R4IMS9	A0A0R4IMS9 [115-123]		0	983.552	1.05495e+06	2	-0.9	20.6792	33
[K].ELWFSDDPK.[V]		1	6	1	Q5XFY2	Q5XFY2 [180-188]		0	1136.53	1.25194e+06	2	-0.59	42.1893	29
[K].EPCLIFTNR.[R]	1xCarbamidomethyl [C3]	1	5	1	A0A2R8QJ78	A0A2R8QJ78 [436-444]		0	1149.57	829791	2	-0.35	37.6705	19
[K].DVGSAPVDQSISEDK.[T]		1	4	1	A0A2R8QE00	A0A2R8QE00 [1654-1668]		0	1546.72	684714	2	-1.45	23.9112	32
[R].IPEITMSK.[R]		5	33	1	A0A2R8QNH7; F1R2S5; A3KMS4; F1QV15; Q1LWN2	A0A2R8QNH7 [1299-1306]; F1R2S5 [1322-1329]; A3KMS4 [1315-1322]; F1QV15 [1327-1334]; Q1LWN2 [1319-1326]		0	918.496	4.88196e+06	2	-1.3	29.4173	47
[K].VMGNAGHPSSLKPIMK.[L]	2xOxidation [M2; M15]	6	26	1	A0A2R8QNH7; F1R2S5; A3KMS4; A0A2R8QN47; F1QV15; Q1LWN2	A0A2R8QNH7 [468-483]; F1R2S5 [488-503]; A3KMS4 [483-498]; A0A2R8QN47 [476-491]; F1QV15 [488-503]; Q1LWN2 [483-498]		0	1698.87	2.26217e+06	3	-0.62	11.5602	10
[K].LAVDDFEFR.[T]		1	3	1	A0A2R8RYW6	A0A2R8RYW6 [525-533]		0	1111.54	343137	2	-1.81	44.9869	30
[R].DVSETWWK.[A]		1	4	1	A0A0R4IHR6	A0A0R4IHR6 [957-964]		0	1050.49	700438	2	-0.61	41.5939	46
[K].LAVCSVMPEQIAR.[Y]	1xCarbamidomethyl [C4]	1	5	1	A0A2R8PZN3	A0A2R8PZN3 [476-488]		0	1473.76		2	-0.29	39.7134	32
[K].IATIPALR.[E]		1	6	1	A0A2R8Q549	A0A2R8Q549 [425-432]		0	854.546	16974480	2	0.15	33.837	44
[R].LPQSDVQR.[I]		1	2	1	A0A2R8Q130	A0A2R8Q130 [303-310]		0	942.5	1.49875e+06	2	0.88	12.0313	44
[R].LASYLDKVR.[S]		1	7	1	Q05AL9	Q05AL9 [107-115]		1	1064.61	200728	2	0.27	24.7045	36
[R].LASHANIAQVLAELK.[E]		1	4	1	F6NK19	F6NK19 [345-359]		0	1577.9	587881	3	-2.24	47.9785	30
[R].VLSNTGWGQTPVR.[Q]		1	2	1	A0A0R4IJ26	A0A0R4IJ26 [532-544]		0	1414.74	398955	2	0.66	31.2668	27
[K].VKPLLQVTR.[Q]		2	13	2	F8W3L6; I3ISA3	F8W3L6 [841-849]; I3ISA3 [854-862]		0	1053.68	80515460	2	-0.22	24.117	30
[K].TAAVCVAK.[L]	1xCarbamidomethyl [C5]	1	7	1	F6NK19	F6NK19 [140-147]		0	819.439	1.98664e+06	2	0.1	11.749	46
[K].DLSQNFPTK.[A]		1	5	1	A0A2R8QL71	A0A2R8QL71 [325-333]		0	1049.53	1.00867e+06	2	-0.26	26.6448	30
[K].LIQTDHTELR.[Q]		1	4	1	A0A2R8RKJ4	A0A2R8RKJ4 [763-772]		0	1225.65	761687	3	4.69	17.0358	17
[R].LLQSLQDSSNNSR.[M]		1	1	1	E7FGT5	E7FGT5 [1177-1189]		0	1461.73	286596	2	-1.28	22.8739	31
[R].TAANALPIK.[V]		1	6	1	A3KMS4	A3KMS4 [505-513]		0	898.536	73172400	2	-1.1	23.9834	38
[R].TPEQCPSVVSLLSESYNPHVR.[Y]	1xCarbamidomethyl [C5]	1	4	1	F1QY43	F1QY43 [625-645]		0	2399.17		3	0.66	46.7024	3
[R].VPVTEGCDPAR.[V]	1xCarbamidomethyl [C7]	1	2	1	E9QI62	E9QI62 [1259-1269]		0	1200.57		2	-0.26	15.408	51
[K].ELQTEAEIHR.[R]		1	4	1	A0A2R8RKJ4	A0A2R8RKJ4 [1123-1132]		0	1225.62	466014	3	3.23	16.4099	28
[R].SVVNMEWDK.[I]		1	2	1	F1QP23	F1QP23 [482-490]		0	1107.51	989399	2	-1.06	34.6481	19
[K].LENEQIEALR.[K]		1	5	1	F1QFL1	F1QFL1 [835-844]		0	1214.64	459430	2	0.77	29.1844	47
[R].EILDTEAK.[N]		6	28	1	A0A2R8QNH7; F1R2S5; A3KMS4; A0A2R8QN47; F1QV15; Q1LWN2	A0A2R8QNH7 [1044-1051]; F1R2S5 [1064-1071]; A3KMS4 [1059-1066]; A0A2R8QN47 [1052-1059]; F1QV15 [1064-1071]; Q1LWN2 [1059-1066]		0	918.478	2.58234e+06	2	0.37	19.0315	42
[R].EGDVLTLLESER.[E]		1	2	1	Q6PBK3	Q6PBK3 [52-63]		0	1360.7	314685	2	1.28	49.8379	27
[R].SPVTFLSELR.[S]		1	3	1	A1A5H6	A1A5H6 [2186-2195]		0	1148.63	272051	2	-0.51	49.4018	31
[K].AVTTTLTTK.[W]		1	4	1	A0A2R8QL71	A0A2R8QL71 [23-31]		0	935.541	1244721	2	1.14	16.4	43
[K].SPVNTEDRVDAPASK.[NK]		1	4	1	A0A286YAD0	A0A286YAD0 [1291-1305]		1	1585.78	868170	3	0.08	14.0112	14
[K].LYEAISLLK.[S]		1	1	1	E9QH84	E9QH84 [972-980]		0	1049.62	753262	2	3.79	45.4534	33
[K].CWFSADTR.[E]	1xCarbamidomethyl [C1]	2	6	1	A0A2R8Q548; A0A0A0MPH2	A0A2R8Q548 [916-923]; A0A0A0MPH2 [914-921]		0	1042.44	917864	2	0.93	33.82	13
[R].AVDLNPAQHDLVLK.[V]		1	3	1	X1WCS8	X1WCS8 [86-99]		0	1532.84	1.07655e+06	3	-0.04	34.8263	11
[K].EGFEADGIQGLK.[A]		1	4	1	A0A0E4AYA7	A0A0E4AYA7 [268-279]		0	1263.62	1.29166e+06	2	0.25	36.2928	36
[K].TLEDPDLNVR.[R]		1	2	1	Q5TYZ5	Q5TYZ5 [1014-1023]		0	1171.6	965389	2	0.14	29.6837	29
[K].AQTEYVFNK.[A]		1	1	1	E9QJN4	E9QJN4 [761-769]		0	1099.54	508832	2	0.73	24.6274	26
[R].EHAAVGTQSSGAVGGLVGLSNAR.[L]		1	1	1	F1RE30	F1RE30 [40-62]		0	2138.09	266434	3	0.18	33.8917	28
[R].SPSIQTDLLTTNGQQEHASNSDR.[L]		1	4	1	A0A2R8QE00	A0A2R8QE00 [208-230]		0	2499.17		3	2.35	30.3208	10
[K].SPESTNLDDSVK.[S]		1	2	1	F1QDF2	F1QDF2 [797-808]		0	1291.6	1.19202e+06	2	-1.87	18.296	44
[R].HSSLAGCQIINYR.[T]	1xCarbamidomethyl [C7]	2	7	1	F1R966; E9QBV1	F1R966 [145-157]; E9QBV1 [145-157]		0	1518.75	1.1621e+06	3	0.94	28.3348	30
[R].EWENELMSK.[G]		1	5	1	A0A2R8Q9S6	A0A2R8Q9S6 [536-544]		0	1165.52	364024	2	1.1	35.1463	28
[K].LGLLDNHSSEFNVTR.[N]		1	2	1	A0A0R4IH79	A0A0R4IH79 [459-473]		0	1701.86	388766	3	-0.23	37.8714	15
[R].EGGSAAQILQK.[A]		1	1	1	H9GXL1	H9GXL1 [741-751]		0	1101.59	393014	2	-1.64	21.8681	47
[R].EGLEGLVLK.[D]		1	2	1	F1QJL4	F1QJL4 [651-659]		0	957.562	1.08072e+06	2	0.11	42.6784	43
[R].EGLVDTAVK.[T]		1	3	1	A0A0R4IV41	A0A0R4IV41 [856-864]		0	931.509	954320	2	-5.22	23.731	41
[R].MLQQMGYDSDPVK.[A]		1	4	1	Q5PQY4	Q5PQY4 [1075-1087]		0	1511.69	525559	2	1.66	31.0246	18
[K].FAQSPHVQQVLVAPGNAGTANCGK.[I]	1xCarbamidomethyl [C22]	1	4	1	Q9I9E6	Q9I9E6 [21-44]		0	2451.22	462383	3	3.42	29.7873	20
[R].SAALLADR.[T]		1	1	1	A5A4L9	A5A4L9 [457-464]		0	816.457	5.99318e+06	2	0.21	20.9466	61
[K].MTTFDLNQYMR.[L]		1	4	1	F1QEP5	F1QEP5 [291-301]		0	1419.64	129998	2	-1	46.6783	26
[R].LEVNMQALK.[A]		1	5	1	F8W3L6	F8W3L6 [1565-1573]		0	1045.57	80913712	2	0.75	34.976	51
[R].TSMILLNIPK.[A]		2	7	1	A0A2R8Q0D6; A0A2R8Q3W8	A0A2R8Q0D6 [1453-1462]; A0A2R8Q3W8 [1451-1460]		0	1129.66	990696	2	3.69	47.148	42
[RK].FASFIDK.[VAE]		1	22	2	F1QV31	F1QV31 [168-174]		0	827.43	8.2093e+07	2	0.39	33.2839	43
[K].LGSADDFPYTNQGGSPVIVGVNDLK.[E]		2	2	1	F8W4A0; E7FB39	F8W4A0 [270-294]; E7FB39 [279-303]		0	2563.27	4378229	3	-2.37	48.7702	21
[R].SPVYLTVLK.[H]		1	2	1	Q7SX88	Q7SX88 [2-10]		0	1019.61	285941	2	0.55	41.6188	30
[K].LVSDWLDDQEK.[G]		1	4	1	Q6NXA4	Q6NXA4 [50-60]		0	1347.64		2	0.68	40.4492	20
[R].ELEAMTDLK.[N]	1xOxidation [M5]	1	3	1	F8W3L6	F8W3L6 [1491-1499]		0	1065.51	2.61649e+06	2	-1.17	20.389	27
[R].VIFTSPIK.[A]		1	2	1	F1QD61	F1QD61 [173-180]		0	904.55	514232	2	1.27	36.0668	33
[K].EVFMQVEDER.[R]		1	3	1	I3ISA3	I3ISA3 [1866-1875]		0	1281.58	1.02046e+06	2	-2.9	32.3721	18
[K].ELENPEVPR.[E]		1	1	1	Q6TEL1	Q6TEL1 [420-428]		0	1082.55	739782	2	0.44	22.3341	39
[K].LIAEGAVTR.[Q]		2	5	1	F1Q5B8; E7EZ05	F1Q5B8 [541-549]; E7EZ05 [545-553]		0	929.541	20622518	2	-0.29	20.1018	52
[R].LVDPSMNK.[L]		1	3	1	B8A552	B8A552 [620-627]		0	903.46	3.15575e+06	2	0.62	16.9789	45
[R].CIIPNHEK.[KR]	1xCarbamidomethyl [C1]	3	16	1	F1QC64; F8W3L6; I3ISA3	F1QC64 [674-681]; F8W3L6 [678-685]; I3ISA3 [691-698]		0	1010.51	23914896	2	1.09	14.2024	45
[K].EVFMQVEDERR.[H]		1	3	1	I3ISA3	I3ISA3 [1866-1876]		1	1437.68	695572	3	0.46	26.7277	15
[R].CELLYEGPGDDEAAMGIK.[N]	1xCarbamidomethyl [C1]	1	9	1	Q6P3J5	Q6P3J5 [369-386]		0	1967.87	307541	2	-2	43.2365	16
[K].APTPMNSPGR.[S]		2	6	1	A0A2R8Q548; A0A0A0MPH2	A0A2R8Q548 [120-129]; A0A0A0MPH2 [120-129]		0	1027.5	407591	2	-1.54	12.934	30
[R].AQEAELTER.[S]		1	3	1	A0A0R4IE40	A0A0R4IE40 [602-610]		0	1046.51	1.49335e+06	2	0.35	14.2378	36
[R].AQVYDAMSEDNTR.[S]		1	6	1	Q7ZVH7	Q7ZVH7 [136-148]		0	1499.64	1.90092e+06	2	-0.88	23.0554	28
[R].IVFQEFR.[Q]		3	13	2	F1QC64; F8W3L6; I3ISA3	F1QC64 [715-721]; F8W3L6 [719-725]; I3ISA3 [732-738]		0	938.509	171068008	2	1	38.5034	30
[K].EVFQWPEQHLLGLGVR.[E]		1	3	1	A7MBW8	A7MBW8 [27-42]		0	1908.01		3	-1.17	49.9074	9
[KR].IIAANYGR.[T]		1	48	2	E9QG16	E9QG16 [136-143]		0	877.489	1.9006e+06	2	-0.31	20.0851	41
[K].LKEVLLQVEDER.[R]		1	5	1	F8W3L6	F8W3L6 [1851-1862]		1	1470.82	5538596	3	-0.05	33.5671	46
[R].KEEVLILR.[S]		2	9	1	Q1LXI2; E7FB39	Q1LXI2 [1283-1290]; E7FB39 [1257-1264]		1	999.62	8.37209e+06	2	-1.25	27.0599	36
[R].LVPLAEGQR.[K]		1	3	1	Q6DI12	Q6DI12 [478-486]		0	982.568	25496422	2	-0.4	23.8472	31
[K].IVPNVALSK.[K]		1	1	1	E7F3N4	E7F3N4 [741-749]		0	940.583	460099	2	1.46	27.6951	40
[R].VVHQSNGER.[N]		1	4	1	R4GDM7	R4GDM7 [193-201]		0	1025.51	2.09244e+06	3	-0.19	6.2157	29
[R].LKEEVEEMK.[K]		1	3	1	Q6DI12	Q6DI12 [19-27]		1	1134.57	2.25165e+06	3	0.06	15.1142	35
[R].LFTWLVNR.[I]		1	2	1	Q7T158	Q7T158 [276-283]		0	1048.59	1.76024e+06	2	0.32	49.353	40
[K].LHSDGLSCVDIDECK.[E]	2xCarbamidomethyl [C8; C14]	1	3	1	F1QN45	F1QN45 [892-906]		0	1747.76	425541	3	2.4	28.0521	28
[R].HADYINDDQK.[V]		2	12	1	Q1LXI2; A0A286YAD0	Q1LXI2 [1508-1517]; A0A286YAD0 [1472-1481]		0	1218.54	1.71759e+06	2	0.86	11.4383	24
[R].EEQEELLR.[R]		1	2	1	F1R1I5	F1R1I5 [748-755]		0	1045.52	5.06786e+06	2	1.53	23.3951	38
[K].VILIQEQLSK.[N]		1	1	1	F1QQA2	F1QQA2 [175-184]		0	1170.71	678863	2	-10.09	36.8831	24
[R].VLIFCQLK.[S]	1xCarbamidomethyl [C5]	1	2	1	F1Q603	F1Q603 [1653-1660]		0	1020.59	562631	2	-3.89	43.9968	27
[K].DVDAAYMNK.[V]		1	10	1	F1QV31	F1QV31 [265-273]		0	1026.46	14301599	2	0.51	20.3075	32
[K].LDLQLEDNPR.[S]		1	5	1	F1QH12	F1QH12 [39-48]		0	1212.62	476041	2	-0.52	33.9904	34
[R].IIDLHVQDK.[Q]		1	1	1	F1R237	F1R237 [619-627]		0	1080.6	451904	3	7.1	25.0071	14
[K].RETEVTQLK.[K]		1	1	1	F8W3L6	F8W3L6 [1172-1180]		1	1103.61	12453498	2	-0.11	12.1244	44
[R].LLSQVEEAK.[S]		1	1	1	E7F2X0	E7F2X0 [751-759]		0	1016.56	560717	2	-0.01	21.1452	39
[R].LINAVELK.[N]		1	4	1	F1QFL1	F1QFL1 [451-458]		0	899.556	582624	2	0.51	31.0119	20
[R].QNQLDLLQR.[V]		1	6	1	A0A2R8RN13	A0A2R8RN13 [918-926]		0	1127.62	251650	2	2.38	34.1806	38
[K].ELQAEQEDR.[A]		1	3	1	F1R9Y8	F1R9Y8 [1039-1047]		0	1117.51	13041743	2	-0.32	11.3042	20
[K].ILKPQWPPLQPGSEELK.[G]		2	3	1	A0A2R8Q548; A0A0A0MPH2	A0A2R8Q548 [210-226]; A0A0A0MPH2 [210-226]		0	1960.09	405144	3	-2.92	42.779	6
[R].IEEEAALK.[N]		1	1	1	F8W3L6	F8W3L6 [1099-1106]		0	902.483	166579248	2	-0.45	17.2791	59
[R].SDVDENASAGVK.[R]		1	1	1	F8W411	F8W411 [1167-1178]		0	1191.55	509402	2	-0.03	11.7744	34
[R].ACSFIDQR.[W]	1xCarbamidomethyl [C2]	1	6	1	B8JLB0	B8JLB0 [352-359]		0	996.457	3433094	2	0.34	22.8104	54
[K].GAEIQAFDK.[T]		1	2	1	A5WVL9	A5WVL9 [402-410]		0	978.489		2	3.65	25.0524	37
[R].TGLLQLSDVQVADVAR.[F]		1	3	1	B0S754	B0S754 [1990-2005]		0	1684.92		2	1.93	48.604	36
[K].DVNAAIANIK.[T]		1	5	1	Q6TGS5	Q6TGS5 [326-335]		0	1028.57	437159	2	1.83	31.6794	41
[R].IMGFSEEEHVGLLR.[V]		1	3	1	F1QC64	F1QC64 [333-346]		0	1616.81	235523	3	-0.12	42.3345	12
[R].FEEFLQR.[K]		2	5	1	F1Q5B8; E7EZ05	F1Q5B8 [261-267]; E7EZ05 [265-271]		0	968.484	9109780	2	0.15	33.7607	50
[R].TIQVENSHIILTGAGALNK.[V]		1	5	1	F1QH12	F1QH12 [1881-1899]		0	1979.09	409408	3	0.62	37.9095	23
[R].ALALNCNAAVNDKEGAEAK.[D]	1xCarbamidomethyl [C6]	1	1	1	E7EZF3	E7EZF3 [505-523]		1	1958.96	429104	3	0.4	22.3019	14
[R].KEEVIMIK.[TG]		1	5	2	A0A286YAD0	A0A286YAD0 [1255-1262]		1	989.57	536592	2	-0.11	25.1673	50
[R].LSENALLR.[Q]		1	1	1	E7FGT5	E7FGT5 [186-193]		0	915.526	795380	2	0.06	28.8936	37
[K].STITALETK.[I]		1	5	1	F8W3L6	F8W3L6 [1814-1822]		0	963.536	189693120	2	0.05	23.9056	58
[R].ESLIDQR.[I]		1	3	1	Q6PGU7	Q6PGU7 [811-817]		0	860.447	4.70695e+06	2	-0.18	19.9895	48
[R].YLAFIEEK.[A]		1	2	1	A0A0R4IKJ3	A0A0R4IKJ3 [998-1005]		0	1012.53	501185	2	0.65	39.5088	31
[K].LYTVVSQLVR.[C]		1	1	1	Q4FE55	Q4FE55 [2225-2234]		0	1177.69	272111	2	-0.24	43.4114	27
[R].AVIHIDEQSGK.[Q]		1	1	1	A0A0R4IV41	A0A0R4IV41 [1210-1220]		0	1196.63	717940	3	-0.37	17.5175	33
[K].NVILGGVK.[S]		1	3	1	Q6P9P3	Q6P9P3 [90-97]		0	799.504	1524131	2	3.55	26.1108	35
[K].GSIDAAVTAVAR.[V]		1	2	1	F1R759	F1R759 [536-547]		0	1130.62	341769	2	-1.86	32.7864	66
[R].ALEYTIYNQELNETR.[A]		1	4	1	Q1LVV8	Q1LVV8 [222-236]		0	1856.9	268743	2	-0.58	39.9714	22
[R].LTVASLQESGLK.[V]		1	2	1	E9QI62	E9QI62 [2242-2253]		0	1245.7	464960	2	0.38	35.5585	34
[K].VGEATETALTCLVEK.[M]	1xCarbamidomethyl [C11]	1	7	1	Q7ZW18	Q7ZW18 [437-451]		0	1620.81	385168	2	-1.16	43.0954	13
[R].NSTLILAVR.[E]		1	3	1	X1WFY2	X1WFY2 [552-560]		0	986.599	239224	2	0.17	36.5051	31
[R].SIISSVAEK.[I]		1	1	1	F1R759	F1R759 [947-955]		0	933.525	1.53185e+06	2	1.63	26.88	29
[R].IVILEYHPSK.[N]		1	1	1	Q1LVE8	Q1LVE8 [87-96]		0	1198.68	654188	3	0.34	31.5708	16
[K].GSDDSWAQK.[L]		3	10	1	Q1LXI2; F8W4A0; E7FB39	Q1LXI2 [540-548]; F8W4A0 [534-542]; E7FB39 [518-526]		0	993.427	19072594	2	-0.04	14.9444	47
[K].MEEDILLLEDQNSK.[F]		1	3	1	I3ISA3	I3ISA3 [996-1009]		0	1676.8	546339	2	-3.13	44.4558	18
[K].DFVQYITK.[G]		1	2	1	A0A0G2KHX4	A0A0G2KHX4 [739-746]		0	1013.53	162363	2	0.22	40.6249	14
[-].MDPCECAK.[T]	2xCarbamidomethyl [C4; C6]	1	3	1	Q7ZSY6	Q7ZSY6 [1-8]		0	1010.37	1.04172e+06	2	-0.71	11.4664	14
[R].LAGLDPHTGSLNQGPSLYFTPISSAEHK.[E]		1	1	1	E7FDR0	E7FDR0 [350-377]		0	2937.47	591992	4	-1.19	44.9897	10
[R].FEDAVER.[F]		1	6	1	Q6JWU9	Q6JWU9 [1024-1030]		0	865.405	123622776	2	0.84	16.3044	32
[K].AQIFTQTQALR.[Y]		1	1	1	F1QQA2	F1QQA2 [273-283]		0	1276.7	735966	2	2.04	31.8228	32
[K].TLVSAEESAR.[Q]		1	3	1	Q5RGK8	Q5RGK8 [645-654]		0	1062.54	429479	2	-1.66	18.0862	32
[R].AQVGPFQIPSQSSGIK.[V]		2	2	2	A7MD63; Q5TYP2	A7MD63 [798-813]; Q5TYP2 [413-428]		0	1643.88	1.07217e+06	2	2.54	44.6937	33
[R].GGSWVVIDPTINPR.[H]		1	5	1	F1QH12	F1QH12 [2133-2146]		0	1510.8	303640	2	1.58	45.7594	25
[K].VIAMELGAMPELK.[K]		1	2	1	F1QFN3	F1QFN3 [595-607]		0	1401.75	283407	2	-1.25	48.9506	26
[K].ASIAALEAK.[I]		1	3	1	I3ISA3	I3ISA3 [1827-1835]		0	873.504	11055504	2	-0.48	24.8873	34
[K].LPIGGPDGYTK.[S]		2	7	1	Q5TYX2; A0AUR4	Q5TYX2 [347-357]; A0AUR4 [80-90]		0	1117.59	10252898	2	1.96	27.9059	50
[R].AGIQFPVGR.[IV]		1	21	2	E7EZX1	E7EZX1 [22-30]		0	944.531	1.94151e+06	2	-0.89	36.1771	28
[K].TVTLPENDDELDSTNRR.[Y]		1	1	1	A0A0R4IXL0	A0A0R4IXL0 [870-886]		1	1974.94		3	0.5	27.207	21
[K].VVYIAPLK.[A]		1	2	1	E7FCJ6	E7FCJ6 [1373-1380]		0	902.571	916317	2	1.9	34.1933	42
[R].GIAYIEFK.[T]		1	5	1	E9QB18	E9QB18 [97-104]		0	940.514	209303	2	-0.2	40.3061	32
[R].FEELTNLIK.[T]		1	2	1	F1QUG5	F1QUG5 [57-65]		0	1106.61	416830	2	-2.45	44.9728	26
[K].FALPAEVK.[K]		1	2	1	E7F6R0	E7F6R0 [826-833]		0	874.503	1.00081e+06	2	0.35	35.1321	28
[R].IQLEQER.[Q]		1	2	1	E7FG55	E7FG55 [578-584]		0	915.489	6864227	2	-2.06	17.3916	46
[K].QGGFGSTDDPCVELR.[L]	1xCarbamidomethyl [C11]	1	3	1	F1QD11	F1QD11 [556-570]		0	1637.72	347600	2	-5.04	33.7041	36
[K].ANDVDAIHPGYGFLSER.[A]		1	3	1	A0A0R4IFJ4	A0A0R4IFJ4 [110-126]		0	1860.89	910481	3	-2.37	39.6326	19
[K].LVSDIITDQDAGASAK.[G]		1	6	1	Q6PCR6	Q6PCR6 [752-767]		0	1603.82	233792	2	1.49	33.023	24
[K].VLLSAVTENTYLMK.[L]		1	4	2	A0A2R8QN47	A0A2R8QN47 [51-64]		0	1581.86	4.3519e+07	2	-0.71	47.2133	28
[R].TSLGPQFTPEVSK.[V]		1	3	1	X1WCS8	X1WCS8 [990-1002]		0	1390.72	217100	2	-6.61	33.4844	17
[R].SPVVSDSVSFHSLSPIDGPPSNGPSK.[S]		1	2	1	F1QDF2	F1QDF2 [771-796]		0	2594.27		3	0.26	39.7801	14
[R].YVFVAQPGGPTPLK.[H]		1	2	1	F1RAU3	F1RAU3 [379-392]		0	1473.81	321054	2	-0.61	38.8992	20
[R].YEILTPNAIPK.[G]		2	8	1	F8W3L6; I3ISA3	F8W3L6 [728-738]; I3ISA3 [741-751]		0	1258.7	40824804	2	1.15	39.8049	28
[K].TLEDEAR.[A]		1	1	1	F8W3L6	F8W3L6 [1182-1188]		0	833.4	211506288	2	-0.35	11.9965	49
[K].VLIYYGSVEDR.[K]		1	1	1	B0R061	B0R061 [524-534]		0	1313.67	199450	2	-0.9	36.8548	32
[K].YKYEALLLGGLPQEGLAR.[A]		1	4	2	A0A2R8QN47	A0A2R8QN47 [25-42]		1	1991.1	8.54709e+06	2	-2.78	48.8795	15
[R].YHDPNFVPTSFVCTK.[C]	1xCarbamidomethyl [C13]	1	3	1	A0A2R8QUZ1	A0A2R8QUZ1 [596-610]		0	1811.84	258310	3	2.12	38.895	24
[R].TAYGQPHATVK.[M]		1	3	1	F1R4N4	F1R4N4 [230-240]		0	1172.61	5.08519e+06	3	-0.32	10.9328	18
[K].VLANPGNTQVAR.[V]		1	2	1	A0A0R4IMZ8	A0A0R4IMZ8 [43-54]		0	1239.68	290877	2	2.21	17.7386	34
[K].TANGPDGK.[K]		1	2	1	Q6P3J5	Q6P3J5 [276-283]		0	759.363	340614	2	-0.1	6.2312	31
[K].TNHIIVTK.[S]		5	22	1	A0A2R8QNH7; F1R2S5; A3KMS4; A0A2R8QN47; F1QV15	A0A2R8QNH7 [159-166]; F1R2S5 [179-186]; A3KMS4 [174-181]; A0A2R8QN47 [167-174]; F1QV15 [179-186]		0	925.547	433597152	2	0.02	11.5218	52
[R].VNGFDESR.[V]		1	2	1	Q7T158	Q7T158 [208-215]		0	923.422	8804861	2	-0.46	15.286	25
[R].TAANALPIR.[V]		1	5	1	Q1LWN2	Q1LWN2 [505-513]		0	926.542	364988544	2	-0.06	24.8239	37
[K].TEGGEDYTGATVIEPEK.[G]		1	2	1	B3DKJ9	B3DKJ9 [579-595]		0	1795.82	993124	2	0.99	28.8154	32
[K].SVALKDEIEK.[L]		1	5	1	A0A2R8PVM7	A0A2R8PVM7 [333-342]		1	1131.63	882041	3	1.35	19.9047	28
[K].SIPLYNVTGVSISPGK.[D]		1	1	1	E7F9L8	E7F9L8 [896-911]		0	1631.9	366179	2	0.46	45.5015	32
[K].VEFVCSAR.[T]	1xCarbamidomethyl [C5]	2	6	1	A0A2R8Q548; A0A0A0MPH2	A0A2R8Q548 [642-649]; A0A0A0MPH2 [640-647]		0	967.467	7395049	2	-0.92	23.0983	41
[R].STPHEELER.[L]		1	2	1	E7FDR0	E7FDR0 [341-349]		0	1097.52	1.18318e+06	3	-0.1	10.8502	17
[K].STIQEVLR.[S]		1	1	1	X1WD71	X1WD71 [557-564]		0	945.536	4.49571e+06	2	0.51	30.3356	54
[R].VSNPALTK.[L]		1	2	1	F1Q9K1	F1Q9K1 [93-100]		0	829.478	3.347e+06	2	0.19	13.3661	31
[K].VEPGLSPETSQVR.[F]		1	2	1	E9QI62	E9QI62 [1025-1037]		0	1398.72	570548	2	-2.7	24.0677	30
[K].STDDFIDK.[H]		1	3	1	A0A2U3TVM3	A0A2U3TVM3 [394-401]		0	940.426	399927	2	-0.25	22.9724	23
[K].VLVALGVPLPSETKPAEEK.[K]		1	5	1	A0A2R8RUM2	A0A2R8RUM2 [531-549]		0	1977.13	448109	3	2.14	43.2697	16
[R].VAQFQSEK.[K]		1	3	1	F8W3L6	F8W3L6 [938-945]		0	936.479	236070832	2	0.5	12.2576	46
[K].VANVELYYR.[A]		1	2	1	E9QBV1	E9QBV1 [1398-1406]		0	1126.59	507744	2	-0.52	32.6131	28
[R].STSHTLALGR.[T]		1	2	1	Z4YIS0	Z4YIS0 [628-637]		0	1042.56	1.27311e+06	3	0.43	15.6421	31
[R].TLCGLDEQK.[V]	1xCarbamidomethyl [C3]	1	2	1	A0A0R4IH79	A0A0R4IH79 [694-702]		0	1063.51	1170860	2	-0.23	19.8711	27
[K].YYTVNPLTISK.[R]		1	1	1	Q800H6	Q800H6 [495-505]		0	1298.7	258067	2	-0.98	39.6008	28
[K].LDPELQQR.[C]		1	2	1	E7EXW8	E7EXW8 [585-592]		0	998.527	496385	2	0.8	19.0619	31
[K].IILAPTTTSSSR.[R]		1	1	1	X1WD55	X1WD55 [446-457]		0	1246.7	1010844	2	-1	26.3693	40
[R].LTQQNMDLLEQMGK.[Q]	1xOxidation [M]	1	1	2	E7FB39	E7FB39 [1377-1390]		0	1664.8	1.06452e+06	2	-1.66	35.9864	20
[K].DTLFQDFK.[R]		1	1	1	E7F9L8	E7F9L8 [525-532]		0	1013.49	658316	2	-0.74	44.8735	27
[K].DSDYYNTLLK.[K]		1	4	1	F6NK19	F6NK19 [273-282]		0	1231.58	1.04908e+06	2	-0.95	39.0387	19
[R].GGPNYQEGLR.[V]		1	4	1	Q6DG67	Q6DG67 [380-389]		0	1090.53	197657744	2	1.83	19.6587	32
[R].GHVFEESQVMGTPMFVVK.[A]		1	2	1	Q6P3J5	Q6P3J5 [768-785]		0	2021.98	303321	3	0.85	45.2877	31
[K].DMLQAAAQYR.[E]		1	1	1	F1QNV4	F1QNV4 [711-720]		0	1166.56	243930	2	-4.99	35.3801	22
[K].DLVQSDSLPSSDPPKPAPPQQAK.[K]		1	2	1	A0A2R8PZN3	A0A2R8PZN3 [683-705]		0	2402.22	323989	3	1.59	28.1291	19
[R].GHVTQDAPIPGSPLYTIK.[A]		1	3	1	F1Q6N0	F1Q6N0 [856-873]		0	1894.01	583629	3	-1.27	36.7316	12
[K].GLEEITVHNK.[N]		1	1	1	F1QK82	F1QK82 [197-206]		0	1139.61	264576	2	-0.21	20.4493	36
[K].DLLNLGAK.[K]		2	5	1	E7F9T0; E5F2M3	E7F9T0 [135-142]; E5F2M3 [44-51]		0	843.493	475075	2	-0.78	38.2624	25
[K].DLLAALQK.[VA]		1	10	1	B0JZL6	B0JZL6 [225-232]		0	871.525	339598	2	0.24	43.0565	31
[K].RQQQLTAMR.[V]		2	7	1	F1QC64; F8W3L6	F1QC64 [805-813]; F8W3L6 [809-817]		1	1131.61	897277	3	-0.4	12.5937	32
[K].LVPEFAHDK.[T]		1	3	3	A0A2R8Q549	A0A2R8Q549 [20-28]		0	1055.55	2.96907e+08	2	-5.06	23.4795	23
[R].GNEVLYNGFTGR.[K]		1	1	1	A0A0R4IXL0	A0A0R4IXL0 [1024-1035]		0	1326.64	325874	2	-2.37	34.9747	28
[R].LIEAMER.[Q]		1	1	1	E7FE14	E7FE14 [1372-1378]		0	861.45	1.7946e+06	2	-1.19	22.464	37
[R].IVSTLPYIR.[Q]		1	4	1	A0A0R4IXL0	A0A0R4IXL0 [256-264]		0	1061.64	870813	2	-0.86	39.3652	42
[K].KEEILIIR.[A]		1	4	1	Q5EI67	Q5EI67 [1620-1627]		1	1013.64	613161	2	-0.54	29.7802	43
[R].GYGLVEGEEGR.[N]		2	7	1	A0A2R8Q0D6; A0A2R8Q3W8	A0A2R8Q0D6 [1279-1289]; A0A2R8Q3W8 [1277-1287]		0	1165.55	1.87344e+06	2	-0.63	24.9296	26
[K].CTVVVETK.[I]	1xCarbamidomethyl [C1]	1	1	1	E7F9L8	E7F9L8 [975-982]		0	935.487	417822	2	2.52	14.6548	27
[K].GTEINTGVVVK.[K]		1	2	1	F1QUG5	F1QUG5 [321-331]		0	1116.63	573205	2	-1.54	24.9197	37
[R].ESALLFDPHK.[S]		1	4	1	A2BGR0	A2BGR0 [338-347]		0	1156.6	760411	3	-0.26	31.3942	16
[K].MIDVAEPTQR.[K]		1	2	1	A0A0R4IWL6	A0A0R4IWL6 [1094-1103]		0	1159.58		2	-1.07	25.3338	26
[R].GFSGLDGAK.[G]		1	6	1	F1QSC5	F1QSC5 [201-209]		0	851.426	1.93816e+06	2	0.44	22.8894	39
[R].DCPIFYMR.[K]	1xCarbamidomethyl [C2]	1	2	1	B3DKJ9	B3DKJ9 [1079-1086]		0	1101.49	509391	2	-0.4	42.4987	17
[K].DEHNFPSLGPSPQTATPGEVIK.[K]		1	2	1	F1QHE7	F1QHE7 [436-457]		0	2321.14	232416	3	2.77	39.3127	9
[K].GTCTEEELCK.[L]	2xCarbamidomethyl [C3; C9]	2	2	1	A0A0R4IWM4; Q7ZUL0	A0A0R4IWM4 [925-934]; Q7ZUL0 [925-934]		0	1226.5	693561	2	0.87	14.3914	46
[R].DEQQEILTK.[F]		1	2	1	F1QH49	F1QH49 [781-789]		0	1103.56	596056	2	7.42	20.8879	27
[K].GSLFDTHR.[S]		1	2	1	E7FE14	E7FE14 [289-296]		0	932.458	444039	3	0.37	21.1438	11
[K].DGSSTGSSVLQTSTGDISNPSSSFSTLK.[R]		2	5	1	A0A1L1QZV6; A0A1L1QZW8	A0A1L1QZV6 [782-809]; A0A1L1QZW8 [784-811]		0	2747.29	708662	3	-0.62	43.4362	10
[K].GNPSIETLK.[I]		1	3	1	A0A0R4IAE0	A0A0R4IAE0 [599-607]		0	958.52	929974	2	0.24	23.1152	19
[K].DDLTLPLK.[L]		1	1	1	Q5TYW4	Q5TYW4 [953-960]		0	914.519	321853	2	-0.66	39.339	31
[K].CLIATGGVPR.[N]	1xCarbamidomethyl [C1]	1	5	1	Q5XFY2	Q5XFY2 [258-267]		0	1043.57	1205151	2	-0.16	28.4971	29
[KR].EAFLLFDR.[TV]		1	18	1	A0A2R8QJ29	A0A2R8QJ29 [14-21]		0	1010.53		2	-0.17	49.7406	15
[R].LTHVYDLCK.[G]	1xCarbamidomethyl [C8]	1	1	2	A0A0R4IMS9	A0A0R4IMS9 [139-147]		0	1148.58	711021	3	0.36	22.0822	15
[R].IQDLVVPLCVR.[L]	1xCarbamidomethyl [C9]	1	1	1	F1RE30	F1RE30 [512-522]		0	1311.75	518953	2	-0.68	46.0449	29
[K].LQDISAITTK.[A]		1	4	1	Q1LWQ1	Q1LWQ1 [911-920]		0	1089.62	322869	2	0.36	28.443	23
[R].EQLDGQIAR.[L]		1	5	1	Q6TEN8	Q6TEN8 [457-465]		0	1029.53	494531	2	-1.97	18.8414	36
[K].EVITATEDAEK.[L]		1	1	1	A0A0R4IXC4	A0A0R4IXC4 [914-924]		0	1205.59	474524	2	0.45	17.5783	29
[K].ENKNEDDIEETPTK.[G]		1	1	1	E7EZF3	E7EZF3 [621-634]		1	1661.75	525507	3	-0.13	12.2249	20
[R].LQHELDDER.[Q]		1	3	1	A0A286YAD0	A0A286YAD0 [1054-1062]		0	1154.54	2.29614e+06	3	-1.56	11.6343	49
[R].FDLQNPSR.[ML]		1	5	1	F1Q9K1	F1Q9K1 [134-141]		0	976.485		2	2	25.4949	18
[R].ELIIGDR.[Q]		1	3	1	Q08BA1	Q08BA1 [207-213]		0	815.462	4838535	2	-0.6	27.351	54
[R].ELLGPVVSQR.[G]		1	2	1	A3KQB6	A3KQB6 [605-614]		0	1097.63	276625	2	-0.17	32.522	35
[K].FIGELFENSNHSK.[D]		1	4	1	Q6B334	Q6B334 [616-628]		0	1521.73	702710	3	0.23	36.932	25
[R].ELATNFQLK.[Q]		1	2	1	F1QYE3	F1QYE3 [96-104]		0	1063.58	45537696	2	0.63	34.5749	22
[R].FLLHQETLPK.[Q]		1	1	1	F1QNV4	F1QNV4 [978-987]		0	1225.69	1.0439e+06	3	-0.42	29.812	11
[R].FIQPTCLGLPVEISK.[Y]	1xCarbamidomethyl [C6]	1	3	1	F1QQQ3	F1QQQ3 [790-804]		0	1701.92	203462	2	1.27	49.6421	21
[K].ELASISPDYR.[V]		1	4	1	A0AUR4	A0AUR4 [439-448]		0	1150.57	6192692	2	0.97	29.1187	51
[R].FLVTVIK.[D]		1	5	1	A0A2R8RNP8	A0A2R8RNP8 [526-532]		0	819.534	486820	2	-0.36	39.6673	46
[R].FNEETYGVK.[S]		1	3	1	F1QA42	F1QA42 [208-216]		0	1086.51	482792	2	-0.37	22.678	20
[K].LRSELCLEDYNK.[Y]	1xCarbamidomethyl [C6]	1	5	1	F8W3L6	F8W3L6 [296-307]		1	1539.75		3	-0.79	29.4426	24
[R].LLLEETVK.[R]		1	6	1	F1QH12	F1QH12 [2265-2272]		0	944.566	888535	2	-1.68	33.2028	43
[K].EALELQR.[Q]		1	1	1	F1Q9K1	F1Q9K1 [930-936]		0	858.468	4.90177e+06	2	0.55	21.7917	46
[K].ITDDFDVR.[Q]		1	4	1	F1Q5B8	F1Q5B8 [809-816]		0	980.468	11061801	2	0.02	28.6631	42
[R].GATGSVSPQEEEELR.[S]		1	4	1	F1QK71	F1QK71 [311-325]		0	1588.74	508112	2	-1.46	22.7429	35
[R].FVCDGTVEDK.[I]	1xCarbamidomethyl [C3]	1	1	1	A0A0R4IFG3	A0A0R4IFG3 [1099-1108]		0	1169.51	479432	2	-0.51	18.1564	41
[K].FSWGAECK.[Q]	1xCarbamidomethyl [C7]	6	37	1	A0A2R8QNH7; F1R2S5; A3KMS4; A0A2R8QN47; F1QV15; Q1LWN2	A0A2R8QNH7 [1210-1217]; F1R2S5 [1233-1240]; A3KMS4 [1226-1233]; A0A2R8QN47 [1230-1237]; F1QV15 [1238-1245]; Q1LWN2 [1230-1237]		0	984.424	3167557	2	0.23	29.5422	30
[K].EAGNINNSLLILGK.[C]		1	1	1	Q7ZU82	Q7ZU82 [392-405]		0	1455.82	229712	2	0.76	44.72	25
[K].LSIVGLVAQK.[G]		1	2	1	A0A0R4IQI9	A0A0R4IQI9 [646-655]		0	1027.65	620187	2	-0.08	44.1002	36
[R].LSHANSAVVLSAVK.[V]		1	7	1	F6NK19	F6NK19 [248-261]		0	1395.8	2240587	3	1.6	25.9309	19
[R].LLVTNLDK.[L]		1	3	1	A0A2U3TVM3	A0A2U3TVM3 [668-675]		0	915.551	1.10489e+06	2	1.32	30.3138	30
[R].EEQLAAQK.[E]		1	2	1	F1R1X4	F1R1X4 [906-913]		0	916.473	583594	2	1.07	10.1868	22
[K].LSDTNSDIK.[G]		1	4	1	B7ZD98	B7ZD98 [186-194]		0	992.489	912543	2	-2.64	11.8902	41
[R].EGATSAAK.[G]		1	3	4	Q7T158	Q7T158 [995-1002]		0	734.368	202380	2	-0.83	2.7538	51
[K].FPPQFTVQTPVK.[T]		1	2	1	A7MBZ6	A7MBZ6 [58-69]		0	1388.76	410959	2	-4.05	42.4959	47
[K].ISLPSTTASPK.[T]		1	3	1	F1R759	F1R759 [956-966]		0	1101.62	459544	2	0.35	26.3891	27
[K].NFSEVFQK.[L]		1	4	1	Q1LVV8	Q1LVV8 [1039-1046]		0	998.494	887735	2	0.02	32.515	40
[K].DCEDPNPLIR.[A]	1xCarbamidomethyl [C2]	1	8	1	F6NK19	F6NK19 [94-103]		0	1228.56	1.30436e+06	2	1.5	29.8626	29
[K].NIEASQVPADSMK.[I]		1	1	1	E7F3N4	E7F3N4 [1334-1346]		0	1389.67	686755	2	0.91	23.7056	47
[R].AMGEQLLTGK.[K]		1	5	1	A0A0R4IWL6	A0A0R4IWL6 [121-130]		0	1047.55	338262	2	2.25	30.6712	27
[R].QEGLQHLVR.[S]		1	2	1	A0A0R4IAE4	A0A0R4IAE4 [764-772]		0	1079.6	312961	3	-0.03	20.4169	24
[K].LETSESLR.[K]		1	6	1	F1R966	F1R966 [1613-1620]		0	934.484	1.24904e+06	2	1.89	16.5181	31
[K].QFAEMYVAK.[F]		1	5	1	Q6P3J5	Q6P3J5 [227-235]		0	1086.53	2.69143e+06	2	-0.21	31.1426	41
[K].ALVGPVVVK.[D]		3	8	1	A0A286Y9R5; Q4QRF0; F1QIH9	A0A286Y9R5 [416-424]; Q4QRF0 [412-420]; F1QIH9 [413-421]		0	881.582	91544464	2	0.24	31.6625	52
[K].QLLLDCGLGSAGASDSGTEAVVAQHR.[V]	1xCarbamidomethyl [C6]	1	2	1	F1Q603	F1Q603 [1627-1652]		0	2612.27		3	-0.45	39.6801	10
[R].LAQPYAGVFLK.[R]		1	1	1	A0A0R4IH79	A0A0R4IH79 [166-176]		0	1206.69	481330	2	-1.18	43.1549	27
[K].NKYEDEINK.[R]		1	13	1	F1QV31	F1QV31 [243-251]		1	1152.55	6.26666e+06	2	1.7	12.9269	39
[K].LETFLGR.[L]		2	5	1	A0A2R8Q0D6; A0A2R8Q3W8	A0A2R8Q0D6 [815-821]; A0A2R8Q3W8 [813-819]		0	835.467	5434169	2	0.12	33.6463	44
[K].QINIIDDETPEGK.[D]		1	4	1	A0A2R8Q549	A0A2R8Q549 [1041-1053]		0	1471.73	433674	2	-0.84	32.0639	31
[R].IAYFTLPK.[T]		1	2	1	Q7ZVZ4	Q7ZVZ4 [321-328]		0	952.55	1.06854e+06	2	1.01	43.0857	28
[R].AGQVAYLEK.[L]		4	15	1	Q1LXI2; A0A286YAD0; F8W4A0; E7FB39	Q1LXI2 [773-781]; A0A286YAD0 [747-755]; F8W4A0 [759-767]; E7FB39 [743-751]		0	978.525	68897712	2	0.09	21.5191	43
[K].LEQCTEDLQDK.[N]	1xCarbamidomethyl [C4]	2	2	1	Q8JHI1; F1QK82	Q8JHI1 [446-456]; F1QK82 [446-456]		0	1378.62		2	-0.77	16.8516	19
[K].ICEEAHSR.[S]	1xCarbamidomethyl [C2]	1	3	1	F1Q5B8	F1Q5B8 [562-569]		0	1001.45		3	-0.37	8.6399	38
[K].LDDYQAR.[S]		1	4	1	A5WVQ1	A5WVQ1 [63-69]		0	880.416	782571	2	-0.53	12.605	48
[K].AFTKPVDTEEVPDYTTVIK.[Q]		1	1	1	E7EXJ5	E7EXJ5 [960-978]		0	2153.1	834218	3	0.45	38.8723	7
[K].AEYPADGAYYR.[A]		1	4	1	A0A2R8QE00	A0A2R8QE00 [841-851]		0	1275.56	640558	2	-1.65	24.8013	39
[M].AETAPAPAATPAK.[A]		1	3	1	A0A2R8Q0U0	A0A2R8Q0U0 [2-14]		0	1195.63	1.06302e+06	2	1.15	12.1723	35
[R].AEGPSVER.[L]		2	9	1	A0A2R8QNH7; A3KMS4	A0A2R8QNH7 [999-1006]; A3KMS4 [1014-1021]		0	844.416	33997096	2	-0.7	10.5888	43
[R].LDEHLLSYPR.[F]		1	4	1	A0A2R8QE00	A0A2R8QE00 [1349-1358]		0	1242.65	545862	3	0.07	32.9968	18
[K].QVNDSAPEVR.[D]		1	3	1	A0A0R4IQI9	A0A0R4IQI9 [447-456]		0	1114.55	728181	2	-0.96	13.9681	32
[K].AEESEMPLGEEVK.[G]		1	1	1	E9QH84	E9QH84 [736-748]		0	1447.66	553578	2	1.47	30.1319	31
[K].IEEVLSAESPVK.[T]		1	2	1	F1QD11	F1QD11 [806-817]		0	1300.7	294532	2	-0.44	32.1032	41
[R].LDFVAPK.[C]		1	2	1	A9JRY0	A9JRY0 [573-579]		0	789.451	667210	2	0.97	30.3439	45
[R].AAVQSPSDISGFTDLR.[W]		1	2	1	Q5RHR0	Q5RHR0 [62-77]		0	1663.83	613795	2	-0.4	41.5351	28
[K].AAQLLAETGEK.[E]		1	5	1	E7F6R0	E7F6R0 [329-339]		0	1130.61	1.04458e+06	2	3.75	23.363	20
[R].AAQLEASK.[S]		1	4	1	Q9I9E6	Q9I9E6 [100-107]		0	817.441	4.18755e+06	2	-0.24	9.5878	48
[K].AALLSGPPGVGK.[T]		1	1	1	F1Q5P6	F1Q5P6 [639-650]		0	1066.63	1.28157e+06	2	0.36	31.0641	23
[R].LDGAGLTPTK.[V]		1	2	1	F1QC84	F1QC84 [666-675]		0	972.536	1.16384e+06	2	0.02	19.9292	28
[R].LEVEWER.[L]		6	37	1	A0A2R8QNH7; F1R2S5; A3KMS4; A0A2R8QN47; F1QV15; Q1LWN2	A0A2R8QNH7 [1238-1244]; F1R2S5 [1261-1267]; A3KMS4 [1254-1260]; A0A2R8QN47 [1258-1264]; F1QV15 [1266-1272]; Q1LWN2 [1258-1264]		0	960.479	4902029	2	0.17	33.2014	41
[K].LEVQAEQER.[K]		1	5	1	Q66HU9	Q66HU9 [179-187]		0	1101.55	535114	2	1.7	15.5903	52
[R].ETEVTQLKK.[T]		1	1	1	F8W3L6	F8W3L6 [1173-1181]		1	1075.6	24845448	2	0.27	11.4033	44
[K].KPGDLSDELR.[V]		1	1	2	A7YT51	A7YT51 [530-539]		0	1129.58	819030	2	0.31	21.8584	43
[K].QACMLMIR.[A]	1xCarbamidomethyl [C3]	1	3	1	F1QC64	F1QC64 [741-748]		0	1022.49	640492	2	0.04	35.4006	30
[R].QAAITLQK.[Y]		2	2	1	F8W4A0; E7FB39	F8W4A0 [798-805]; E7FB39 [782-789]		0	872.52	30304568	2	1.2	19.0245	48
[R].NLLLAGAK.[V]		1	3	1	A0A2R8RKP9	A0A2R8RKP9 [922-929]		0	799.504	1.22598e+06	2	0.04	29.7485	38
[R].LFLDGPK.[I]		1	5	1	A0A0R4IFJ4	A0A0R4IFJ4 [1039-1045]		0	789.451	2.44157e+06	2	1.9	32.6654	35
[R].AYTLEQLQK.[Q]		1	3	1	E7FB68	E7FB68 [1199-1207]		0	1093.59	379253	2	-1.57	29.7555	29
[K].AYGPGLQSSGLSVGKPAEFTVDAK.[L]		1	2	1	E9QI62	E9QI62 [682-705]		0	2379.22	387375	3	-2.66	39.4989	5
[K].LGILDLLDEECK.[V]	1xCarbamidomethyl [C11]	1	3	1	A0A286YAD0	A0A286YAD0 [504-515]		0	1417.72	295664	2	-15.94	51.146	30
[K].AQQVGSLLR.[L]		1	3	1	X1WD71	X1WD71 [918-926]		0	971.563	1.96769e+06	2	0.03	26.4511	28
[K].NSASDFFR.[Y]		1	9	1	Q1L8Z0	Q1L8Z0 [1797-1804]		0	943.427	347171	2	2.77	32.0032	28
[R].NTNPNFVR.[C]		3	11	2	F1QC64; F8W3L6; I3ISA3	F1QC64 [666-673]; F8W3L6 [670-677]; I3ISA3 [683-690]		0	961.485	91513504	2	-0.03	17.6402	39
[K].KLVWVPSER.[LH]		2	7	1	F1QC64; I3ISA3	F1QC64 [28-36]; I3ISA3 [37-45]		1	1113.64	886416	2	3.42	30.3713	37
[R].IFVNDDR.[H]		1	4	1	Q6NXA4	Q6NXA4 [12-18]		0	878.437	1.93217e+06	2	-3.22	20.0237	46
[R].ATNLENSTYDLYSIPR.[E]		1	4	1	Q6JWU9	Q6JWU9 [384-399]		0	1856.9	234705	2	-2.74	43.5015	39
[K].NISGCVQDVIMPSR.[I]	1xCarbamidomethyl [C5]	1	4	1	A0A2R8QE00	A0A2R8QE00 [155-168]		0	1575.76	179294	2	3.4	39.6177	37
[K].AVTSGPAAVNGPSAK.[K]		1	6	1	B8JIY2	B8JIY2 [65-79]		0	1326.7	235344	2	0.29	15.7463	24
[K].LDEVLEPVMIPER.[K]		1	3	1	A0A0R4IQI9	A0A0R4IQI9 [1494-1506]		0	1539.81	213455	2	5.35	46.7009	30
[K].AVCLIGDREER.[T]	1xCarbamidomethyl [C3]	1	2	1	B8A552	B8A552 [240-250]		1	1317.66	881496	3	-0.55	21.2948	30
[R].ALEVLFK.[H]		1	1	1	Q7ZU82	Q7ZU82 [170-176]		0	819.497	654534	2	0.39	41.3373	36
[R].QSAETGGVPR.[C]		1	3	1	A0A0R4IE40	A0A0R4IE40 [268-277]		0	1001.5	921002	2	0.83	11.3193	26
[K].GDQVPVEPDPVVSPDR.[D]		1	1	1	F1QU62	F1QU62 [16-31]		0	1705.84	210396	2	-0.07	31.4423	19
[R].FLGNLVCVEGIVTK.[C]	1xCarbamidomethyl [C7]	1	3	1	Q7ZVS5	Q7ZVS5 [118-131]		0	1548.85		2	-1.13	49.9419	15
[R].EQEVAELKK.[A]		1	2	1	I3ISA3	I3ISA3 [1186-1194]		1	1073.58	5574513	3	0.31	11.9059	29
[K].SVYDNLVAK.[G]		1	2	1	Q6DG67	Q6DG67 [790-798]		0	1008.54	2.33934e+06	2	-0.1	29.9209	26
[K].FLFDSVNSQDVGLR.[E]		1	1	1	B8JHR9	B8JHR9 [131-144]		0	1596.8	210839	2	-1.89	48.0998	24
[K].KGLAAPSVLTNPVLSPLSSK.[N-]		2	4	1	A0A2R8Q0D6; A0A2R8Q3W8	A0A2R8Q0D6 [764-783]; A0A2R8Q3W8 [762-781]		1	1979.15	267671	3	-0.22	45.6649	29
[K].AGIVTSLQAR.[C]		1	3	1	A0A0R4IF65	A0A0R4IF65 [602-611]		0	1015.59	1.12813e+06	2	0.36	28.0902	42
[K].ATIELCQTHATDINALK.[V]	1xCarbamidomethyl [C6]	1	1	1	Q7SZC2	Q7SZC2 [190-206]		0	1898.96	547929	3	0.99	33.6519	6
[K].EFVITSLK.[G]		1	2	1	F1R1X4	F1R1X4 [819-826]		0	936.54	349031	2	1.33	39.5994	36
[R].YNSEAVTR.[L]		1	1	1	E7F3N4	E7F3N4 [820-827]		0	939.453	1.82112e+06	2	-1.54	11.3179	17
[K].LMAISQR.[V]		1	4	1	Q1ECZ7	Q1ECZ7 [469-475]		0	818.455	519346	2	-0.42	20.7173	30
[K].EELISLQK.[Q]		1	5	1	A0A2R8PYM0	A0A2R8PYM0 [227-234]		0	959.541	676485	2	0.29	31.0669	20
[K].AIAFDKLEK.[T]		1	2	1	I3ISA3	I3ISA3 [1425-1433]		1	1034.59	1651697	3	0	27.4145	26
[R].ALLTESNVDAEAYNLR.[G]		1	2	1	A0A2R8RKP9	A0A2R8RKP9 [988-1003]		0	1778.89	371781	2	1.84	41.3387	40
[K].FYDQLEK.[I]		1	2	1	F6P5S3	F6P5S3 [942-948]		0	942.457	334372	2	-1.89	24.8126	29
[K].GDIIQLQR.[R]		1	2	1	F1QP23	F1QP23 [666-673]		0	942.537	1.19669e+06	2	-0.95	30.0565	65
[R].VTLEELPPVLVLHLK.[R]		1	3	1	A0A0R4IVE2	A0A0R4IVE2 [740-754]		0	1700.04	457170	3	-0.82	50.3286	7
[K].KYESVQDILK.[E]		1	4	1	Q5PQY4	Q5PQY4 [1010-1019]		1	1222.67	618217	3	1.13	32.3735	27
[K].LLENVENTGEQAETK.[L]		1	2	1	F1Q598	F1Q598 [1271-1285]		0	1674.82	221947	2	-0.1	24.8112	14
[R].WTNIPLLVK.[I]		1	4	1	F6P5X4	F6P5X4 [902-910]		0	1083.66	523405	2	0.87	47.9033	39
[K].LANSLLQTVQR.[E]		1	1	1	E7FGT5	E7FGT5 [383-393]		0	1242.72		2	-7.06	35.7063	36
[K].KGEIFELK.[A]		1	8	1	F6NK19	F6NK19 [12-19]		1	963.551	1040329	2	1.39	29.3033	48
[R].LPLQDVYK.[I]		1	16	1	A7YYA5	A7YYA5 [248-255]		0	975.551	2.05178e+06	2	-1.45	32.8747	34
[R].FQLEAFR.[F]		4	5	2	Q6PQ35; Q5TYP5; A7MD63; Q5TYP2	Q6PQ35 [175-181]; Q5TYP5 [342-348]; A7MD63 [717-723]; Q5TYP2 [332-338]		0	910.478	40409476	2	-0.8	40.4463	38
[K].LNVQPSDSDYAVDIR.[N]		1	5	1	A0A2R8QL71	A0A2R8QL71 [417-431]		0	1691.82	275664	2	1.75	36.2455	24
[K].LGKDEMLSIIR.[H]		1	3	1	B8A552	B8A552 [628-638]		1	1274.71	756332	3	0.58	38.8709	30
[K].TTSNNTYEVEK.[T]		1	1	1	A0A0R4IV41	A0A0R4IV41 [1246-1256]		0	1285.59	281975	2	0.55	13.3294	19
[R].LAVDDFR.[V]		1	3	1	Q6PHE4	Q6PHE4 [167-173]		0	835.431	3.72686e+06	2	0.35	30.7326	34
[R].KPPSTEVLPVASEPK.[V]		1	5	1	Q1MSY2	Q1MSY2 [1602-1616]		0	1578.87	393238	3	-1.97	25.0185	39
[R].IAAYLFK.[G]		2	8	1	F1R966; E9QBV1	F1R966 [1510-1516]; E9QBV1 [1510-1516]		0	825.487	3.10275e+06	2	1.43	37.1115	38
[K].TPSTDGTFIK.[L]		1	3	1	A0A0R4ID77	A0A0R4ID77 [751-760]		0	1066.54	3.25963e+06	2	-0.2	24.3305	45
[K].IKDILTK.[S]		1	1	1	A0A0R4IMS9	A0A0R4IMS9 [124-130]		1	830.535	280514	2	-1.16	18.3872	33
[K].LAPLLLVLK.[Q]		1	4	1	A0A2R8QL71	A0A2R8QL71 [1000-1008]		0	979.691		2	0.35	50.7912	26
[R].LSAMTENTYLMK.[L]	2xOxidation [M4; M11]	1	4	1	F1QV15	F1QV15 [65-76]		0	1433.67	1.20153e+06	2	2.39	24.1439	14
[R].AQVSQLTVK.[A]		1	5	1	E7F6R0	E7F6R0 [401-409]		0	973.568	1.24219e+06	2	0	19.9587	18
[K].ESFVFDSR.[R]		1	3	1	A0A286YAD0	A0A286YAD0 [662-669]		0	986.458	1.20636e+06	2	-1.03	33.7224	33
[R].DFQSVVQK.[E]		1	2	1	Q2KN93	Q2KN93 [644-651]		0	950.494	2.44387e+06	2	0.21	24.3559	24
[K].LVWVPSER.[LH]		2	7	1	F1QC64; I3ISA3	F1QC64 [29-36]; I3ISA3 [38-45]		0	985.547	8206555	2	0.08	36.0259	39
[RK].DPFVPATK.[L]		4	18	2	A0A2R8QNH7; F1R2S5; A3KMS4; Q1LWN2	A0A2R8QNH7 [72-79]; F1R2S5 [92-99]; A3KMS4 [87-94]; Q1LWN2 [87-94]		0	874.467	8.66212e+08	2	0.01	24.0704	34
[K].VIQSVASYAK.[G]		1	2	1	F1QH49	F1QH49 [437-446]		0	1065.59	615586	2	0.26	23.5816	28
[R].EAVATLHK.[D]		1	3	1	F1QNA7	F1QNA7 [972-979]		0	868.489	602600	2	0.49	10.8335	46
[R].AYVSVALEQIAR.[W]		1	4	1	F6P5X4	F6P5X4 [713-724]		0	1319.73	220520	2	0.8	43.9394	29
[K].VLQEQGTHPK.[F]		1	3	1	F1QC64	F1QC64 [551-560]		0	1136.61	2.86306e+06	2	1.75	9.0705	54
[R].AWGPGLESGVVGK.[S]		1	2	1	E9QI62	E9QI62 [585-597]		0	1256.66	507300	2	0.4	36.4882	42
[K].NSSLIVR.[R]		1	2	1	F1QC84	F1QC84 [72-78]		0	788.462	682273	2	-0.19	19.9519	47
[K].VVVSAAPR.[S]		1	4	1	Q5PQY4	Q5PQY4 [1541-1548]		0	798.483	4.34683e+06	2	-0.24	14.2965	57
[K].SQLLTHAPADKK.[E]		1	2	1	Q6DG67	Q6DG67 [167-178]		1	1308.73	1.56242e+06	3	0.05	11.2319	14
[K].EEVLILR.[S]		2	9	1	Q1LXI2; E7FB39	Q1LXI2 [1284-1290]; E7FB39 [1258-1264]		0	871.525	3.95352e+06	2	-0.53	35.8097	34
[K].YATPEIPLKR.[Q]		1	1	1	E7F3N4	E7F3N4 [616-625]		1	1187.68	433115	3	-0.41	28.4683	27
[R].SVAVYSDADR.[H]		1	4	1	A0A0R4IH35	A0A0R4IH35 [62-71]		0	1082.51	317499	2	-1.35	17.9624	33
[R].DLEEQQEANEQLQSQLK.[T]		1	1	1	F1R1I5	F1R1I5 [1235-1251]		0	2029.97	476036	2	-0.27	33.1172	16
[K].VIDPVAPR.[F]		1	2	1	F1QP23	F1QP23 [498-505]		0	866.509	5.09022e+06	2	-0.26	22.9217	35
[K].YQYAELGK.[L]		1	1	1	Q4FE55	Q4FE55 [2217-2224]		0	971.483	686726	2	-2.21	23.9527	33
[K].QQPLFVSGGDDYK.[I]		1	6	1	Q6JWU9	Q6JWU9 [62-74]		0	1453.7	457057	2	-2.31	32.8902	30
[R].VLIDLIQR.[T]		1	3	1	E9QBC8	E9QBC8 [290-297]		0	969.609	505868	2	-0.47	43.8302	33
[K].SCQEDLLR.[R]	1xCarbamidomethyl [C2]	1	4	1	F1QEP5	F1QEP5 [375-382]		0	1020.48	1.07791e+06	2	0.32	22.919	30
[R].GQLVDFVK.[K]		1	2	1	F1QH49	F1QH49 [128-135]		0	905.509	346404	2	-0.42	36.331	32
[R].YTDILFTEQER.[G]		1	6	1	F1Q6N0	F1Q6N0 [168-178]		0	1414.68	378950	2	3.69	40.5383	28
[R].AALIIIR.[A]		1	1	1	E7F9L8	E7F9L8 [723-729]		0	769.529	1.34869e+06	2	0.12	37.211	41
[K].AEEEVVEEVPEVK.[Q]		1	2	1	A5PL99	A5PL99 [154-166]		0	1485.73		2	-0.35	32.5638	12
[K].VVAIQFCNNTDSLR.[F]	1xCarbamidomethyl [C7]	1	3	1	A0A2R8RSE1	A0A2R8RSE1 [360-373]		0	1636.81		2	1.59	38.5872	23
[K].VSEANVEK.[T]		1	1	1	E7FGT5	E7FGT5 [1582-1589]		0	875.447	976992	2	-6.9	9.7122	27
[R].DASAAEEVK.[Q]		1	1	1	B8JHR9	B8JHR9 [47-55]		0	919.437	4.52321e+06	2	0.64	11.2764	36
[K].DAIQLVSTR.[E]		1	1	1	A4IGC8	A4IGC8 [513-521]		0	1002.56	470433	2	-0.05	31.5918	43
[R].VQLGLPEEDEEEERPPER.[E]		1	2	1	Q2KN93	Q2KN93 [199-216]		0	2151.02	773150	3	2.25	31.3112	14
[K].CSGVDINTAR.[L]	1xCarbamidomethyl [C1]	1	1	1	E7F700	E7F700 [456-465]		0	1092.51	419602	2	-3.96	17.2285	27
[K].HGDEIITSTTSNYETQTFSSK.[T]		1	2	1	A0A0R4J8E6	A0A0R4J8E6 [2057-2077]		0	2346.07	225973	3	-1.47	31.6002	27
[K].HLAAVEER.[K]		1	5	1	F1Q9K1	F1Q9K1 [887-894]		0	924.49	4488960	2	0.77	10.7438	38
[K].DLEEDHACIPLKK.[S]	1xCarbamidomethyl [C8]	1	7	1	Q6P3J5	Q6P3J5 [560-572]		1	1567.78	2.32049e+06	3	-0.93	23.5442	10
[R].GPVQILNR.[Q]		1	1	1	A0A0R4IXL0	A0A0R4IXL0 [1065-1072]		0	896.531	1.29045e+06	2	0.69	27.3904	25
[R].AEGPAVER.[L]		4	19	1	F1R2S5; A0A2R8QN47; F1QV15; Q1LWN2	F1R2S5 [1019-1026]; A0A2R8QN47 [1007-1014]; F1QV15 [1019-1026]; Q1LWN2 [1014-1021]		0	828.421	281533056	2	-0.37	10.557	49
[K].AMPSNKPLASAYVK.[V]	1xOxidation [M2]	1	3	1	A0A2R8Q549	A0A2R8Q549 [719-732]		0	1492.78	2.17087e+06	3	0.21	19.6177	18
[K].ALVLNGTLVQPK.[G]		1	7	1	A0A2R8Q0U0	A0A2R8Q0U0 [77-88]		0	1252.76	532821	2	1.29	38.6748	33
[R].YCVEYAK.[R]	1xCarbamidomethyl [C2]	1	2	1	F1QJL4	F1QJL4 [92-98]		0	932.418	703939	2	0.43	19.224	30
[K].YEDYPENGVVQLR.[G]		1	1	1	E7EZF3	E7EZF3 [180-192]		0	1581.75		2	-0.95	35.1267	25
[K].YAYTGECR.[S]	1xCarbamidomethyl [C7]	1	5	1	A0A0R4IXL0	A0A0R4IXL0 [215-222]		0	1019.43	733958	2	-1.03	14.458	46
[R].ALTVCLR.[G]	1xCarbamidomethyl [C5]	1	1	1	B0R0W9	B0R0W9 [356-362]		0	832.471	324776	2	-0.51	29.9155	22
[K].ANIMLNPDGSVNR.[K]		1	2	1	F1QC84	F1QC84 [352-364]		0	1400.7		2	1.69	30.8619	36
[K].APAVSSLIEEHK.[M]		1	1	1	E7F3N4	E7F3N4 [1274-1285]		0	1280.68		2	10.11	28.7844	27
[R].AQAELTER.[G]		1	3	1	F1QS51	F1QS51 [350-357]		0	917.469	1.44861e+06	2	0.45	12.0887	21
[R].AQTASVLSK.[L]		1	1	1	B8A5K9	B8A5K9 [669-677]		0	904.51	652841	2	-0.28	14.4185	17
[R].ALHPELR.[M]		1	6	1	A0A2R8Q549	A0A2R8Q549 [545-551]		0	835.478	4.62417e+06	2	-0.61	14.593	43
[K].YIQAACK.[T]	1xCarbamidomethyl [C6]	2	8	1	F1R966; E9QBV1	F1R966 [731-737]; E9QBV1 [731-737]		0	853.424	4267672	2	-0.02	10.9074	50
[R].ATHALDDLR.[S]		1	2	1	A0A286Y884	A0A286Y884 [1168-1176]		0	1011.52	1.01064e+06	3	0.22	18.1705	36
[R].AVDDQSTYPGK.[Q]		1	3	1	B8JKC9	B8JKC9 [730-740]		0	1180.55	573875	2	4.1	13.4141	32
[K].YQIAVTK.[V]		1	4	2	A0A2R8QCL7	A0A2R8QCL7 [548-554]		0	822.472	729249	2	-0.68	21.0734	52
[K].LDDDGLIAPGVR.[V]		1	1	1	A0A0R4IXL0	A0A0R4IXL0 [848-859]		0	1240.65	392022	2	0.93	35.9328	25
[R].VVELPQK.[H]		1	1	1	B0S6B9	B0S6B9 [831-837]		0	812.488	682073	2	-0.72	19.2896	27
[R].KFSPVQINR.[L]		1	3	1	Q6DI12	Q6DI12 [487-495]		1	1088.62	1.52879e+06	3	0.44	21.5052	46
[K].EQSQLTATQTR.[T]		1	2	1	A0A0R4J8E6	A0A0R4J8E6 [2042-2052]		0	1262.63	628135	2	-2.17	12.509	32
[K].DITFNPEDDDYDHQLSVR.[M]		1	5	1	A0A0A0MPF3	A0A0A0MPF3 [22-39]		0	2178.96		3	-0.84	39.9203	7
[R].GIGDPLVAVYAR.[A]		1	1	1	A4VCH4	A4VCH4 [325-336]		0	1230.68	158391	2	-0.67	45.1402	17
[K].VDSNETLYGGDPK.[F]		1	1	1	A4VCH4	A4VCH4 [843-855]		0	1394.64	173140	2	2.5	21.2737	14
[K].TINNIINFQR.[F]		1	1	1	E7FGD8	E7FGD8 [313-322]		0	1232.67	258189	2	-0.98	39.8785	24
[K].VLLMDSLCQQSDK.[L]	1xCarbamidomethyl [C8]	1	2	1	Q2KN93	Q2KN93 [434-446]		0	1536.74	1.20575e+06	2	-0.54	40.9577	27
[K].EGVISLR.[T]		1	1	1	Q1RLV3	Q1RLV3 [612-618]		0	773.452	662457	2	-0.54	27.6097	49
[K].VLLEAVEKDETNPK.[L]		1	1	1	Q1JPZ7	Q1JPZ7 [590-603]		1	1584.85	338637	3	-13.05	28.2728	16
[K].FINLFPETK.[S]		1	1	1	X1WD71	X1WD71 [548-556]		0	1108.6	1.72552e+06	2	-1.8	47.2919	30
[R].VEEPQLSLSR.[L]		1	2	1	A0A286YBN1	A0A286YBN1 [634-643]		0	1157.62	352489	2	1.84	30.5479	28
[R].VEEVVVK.[A]		1	22	1	A0A2R8RTZ6	A0A2R8RTZ6 [67-73]		0	801.472	399052896	2	0.1	16.9143	48
[K].ELEQENER.[M]		1	5	1	E7F6R0	E7F6R0 [367-374]		0	1046.47	751707	2	0.24	9.7594	28
[K].EIIDLVLDR.[TIV]		1	14	2	I3ISC4	I3ISC4 [113-121]		0	1085.62	322182	2	-0.28	49.628	41
[R].VLEVPEITASPVR.[K]		1	1	1	E7F3N4	E7F3N4 [1303-1315]		0	1409.8	1.11616e+06	2	-1.04	42.9452	32
[KR].VIEDIQR.[QK]		1	6	1	A0A2R8QH44	A0A2R8QH44 [484-490]		0	872.484	1.01216e+06	2	-0.25	17.4996	32
[K].FDVAQGK.[E]		1	4	1	R4GDM7	R4GDM7 [990-996]		0	764.394	10140322	2	0.15	15.7322	43
[K].EMVVELNEK.[N]	1xOxidation [M2]	1	1	1	F8W4A0	F8W4A0 [1011-1019]		0	1106.54	1.71794e+06	2	-0.63	21.6013	31
[K].FAVIDGTVNPK.[R]		1	1	1	A0A0R4IFG3	A0A0R4IFG3 [1018-1028]		0	1160.63	520846	2	-1.03	32.917	22
[R].FAIQDISVEETSAK.[E]		1	15	1	Q6TNW2	Q6TNW2 [143-156]		0	1537.77	198906	2	-3.55	40.8109	33
[R].EQGIPGLQGVDTR.[C]		1	4	1	Q5EI67	Q5EI67 [110-122]		0	1369.71	634125	2	-0.58	35.3237	18
[K].VFYDLQR.[E]		1	2	1	E7EZ05	E7EZ05 [908-914]		0	940.489	779300	2	-0.26	31.6235	25
[K].EQSLLEDIKK.[M]		1	1	1	E7F7Y8	E7F7Y8 [298-307]		1	1202.66	1.09293e+06	3	-0.69	30.222	19
[R].VDQSILTGESVSVIK.[H]		1	14	2	Q7ZW18	Q7ZW18 [175-189]		0	1574.86	482183	2	-1.09	41.5167	27
[R].VLPADLTADLDACR.[W]	1xCarbamidomethyl [C13]	1	2	1	Q9I9E6	Q9I9E6 [694-707]		0	1529.76	237871	2	-2.6	44.6801	34
[K].FSTVPALR.[E]		1	5	1	A0A2R8QN47	A0A2R8QN47 [418-425]		0	890.509	247551136	2	0.23	30.8238	34
[R].VCQIVSTR.[A]	1xCarbamidomethyl [C2]	1	4	1	B8JKC9	B8JKC9 [376-383]		0	962.509	1.607e+06	2	1.27	16.5729	28
[K].VNMLQQQLSQEK.[S]		1	2	1	A0A286Y884	A0A286Y884 [308-319]		0	1445.74		2	0.55	32.1533	27
[R].TVPLYESPK.[R]		1	3	1	I1XUS8	I1XUS8 [714-722]		0	1033.56	4.15783e+06	2	-0.23	24.9451	32
[K].TVSDVLLR.[F]		1	2	1	A0A2R8RSE1	A0A2R8RSE1 [1172-1179]		0	902.531	686954	2	0.14	32.3424	21
[K].VNALDTDGEGDKETEPSTGEQATR.[S]		1	4	1	Q6NXA4	Q6NXA4 [65-88]		1	2520.13	559872	3	0.17	18.9313	7
[R].DNSILPPLDK.[E]		1	10	1	E7FE08	E7FE08 [1612-1621]		0	1111.6	367359	2	1.91	38.9487	25
[K].TVWLPAVK.[A]		1	3	1	F6NK19	F6NK19 [712-719]		0	913.551	1.6078e+06	2	-0.25	40.833	24
[R].GGGGGGFR.[G]		1	3	1	E7EXU2	E7EXU2 [203-210]		0	664.316	16598081	2	-0.46	9.5277	59
[K].DVDAAYMNK.[V]	1xOxidation [M7]	1	10	1	F1QV31	F1QV31 [265-273]		0	1042.45	2.48661e+06	2	-0.01	13.8387	15
[K].DVTPDDSVSR.[L]		1	6	1	A0A2R8PVM7	A0A2R8PVM7 [797-806]		0	1090.5	579529	2	-0.19	14.6156	34
[K].GITIIGPATVGGIKPGCFK.[I]	1xCarbamidomethyl [C17]	1	2	1	Q6DG67	Q6DG67 [608-626]		0	1886.06	306642	3	-7.97	44.6086	16
[R].GEFFELK.[A]		1	2	1	F1QS86	F1QS86 [842-848]		0	869.44	153844	2	-2.87	40.517	19
[K].GEALIYMEPEK.[Q]		1	2	1	F1QFN3	F1QFN3 [126-136]		0	1279.62	930015	2	-2.89	36.2568	23
[R].EAPWATGNEK.[A]		1	1	1	F1R9Y8	F1R9Y8 [1232-1241]		0	1102.52	803514	2	1.59	22.123	21
[K].GAPVGGHILNYLLEK.[S]		1	4	2	R4GDM7	R4GDM7 [176-190]		0	1580.88	1.5312e+06	2	-0.89	46.6995	21
[R].GAEYVSAR.[E]		1	1	1	F1QQZ1	F1QQZ1 [1057-1064]		0	852.421	647833	2	0.79	12.6713	23
[K].FVFGSDSVQK.[I]		1	3	1	X1WCS8	X1WCS8 [2277-2286]		0	1113.56	496779	2	1.24	31.8737	36
[K].EDLAAFTEELER.[V]		1	4	1	Q5PQY4	Q5PQY4 [1161-1172]		0	1422.67	898367	2	1.13	48.6863	20
[K].VAQDNMDLFK.[D]		1	2	1	Q9PVF8	Q9PVF8 [479-488]		0	1180.57	259467	2	-0.3	36.3451	28
[K].EEGIGVENLR.[G]		1	7	2	F1QH12	F1QH12 [1832-1841]		0	1115.57		2	0.12	29.6428	19
[R].FSVGGMTDVAEIK.[G]		1	2	1	A0A0R4IH79	A0A0R4IH79 [561-573]		0	1353.67		2	0.3	42.8229	13
[K].EAIDSYIK.[A]		1	2	1	E9QBV1	E9QBV1 [1123-1130]		0	938.483	618186	2	-4.47	29.1648	17
[R].RGDFTGNVR.[R]		1	5	1	F8W3L6	F8W3L6 [1930-1938]		1	1021.52	8932770	2	-0.05	11.9519	40
[R].GISGVDLFGASDAVVK.[H]		1	4	1	Q6JWU9	Q6JWU9 [183-198]		0	1534.81	233010	2	-1.32	48.063	17
[K].NVSVVTEIIR.[A]		1	3	1	A0A286Y877	A0A286Y877 [2314-2323]		0	1129.66	346457	2	-1.97	41.3067	24
[K].IGASLADVDPMQIDQTVR.[F]		1	1	1	E7EXJ5	E7EXJ5 [363-380]		0	1928.97		3	-3.08	47.5778	14
[K].LTNVLNGESLEDIRK.[N]		1	1	1	A2CEX6	A2CEX6 [429-443]		1	1700.92	274253	3	-0.31	36.726	22
[K].SSSASSLEPNNSK.[A]		1	2	1	Z4YIS0	Z4YIS0 [648-660]		0	1307.61	561057	2	0.36	11.853	28
[R].NNNLAQLQK.[E]		1	2	1	A0A2U3TVM3	A0A2U3TVM3 [71-79]		0	1042.56	559913	2	0.85	18.4491	0
[R].LTEPDNAVIQQATAELK.[Q]		1	2	2	A0A2R8RZX0	A0A2R8RZX0 [12-28]		0	1840.97	528756	2	-0.83	45.5044	25
[K].IIITEDGEFK.[A]		1	1	1	A0A0R4IMS9	A0A0R4IMS9 [1317-1326]		0	1164.61	367955	2	1.35	34.9733	23
[K].STELLIR.[K]		1	9	1	A8E503	A8E503 [58-64]		0	831.493	3.19544e+06	2	-0.43	29.5576	40
[R].NYMEVSVNR.[M]		1	2	1	Q5TYX2	Q5TYX2 [159-167]		0	1111.52	2.16744e+06	2	1.76	26.0995	33
[R].INFFVPGSSLGR.[H]		1	1	1	A5A4L9	A5A4L9 [571-582]		0	1293.69	1.52273e+06	2	-0.38	47.8757	25
[RK].LVSTIITR.[LAI]		1	6	3	F6P5X4	F6P5X4 [760-767]		0	902.567	2.89649e+06	2	-0.61	30.0816	42
[R].LSGQDVER.[G]		3	7	1	F1Q5B8; E7EZ05; E7FGK9	F1Q5B8 [670-677]; E7EZ05 [674-681]; E7FGK9 [659-666]		0	903.453	222114096	2	-8.29	11.5561	61
[K].LHFQLEAFR.[F]		1	2	1	A7MBZ6	A7MBZ6 [342-350]		0	1160.62	385949	3	0.02	41.4898	24
[R].NYYQDDINR.[A]		1	1	1	I3IT16	I3IT16 [766-774]		0	1200.53	319917	2	0.62	20.6187	26
[truncated: 395 more rows]
