# Supplementary material for: Rbm24a dictates mRNA recruitment for germ granule assembly in zebrafish
Source: EMBO J. 2025 Apr 25;44(11):3121–49. doi: 10.1038/s44318-025-00442-z (PMC12130248; doi:10.1038/s44318-025-00442-z)
Supplement: Supplementary file 3 — Data Set EV1 [file 44318_2025_442_MOESM3_ESM.zip › result/peptides_KI25_32.xlsx]

## Sheet: PeptideGroups
Annotated Sequence	Modifications	# Protein Groups	# Proteins	# PSMs	Master Protein Accessions	Positions in Master Proteins	Modifications in Master Proteins	# Missed Cleavages	Theo. MH+ [Da]	Abundances (Grouped): KI25_32	Charge (by Search Engine): Mascot	DeltaM [ppm] (by Search Engine): Mascot	RT [min] (by Search Engine): Mascot	Ions Score (by Search Engine): Mascot
[R].AAAEGSGMSIQR.[A]		1	3	1	F1RAM4	F1RAM4 [138-149]		0	1177.56	5.22457e+06	2	1.9	17.0358	89
[K].TATFAISILQQIDIELK.[G]		1	4	1	A8E590	A8E590 [106-122]		0	1904.07	633478	2	0.45	52.4884	68
[R].FSTFAVVVNETGK.[R]		1	2	1	F1QC84	F1QC84 [158-170]		0	1398.73	473887	2	0.09	42.6798	31
[R].FSNVEHLSIHVSR.[N]		1	2	1	Q6NYX8	Q6NYX8 [145-157]		0	1524.79	538888	4	0.41	27.9392	44
[K].LLQLNEALANK.[K]		1	1	1	Q5U3M8	Q5U3M8 [150-160]		0	1226.71	899604	2	0.65	39.0256	38
[K].MTESFTDQAK.[Q]		2	6	1	A0A2R8RL59; A0A2R8QU07	A0A2R8RL59 [71-80]; A0A2R8QU07 [68-77]		0	1157.51	11115019	2	0.33	20.6002	46
[R].FQSSAVMALQEASEAYLVGLFEDTNLCAIHAK.[R]	1xCarbamidomethyl [C27]	1	5	1	A8E503	A8E503 [85-116]		0	3513.7	12172519	3	1.84	52.3029	67
[K].FPSLLTHNENLGTK.[V]		1	2	3	Q6PC69	Q6PC69 [133-146]		0	1570.82	1.25013e+07	3	0.03	36.1445	47
[KR].FPIVAEAQR.[E]		2	10	1	Q4QRF0; F1QIH9	Q4QRF0 [87-95]; F1QIH9 [88-96]		0	1030.57	733783	2	0.15	31.4404	34
[R].FNVIQPGPIK.[T]		1	2	1	F1QB21	F1QB21 [233-242]		0	1112.65	3.57912e+06	2	-0.52	36.7708	47
[K].FLSIYGSQIDVHR.[K]		1	1	2	Q08C33	Q08C33 [39-51]		0	1534.8	8.27273e+06	3	0.91	39.6201	78
[K].TCTSIAFTQTNPEDK.[A]	1xCarbamidomethyl [C2]	1	2	1	A0A2R8Q9K6	A0A2R8Q9K6 [198-212]		0	1712.78	6.8142e+06	2	-1.21	29.0131	91
[K].TDCYSYHCLTDVSAR.[C]	2xCarbamidomethyl [C3; C8]	1	2	1	A8HAI9	A8HAI9 [138-152]		0	1847.77	583220	3	0.69	30.0642	43
[R].TDGAVVGVQCHYPR.[L]	1xCarbamidomethyl [C10]	1	8	1	Q4QRF0	Q4QRF0 [200-213]		0	1558.74	399906	2	-0.39	22.0303	52
[R].FIMESGAK.[G]		1	2	1	Q6TLG8	Q6TLG8 [125-132]		0	882.439	27957718	2	0.19	22.6106	43
[R].TDITYPTGFMDVVSIEK.[T]		1	1	1	Q642H9	Q642H9 [78-94]		0	1915.94	1.59292e+06	2	-0.47	50.3244	24
[K].IIVDELRQDIITTNSK.[A]		1	3	1	O42248	O42248 [265-280]		1	1858.03	319770	3	1.43	42.5895	29
[K].FLEATSGMSPAER.[A]		1	2	1	Q7ZTI4	Q7ZTI4 [112-124]		0	1395.66	40431168	2	-1.24	29.9175	74
[K].FGSFEGFFAK.[Y]		1	3	1	B7ZVR0	B7ZVR0 [273-282]		0	1136.54		2	0.7	49.8583	48
[R].TECLGSYMK.[L]	1xCarbamidomethyl [C3]	1	2	1	Q5TYX2	Q5TYX2 [46-54]		0	1088.48	1.47896e+06	2	0.5	27.2038	41
[K].TEDGDADIDALEK.[C]		1	2	1	Q6DGW3	Q6DGW3 [249-261]		0	1391.62	1.04614e+06	2	-0.19	29.0887	68
[K].FETGNMCMVTGGANLGR.[I]	1xCarbamidomethyl [C7]	1	1	2	Q642H9	Q642H9 [175-191]		0	1814.8	6.72625e+06	3	-0.73	38.9299	38
[K].FSWGAECK.[Q]	1xCarbamidomethyl [C7]	6	37	3	A0A2R8QNH7; F1R2S5; A0A2R8RHW2; F1QV15; Q1LWN2; F1Q7L0	A0A2R8QNH7 [1210-1217]; F1R2S5 [1233-1240]; A0A2R8RHW2 [1211-1218]; F1QV15 [1238-1245]; Q1LWN2 [1230-1237]; F1Q7L0 [1233-1240]		0	984.424	3.02548e+08	2	-1.01	29.7336	49
[R].TAGTQVLVLGLDGAGK.[T]		1	2	1	Q0P495	Q0P495 [71-86]		0	1499.84	338399	2	-0.71	44.8043	38
[K].LLQEQADGAEDKAEK.[L]		1	3	3	A7E2K1	A7E2K1 [15-29]		1	1644.81	1.2991e+07	3	0.53	15.1036	46
[K].FVQLVQLLR.[VL]		6	27	1	A0A2R8QNH7; F1R2S5; A0A2R8RHW2; F1QV15; Q1LWN2; F1Q7L0	A0A2R8QNH7 [318-326]; F1R2S5 [338-346]; A0A2R8RHW2 [318-326]; F1QV15 [338-346]; Q1LWN2 [333-341]; F1Q7L0 [338-346]		0	1115.69	2.39844e+06	2	-1.87	50.3782	31
[R].STLNEIYFGK.[T]		1	1	1	Q7SXP1	Q7SXP1 [226-235]		0	1171.6	8544301	2	-0.17	39.2074	62
[K].NCLTNFHGMDLTR.[D]	1xCarbamidomethyl [C2]	1	1	1	Q6PBY1	Q6PBY1 [95-107]		0	1578.72	3.42636e+06	3	-0.33	36.7694	46
[K].STITALETK.[I]		1	5	1	A4VCF3	A4VCF3 [530-538]		0	963.536	461201	2	0.18	24.4033	35
[R].GGFGGGGGGGGGGGGGGGGAPR.[G]		1	2	1	Q7SXP4	Q7SXP4 [97-118]		0	1516.66	926446	2	0.66	12.3714	109
[K].STMMEYAVK.[VI]		1	6	1	A2RUY2	A2RUY2 [442-450]		0	1059.48	769567	2	0.67	28.8871	30
[K].STQTTFIVDGALVK.[F]		1	2	1	F1QKV3	F1QKV3 [108-121]		0	1479.81	361846	2	0.09	43.1569	53
[R].LLLPGELAK.[H]		1	21	1	X1WHF1	X1WHF1 [99-107]		0	953.603	3.51316e+06	2	0.21	41.3229	41
[R].GFGTPEGEHWLGLENIHR.[I]		1	2	1	A0A2R8QAE1	A0A2R8QAE1 [90-107]		0	2048.99	1.87442e+06	4	0.76	41.7321	40
[R].SVALAILPETLDTPTNR.[R]		1	2	1	A0A2R8QU07	A0A2R8QU07 [187-203]		0	1810.99	6527758	2	0.8	49.8668	57
[R].GFAHYTSFSVASEDDGYK.[L]		1	1	1	A0A2R8RUH9	A0A2R8RUH9 [131-148]		0	1980.86	475879	3	-0.04	34.9439	20
[R].FEAVDAAGAYSITER.[Y]		1	2	1	F1R4N4	F1R4N4 [66-80]		0	1599.76	547621	2	-0.37	38.4177	54
[R].SVALAILPVTLDTPTNR.[RK]		2	9	1	A0A2R8RL59; F1REK5	A0A2R8RL59 [190-206]; F1REK5 [187-203]		0	1781.02	524379	3	0.81	50.502	19
[K].LLLQVQHASK.[Q]		1	6	2	Q8JHI0	Q8JHI0 [34-43]		0	1136.68	79143361	2	0.02	23.3811	37
[K].GCWDSIHVVEVQEK.[S]	1xCarbamidomethyl [C2]	1	1	1	Q7SXP1	Q7SXP1 [146-159]		0	1685.8	2.14205e+06	3	0.37	36.3971	16
[K].GCVEVHSHNAAFIR.[N]	1xCarbamidomethyl [C2]	5	20	1	F1R2S5; A0A2R8Q549; F1QV15; Q1LWN2; F1Q7L0	F1R2S5 [986-999]; A0A2R8Q549 [983-996]; F1QV15 [986-999]; Q1LWN2 [981-994]; F1Q7L0 [986-999]		0	1596.77	845656	4	-1.26	18.9515	36
[K].GCPDGIQPDMLISLTAPK.[K]	1xCarbamidomethyl [C2]	1	1	1	Q6DHK1	Q6DHK1 [223-240]		0	1912.95	1.1175e+06	2	-1.13	50.1525	51
[R].GCIVNTASVAAYDGQVGQAAYSASK.[G]	1xCarbamidomethyl [C2]	1	1	1	Q5XJS8	Q5XJS8 [147-171]		0	2488.18	439788	3	1.2	40.2256	63
[R].NCKPVTETNDVQK.[S]	1xCarbamidomethyl [C2]	1	2	1	F1QKI4	F1QKI4 [101-113]		0	1532.74	3.66157e+06	3	-0.37	10.1637	65
[R].GASQNIIPASTGAAK.[A]		1	3	1	Q5XJ10	Q5XJ10 [199-213]		0	1385.74	1.53168e+06	2	0.36	23.7734	50
[K].GADIMYSGTIDCWR.[K]	1xCarbamidomethyl [C12]; 1xOxidation [M5]	1	1	1	Q8JHI0	Q8JHI0 [246-259]		0	1660.71	426990	2	0.36	39.4441	45
[K].NCDETQVESK.[V]	1xCarbamidomethyl [C2]	1	1	1	Q7T3G2	Q7T3G2 [111-120]		0	1209.51	754920	2	-0.43	9.8583	62
[K].FYTCGEAPNYDK.[S]	1xCarbamidomethyl [C4]	1	2	1	B8JIS8	B8JIS8 [32-43]		0	1464.61	7.71186e+06	2	0.18	24.466	57
[K].SVDACHNVGLLAQDGR.[A]	1xCarbamidomethyl [C5]	1	1	1	Q5TYQ3	Q5TYQ3 [107-122]		0	1711.82	661232	3	-0.22	27.4784	35
[K].NDLIQALSQR.[K]		1	1	1	Q7SXP1	Q7SXP1 [260-269]		0	1157.63	5778259	2	0.05	42.5427	50
[R].TEIIILATR.[T]		1	2	1	Q6TLG8	Q6TLG8 [46-54]		0	1029.63	40450436	2	0.26	41.5961	57
[R].FATGQDIYLHCR.[L]	1xCarbamidomethyl [C11]	1	4	2	B0R0H4	B0R0H4 [231-242]		0	1480.7	1.37741e+07	2	-0.11	28.4485	73
[R].TPTEALASFDYIVR.[E]		1	3	1	B7ZVR0	B7ZVR0 [256-269]		0	1582.81		2	-5.05	49.9744	50
[K].TPYTDVDLVTIR.[E]		1	2	1	Q6NV33	Q6NV33 [134-145]		0	1392.74	364382	2	1.97	43.2966	48
[K].EITSLAPSTMK.[I]		1	5	1	Q7ZVF9	Q7ZVF9 [316-326]		0	1177.61	5.26101e+06	2	1.48	30.1436	51
[K].TQNIYELQEAGAQGVCR.[T]	1xCarbamidomethyl [C16]	4	19	2	A0A2R8QNH7; A0A2R8RHW2; F1QV15; F1Q7L0	A0A2R8QNH7 [132-148]; A0A2R8RHW2 [132-148]; F1QV15 [152-168]; F1Q7L0 [152-168]		0	1936.92	76029184	3	-0.08	34.1249	51
[K].TQNIYEMQEAGAQGVCR.[T]	1xCarbamidomethyl [C16]; 1xOxidation [M7]	2	10	2	F1R2S5; Q1LWN2	F1R2S5 [152-168]; Q1LWN2 [147-163]		0	1970.87	5.7097e+06	3	1.27	23.67	51
[R].ELQSLADQEQISAAAIKK.[T]		1	3	1	A0A140LG13	A0A140LG13 [279-296]		1	1943.04	1.76218e+06	3	0.16	33.3895	45
[R].ELQSLADQEQISAAAIK.[K]		1	3	3	A0A140LG13	A0A140LG13 [279-295]		0	1814.95	19202850	2	-0.29	38.8847	63
[K].ELNNLGKPK.[R]		1	2	2	F1QF85	F1QF85 [145-153]		0	1012.58	1.00697e+07	3	0.14	12.1674	23
[K].TRLEQEIATYR.[SN]		1	3	1	Q05AL9	Q05AL9 [387-397]		1	1379.73		3	-2.5	29.4023	57
[K].TSFTSVADTPENLR.[L]		1	3	2	Q7SYA6	Q7SYA6 [66-79]		0	1537.75	4.65231e+06	2	0.66	34.8478	46
[K].MGVNLTTSNK.[E]		1	2	1	A0A140LG13	A0A140LG13 [60-69]		0	1064.54	16561599	2	-0.02	22.9465	45
[K].EIELTAALPSQR.[S]		2	14	2	F1QV15; Q1LWN2	F1QV15 [1308-1319]; Q1LWN2 [1300-1311]		0	1327.72	135171871	2	0.37	39.832	68
[K].EIELTAALPSQK.[S]		4	25	3	A0A2R8QNH7; F1R2S5; A0A2R8RHW2; F1Q7L0	A0A2R8QNH7 [1280-1291]; F1R2S5 [1303-1314]; A0A2R8RHW2 [1281-1292]; F1Q7L0 [1303-1314]		0	1299.72	3.9161e+08	2	0.69	38.4869	51
[K].TSYAQHQQVR.[Q]		1	1	1	Q6PBY1	Q6PBY1 [153-162]		0	1217.6	5.53444e+06	2	-0.25	9.3473	76
[K].IGGIGTVPVGR.[V]		1	14	1	A0A0R4IE10	A0A0R4IE10 [256-266]		0	1025.61	2.70447e+06	2	-1.48	30.5299	55
[R].TTATGADPVDVAK.[D]		1	2	1	F1QWU6	F1QWU6 [254-266]		0	1245.63	1.75795e+06	2	-1.27	19.7586	44
[R].ELAEDGYSGVEVR.[V]		1	2	1	Q6TLG8	Q6TLG8 [28-40]		0	1423.67	2.22536e+06	2	1.46	28.4626	66
[K].TTDGYLLR.[L]		1	1	2	Q6PBY1	Q6PBY1 [129-136]		0	938.494	31831854	2	0.08	28.6038	53
[K].EGLLGLIEPINSR.[I]		1	2	1	Q7T3H9	Q7T3H9 [143-155]		0	1410.8		2	-0.53	50.6026	37
[K].LNAAVGASR.[A]		1	1	1	Q7ZUS9	Q7ZUS9 [242-250]		0	858.479	4.57397e+06	2	0.26	13.0598	58
[R].EGATVYATGTHAHLEDGK.[L]		1	3	1	A0A140LG13	A0A140LG13 [142-159]		0	1856.88	11038033	4	-0.59	17.6423	27
[R].TNSAVVGVQCHYPR.[L]	1xCarbamidomethyl [C10]	1	6	1	F1QIH9	F1QIH9 [201-214]		0	1587.77	482012	3	-0.51	21.0085	31
[K].EMQPTHPIR.[L]	1xOxidation [M2]	1	2	1	Q5PRD0	Q5PRD0 [159-167]		0	1124.55	2.03917e+06	3	-0.06	9.8325	26
[R].TNMSINAVTGDGSK.[Y]		1	2	1	F1QWU6	F1QWU6 [234-247]		0	1394.66	851184	2	-0.8	27.0434	66
[K].TNHIGHTGYLNTVTVSPDGSLCASGGK.[D]	1xCarbamidomethyl [C22]	1	2	1	O42248	O42248 [186-212]		0	2743.31	569441	4	1.43	31.981	34
[K].IVFVQTNDFK.[L]		1	2	1	E7F6Q4	E7F6Q4 [172-181]		0	1210.65	2.31387e+06	2	0.31	39.2971	47
[K].FASATGSTTFAGR.[F]		1	1	1	Q803F6	Q803F6 [90-102]		0	1273.62	922042	2	1.22	24.2215	62
[K].EYTGDVYLSSR.[D]		1	1	1	Q7SYD0	Q7SYD0 [27-37]		0	1289.6	1.01408e+06	2	1.56	28.6413	52
[K].MTASLATHEK.[F]		1	5	2	Q1LWN2	Q1LWN2 [415-424]		0	1088.54	7454864	2	-0.02	12.4953	62
[K].TGTCNCGATCK.[C]	3xCarbamidomethyl [C4; C6; C10]	1	1	2	Q7ZSY6	Q7ZSY6 [9-19]		0	1229.47	7.34568e+07	2	0.49	8.5881	80
[K].TGTGCALDCGAGIGR.[I]	2xCarbamidomethyl [C5; C9]	1	3	2	A0A2R8Q009	A0A2R8Q009 [80-94]		0	1465.65	535240	2	2.45	24.7053	65
[R].THYVINEDPK.[TA]		6	30	2	A0A2R8QNH7; F1R2S5; A0A2R8RHW2; F1QV15; Q1LWN2; F1Q7L0	A0A2R8QNH7 [149-158]; F1R2S5 [169-178]; A0A2R8RHW2 [149-158]; F1QV15 [169-178]; Q1LWN2 [164-173]; F1Q7L0 [169-178]		0	1215.6	330520864	3	0.18	16.8966	45
[K].EVVAVSCGPQQVQETIR.[T]	1xCarbamidomethyl [C7]	1	3	1	Q7ZV76	Q7ZV76 [59-75]		0	1899.96	1322684	2	1.34	33.4334	48
[R].TLCYAVPYIEIK.[G]	1xCarbamidomethyl [C3]	5	21	1	F1R2S5; A0A2R8Q549; F1QV15; Q1LWN2; F1Q7L0	F1R2S5 [974-985]; A0A2R8Q549 [971-982]; F1QV15 [974-985]; Q1LWN2 [969-980]; F1Q7L0 [974-985]		0	1469.77	2.82451e+06	2	0.62	48.6104	29
[K].EVIVVASGK.[G]		1	2	1	A8E532	A8E532 [76-84]		0	901.535	490555	2	-1.27	21.3154	19
[R].TGGIHEALLK.[S]		4	19	2	A0A2R8QNH7; A0A2R8RHW2; Q1LWN2; F1Q7L0	A0A2R8QNH7 [669-678]; A0A2R8RHW2 [669-678]; Q1LWN2 [684-693]; F1Q7L0 [689-698]		0	1038.59	4.75015e+06	2	0.18	22.1562	39
[K].LMDPLLYEYAGTWPK.[D]		5	21	1	A0A2R8QNH7; A0A2R8RHW2; F1QV15; Q1LWN2; F1Q7L0	A0A2R8QNH7 [57-71]; A0A2R8RHW2 [57-71]; F1QV15 [77-91]; Q1LWN2 [72-86]; F1Q7L0 [77-91]		0	1796.89	856969	2	-0.96	50.6946	39
[K].TIIEEAIPMATGPKPR.[A]		1	4	1	Q1LWN2	Q1LWN2 [746-761]		0	1723.94	16689102	3	0.93	38.6043	29
[K].TIIEEAIPMVSGPKPR.[A]		1	6	1	A0A2R8RHW2	A0A2R8RHW2 [731-746]		0	1737.96	1.21958e+06	3	0.28	42.3861	59
[K].TIIEEAIPMVTGPKPR.[A]		2	8	1	F1QV15; F1Q7L0	F1QV15 [751-766]; F1Q7L0 [751-766]		0	1751.97	3.40616e+06	3	-0.16	43.5514	36
[K].LMELHGEGGSTSAAAKPAEGDTGAK.[V]		1	1	1	Q6PBY1	Q6PBY1 [228-252]		0	2385.14	5312804	4	-1.09	18.665	31
[RK].EQGFLSFWR.[G]		1	4	1	Q8JHI0	Q8JHI0 [64-72]		0	1169.57	3.1493e+06	2	-0.35	50.5898	31
[K].TLSTATTNFVTENK.[T]		1	4	1	Q5TZ57	Q5TZ57 [200-213]		0	1526.77	736886	2	1.37	31.6607	62
[R].EQAEAEVASLNR.[R]		1	2	2	Q803M1	Q803M1 [43-54]		0	1316.64	1.40266e+07	2	-0.09	24.1877	45
[K].ENVWTSTICTHLATK.[Y]	1xCarbamidomethyl [C9]	2	11	1	A0A2R8QU07; F1REK5	A0A2R8QU07 [122-136]; F1REK5 [122-136]		0	1760.86	3.10428e+06	3	0.4	39.7853	56
[K].LMELHGEGGSTSAAAKPAEGDTGAK.[V]	1xOxidation [M2]	1	1	1	Q6PBY1	Q6PBY1 [228-252]		0	2401.13	855362	4	-0.09	14.4025	29
[K].ENLVTFEEWMK.[G]		1	1	1	Q9DDU5	Q9DDU5 [31-41]		0	1425.67	2569558	2	0.37	50.1758	29
[R].EVADSYAQNAK.[V]		1	2	1	F1QKV3	F1QKV3 [175-185]		0	1195.56	497016	2	1.27	14.0159	65
[R].SSSSLSIVSSR.[C]		1	4	1	A0A2R8QKW9	A0A2R8QKW9 [100-110]		0	1109.58	3.71202e+06	2	0.06	25.1722	83
[R].SRPCDCSDLHR.[S]	2xCarbamidomethyl [C4; C6]	1	2	1	A0A2R8QAE1	A0A2R8QAE1 [21-31]		0	1402.6	2.45161e+06	4	-0.99	9.7756	35
[K].SPYQEFTDHLAK.[T]		1	1	2	Q6NWC3	Q6NWC3 [250-261]		0	1435.69	9.6042e+06	3	0.68	34.5041	31
[K].IEAIWSQFK.[D]		4	17	1	F1R2S5; F1QV15; Q1LWN2; F1Q7L0	F1R2S5 [353-361]; F1QV15 [353-361]; Q1LWN2 [348-356]; F1Q7L0 [353-361]		0	1121.6	5938824	2	2.03	46.3593	39
[K].LDTLCDLYETLTITQAVIFINTR.[R]	1xCarbamidomethyl [C5]	1	7	2	A8E590	A8E590 [283-305]		0	2713.41	493819	3	2.57	53.3117	32
[R].LDPAGVFEK.[K]		1	2	1	F1QB21	F1QB21 [250-258]		0	975.515	2.60262e+06	2	-0.12	35.8087	45
[R].LGSCPPSR.[A]	1xCarbamidomethyl [C4]	1	1	1	B0R0H4	B0R0H4 [50-57]		0	873.425	52683988	2	-0.89	10.4349	36
[R].IDGPVSHGPTKPDSFVMDAAR.[V]		1	2	1	Q7ZTI4	Q7ZTI4 [175-195]		0	2197.07	15431209	4	-0.63	31.0315	46
[R].QGLDLAVQYAK.[A]		1	3	1	Q7T3H9	Q7T3H9 [88-98]		0	1205.65	3.36836e+06	2	0.85	37.0873	68
[R].NIEDHSAER.[S]		6	26	2	A0A2R8QNH7; F1R2S5; A0A2R8RHW2; F1QV15; Q1LWN2; F1Q7L0	A0A2R8QNH7 [906-914]; F1R2S5 [926-934]; A0A2R8RHW2 [906-914]; F1QV15 [926-934]; Q1LWN2 [921-929]; F1Q7L0 [926-934]		0	1070.49	320902488	3	-0.46	9.2058	37
[K].LCTSLAAEWSR.[Y]	1xCarbamidomethyl [C2]	1	2	1	F1QB21	F1QB21 [218-228]		0	1293.63	706876	2	2.69	38.5901	41
[K].QLDSGLLLVTGPLAINR.[V]		1	2	1	Q6DRC6	Q6DRC6 [144-160]		0	1780.03		2	-0.86	50.7398	63
[K].NLCSWAVDGK.[D]	1xCarbamidomethyl [C3]	1	1	2	B0UYN4	B0UYN4 [101-110]		0	1149.54	2.56866e+07	2	-0.55	32.9886	63
[K].ICADGALLSK.[H]	1xCarbamidomethyl [C2]	6	40	5	A0A2R8QNH7; F1R2S5; A0A2R8RHW2; F1QV15; Q1LWN2; F1Q7L0	A0A2R8QNH7 [1194-1203]; F1R2S5 [1217-1226]; A0A2R8RHW2 [1195-1204]; F1QV15 [1222-1231]; Q1LWN2 [1214-1223]; F1Q7L0 [1217-1226]		0	1047.55	8.44521e+08	2	-1.02	27.0267	51
[K].QLLATPERPQK.[I]		1	3	1	F1RAM4	F1RAM4 [27-37]		0	1280.73	3.60838e+06	3	0.48	19.1339	33
[R].LASYLDKVR.[S]		1	7	2	Q05AL9	Q05AL9 [107-115]		1	1064.61	1.23041e+07	2	0.27	25.1708	53
[R].IALTDNSLIEK.[T]		1	4	1	Q6Q417	Q6Q417 [165-175]		0	1216.68	13502217	2	0.14	36.7459	64
[R].QITMNDLPVGR.[S]	1xOxidation [M4]	1	2	1	A3KP44	A3KP44 [202-212]		0	1259.64	939314	2	1.19	27.087	59
[R].QMEKDETVSESSPHIANIGR.[L]		1	1	1	Q7SXP1	Q7SXP1 [196-215]		1	2228.06	881971	4	1.97	23.541	22
[K].QPFQVASLEAK.[E]		1	2	1	F1QF85	F1QF85 [94-104]		0	1217.65	9787327	2	0.24	35.8669	61
[R].QQGGSYVLPLIIMGAPVQMSCPVSPR.[L]	1xCarbamidomethyl [C21]; 2xOxidation [M13; M19]	1	13	1	A0A2R8RYP3	A0A2R8RYP3 [152-177]		0	2817.41		3	-0.33	50.0932	31
[K].QQYLQSVEDR.[Q]		1	1	2	A5PL98	A5PL98 [167-176]		0	1265.61	4.07246e+07	2	0.23	25.11	53
[R].QTAASQLAIR.[K]		1	1	1	E9QEK4	E9QEK4 [120-129]		0	1058.6	590241	2	-0.48	23.4922	65
[K].NKYEDEINK.[R]		1	13	1	F1QV31	F1QV31 [243-251]		1	1152.55	1.47502e+06	2	0.11	13.3643	36
[K].LEDPLSAMPVFK.[K]		1	4	1	Q568K5	Q568K5 [35-46]		0	1346.7	463216	2	-0.28	50.3796	55
[RK].LEFEVQVGPR.[A]		8	32	1	Q3T7B3; A0A2R8QNH7; F1R2S5; A0A2R8Q549; A0A2R8RHW2; F1QV15; Q1LWN2; F1Q7L0	Q3T7B3 [15-24]; A0A2R8QNH7 [1007-1016]; F1R2S5 [1027-1036]; A0A2R8Q549 [1024-1033]; A0A2R8RHW2 [1007-1016]; F1QV15 [1027-1036]; Q1LWN2 [1022-1031]; F1Q7L0 [1027-1036]		0	1173.63	2.0272e+06	2	-0.61	40.3234	65
[R].NLLQNPSPYGVNHTVPPPEPHR.[S]		1	1	2	Q568V3	Q568V3 [40-61]		0	2463.25	4.81166e+06	4	0.42	30.7789	45
[R].LEQEIATYR.[CSNW]		1	9	1	Q05AL9	Q05AL9 [389-397]		0	1122.58	8251632	2	0.16	24.1962	62
[R].LGESTNAAQQAIVQVVVSR.[I]		1	2	1	B8JJ32	B8JJ32 [215-233]		0	1970.07	153683	3	2.4	47.3004	29
[K].IGEGTYGVVYK.[AG]		2	2	1	Q7ZWB1; Q7T3L7	Q7ZWB1 [10-20]; Q7T3L7 [10-20]		0	1185.62	3.88643e+06	2	0.22	29.783	54
[R].NIPPVLEPVGCSILAQR.[R]	1xCarbamidomethyl [C11]	1	5	1	A2RUY2	A2RUY2 [682-698]		0	1863.02	471110	3	-0.47	49.9136	49
[K].NMITGTSQADCAVLIVAAGVGEFEAGISK.[N]	1xCarbamidomethyl [C11]	1	10	1	A0A0R4IE10	A0A0R4IE10 [101-129]		0	2909.44	7655712	3	-0.16	52.0302	65
[R].NPAAAEELQNLAK.[A]		1	1	1	F1RAM4	F1RAM4 [44-56]		0	1368.71	4.74956e+06	2	-0.22	35.6727	55
[K].NQFMVEFFNTK.[V]		1	1	1	Q568V3	Q568V3 [211-221]		0	1404.66		2	-0.42	50.0847	52
[K].LGPALATGNTVVMK.[V]		1	8	1	Q8QGQ2	Q8QGQ2 [195-208]		0	1371.77	1.06683e+06	2	-0.39	35.8953	41
[K].NSIIGNSQEAYK.[D]		1	2	1	Q6P102	Q6P102 [139-150]		0	1323.65	2.95697e+06	2	-0.14	23.5481	66
[K].LFVGGLNVQTTNDGLR.[S]		1	3	1	Q6NYW8	Q6NYW8 [10-25]		0	1703.91	1.59637e+06	2	0.29	44.8314	96
[K].NVDCVLLAR.[H]	1xCarbamidomethyl [C4]	1	1	1	Q7ZV22	Q7ZV22 [49-57]		0	1059.56	11824583	2	-1.12	33.9466	42
[K].QTEATSFLEK.[K]		1	4	1	Q6DGY8	Q6DGY8 [172-181]		0	1153.57	974391	2	2.32	29.6767	50
[R].NVLIFDLGGGTFDVSILTIEDGIFEVK.[AS]		1	22	1	B7ZV46	B7ZV46 [196-222]		0	2911.53	300596	3	-5.12	53.0529	26
[K].QAEEQIAEEK.[T]		1	1	1	Q7ZUI3	Q7ZUI3 [203-212]		0	1174.56		2	0.43	13.5202	33
[K].QAENFAYR.[L]		1	5	1	Q7ZVG6	Q7ZVG6 [217-224]		0	998.469	965417	2	-0.65	20.4213	47
[R].QASVTVVASSPETFDLK.[V]		1	1	1	Q9DFT9	Q9DFT9 [1204-1220]		0	1778.92	1.25084e+06	2	-1.66	41.5309	40
[K].LESMTYEQLKK.[T]		4	18	2	F1R2S5; F1QV15; Q1LWN2; F1Q7L0	F1R2S5 [833-843]; F1QV15 [833-843]; Q1LWN2 [828-838]; F1Q7L0 [833-843]		1	1369.7	1.62024e+07	3	-1.71	23.934	39
[K].LESMTYEQLK.[K]	1xOxidation [M4]	4	18	1	F1R2S5; F1QV15; Q1LWN2; F1Q7L0	F1R2S5 [833-842]; F1QV15 [833-842]; Q1LWN2 [828-837]; F1Q7L0 [833-842]		0	1257.6	9348414	2	0.44	23.0563	56
[K].QAYTQFGGK.[R]		1	1	1	Q7ZV77	Q7ZV77 [119-127]		0	999.489	805550	2	1.11	19.5433	38
[K].LESMTLDQLK.[R]		1	6	1	A0A2R8RHW2	A0A2R8RHW2 [813-822]		0	1177.61	4.23224e+06	2	-0.08	37.3626	60
[K].LESITLDQLK.[R]		1	3	1	A0A2R8QNH7	A0A2R8QNH7 [813-822]		0	1159.66	1.39584e+06	2	1.39	40.5306	40
[K].QEYDESGPSIVHR.[K]		1	6	2	Q7ZVF9	Q7ZVF9 [360-372]		0	1516.7	5.00746e+06	3	1.09	20.7484	52
[K].LEQILILEPSNDLR.[F]		1	3	1	Q6P6Y6	Q6P6Y6 [4-17]		0	1652.92		2	-0.2	49.7277	59
[R].NVLLSSEVLEDAR.[V]		1	3	1	B8JJ32	B8JJ32 [36-48]		0	1444.76	1819130	2	0.34	43.908	61
[K].QTLAFVEIEK.[T]		6	26	2	A0A2R8QNH7; F1R2S5; A0A2R8RHW2; F1QV15; Q1LWN2; F1Q7L0	A0A2R8QNH7 [245-254]; F1R2S5 [265-274]; A0A2R8RHW2 [245-254]; F1QV15 [265-274]; Q1LWN2 [260-269]; F1Q7L0 [265-274]		0	1177.65	261342752	2	0.6	42.0182	66
[K].KTQNIYEMQEAGAQGVCR.[T]	1xCarbamidomethyl [C17]; 1xOxidation [M8]	2	9	1	F1R2S5; Q1LWN2	F1R2S5 [151-168]; Q1LWN2 [146-163]		1	2098.96	414814	3	-2.15	19.498	43
[R].KPTLDKPTPER.[Y]		1	2	1	B2GPH2	B2GPH2 [250-260]		0	1281.72	3.00297e+06	3	-0.24	10.4597	49
[R].GYGFVTMADR.[S]		1	5	1	A0A0R4ICY2	A0A0R4ICY2 [53-62]		0	1116.51	645581	2	-0.04	36.7239	36
[R].GWPSTAYGISK.[T]		1	1	1	Q7SYD0	Q7SYD0 [187-197]		0	1166.58		2	0.3	34.3471	45
[K].SKDLSHCQER.[-I]	1xCarbamidomethyl [C7]	6	24	2	A0A2R8QNH7; F1R2S5; A0A2R8RHW2; F1QV15; Q1LWN2; F1Q7L0	A0A2R8QNH7 [167-176]; F1R2S5 [187-196]; A0A2R8RHW2 [167-176]; F1QV15 [187-196]; Q1LWN2 [182-191]; F1Q7L0 [187-196]		1	1259.58	27126806	3	-0.19	8.563	40
[R].GTNAAIEEK.[L]		1	2	1	F1QM43	F1QM43 [160-168]		0	932.468	1.55442e+06	2	1.33	10.6083	49
[K].SLAMEMVLTGDR.[I]		1	2	1	Q7ZZ04	Q7ZZ04 [187-198]		0	1322.64	1.7437e+06	2	0.59	46.5377	87
[R].GTISVTITGK.[T]		1	2	1	Q6PBA6	Q6PBA6 [292-301]		0	976.567		2	3.72	28.1375	43
[K].SLEEIYLYSLPIK.[E]		1	2	1	Q6NWC3	Q6NWC3 [63-75]		0	1567.86	1.25724e+06	2	0.67	50.6244	58
[R].SLFSSIGEVESAK.[L]		1	12	1	Q7ZTS8	Q7ZTS8 [36-48]		0	1353.69	468515	2	-0.46	45.1219	77
[K].GTGAASFDEFGNSK.[Y]		1	2	1	Q7SX98	Q7SX98 [87-100]		0	1387.61	590388	2	1.16	30.5583	57
[R].SLGGPNSGLPPR.[S]		1	3	3	A0A2R8RL59	A0A2R8RL59 [178-189]		0	1151.62	307477	2	-4.66	23.0986	59
[K].SGNLANTVK.[N]		1	1	1	Q7T3L7	Q7T3L7 [246-254]		0	903.489	6.53498e+06	2	-0.47	13.6921	68
[R].SLLINAVEASCIR.[T]	1xCarbamidomethyl [C11]	1	5	2	A0A140LG13	A0A140LG13 [264-276]		0	1445.78	1.06242e+07	2	-0.05	46.6481	67
[R].ILGIPVVVSEQYPK.[G]		1	1	1	Q08C33	Q08C33 [134-147]		0	1541.89	4839843	3	0.96	49.6213	32
[K].GMVGLVTGGASGLGR.[A]		1	1	1	Q5XJS8	Q5XJS8 [9-23]		0	1331.71	2.64127e+06	2	-0.17	40.3249	44
[R].SNPAGTDWISMIACPIGHK.[H]	1xCarbamidomethyl [C14]	1	4	1	A7MD93	A7MD93 [220-238]		0	2054.98		3	-0.49	50.0875	29
[K].SPAADESADR.[I]		1	4	1	Q1LWN2	Q1LWN2 [694-703]		0	1018.44	6052589	2	0.78	9.0096	63
[K].GIPHLVTHDAR.[T]		1	1	2	Q642H9	Q642H9 [135-145]		0	1215.66	7.48007e+06	3	-0.18	18.3266	35
[K].SPAAEESVDR.[I]		1	5	1	F1R2S5	F1R2S5 [699-708]		0	1060.49	13192326	2	0.1	11.1	53
[R].GILNILQLNLK.[KT]		6	29	1	A0A2R8QNH7; F1R2S5; A0A2R8RHW2; F1QV15; Q1LWN2; F1Q7L0	A0A2R8QNH7 [120-130]; F1R2S5 [140-150]; A0A2R8RHW2 [120-130]; F1QV15 [140-150]; Q1LWN2 [135-145]; F1Q7L0 [140-150]		0	1238.78	5.7395e+06	2	0.04	50.997	62
[K].GIIISGEDDESHPAEIR.[L]		1	1	2	Q6NYX8	Q6NYX8 [89-105]		0	1837.89	1.63481e+07	2	-0.94	29.9685	60
[K].GLGSTVQEMDLTGAK.[L]		1	1	3	Q08C33	Q08C33 [148-162]		0	1506.75	3.13276e+07	2	-0.05	37.7859	103
[K].GLESTSNSVQDTR.[L]		1	2	1	A0A2R8PXX3	A0A2R8PXX3 [198-210]		0	1393.66	456504	2	-0.65	15.6298	79
[K].GNKPWVSLPR.[G]		1	1	1	Q642H9	Q642H9 [231-240]		0	1153.65	3681887	3	0.55	31.0542	46
[K].TTGSSSHFLPIVQEDK.[L]		1	9	1	Q4QRF0	Q4QRF0 [314-329]		0	1745.87	1.30083e+06	3	-1.54	33.6913	18
[R].SGMSLAALK.[K]		1	2	1	E7F225	E7F225 [47-55]		0	877.481	2061551	2	-1.92	33.6023	35
[K].SGGASHAELVNNLR.[K]		1	3	1	Q92047	Q92047 [5-18]		0	1424.72	332814	3	-0.54	21.3027	29
[K].KPLPDHVSIVEPK.[E]		1	2	2	Q6TLG8	Q6TLG8 [202-214]		0	1458.83	8.89264e+06	3	0.35	24.821	50
[K].KPIGLCCISPVLAAK.[VA]	2xCarbamidomethyl [C6; C7]	1	3	1	B0UYN4	B0UYN4 [130-144]		0	1626.91	13987817	3	0.06	40.193	37
[K].NFGIGQDIQPK.[R]		1	3	1	A0A2R8Q9K6	A0A2R8Q9K6 [38-48]		0	1216.63	21484504	2	0.25	33.2744	51
[K].QVEYGLVER.[Q]		1	2	1	Q1LVA0	Q1LVA0 [163-171]		0	1092.57	987500	2	-0.22	28.3148	44
[K].QVHPDTGISSK.[A]		1	18	2	X1WHF1	X1WHF1 [46-56]		0	1168.6	4.12524e+06	3	-0.42	10.7449	57
[K].QVQGSDVGSIDDFCR.[K]	1xCarbamidomethyl [C14]	1	1	1	Q6PH25	Q6PH25 [84-98]		0	1682.74	603282	2	-1.77	33.7841	46
[K].NEMDSTLTFR.[R]	1xOxidation [M3]	1	1	1	A5PL98	A5PL98 [80-89]		0	1229.55	1.04431e+06	2	-0.69	27.5532	69
[R].RLDADTNPGTQDEETPVKPATTMSDDTTSELTEK.[L]		1	2	1	F1R647	F1R647 [13-46]		1	3693.69	860431	4	2.6	30.4877	28
[K].HVDEAHVDEK.[N]		1	2	2	B0UYN4	B0UYN4 [182-191]		0	1178.54	5.59834e+07	2	1.96	8.7208	64
[R].SAGLFQNPK.[Q]		1	2	1	F1QCS3	F1QCS3 [227-235]		0	961.51	867353	2	-0.42	25.2848	31
[R].SGIPPPSDRPPQLEPEGNFSGWK.[T]		1	1	1	Q568V3	Q568V3 [62-84]		0	2492.22	2.07747e+06	3	-1.24	40.7919	13
[K].HPGSFDVVHVK.[D]		1	1	1	Q642H9	Q642H9 [201-211]		0	1221.64	3.19934e+06	3	-1.07	22.0275	31
[K].NDSEASLIDVMNDGVEDLR.[L]	1xOxidation [M11]	1	1	1	Q9DDU5	Q9DDU5 [83-101]		0	2107.94	432263	3	1.09	43.4474	71
[K].HILTAAYDTGFR.[F]		1	8	2	Q1LWN2	Q1LWN2 [1279-1290]		0	1364.7	12624783	3	-0.39	32.5338	38
[K].HLIPAANSGESK.[V]		1	2	2	Q7ZW20	Q7ZW20 [107-118]		0	1223.64	2.1673e+06	3	-0.29	14.1753	39
[K].HILNAAYNTGFR.[F]		1	7	1	F1R2S5	F1R2S5 [1282-1293]		0	1376.71	8957967	3	-0.1	29.4877	45
[K].NDSEASLIDVMNDGVEDLR.[L]		1	1	1	Q9DDU5	Q9DDU5 [83-101]		0	2091.95		2	1.45	50.3868	38
[R].HGVSLAALK.[K]		2	12	1	E7FAU1; Q6DH38	E7FAU1 [44-52]; Q6DH38 [44-52]		0	895.536	5.96243e+06	2	0.36	24.4118	41
[K].HGASAVILDLPSSDGHK.[V]		1	1	1	Q5XJS8	Q5XJS8 [32-48]		0	1703.87	1.73186e+06	3	0.07	30.2114	50
[K].HEAAEAALK.[L]		1	2	1	B0V3F8	B0V3F8 [65-73]		0	939.489	4364549	2	0.27	10.368	57
[K].SDRPELTSAK.[V]		1	1	2	Q7ZUS9	Q7ZUS9 [208-217]		0	1103.57	7.26094e+06	3	-0.58	11.2424	33
[K].SEVITDKDTGK.[K]		1	4	1	Q6NYW8	Q6NYW8 [128-138]		1	1192.61		2	-1.28	10.4681	62
[K].SCCSCCPSGCSK.[C]	5xCarbamidomethyl [C2; C3; C5; C6; C10]	1	3	1	Q7ZSY6	Q7ZSY6 [31-42]		0	1449.47	7.17297e+06	2	0.45	8.871	49
[R].EFLGGFWYK.[K]		2	3	1	A0A2R8QAE1; A0A2R8RUH9	A0A2R8QAE1 [185-193]; A0A2R8RUH9 [188-196]		0	1146.56	1.81978e+06	2	1.03	50.1773	34
[K].ELASISPDYR.[V]		1	4	1	A0AUR4	A0AUR4 [439-448]		0	1150.57		2	-0.19	29.5338	52
[K].TTHFVEGGDAGNREDQINR.[L]		1	4	2	Q6Q417	Q6Q417 [222-240]		1	2115.98	2.22493e+06	4	0.64	16.7255	30
[R].ISGLIYEETR.[G]		1	6	1	Q0D294	Q0D294 [47-56]		0	1180.62	2.08301e+06	2	-2.32	33.5715	53
[K].WAVVTGATDGIGK.[SA]		2	3	1	B2GPH2; Q6QA33	B2GPH2 [58-70]; Q6QA33 [50-62]		0	1274.67	3.38958e+06	2	0.06	36.7976	60
[R].WDLLVNGCPNQDDR.[Y]	1xCarbamidomethyl [C8]	1	21	1	A0A2R8RTZ6	A0A2R8RTZ6 [324-337]		0	1701.76	300798	2	0.64	43.0327	48
[K].AQFGQPEILLGTIPGAGGTQR.[L]		1	2	2	Q7ZZ04	Q7ZZ04 [159-179]		0	2111.12	6821836	2	-0.15	49.8108	88
[R].WDPDTVGDKPR.[M]		1	1	1	A5PL98	A5PL98 [46-56]		0	1285.62	26790448	3	0.16	20.4901	38
[K].LSVNGVNLHYQR.[A]		1	2	1	Q7ZVE1	Q7ZVE1 [53-64]		0	1399.74	1.2168e+06	3	-1.39	30.3297	46
[K].YADVIIPR.[G]		1	4	1	Q66I71	Q66I71 [199-206]		0	946.536	522155	2	1.41	33.7309	76
[R].APLFSYVNENK.[L]		1	1	1	A4VCG0	A4VCG0 [56-66]		0	1281.65	687976	2	1.72	37.6094	31
[R].APEVLLGASR.[Y]		1	1	1	Q7T3L7	Q7T3L7 [171-180]		0	1012.58	9065083	2	0.15	30.1535	57
[R].YDDMAAAMK.[AS]		2	7	1	Q6P102; F8W493	Q6P102 [19-27]; F8W493 [19-27]		0	1015.42	4.76385e+06	2	-0.58	23.7748	50
[K].ASEEQYSQK.[E]		1	1	1	A7E2K1	A7E2K1 [172-180]		0	1069.48	6.80546e+06	2	1.39	9.3599	34
[K].LVTEDVQGK.[N]		1	1	1	Q6PBY1	Q6PBY1 [86-94]		0	988.531	73106240	2	0.1	15.8182	66
[K].IVQSNAIMR.[Y]		1	3	1	B8JIS8	B8JIS8 [70-78]		0	1031.57	15828037	2	0.07	21.6557	53
[R].ANAEYMSPSGK.[V]		1	1	1	Q6WFZ4	Q6WFZ4 [61-71]		0	1154.51	551291	2	-0.07	15.8236	59
[K].LVQPVALQLVLDR.[A]		3	12	1	F1R2S5; F1QV15; Q1LWN2	F1R2S5 [537-549]; F1QV15 [537-549]; Q1LWN2 [532-544]		0	1463.89	4.00304e+06	2	1.69	50.5742	58
[R].YDDMASAMK.[L]		1	1	1	Q7T3G2	Q7T3G2 [20-28]		0	1031.42	776842	2	-0.08	22.2956	57
[K].ALVTNGTLVQTK.[G]		1	5	1	Q6DH38	Q6DH38 [75-86]		0	1244.72	1.51192e+06	2	2.45	28.1204	88
[K].ALVTNGTLAQTK.[G]		1	6	1	A0A140LH34	A0A140LH34 [77-88]		0	1216.69	3.61382e+06	2	0.74	24.0654	69
[R].YDEMVDSMK.[K]		1	1	1	Q7ZW20	Q7ZW20 [20-28]		0	1117.45	646012	2	3.83	25.2259	60
[K].AIQETHDAVADEGQCRPEADK.[V]	1xCarbamidomethyl [C15]	1	2	1	Q7ZTI4	Q7ZTI4 [133-153]		0	2340.05	9304304	4	0.03	14.5581	21
[K].YEALLLGGLPQEGLAR.[A]		6	26	2	A0A2R8QNH7; F1R2S5; A0A2R8RHW2; F1QV15; Q1LWN2; F1Q7L0	A0A2R8QNH7 [19-34]; F1R2S5 [39-54]; A0A2R8RHW2 [19-34]; F1QV15 [39-54]; Q1LWN2 [34-49]; F1Q7L0 [39-54]		0	1699.94	200725096	3	-1.17	50.0833	57
[K].ALPTDRPLASAYFK.[V]		1	5	1	F1R2S5	F1R2S5 [724-737]		0	1549.84	13711621	3	1.03	36.663	5
[K].APAMFNIR.[N]		1	1	1	Q6PBY1	Q6PBY1 [35-42]		0	919.482	17798862	2	-0.1	36.7669	52
[K].ALPTDKPLASAYVK.[V]		2	9	2	F1QV15; F1Q7L0	F1QV15 [724-737]; F1Q7L0 [724-737]		0	1473.83	3.63856e+07	3	-1.1	29.475	34
[R].ASGNYATVISHNPETK.[K]		1	1	1	Q6P0V6	Q6P0V6 [129-144]		0	1688.82	15319973	3	0.53	22.1349	52
[R].ASSVPVGSGYEVLIQK.[F]		1	1	1	Q08C33	Q08C33 [23-38]		0	1633.88	4.37595e+06	3	0.44	40.8486	45
[R].VQLIASSIAENDNFK.[F]		1	2	1	Q3T7B3	Q3T7B3 [189-203]		0	1648.85	893099	3	1.01	42.2408	30
[R].VQLIASSIAENDNMK.[I]		3	20	3	F1R2S5; F1QV15; F1Q7L0	F1R2S5 [1202-1216]; F1QV15 [1207-1221]; F1Q7L0 [1202-1216]		0	1632.83	3.58852e+08	2	-1.38	38.2237	86
[R].CFLDHFESLEK.[I]	1xCarbamidomethyl [C1]	1	2	1	B8JIS8	B8JIS8 [182-192]		0	1424.65	920079	3	0.1	43.1803	11
[K].TTHFVEGGDAGNR.[E]		1	4	1	Q6Q417	Q6Q417 [222-234]		0	1360.62	2.32917e+06	3	-0.06	12.5502	34
[R].VQLIASSIAENDNR.[K]		2	11	2	A0A2R8QNH7; A0A2R8RHW2	A0A2R8QNH7 [1179-1192]; A0A2R8RHW2 [1180-1193]		0	1529.79	56639641	3	-0.26	34.4036	69
[R].VQLIVSSIAENDNMK.[I]		1	8	1	Q1LWN2	Q1LWN2 [1199-1213]		0	1660.86	8549595	3	-0.03	42.5881	41
[K].CAGNEDIITLR.[A]	1xCarbamidomethyl [C1]	1	1	1	Q9PTP1	Q9PTP1 [81-91]		0	1261.62	3260112	2	8.43	34.3584	73
[K].LSASNHDAIIFPGGFGAAK.[N]		1	2	1	F1QCN0	F1QCN0 [117-135]		0	1872.96	2.88685e+06	3	-0.15	42.6006	37
[K].VSAPESGLLSK.[V]		1	1	1	Q08C33	Q08C33 [272-282]		0	1087.6	80630144	2	-0.63	27.7844	53
[R].AWNSVCPLVIR.[L]	1xCarbamidomethyl [C6]	1	10	1	Q5TZ57	Q5TZ57 [79-89]		0	1314.7	168991	2	-2.82	45.1063	37
[K].VVVITGASSGLGK.[E]		1	2	1	F1QWU6	F1QWU6 [46-58]		0	1187.7	2683828	2	-0.02	30.084	53
[R].AVVVNAAQLASYSQSK.[Q]		1	2	1	Q6IQ89	Q6IQ89 [185-200]		0	1635.87	1.29113e+06	2	1.18	37.0577	84
[K].VSQMMEWVSK.[R]		1	1	1	Q7ZV50	Q7ZV50 [34-43]		0	1224.58	802223	2	0.18	39.6806	18
[K].VSVITLSDIR.[I]		1	2	1	Q7SXX7	Q7SXX7 [235-244]		0	1102.65	1.07956e+06	2	0.45	43.4126	61
[KR].ATNSEKEIELTAALPSQR.[S]		2	11	2	F1QV15; Q1LWN2	F1QV15 [1302-1319]; Q1LWN2 [1294-1311]		1	1958.02	1.05627e+07	3	-0.01	33.7855	58
[K].LSDQANALGVQFR.[Q]		1	4	1	P86347	P86347 [175-187]		0	1418.74	562465	2	0.29	37.4942	56
[R].VVDSLQLTATK.[K]		1	3	1	Q6PBK9	Q6PBK9 [162-172]		0	1174.67	13266621	2	-1.46	30.5146	78
[K].ATMFNTDVHK.[V]		2	2	1	F1QBZ6; Q5U3M8	F1QBZ6 [214-223]; Q5U3M8 [214-223]		0	1163.55	2.21728e+06	3	0	20.9805	21
[K].ATGSSSHFLPITQEDK.[L]		1	5	1	F1QIH9	F1QIH9 [315-330]		0	1717.84	526699	3	0.17	29.31	21
[R].LSEIDVSTEGVLGAR.[D]		1	2	1	F1R647	F1R647 [163-177]		0	1545.81	362096	2	0.83	41.9631	64
[R].VVTLNQEYFR.[R]		1	2	1	Q5U3N2	Q5U3N2 [198-207]		0	1268.66	1.13016e+06	2	1.07	37.9848	41
[K].VVTTPAFMCDTK.[L]	1xCarbamidomethyl [C9]	1	2	1	F1QCN0	F1QCN0 [230-241]		0	1369.65	3.61418e+06	2	-0.31	34.9539	79
[K].AVTEGDIELSNEER.[N]		1	2	1	Q6P102	Q6P102 [28-41]		0	1561.73	4.19171e+06	2	-2.01	27.8755	48
[K].ALPTDKPLASAYLK.[V]		1	4	2	Q1LWN2	Q1LWN2 [719-732]		0	1487.85	66700093	3	-0.37	33.7968	50
[K].AINQGGLTSVAVR.[G]		1	4	1	Q6DGY8	Q6DGY8 [31-43]		0	1285.72	1.52303e+06	2	-0.14	29.7872	56
[R].ALMLQGVDLLADAVAVTMGPK.[G]		1	3	1	Q8JGM5	Q8JGM5 [38-58]		0	2113.14	364579	3	0.03	52.7646	20
[R].ITQSNFAVGYK.[T]		1	1	1	Q6NWC1	Q6NWC1 [164-174]		0	1227.64	1.00667e+06	2	1.55	28.8181	54
[K].AEAGVLGEYPAAR.[L]		3	19	4	F1R2S5; F1QV15; F1Q7L0	F1R2S5 [1248-1260]; F1QV15 [1253-1265]; F1Q7L0 [1248-1260]		0	1303.66	6.51877e+08	3	-0.11	31.0259	43
[K].AEAGVLGEFPAAR.[L]		3	18	2	A0A2R8QNH7; A0A2R8RHW2; Q1LWN2	A0A2R8QNH7 [1225-1237]; A0A2R8RHW2 [1226-1238]; Q1LWN2 [1245-1257]		0	1287.67	2.07576e+08	3	0.25	40.01	48
[R].AEAEVASLNR.[R]		1	2	1	A0A0R4IAL5	A0A0R4IAL5 [45-54]		0	1059.54	2352857	2	0.79	19.0286	58
[R].AEAAVLGIQTK.[K]		2	2	1	Q1LVA0; Q567E4	Q1LVA0 [255-265]; Q567E4 [255-265]		0	1100.63	1.68847e+06	2	-1.97	29.6335	52
[K].YILNAAYDTGFR.[F]		1	8	2	F1Q7L0	F1Q7L0 [1282-1293]		0	1403.7	3.37832e+07	2	0.24	43.027	67
[K].YLIPNASQAESK.[V]		1	2	1	Q5PRD0	Q5PRD0 [104-115]		0	1320.68	12465830	2	0.71	28.8025	53
[K].YLQDVNCPFSVQER.[Q]	1xCarbamidomethyl [C7]	1	2	1	F1QKI4	F1QKI4 [63-76]		0	1754.82	1.23162e+06	2	-2.06	37.9383	88
[R].AAYFGIYDTAK.[G]		1	4	1	Q8JHI0	Q8JHI0 [189-199]		0	1219.6	40121848	2	-0.06	39.4243	39
[R].AAVPSGASTGVHEALELR.[D]		1	4	1	Q568G3	Q568G3 [33-50]		0	1764.92	417419	3	0.33	33.8257	54
[K].LVPEFAHDK.[T]		1	3	1	A0A2R8Q549	A0A2R8Q549 [20-28]		0	1055.55	29489646	2	0.26	22.3549	33
[K].AASDIAMTDLQPTHPIR.[L]		1	2	1	Q7ZW20	Q7ZW20 [154-170]		0	1836.93	857398	3	-0.92	34.2337	30
[R].YLSEVASGDSKR.[T]		1	2	1	Q5PRD0	Q5PRD0 [128-139]		1	1311.65	1.07541e+06	2	1.35	14.8755	59
[R].LVNVSSGMGSMALGR.[C]		1	1	1	Q7SYD0	Q7SYD0 [134-148]		0	1478.75	299799	2	-0.24	39.7299	39
[K].YITQATKPLTLER.[T]		1	1	1	Q7T3C6	Q7T3C6 [24-36]		0	1533.86	630925	3	-1.39	28.4965	25
[R].YPGVPDTAEAITQLGCK.[H]	1xCarbamidomethyl [C16]	1	2	2	B0UYN4	B0UYN4 [161-177]		0	1819.89	6.7201e+06	3	-0.42	44.5971	71
[K].AAELPHMDIEALK.[K]		1	2	1	Q6PC69	Q6PC69 [78-90]		0	1437.74	1.27616e+06	2	0.44	41.1926	50
[R].AAEGPVFSGVCK.[C]	1xCarbamidomethyl [C11]	1	1	1	Q6PHF1	Q6PHF1 [65-76]		0	1221.59	3.17486e+06	2	1.06	28.5858	60
[R].LVAWDPQALDSSKK.[A]		1	4	1	B0R0H4	B0R0H4 [243-256]		1	1557.83	5.95117e+06	3	-0.28	36.9203	32
[K].YQQGDFGYCPR.[V]	1xCarbamidomethyl [C9]	1	1	1	Q91398	Q91398 [101-111]		0	1390.58	767029	2	-0.22	27.1788	54
[K].LVEQCVSK.[G]	1xCarbamidomethyl [C5]	1	1	1	Q6DEJ9	Q6DEJ9 [188-195]		0	962.498	3.81692e+06	2	0	12.4601	33
[K].YSVLLPTYNER.[E]		1	1	1	Q6DEJ9	Q6DEJ9 [17-27]		0	1354.7	1.02822e+06	2	0.25	41.0537	45
[R].YLSEVASGDSK.[RA]		1	3	1	Q5PRD0	Q5PRD0 [128-138]		0	1155.55	14969768	2	0.72	18.101	79
[R].AELAESHVK.[Q]		1	2	1	Q803M1	Q803M1 [147-155]		0	983.516	10122396	2	0.53	10.4363	58
[K].YLGPAVLMQAYR.[W]		1	1	1	A5PL98	A5PL98 [205-216]		0	1381.73	3.81469e+06	2	0.61	48.9836	46
[R].LVPVGSVTTAVLDLK.[L]		1	1	2	Q7SXX7	Q7SXX7 [103-117]		0	1511.9	966619	2	1.47	50.1553	74
[K].YEDEINKR.[SATN]		1	17	2	F1QV31	F1QV31 [245-252]		1	1066.52	50262764	2	0.5	10.696	55
[K].YEPPIDDGAMPSAR.[L]		1	1	1	Q7SXP1	Q7SXP1 [79-92]		0	1518.69	1932761	2	1.57	31.9544	50
[R].YFPTQALNFAFK.[D]		1	4	1	Q8JHI0	Q8JHI0 [81-92]		0	1446.74	6.84094e+06	2	-0.67	50.3414	41
[R].ALETGPDTTVAR.[Q]		1	1	1	Q5TYQ3	Q5TYQ3 [123-134]		0	1230.63	1.98752e+06	2	-0.27	19.8555	63
[K].ALAASGYDVEK.[N]		1	2	1	E7F225	E7F225 [57-67]		0	1123.56	3.91022e+06	2	-0.38	22.4126	65
[RK].YLAAHSATK.[D]		1	5	2	F1QV15	F1QV15 [1141-1149]		0	961.51	33496845	3	-0.78	9.2656	50
[R].YLAEFATGNDR.[K]		1	3	1	Q7ZW20	Q7ZW20 [131-141]		0	1256.59	1.01996e+06	2	0.12	31.5077	56
[R].YLAEVATGDEK.[T]		1	5	1	B2GTJ8	B2GTJ8 [127-137]		0	1195.58	5022129	2	-2.11	23.2329	57
[K].AGNYYVPAEPK.[L]		1	4	1	Q6Q417	Q6Q417 [76-86]		0	1208.59	4.20773e+06	2	0.44	25.2372	41
[K].LVQLNEALANK.[K]		1	1	1	F1QBZ6	F1QBZ6 [150-160]		0	1212.69	1.34932e+06	2	0.58	34.1263	53
[R].YLAEVAVGEEK.[N]		1	2	1	Q6P102	Q6P102 [128-138]		0	1207.62	5471827	2	-0.48	29.4037	54
[K].AGKPIGLCCISPVLAAK.[V]	2xCarbamidomethyl [C8; C9]	1	2	1	F1QCN0	F1QCN0 [163-179]		0	1754.97	3371261	3	-0.63	40.5169	50
[RK].YLAHHSATK.[D]		4	20	2	A0A2R8QNH7; F1R2S5; A0A2R8RHW2; Q1LWN2	A0A2R8QNH7 [1113-1121]; F1R2S5 [1136-1144]; A0A2R8RHW2 [1114-1122]; Q1LWN2 [1133-1141]		0	1027.53	19995476	2	0.31	8.5712	57
[RK].YLAPHSATK.[D]		1	6	2	F1Q7L0	F1Q7L0 [1136-1144]		0	987.526	119694428	3	0.05	10.2764	59
[K].AGFAGDDAPR.[A]		2	29	1	F1RCB6; Q7ZVF9	F1RCB6 [21-30]; Q7ZVF9 [19-28]		0	976.448	13393806	2	-1.24	17.3082	67
[K].YIATGSHLGK.[V]		1	3	1	E7F786	E7F786 [120-129]		0	1046.56	548732	3	-0.37	14.0032	35
[R].AFVHWYVGEGMEEGEFSEAR.[E]		1	26	1	Q6TGS5	Q6TGS5 [402-421]		0	2330.02	510772	3	0.12	46.4529	42
[K].AFVAIGDYNGHVGLGVK.[C]		1	1	1	Q6NWC3	Q6NWC3 [112-128]		0	1716.91	252339	3	-0.47	41.7067	38
[K].LTLSALVDGK.[SN]		1	3	1	Q4JHL7	Q4JHL7 [257-266]		0	1016.6	796927	2	-1.52	44.3745	70
[R].LVQAFQYTDK.[H]		1	2	1	A3KP44	A3KP44 [220-229]		0	1212.63	20491326	2	0.09	30.9372	43
[M].AETAPAPAASPAK.[A]		1	4	1	A0A140LH34	A0A140LH34 [2-14]		0	1181.62	2.10651e+06	2	1.08	12.186	57
[K].AESVLQAAR.[K]		1	2	1	Q503N2	Q503N2 [28-36]		0	944.516	700566	2	-2.06	20.8654	51
[K].AEMQPTHPIR.[L]	1xOxidation [M3]	1	2	1	Q6P102	Q6P102 [158-167]		0	1195.59	2154003	3	0.58	10.0256	31
[K].CILNAAYDTGFR.[F]	1xCarbamidomethyl [C1]	1	6	4	F1QV15	F1QV15 [1287-1298]		0	1400.66	2.49894e+07	2	-0.22	44.8172	64
[R].VPVSDHSLHLSK.[A]		1	2	2	A3KP44	A3KP44 [56-67]		0	1318.71	5.48987e+06	4	0.24	18.5397	22
[R].VQLIASSIAENDNMK.[I]	1xOxidation [M14]	3	20	1	F1R2S5; F1QV15; F1Q7L0	F1R2S5 [1202-1216]; F1QV15 [1207-1221]; F1Q7L0 [1202-1216]		0	1648.82	52327868	2	0.09	33.5772	76
[R].VPTPNVSVVDLTVR.[L]		1	1	1	Q5XJ10	Q5XJ10 [233-246]		0	1495.85	1.52989e+06	2	-0.27	44.9501	64
[K].DVGLAYTER.[C]		4	14	5	F1R2S5; F1QV15; Q1LWN2; F1Q7L0	F1R2S5 [200-208]; F1QV15 [200-208]; Q1LWN2 [195-203]; F1Q7L0 [200-208]		0	1023.51	4.88715e+08	2	-2.39	27.4996	46
[K].VEEEINTLR.[Q]		1	9	1	E9QEK2	E9QEK2 [58-66]		0	1102.57	389726	2	0.24	24.3457	40
[K].DTTFAQVLK.[D]		1	1	1	Q6NWL4	Q6NWL4 [258-266]		0	1022.55	422729	2	-1.79	38.2251	37
[K].DTSSGSAAASFEQMQK.[KQ]	1xOxidation [M14]	6	36	2	A0A2R8QNH7; F1R2S5; A0A2R8RHW2; F1QV15; Q1LWN2; F1Q7L0	A0A2R8QNH7 [1122-1137]; F1R2S5 [1145-1160]; A0A2R8RHW2 [1123-1138]; F1QV15 [1150-1165]; Q1LWN2 [1142-1157]; F1Q7L0 [1145-1160]		0	1660.71	2.00245e+07	2	-0.11	20.9508	76
[K].VEPNATIGEIK.[S]		1	2	1	B8JM53	B8JM53 [63-73]		0	1170.64	599225	2	-0.48	27.5405	55
[K].DSYVGDEAQSK.[R]		2	28	1	F1RCB6; Q7ZVF9	F1RCB6 [53-63]; Q7ZVF9 [51-61]		0	1198.52	7381025	2	-0.08	14.1852	52
[K].VETVEDLVGK.[L]		1	3	1	Q7ZV76	Q7ZV76 [238-247]		0	1088.58	6.62156e+06	2	-0.07	35.7818	53
[K].VFAPAGVSPTVMNLHR.[G]		3	11	4	F1QV15; Q1LWN2; F1Q7L0	F1QV15 [124-139]; Q1LWN2 [119-134]; F1Q7L0 [124-139]		0	1695.9	1.12631e+08	3	0.55	39.2438	71
[K].IPLLSDLTHQISK.[D]		1	2	1	A3KP44	A3KP44 [163-175]		0	1464.84	704988	3	-0.49	47.4448	51
[K].VFAPAGVSPTVMNLYR.[G]	1xOxidation [M12]	3	12	1	A0A2R8QNH7; F1R2S5; A0A2R8RHW2	A0A2R8QNH7 [104-119]; F1R2S5 [124-139]; A0A2R8RHW2 [104-119]		0	1737.9	1.45307e+06	3	0.5	43.2512	49
[R].IPEITMSK.[R]	1xOxidation [M6]	5	33	1	A0A2R8QNH7; F1R2S5; A0A2R8RHW2; F1QV15; Q1LWN2	A0A2R8QNH7 [1299-1306]; F1R2S5 [1322-1329]; A0A2R8RHW2 [1300-1307]; F1QV15 [1327-1334]; Q1LWN2 [1319-1326]		0	934.491	55844880	2	0.11	21.2323	39
[R].LPIIVTTYAK.[K]		3	18	2	A0A2R8QNH7; A0A2R8RHW2; Q1LWN2	A0A2R8QNH7 [1245-1254]; A0A2R8RHW2 [1246-1255]; Q1LWN2 [1265-1274]		0	1118.68	1.7793e+08	2	0.29	41.6599	71
[R].DPASVEAAVDQLVK.[D]		1	2	1	F1QB21	F1QB21 [118-131]		0	1441.75	2.02439e+06	2	0.96	50.0584	34
[R].DNTINLIHTFR.[D]		1	1	1	Q6P2T5	Q6P2T5 [238-248]		0	1343.71	814459	3	-0.19	40.8287	26
[K].VFLDGVDKR.[T]		1	1	2	Q8JHI0	Q8JHI0 [98-106]		1	1048.58	2.41467e+07	3	0.04	25.0732	46
[K].VFPGCEVTVGHVTDER.[Y]	1xCarbamidomethyl [C5]	1	2	1	B0UYN4	B0UYN4 [145-160]		0	1801.85	4.14453e+06	3	1.31	32.1144	40
[R].DNIQGITKPAIR.[R]		1	6	1	Q0D294	Q0D294 [25-36]		0	1325.75	1.32276e+06	3	0.23	24.9591	34
[K].VFQQELDTR.[Y]		1	2	1	Q4V8Z1	Q4V8Z1 [37-45]		0	1135.57	718275	2	-0.38	24.4331	62
[K].CLLQIQAASGQVK.[Y]	1xCarbamidomethyl [C1]	1	1	1	Q6P5K6	Q6P5K6 [135-147]		0	1415.77	441487	2	1.12	35.8328	73
[R].VGGLLTLTGAK.[V]		1	4	1	A0A2R8RL59	A0A2R8RL59 [143-153]		0	1029.63	6321822	2	0.38	40.254	58
[K].DIVVLGVEK.[K]		1	1	1	Q6P0I2	Q6P0I2 [41-49]		0	971.577	569863	2	1.53	38.719	37
[K].MEIQEIQLK.[E]	1xOxidation [M1]	2	25	2	Q803M1; A7E2K1	Q803M1 [105-113]; A7E2K1 [104-112]		0	1147.6	869736	2	-0.13	32.1271	36
[K].VFGQEVAYVNFDK.[ST]		6	27	2	A0A2R8QNH7; F1R2S5; A0A2R8RHW2; F1QV15; Q1LWN2; F1Q7L0	A0A2R8QNH7 [718-730]; F1R2S5 [738-750]; A0A2R8RHW2 [718-730]; F1QV15 [738-750]; Q1LWN2 [733-745]; F1Q7L0 [738-750]		0	1515.75	2.05605e+07	2	-0.38	43.5095	69
[K].DLVPDMSNFYAQYK.[S]		1	1	1	A5PL98	A5PL98 [137-150]		0	1690.78	2212879	2	-0.51	49.886	82
[R].MFEPACLDDFK.[N]	1xCarbamidomethyl [C6]	1	3	1	B8JIS8	B8JIS8 [168-178]		0	1372.59	6.05715e+06	2	-0.85	45.9766	63
[K].LPAVVTADLR.[L]		1	1	1	Q7ZV76	Q7ZV76 [176-185]		0	1054.63	4.12154e+06	2	-0.33	38.1347	63
[R].TTLLDPSCGPK.[E]	1xCarbamidomethyl [C8]	1	2	1	F1R4N4	F1R4N4 [642-652]		0	1188.59	939127	2	0.04	27.8656	26
[K].LNATNIELATVEPGK.[T]		1	2	1	Q6TGV6	Q6TGV6 [210-224]		0	1569.85	4524041	2	-2.38	38.7317	45
[R].INEMEANLNK.[L]		1	4	1	P86347	P86347 [48-57]		0	1175.57	862835	2	-0.57	22.1209	50
[K].TVTAMDVVYALK.[R]		1	4	1	Q0D294	Q0D294 [81-92]		0	1310.7	2049007	2	-0.57	49.8874	82
[K].LNISFPATGCQK.[L]	1xCarbamidomethyl [C10]	1	2	1	Q6DHL6	Q6DHL6 [3-14]		0	1335.67	6.80878e+06	2	0.17	38.0004	49
[K].VAEVLGIAPMR.[V]		1	1	1	Q6PBX8	Q6PBX8 [96-106]		0	1155.66	449301	2	0.21	41.6387	56
[K].VALGPTAESVSFGMAK.[A]		2	6	1	A0A2R8RL59; A0A2R8QU07	A0A2R8RL59 [154-169]; A0A2R8QU07 [151-166]		0	1564.8	6368866	2	-0.13	42.8395	110
[K].LNQEQDELLR.[S]		1	1	1	Q7ZUI3	Q7ZUI3 [87-96]		0	1257.64	505591	2	-0.48	27.8269	64
[K].EDAANNYAR.[G]		1	27	1	Q6TGS5	Q6TGS5 [96-104]		0	1023.45	1.52151e+06	2	-0.11	10.7184	74
[R].VAPEEHPVLLTEAPLNPK.[A]		2	14	1	F1RCB6; Q7ZVF9	F1RCB6 [98-115]; Q7ZVF9 [96-113]		0	1954.06	11436381	3	-0.21	37.7985	40
[R].VDMEDFEGR.[R]		1	1	1	A0A2R8RUH9	A0A2R8RUH9 [121-129]		0	1097.46	10277860	2	2.37	32.2325	51
[RK].EATYTVEGGQR.[A]		1	5	1	Q6PC13	Q6PC13 [46-56]		0	1210.57	703251	2	0.92	15.5918	35
[K].VDAIFCVAGGQAEGNAK.[A]	1xCarbamidomethyl [C6]	1	4	1	A0A2R8RL59	A0A2R8RL59 [95-111]		0	1706.82	580320	3	0.24	37.8225	18
[R].EAGDVCYADVFR.[D]	1xCarbamidomethyl [C6]	2	6	1	B2GSG5; Q7SXP4	B2GSG5 [142-153]; Q7SXP4 [152-163]		0	1401.61	2844370	2	-1.44	40.6727	52
[K].LNSALAAQLQTPIK.[F]		1	3	1	A0A2R8Q549	A0A2R8Q549 [95-108]		0	1467.85	537543	2	1.08	39.9663	83
[R].EACAVLHTITK.[T]	1xCarbamidomethyl [C3]	1	6	2	A2RUY2	A2RUY2 [484-494]		0	1242.65	2.24865e+06	3	-0.06	24.4914	18
[K].EAAEQDVEKK.[K]		1	1	1	Q90Z10	Q90Z10 [201-210]		1	1146.56		3	0.76	8.8845	30
[R].VDGAVLVTTPQAVSTGDVR.[R]		1	3	3	F1REW2	F1REW2 [154-172]		0	1885	885795	3	0.26	38.102	35
[K].LNSMSANVIR.[Q]		1	4	1	Q504I6	Q504I6 [234-243]		0	1104.58	1.77371e+06	2	1.48	26.3444	43
[K].DYGVFLEDQGHTLR.[G]		1	2	2	A3KP44	A3KP44 [176-189]		0	1649.79	3.59832e+06	3	0.76	39.9762	50
[K].DYETLGPLQVSK.[I]		1	3	1	Q7ZV76	Q7ZV76 [94-105]		0	1349.69	3051160	2	-0.61	39.9381	69
[K].DVTIKPDAPNTLFLDK.[H]		1	2	1	Q4V946	Q4V946 [7-22]		0	1786.96	833867	3	-0.04	42.8924	41
[R].EAPNPIHLTVDTALQSNK.[M]		1	1	1	R4GEX4	R4GEX4 [118-135]		0	1948.01	431328	3	-2.33	39.8546	28
[K].VHLSAMTENTYLMK.[L]	1xOxidation [M13]	1	5	1	F1R2S5	F1R2S5 [63-76]		0	1653.8	1.94517e+06	3	-0.06	31.1646	22
[R].VGGEQAVNLGLVNR.[S]		1	3	1	Q6NWF7	Q6NWF7 [205-218]		0	1425.78	655482	2	0.4	35.3358	62
[K].IGIIGGSGLDDPDILEGR.[T]		1	1	1	Q7ZV22	Q7ZV22 [9-26]		0	1796.94		2	-0.26	49.9786	86
[R].VIGTLLGTADK.[H]		1	1	1	R4GEX4	R4GEX4 [41-51]		0	1087.64	1.40678e+06	2	1.27	34.9397	38
[R].DADSTPLAFSHFR.[F]		1	4	1	Q568K5	Q568K5 [113-125]		0	1463.69	715074	3	-0.01	39.6059	27
[K].VIVYGGNGALGSESVR.[Y]		1	3	1	F1REK5	F1REK5 [25-40]		0	1577.83	1.06454e+06	2	0.06	32.8923	74
[R].DGGAGDSLTAHNEMK.[F]		1	1	3	A0A2R8RUH9	A0A2R8RUH9 [156-170]		0	1502.65	1.59056e+07	3	-0.67	16.7128	47
[R].DGGAGDSLSSHNNQK.[F]		1	2	3	A0A2R8QAE1	A0A2R8QAE1 [153-167]		0	1486.65	6.05068e+07	2	0.47	9.3738	72
[K].VLISATTENTYLMK.[L]		1	4	2	Q1LWN2	Q1LWN2 [58-71]		0	1583.83	47404506	2	0.52	40.9064	111
[K].DLVILLFETALLSSGFSLDDPQTHSNR.[I]		1	1	2	O57521	O57521 [652-678]		0	2988.53	2.8584e+06	3	0.57	53.3396	14
[K].VLQQPGVTHNSVGTR.[S]		1	2	1	A0A140LG13	A0A140LG13 [302-316]		0	1592.85	27864762	3	-0.08	15.9822	39
[K].DGAQQFVSR.[TS]		1	2	1	Q6P605	Q6P605 [28-36]		0	1007.49	2.69012e+06	2	1.07	19.5307	59
[K].DFEFSQLANR.[V]		1	3	1	Q6DGW3	Q6DGW3 [227-236]		0	1226.58	627755	2	-0.12	43.1626	34
[K].MEIQEIQLK.[E]		2	25	2	Q803M1; A7E2K1	Q803M1 [105-113]; A7E2K1 [104-112]		0	1131.61	13637587	2	-1.39	38.1842	49
[K].VLVAQHEAYK.[G]		1	1	2	Q7ZUS9	Q7ZUS9 [77-86]		0	1157.63	5.38695e+06	2	0.9	14.9488	44
[K].VLPGVDVTVGHEEEQGGK.[W]		1	2	1	F1QCN0	F1QCN0 [180-197]		0	1849.93	8.20428e+06	3	-0.42	30.2579	57
[K].MDLVQEDQR.[D]		1	3	1	A0A2R8QGD9	A0A2R8QGD9 [130-138]		0	1133.53	1.10628e+06	2	-0.31	23.1411	76
[K].DAVDLMQALGFR.[R]	1xOxidation [M6]	1	2	1	Q7ZVE1	Q7ZVE1 [129-140]		0	1351.67		2	0.23	49.5614	42
[K].IQAVEVTITHLAPGTK.[H]		1	1	1	Q6PHF1	Q6PHF1 [129-144]		0	1677.95	3076976	3	0.44	38.7713	52
[K].DFLAGGIAAAISK.[T]		1	1	2	Q8JHI0	Q8JHI0 [11-23]		0	1233.68	3.47398e+07	3	-0.06	49.9701	66
[R].VNSTAELFSR.[F]		1	2	1	Q6P605	Q6P605 [13-22]		0	1123.57	2.06668e+06	2	1.24	31.481	55
[R].DGTGVVEFVR.[K]		2	6	1	B2GSG5; Q7SXP4	B2GSG5 [154-163]; Q7SXP4 [164-173]		0	1078.55	7562676	2	-0.42	36.8977	48
[R].CVFVVGPDKR.[L]	1xCarbamidomethyl [C1]	1	3	2	Q6PBK9	Q6PBK9 [132-141]		1	1176.62	2.56887e+06	3	-0.05	25.4473	41
[R].LPRPPPPDMPESLK.[R]		1	2	1	Q6PC47	Q6PC47 [334-347]		0	1573.84	1.8368e+06	3	0.15	32.5806	14
[R].DLSQIGDAVMISCAK.[D]	1xCarbamidomethyl [C13]	1	1	1	Q9PTP1	Q9PTP1 [150-164]		0	1607.78	1.64976e+06	2	3.89	47.5855	63
[K].VPPAINQFTQALDR.[Q]		1	2	4	A0A2R8Q9K6	A0A2R8Q9K6 [76-89]		0	1569.84	9.03201e+06	2	-0.35	47.919	93
[KR].VIAANYGR.[T]		1	16	2	A0A2R8QHE6	A0A2R8QHE6 [148-155]		0	863.473	2.16393e+06	2	-0.57	17.5142	51
[R].CMTNTPVVVR.[E]	1xCarbamidomethyl [C1]; 1xOxidation [M2]	1	5	1	A0A140LG13	A0A140LG13 [132-141]		0	1192.58	1.02855e+06	2	1.07	19.2179	36
[K].VLCLAVAVGHVK.[M]	1xCarbamidomethyl [C3]	1	2	2	Q6PC69	Q6PC69 [161-172]		0	1265.74	3.5431e+06	2	0.54	37.1432	56
[K].DIPGLTDSTVPR.[R]		1	2	1	Q6DHL6	Q6DHL6 [120-131]		0	1270.66	12791398	2	0.09	37.4263	61
[K].MATQLTGPVMPIK.[K-]		1	2	1	Q90Z10	Q90Z10 [146-158]		0	1386.75	889726	2	-1.07	40.3739	61
[K].DGVFLYFEDNAGVIVNNK.[G]		1	1	1	Q6PC14	Q6PC14 [92-109]		0	2013.99		2	-1.4	50.6386	53
[K].IPSVPESLLK.[R]		1	3	1	Q6Q417	Q6Q417 [9-18]		0	1082.65	3469951	2	0.87	42.5967	31
[R].LPRPPPPEMPESLK.[K]		1	4	1	A0A2R8RYH8	A0A2R8RYH8 [335-348]		0	1587.86	1.44528e+06	3	1.06	32.4533	41
[K].DIGLAYTETCVECTK.[R]	2xCarbamidomethyl [C10; C13]	1	3	1	A0A2R8Q549	A0A2R8Q549 [195-209]		0	1759.79	310505	2	-0.39	38.3568	38
[R].DLFQISGIK.[S]		1	5	1	B8A6A3	B8A6A3 [95-103]		0	1020.57	222923	2	0.73	47.9076	29
[K].MATQLTGPVMPIKK.[V]		1	1	1	Q90Z10	Q90Z10 [146-159]		1	1514.84	814284	3	0.49	32.2212	39
[R].CVFVVGPDK.[R]	1xCarbamidomethyl [C1]	1	3	1	Q6PBK9	Q6PBK9 [132-140]		0	1020.52	1852061	2	-0.16	31.8854	58
[K].DLDAIIFPGGFGAAK.[N]		1	2	1	B0UYN4	B0UYN4 [86-100]		0	1491.78	19899606	2	0.34	50.8237	52
[K].VLENAAADNKR.[F]		1	3	2	Q6IQQ8	Q6IQQ8 [137-147]		1	1200.63	3.47367e+06	3	-0.13	10.0438	51
[K].VLENAAADNK.[R]		1	3	1	Q6IQQ8	Q6IQQ8 [137-146]		0	1044.53	311978	2	0.48	11.2663	46
[K].VLQQQADEAEER.[A]		1	2	2	Q803M1	Q803M1 [16-27]		0	1415.68	1.98408e+07	2	-0.11	14.8925	79
[K].NDPDCWVSDK.[I]	1xCarbamidomethyl [C5]	1	3	1	E7F6Q4	E7F6Q4 [152-161]		0	1235.5		2	2.63	25.9931	34
[K].MCANAHFDK.[T]	1xCarbamidomethyl [C2]	1	2	1	F1QQQ3	F1QQQ3 [1118-1126]		0	1093.46	2.37142e+06	3	0.11	13.04	20
[K].MGVNLTTSNK.[E]	1xOxidation [M1]	1	2	1	A0A140LG13	A0A140LG13 [60-69]		0	1080.54	933472	2	1.3	16.1655	43
[K].MLLDSEQHPGQLK.[D]		1	3	2	A0A140LG13	A0A140LG13 [228-240]		0	1495.76	1.62622e+07	2	-3.08	27.0281	56
[K].NDIPEITLALK.[V]		7	31	1	A0A2R8QNH7; F1R2S5; A0A2R8Q549; A0A2R8RHW2; F1QV15; Q1LWN2; F1Q7L0	A0A2R8QNH7 [457-467]; F1R2S5 [477-487]; A0A2R8Q549 [472-482]; A0A2R8RHW2 [457-467]; F1QV15 [477-487]; Q1LWN2 [472-482]; F1Q7L0 [477-487]		0	1226.7	4.92234e+06	2	0.35	47.6804	22
[K].MTESFTDQAK.[Q]	1xOxidation [M1]	2	6	1	A0A2R8RL59; A0A2R8QU07	A0A2R8RL59 [71-80]; A0A2R8QU07 [68-77]		0	1173.51	1.73522e+06	2	-0.02	15.8503	46
[K].MLLDSEQHPGQLK.[D]	1xOxidation [M1]	1	3	1	A0A140LG13	A0A140LG13 [228-240]		0	1511.75	2.158e+06	3	-1.41	22.4883	26
[R].NFGAESTR.[V]		1	2	1	Q6NYX8	Q6NYX8 [158-165]		0	881.411	28105962	2	0.63	12.7019	42
[R].NEDMSAYVK.[K]		1	1	1	Q6DGB4	Q6DGB4 [56-64]		0	1056.47	404500	2	1.01	24.1597	52
[R].NGVSLAALK.[K]		1	6	1	A0A140LH34	A0A140LH34 [46-54]		0	872.52	2.0487e+06	2	0.99	32.2835	61
[K].MMEIMTR.[E]		1	1	1	Q6PBY1	Q6PBY1 [168-174]		0	911.415	11036473	2	0.45	30.2128	32
[K].LVTELNEPLSNEDR.[N]		1	1	1	Q7T3G2	Q7T3G2 [29-42]		0	1628.81	1086734	2	0.71	34.0373	51
[-].MILLEINNR.[I]		1	1	1	Q6P2T5	Q6P2T5 [1-9]		0	1115.62	2.08549e+06	2	-3.24	43.7708	31
[R].NLLSVAYK.[N]		7	18	1	B2GTJ8; Q6P102; F8W493; Q7ZW20; Q5PRD0; Q7T3G2; Q7ZUM0	B2GTJ8 [42-49]; Q6P102 [42-49]; F8W493 [42-49]; Q7ZW20 [43-50]; Q5PRD0 [42-49]; Q7T3G2 [43-50]; Q7ZUM0 [42-49]		0	907.525	31794450	2	0.09	35.7315	42
[R].NLADLTAVDIPSK.[Q]		1	2	1	F1R4C8	F1R4C8 [103-115]		0	1356.74	1.12329e+06	2	-0.49	43.2214	49
[K].MEIQEMQLK.[E]		1	11	1	A0A0R4IAL5	A0A0R4IAL5 [105-113]		0	1149.56	1.33852e+06	2	-2.11	35.1297	63
[K].MFAPNTDQMHVVDHLK.[G]		1	2	1	B0UYN4	B0UYN4 [39-54]		0	1882.89	3.75782e+06	4	0.18	34.3203	7
[R].IVQEVTDDK.[S]		1	1	1	F1QM43	F1QM43 [86-94]		0	1046.54	1.16492e+06	2	0.23	14.1626	41
[R].IYVGNLPPDIR.[T]		2	7	1	B2GSG5; Q7SXP4	B2GSG5 [17-27]; Q7SXP4 [17-27]		0	1256.7		2	-0.77	40.0605	55
[K].NAPTLVVACNK.[Q]	1xCarbamidomethyl [C9]	1	3	1	Q6DGW3	Q6DGW3 [167-177]		0	1186.62	1.72604e+06	2	0.66	24.7591	44
[-].MDPCECAK.[T]	2xCarbamidomethyl [C4; C6]	1	3	1	Q7ZSY6	Q7ZSY6 [1-8]		0	1010.37	2720663	2	-0.71	11.5913	17
[K].MTASLATHEK.[F]	1xOxidation [M1]	1	5	1	Q1LWN2	Q1LWN2 [415-424]		0	1104.54	473379	2	0.17	9.7351	36
[K].NEMDSTLTFR.[R]		1	1	1	A5PL98	A5PL98 [80-89]		0	1213.55	7945020	2	-1.07	35.244	39
[R].TGGINEALLK.[S]		2	7	1	F1R2S5; F1QV15	F1R2S5 [689-698]; F1QV15 [689-698]		0	1015.58	4.59683e+06	2	0	31.3951	54
[R].NIPSSDWPK.[Y]		1	2	1	F1QKI4	F1QKI4 [50-58]		0	1043.52	1.11404e+06	2	0.04	28.965	16
[K].VLSPSCLDSFPSLK.[S]	1xCarbamidomethyl [C6]	1	2	1	Q9DDU5	Q9DDU5 [163-176]		0	1549.79	25567816	2	-0.66	47.2435	40
[R].VLPSITTEVLK.[S]		1	1	1	Q7T1D8	Q7T1D8 [117-127]		0	1199.72	737379	2	0.38	43.7821	52
[K].VLLSAVTENTYLMK.[L]		1	4	1	F1Q7L0	F1Q7L0 [63-76]		0	1581.86	16931798	2	0.22	47.3103	46
[K].VLISATTENTYLMK.[L]	1xOxidation [M13]	1	4	1	Q1LWN2	Q1LWN2 [58-71]		0	1599.83	1.31288e+06	3	-1.05	35.9882	17
[R].VLEEFYSEGK.[F]		1	1	1	Q5XJM7	Q5XJM7 [138-147]		0	1200.58	309780	2	2.44	32.973	28
[K].VICQGFTGK.[Q]	1xCarbamidomethyl [C3]	1	2	1	B8JI00	B8JI00 [36-44]		0	1009.51	2.74791e+06	2	0.25	20.1997	30
[R].VKPDHTGVVTDGVK.[H]		1	3	2	Q7ZV76	Q7ZV76 [21-34]		0	1451.79	4.35959e+06	3	-0.37	12.5389	24
[R].VGSTIFGTR.[E]		1	1	1	B1H1M3	B1H1M3 [242-250]		0	937.51	1540633	2	-2.32	29.6824	53
[R].VLVICGPGNNGGDGLVCAR.[H]	2xCarbamidomethyl [C5; C17]	1	1	1	Q6DHK1	Q6DHK1 [107-125]		0	1927.95	822576	2	-0.5	39.9012	40
[K].VFGQEMAFGR.[I]		1	3	1	A0A2R8Q549	A0A2R8Q549 [733-742]		0	1141.55		2	0.48	38.3285	38
[KR].VEIIANDQGNR.[TI]		1	25	1	B7ZV46	B7ZV46 [28-38]		0	1228.63	565143	2	0.05	20.6298	62
[R].VEEVVVK.[A]		1	22	1	A0A2R8RTZ6	A0A2R8RTZ6 [67-73]		0	801.472	4566563	2	-0.43	17.4806	46
[K].VEDETQVSR.[A]		1	2	1	A5WUL3	A5WUL3 [42-50]		0	1062.51	703934	2	-0.15	10.6428	58
[R].VDMEDFEGR.[R]	1xOxidation [M3]	1	1	1	A0A2R8RUH9	A0A2R8RUH9 [121-129]		0	1113.45	1.16623e+06	2	0.21	19.7431	59
[R].VDIEDFGGRK.[G]		1	2	1	A0A2R8QAE1	A0A2R8QAE1 [118-127]		1	1135.57	3.05616e+06	3	-1.04	27.3512	20
[R].VDIEDFGGR.[K]		1	2	1	A0A2R8QAE1	A0A2R8QAE1 [118-126]		0	1007.48	47679296	2	0.23	33.948	30
[K].VDDMTAAPMDVK.[Q]		1	3	1	Q504I6	Q504I6 [90-101]		0	1292.59	2.74025e+06	2	1.14	29.0241	65
[K].VAPAPSVAK.[K]		1	2	1	A0A2R8Q9K6	A0A2R8Q9K6 [12-20]		0	839.499	26974458	2	-0.52	12.6303	50
[K].VFAPAGVSPTVMNLHR.[G]	1xOxidation [M12]	3	11	1	F1QV15; Q1LWN2; F1Q7L0	F1QV15 [124-139]; Q1LWN2 [119-134]; F1Q7L0 [124-139]		0	1711.89	22028638	3	1.13	32.4702	25
[R].VPEMTMSR.[M]		2	7	1	Q3T7B3; A0A2R8Q549	Q3T7B3 [309-316]; A0A2R8Q549 [1284-1291]		0	950.443	5.21547e+06	2	-0.25	22.4869	23
[R].VPMSVVPFVEPR.[Q]		1	2	1	A8E5P5	A8E5P5 [220-231]		0	1356.73	246303	2	0	47.703	50
[R].VSAACQPESKPSISTK.[I]	1xCarbamidomethyl [C5]	2	3	1	F1QQQ3; Q9DFT9	F1QQQ3 [1150-1165]; Q9DFT9 [1148-1163]		0	1689.85	8662717	3	-0.24	14.1668	11
[R].YRPGTVALR.[E]		1	8	1	A8E503	A8E503 [42-50]		0	1032.59	924776	3	-0.36	18.6367	30
[K].YPIEHGIITNWDDMEK.[I-]		1	19	1	F1RCB6	F1RCB6 [71-86]		0	1960.91	1.11927e+06	3	-1.81	41.5323	28
[R].YLSEVASGESK.[A]		1	2	1	F8W493	F8W493 [81-91]		0	1169.57	3.51248e+06	2	1.21	18.6904	58
[K].YLIANASQAESK.[V]		1	3	1	F8W493	F8W493 [57-68]		0	1294.66	5995218	2	-1.33	23.8705	42
[K].YLGPAVLMQAYR.[W]	1xOxidation [M8]	1	1	1	A5PL98	A5PL98 [205-216]		0	1397.72	1737524	2	1.45	41.8454	53
[R].YLGNTVPPVFAIIAR.[A]		2	7	1	Q3T7B3; A0A2R8Q549	Q3T7B3 [151-165]; A0A2R8Q549 [1126-1140]		0	1630.93	2.11259e+06	2	-0.66	51.0957	28
[R].YLELSVSGR.[D]		1	2	1	E7F6Q4	E7F6Q4 [88-96]		0	1023.55	1.94714e+06	2	2.85	33.5304	59
[R].YIELLTR.[S]		1	1	1	F8W4Q1	F8W4Q1 [1041-1047]		0	907.525	1.48797e+06	2	-0.18	37.8522	35
[R].YIECFIAEQNMVSVAIGCATR.[E]	2xCarbamidomethyl [C4; C18]	1	3	1	Q7T2Q9	Q7T2Q9 [362-382]		0	2432.14		3	-3.55	50.4416	13
[R].YLAEVATGEK.[R]		1	3	1	Q7T3G2	Q7T3G2 [133-142]		0	1080.56	1766845	2	-0.1	22.685	59
[R].YDDMADSMK.[K]		1	5	1	B2GTJ8	B2GTJ8 [19-27]		0	1075.41	902696	2	-0.15	21.1075	32
[R].YDDMAASMK.[A]		1	2	1	Q5PRD0	Q5PRD0 [19-27]		0	1031.42	4195583	2	0.04	21.1301	64
[R].YDDMAACMK.[Q]	1xCarbamidomethyl [C7]	1	1	1	Q7ZUM0	Q7ZUM0 [19-27]		0	1104.42	1.28038e+06	2	0.62	22.529	26
[K].YALTGDEVK.[K]		1	1	1	Q642H9	Q642H9 [54-62]		0	995.504	30071572	2	-0.21	23.3177	43
[R].YAAQCGYTYSVQPLQGR.[V]	1xCarbamidomethyl [C5]	1	2	1	F1R4N4	F1R4N4 [81-97]		0	1961.92	436445	2	0.43	34.4149	53
[R].VYEVMLATDR.[S]		1	3	1	Q92047	Q92047 [28-37]		0	1196.6		2	0.07	35.3457	31
[R].VWQVTIGTR.[-]		1	3	1	O42248	O42248 [309-317]		0	1059.59	3.0102e+06	2	-0.02	36.9245	39
[K].VVPELTEALNK.[-]		1	1	1	Q7ZUS9	Q7ZUS9 [323-333]		0	1212.68	5.1618e+06	2	-0.03	37.899	48
[R].VTIYSADGAR.[I]		1	2	1	F1QT29	F1QT29 [149-158]		0	1052.54	823708	2	1.33	22.0416	77
[R].TWFNQPAR.[K]		1	2	1	Q90Z10	Q90Z10 [24-31]		0	1019.51	2607655	2	0.22	31.0245	36
[R].TVGFAVAK.[E]		1	3	1	Q6NWF7	Q6NWF7 [189-196]		0	792.461	884668	2	-0.08	25.0346	38
[R].TTPSYVAFTDTER.[L]		1	22	1	B7ZV46	B7ZV46 [39-51]		0	1487.7	249366	2	2.43	34.9411	78
[K].TTGQVVAMK.[K]		1	1	1	Q7T3L7	Q7T3L7 [25-33]		0	934.503	3181014	2	0.63	16.4632	64
[K].SPDTFVR.[T]		1	1	1	Q7ZUS9	Q7ZUS9 [141-147]		0	821.415	6872158	2	0.54	19.7558	37
[K].SPAADESVDR.[I]		3	12	1	A0A2R8Q549; F1QV15; F1Q7L0	A0A2R8Q549 [694-703]; F1QV15 [699-708]; F1Q7L0 [699-708]		0	1046.47	15376585	2	0.59	10.6918	44
[R].SLISLEEINAR.[L]		1	2	1	Q4V8Z1	Q4V8Z1 [137-147]		0	1244.68	295812	2	0	43.6306	50
[R].SDGFDSYR.[C]		1	1	1	Q9PTP1	Q9PTP1 [54-61]		0	946.39	5709821	2	0.02	21.742	47
[R].SDDNETTLR.[S]		1	2	1	A0A0F6PK88	A0A0F6PK88 [178-186]		0	1050.47	791682	2	-0.85	12.2963	62
[R].SCAEYLNTDER.[R]	1xCarbamidomethyl [C2]	1	1	1	Q567E4	Q567E4 [220-230]		0	1357.57	475746	2	-2.32	21.502	48
[R].RIQLVEEELDR.[A]		3	35	1	Q803M1; A7E2K1; A0A0R4IAL5	Q803M1 [55-65]; A7E2K1 [54-64]; A0A0R4IAL5 [55-65]		1	1399.75	1.045e+06	3	-0.35	32.949	31
[K].QVQMAATYIAR.[K]		1	2	1	Q7SX98	Q7SX98 [227-237]		0	1251.65	424517	2	-0.68	30.3761	41
[K].QVCDGTPQCQDR.[S]	2xCarbamidomethyl [C3; C9]	1	3	1	F1QN45	F1QN45 [386-397]		0	1463.6	538338	2	2.56	10.6155	37
[K].QVAQQEAER.[A]		1	1	1	Q7T1D8	Q7T1D8 [186-194]		0	1058.52	773420	2	-1.73	9.1399	43
[R].QTLSENR.[R]		2	3	1	Q1LVA0; Q567E4	Q1LVA0 [75-81]; Q567E4 [75-81]		0	847.427	980653	2	2.36	9.7337	38
[R].QTATALPTGTSK.[C]		1	3	1	Q7ZVG6	Q7ZVG6 [4-15]		0	1175.63	833246	2	2.07	16.9543	43
[R].QIPYTMMK.[F]		2	7	1	A0A2R8RYH8; Q6PC47	A0A2R8RYH8 [220-227]; Q6PC47 [219-226]		0	1011.5	954848	2	0.11	32.5607	19
[R].QLGYTIGEVPISFVDR.[V]		1	1	1	Q6DEJ9	Q6DEJ9 [209-224]		0	1793.94		2	-3.37	50.2888	41
[K].QGTFHSQQSLDYGSQLVGGVSPGK.[G]		1	3	1	B8JI00	B8JI00 [45-68]		0	2477.21	399113	3	-0.39	35.8938	34
[K].QFSDFLGDR.[K]		1	4	1	B8JIS8	B8JIS8 [136-144]		0	1084.51	5.92971e+06	2	0.21	40.0975	62
[R].QEYLYPDAR.[D]		1	2	1	F1QT29	F1QT29 [311-319]		0	1154.55	431800	2	-0.85	27.5433	31
[R].QDIITTNSK.[A]		1	3	1	O42248	O42248 [272-280]		0	1019.54	4575093	2	0.56	16.9148	57
[K].NSDEADLVPAK.[E]		1	3	1	Q7ZVR4	Q7ZVR4 [165-175]		0	1158.56	345357	2	0.26	21.9433	35
[R].STESLQANVQR.[L]		1	2	1	Q90Z10	Q90Z10 [106-116]		0	1232.62	7418625	2	3.78	17.1749	54
[K].NIPQMSFDDTSREPEQAFR.[L]	1xOxidation [M5]	1	2	1	Q6NYX8	Q6NYX8 [109-127]		1	2284.03	543489	3	2.19	32.1805	14
[K].STINIQYK.[V]		1	3	1	Q504I6	Q504I6 [82-89]		0	966.525	9574079	2	0.41	25.1114	26
[K].SVFETKPFER.[N]		1	1	2	Q568V3	Q568V3 [30-39]		0	1239.64	8.537e+06	2	-0.43	28.9976	42
[R].TSIWDETLYK.[A]		1	3	1	A0A2R8QGD9	A0A2R8QGD9 [163-172]		0	1255.62	449504	2	2.07	44.9643	44
[K].TSFHAVGSILR.[N]		1	2	1	Q6IQ89	Q6IQ89 [57-67]		0	1187.65	632971	3	-0.43	31.9696	30
[R].TQNVLGEK.[G]		1	2	1	Q6TLG8	Q6TLG8 [55-62]		0	888.479	77948760	2	0.39	15.1709	37
[K].TQNIYELQEAGAQGVCK.[T]	1xCarbamidomethyl [C16]	1	3	1	A0A2R8Q549	A0A2R8Q549 [147-163]		0	1908.91	203581	3	1.35	33.5177	24
[R].TNGLTTDLAQVAGAAGR.[V]		1	1	1	R4GEX4	R4GEX4 [187-203]		0	1615.84	161699	2	-1.17	43.584	47
[K].TISADFGSVDIYPK.[I]		1	1	1	Q6QA33	Q6QA33 [102-115]		0	1512.76	1.66466e+06	2	1.49	44.8991	41
[R].TIGISVDSR.[R]		1	2	1	Q90Z10	Q90Z10 [93-101]		0	947.516		2	0.43	26.1822	57
[R].TLCYSCPYIQVK.[G]	2xCarbamidomethyl [C3; C6]	2	9	1	A0A2R8QNH7; A0A2R8RHW2	A0A2R8QNH7 [954-965]; A0A2R8RHW2 [954-965]		0	1531.73	454449	2	-0.02	37.7732	23
[K].TIAVDFSQIDVYPK.[I]		1	2	1	B2GPH2	B2GPH2 [110-123]		0	1595.83	1.0959e+06	2	-0.74	49.1486	37
[R].TGPSVSELIVK.[A]		1	2	1	F1R314	F1R314 [21-31]		0	1129.65	1.417e+06	2	-1.32	37.9004	46
[R].TDMGTNEATLDTR.[E]		1	2	1	A0A0R4ILP9	A0A0R4ILP9 [213-225]		0	1424.63	186056	2	0.72	22.0586	44
[K].TCAEVDFVCR.[S]	2xCarbamidomethyl [C2; C9]	1	5	1	A0A2R8QJ78	A0A2R8QJ78 [67-76]		0	1256.54	1296229	2	0.8	30.4566	21
[R].TAYGQPHATVK.[M]		1	3	1	F1R4N4	F1R4N4 [230-240]		0	1172.61	5.29368e+06	3	-0.4	10.8277	14
[K].TAVAPIER.[V]		1	4	1	Q8JHI0	Q8JHI0 [24-31]		0	856.489	144052960	2	0.43	17.3987	59
[K].TATIIEPFR.[K]		2	10	1	F1R2S5; Q1LWN2	F1R2S5 [1121-1129]; Q1LWN2 [1118-1126]		0	1047.58	541556	2	-0.25	39.2282	31
[R].TAFTASQAGIQYEGR.[A]		1	2	1	A7MD63	A7MD63 [783-797]		0	1599.78	235017	2	1.76	30.9229	41
[K].TADEISQQTGNK.[V]		1	2	1	F1QB21	F1QB21 [97-108]		0	1291.61	3.4059e+06	2	-0.55	11.4595	59
[R].TAANALPIR.[V]		1	5	1	Q1LWN2	Q1LWN2 [505-513]		0	926.542	13563151	2	0.2	25.474	58
[K].SYENIAER.[I]		1	1	1	Q6GMI7	Q6GMI7 [192-199]		0	981.464	868335	2	1	18.4874	37
[K].STVMSAPHSSLAVR.[V]		1	1	1	Q6P2B0	Q6P2B0 [201-214]		0	1442.74	405164	3	-0.48	23.3685	29
[K].LVIVEGELER.[T]		2	22	1	Q803M1; A7E2K1	Q803M1 [133-142]; A7E2K1 [132-141]		0	1156.66	10139387	2	0.16	37.0422	58
[R].LMDQNLK.[S]		1	2	1	A0A0R4IAL5	A0A0R4IAL5 [163-169]		0	861.45	2.60562e+06	2	0.16	18.3026	37
[K].LTSALAAQLQIPIK.[F]		6	24	1	A0A2R8QNH7; F1R2S5; A0A2R8RHW2; F1QV15; Q1LWN2; F1Q7L0	A0A2R8QNH7 [80-93]; F1R2S5 [100-113]; A0A2R8RHW2 [80-93]; F1QV15 [100-113]; Q1LWN2 [95-108]; F1Q7L0 [100-113]		0	1466.89	5046431	3	0.22	48.0945	40
[R].DAEDAVYAR.[D]		1	5	1	Q7SXP4	Q7SXP4 [65-73]		0	1009.46	2526401	2	1.3	18.933	53
[K].LAASFQSMEVR.[N]		1	3	1	A0A2R8QGD9	A0A2R8QGD9 [246-256]		0	1238.62	582328	2	-0.28	35.3585	36
[K].LAALTNYLEAR.[Q]		1	2	1	A0A2R8RVG3	A0A2R8RVG3 [70-80]		0	1234.68	525986	2	-0.21	43.9236	67
[KR].LAADDFR.[VIL]		1	22	1	Q05AL9	Q05AL9 [176-182]		0	807.4	165626688	2	0.05	24.0132	37
[R].FQLEAFR.[F]		1	5	1	A7MD63	A7MD63 [717-723]		0	910.478	1.18582e+06	2	-0.66	40.97	26
[R].EDAGRPEALAK.[V]		1	3	2	Q6NYW8	Q6NYW8 [87-97]		0	1156.6	7407401	3	0.29	12.1959	23
[K].DAPAQIVEVLK.[H]		1	3	1	F1QV15	F1QV15 [310-320]		0	1182.67	2.04424e+06	2	-0.28	44.256	48
[K].FINQSDVLYK.[H]		1	1	1	E9QH56	E9QH56 [190-199]		0	1226.64	735120	2	0.17	33.2786	26
[K].KVAPAPSVAK.[K]		1	2	1	A0A2R8Q9K6	A0A2R8Q9K6 [11-20]		1	967.593		2	-0.06	10.3023	58
[K].DAPAQTVEVLK.[H]		1	4	1	F1R2S5	F1R2S5 [310-320]		0	1170.64	2.57231e+06	2	-2.05	29.6852	51
[R].FQTEIQTVNK.[Q]		1	2	1	F1R246	F1R246 [351-360]		0	1207.63	626015	2	-0.78	24.1555	46
[R].KLEVEANNAFDQYR.[D]		1	1	1	Q7SXP1	Q7SXP1 [95-108]		1	1696.83	1.42459e+06	3	-2	31.7411	43
[R].KICADGALLSK.[H]	1xCarbamidomethyl [C3]	2	11	2	A0A2R8QNH7; A0A2R8RHW2	A0A2R8QNH7 [1193-1203]; A0A2R8RHW2 [1194-1204]		1	1175.65	10098419	3	-0.05	22.8391	51
[K].KGDSTEEELK.[M]		1	2	1	Q90Z10	Q90Z10 [136-145]		1	1135.55	4.13376e+06	2	1.12	10.067	68
[K].KALSAGGYDVEK.[N]		4	19	1	F1R314; E7FAU1; Q6DH38; A0A140LH34	F1R314 [49-60]; E7FAU1 [53-64]; Q6DH38 [53-64]; A0A140LH34 [55-66]		1	1237.64	1.04758e+06	3	0.55	17.6674	24
[R].DGEGVVEFLR.[R]		1	3	1	A8WG53	A8WG53 [144-153]		0	1120.56	559881	2	0.51	46.0361	40
[R].KTCTSIAFTQTNPEDK.[A]	1xCarbamidomethyl [C3]	1	2	1	A0A2R8Q9K6	A0A2R8Q9K6 [197-212]		1	1840.87	2162176	3	0.23	23.4319	38
[K].KAEPQPTLADADADLEER.[L]		1	2	1	B7ZV06	B7ZV06 [196-213]		1	1968.95		3	2.11	30.9807	46
[R].EDPDVASAVAAIR.[S]		1	3	1	Q6IQQ8	Q6IQQ8 [16-28]		0	1313.67	1.03509e+06	2	-0.53	39.788	30
[R].LCDFNPK.[ST]	1xCarbamidomethyl [C2]	1	4	1	E9QDE6	E9QDE6 [192-198]		0	893.419	1.62912e+06	2	-0.27	21.0791	5
[R].EEGVTTLWR.[G]		1	2	1	Q6IQ89	Q6IQ89 [168-176]		0	1090.55	2.0439e+06	2	-0.08	38.2604	46
[K].AYEQIQFNEATR.[V]		1	1	1	Q6IQH4	Q6IQH4 [195-206]		0	1469.7	264831	2	-0.57	31.5233	29
[K].GGIVGMTLPIAR.[D]		1	1	1	Q5XJS8	Q5XJS8 [172-183]		0	1184.68	2.36533e+06	2	0.16	46.9315	37
[K].CFENVLAK.[N]	1xCarbamidomethyl [C1]	1	1	1	Q9DDU5	Q9DDU5 [129-136]		0	980.487	34901556	2	0.13	31.0004	47
[K].LEVEANNAFDQYR.[D]		1	1	1	Q7SXP1	Q7SXP1 [96-108]		0	1568.73	1.30486e+06	2	0.84	35.9376	48
[K].LESMTYEQLK.[K]		4	18	1	F1R2S5; F1QV15; Q1LWN2; F1Q7L0	F1R2S5 [833-842]; F1QV15 [833-842]; Q1LWN2 [828-837]; F1Q7L0 [833-842]		0	1241.61	42143896	2	1.07	30.6276	54
[K].LESMTLDQLK.[R]	1xOxidation [M4]	1	6	1	A0A2R8RHW2	A0A2R8RHW2 [813-822]		0	1193.61	700571	2	2.03	28.3303	47
[K].FLEDLGTFVK.[C]		1	2	1	F1R3F7	F1R3F7 [259-268]		0	1168.62	971181	2	0.38	49.15	51
[K].FCADGVLLSK.[H]	1xCarbamidomethyl [C2]	2	7	1	Q3T7B3; A0A2R8Q549	Q3T7B3 [204-213]; A0A2R8Q549 [1179-1188]		0	1109.57	7678834	2	-0.98	36.9486	39
[K].EEGCTHLLVTTACGSLR.[E]	2xCarbamidomethyl [C4; C13]	1	1	1	Q7ZV22	Q7ZV22 [80-96]		0	1903.9	461202	3	3.85	33.5474	33
[R].IDGPVSHGPTKPDSFVMDAAR.[V]	1xOxidation [M17]	1	2	1	Q7ZTI4	Q7ZTI4 [175-195]		0	2213.07	1043348	3	2.01	26.9491	21
[K].CIYQLDVK.[L]	1xCarbamidomethyl [C1]	1	1	1	Q568V3	Q568V3 [151-158]		0	1038.53	8188840	2	0.37	33.488	31
[R].CTEDMTADELR.[Q]	1xCarbamidomethyl [C1]	1	7	1	Q802C7	Q802C7 [204-214]		0	1340.55	194255	2	-1.81	24.5632	46
[R].LDCPLAMER.[I]	1xCarbamidomethyl [C3]	1	1	1	Q6PH25	Q6PH25 [102-110]		0	1104.52	798874	2	0	31.7287	34
[K].LCEDVLTNIHTDK.[A]	1xCarbamidomethyl [C2]	1	2	1	Q9PU58	Q9PU58 [92-104]		0	1557.76	317880	2	1.41	31.3499	51
[R].CVALELASK.[Q]	1xCarbamidomethyl [C1]	1	2	1	A2BF91	A2BF91 [176-184]		0	990.529	623998	2	1.86	30.3325	61
[R].FGDWETQSK.[V]		1	2	1	Q802C7	Q802C7 [158-166]		0	1097.49	440907	2	2.54	27.3007	41
[K].LFGYEPSVLYPK.[R]		1	1	1	Q6DHK1	Q6DHK1 [129-140]		0	1412.75	1.1817e+06	2	0.25	48.0987	32
[K].HVLLVLSGK.[G]		1	2	1	F1REW2	F1REW2 [14-22]		0	965.614	1.12476e+06	2	-0.11	30.8918	50
[K].FSTFDKDQDDYK.[K]		1	2	1	A0A2R8QAE1	A0A2R8QAE1 [168-179]		1	1508.65	1.10575e+06	3	-0.96	22.3999	33
[R].GDDVLVK.[V]		1	7	1	A0A2R8RYP3	A0A2R8RYP3 [196-202]		0	745.409	13187301	2	-0.17	18.2121	47
[K].DVEEMFGR.[Y]		1	4	1	Q7ZTS8	Q7ZTS8 [119-126]		0	982.43	371859	2	0.25	37.1809	17
[K].GLQQEDGSFAGDK.[W]		1	1	1	Q4V946	Q4V946 [125-137]		0	1351.61	562984	2	-1.25	21.2239	36
[R].DPDGPNSEVLR.[E]		1	2	1	A0A0R4ILP9	A0A0R4ILP9 [40-50]		0	1198.57		2	0.52	22.2449	54
[K].GLQDEQQGGR.[Y]		1	1	1	A4IG47	A4IG47 [101-110]		0	1087.51		2	-1.29	10.3164	35
[K].GIMDCVVR.[I]	1xCarbamidomethyl [C5]; 1xOxidation [M3]	1	1	1	Q8JHI0	Q8JHI0 [53-60]		0	965.454	3.85703e+06	2	-0.34	20.4128	39
[R].GLLQPVADGVK.[L]		1	3	1	A0A0A0VB08	A0A0A0VB08 [50-60]		0	1096.64	2.36669e+06	2	0.18	34.2891	49
[K].DVGLAYTESCPECTER.[V]	2xCarbamidomethyl [C10; C13]	2	9	1	A0A2R8QNH7; A0A2R8RHW2	A0A2R8QNH7 [180-195]; A0A2R8RHW2 [180-195]		0	1886.79	232095	3	1.01	30.8904	23
[R].GIHVEVSGK.[D]		1	3	1	Q7ZV76	Q7ZV76 [85-93]		0	925.51	4.66713e+06	3	-2	15.413	26
[K].DTSSGSAAASFEQMQK.[KQ]		6	36	1	A0A2R8QNH7; F1R2S5; A0A2R8RHW2; F1QV15; Q1LWN2; F1Q7L0	A0A2R8QNH7 [1122-1137]; F1R2S5 [1145-1160]; A0A2R8RHW2 [1123-1138]; F1QV15 [1150-1165]; Q1LWN2 [1142-1157]; F1Q7L0 [1145-1160]		0	1644.72	17350238	3	0.13	29.2438	28
[R].GFGFVHFEDNDSADK.[A]		1	4	1	Q6NYW8	Q6NYW8 [141-155]		0	1684.72	483564	3	-1.34	40.1521	15
[K].GFNAVMLR.[A]		1	1	1	Q6P5K6	Q6P5K6 [267-274]		0	907.482	722253	2	-1.65	36.68	41
[K].GHSLSDGLDDVQR.[A]		1	1	1	Q6WFZ4	Q6WFZ4 [96-108]		0	1398.66	195936	2	-2.43	23.8932	38
[R].GHLENNPALER.[L]		1	4	1	Q9PV90	Q9PV90 [67-77]		0	1249.63	512267	2	-0.42	15.1372	51
[K].DSIGNSFATR.[L]		1	1	1	Q642H9	Q642H9 [212-221]		0	1067.51	61572744	2	0.49	24.7787	67
[R].DTPEALAAYVK.[D]		1	2	1	A0A2R8Q8I4	A0A2R8Q8I4 [225-235]		0	1177.61	719940	2	-3.96	39.7285	41
[R].GEDVSTAEAEFTEK.[L]		2	2	1	F1QBZ6; Q5U3M8	F1QBZ6 [136-149]; Q5U3M8 [136-149]		0	1512.67	920166	2	-1	31.422	30
[R].DGYDYDGYR.[L]		2	7	1	B2GSG5; Q7SXP4	B2GSG5 [74-82]; Q7SXP4 [74-82]		0	1123.43	1.66023e+06	2	0.19	24.8955	33
[K].DNMQPTHPIR.[L]		1	5	1	B2GTJ8	B2GTJ8 [157-166]		0	1208.58	2.19829e+06	3	0.06	13.9538	20
[R].DVSLVAPYTGCNVR.[Q]	1xCarbamidomethyl [C11]	1	13	1	A0A2R8RYP3	A0A2R8RYP3 [138-151]		0	1550.76	14092487	2	1.47	38.4742	29
[K].FSTFDKDQDLYEK.[N]		1	1	1	A0A2R8RUH9	A0A2R8RUH9 [171-183]		1	1635.75	5985044	3	-1.15	29.3128	31
[R].EAVTFLR.[K]		1	5	1	Q6NZW7	Q6NZW7 [435-441]		0	835.467	204483	2	-0.39	33.0437	51
[R].DLKPSNILYVDESGNPESIR.[I]		1	16	2	A2RUY2	A2RUY2 [508-527]		0	2246.13	787823	3	-0.52	42.7855	39
[K].EAAAEYTK.[L]		1	1	1	Q6DHL6	Q6DHL6 [204-211]		0	882.42	18649190	2	-1.18	10.4336	48
[R].FVQFPGLLK.[Q]		1	8	1	A7MD93	A7MD93 [96-104]		0	1048.62	17465056	2	0.2	48.5153	43
[K].DLPHSLEDFTR.[V]		1	1	1	Q5XJS8	Q5XJS8 [105-115]		0	1329.64	395093	2	0.28	42.1759	42
[R].DLTDYLMK.[I]	1xOxidation [M7]	2	24	1	F1RCB6; Q7ZVF9	F1RCB6 [186-193]; Q7ZVF9 [184-191]		0	1014.48	1.92972e+06	2	-0.22	38.8421	26
[K].GMVGLVTGGASGLGR.[A]	1xOxidation [M2]	1	1	1	Q5XJS8	Q5XJS8 [9-23]		0	1347.7	521330	2	0.16	31.5162	44
[R].GYSFTTTAER.[E]		1	8	1	Q7ZVF9	Q7ZVF9 [197-206]		0	1132.53	13521570	2	-0.78	25.0592	50
[K].GYIGADQLGDALK.[G]		1	1	1	Q7T334	Q7T334 [78-90]		0	1320.68	501320	2	-3.82	40.1804	51
[K].DLVILLFETALLSSGFTLDDPQTHSNR.[I]		1	1	2	Q5RG12	Q5RG12 [663-689]		0	3002.55	3.29413e+06	3	4.03	52.7079	5
[K].DVTEAHVDQK.[N]		1	2	1	F1QCN0	F1QCN0 [218-227]		0	1141.55	10871772	2	0	10.4735	46
[K].DMETMFK.[R]		1	2	1	F1R647	F1R647 [82-88]		0	901.379	1.34906e+06	2	0.18	36.2461	36
[R].GTMVTIEGPR.[F]		1	1	1	Q7ZV22	Q7ZV22 [164-173]		0	1060.55	1.07514e+06	2	-4.7	28.1347	71
[K].GADIMYSGTIDCWR.[K]	1xCarbamidomethyl [C12]	1	1	1	Q8JHI0	Q8JHI0 [246-259]		0	1644.71	1.42427e+06	2	-0.5	44.5688	32
[K].GSLSTLPATK.[L]		1	1	1	Q6AZA0	Q6AZA0 [50-59]		0	974.552	1.01873e+06	2	-0.94	21.9472	57
[R].GYSFSLTTFSPSGK.[L]		1	4	1	Q1LWX4	Q1LWX4 [17-30]		0	1478.72	207679	2	-1.12	47.1389	30
[K].IFPVDQLVPEAIK.[C]		1	2	1	Q7ZZ04	Q7ZZ04 [213-225]		0	1468.84	2207543	2	-0.75	50.2175	36
[K].AYQDAFDISK.[K]		1	3	1	F8W493	F8W493 [101-110]		0	1157.55	3382562	2	0.07	33.1252	61
[K].EEVLPTTPVSEQK.[G]		1	1	2	Q6TLG8	Q6TLG8 [215-227]		0	1456.75	4.31351e+07	3	0.23	28.925	13
[K].AEMQPTHPIR.[L]		1	2	2	Q6P102	Q6P102 [158-167]		0	1179.59	5.43353e+06	3	0.21	13.5469	48
[K].ENADPNEPK.[A]		1	4	1	Q4V956	Q4V956 [136-144]		0	1013.45	939986	2	0.41	8.9557	38
[R].IPEITMSK.[R]		5	33	2	A0A2R8QNH7; F1R2S5; A0A2R8RHW2; F1QV15; Q1LWN2	A0A2R8QNH7 [1299-1306]; F1R2S5 [1322-1329]; A0A2R8RHW2 [1300-1307]; F1QV15 [1327-1334]; Q1LWN2 [1319-1326]		0	918.496	4.59865e+08	2	-1.43	29.7349	35
[R].AFGVPVR.[TV]		2	2	1	Q7ZWB1; Q7T3L7	Q7ZWB1 [151-157]; Q7T3L7 [152-158]		0	745.436	3.88785e+06	2	0.16	28.4372	35
[R].IMNTFSVVPSPK.[V]		1	15	1	Q8AYC4	Q8AYC4 [163-174]		0	1319.7	306525	2	-1	40.2823	39
[K].ELELTVALPSK.[R]		2	7	1	Q3T7B3; A0A2R8Q549	Q3T7B3 [290-300]; A0A2R8Q549 [1265-1275]		0	1199.69	3.20475e+06	2	1.1	44.2036	43
[K].IMLADKDQQLK.[E]		1	1	2	Q9DDU5	Q9DDU5 [20-30]		1	1302.71	4.48928e+07	3	0.21	22.5191	29
[R].ENALLELSK.[K]		1	1	1	Q6NWL4	Q6NWL4 [35-43]		0	1016.56	514923	2	0.47	37.3499	35
[K].YTTVDETR.[L]		1	4	1	Q4V956	Q4V956 [78-85]		0	984.463	1.10739e+06	2	-0.89	12.4374	52
[R].ENMTQAIHR.[L]		1	3	1	Q6IQQ8	Q6IQQ8 [47-55]		0	1099.53	285051	2	-0.89	15.4807	43
[R].EQECYNYAGGHVYPGEAFR.[V]	1xCarbamidomethyl [C4]	1	2	1	A3KP44	A3KP44 [37-55]		0	2246.96	1.72662e+06	3	0.02	33.3222	13
[K].AGVLALANLLK.[I]		1	2	1	F1QKI4	F1QKI4 [130-140]		0	1082.69	787790	2	0.52	50.7229	41
[R].EIDGGLETIK.[I]		1	3	1	Q7ZV76	Q7ZV76 [164-173]		0	1074.57	7.05149e+06	2	-0.85	29.9005	35
[R].ETAEGDVASLNRR.[I]		1	3	1	A7E2K1	A7E2K1 [42-54]		1	1417.7	1.08158e+06	3	0.22	19.3673	25
[K].ETAGLYETLK.[A]		1	2	1	Q6IQH4	Q6IQH4 [7-16]		0	1124.58		2	-0.62	31.3937	22
[R].IIVENLSSR.[CIV]		1	13	2	Q5M9N3	Q5M9N3 [116-124]		0	1030.59	1.02802e+06	2	0.26	28.2866	46
[R].ETLPAEQDLTTK.[N]		1	1	1	Q6DGX8	Q6DGX8 [197-208]		0	1345.68	3376545	2	0.96	28.367	18
[K].LPINGNGK.[Q]		1	2	1	Q9DDU5	Q9DDU5 [200-207]		0	812.462	505162	2	-0.79	14.4973	27
[K].EEHHGGYVDYTGK.[N]		1	3	1	F1RAM4	F1RAM4 [239-251]		0	1491.65	505412	3	-0.06	13.7803	21
[R].AEGPAVER.[L]		4	19	1	F1R2S5; F1QV15; Q1LWN2; F1Q7L0	F1R2S5 [1019-1026]; F1QV15 [1019-1026]; Q1LWN2 [1014-1021]; F1Q7L0 [1019-1026]		0	828.421	41379080	2	-0.22	10.7437	53
[K].EMQPTHPIR.[L]		1	2	1	Q5PRD0	Q5PRD0 [159-167]		0	1108.56	6.4129e+06	3	-0.38	12.7647	24
[R].LTPDAIAK.[A]		1	2	1	F1QKI4	F1QKI4 [162-169]		0	828.483	4.572e+06	2	-0.24	20.3354	39
[R].AAAENMIAK.[L]		1	2	1	B0V3F8	B0V3F8 [156-164]		0	918.471	3580399	2	0.04	16.9275	52
[K].LTNDVLEAEK.[T]		1	2	1	Q566U6	Q566U6 [147-156]		0	1131.59	616394	2	-0.79	25.46	32
[R].EILTVLQSVHQPTGFK.[D]		1	1	1	Q4V9N1	Q4V9N1 [37-52]		0	1796.99	537543	3	-0.75	44.7506	19
[R].ELISNASDALDK.[I]		1	2	1	A0A286YAP4	A0A286YAP4 [104-115]		0	1275.64	545856	2	-8.09	30.793	47
[R].ITEVQQK.[R]		1	2	1	Q568S7	Q568S7 [49-55]		0	845.473	818037	2	-1.16	9.8353	30
[R].AAAGELQEESGLMALAR.[L]		1	2	2	F1R647	F1R647 [146-162]		0	1716.86	2.00771e+06	2	-3.02	45.6321	55
[K].AAELPHMDIEALK.[K]	1xOxidation [M7]	1	2	1	Q6PC69	Q6PC69 [78-90]		0	1453.74	1.56575e+06	3	-3.21	29.4933	42
[R].ISYANVK.[T]		1	2	1	A0A0R4ILL2	A0A0R4ILL2 [117-123]		0	794.441	902968	2	-1.87	17.7849	32
[K].EIVQPQVSQPLPVR.[V]		1	21	1	A0A2R8RTZ6	A0A2R8RTZ6 [53-66]		0	1589.9	1.65396e+06	2	-0.56	35.2299	31
[K].AAELPHMDIEALKK.[L]		1	2	1	Q6PC69	Q6PC69 [78-91]		1	1565.84	7.71611e+06	4	0.47	35.0366	18
[K].AAENSNSGPLK.[C]		1	1	1	F1QN45	F1QN45 [318-328]		0	1087.54	562988	2	-0.62	11.2917	58
[R].LSETQPSAIATTMR.[D]		1	1	1	Q6ZM19	Q6ZM19 [224-237]		0	1505.76	408650	2	1.81	30.3396	35
[R].EIGQHVHFTPFANGSLSVTVEAENGFCSQSLTSTATIQK.[H]	1xCarbamidomethyl [C27]	1	1	1	U3JAI2	U3JAI2 [1438-1476]		0	4193.02	846243	6	-10.45	26.6703	1
[R].ADTYELQVR.[G]		1	2	1	Q7ZV50	Q7ZV50 [144-152]		0	1094.55	715204	2	0.88	27.4301	47
[R].LQEVVEELR.[N]		1	1	1	F1QWU6	F1QWU6 [81-89]		0	1114.61	1.65227e+06	2	-1.3	32.337	44
[R].AEGPAVEK.[L]		2	4	1	Q3T7B3; A0A2R8Q549	Q3T7B3 [7-14]; A0A2R8Q549 [1016-1023]		0	800.415	3.51217e+06	2	-1.16	10.1609	38
[R].IPVTLNLK.[M]		1	3	1	Q6PBW8	Q6PBW8 [62-69]		0	897.577	2.81774e+06	2	0.4	37.3952	25
[K].IIQLLDDFPK.[C]		1	1	1	Q9PV90	Q9PV90 [17-26]		0	1201.68	1.2106e+06	2	-0.03	50.0627	38
[K].ILQVSFK.[T]		1	4	1	Q7ZTS8	Q7ZTS8 [312-318]		0	834.508	1.07609e+06	2	0.64	35.2271	34
[K].ALQEGISWQR.[A]		1	3	1	A0A2R8Q549	A0A2R8Q549 [770-779]		0	1187.62	1.22748e+06	2	0.1	32.6089	42
[K].ALLEVVQSGGK.[N]		1	1	1	Q6P0I2	Q6P0I2 [196-206]		0	1100.63	1.96102e+06	2	0.25	33.8485	50
[KR].IIAANYGR.[T]		1	48	2	A8HAI9	A8HAI9 [113-120]		0	877.489	15274134	2	-0.52	20.369	26
[K].IKDAPAQIVEVLK.[H]		1	3	1	F1QV15	F1QV15 [308-320]		1	1423.85	911673	3	-0.19	39.1678	18
[R].LGVVKPGLTEDALWR.[A]		1	3	1	B8JJ32	B8JJ32 [56-70]		0	1653.93	279313	3	-0.73	42.8153	21
[R].EVQTNDLK.[E]		1	1	1	Q6PBY1	Q6PBY1 [175-182]		0	946.484	59040504	2	0.64	12.5921	35
[K].IGQIAEELR.[G]		1	2	1	Q4V8Z1	Q4V8Z1 [97-105]		0	1028.57	353072	2	-0.9	30.4991	37
[R].EVVLSCPK.[A]	1xCarbamidomethyl [C6]	1	13	1	A0A2R8RYP3	A0A2R8RYP3 [256-263]		0	931.492	25756880	2	0.02	20.7976	29
[K].LGISLIETDDKNDYK.[V]		1	1	1	E7F6Q4	E7F6Q4 [182-196]		1	1723.87	1173762	3	0.17	38.3044	37
[K].LGGNEIVSFLK.[G]		1	1	1	Q6DEJ9	Q6DEJ9 [231-241]		0	1176.66	1791112	2	-0.64	48.0677	43
[R].EYPNTPSPSPEK.[K]		1	1	1	B1H1M3	B1H1M3 [251-262]		0	1345.63	321657	2	-2.02	17.4834	33
[K].LGCIGSATLDGENIR.[F]	1xCarbamidomethyl [C3]	1	3	1	F1QN45	F1QN45 [1131-1145]		0	1575.78	282022	2	0.42	35.8442	42
[R].LGAQALMGAAK.[M]	1xOxidation [M7]	1	3	1	A0A140LG13	A0A140LG13 [217-227]		0	1046.57	11966108	2	3.77	20.9381	42
[K].LGAPQTHLGLK.[N]		2	3	2	Q1LVD7; F1R647	Q1LVD7 [117-127]; F1R647 [110-120]		0	1134.66	5.8739e+06	3	-0.46	24.4441	29
[R].EFSGLGNCLVK.[I]	1xCarbamidomethyl [C8]	1	1	1	Q8JHI0	Q8JHI0 [153-163]		0	1223.61	51774000	2	0.04	37.6867	29
[KR].ATNSEKEIELTAALPSQK.[S]		4	25	2	A0A2R8QNH7; F1R2S5; A0A2R8RHW2; F1Q7L0	A0A2R8QNH7 [1274-1291]; F1R2S5 [1297-1314]; A0A2R8RHW2 [1275-1292]; F1Q7L0 [1297-1314]		1	1930.01	26546456	3	-0.11	33.3871	34
[K].EVQAGSR.[R]		1	2	1	Q6PC69	Q6PC69 [15-21]		0	746.379	35849696	2	0.32	8.5856	34
[R].LLDVLMQESK.[L]		1	1	1	Q7T3L7	Q7T3L7 [66-75]		0	1175.63	2701724	2	1.28	43.0256	44
[K].LLADQAEAR.[R]		1	1	1	Q6P5L3	Q6P5L3 [154-162]		0	986.527	10499496	2	-1.05	17.057	70
[R].ILGANYGR.[T]		1	8	1	A0A2R8QKW9	A0A2R8QKW9 [71-78]		0	863.473	3.29598e+06	2	0.21	22.2942	25
[K].LLQEQADGAEDK.[A]		1	3	2	A7E2K1	A7E2K1 [15-26]		0	1316.63	8.25635e+06	2	-0.36	15.2929	40
[K].LIPDSVGKDIEK.[A]		1	1	2	Q6PBY1	Q6PBY1 [188-199]		1	1313.73	4.69668e+06	3	0.4	26.9477	28
[R].AIVAIENPADVCVISSR.[N]	1xCarbamidomethyl [C12]	1	2	1	Q803F6	Q803F6 [64-80]		0	1813.95	196058	2	-2.21	44.6623	29
[R].LLLEYTGTK.[Y]		1	3	1	B8JIS8	B8JIS8 [19-27]		0	1037.59	37509868	2	0.19	35.1877	53
[R].LLHIEELR.[E]		1	2	1	F1QKI4	F1QKI4 [204-211]		0	1022.6	1301251	3	0.12	32.7389	30
[K].AMTTTLSSLGAECVIASR.[S]	1xCarbamidomethyl [C13]	1	2	1	F1QB21	F1QB21 [72-89]		0	1867.93	486012	3	-2	44.6453	21
[K].LIGLTGTTAQIEQVSR.[A]		1	2	2	A0A2R8Q8I4	A0A2R8Q8I4 [241-256]		0	1686.94	743099	2	-1.06	42.3512	42
[K].LLGGLAVR.[R]		1	2	1	Q6TLG8	Q6TLG8 [109-116]		0	798.52	41863048	2	-0.1	34.3387	45
[R].ANTFVAELK.[G]		1	1	1	Q7T334	Q7T334 [176-184]		0	992.541	1.26029e+06	2	0	33.5036	27
[K].GFTAAGVIAANR.[I]		1	3	1	A0A140LG13	A0A140LG13 [30-41]		0	1147.62	874903	3	1.75	33.755	47
[R].EVAMLGYGSLIAR.[H]		1	5	1	F1Q7L0	F1Q7L0 [438-450]		0	1379.74	346611	2	-2.83	48.1556	44
[R].ELAALDAQLEQK.[V]		1	2	1	Q566U6	Q566U6 [286-297]		0	1328.71	335434	2	-0.56	36.0736	47
[M].APYTLTYFAVK.[G]		1	1	1	Q9DDU5	Q9DDU5 [2-12]		0	1273.68	22919352	2	-1.47	46.2233	27
[K].EVDEQMLNVQNK.[N]		1	12	1	Q8AYC4	Q8AYC4 [325-336]		0	1446.69	490596	2	0.88	28.3853	41
[R].IIDVVYNASNNELVR.[T]		1	2	1	B5DDE8	B5DDE8 [78-92]		0	1718.91	237419	2	0.91	42.2153	27
[K].TPLDLTSDQSIK.[H]		1	4	1	Q70X92	Q70X92 [235-246]		0	1317.69	227051	2	-0.75	33.2029	27
[R].FLMDLVNK.[V]		1	1	1	R4GEX4	R4GEX4 [232-239]		0	979.528	465859	2	-0.68	44.5844	46
[R].TVELLYK.[Y]		1	6	2	A0A2R8RYH8	A0A2R8RYH8 [234-240]		0	865.503	21995630	2	0.81	32.351	54
[K].EEAAHILSLR.[W]		1	1	1	B8JLU8	B8JLU8 [132-141]		0	1138.62	280380	3	-2.6	30.5174	12
[K].VAAALGDR.[C]		1	1	1	Q5XJS8	Q5XJS8 [49-56]		0	772.431	9266266	2	-0.45	14.2092	52
[R].VDVLVWEPVSK.[R]		2	9	1	Q5TYX2; A0AUR4	Q5TYX2 [595-605]; A0AUR4 [328-338]		0	1270.7	398682	2	0.37	47.2563	34
[R].EYQELMNVK.[L]		1	10	1	F1QV31	F1QV31 [439-447]		0	1153.56	1994090	2	0.25	30.7635	38
[R].FSAVALCK.[A]	1xCarbamidomethyl [C7]	1	2	1	Q7ZTI4	Q7ZTI4 [210-217]		0	895.471	87905456	2	-0.31	28.2697	46
[K].TVGVMFTPLSVK.[Y]		1	1	1	R4GEX4	R4GEX4 [152-163]		0	1278.71	385742	2	0.92	47.7863	38
[R].TAANALPVK.[V]		1	4	1	F1R2S5	F1R2S5 [510-518]		0	884.52	6727302	2	0.98	19.4177	50
[R].KLVILEGELER.[SA]		1	15	1	A0A0R4IAL5	A0A0R4IAL5 [132-142]		1	1298.77	434812	3	0.61	37.439	29
[K].QEGVSVR.[G]		1	2	1	Q7ZV32	Q7ZV32 [174-180]		0	774.41	3.23674e+06	2	-0.07	11.2621	31
[K].QGVLTHGR.[V]		1	2	1	Q6DHL6	Q6DHL6 [65-72]		0	867.48	3.19963e+06	2	-4.35	9.838	60
[K].QGGLGPMK.[I]		1	2	1	A3KP44	A3KP44 [155-162]		0	787.413	5.60049e+06	2	-0.09	17.4498	55
[R].IEQAYFK.[E]		1	1	1	Q6WFZ4	Q6WFZ4 [249-255]		0	898.467	2491933	2	-0.46	24.79	31
[R].LESEEEGVPSTAVR.[E]		1	1	1	Q7T3L7	Q7T3L7 [37-50]		0	1502.73	2.60284e+06	2	-0.39	23.1241	30
[R].QECLDSR.[F]	1xCarbamidomethyl [C3]	1	1	1	Q6DGX8	Q6DGX8 [90-96]		0	907.394	1.32256e+06	2	2.06	10.5942	31
[R].AVAVVVDPIQSVK.[G]		1	2	1	A3KNN5	A3KNN5 [140-152]		0	1324.78	412078	2	-0.72	40.1903	58
[K].NTQVIPQVYHQQSR.[R]		1	4	1	Q7ZTS8	Q7ZTS8 [190-203]		0	1697.87	373266	3	2.38	24.6054	22
[R].IGAEVYHNLK.[N]		1	9	1	Q568G3	Q568G3 [184-193]		0	1143.62	789128	3	-0.18	21.3762	20
[R].AQSELAAHQK.[K]		1	1	2	Q6DGX8	Q6DGX8 [52-61]		0	1082.56	1.28952e+06	3	-0.53	8.9754	26
[K].QLIVGVNK.[M]		1	13	1	A0A0R4IE10	A0A0R4IE10 [147-154]		0	870.541	1.90067e+06	2	-0.11	25.4754	46
[K].NFNSAVDEVQTTAASSEASR.[N]		1	2	1	B8A5V5	B8A5V5 [38-57]		0	2083.95		3	1.11	35.299	7
[K].YGVVLDDIKPSSTEELQAVR.[M]		1	3	1	Q5U3E8	Q5U3E8 [58-77]		0	2219.16	246783	3	0.29	42.0991	10
[R].MNADLEHQYQQSLDGK.[L]		1	2	1	Q7ZVC9	Q7ZVC9 [74-89]		0	1876.85		3	0.36	29.2789	20
[R].AGGGSPAVGASQR.[R]		1	1	1	Q502Q0	Q502Q0 [11-23]		0	1114.56	441571	2	0.57	10.282	34
[K].MLLELYSK.[V]		2	2	1	F1QBZ6; Q5U3M8	F1QBZ6 [114-121]; Q5U3M8 [114-121]		0	996.543	2.28873e+06	2	0.32	42.9152	44
[K].AGFVSEGSNSAR.[D]		1	3	1	A4VCG0	A4VCG0 [40-51]		0	1181.55	1.09357e+06	2	0.78	16.9501	32
[R].LQAEPESLR.[K]		1	3	1	E9QDE6	E9QDE6 [90-98]		0	1042.55	1.80683e+06	2	-0.09	21.2575	13
[K].IVTTYAK.[K]		2	11	1	F1R2S5; F1QV15	F1R2S5 [1271-1277]; F1QV15 [1276-1282]		0	795.461	716739	2	2.03	18.3718	31
[K].AAAGELAEDSGLHVLAR.[L]		1	1	1	Q1LVD7	Q1LVD7 [153-169]		0	1679.87	217373	3	-0.47	36.136	11
[K].ITLNSLGQSK.[F]		1	6	1	Q1LX31	Q1LX31 [743-752]		0	1060.6	1.01064e+06	2	-0.04	28.7716	41
[K].WPYAGTTQTITALGAK.[H]		1	2	1	F1QCN0	F1QCN0 [198-213]		0	1678.88	221687	3	1.98	44.4029	12
[R].LACGIIAR.[S]	1xCarbamidomethyl [C3]	1	2	1	F1QCS3	F1QCS3 [219-226]		0	873.497	883068	2	-0.91	25.1849	29
[K].ELSAATNALR.[Q]		1	2	1	Q6PBZ6	Q6PBZ6 [67-76]		0	1045.56	1367482	2	0.35	24.573	35
[R].VFQVEYAMK.[A]		1	1	1	Q4V918	Q4V918 [21-29]		0	1114.56	469842	2	0.3	36.6715	37
[K].SLNFIAR.[I]		1	6	1	F1R2S5	F1R2S5 [1315-1321]		0	820.468	3.1886e+06	2	0.02	34.3175	42
[K].DPNPIIDGR.[K]		1	10	1	A0A0R4ICY2	A0A0R4ICY2 [71-79]		0	996.511	1.26228e+06	2	0.7	24.8126	66
[K].DIIHDPGR.[G]		1	2	2	Q6P0V6	Q6P0V6 [47-54]		0	922.474	21343294	2	-0.06	17.4792	26
[K].HALTPEGK.[S]		1	1	1	Q6P5K6	Q6P5K6 [194-201]		0	852.457	2.82742e+06	2	-0.44	9.5592	40
[R].GNLANVIR.[Y]		1	6	1	Q8JHI0	Q8JHI0 [73-80]		0	856.5	81224640	2	-0.43	26.77	46
[R].VIEGDVVSALNK.[A]		1	6	1	Q501W5	Q501W5 [269-280]		0	1243.69	298663	2	-1.36	35.413	44
[R].SLVVDSGEDDLGR.[G]		1	2	1	F1QCS3	F1QCS3 [191-203]		0	1361.65	669643	2	-0.69	30.6742	50
[R].DAEDAVYGR.[D]		1	2	1	B2GSG5	B2GSG5 [65-73]		0	995.443	498007	2	-4.48	18.4422	54
[K].HNLCGETEEEQMR.[V]	1xCarbamidomethyl [C4]; 1xOxidation [M12]	1	2	1	B8JIS8	B8JIS8 [84-96]		0	1648.67	416767	3	-0.68	10.8725	36
[K].VLNNFLADK.[S]		1	1	1	Q7ZV16	Q7ZV16 [14-22]		0	1033.57	4719198	2	0.12	35.9854	56
[K].EITALAPSTMK.[I]		1	15	1	F1RCB6	F1RCB6 [318-328]		0	1161.62	706603	2	1.22	31.2495	56
[K].SSGAFVWACK.[N]	1xCarbamidomethyl [C9]	1	2	1	Q7ZUP6	Q7ZUP6 [298-307]		0	1112.52	276030	2	-0.55	36.177	32
[K].SSQIGAVVSR.[Q]		1	2	1	F1QQQ6	F1QQQ6 [133-142]		0	1003.55	595523	2	1.89	20.3888	48
[R].DLKPQNLLIDNK.[G]		1	1	1	Q7T3L7	Q7T3L7 [128-139]		0	1410.8	3.32667e+06	3	1.56	36.2124	32
[R].SLNIIAR.[I]		1	9	1	Q1LWN2	Q1LWN2 [1312-1318]		0	786.483	138831008	2	-0.4	28.794	50
[K].AGIPVEEVK.[E]		1	1	1	Q6AZA0	Q6AZA0 [72-80]		0	941.53	1.05159e+06	2	0.95	25.4867	28
[K].YHEDFEK.[S]		1	3	1	Q7SYA6	Q7SYA6 [128-134]		0	967.416	859184	2	-0.9	12.974	30
[K].ACCPMPFPIIADDKR.[E]	2xCarbamidomethyl [C2; C3]	1	3	1	Q6PBK9	Q6PBK9 [93-107]		1	1790.84	1.2343e+06	3	0.62	43.2256	40
[K].YIQGSNEK.[K]		1	3	1	U3JA37	U3JA37 [17-24]		0	938.458	1.55251e+06	2	0.22	9.2959	35
[K].DSFVPATK.[L]		2	8	1	F1QV15; F1Q7L0	F1QV15 [92-99]; F1Q7L0 [92-99]		0	864.446	2.30964e+06	2	1.05	24.5843	40
[R].EILDTEAK.[N]		6	28	1	A0A2R8QNH7; F1R2S5; A0A2R8RHW2; F1QV15; Q1LWN2; F1Q7L0	A0A2R8QNH7 [1044-1051]; F1R2S5 [1064-1071]; A0A2R8RHW2 [1044-1051]; F1QV15 [1064-1071]; Q1LWN2 [1059-1066]; F1Q7L0 [1064-1071]		0	918.478	2267406	2	-0.02	19.5419	30
[M].AETAPAPAPVK.[A]		1	1	1	E7FAU1	E7FAU1 [2-12]		0	1051.58	555176	2	1.33	14.8642	44
[K].DMVHDDAPFK.[F]		3	12	1	F1R2S5; F1QV15; Q1LWN2	F1R2S5 [328-337]; F1QV15 [328-337]; Q1LWN2 [323-332]		0	1174.52	4.32018e+06	3	0.79	26.8064	29
[K].VIVYGGTGALGLESVR.[Y]		1	4	1	A0A2R8QU07	A0A2R8QU07 [25-40]		0	1590.88	1.45218e+06	3	-0.04	44.1795	32
[R].APPPVAALGPLR.[V]		1	22	1	A0A2R8RTZ6	A0A2R8RTZ6 [237-248]		0	1158.7	7.26332e+06	2	-0.6	39.9578	38
[M].APSTQEDDTVSGIR.[K]		1	2	1	A0A0F6PK88	A0A0F6PK88 [2-15]		0	1475.7	463879	2	-0.28	20.3113	38
[K].DMQPTHPIR.[L]		2	4	2	F8W493; Q7ZUM0	F8W493 [112-120]; Q7ZUM0 [159-167]		0	1094.54	5.24031e+06	2	-2.19	14.1979	29
[K].AQALSVR.[S]		1	2	1	F1R647	F1R647 [184-190]		0	744.436	7.1171e+06	2	-0.24	15.1358	34
[R].DLVSSLQHDSAVR.[V]		1	3	1	Q6NWF7	Q6NWF7 [75-87]		0	1426.73	457714	3	1.67	36.4479	22
[K].EGLAMLR.[A]		1	2	1	F1R246	F1R246 [380-386]		0	789.429	510424	2	-1.9	32.6752	49
[K].ASVHQLTR.[S]		1	4	1	A0A2R8RL59	A0A2R8RL59 [170-177]		0	911.506	2.25565e+06	3	0.64	10.4583	19
[K].ATCVFGQLPK.[F]	1xCarbamidomethyl [C3]	1	1	1	Q9DDU5	Q9DDU5 [46-55]		0	1120.58	53110012	2	0.23	35.3571	32
[R].EALSLAR.[E]		1	3	1	Q6NWF7	Q6NWF7 [232-238]		0	759.436	773530	2	-1.16	22.9744	58
[K].AVLQAFHAEK.[K]		1	2	2	B0UYN4	B0UYN4 [120-129]		0	1113.61	29773132	3	0.43	23.8437	22
[R].DTLYEAVK.[E]		1	2	1	Q6PC69	Q6PC69 [7-14]		0	938.483	36350516	2	1.97	26.4516	39
[K].VMSVNVR.[S]		1	2	1	A2BF91	A2BF91 [119-125]		0	804.44	711438	2	0.52	20.6213	20
[R].DAIVADLDK.[K]		1	3	1	Q5U3E8	Q5U3E8 [90-98]		0	959.504	343134	2	-1.36	31.6792	35
[K].VMLTVFK.[H]		1	2	1	Q568K5	Q568K5 [171-177]		0	837.49	1.25074e+06	2	-0.43	40.9092	28
[K].ALGLDSESAILNLK.[D]		1	2	1	A3KNS6	A3KNS6 [105-118]		0	1443.81	345920	2	0.18	48.5238	35
[K].DSTLIMQLLR.[D]	1xOxidation [M6]	7	20	1	B2GTJ8; Q6P102; F8W493; Q7ZW20; Q5PRD0; Q7T3G2; Q7ZUM0	B2GTJ8 [212-221]; Q6P102 [213-222]; F8W493 [166-175]; Q7ZW20 [216-225]; Q5PRD0 [213-222]; Q7T3G2 [217-226]; Q7ZUM0 [213-222]		0	1205.66	1.94764e+06	2	0.59	50.5515	32
[KR].EYTAAVEAK.[Q]		1	3	1	Q6PC13	Q6PC13 [200-208]		0	981.489	1.05136e+06	2	0.13	15.3705	41
[K].EITSLAPSTMK.[I]	1xOxidation [M10]	1	5	1	Q7ZVF9	Q7ZVF9 [316-326]		0	1193.61	586394	2	1.32	23.4587	12
[K].LLGADGETVIK.[Q]		1	1	1	Q568V3	Q568V3 [159-169]		0	1115.63	1521120	2	0.33	33.4136	36
[K].NEENPER.[Q]		1	1	1	Q9DFT9	Q9DFT9 [1197-1203]		0	887.385	10472143	2	-0.19	8.6792	27
[K].LIEVDDER.[K]		1	2	1	Q6DHL6	Q6DHL6 [15-22]		0	988.495	25453874	2	-0.14	22.414	66
[K].HNLCGETEEEQMR.[V]	1xCarbamidomethyl [C4]	1	2	1	B8JIS8	B8JIS8 [84-96]		0	1632.67	428357	2	2.49	15.572	46
[R].TAANALPIK.[V]		1	6	1	A0A2R8RHW2	A0A2R8RHW2 [490-498]		0	898.536	1.69569e+06	2	0.05	24.6926	43
[R].IGDVIDFR.[G]		1	3	1	A0A2R8QRI6	A0A2R8QRI6 [129-136]		0	934.499	683006	2	0.71	39.2239	50
[R].SVDETLR.[L]		1	3	1	A3KP44	A3KP44 [213-219]		0	819.421	25606514	2	0.26	15.2888	37
[R].GEYTEAHR.[H]		1	2	1	Q6NYX8	Q6NYX8 [173-180]		0	962.433	9041170	3	0.27	8.9021	22
[K].GFSVVADTPELQR.[I]		1	3	1	Q7SYA6	Q7SYA6 [103-115]		0	1418.73	2893259	2	0.03	38.7218	34
[R].GGYPALTEVMSK.[L]		1	2	1	Q9PU58	Q9PU58 [132-143]		0	1252.62	481150	2	-3.71	40.6104	28
[K].IFVGGIK.[ED]		1	13	2	Q6NYW8	Q6NYW8 [101-107]		0	733.461	878552	2	0.49	31.5375	27
[R].NVSQFSDAYEVK.[E]		1	6	1	A2RUY2	A2RUY2 [413-424]		0	1386.65	1.36566e+06	2	-1.3	31.1491	42
[K].QFSDFLGDRK.[W]		1	4	1	B8JIS8	B8JIS8 [136-145]		1	1212.6	1.86174e+06	3	0.89	32.808	19
[R].LDGAGLTPTK.[V]		1	2	1	F1QC84	F1QC84 [666-675]		0	972.536	742812	2	0.65	20.2717	38
[K].SIIEEAIPMVTGPKPR.[A]		1	5	1	F1R2S5	F1R2S5 [751-766]		0	1737.96	4.47414e+06	3	0.38	44.4538	23
[K].LANPTDR.[N]		1	1	1	Q6P2B0	Q6P2B0 [32-38]		0	786.41	935523	2	-0.23	11.6294	24
[R].GTGIVSAPVPK.[K]		1	1	1	Q6NWC3	Q6NWC3 [187-197]		0	1025.6	30846270	2	0.55	25.4825	43
[K].SGTSEFLNK.[M]		1	2	1	A0A286YAP4	A0A286YAP4 [170-178]		0	982.484	546086	2	-0.75	22.0714	14
[R].GYVSCVLGCPYEGK.[V]	2xCarbamidomethyl [C5; C9]	1	2	1	Q7ZV32	Q7ZV32 [181-194]		0	1588.71	493886	2	-1	37.2309	50
[K].SFDFIAR.[I]		2	11	1	A0A2R8QNH7; A0A2R8RHW2	A0A2R8QNH7 [1292-1298]; A0A2R8RHW2 [1293-1299]		0	855.436	40417664	2	-0.46	38.9555	23
[R].KLLEGEECR.[L]	1xCarbamidomethyl [C8]	1	1	1	Q7SZP4	Q7SZP4 [397-405]		1	1133.56	1.09196e+06	2	0.86	13.7216	63
[K].LIPDSVGK.[D]		1	1	1	Q6PBY1	Q6PBY1 [188-195]		0	828.483	25936046	2	-0.09	21.4949	31
[R-].MVFFTPEQK.[A]		1	4	1	Q5TYX2	Q5TYX2 [208-216]		0	1126.56	417569	2	-0.36	40.041	16
[K].HQEGEIFDTEKEK.[Y]		1	2	1	Q6DRC6	Q6DRC6 [204-216]		1	1589.74	1.20477e+06	3	-0.13	16.9289	18
[KR].IQIWDTAGQER.[FY]		1	62	3	Q502Q0	Q502Q0 [86-96]		0	1316.66	359812	2	-0.55	36.6403	50
[K].TIDDLEEK.[VL]		3	8	1	Q803M1; A7E2K1; A0A0R4IAL5	Q803M1 [216-223]; A7E2K1 [215-222]; A0A0R4IAL5 [216-223]		0	962.468	42412684	2	0.97	19.9007	47
[K].LVILEGELER.[SA]		1	15	1	A0A0R4IAL5	A0A0R4IAL5 [133-142]		0	1170.67	660022	2	0.55	42.5186	40
[R].MQLSGQGSK.[A]		1	2	1	Q6IQ89	Q6IQ89 [43-51]		0	935.461	2.13613e+06	2	-0.8	12.0529	37
[R].MDGTLNFYQPWK.[E]	1xOxidation [M1]	1	1	1	A0A2R8RUH9	A0A2R8RUH9 [77-88]		0	1515.69	868738	2	-0.02	46.7726	43
[R].ETAEGDVASLNR.[R]		1	3	1	A7E2K1	A7E2K1 [42-53]		0	1261.6	497790	3	0.13	22.3126	23
[K].IMVQINTSGEDSK.[H]		1	1	1	B1H1M3	B1H1M3 [141-153]		0	1421.69	677675	2	0.74	28.7914	40
[R].FASFIDKVR.[YFK]		1	15	1	F1QV31	F1QV31 [168-176]		1	1082.6	481744	2	0.21	33.2015	53
[K].IMLPWDPSGK.[I]		1	2	1	Q6TLG8	Q6TLG8 [188-197]		0	1143.59	14775387	2	-0.19	49.4933	33
[K].THINIVVIGHVDSGK.[S]		1	5	1	A0A0R4IE10	A0A0R4IE10 [6-20]		0	1588.88	384867	3	0.63	30.8932	29
[R].TGQQTVEFLK.[N]		1	2	1	A8E5P5	A8E5P5 [146-155]		0	1150.61	1.04627e+06	2	0.75	31.8273	38
[K].MMEIMTR.[E]	1xOxidation [M1]	1	1	1	Q6PBY1	Q6PBY1 [168-174]		0	927.41	1.53506e+06	2	-0.2	24.1541	13
[R].TDNTNLYNR.[L]		1	2	1	Q6IQD6	Q6IQD6 [97-105]		0	1110.52	370578	2	0.4	15.3875	39
[R].MMMQSGR.[K]	1xOxidation [M3]	1	4	1	Q8JHI0	Q8JHI0 [238-244]		0	856.347	4.00133e+06	2	-0.42	9.2097	31
[K].LLYDLADK.[L]		1	1	1	Q7ZUS9	Q7ZUS9 [234-241]		0	950.519	2.87808e+06	2	-0.12	36.0073	44
[R].AAMDAVCAK.[V]	1xCarbamidomethyl [C7]	1	3	1	Q568K5	Q568K5 [20-28]		0	936.428	1.37054e+06	2	-0.03	15.7356	46
[R].QTATQLFK.[L]		1	2	1	A0A2R8Q9K6	A0A2R8Q9K6 [90-97]		0	936.515	30203172	2	3.81	26.2108	53
[K].IYQIYEGTAQIQR.[L]		1	6	1	A2CG95	A2CG95 [401-413]		0	1582.82	376739	2	0.03	34.7855	41
[K].LADDMLNLAR.[N]		1	2	1	Q1LVG2	Q1LVG2 [174-183]		0	1131.58	351438	2	1.85	41.2861	41
[RK].QTVAVGVIK.[ASNG]		1	16	1	A0A0R4IE10	A0A0R4IE10 [431-439]		0	914.567	2.99021e+06	2	-0.53	25.8932	43
[K].YQIDSDAAFSAK.[V]		1	1	1	Q6NWC1	Q6NWC1 [225-236]		0	1315.62		2	-0.53	31.2241	29
[K].LTFDSSFSPNTGK.[K]		1	1	1	Q6NWC1	Q6NWC1 [97-109]		0	1400.67		2	3.14	36.9331	44
[R].MATEVAADSLGDEWK.[G]		1	2	1	Q6DHL6	Q6DHL6 [32-46]		0	1622.74	5.31395e+06	2	-0.25	40.0648	21
[R].VIISAPSADAPMFVMGVNHEK.[Y]		1	3	1	Q5XJ10	Q5XJ10 [117-137]		0	2213.11	633525	3	0.51	46.5037	12
[R].DGGAGDSLTAHNEMK.[F]	1xOxidation [M14]	1	1	1	A0A2R8RUH9	A0A2R8RUH9 [156-170]		0	1518.65	2.87377e+06	3	0.17	11.2524	26
[R].LAVGEMGK.[N]		1	1	1	Q5XJS8	Q5XJS8 [130-137]		0	804.428	5.24956e+06	2	-0.47	21.5175	35
[R].IAAAVVR.[R]		1	2	1	A8E532	A8E532 [314-320]		0	699.451	389357	2	0.66	16.2969	45
[K].YFSTPLLLGK.[N]		1	1	1	Q7T334	Q7T334 [286-295]		0	1138.65	331640	2	-1.06	47.7665	43
[K].CEINAGVQDAR.[D]	1xCarbamidomethyl [C1]	1	2	1	Q0P495	Q0P495 [221-231]		0	1232.57	132905	2	-1.52	18.2997	32
[K].CASGCVCK.[G]	3xCarbamidomethyl [C1; C5; C7]	1	3	1	Q7ZSY6	Q7ZSY6 [43-50]		0	941.364	3.14438e+06	2	0.31	9.1716	45
[K].IFVGGLPYHTTDSSLR.[K]		1	4	1	A0A0R4ICY2	A0A0R4ICY2 [13-28]		0	1762.91	434211	3	1.6	38.5647	20
[K].VVNPLFEK.[R]		1	2	1	A0A2R8Q9K6	A0A2R8Q9K6 [27-34]		0	945.54	25714334	2	1.03	34.7147	28
[K].AGAGSATLSMAYAGAR.[F]		1	1	1	Q7T334	Q7T334 [241-256]		0	1454.71	359082	2	-0.6	32.1509	50
[R].ASAPFDR.[T]		2	9	1	A0A2R8QNH7; A0A2R8RHW2	A0A2R8QNH7 [947-953]; A0A2R8RHW2 [947-953]		0	763.373	1.1984e+06	2	-1.03	16.884	41
[K].LGPLAFYK.[G]		1	2	1	Q7ZWA7	Q7ZWA7 [246-253]		0	908.524	296230	2	0.89	42.6515	39
[K].AQLTPAESAAFAEEK.[R]		1	2	1	F1QF85	F1QF85 [116-130]		0	1562.77	1.20162e+06	3	1.26	32.005	14
[R].MMMQSGR.[K]		1	4	1	Q8JHI0	Q8JHI0 [238-244]		0	840.352	19022340	2	-0.16	13.523	32
[K].NEGLNWLR.[M]		1	2	1	A0A0R4IZC4	A0A0R4IZC4 [57-64]		0	1001.52	703613	2	-1.12	40.9445	43
[R].AGVNTVTTLVESK.[K]		1	2	1	A0A2R8Q9K6	A0A2R8Q9K6 [138-150]		0	1318.72	634952	3	-0.91	35.3869	33
[R].AKPLLVAEVR.[R]		1	3	1	A0A2R8Q549	A0A2R8Q549 [780-789]		0	1095.69		3	-0.42	27.0447	35
[K].MTESFTEQAK.[Q]		1	9	1	F1REK5	F1REK5 [68-77]		0	1171.53	3.53235e+06	2	1.76	20.4156	37
[K].ALLECENFKK.[L]	1xCarbamidomethyl [C5]	1	2	1	Q9DDU5	Q9DDU5 [190-199]		1	1251.64	2.73611e+06	3	0.31	24.237	26
[K].VQCPNHPDALLVEDYR.[A]	1xCarbamidomethyl [C3]	1	2	1	Q7SX98	Q7SX98 [13-28]		0	1925.92	339826	3	3.6	34.2706	20
[R].IGVITNR.[E]		1	1	1	Q642H9	Q642H9 [192-198]		0	772.468	90825792	2	0.02	19.3913	47
[K].YYSCGPYSCWGVNSADR.[I]	2xCarbamidomethyl [C4; C9]	1	6	1	A7MD93	A7MD93 [150-166]		0	2041.82	205095	3	-1.6	37.882	22
[R].HLQLAIR.[G]		1	4	1	Q71PD7	Q71PD7 [86-92]		0	850.526	3.25792e+06	2	-1.44	25.0987	11
[K].GCEVVVSGK.[L]	1xCarbamidomethyl [C2]	1	2	1	Q6TLG8	Q6TLG8 [133-141]		0	934.466	42720596	2	0.51	14.054	41
[K].VEDACYTLR.[V]	1xCarbamidomethyl [C5]	1	2	1	Q4V8Z1	Q4V8Z1 [244-252]		0	1126.52	412757	2	1.16	23.896	51
[K].GGGGCLTQEK.[I]	1xCarbamidomethyl [C5]	1	4	1	Q6NXA0	Q6NXA0 [104-113]		0	1006.46		2	-3.35	10.5649	22
[K].VFAPAGVSPSVLNLYR.[G]		1	3	1	A0A2R8Q549	A0A2R8Q549 [119-134]		0	1689.93		2	-0.2	49.8682	9
[K].DSTLIMQLLR.[D]		7	20	1	B2GTJ8; Q6P102; F8W493; Q7ZW20; Q5PRD0; Q7T3G2; Q7ZUM0	B2GTJ8 [212-221]; Q6P102 [213-222]; F8W493 [166-175]; Q7ZW20 [216-225]; Q5PRD0 [213-222]; Q7T3G2 [217-226]; Q7ZUM0 [213-222]		0	1189.66	7847987	2	0.12	50.9984	39
[R].EDEHGGWTVIQK.[R]		1	2	1	A0A2R8QAE1	A0A2R8QAE1 [61-72]		0	1398.66		2	1.76	26.836	32
[K].VAGTLETK.[Y]		1	1	1	Q6NWC1	Q6NWC1 [54-61]		0	818.462	1.2051e+06	2	0.63	11.8806	50
[K].EDKYEEEIR.[V]		1	3	1	A0A0R4IAL5	A0A0R4IAL5 [182-190]		1	1210.56	421607	2	-0.59	17.0076	35
[K].TDSDLVSK.[M]		1	2	1	Q6PBZ6	Q6PBZ6 [95-102]		0	864.431	1.38614e+06	2	-0.43	12.709	34
[K].VLENAEGAR.[T]		1	3	1	F1QFC0	F1QFC0 [80-88]		0	958.495	187014	2	1.33	10.9371	29
[R].SNSASVNIECHYSR.[K]	1xCarbamidomethyl [C10]	1	2	1	A7MD63	A7MD63 [585-598]		0	1623.72	522183	3	0.3	19.0413	16
[R].FGFPEGSVELYAEK.[V]		1	1	1	Q6TLG8	Q6TLG8 [77-90]		0	1572.76	1.40917e+06	2	-1.44	46.8762	20
[K].DNPLDVEK.[L]		1	1	1	F1QRX7	F1QRX7 [34-41]		0	929.457	345090	2	2.62	24.0513	8
[K].FCIATNTK.[V]	1xCarbamidomethyl [C2]	1	2	1	Q6DRC6	Q6DRC6 [170-177]		0	954.471	7.38141e+06	2	1.06	23.0195	33
[K].SILYDEQSVHK.[V]		1	4	1	Q1LWX4	Q1LWX4 [66-76]		0	1318.66	297715	2	-0.29	22.1759	46
[R].TAANALPVR.[V]		2	8	1	F1QV15; F1Q7L0	F1QV15 [510-518]; F1Q7L0 [510-518]		0	912.526	5.58022e+06	2	-0.23	20.3874	65
[R].SHLIPSPLPTR.[R]		1	1	1	Q6PHF1	Q6PHF1 [44-54]		0	1217.7	1.33955e+06	3	0.05	30.9582	21
[K].HIAEEADR.[K]		3	34	1	Q803M1; A7E2K1; A0A0R4IAL5	Q803M1 [117-124]; A7E2K1 [116-123]; A0A0R4IAL5 [117-124]		0	940.448	39284784	2	-0.25	8.9155	39
[K].AELNEFLTR.[E]		1	2	1	Q6TLG8	Q6TLG8 [19-27]		0	1092.57	45826344	2	0.01	39.1947	34
[R].AMILAQQAK.[E]		1	3	1	Q5U3N2	Q5U3N2 [171-179]		0	973.55	942549	2	-0.25	23.0802	29
[R].ILGPGLNK.[A]		1	2	1	Q6PC69	Q6PC69 [122-129]		0	811.504	62226036	2	-0.56	23.5734	31
[K].TPVVPFK.[A]		1	5	1	F1Q7L0	F1Q7L0 [275-281]		0	787.471	90510752	2	-1.26	29.8592	44
[K].EAELVLNK.[F]		1	3	1	A0A0R4IR19	A0A0R4IR19 [136-143]		0	915.515	474974	2	-1.8	24.7492	23
[K].APAMFNIR.[N]	1xOxidation [M4]	1	1	1	Q6PBY1	Q6PBY1 [35-42]		0	935.477	2.55026e+06	2	0.44	27.0338	37
[R].APEILLGCK.[Y]	1xCarbamidomethyl [C8]	1	1	1	Q7ZWB1	Q7ZWB1 [170-178]		0	1000.55	970203	2	-0.52	33.5389	37
[K].YALTGDEVKK.[I]		1	1	1	Q642H9	Q642H9 [54-63]		1	1123.6	6.60882e+06	2	2.98	17.2158	34
[K].VDEIFGQLR.[D]		1	3	1	E7EXU2	E7EXU2 [107-115]		0	1076.57	1.39566e+06	2	0.39	40.8627	18
[R].FVPPVLEQK.[Y]		1	1	1	Q6DHK1	Q6DHK1 [257-265]		0	1056.61	9726497	2	-0.11	36.5712	34
[K].YADLMWK.[EQ]	1xOxidation [M5]	3	15	1	A0A2R8RL59; A0A2R8QU07; F1REK5	A0A2R8RL59 [118-124]; A0A2R8QU07 [115-121]; F1REK5 [115-121]		0	942.439	1.12307e+06	2	0.57	32.8321	39
[R].YSSAFTNR.[I]		1	2	1	Q7ZV50	Q7ZV50 [99-106]		0	945.442	3.92231e+06	2	1.44	17.8213	49
[R].ITNEEAK.[Y]		1	1	1	Q642H9	Q642H9 [114-120]		0	804.41	76205752	2	0.38	8.6456	34
[K].YQLTEQR.[K]		1	2	1	Q6DRC6	Q6DRC6 [217-223]		0	937.474	10384433	2	-0.62	17.1834	44
[K].TAFVNSCYLR.[S]	1xCarbamidomethyl [C7]	1	2	1	A3KNS6	A3KNS6 [88-97]		0	1230.59	409132	2	-1.4	34.9015	17
[K].TAYSCFLK.[S]	1xCarbamidomethyl [C5]	1	1	1	Q5TYQ3	Q5TYQ3 [91-98]		0	989.476	672540	2	1.09	33.6489	41
[K].TPIQLLHEYGIK.[I]		1	2	1	B0V3F8	B0V3F8 [10-21]		0	1411.79	285934	3	-0.43	44.4978	13
[K].YFGDIISVGQR.[L]		1	1	1	Q08C33	Q08C33 [117-127]		0	1254.65	234409	3	0.14	43.8981	14
[R].IISSIEQK.[E]		1	2	1	Q7ZW20	Q7ZW20 [62-69]		0	917.53	3811405	2	-0.16	18.5128	41
[K].AADESER.[G]		3	35	1	Q803M1; A7E2K1; A0A0R4IAL5	Q803M1 [83-89]; A7E2K1 [82-88]; A0A0R4IAL5 [83-89]		0	777.337	1.51318e+06	2	-0.4	6.31	32
[K].YGEASMAGYTQSPGGFGSPAASQGGDKK.[G]		1	3	1	Q504I6	Q504I6 [7-34]		1	2706.21		3	-3.06	31.1661	22
[K].IYPLPHMYVVK.[D]		1	1	1	A5PL98	A5PL98 [126-136]		0	1359.75	1.10655e+06	3	0.06	39.7427	13
[K].TNHIIVTK.[S]		5	22	1	A0A2R8QNH7; F1R2S5; A0A2R8RHW2; F1QV15; F1Q7L0	A0A2R8QNH7 [159-166]; F1R2S5 [179-186]; A0A2R8RHW2 [159-166]; F1QV15 [179-186]; F1Q7L0 [179-186]		0	925.547	168743552	3	0.43	12.1931	32
[R].TSVTAVHK.[A]		1	2	1	Q6NV33	Q6NV33 [192-199]		0	842.473		2	0.1	9.1357	38
[K].IQTLQQQADDAEDRAEMLQR.[E]		1	2	1	A0A0R4IAL5	A0A0R4IAL5 [14-33]		1	2359.13	252503	3	0.23	37.4815	31
[R].ACKDPNPIIDGR.[K]	1xCarbamidomethyl [C2]	1	10	1	A0A0R4ICY2	A0A0R4ICY2 [68-79]		1	1355.67	1.20865e+06	3	-0.42	18.5819	33
[R].EEIIEFIK.[S]		1	2	1	Q4V946	Q4V946 [69-76]		0	1020.56	385958	2	-1.36	45.3133	36
[K].AGELIDR.[G]		1	1	1	Q6P4V5	Q6P4V5 [320-326]		0	773.415	383506	2	2.07	17.6928	48
[R].TTIFSPEGR.[L]		1	1	1	Q7ZV77	Q7ZV77 [9-17]		0	1007.52	1.34239e+06	2	0.88	28.7418	28
[R].TTVENSQK.[A]		1	2	1	Q5PRD0	Q5PRD0 [140-147]		0	906.453		2	-0.15	8.5894	32
[R].IPVELLPR.[C]		1	1	1	Q6DHI5	Q6DHI5 [195-202]		0	936.588	1.14924e+06	2	-0.57	40.7806	17
[R].AGIQFPVGR.[IV]		1	21	2	Q71PD7	Q71PD7 [24-32]		0	944.531	2167506	2	-0.44	36.7948	39
[K].DYLLCDYNR.[D]	1xCarbamidomethyl [C5]	1	1	1	Q7SXP1	Q7SXP1 [58-66]		0	1231.54	3.02279e+06	2	0.29	36.7126	35
[K].DVNAAIANIK.[T]		1	5	1	Q6TGS5	Q6TGS5 [326-335]		0	1028.57	303917	2	1.71	32.0162	38
[K].EITALAPSTMK.[I]	1xOxidation [M10]	1	15	1	F1RCB6	F1RCB6 [318-328]		0	1177.61	414371	2	1.16	24.4942	24
[R].KYEEVAR.[K]		3	37	1	Q803M1; A7E2K1; A0A0R4IAL5	Q803M1 [125-131]; A7E2K1 [124-130]; A0A0R4IAL5 [125-131]		1	894.468	18996620	2	-0.02	9.5774	15
[KR].DLSHCQER.[-I]	1xCarbamidomethyl [C5]	7	27	1	A0A2R8QNH7; F1R2S5; A0A2R8Q549; A0A2R8RHW2; F1QV15; Q1LWN2; F1Q7L0	A0A2R8QNH7 [169-176]; F1R2S5 [189-196]; A0A2R8Q549 [184-191]; A0A2R8RHW2 [169-176]; F1QV15 [189-196]; Q1LWN2 [184-191]; F1Q7L0 [189-196]		0	1044.45	2.85333e+06	3	0.07	8.774	12
[R].DAVTYTEHAK.[R]		1	7	1	Q0D294	Q0D294 [69-78]		0	1134.54	820824	2	1.35	12.6906	46
[K].DAASKPCQIVADTR.[K]	1xCarbamidomethyl [C7]	1	2	1	Q6P3J5	Q6P3J5 [826-839]		0	1531.75	255180	3	-0.13	21.608	19
[R].IIEETLSLK.[F]		1	1	1	Q6P2T5	Q6P2T5 [10-18]		0	1045.61	3.94553e+06	2	0.22	35.1891	57
[K].QLFQNLSIQCQK.[M]	1xCarbamidomethyl [C10]	1	1	1	Q6DHK1	Q6DHK1 [145-156]		0	1506.77	1.82168e+06	2	-0.46	39.6115	12
[R].GLCGAIHSSVAK.[A]	1xCarbamidomethyl [C3]	1	2	1	Q6P959	Q6P959 [96-107]		0	1199.62	531788	3	-0.38	18.6565	12
[K].HAAYGK.[N]		1	1	2	Q9DDU5	Q9DDU5 [77-82]		0	646.331	958041	2	-0.38	3.0451	38
[K].VLLSAVTENTYLMK.[L]	1xOxidation [M13]	1	4	1	F1Q7L0	F1Q7L0 [63-76]		0	1597.85	7159721	2	-0.11	43.095	23
[K].GVVPLWMR.[Q]		1	5	1	A0A2R8RYH8	A0A2R8RYH8 [212-219]		0	957.534	2.75222e+06	2	-2.18	46.1708	19
[R].LEVEWER.[L]		6	37	2	A0A2R8QNH7; F1R2S5; A0A2R8RHW2; F1QV15; Q1LWN2; F1Q7L0	A0A2R8QNH7 [1238-1244]; F1R2S5 [1261-1267]; A0A2R8RHW2 [1239-1245]; F1QV15 [1266-1272]; Q1LWN2 [1258-1264]; F1Q7L0 [1261-1267]		0	960.479	2.43939e+06	2	-1.42	30.1887	39
[R].GKDVIEFGNK.[Y]		1	5	1	B7ZVR0	B7ZVR0 [202-211]		1	1106.58	376845	2	-0.79	22.7048	45
[K].CFIVGADNVGSK.[Q]	1xCarbamidomethyl [C1]	1	4	1	Q9PV90	Q9PV90 [27-38]		0	1266.61	517006	2	2	31.4319	25
[K].VGILDVDLCGPSIPR.[M]	1xCarbamidomethyl [C9]	1	2	1	F1REW2	F1REW2 [45-59]		0	1610.86		2	-0.42	50.0641	29
[R].DDFTEDR.[L]		1	1	1	A5PL98	A5PL98 [223-229]		0	897.358	56282160	2	-0.16	15.7887	35
[R].ASGNYATVISHNPETKK.[S]		1	1	1	Q6P0V6	Q6P0V6 [129-145]		1	1816.92	752557	4	-0.65	18.1905	29
[R].DETNYGIPQR.[A]		1	2	1	O42248	O42248 [48-57]		0	1192.56	7376187	2	1.3	24.1751	56
[K].SYELPDGQVITIGNER.[F]		2	22	2	F1RCB6; Q7ZVF9	F1RCB6 [241-256]; Q7ZVF9 [239-254]		0	1790.89	3.39759e+06	2	1.69	45.9752	36
[R].NNLEFLFNK.[N]		1	1	1	Q7ZV50	Q7ZV50 [201-209]		0	1138.59	732855	2	-0.09	46.9585	26
[K].ATFDAISK.[T]		1	1	1	Q6NWC3	Q6NWC3 [225-232]		0	852.446	32461530	2	-2.51	23.1566	37
[K].VTDSSVIVK.[A]		1	1	1	Q568V3	Q568V3 [222-230]		0	947.541	20985760	2	-0.03	18.8682	42
[K].QVTSVYGTR.[T]		1	1	1	A0A2R8Q5M9	A0A2R8Q5M9 [176-184]		0	1010.53	1.35832e+06	2	0.36	17.0513	34
[K].VFAPAGVSPTVMNLYR.[G]		3	12	1	A0A2R8QNH7; F1R2S5; A0A2R8RHW2	A0A2R8QNH7 [104-119]; F1R2S5 [124-139]; A0A2R8RHW2 [104-119]		0	1721.9	5494465	3	0.24	48.3836	17
[R].LFCVGFTK.[K]	1xCarbamidomethyl [C3]	1	1	1	Q6PBY1	Q6PBY1 [137-144]		0	971.502	21358770	2	-0.21	40.2398	30
[R].LTASVAGQVER.[V]		1	2	1	Q568S7	Q568S7 [13-23]		0	1130.62	246041	2	1.16	21.3789	40
[R].FIMESGAK.[G]	1xOxidation [M3]	1	2	1	Q6TLG8	Q6TLG8 [125-132]		0	898.434	3.69895e+06	2	-0.06	13.5581	38
[R].FVGICTQR.[S]	1xCarbamidomethyl [C5]	1	2	1	Q6DC47	Q6DC47 [122-129]		0	980.498	488308	2	0.94	25.6699	35
[R].ITASSPDTELPTVSGLR.[K]		1	3	2	A0A140LG13	A0A140LG13 [42-58]		0	1743.91	1.45082e+07	2	1.31	39.6017	32
[R].EIAQDFK.[T]		1	8	1	A8E503	A8E503 [74-80]		0	850.431	2.34986e+06	2	-0.05	20.6157	36
[K].VLLSAMTENTYLMK.[L]		2	9	1	A0A2R8QNH7; A0A2R8RHW2	A0A2R8QNH7 [43-56]; A0A2R8RHW2 [43-56]		0	1613.83	1.16602e+06	2	0.2	47.8722	41
[R].VLIAAHGNSLR.[G]		1	4	1	Q7SZR4	Q7SZR4 [181-191]		0	1150.67	614398	3	-0.76	20.5269	26
[K].AAELPHMDIEALKK.[L]	1xOxidation [M7]	1	2	1	Q6PC69	Q6PC69 [78-91]		1	1581.83	1.38129e+06	4	-2.57	24.3288	10
[K].DCPDGSDERPCLR.[N]	2xCarbamidomethyl [C2; C11]	1	1	1	F1QN45	F1QN45 [52-64]		0	1576.65	524812	3	-0.08	16.3458	14
[RK].TVATPIK.[S]		3	13	1	A0A2R8RL59; A0A2R8QU07; F1REK5	A0A2R8RL59 [252-258]; A0A2R8QU07 [249-255]; F1REK5 [249-255]		0	729.451	23630222	2	0.46	15.538	42
[K].LPGGELNPGEDEVEGLKR.[L]		1	1	1	Q7T3C6	Q7T3C6 [107-124]		1	1908.97	496355	3	1.77	33.1308	25
[R].ASAVESSEGAYK.[E]		1	1	1	Q7T3G2	Q7T3G2 [144-155]		0	1198.56	1.47073e+06	2	0.52	13.8703	33
[K].VWLDPNETNEIANANSR.[Q]		1	1	1	Q6P5L3	Q6P5L3 [22-38]		0	1942.93	1.01827e+06	2	-1.38	39.682	12
[K].ATMQNLNDR.[L]		1	20	1	Q05AL9	Q05AL9 [98-106]		0	1062.5	3001505	2	1.85	14.9854	30
[R].VTDGALVVVDCVSGVCVQTETVLR.[Q]	2xCarbamidomethyl [C11; C16]	1	5	1	Q6P3J5	Q6P3J5 [121-144]		0	2576.31		3	0.91	50.1899	1
[R].NVLVESAR.[L]		1	2	1	B0UYN4	B0UYN4 [63-70]		0	887.495	82653384	2	-0.22	19.1027	40
[K].STGHSGGGCISEGQSYDTDTGR.[V]	1xCarbamidomethyl [C9]	1	3	1	Q5XJR8	Q5XJR8 [16-37]		0	2228.91	125300	3	0.53	15.3903	3
[R].DAIQNPNDMLLQER.[A]		1	10	1	Q5TZ57	Q5TZ57 [65-78]		0	1656.8	308731	2	-1.13	38.9413	19
[R].CGSVLVR.[L]	1xCarbamidomethyl [C1]	1	1	1	Q6NWC3	Q6NWC3 [174-180]		0	790.424	15439372	2	0.09	17.2268	50
[K].TVQLIIK.[D]		1	1	1	A0A2R8QK20	A0A2R8QK20 [121-127]		0	814.54	582962	2	-0.23	33.7083	41
[R].CILQDGR.[I]	1xCarbamidomethyl [C1]	1	1	1	Q9I9E5	Q9I9E5 [19-25]		0	861.425	1927810	2	-1.25	18.7997	45
[R].CMTNTPVVVR.[E]	1xCarbamidomethyl [C1]	1	5	1	A0A140LG13	A0A140LG13 [132-141]		0	1176.59	7667255	2	-0.64	25.0112	25
[K].GTGASGSFK.[LVI]		4	25	1	E7FAU1; Q6DH38; A0A140LH34; E7F225	E7FAU1 [87-95]; Q6DH38 [87-95]; A0A140LH34 [89-97]; E7F225 [90-98]		0	811.394	13537487	2	-1.96	10.3874	53
[K].TGLTTLTR.[I]		1	1	1	Q7SYD0	Q7SYD0 [198-205]		0	862.499	4051861	2	-0.29	24.1709	43
[R].IPEITMSR.[R]	1xOxidation [M6]	1	8	1	F1Q7L0	F1Q7L0 [1322-1329]		0	962.498	598426	2	-0.89	31.1732	25
[R].FISLTSLEHPDLSQCK.[N]	1xCarbamidomethyl [C15]	1	3	1	Q6IQQ8	Q6IQQ8 [75-90]		0	1874.93	162302	3	-0.2	45.2262	6
[K].IADMGHVK.[Y]		1	1	1	Q9PTP1	Q9PTP1 [241-248]		0	870.45	1.65513e+06	2	-0.37	12.2626	36
