# Supplementary material for: Rbm24a dictates mRNA recruitment for germ granule assembly in zebrafish
Source: EMBO J. 2025 Apr 25;44(11):3121–49. doi: 10.1038/s44318-025-00442-z (PMC12130248; doi:10.1038/s44318-025-00442-z)
Supplement: Supplementary file 3 — Data Set EV1 [file 44318_2025_442_MOESM3_ESM.zip › result/peptides_KI32_45.xlsx]

## Sheet: PeptideGroups
Annotated Sequence	Modifications	# Protein Groups	# Proteins	# PSMs	Master Protein Accessions	Positions in Master Proteins	Modifications in Master Proteins	# Missed Cleavages	Theo. MH+ [Da]	Abundances (Grouped): KI32_45	Charge (by Search Engine): Mascot	DeltaM [ppm] (by Search Engine): Mascot	RT [min] (by Search Engine): Mascot	Ions Score (by Search Engine): Mascot
[K].AAAEPTATITK.[GS]		3	4	1	Q8JJ09; Q5XJ47; A0A0R4IAV0	Q8JJ09 [6-16]; Q5XJ47 [19-29]; A0A0R4IAV0 [6-16]		0	1073.58	58536152	2	0.07	16.5141	50
[K].LTNGETYNATVQDVDQAADIATIK.[I]		1	6	1	B8A617	B8A617 [187-210]		0	2551.25	433888	3	-1.36	46.8608	83
[K].LTVFVQDPYFAK.[G]		1	3	1	Q6TGV4	Q6TGV4 [69-80]		0	1427.76		2	-0.54	48.3997	34
[K].IVADKDYSVTANSR.[I]		1	1	1	Q9PVK4	Q9PVK4 [78-91]		1	1538.78	424497	3	0.16	18.3415	71
[R].IVALNAHNFLK.[N]		1	1	1	Q7ZTZ4	Q7ZTZ4 [241-251]		0	1239.72	2.8139e+06	3	-0.48	38.0128	32
[K].LVIDGHAITVYSERDPANIK.[W]		1	3	1	Q5XJ10	Q5XJ10 [65-84]		1	2211.18	4243695	3	-0.48	39.1088	22
[K].LVIVEGELER.[T]		2	22	1	Q803M1; A7E2K1	Q803M1 [133-142]; A7E2K1 [132-141]		0	1156.66	10599713	2	0.68	37.5067	58
[K].LVQPIALQLVLDR.[A]		2	14	1	A0A2R8QNH7; A0A2R8QN47	A0A2R8QNH7 [517-529]; A0A2R8QN47 [525-537]		0	1477.91	1.93087e+06	2	-1.4	50.9272	63
[K].LVQPVALQLVLDR.[A]		3	12	1	F1R2S5; F1QV15; Q1LWN2	F1R2S5 [537-549]; F1QV15 [537-549]; Q1LWN2 [532-544]		0	1463.89	18635980	2	2.77	50.6304	52
[K].LVTWYDNEFGYSNR.[V]		1	1	1	Q5XJ10	Q5XJ10 [308-321]		0	1763.8	2.33465e+06	2	1.06	46.7054	37
[R].LVYEALVDCK.[K]	1xCarbamidomethyl [C9]	1	2	1	Q7T3B0	Q7T3B0 [167-176]		0	1209.62	697726	2	0.46	38.2732	45
[R].LWADSGVQGCFSR.[S]	1xCarbamidomethyl [C10]	1	2	1	Q7ZWI5	Q7ZWI5 [123-135]		0	1482.68		2	0.87	38.0571	28
[R].IYGFYDECK.[R]	1xCarbamidomethyl [C8]	1	8	1	A0A0R4IW89	A0A0R4IW89 [129-137]		0	1194.51	1.05571e+06	2	-0.3	35.3181	44
[R].MATCSSDQSVK.[V]	1xCarbamidomethyl [C4]	1	3	1	Q6TGU2	Q6TGU2 [27-37]		0	1213.52	175411	2	2.19	10.2116	58
[R].MAVLLCNLKPAK.[M]	1xCarbamidomethyl [C6]	1	2	1	B0V1K1	B0V1K1 [209-220]		0	1357.77	873224	3	-3.18	36.7455	40
[K].MDEIDASSATK.[I]		1	2	1	Q802C7	Q802C7 [91-101]		0	1167.52	274719	2	1.7	18.4609	53
[R].LTGALATACGDDGVR.[V]	1xCarbamidomethyl [C9]	1	1	1	Q6P0D9	Q6P0D9 [257-271]		0	1476.71	758039	2	0.65	27.6024	89
[K].ITELSDENVK.[F]		1	2	1	A0A2R8QMV0	A0A2R8QMV0 [11-20]		0	1147.58	1.52109e+06	2	0.36	21.2756	47
[K].LTEENAHEIKEEDSDEIK.[I]		1	2	1	Q7T3F7	Q7T3F7 [133-150]		1	2128.99	1.68148e+06	4	-0.06	18.6981	25
[K].LTAELIEQAAQYTNPVR.[D]		1	3	2	F1R300	F1R300 [4-20]		0	1917.01	2.84692e+06	2	0.89	49.529	90
[K].IISIDGNLASGK.[G]		1	4	1	Q6IQS0	Q6IQS0 [59-70]		0	1187.66	4308730	2	0.6	34.8528	51
[K].IITPLVSLDTPGK.[A]		1	2	1	Q66I87	Q66I87 [225-237]		0	1353.8	3.39815e+06	2	-0.48	46.8054	56
[K].LLTSGGSSEDNFR.[Q]		1	2	1	Q6NXC7	Q6NXC7 [115-127]		0	1382.65	947543	2	-2.16	25.9873	87
[R].IIVENLSSR.[CIV]		1	13	2	Q5M9N3	Q5M9N3 [116-124]		0	1030.59	1.70739e+06	2	-0.92	28.594	41
[R].INVYYNEATGGK.[Y]		1	7	1	Q6TGT0	Q6TGT0 [47-58]		0	1328.65	2.18981e+06	2	3.59	27.4771	80
[R].LPIIVTTYAK.[K]		2	18	1	A0A2R8QNH7; Q1LWN2	A0A2R8QNH7 [1245-1254]; Q1LWN2 [1265-1274]		0	1118.68	5136209	2	-0.25	41.8386	55
[K].LQGPLTSAEVYHILK.[Q]		1	1	1	Q5XIZ6	Q5XIZ6 [299-313]		0	1668.93	507457	3	0.14	46.0784	43
[K].MDEMDAASAVK.[I]		1	5	1	Q803N5	Q803N5 [86-96]		0	1167.5		2	-0.24	24.6853	44
[R].IQLVEEELDR.[A]		2	35	1	Q803M1; A7E2K1	Q803M1 [56-65]; A7E2K1 [55-64]		0	1243.65	38519016	2	0.12	37.7639	48
[R].IQSALGYPVCTSIGCAVSPEVR.[C]	2xCarbamidomethyl [C10; C15]	1	1	1	A4UU77	A4UU77 [103-124]		0	2364.17	734308	3	-0.47	46.1507	43
[K].LSDAAIQNK.[S]		1	2	1	F1QR61	F1QR61 [163-171]		0	959.516	662961	2	-0.03	14.9868	53
[K].ISDAPAQIVEVLK.[H]		2	10	1	A0A2R8QN47; Q1LWN2	A0A2R8QN47 [296-308]; Q1LWN2 [303-315]		0	1382.79	18706526	2	1.61	47.0733	69
[K].LSEIINTEHENVK.[Y]		1	1	1	Q5XIZ6	Q5XIZ6 [51-63]		0	1525.79	963989	3	-0.15	23.7839	29
[R].ISEQFTAMFR.[R]		1	16	1	Q6TGT0	Q6TGT0 [381-390]		0	1229.6	702172	2	0	45.9377	69
[K].LSPLKPNAGEASVANLDK.[M]		1	3	1	Q6TNQ9	Q6TNQ9 [480-497]		0	1823.99	2.07926e+06	3	-0.15	31.4853	61
[K].LSPQFPNEDDTFHK.[F]		1	1	1	Q6NXC7	Q6NXC7 [278-291]		0	1674.78	931550	3	0.64	31.8696	43
[R].IQLVEEELDRAQER.[L]		2	35	1	Q803M1; A7E2K1	Q803M1 [56-69]; A7E2K1 [55-68]		1	1727.89	526229	3	-0.18	36.5853	46
[K].MEIQEIQLK.[E]	1xOxidation [M1]	2	25	4	Q803M1; A7E2K1	Q803M1 [105-113]; A7E2K1 [104-112]		0	1147.6	2.19885e+06	2	0.51	32.439	55
[K].MFVGGLSWDTSK.[K]		2	6	1	Q6NYA1; Q6NYU8	Q6NYA1 [47-58]; Q6NYU8 [71-82]		0	1327.64	2.85114e+06	2	0.24	46.7594	71
[R].MGIENALQQR.[Y]		1	2	1	Q6NY70	Q6NY70 [159-168]		0	1159.59	1.77272e+06	2	0.29	32.5097	61
[K].NTITSGIVSSAQR.[DG]		2	68	1	A7MC76; B8A617	A7MC76 [75-87]; B8A617 [245-257]		0	1333.71	8738238	2	-0.41	27.9107	59
[R].NVVTIFSAPNYCYR.[C]	1xCarbamidomethyl [C12]	2	4	1	Q7ZVE7; Q803G3	Q7ZVE7 [255-268]; Q803G3 [255-268]		0	1703.82	551101	2	1.84	47.1741	42
[K].QAVSDPAILDGLDLTEEER.[N]		1	1	1	Q9I9E9	Q9I9E9 [155-173]		0	2071.02		2	-0.29	49.7666	32
[K].QCYYGNTVTVQCTR.[D]	2xCarbamidomethyl [C2; C12]	1	3	1	A7MBW8	A7MBW8 [85-98]		0	1749.77	535284	2	-1.3	25.7987	61
[K].QDMGYRPLVPLQEAVVR.[T]		1	2	1	A0A0R4IYR2	A0A0R4IYR2 [317-333]		0	1971.05	350182	3	0.51	44.8092	31
[K].QEYDESGPSIVHR.[K]		1	6	2	Q7ZVF9	Q7ZVF9 [360-372]		0	1516.7	9.414e+06	3	0.43	21.1865	63
[K].QGTFHSQQSLDYGSQLVGGVSPGK.[G]		1	3	1	B8JI00	B8JI00 [45-68]		0	2477.21	1.13932e+06	3	1.53	36.4666	24
[K].NSQAADSGPK.[L]		1	2	1	Q6PC36	Q6PC36 [139-148]		0	974.454	2367659	2	0.02	8.6339	61
[R].QLLFTADDR.[VI]		1	3	1	Q8JH72	Q8JH72 [61-69]		0	1078.55	2255895	2	-0.2	36.666	43
[K].QLYQTLSDYDIR.[F]		1	7	1	A0A2R8QH30	A0A2R8QH30 [123-134]		0	1514.75	703988	2	-0.06	42.4975	36
[K].QPASPGSTVAIQCGPDR.[V]	1xCarbamidomethyl [C13]	1	3	2	Q4QRF0	Q4QRF0 [105-121]		0	1740.83	1415417	3	0.38	24.1168	34
[K].QPASPGSTVTIQCGPDR.[V]	1xCarbamidomethyl [C13]	1	5	2	F1QYE3	F1QYE3 [105-121]		0	1770.84	3.93104e+06	2	2.69	31.7402	60
[R].QPYAVSELAGHQTSAESWGTGR.[A]		1	2	2	Q7ZW95	Q7ZW95 [50-71]		0	2332.1	3.35548e+06	3	1.51	35.7541	43
[R].QQGGSYVLPLIIMGAPVQMSCPVSPR.[L]	1xCarbamidomethyl [C21]; 1xOxidation [M13]	1	13	1	A0A2R8RYP3	A0A2R8RYP3 [152-177]		0	2801.41	1514972	3	0.49	50.5703	24
[K].QQLSAEELDAQLDAYNAR.[MV]		1	3	1	A7MBY2	A7MBY2 [259-276]		0	2034.97	389395	3	0.96	43.4744	26
[R].QTFSPFGQIMEVR.[V]		1	2	1	Q7ZVY0	Q7ZVY0 [222-234]		0	1539.76	944426	2	0.05	50.1999	57
[R].QLYHPEQLISGK.[E]		1	3	1	Q6TGS5	Q6TGS5 [84-95]		0	1412.75	2192011	3	0.19	31.3268	28
[R].IISAEKHPDADSLYVEQVDVGEAAPR.[T]		1	2	1	B0V1K1	B0V1K1 [165-190]		1	2809.4	252986	4	-1.73	36.1435	20
[RK].NQSIIVSGESGAGK.[T]		1	15	1	Q1LXI2	Q1LXI2 [178-191]		0	1346.69	508601	2	-0.87	21.3105	40
[R].NNMDTQTDIIVHLPR.[F]		1	1	1	Q6DG30	Q6DG30 [262-276]		0	1766.89	353277	3	0.18	40.4732	41
[K].MLEQNTSIVK.[F]		1	3	1	F1QJZ6	F1QJZ6 [301-310]		0	1162.61	5285073	2	7.4	24.4612	49
[K].MSAENMKPQEQLTLEPYER.[D]		1	1	1	Q7ZTZ4	Q7ZTZ4 [282-300]		0	2294.08	546773	3	-0.96	36.3511	39
[R].MTASKPDFEVGSSTQLK.[L]		1	2	1	Q6AZB3	Q6AZB3 [157-173]		0	1825.9	4.86956e+06	3	0.01	29.4293	66
[K].MTASLATHEK.[F]	1xOxidation [M1]	1	5	1	Q1LWN2	Q1LWN2 [415-424]		0	1104.54	798022	2	0.61	9.7412	52
[R].MVSSYEVAMGPLGSITR.[D]	1xOxidation [M1]	1	23	2	A0A2R8RTZ6	A0A2R8RTZ6 [192-208]		0	1813.88	1.4671e+06	2	-0.29	47.7241	84
[K].NAAGEGGAKPKPSK.[AX]		3	4	1	Q8JJ09; Q5XJ47; A0A0R4IAV0	Q8JJ09 [200-213]; Q5XJ47 [213-226]; A0A0R4IAV0 [200-213]		0	1311.7	4.71266e+06	3	-0.35	8.4717	45
[K].NAIANATSLAEVER.[L]		1	1	1	F1R300	F1R300 [205-218]		0	1458.75	1.76307e+06	2	0.08	36.5046	46
[R].NQLLVDCGWTALSHDGGGR.[L]	1xCarbamidomethyl [C7]	1	4	1	A0A0R4IJQ7	A0A0R4IJQ7 [244-262]		0	2055.97	1.20928e+06	3	-1.11	44.2865	60
[R].NASEERPQAAGK.[V]		1	3	1	Q6P0E5	Q6P0E5 [93-104]		0	1257.62	1.24006e+06	3	-0.27	8.9134	28
[K].NFVSEVQYDKDAR.[L]		1	1	1	Q6NY70	Q6NY70 [174-186]		1	1570.75	881485	3	1.94	28.1563	49
[R].NLDIERPSYTNLNR.[LF]		1	8	1	Q6TGS5	Q6TGS5 [215-228]		0	1704.87	5554158	3	-0.29	31.8505	21
[R].NIEDHSAER.[S]		5	26	1	A0A2R8QNH7; F1R2S5; A0A2R8QN47; F1QV15; Q1LWN2	A0A2R8QNH7 [906-914]; F1R2S5 [926-934]; A0A2R8QN47 [914-922]; F1QV15 [926-934]; Q1LWN2 [921-929]		0	1070.49	49667840	3	0.05	9.2755	36
[R].NIPGITLQSVSR.[L]		1	2	1	Q7ZW95	Q7ZW95 [223-234]		0	1284.73	12576827	2	-0.13	40.325	45
[K].NMITGTSQADCAVLIVAAGVGEFEAGISK.[N]	1xCarbamidomethyl [C11]	1	10	2	A0A0R4IE10	A0A0R4IE10 [101-129]		0	2909.44	8.54921e+06	3	-0.54	52.1963	87
[K].NMITGTSQADCAVLIVAGGVGEFEAGISK.[N]	1xCarbamidomethyl [C11]; 1xOxidation [M2]	1	5	1	A0A2R8QSR4	A0A2R8QSR4 [101-129]		0	2911.42	296450	3	5.15	53.0428	12
[K].NMVIGESVYGEK.[R]		1	1	1	Q7ZTZ4	Q7ZTZ4 [106-117]		0	1325.64	1.06935e+06	2	0.35	33.5194	68
[K].NCTCGLAEELEQESK.[A]	2xCarbamidomethyl [C2; C4]	1	2	2	Q6AZB3	Q6AZB3 [247-261]		0	1767.75	2.41469e+06	2	0.4	37.9664	74
[K].QTLAFVEIEK.[T]		5	26	1	A0A2R8QNH7; F1R2S5; A0A2R8QN47; F1QV15; Q1LWN2	A0A2R8QNH7 [245-254]; F1R2S5 [265-274]; A0A2R8QN47 [253-262]; F1QV15 [265-274]; Q1LWN2 [260-269]		0	1177.65	10808662	2	0.6	42.0226	40
[K].LLQMEALVEK.[N]		1	1	1	A0A2R8QE83	A0A2R8QE83 [218-227]		0	1173.65	618588	2	3.9	43.5624	44
[K].LIIWDSYTTNK.[VI]		1	3	1	Q803H5	Q803H5 [79-89]		0	1353.7	2457686	2	-2.53	44.9313	63
[K].GYGFVSFFNK.[W]		1	2	1	Q7ZVY0	Q7ZVY0 [138-147]		0	1165.57	1.06885e+06	2	1.15	50.1737	55
[R].HEEFEEGCK.[A]	1xCarbamidomethyl [C8]	1	2	1	Q66I87	Q66I87 [34-42]		0	1164.46	1.59734e+06	2	-0.56	10.9641	57
[K].HIAEEADRK.[Y]		2	34	1	Q803M1; A7E2K1	Q803M1 [117-125]; A7E2K1 [116-124]		1	1068.54	6.05779e+06	3	-0.17	8.7846	38
[K].HPDADSLYVEQVDVGEAAPR.[T]		1	2	2	B0V1K1	B0V1K1 [171-190]		0	2168.03	1.1693e+06	3	-0.91	36.5429	29
[K].KAAAEPTATITK.[GS]		3	4	2	Q8JJ09; Q5XJ47; A0A0R4IAV0	Q8JJ09 [5-16]; Q5XJ47 [18-29]; A0A0R4IAV0 [5-16]		1	1201.68	29092795	2	0.57	12.7556	97
[K].KETTDDAKPK.[T]		3	4	1	Q8JJ09; Q5XJ47; A0A0R4IAV0	Q8JJ09 [170-179]; Q5XJ47 [183-192]; A0A0R4IAV0 [170-179]		1	1132.58	3554234	3	-0.46	8.4703	51
[R].KGPCIIYNEDNGVTR.[A]	1xCarbamidomethyl [C4]	1	2	1	Q7ZW95	Q7ZW95 [205-219]		1	1735.84	4109132	3	0.38	25.6358	38
[R].KLLEGEECR.[L]	1xCarbamidomethyl [C8]	1	1	1	Q7SZP4	Q7SZP4 [397-405]		1	1133.56	1.51965e+06	2	1.51	14.0395	63
[R].KPTLDKPTPER.[Y]		1	2	1	B2GPH2	B2GPH2 [250-260]		0	1281.72		3	-0.02	10.303	51
[R].KVSPHPSTMEMVK.[E]		3	4	1	Q8JJ09; Q5XJ47; A0A0R4IAV0	Q8JJ09 [41-53]; Q5XJ47 [54-66]; A0A0R4IAV0 [41-53]		1	1470.74	8975977	3	-0.27	16.6229	25
[R].KVSPHPSTMEMVK.[E]	2xOxidation [M9; M11]	3	4	1	Q8JJ09; Q5XJ47; A0A0R4IAV0	Q8JJ09 [41-53]; Q5XJ47 [54-66]; A0A0R4IAV0 [41-53]		1	1502.73	1820556	3	0.39	9.2527	25
[R].IAANFVTHAPPGEFNEVFNDVR.[L]		1	3	1	Q6ZM50	Q6ZM50 [16-37]		0	2444.2	1.16677e+06	3	0.87	47.9123	73
[K].LAEGGNAGDALCQHVFR.[E]	1xCarbamidomethyl [C12]	1	3	1	A0A0R4IUJ5	A0A0R4IUJ5 [220-236]		0	1814.86	350834	3	0.32	33.2662	63
[K].IAEIENEMAR.[T]		1	2	1	Q7T340	Q7T340 [7-16]		0	1175.57	2.52398e+06	2	3.06	27.5082	52
[R].LAEVALAYAR.[A]		1	2	1	A0A0R4IPV1	A0A0R4IPV1 [152-161]		0	1076.61	1257407	2	0.04	36.3298	37
[K].GYESPDIALNCGIMLR.[E]	1xCarbamidomethyl [C11]	1	2	1	Q6IQL2	Q6IQL2 [133-148]		0	1808.87		2	-0.26	48.1482	45
[K].GYAFVQFAQER.[N]		1	6	1	Q803J4	Q803J4 [61-71]		0	1315.64	2.44844e+06	2	-1.18	43.1387	50
[R].GTIEILSDVQLIKPGDK.[V]		1	3	2	Q6P5K3	Q6P5K3 [150-166]		0	1826.03	7.46777e+06	3	0.6	48.8948	47
[R].GTELDPGVETDHTDHPDIPDGR.[E]		1	1	1	Q98UI8	Q98UI8 [168-189]		0	2373.06	2.0257e+06	4	0.22	27.7429	20
[M].GLLDQCEELFK.[T]	1xCarbamidomethyl [C6]	1	6	1	E9QFX3	E9QFX3 [2-12]		0	1351.66	703102	2	-0.94	48.1035	61
[K].GILGYTEHQVVSTDFNGDCR.[S]	1xCarbamidomethyl [C19]	1	1	1	Q5XJ10	Q5XJ10 [270-289]		0	2268.03	2.77997e+06	3	1.68	40.8392	60
[R].GILNILQLNLK.[KT]		5	29	1	A0A2R8QNH7; F1R2S5; A0A2R8QN47; F1QV15; Q1LWN2	A0A2R8QNH7 [120-130]; F1R2S5 [140-150]; A0A2R8QN47 [128-138]; F1QV15 [140-150]; Q1LWN2 [135-145]		0	1238.78		2	2.7	51.179	62
[K].GISTAAVCVYPSR.[V]	1xCarbamidomethyl [C8]	1	2	1	Q5XJS7	Q5XJS7 [93-105]		0	1380.69	377960	2	-2.21	32.2034	67
[K].GMDTGVFVRPANXGSTTGAQGR.[F]		1	1	1	Q8JJ09	Q8JJ09 [97-118]		0	2166.04	16299663	3	0.36	28.0346	36
[K].GMDTGVFVRPANSGSTTGAQGR.[F]	1xOxidation [M2]	3	3	1	Q5XJ47; A0A0R4IAV0	Q5XJ47 [110-131]; A0A0R4IAV0 [97-118]		0	2182.03	4.02102e+06	3	0.89	21.9699	20
[K].GPAVGIDLGTTYSCVGVFQHGK.[V]	1xCarbamidomethyl [C14]	1	10	1	F1R9V3	F1R9V3 [4-25]		0	2263.12	511778	3	-2.07	45.6948	32
[R].IAEYAFEYAR.[N]		1	2	1	Q6NV33	Q6NV33 [178-187]		0	1232.59	1.6321e+06	2	-0.37	37.8241	35
[K].GPHNQEKPAEPVKPEVK.[S]		1	2	1	Q7T3F7	Q7T3F7 [62-78]		0	1884	173431	4	-0.87	10.3223	9
[K].GQLPDYTAPVVLPDGR.[T]		1	2	1	Q7T340	Q7T340 [299-314]		0	1697.89	1.16305e+06	2	-0.89	43.8637	54
[K].GQNFDVGPR.[Y]		1	2	1	Q7ZVK8	Q7ZVK8 [47-55]		0	989.48	650576	2	0.05	22.4713	42
[R].GQTIFIIQTIPR.[D]		1	1	1	Q6GML2	Q6GML2 [57-68]		0	1386.81	694883	2	-1.33	49.5878	56
[K].GSDEEVEDLKR.[V]		1	6	2	E9QFX3	E9QFX3 [120-130]		1	1276.6	4.41414e+06	2	0.72	16.5847	58
[K].GSENETTETKPAAPEDSNAK.[S]		1	1	2	Q5XJ47	Q5XJ47 [30-49]		0	2075.94	12346283	2	-0.02	10.3126	70
[K].GSLSTLPATK.[L]		1	1	1	Q6AZA0	Q6AZA0 [50-59]		0	974.552	1482427	2	-0.25	22.3158	46
[R].GTELDPGVETDHPDHPDIPDGR.[V]		1	3	1	F1QDH1	F1QDH1 [168-189]		0	2369.06	276355	3	1.2	28.1081	20
[R].GPLPQTLSVQSLDMHITENK.[Q]		1	1	1	F1QC84	F1QC84 [43-62]		0	2208.13	267572	3	1.33	46.2814	24
[R].LAIIENANVLAR.[Y]		1	2	1	Q8JH72	Q8JH72 [162-173]		0	1296.76	2.43843e+06	2	-0.52	43.4056	68
[R].LASYLDKVR.[S]		1	7	1	Q05AL9	Q05AL9 [107-115]		1	1064.61	9820301	3	-0.09	25.7365	38
[K].IAVMGFSDNQCK.[L]	1xCarbamidomethyl [C11]	1	2	1	Q66I87	Q66I87 [172-183]		0	1369.62	1.33796e+06	2	-0.13	36.2846	65
[K].IFVGGLPYHTTDSSLR.[K]		1	4	1	A0A0R4ICY2	A0A0R4ICY2 [13-28]		0	1762.91	499643	3	1.49	39.0747	23
[R].LGAQALMGAAK.[M]		1	3	1	Q503F1	Q503F1 [205-215]		0	1030.57	625747	2	-2.53	31.2315	44
[R].LGASSLLADIER.[Q]		1	2	1	Q5XJS7	Q5XJS7 [288-299]		0	1244.68	416367	2	-0.29	49.0915	63
[K].IGASVGNPEK.[L]		1	2	1	B8A5V6	B8A5V6 [240-249]		0	971.516	1.10856e+06	2	1.11	14.9134	61
[K].LGDGLFLQCCK.[E]	2xCarbamidomethyl [C9; C10]	1	1	1	F1QZA4	F1QZA4 [225-235]		0	1310.62	3123521	2	0.23	41.5457	46
[K].LGEQLADLHLHNK.[R]		1	3	1	Q5XJR8	Q5XJR8 [103-115]		0	1487.8		3	-0.96	30.1915	35
[R].LGNTEEYHR.[H]		1	2	1	B8JMH0	B8JMH0 [211-219]		0	1118.52	341879	2	-1.31	10.6958	57
[K].IFVGGLNPETTEER.[I]		1	5	1	Q6NYU8	Q6NYU8 [155-168]		0	1561.79	3958330	2	3.46	37.8847	71
[R].LGSGGGGAVGAGDIPKEDLNQR.[L]		1	1	1	A0A0R4IHU9	A0A0R4IHU9 [106-127]		1	2068.04	424558	3	0.3	27.9148	52
[K].LHEVYSSDAKPVITR.[D]		1	2	1	F1R4N4	F1R4N4 [687-701]		0	1714.91	466300	3	0.36	21.4079	42
[R].IHFPLATYAPVISAEK.[A]		1	20	1	Q6NWJ5	Q6NWJ5 [265-280]		0	1756.96	881561	3	-0.42	48.1383	13
[R].LHTVDIGGQGTTSEVVQSIMR.[I]		1	3	1	F1QZA4	F1QZA4 [359-379]		0	2228.13	1.9686e+06	3	3.01	45.8212	80
[R].LIDSAHMAAR.[G]		1	7	1	Q5TYX2	Q5TYX2 [323-332]		0	1084.56	329122	3	1.22	17.0139	38
[K].ILHAVLTASGDQER.[E]		1	2	1	A0A2R8QE83	A0A2R8QE83 [62-75]		0	1509.8	138264	2	-0.28	25.1977	37
[R].ILLAEVPTMAIEK.[V]		1	4	1	Q6PHE7	Q6PHE7 [80-92]		0	1427.82		2	0.5	49.8413	37
[K].IIILDEADSMTDGAQQALR.[R]		1	2	1	F1R0T0	F1R0T0 [167-185]		0	2060.03		2	1.74	49.6915	47
[K].IGTDIQDNK.[C]		1	6	1	Q5XJ03	Q5XJ03 [264-272]		0	1003.51	3.19051e+06	2	1.35	15.0391	47
[K].LLQEQADGAEDKAEK.[L]		1	3	1	A7E2K1	A7E2K1 [15-29]		1	1644.81	14202311	3	0.75	15.5416	64
[K].IFVGGIKDDTEENHLR.[D]		1	2	2	F1QFV2	F1QFV2 [107-122]		1	1842.93	9.62501e+06	4	-0.92	28.2147	37
[K].LFIGGLSFETTDESLR.[A]		1	2	1	E7FAQ8	E7FAQ8 [17-32]		0	1784.91		2	-0.46	50.496	66
[K].IDEVNIMTEK.[N]		1	2	1	E7FAQ8	E7FAQ8 [132-141]		0	1191.59	4811942	2	1.24	32.5818	56
[K].IDEVNIMTEK.[N]	1xOxidation [M7]	1	2	1	E7FAQ8	E7FAQ8 [132-141]		0	1207.59	1.03847e+06	2	0.18	23.8998	45
[K].LDGSEESVLITEHGDLGQGR.[F]		1	3	2	Q6ZM50	Q6ZM50 [67-86]		0	2112.02	3.29539e+06	3	0.57	35.8958	40
[K].IEAIWSQFK.[D]		4	17	1	F1R2S5; A0A2R8QN47; F1QV15; Q1LWN2	F1R2S5 [353-361]; A0A2R8QN47 [341-349]; F1QV15 [353-361]; Q1LWN2 [348-356]		0	1121.6	22005226	2	0.28	46.7523	39
[RK].LEFEVQVGPR.[A]		6	32	1	A0A2R8QNH7; F1R2S5; A0A2R8Q549; A0A2R8QN47; F1QV15; Q1LWN2	A0A2R8QNH7 [1007-1016]; F1R2S5 [1027-1036]; A0A2R8Q549 [1024-1033]; A0A2R8QN47 [1015-1024]; F1QV15 [1027-1036]; Q1LWN2 [1022-1031]		0	1173.63	3.03639e+06	2	0.43	40.7219	48
[R].IEFLQNHENNAVYR.[A]		1	1	1	F1R606	F1R606 [466-479]		0	1746.86	1.19398e+06	3	-1.26	31.9704	44
[K].LELQDIGGAVDHGTAFGR.[I]		1	2	1	Q66I87	Q66I87 [184-201]		0	1855.93	3.2353e+06	3	-4.72	43.5879	32
[R].IFSLSGTLETVR.[G]		1	3	1	A7YYI7	A7YYI7 [294-305]		0	1322.73	197465	2	-0.98	48.1411	39
[R].LENLGNEVVQLR.[E]		1	3	1	A7YYI7	A7YYI7 [277-288]		0	1383.76	447618	2	3.02	40.2782	66
[K].IENILSEKPR.[V]		1	4	1	F1R1X3	F1R1X3 [307-316]		0	1198.68	1.18734e+06	3	0.72	25.8424	25
[R].LEQEIATYR.[CSNW]		1	9	1	Q05AL9	Q05AL9 [389-397]		0	1122.58	11027416	2	0.93	24.4837	58
[K].LESMTYEQLK.[K]		4	18	1	F1R2S5; A0A2R8QN47; F1QV15; Q1LWN2	F1R2S5 [833-842]; A0A2R8QN47 [821-830]; F1QV15 [833-842]; Q1LWN2 [828-837]		0	1241.61	8699830	2	0.68	31.0845	63
[K].LESMTYEQLKK.[T]		4	18	1	F1R2S5; A0A2R8QN47; F1QV15; Q1LWN2	F1R2S5 [833-843]; A0A2R8QN47 [821-831]; F1QV15 [833-843]; Q1LWN2 [828-838]		1	1369.7	684048	2	0.71	24.3745	50
[K].LEVPVYTDVDKETFLR.[D]		1	2	1	Q08BV2	Q08BV2 [7-22]		1	1924.01	519723	3	0.53	46.3872	46
[K].LFDLLDVLEFNQVVIFVK.[S]		1	6	1	A2AWA1	A2AWA1 [277-294]		0	2151.21		3	2.46	53.4043	47
[K].LFIGGLSFETTDDSLR.[A]		1	2	1	F1QFV2	F1QFV2 [16-31]		0	1770.89		2	0.1	50.5417	59
[K].LENLGNFIK.[A]		1	3	1	Q32PU2	Q32PU2 [83-91]		0	1047.58	1.38032e+06	2	-1.54	42.5911	48
[RK].QTVAVGVIK.[ASNG]		2	16	1	A0A2R8QSR4; A0A0R4IE10	A0A2R8QSR4 [431-439]; A0A0R4IE10 [431-439]		0	914.567	7.92663e+06	2	0.47	26.3219	57
[R].QVETELLPCLR.[Y]	1xCarbamidomethyl [C9]	1	2	1	A0A2R8RZR0	A0A2R8RZR0 [200-210]		0	1357.71		2	-0.73	44.6532	41
[K].QVHPDTGISSK.[A]		1	18	2	X1WHF1	X1WHF1 [46-56]		0	1168.6	3.63703e+06	3	-0.5	10.6944	60
[K].VEILDPPSGAAAGDR.[I]		1	2	1	B0V1K1	B0V1K1 [239-253]		0	1467.74	1.08569e+06	2	2.1	32.023	42
[K].VFAPAGVSPTVMNLHR.[G]		3	11	1	A0A2R8QN47; F1QV15; Q1LWN2	A0A2R8QN47 [112-127]; F1QV15 [124-139]; Q1LWN2 [119-134]		0	1695.9	7357902	3	0.33	39.8534	70
[K].VFGQEVAYVNFDK.[ST]		5	27	1	A0A2R8QNH7; F1R2S5; A0A2R8QN47; F1QV15; Q1LWN2	A0A2R8QNH7 [718-730]; F1R2S5 [738-750]; A0A2R8QN47 [726-738]; F1QV15 [738-750]; Q1LWN2 [733-745]		0	1515.75	647060	3	0.76	43.9386	19
[R].VFIGNLNTMLVTK.[A]		1	8	1	Q803J4	Q803J4 [28-40]		0	1449.81	5.43563e+06	2	0.09	49.8092	66
[K].VFVGGLSPDITEEQLR.[E]		1	1	1	Q7SXN2	Q7SXN2 [117-132]		0	1759.92	1771818	2	0.09	46.466	46
[KR].VGLTGFDCR.[C]	1xCarbamidomethyl [C8]	1	7	1	A2BFW0	A2BFW0 [162-170]		0	1024.49	1.25523e+06	2	-1.74	32.8528	49
[K].VKPVFDEPPNPTNVEESLQR.[I]		1	4	1	F1QJZ6	F1QJZ6 [166-185]		0	2295.16	4.27237e+06	3	-1.79	41.4393	34
[K].VIAINVDDPEAK.[D]		1	2	1	B7ZD39	B7ZD39 [157-168]		0	1283.68	5.84992e+06	2	0.45	33.6308	69
[K].VICQGFTGK.[Q]	1xCarbamidomethyl [C3]	1	2	1	B8JI00	B8JI00 [36-44]		0	1009.51	4.69793e+06	2	-0.23	20.6145	42
[K].VIGIECSSISDYAVK.[I]	1xCarbamidomethyl [C6]	1	4	1	Q803D9	Q803D9 [121-135]		0	1640.82	520823	2	0.67	41.7025	76
[R].VIGSGTNLDSAR.[F]		1	6	1	Q9PVK4	Q9PVK4 [159-170]		0	1189.62	930138	2	0.18	20.7599	73
[K].VLLANTDIADK.[-]		1	2	1	Q6AZB3	Q6AZB3 [301-311]		0	1172.65	11687014	2	0.33	32.3543	82
[K].VLLSAVTENTYLMK.[L]		1	4	1	A0A2R8QN47	A0A2R8QN47 [51-64]		0	1581.86	1.58287e+06	2	0.61	47.9278	89
[K].VLQEILETGDSEKPSGFR.[S]		1	2	1	B8A5V6	B8A5V6 [214-231]		0	2005.02	596538	3	-1.89	38.8095	35
[K].VLSAEFLEQHYDR.[F]		1	2	1	Q6IQL2	Q6IQL2 [197-209]		0	1606.79	169821	2	-1.63	38.9138	45
[K].VEESSWLIEDGK.[V]		1	2	1	Q6NV13	Q6NV13 [230-241]		0	1391.67	507796	2	0.42	38.6964	58
[R].VDEYDYSKPLQGQVK.[K]		1	3	1	Q6TNQ9	Q6TNQ9 [600-614]		0	1768.88	1.9902e+06	3	0.39	27.8145	49
[K].VCSAVLISESQK.[L]	1xCarbamidomethyl [C2]	1	3	1	A2RV29	A2RV29 [59-70]		0	1320.68	722760	2	0.19	27.673	38
[R].VAVEYLDPSLEVQK.[K]		1	3	1	Q5XJU0	Q5XJU0 [203-216]		0	1589.84	1.37571e+06	2	1.67	42.943	45
[K].TSFFQALGITTK.[I]		1	4	1	Q6P5K3	Q6P5K3 [135-146]		0	1313.71	51223508	2	0.12	50.525	78
[K].TSLNSEQGK.[K]		1	3	1	Q08CV2	Q08CV2 [228-236]		0	963.474	712257	2	-0.88	9.4003	57
[K].TSYAQHQQVR.[Q]		1	1	2	Q6PBY1	Q6PBY1 [153-162]		0	1217.6	2.65925e+07	2	0.05	9.3821	47
[R].TTGIVMDSGDGVTHTVPIYEGYALPHAILR.[L]	1xOxidation [M6]	1	6	1	Q7ZVF9	Q7ZVF9 [148-177]		0	3199.61	299674	4	0.55	47.413	16
[K].TTGSSSHFLPIVQEDKLR.[F]		3	9	1	Q4QRF0; F1R9Z1; F1QYE3	Q4QRF0 [314-331]; F1R9Z1 [315-332]; F1QYE3 [314-331]		1	2015.06	1.19588e+06	3	-0.6	35.3595	55
[R].TTLLDPSCGPK.[E]	1xCarbamidomethyl [C8]	1	2	1	F1R4N4	F1R4N4 [642-652]		0	1188.59	1037266	2	0.55	28.1993	34
[R].TTTSQAIFR.[L]		1	2	1	F1R246	F1R246 [219-227]		0	1024.54	356520	2	0.57	25.2317	65
[K].VLVAQHEAYK.[G]		1	1	1	Q7ZUS9	Q7ZUS9 [77-86]		0	1157.63	1.17556e+06	3	-0.75	15.4822	16
[K].TTTVKPALDPGTAQK.[W]		1	2	1	Q6AZB3	Q6AZB3 [181-195]		0	1527.84	12800082	3	0.29	17.8715	27
[K].TVDGQQTIIACIEGHK.[F]	1xCarbamidomethyl [C11]	1	4	1	Q6ZM50	Q6ZM50 [147-162]		0	1769.89	4.18577e+06	3	-0.25	39.9097	48
[K].TVTAMDVVYALK.[R]		1	4	1	Q0D294	Q0D294 [81-92]		0	1310.7	3.93105e+06	2	0.27	50.0003	82
[R].TYLAGAAADVVEFGVR.[T]		1	4	2	F1QV15	F1QV15 [673-688]		0	1638.85	3.06331e+06	2	-0.25	50.0018	91
[K].VAGHSLGYGFVNYLNPNDAER.[A]		1	3	1	Q7ZTS8	Q7ZTS8 [54-74]		0	2293.1	724609	3	0.2	45.8639	69
[R].VAPEEHPVLLTEAPLNPK.[A]		2	14	1	F1RCB6; Q7ZVF9	F1RCB6 [98-115]; Q7ZVF9 [96-113]		0	1954.06	17300864	3	-0.21	38.1308	45
[K].VAPSLNQALEK.[L]		1	1	1	Q4QRD9	Q4QRD9 [123-133]		0	1169.65	1.08404e+06	2	0.67	29.2993	40
[K].VAQAHEDIINSPGASGK.[M]		1	3	1	Q5CZU9	Q5CZU9 [307-323]		0	1693.85	807581	3	-0.3	18.6812	16
[K].TVAQSQQIQSSAQR.[E]		1	3	1	E9QDP2	E9QDP2 [114-127]		0	1531.78	1.53912e+06	2	0.14	13.3527	107
[K].VMGNAGHPSSLKPIMK.[L]		5	26	1	A0A2R8QNH7; F1R2S5; A0A2R8QN47; F1QV15; Q1LWN2	A0A2R8QNH7 [468-483]; F1R2S5 [488-503]; A0A2R8QN47 [476-491]; F1QV15 [488-503]; Q1LWN2 [483-498]		0	1666.88	5126883	4	-0.08	21.792	27
[K].VMGNAGHPSSLKPIMK.[L]	1xOxidation [M15]	5	26	1	A0A2R8QNH7; F1R2S5; A0A2R8QN47; F1QV15; Q1LWN2	A0A2R8QNH7 [468-483]; F1R2S5 [488-503]; A0A2R8QN47 [476-491]; F1QV15 [488-503]; Q1LWN2 [483-498]		0	1682.87	2.26418e+06	4	-0.4	16.5366	17
[R].VMKPGGTLVLEEPVTGSEDTGVR.[T]		1	2	1	Q6AZB3	Q6AZB3 [86-108]		0	2371.22	3.13897e+06	3	1.97	37.8889	63
[R].YGNNGGYNNDFGGGGGGGNR.[D]		1	3	1	F1QFV2	F1QFV2 [207-226]		0	1903.77	445699	2	1.32	21.0955	76
[K].YHTVNGHNCEVR.[K]	1xCarbamidomethyl [C9]	2	5	1	F1QFV2; E7FAQ8	F1QFV2 [167-178]; E7FAQ8 [168-179]		0	1485.67	1.7073e+06	3	-0.54	9.5632	35
[K].YILNAAYDTGFR.[F]		1	8	1	A0A2R8QN47	A0A2R8QN47 [1279-1290]		0	1403.7	994490	2	-0.98	43.4438	74
[RK].YNFIADVVEK.[IS]		1	4	1	B8A617	B8A617 [124-133]		0	1197.62	4546159	2	-0.08	45.8382	72
[K].YPIEHGIITNWDDMEK.[I-]	1xOxidation [M14]	1	19	1	F1RCB6	F1RCB6 [71-86]		0	1976.91	843804	3	0	37.0659	16
[R].YPSTALPSGPIQPSGGLGDENQEYVR.[T]		1	1	1	Q6PH06	Q6PH06 [105-130]		0	2732.32	989997	3	1.89	42.4932	32
[R].YSDSFIDEDPRR.[A]		1	3	1	A0A2R8Q4T9	A0A2R8Q4T9 [15-26]		1	1499.68	687603	3	-2.6	27.9289	44
[R].YEISPVCTDLQGQILK.[C]	1xCarbamidomethyl [C7]	1	4	1	A0A0R4IUL1	A0A0R4IUL1 [262-277]		0	1863.95	1.09004e+06	2	1.05	46.3944	39
[K].YSEVFEAINITNNEK.[V]		1	7	1	A0A2R8QH30	A0A2R8QH30 [50-64]		0	1770.85	483829	2	1	45.5876	42
[R].YSFIENHGCLVDAK.[A]	1xCarbamidomethyl [C9]	1	3	1	A7MBZ8	A7MBZ8 [301-314]		0	1652.77	1.47093e+06	2	0.23	34.1854	38
[R].YSNTAVEALVVEVNAIR.[A]		1	22	2	A0A2R8RTZ6	A0A2R8RTZ6 [220-236]		0	1847.99		2	-0.14	50.8706	44
[K].YSSEEIAMATVTALR.[R]		1	1	2	Q8JH70	Q8JH70 [244-258]		0	1641.82		3	0.73	49.9313	41
[K].YTTEGVDALVR.[V]		1	1	1	Q6DRF4	Q6DRF4 [217-227]		0	1223.63	1.97772e+06	2	0.29	34.6342	49
[R].YVMTTTTLER.[T]		2	2	1	Q9I9E9; Q7ZWD3	Q9I9E9 [235-244]; Q7ZWD3 [235-244]		0	1214.61	1.47542e+06	2	0.52	29.5878	64
[K].YVTSQLITGPSSK.[Q]		1	5	1	A0A2R8Q5M9	A0A2R8Q5M9 [89-101]		0	1380.74	424816	2	0.75	31.6297	55
[K].YVTSQLTAGPSSK.[QE]		1	5	1	A0A1L1QZN4	A0A1L1QZN4 [201-213]		0	1338.69	426836	2	1.11	23.3332	49
[R].YSFIENHGCFVDAK.[IAT]	1xCarbamidomethyl [C9]	3	12	2	Q4QRF0; F1R9Z1; F1QYE3	Q4QRF0 [300-313]; F1R9Z1 [301-314]; F1QYE3 [300-313]		0	1686.76	1.74702e+07	3	-0.78	35.7059	36
[R].TSESLNVVVR.[RQ]		1	60	1	B8A617	B8A617 [411-420]		0	1103.61	8466619	2	-4.09	28.95	65
[K].YEALLLGGLPQEGLAR.[A]		5	26	1	A0A2R8QNH7; F1R2S5; A0A2R8QN47; F1QV15; Q1LWN2	A0A2R8QNH7 [19-34]; F1R2S5 [39-54]; A0A2R8QN47 [27-42]; F1QV15 [39-54]; Q1LWN2 [34-49]		0	1699.94	6372014	2	-0.05	50.1957	81
[K].YDEAASYIQTK.[F]		1	2	1	Q7ZWI5	Q7ZWI5 [289-299]		0	1288.61	681447	2	0.43	25.9143	65
[K].VNTSEEIYNAVR.[T]		2	63	1	A7MC76; B8A617	A7MC76 [229-240]; B8A617 [399-410]		0	1394.69	4.72896e+06	2	-1.45	33.7402	54
[R].VPTPNVSVVDLTVR.[L]		1	1	2	Q5XJ10	Q5XJ10 [233-246]		0	1495.85	2.17577e+07	2	-0.93	45.4237	76
[R].VQLIASSIAENDNR.[K]		1	11	1	A0A2R8QNH7	A0A2R8QNH7 [1179-1192]		0	1529.79	1.43035e+06	2	-0.89	34.7781	77
[R].VQLIASSIAENDNRK.[I]		1	11	1	A0A2R8QNH7	A0A2R8QNH7 [1179-1193]		1	1657.89	1588229	3	1.06	29.5708	50
[K].VSLAVSDLQR.[S]		1	2	1	Q66I87	Q66I87 [141-150]		0	1087.61	6277381	2	2.51	33.3998	52
[K].VSPHPSTMEMVK.[E]		3	4	1	Q8JJ09; Q5XJ47; A0A0R4IAV0	Q8JJ09 [42-53]; Q5XJ47 [55-66]; A0A0R4IAV0 [42-53]		0	1342.65	17697756	3	-0.67	20.7879	27
[R].VSVHNLVSATAK.[S]		1	2	1	Q7SXD2	Q7SXD2 [355-366]		0	1225.69	686133	3	-2.59	24.7494	44
[K].YDNSLTVVSNASCTTNCLAPLAK.[V]	2xCarbamidomethyl [C13; C17]	1	3	1	Q5XJ10	Q5XJ10 [138-160]		0	2499.19	2884724	3	0.1	44.2765	46
[K].VTAGISFAIPSDR.[VI]		2	62	1	A7MC76; B8A617	A7MC76 [132-144]; B8A617 [302-314]		0	1333.71	3.25284e+06	2	0.05	43.5071	101
[K].VVTDTDETELAR.[Q]		1	1	1	Q7ZWD3	Q7ZWD3 [277-288]		0	1348.66	1.36308e+06	2	0.21	22.5915	48
[K].VWDAVTGDEVLTLAHK.[H]		1	1	1	Q7ZW92	Q7ZW92 [85-100]		0	1753.91	1.93268e+06	3	1.06	45.692	33
[K].VWEQVQPDLLTDDQCVATYK.[G]	1xCarbamidomethyl [C15]	1	2	1	B0V1K1	B0V1K1 [273-292]		0	2408.14		3	0.96	46.8444	28
[K].VYAVLADKEQR.[A]		1	6	2	E9QFX3	E9QFX3 [63-73]		1	1291.7	1.30594e+06	3	-0.5	21.5823	45
[R].VYGTGALALYEK.[A]		1	2	1	Q6P959	Q6P959 [63-74]		0	1284.68	471622	2	-0.21	39.0606	41
[K].WAVVTGATDGIGK.[SA]		1	3	1	B2GPH2	B2GPH2 [58-70]		0	1274.67	1.08145e+06	2	-0.61	37.2401	65
[R].WDLLVNGCPNQDDR.[Y]	1xCarbamidomethyl [C8]	1	21	1	A0A2R8RTZ6	A0A2R8RTZ6 [324-337]		0	1701.76	4962773	2	-0.86	43.2356	52
[K].VTEETVYTCTGHPLR.[S]	1xCarbamidomethyl [C9]	1	2	1	Q6DRK4	Q6DRK4 [224-238]		0	1762.84	1.53522e+06	3	-0.48	24.6167	41
[K].TRLEQEIATYR.[SN]		1	3	1	Q05AL9	Q05AL9 [387-397]		1	1379.73	2.42373e+06	2	-2.78	29.9023	57
[K].TQSGALEMAR.[R]		1	1	1	A0A140LG01	A0A140LG01 [363-372]		0	1063.52	997372	2	-0.92	20.5764	53
[K].TQNIYEMQEAGAQGVCR.[T]	1xCarbamidomethyl [C16]	2	10	2	F1R2S5; Q1LWN2	F1R2S5 [152-168]; Q1LWN2 [147-163]		0	1954.87	2.3431e+06	2	0.43	31.3084	74
[R].SNSASVNIECHYSR.[K]	1xCarbamidomethyl [C10]	2	2	2	A7MD63; Q5TYP2	A7MD63 [585-598]; Q5TYP2 [200-213]		0	1623.72	6131885	3	0.19	19.2582	31
[K].SPAADESADR.[I]		1	4	1	Q1LWN2	Q1LWN2 [694-703]		0	1018.44	49861708	2	-0.96	9.122	58
[K].SPAADESVDR.[I]		3	12	1	A0A2R8Q549; A0A2R8QN47; F1QV15	A0A2R8Q549 [694-703]; A0A2R8QN47 [687-696]; F1QV15 [699-708]		0	1046.47	23075724	2	0.01	10.5791	53
[K].SPDTNYLFMGDYVDR.[G]		2	5	1	Q7ZVE7; Q803G3	Q7ZVE7 [75-89]; Q803G3 [75-89]		0	1792.78	568469	2	0.36	49.0971	43
[R].SPNSNSMFMR.[R]		1	6	1	B8JLB0	B8JLB0 [298-307]		0	1170.5	1.45872e+06	2	-0.16	27.6307	41
[K].SPQSFSPVLLSNR.[H]		1	4	1	E9QII3	E9QII3 [47-59]		0	1431.76	419391	2	0.27	41.1397	30
[K].SQGDSESFLDSSK.[S]		1	2	1	A3QK39	A3QK39 [166-178]		0	1386.6	976545	2	0.82	25.948	82
[K].SNQGDEETTK.[I]		1	3	1	B8A5D4	B8A5D4 [250-259]		0	1108.48	1.6837e+06	2	0.31	8.5733	46
[R].SRPCDCSDLHR.[S]	2xCarbamidomethyl [C4; C6]	1	2	1	A0A2R8QAE1	A0A2R8QAE1 [21-31]		0	1402.6	595995	3	-2.31	9.7426	41
[K].SSENETTETKPAAPEDSNAK.[S]		1	1	3	A0A0R4IAV0	A0A0R4IAV0 [17-36]		0	2105.95	25620306	3	2.24	10.2641	78
[K].SSLDKNDVKPK.[Y]		1	2	1	Q7T3F7	Q7T3F7 [79-89]		1	1230.67	2.02313e+06	3	-0.51	9.414	62
[R].SSIFDAGAGIALNDHFVK.[L]		1	1	1	Q5XJ10	Q5XJ10 [290-307]		0	1861.94	3.41302e+06	3	0.14	48.4676	37
[R].SSPHPGQSIHGSR.[N]		1	1	2	Q6PH06	Q6PH06 [185-197]		0	1346.66	5.46446e+06	3	0.02	9.0096	29
[R].SSSSLSIVSSR.[C]		1	4	1	A0A2R8QKW9	A0A2R8QKW9 [100-110]		0	1109.58	2.66059e+06	2	-0.49	25.7007	63
[K].STFSAHLSHALASDSSK.[E]		1	2	1	Q6P298	Q6P298 [73-89]		0	1745.85	1.12215e+06	3	-0.97	26.276	54
[K].STGHSGGGCISEGQSYDTDTGR.[V]	1xCarbamidomethyl [C9]	1	3	1	Q5XJR8	Q5XJR8 [16-37]		0	2228.91	2.32303e+06	3	1.03	15.8198	74
[K].SSAADESVDR.[I]		1	9	1	A0A2R8QNH7	A0A2R8QNH7 [679-688]		0	1036.45	5025192	2	-0.13	10.0242	45
[K].SVDVPIDVANLR.[M]		1	2	1	Q6NY70	Q6NY70 [147-158]		0	1297.71	3943035	2	-0.14	44.9869	48
[R].SNDPVAVAFSDMLR.[E]		1	3	1	F1QJZ6	F1QJZ6 [232-245]		0	1521.74		2	0.09	50.7898	22
[R].SIQFVDWCPTGFK.[V]	1xCarbamidomethyl [C8]	2	13	1	Q6NWJ5; Q6TGS5	Q6NWJ5 [340-352]; Q6TGS5 [339-351]		0	1584.75		2	-0.7	50.1057	66
[K].RVDTTDASK.[D]		2	5	1	Q98UI8; F1QDH1	Q98UI8 [10-18]; F1QDH1 [10-18]		1	992.501		2	0.31	8.6494	49
[K].SACGNCYLGDAFR.[C]	2xCarbamidomethyl [C3; C6]	1	2	1	Q6AZB3	Q6AZB3 [271-283]		0	1490.62	1.31412e+06	2	-0.05	36.6887	44
[R].SAVGSAQLLMSQK.[F]		1	9	1	F8W2A1	F8W2A1 [129-141]		0	1319.7		2	-0.82	34.4127	45
[K].SCCSCCPSGCSK.[C]	5xCarbamidomethyl [C2; C3; C5; C6; C10]	1	3	1	Q7ZSY6	Q7ZSY6 [31-42]		0	1449.47		2	-0.14	9.0639	59
[R].SDATADDLIDVVEGNR.[V]		1	2	2	Q7T340	Q7T340 [222-237]		0	1689.79	879465	2	0.1	49.1821	56
[K].SDGVYIINLK.[K]		1	2	1	Q803F6	Q803F6 [43-52]		0	1121.62	5.02793e+06	2	0.6	42.9543	45
[R].SDYIPTQQDVLR.[T]		1	2	1	Q7ZWI5	Q7ZWI5 [158-169]		0	1434.72	790434	2	-0.17	35.7045	67
[K].SMLEHCVNANIDEAYK.[I]	1xCarbamidomethyl [C6]	1	2	1	F1R0T0	F1R0T0 [295-310]		0	1893.85	323825	3	-0.06	32.2949	21
[K].SESVDVTPNTLIATFPR.[A]		1	2	1	A0A2R8Q7Y8	A0A2R8Q7Y8 [124-140]		0	1846.95	593244	2	0.59	49.8512	36
[R].SFSIQTLTAPGR.[K]		1	3	1	F1QN45	F1QN45 [964-975]		0	1277.68	467987	2	1.94	42.6736	53
[K].SGAEETIQK.[A]		1	4	1	A0A0R4IUL1	A0A0R4IUL1 [181-189]		0	962.479	8494878	2	0.14	10.5555	45
[R].SGQGAFGNMCR.[G]	1xCarbamidomethyl [C10]	1	1	1	Q7ZW95	Q7ZW95 [87-97]		0	1184.49	3350354	2	-0.07	22.4104	40
[K].SKDLSHCQER.[-I]	1xCarbamidomethyl [C7]	5	24	1	A0A2R8QNH7; F1R2S5; A0A2R8QN47; F1QV15; Q1LWN2	A0A2R8QNH7 [167-176]; F1R2S5 [187-196]; A0A2R8QN47 [175-184]; F1QV15 [187-196]; Q1LWN2 [182-191]		1	1259.58	5.17154e+06	3	-2.01	8.6805	28
[R].SLADSSFGTFFSETGAGK.[Y]		1	4	1	Q6TGS5	Q6TGS5 [42-59]		0	1808.83	2116534	2	1.85	50.0463	92
[R].SIATTVGIECHYSR.[K]	1xCarbamidomethyl [C10]	1	3	2	Q6PQ35	Q6PQ35 [43-56]		0	1593.77	4292071	3	0.61	28.9897	64
[R].SLFSSIGEVESAK.[L]		2	12	1	Q7ZTS8; A0A2R8Q8X4	Q7ZTS8 [36-48]; A0A2R8Q8X4 [73-85]		0	1353.69	8079828	2	0.53	45.6272	100
[K].SFATAIDATR.[H]		1	5	1	E9QD60	E9QD60 [240-249]		0	1052.54	444671	2	-1.22	31.0718	58
[K].GILAADESTGSVAK.[R]		1	3	1	Q8JH72	Q8JH72 [29-42]		0	1318.68	3.10402e+06	2	0.26	26.0376	80
[K].SVNFTQDSNYLLTGGNDK.[V]		1	1	1	Q7ZW92	Q7ZW92 [105-122]		0	1972.92	431065	2	2.63	43.3163	51
[R].SVQTTLQTDEIK.[N]		1	2	1	Q58EG2	Q58EG2 [61-72]		0	1362.71	836222	2	-0.35	28.26	50
[K].THDLNTDQDTIVGTHDAPIR.[C]		1	3	1	Q5XJU0	Q5XJU0 [81-100]		0	2219.07		4	5.52	26.8224	21
[K].THLGLPVFNSVK.[E]		1	3	1	B8JI00	B8JI00 [72-83]		0	1311.74	1.65798e+06	3	0.19	41.7775	27
[R].TLCYSCPYIQVK.[G]	2xCarbamidomethyl [C3; C6]	1	9	1	A0A2R8QNH7	A0A2R8QNH7 [954-965]		0	1531.73	345177	2	1.02	38.1591	51
[K].TLECADIMTGGSR.[R]	1xCarbamidomethyl [C4]	1	4	1	A0A0R4IJQ7	A0A0R4IJQ7 [49-61]		0	1410.64	1.58912e+06	2	-0.08	31.0239	66
[K].TLECADIMTGGSR.[R]	1xCarbamidomethyl [C4]; 1xOxidation [M8]	1	4	1	A0A0R4IJQ7	A0A0R4IJQ7 [49-61]		0	1426.63	310741	2	-0.03	22.1873	43
[K].TIGGGDDSFNTFFSETGAGK.[H]		1	14	1	Q6NWJ5	Q6NWJ5 [41-60]		0	2007.89	1.41343e+06	2	0.83	48.8253	30
[K].TLLCSNIASQYLQCVNHAK.[Q]	2xCarbamidomethyl [C4; C14]	1	3	1	A0A0R4IUL1	A0A0R4IUL1 [286-304]		0	2220.09		3	0.45	46.1883	36
[R].TGTGVISVFGTQAR.[Y]		1	3	1	Q7ZUI7	Q7ZUI7 [57-70]		0	1393.74	653523	2	-0.49	40.9714	55
[R].TLYDFTGSDAEDLPFK.[K]		1	1	1	Q6PH06	Q6PH06 [131-146]		0	1818.84	2.12954e+06	2	0.44	49.9272	88
[K].TNLIVNYLPQNMSQDELR.[S]		1	4	2	Q7ZTS8	Q7ZTS8 [18-35]		0	2148.08	1.5094e+06	2	0.05	49.8385	78
[R].TNSAVVGVQCHYPR.[L]	1xCarbamidomethyl [C10]	1	6	2	A7MBZ8	A7MBZ8 [201-214]		0	1587.77	12278919	3	0.3	21.7507	39
[K].TPISLLQEYGTR.[I]		1	2	1	Q7SXR1	Q7SXR1 [30-41]		0	1377.74		2	0.25	45.7588	53
[K].TPNQAQSDPK.[A]		1	1	1	B3DHD5	B3DHD5 [58-67]		0	1085.52		2	0.75	8.8517	54
[R].TQDADVEDHQNVTAR.[V]		1	3	1	Q6P0E5	Q6P0E5 [27-41]		0	1698.77	1.76683e+06	3	1.37	13.0767	43
[K].TQEELNQWLEK.[E]		1	4	1	A0A0R4IUL1	A0A0R4IUL1 [141-151]		0	1417.7	1752730	2	0.48	40.66	56
[K].TQNIYELQEAGAQGVCR.[T]	1xCarbamidomethyl [C16]	3	19	1	A0A2R8QNH7; A0A2R8QN47; F1QV15	A0A2R8QNH7 [132-148]; A0A2R8QN47 [140-156]; F1QV15 [152-168]		0	1936.92	1.93865e+06	2	-1.33	34.4283	83
[R].TNIIPIIEDAR.[H]		1	1	1	Q7ZTZ4	Q7ZTZ4 [204-214]		0	1254.71	3620489	2	0.41	46.7196	53
[R].SVQGCQAIVDTGTSLIGGPAR.[D]	1xCarbamidomethyl [C5]	1	5	1	Q9DDE2	Q9DDE2 [282-302]		0	2087.05	486718	3	2.71	44.3901	39
[K].TGTCNCGATCK.[C]	3xCarbamidomethyl [C4; C6; C10]	1	1	1	Q7ZSY6	Q7ZSY6 [9-19]		0	1229.47	11242834	2	-0.6	8.7713	80
[K].TGPSAAEVEAIK.[N]		1	1	1	F1R300	F1R300 [193-204]		0	1172.62	2.51943e+06	2	1.58	27.0052	79
[K].SVQTTLQTDEVK.[N]		1	2	1	A3QK16	A3QK16 [60-71]		0	1348.7	466205	2	1.29	24.3703	67
[R].SVSEQHQSETEELQR.[L]		1	2	1	A0A2R8QE83	A0A2R8QE83 [115-129]		0	1786.82	1.57509e+06	3	0.83	13.64	22
[K].SYELPDGQVITIGNER.[F]		2	22	1	F1RCB6; Q7ZVF9	F1RCB6 [241-256]; Q7ZVF9 [239-254]		0	1790.89	917693	3	0.32	46.3538	42
[K].TALALEVGDIVK.[V]		1	1	1	Q6PH06	Q6PH06 [256-267]		0	1228.71	3.41892e+06	2	1.03	47.5924	63
[R].TALASYVGFLK.[T]		1	2	1	A0A0R4IE20	A0A0R4IE20 [146-156]		0	1169.66	1.10352e+06	2	1.3	49.4682	73
[R].TAVMEAMTAFR.[R]		1	2	1	A0A0R4IPV1	A0A0R4IPV1 [300-310]		0	1227.59	365831	2	-2.73	45.2849	38
[R].TDDTTCLR.[R]	1xCarbamidomethyl [C6]	1	2	1	A7MBZ3	A7MBZ3 [149-156]		0	981.431	361743	2	-1.3	13.4902	35
[K].TGSGGVASASESNR.[D]		1	1	1	Q7ZVD4	Q7ZVD4 [11-24]		0	1279.59	536127	2	0.31	9.7116	61
[R].TDGAVVGVQCHYPR.[L]	1xCarbamidomethyl [C10]	3	8	2	Q4QRF0; F1R9Z1; F1QYE3	Q4QRF0 [200-213]; F1R9Z1 [201-214]; F1QYE3 [200-213]		0	1558.74	2.43486e+07	2	0.55	22.2142	55
[R].TECLGSYMK.[L]	1xCarbamidomethyl [C3]	1	2	1	Q5TYX2	Q5TYX2 [46-54]		0	1088.48	1.33091e+06	2	-1.07	27.7246	53
[K].TEISADLNDLHEQQMR.[S]		1	2	1	A0A2R8QE83	A0A2R8QE83 [99-114]		0	1899.89	344857	3	-1.22	34.1755	21
[K].TFSSLHVER.[W]		1	4	1	F1R0Z7	F1R0Z7 [255-263]		0	1075.55	1.06481e+06	3	0.59	22.1535	55
[K].TFTPGAGLQTEK.[K]		1	1	1	F1R300	F1R300 [180-191]		0	1249.64	1.09879e+06	2	0.95	27.2327	51
[R].TGFSGNTLSR.[V]		1	2	1	Q6AZB3	Q6AZB3 [145-154]		0	1039.52	10159717	2	0.19	21.5527	64
[R].TGGIHEALLK.[S]		3	19	2	A0A2R8QNH7; A0A2R8QN47; Q1LWN2	A0A2R8QNH7 [669-678]; A0A2R8QN47 [677-686]; Q1LWN2 [684-693]		0	1038.59	63872146	2	-0.17	22.7039	47
[R].TGGINEALLK.[S]		2	7	2	F1R2S5; F1QV15	F1R2S5 [689-698]; F1QV15 [689-698]		0	1015.58	2.93822e+07	2	0.78	31.871	57
[K].TDQNVEQLIITSVK.[E]		1	2	1	B0S5J9	B0S5J9 [46-59]		0	1587.86	683096	2	-0.16	49.2329	47
[K].GILAADESTGSMAK.[R]		1	1	1	Q8JH70	Q8JH70 [29-42]		0	1350.66	1.26082e+06	2	-0.49	27.7121	62
[R].LNPIGVENTEENR.[R]		1	1	1	Q8JH70	Q8JH70 [44-56]		0	1484.73	1.43224e+06	2	1.46	27.4275	60
[K].GLDNTEFQGK.[R]		1	2	1	Q6NXC1	Q6NXC1 [129-138]		0	1108.53	2261014	2	0.09	22.0293	58
[K].EASWTLSNITAGR.[D]		1	2	1	Q6DI01	Q6DI01 [351-363]		0	1405.71	785612	2	-2.21	43.3135	44
[K].EASDPQPYEGESALR.[S]		1	4	1	Q6ZM50	Q6ZM50 [104-118]		0	1648.74	3922174	2	-0.22	25.7247	74
[K].EAFATIFDQNR.[K]		1	3	1	Q58EJ9	Q58EJ9 [5-15]		0	1311.63	339684	2	2.57	45.1411	44
[R].EACAVLHTITK.[T]	1xCarbamidomethyl [C3]	1	6	1	A2RUY2	A2RUY2 [484-494]		0	1242.65	950198	3	-1.02	24.9127	15
[R].DVSLVAPYTGCNVR.[Q]	1xCarbamidomethyl [C11]	1	13	1	A0A2R8RYP3	A0A2R8RYP3 [138-151]		0	1550.76	1.395e+06	3	0.63	38.9677	57
[K].DVNSAIATIK.[T]		1	5	1	Q6NWJ5	Q6NWJ5 [327-336]		0	1031.57		2	-0.1	32.2807	43
[R].DVGWAPSIGLPTSTIASCSQDGR.[V]	1xCarbamidomethyl [C18]	1	2	1	A0A2R8RKG2	A0A2R8RKG2 [232-254]		0	2375.13	612375	3	0.96	49.9023	33
[K].DVASHKPAEFGPIIDR.[A]		1	3	1	A0A2R8QSA7	A0A2R8QSA7 [264-279]		0	1751.91	432108	3	-0.63	31.2371	37
[K].DSYVGDEAQSKR.[G]		2	28	1	F1RCB6; Q7ZVF9	F1RCB6 [53-64]; Q7ZVF9 [51-62]		1	1354.62	352009	3	0.23	12.4639	37
[K].DSYVGDEAQSK.[R]		2	28	1	F1RCB6; Q7ZVF9	F1RCB6 [53-63]; Q7ZVF9 [51-61]		0	1198.52	12922336	2	4.5	14.3718	36
[R].DSQFEVLFQCR.[Y]	1xCarbamidomethyl [C10]	1	23	2	A0A2R8RTZ6	A0A2R8RTZ6 [209-219]		0	1428.66	21418700	2	0.61	48.7641	46
[K].DQSSIALSHGELEK.[Q]		1	6	1	F8W3L6	F8W3L6 [204-217]		0	1513.75	882271	3	-0.49	24.9932	20
[R].DQETQELASK.[R]		1	3	1	B0JZP4	B0JZP4 [30-39]		0	1148.54	1.45733e+06	2	0.14	14.472	62
[R].EDAGKPEMLAK.[V]		1	2	1	Q7ZU48	Q7ZU48 [85-95]		0	1188.59	1.55733e+06	3	-0.26	16.0956	33
[R].DPSFPDVSHGVLIHR.[V]		2	69	2	A7MC76; B8A617	A7MC76 [189-203]; B8A617 [359-373]		0	1675.86	884257	4	-0.19	37.7822	23
[R].DNIQGITKPAIR.[R]		1	6	1	Q0D294	Q0D294 [25-36]		0	1325.75	1.55381e+06	3	0.16	25.4476	58
[K].DMVHDDAPLK.[F]		2	15	1	A0A2R8QNH7; A0A2R8QN47	A0A2R8QNH7 [308-317]; A0A2R8QN47 [316-325]		0	1140.54	2.73047e+06	3	-0.41	22.0676	33
[K].DMVHDDAPFK.[F]		3	12	1	F1R2S5; F1QV15; Q1LWN2	F1R2S5 [328-337]; F1QV15 [328-337]; Q1LWN2 [323-332]		0	1174.52	5.08461e+06	2	-0.34	27.244	57
[K].DLYANTVLSGGTTMYPGIADR.[M]		1	6	1	Q7ZVF9	Q7ZVF9 [292-312]		0	2215.07	1.10873e+06	2	-0.04	49.5907	71
[K].DLVILLFETALLSSGFTLDDPQTHSNR.[I]		1	1	1	Q5RG12	Q5RG12 [663-689]		0	3002.55	2.60212e+06	3	-0.84	52.7386	14
[K].DLVILLFETALLSSGFSLDDPQTHSNR.[I]		1	1	1	O57521	O57521 [652-678]		0	2988.53	2.30314e+06	3	-0.17	53.4014	7
[R].DLKPSNILYVDESGNPESIR.[I]		2	16	2	A2RUY2; B0R0M9	A2RUY2 [508-527]; B0R0M9 [531-550]		0	2246.13	1.42376e+06	3	-2.15	43.0543	43
[K].DLCTPALVVDLDK.[V]	1xCarbamidomethyl [C3]	1	3	1	A0A0R4IJQ7	A0A0R4IJQ7 [9-21]		0	1458.75	2.74112e+06	2	-0.3	49.497	72
[R].DGYYIQAQCAIIMFDVTSR.[V]	1xCarbamidomethyl [C9]	1	1	1	P79735	P79735 [76-94]		0	2251.05		3	-1.51	51.0773	24
[K].DGVILCELINK.[L]	1xCarbamidomethyl [C6]	1	4	1	Q32PU2	Q32PU2 [54-64]		0	1273.68	1.60068e+06	2	-0.67	49.4998	45
[K].DGVFLYFEDNAGVIVNNK.[G]		1	1	1	Q6PC14	Q6PC14 [92-109]		0	2013.99		2	0.36	50.6806	33
[R].DGSLIVSSSYDGLCR.[I]	1xCarbamidomethyl [C14]	1	1	1	Q7ZTX2	Q7ZTX2 [182-196]		0	1628.76		2	-0.37	40.7881	40
[K].DGQDHVVPGLYACGEAGCASVHGANR.[L]	2xCarbamidomethyl [C13; C18]	1	3	1	Q6TNQ9	Q6TNQ9 [425-450]		0	2697.19	761047	4	-1.5	30.0028	43
[R].DPQLVPILVDTAR.[R]		1	3	1	A0A0R4IYR2	A0A0R4IYR2 [180-192]		0	1436.81		2	-1.56	50.1071	35
[R].DGGAGDSLSSHNNQK.[F]		1	2	3	A0A2R8QAE1	A0A2R8QAE1 [153-167]		0	1486.65	5.62146e+06	3	1.16	9.3961	48
[R].EDGSLDNAASCLR.[L]	1xCarbamidomethyl [C11]	1	2	1	A0A0R4IPV1	A0A0R4IPV1 [139-151]		0	1407.62	1.0135e+06	2	-1.66	27.8993	56
[R].EDQSILCTGESGAGK.[T]	1xCarbamidomethyl [C7]	1	18	1	F8W3L6	F8W3L6 [167-181]		0	1551.7	307768	2	-2.23	25.2444	31
[R].EVLQYNAPGGK.[R]		1	5	1	Q5XJ03	Q5XJ03 [53-63]		0	1175.61	1.97085e+06	2	0.94	23.541	41
[K].EVDEQMLNVQNK.[N]		1	12	1	Q6TGT0	Q6TGT0 [325-336]		0	1446.69	1.86835e+06	2	0.72	28.5813	50
[K].EVDEKPAPTPWGSK.[M]		1	1	1	Q7ZUQ0	Q7ZUQ0 [175-188]		0	1540.76	1.71122e+06	3	-5.35	23.7981	14
[R].EVAMLGYGSLIAR.[H]		1	5	1	A0A2R8QN47	A0A2R8QN47 [426-438]		0	1379.74	2.40638e+06	2	-0.88	48.6505	40
[K].EVAITEPLVDVVDPK.[Q]		1	3	1	Q803D9	Q803D9 [236-250]		0	1623.88	1.2224e+06	2	-0.99	49.6233	59
[K].ETTDDAKPK.[T]		3	4	2	Q8JJ09; Q5XJ47; A0A0R4IAV0	Q8JJ09 [171-179]; Q5XJ47 [184-192]; A0A0R4IAV0 [171-179]		0	1004.49	53276946	3	0.09	8.5331	34
[R].ETSMVHELNR.[Y]		1	3	1	Q90ZM2	Q90ZM2 [406-415]		0	1215.58	1.6694e+06	3	-0.35	18.9005	26
[K].ETPLTDPVPPQAVIVYCR.[A]	1xCarbamidomethyl [C17]	1	5	1	B8JLB0	B8JLB0 [82-99]		0	2055.06	1.10006e+06	3	1.64	46.8679	20
[K].EREDIVPFTGEK.[K]		1	2	1	F1QJZ6	F1QJZ6 [82-93]		1	1419.71	3.72758e+06	3	0.32	30.7322	25
[R].EQTEGEYSSLEHESVAGVVECLK.[I]	1xCarbamidomethyl [C21]	1	4	1	A0A2R8PY75	A0A2R8PY75 [166-188]		0	2580.18	783252	3	-2.33	45.3535	39
[R].EQAEAEVASLNR.[R]		1	2	2	Q803M1	Q803M1 [43-54]		0	1316.64	1.66796e+07	2	0.65	24.4188	56
[R].EPVYVDVHILER.[T]		1	21	3	A0A2R8RTZ6	A0A2R8RTZ6 [287-298]		0	1468.78	1.65985e+07	3	-0.67	42.3152	42
[K].EIYTHFTCATDTK.[N]	1xCarbamidomethyl [C8]	1	4	1	Q7ZWI5	Q7ZWI5 [311-323]		0	1586.72	714439	3	-0.07	26.2901	15
[R].EDIVPFTGEK.[K]		1	2	1	F1QJZ6	F1QJZ6 [84-93]		0	1134.57	2.6909e+06	2	0.06	36.238	35
[K].EISGQDYVQEVNK.[A]		1	2	1	Q6P268	Q6P268 [94-106]		0	1508.72		2	-0.66	27.8399	23
[K].ELLEGGELVSVLK.[G]		1	2	1	A0A0R4IHU9	A0A0R4IHU9 [311-323]		0	1385.79	1.61357e+06	2	0.35	49.8994	67
[K].EIIDLVLDR.[TIV]		1	14	2	Q6NWJ5	Q6NWJ5 [113-121]		0	1085.62	5075566	2	0.4	49.9285	72
[K].ELELTVALPSK.[R]		1	7	1	A0A2R8Q549	A0A2R8Q549 [1265-1275]		0	1199.69	1.10254e+06	2	-0.73	44.6873	69
[K].EIELTAALPSQR.[S]		2	14	1	F1QV15; Q1LWN2	F1QV15 [1308-1319]; Q1LWN2 [1300-1311]		0	1327.72	3.15958e+06	2	1.47	39.8998	73
[K].EIELTAALPSQK.[S]		3	25	1	A0A2R8QNH7; F1R2S5; A0A2R8QN47	A0A2R8QNH7 [1280-1291]; F1R2S5 [1303-1314]; A0A2R8QN47 [1300-1311]		0	1299.72	6537723	2	-0.62	38.9988	67
[R].ELAGHTGYLSCCR.[F]	2xCarbamidomethyl [C11; C12]	1	4	1	Q803H5	Q803H5 [138-150]		0	1523.67	2.05594e+06	3	0.23	21.5668	26
[K].ELAEQLGLSTGEK.[E]		1	1	1	Q6DRC4	Q6DRC4 [155-167]		0	1374.71	707866	2	1.96	35.2972	41
[K].EHYPSGVCTVYGK.[T]	1xCarbamidomethyl [C8]	2	6	2	Q6ZM50; Q6NWK1	Q6ZM50 [134-146]; Q6NWK1 [134-146]		0	1496.68	6.20226e+06	3	0.12	22.6928	29
[R].EEPAQLDVNFQLR.[Q]		1	1	1	Q5TYP2	Q5TYP2 [93-105]		0	1558.79	752799	2	0.2	44.9427	63
[K].EDTDEEHLR.[E]		1	2	2	E7FAQ8	E7FAQ8 [115-123]		0	1143.49	7860946	2	-0.87	10.5583	82
[R].EDSSKPGAHSTVK.[K]		1	2	2	E7FAQ8	E7FAQ8 [94-106]		0	1342.66	1.22649e+07	3	-1.3	8.5774	24
[R].EDSSKPFAHTTVK.[K]		1	2	1	F1QFV2	F1QFV2 [93-105]		0	1446.72	12154280	4	-0.27	12.8437	29
[K].EDSPQDLAK.[R]		1	3	1	A8E5K1	A8E5K1 [223-231]		0	1002.47	634005	2	0.03	16.3466	49
[K].EINQSIIATEFGSNRDPENVEK.[I]		1	2	1	B0S5J9	B0S5J9 [153-174]		1	2490.21	634188	3	2.22	39.7788	19
[K].EVMVVNIGDK.[L]		1	2	1	Q6P959	Q6P959 [122-131]		0	1103.58	493051	2	0.39	34.0003	25
[R].DAVTYTEHAK.[R]		1	7	1	Q0D294	Q0D294 [69-78]		0	1134.54	1.69552e+06	3	-0.78	13.1326	18
[K].DAPVDECVLAAMR.[W]	1xCarbamidomethyl [C7]	1	4	2	E9QII3	E9QII3 [64-76]		0	1446.67	360371	2	0.08	45.0736	72
[R].ALTQLQETLDQK.[L]		1	5	1	A0A1D5NSV6	A0A1D5NSV6 [235-246]		0	1387.74	202913	2	3.69	36.3822	56
[R].AISTLNGLR.[L]		1	4	1	Q7ZTS8	Q7ZTS8 [75-83]		0	944.552	2.83318e+06	2	0	29.3927	45
[R].AISHSNVVINLVGR.[E]		1	7	2	A7MCD7	A7MCD7 [121-134]		0	1478.84	1.70594e+06	3	0.06	36.2705	41
[K].ALPTDRPLASAYVK.[V]		1	9	1	A0A2R8QNH7	A0A2R8QNH7 [704-717]		0	1501.84	3.09199e+06	3	-0.16	30.7222	9
[K].ALPTDKPLASAYVK.[V]		2	9	1	A0A2R8QN47; F1QV15	A0A2R8QN47 [712-725]; F1QV15 [724-737]		0	1473.83	3.21211e+06	2	-0.86	30.069	73
[K].ALPTDKPLASAYLK.[V]		1	4	2	Q1LWN2	Q1LWN2 [719-732]		0	1487.85	36665623	2	-0.22	34.3509	55
[K].AIPAAYSVSAK.[N]		1	6	1	B8JLB0	B8JLB0 [339-349]		0	1077.59	12450025	2	0.71	25.2799	26
[R].ALNNSQACVGK.[Y]	1xCarbamidomethyl [C8]	1	2	1	Q8JH72	Q8JH72 [332-342]		0	1161.57	2.18475e+06	2	2.38	11.931	63
[K].ALLSQQTNAGELNCK.[N]	1xCarbamidomethyl [C14]	1	2	1	B7ZD39	B7ZD39 [230-244]		0	1646.82	3.14681e+06	2	1	27.5967	74
[R].ALEELNEALGEK.[A]		1	2	1	A0A2R8Q4T9	A0A2R8Q4T9 [27-38]		0	1315.67	1.13037e+06	2	0.57	38.6779	64
[R].AHQVVEDGYEFFAK.[R]		1	9	1	A0A0R4IW89	A0A0R4IW89 [243-256]		0	1639.78		2	-0.02	38.8728	37
[R].AGVQTEAGVSDVHWISDR.[A]		1	2	1	Q7SZR9	Q7SZR9 [65-82]		0	1926.93	325087	3	1.95	36.385	24
[R].AGVLAGHDNR.[V]		1	3	2	Q803H5	Q803H5 [305-314]		0	1009.52	6.27281e+06	3	-1.81	10.4185	49
[R].AIVAIENPADVCVISSR.[N]	1xCarbamidomethyl [C12]	1	2	1	Q803F6	Q803F6 [64-80]		0	1813.95	4534612	2	-2.01	45.0025	50
[K].AGFAGDDAPR.[A]		2	29	1	F1RCB6; Q7ZVF9	F1RCB6 [21-30]; Q7ZVF9 [19-28]		0	976.448	21374118	2	0.32	17.6393	44
[K].AFESSTYTHDGR.[V]		1	5	1	Q9DDE2	Q9DDE2 [130-141]		0	1370.6	1.1827e+06	3	-0.33	16.0674	57
[K].AEVAQMAAYYEHR.[L]		1	3	1	E9QDP2	E9QDP2 [292-304]		0	1538.71	362360	3	0.53	32.5592	34
[K].AEDGESGAAAXEK.[A]		1	1	1	Q8JJ09	Q8JJ09 [237-249]		0	1235.54	87083936	2	0.3	9.1475	82
[R].AEDEQFSDEK.[T]		1	2	1	Q6IQL2	Q6IQL2 [314-323]		0	1197.49	1315363	2	-0.17	14.3123	47
[K].AEAGVLGEYPAAR.[L]		3	19	1	F1R2S5; A0A2R8QN47; F1QV15	F1R2S5 [1248-1260]; A0A2R8QN47 [1245-1257]; F1QV15 [1253-1265]		0	1303.66	11505003	2	0.48	31.6878	63
[K].AEAGVLGEFPAAR.[L]		2	18	1	A0A2R8QNH7; Q1LWN2	A0A2R8QNH7 [1225-1237]; Q1LWN2 [1245-1257]		0	1287.67	6931878	2	0.05	40.5128	65
[K].ADYIPTQQDVLR.[T]		1	1	1	Q6TNT8	Q6TNT8 [166-177]		0	1418.73	1.33016e+06	2	0.29	36.5174	35
[R].ADAEYYTAAK.[F]		1	1	1	Q58EG2	Q58EG2 [258-267]		0	1102.51	463365	2	-1.4	18.0784	29
[K].ACQSIYPLHDVYVR.[K]	1xCarbamidomethyl [C2]	1	1	1	Q6PBY1	Q6PBY1 [200-213]		0	1720.85	8.04361e+06	3	-0.98	37.172	22
[R].AAVPSGASTGVHEALELR.[D]		1	4	1	Q6TH14	Q6TH14 [33-50]		0	1764.92	991178	3	0.12	34.1968	47
[R].AAVPSGASTGIYEALELR.[D]		1	7	2	Q6GQM9	Q6GQM9 [33-50]		0	1804.94	204661	2	0.04	49.5524	84
[K].AAEAEQIIEYLK.[Q]		1	2	1	B0V1K1	B0V1K1 [24-35]		0	1377.73	2.40874e+06	2	0.6	48.8537	33
[K].AAAQALSSIGSK.[A]		1	3	1	Q1JPU8	Q1JPU8 [170-181]		0	1103.61	444956	2	-1.1	23.6779	51
[R].AFVHWYVGEGMEEGEFSEAR.[E]		2	26	1	Q6NWJ5; Q6TGS5	Q6NWJ5 [403-422]; Q6TGS5 [402-421]		0	2330.02	821464	3	-1.3	46.8237	73
[K].DAVLELNASNDR.[G]		1	2	1	F1R0T0	F1R0T0 [130-141]		0	1316.64	981646	2	-1.2	31.6949	51
[K].ALYDTLEMPMR.[Y]		1	6	1	Q5XJ03	Q5XJ03 [309-319]		0	1339.64	299499	2	1.19	46.1898	53
[K].ANDPTLTEVNLNNIK.[N]		1	3	1	F1QJZ6	F1QJZ6 [188-202]		0	1655.86	4.03695e+06	2	-1.46	40.4718	36
[K].DAPAQTVEVLK.[H]		1	4	1	F1R2S5	F1R2S5 [310-320]		0	1170.64	11466279	2	-2.78	30.0183	39
[K].DANLYISGLPK.[T]		2	8	1	Q7ZTS8; A0A2R8Q8X4	Q7ZTS8 [103-113]; A0A2R8Q8X4 [140-150]		0	1190.64	5.29005e+06	2	0.48	41.8358	30
[K].DALEEYYGR.[E]		1	3	1	Q5U3P6	Q5U3P6 [43-51]		0	1115.5	266785	2	-0.95	31.8321	25
[R].DACDDALSAYVK.[E]	1xCarbamidomethyl [C3]	1	4	1	Q6ZM50	Q6ZM50 [122-133]		0	1327.58	3.1187e+06	2	0.8	37.518	82
[R].CYSVSMLAGPNDR.[S]	1xCarbamidomethyl [C1]	1	4	1	Q6DRD5	Q6DRD5 [25-37]		0	1469.65	293314	2	-0.32	35.9425	39
[K].CTYTQVQTR.[S]	1xCarbamidomethyl [C1]	1	2	1	A0A2R8Q7Y8	A0A2R8Q7Y8 [279-287]		0	1156.54	168758	2	0.54	14.7116	36
[R].CTEDMTADELR.[Q]	1xCarbamidomethyl [C1]	2	7	1	Q802C7; Q803N5	Q802C7 [204-214]; Q803N5 [204-214]		0	1340.55	1.05938e+06	2	-0.27	24.7621	49
[K].CILNAAYDTGFR.[F]	1xCarbamidomethyl [C1]	1	6	1	F1QV15	F1QV15 [1287-1298]		0	1400.66	376482	2	-0.22	42.0771	45
[K].CFIVGADNVGSK.[Q]	1xCarbamidomethyl [C1]	1	4	1	Q6P5K3	Q6P5K3 [27-38]		0	1266.61	19419626	2	1.42	31.9128	58
[R].AYLAGAAADVVEFGVR.[T]		1	5	1	A0A2R8QN47	A0A2R8QN47 [661-676]		0	1608.84	1.32937e+06	2	-0.59	49.898	77
[R].AYLAGAAADVIEFGVR.[T]		2	8	1	F1R2S5; Q1LWN2	F1R2S5 [673-688]; Q1LWN2 [668-683]		0	1622.85	2.51023e+06	2	0.98	50.3452	76
[K].AYLADPTAFAVAAPVAAATEQK.[S]		1	3	1	Q6P5K3	Q6P5K3 [267-288]		0	2176.13	34237032	3	-0.26	49.6716	68
[K].AYHEQLSVPEITNACFEPANQMVK.[C]	1xCarbamidomethyl [C15]	1	3	1	Q6TGS5	Q6TGS5 [280-303]		0	2776.31	538426	3	-1.1	45.7091	29
[K].AMGASQVIISDLSSDR.[L]		1	3	1	A8E5K1	A8E5K1 [190-205]		0	1649.82	393199	2	0.6	45.606	36
[K].AVVDGSCACGDASPIPTSVDK.[W]	2xCarbamidomethyl [C7; C9]	1	2	1	B7ZD39	B7ZD39 [264-284]		0	2105.95	550436	2	0.12	31.2329	48
[R].AVCMLSNTTAIAEAWAR.[L]	1xCarbamidomethyl [C3]	1	23	2	Q6NWJ5	Q6NWJ5 [374-390]		0	1864.9		2	1.34	50.2069	76
[R].AVASGDQICPYLCPFPAR.[G]	2xCarbamidomethyl [C9; C13]	1	2	1	Q6NWB9	Q6NWB9 [209-226]		0	2021.96	131511	2	1.52	46.7239	29
[K].ATVATQSLINEHHK.[A]		1	1	3	A7MD63	A7MD63 [740-753]		0	1548.81	1.88494e+07	3	0.17	17.8222	65
[K].ATGSSSHFLPITQEDK.[L]		1	5	1	A7MBZ8	A7MBZ8 [315-330]		0	1717.84	11725561	3	-0.47	29.771	49
[R].ASYFSCHVDNQIDK.[V]	1xCarbamidomethyl [C6]	1	3	1	F1R4N4	F1R4N4 [102-115]		0	1683.74	1.3314e+06	3	0.9	27.4152	27
[R].ASSASQLIASNVTNK.[T]		1	2	1	Q803J4	Q803J4 [4-18]		0	1490.78	3.38749e+06	2	-2.61	29.8567	54
[K].ASLEAILSSNTVK.[V]		1	3	1	Q5XJR8	Q5XJR8 [57-69]		0	1332.74	4.81168e+06	2	0.51	45.3479	60
[K].AQVITDKDTGK.[K]		1	2	2	Q7ZU48	Q7ZU48 [126-136]		1	1175.63	3.53452e+06	2	0.2	10.2285	76
[K].AQAEAQAQVKDEVSR.[I]		1	4	1	A0A0R4IUL1	A0A0R4IUL1 [160-174]		1	1629.82	688358	3	-1.06	15.2905	38
[K].AQAEAQAQVK.[D]		1	4	1	A0A0R4IUL1	A0A0R4IUL1 [160-169]		0	1043.55	6280599	2	0.72	9.5745	45
[R].APPPVAALGPLR.[V]		1	22	3	A0A2R8RTZ6	A0A2R8RTZ6 [237-248]		0	1158.7	1.00252e+08	3	-0.25	40.6117	49
[K].APDPAIEEIK.[Q]		1	2	1	Q6P298	Q6P298 [42-51]		0	1082.57	4.16907e+06	2	-0.13	28.0417	52
[K].ANTSEDIDFDDLSR.[R]		1	3	1	Q6TGY7	Q6TGY7 [318-331]		0	1597.7	651894	2	-2.26	38.6468	66
[K].AVSVEAAECLR.[M]	1xCarbamidomethyl [C9]	1	3	1	Q58EJ9	Q58EJ9 [63-73]		0	1204.6	778993	2	-1.22	29.6615	55
[R].EVVMLGYGSLIAK.[HY]		4	21	1	A0A2R8QNH7; F1R2S5; F1QV15; Q1LWN2	A0A2R8QNH7 [418-430]; F1R2S5 [438-450]; F1QV15 [438-450]; Q1LWN2 [433-445]		0	1379.76	13547776	2	0.18	49.3738	60
[K].EAAGQSEDSGHIR.[F]		1	2	1	Q7ZVS6	Q7ZVS6 [215-227]		0	1356.61	604167	3	-0.01	9.4031	36
[K].YYVTIIDAPGHR.[D]		2	13	2	A0A2R8QSR4; A0A0R4IE10	A0A2R8QSR4 [85-96]; A0A0R4IE10 [85-96]		0	1404.73	4.04973e+06	3	2.45	35.156	60
[R].FGEVLDCTIK.[T]	1xCarbamidomethyl [C7]	1	1	1	Q7SXN2	Q7SXN2 [53-62]		0	1181.59	1.74295e+06	2	-1.04	37.3589	59
[K].GCVEVHSHNAAFIR.[N]	1xCarbamidomethyl [C2]	5	20	1	F1R2S5; A0A2R8Q549; A0A2R8QN47; F1QV15; Q1LWN2	F1R2S5 [986-999]; A0A2R8Q549 [983-996]; A0A2R8QN47 [974-987]; F1QV15 [986-999]; Q1LWN2 [981-994]		0	1596.77		3	1.7	19.5278	23
[K].FGEVMDCTIK.[M]	1xCarbamidomethyl [C7]	1	1	1	Q6NYA1	Q6NYA1 [68-77]		0	1199.54	6.41463e+06	2	-0.1	33.3786	62
[K].FGEVTDCTIK.[M]	1xCarbamidomethyl [C7]	1	5	1	Q6NYU8	Q6NYU8 [92-101]		0	1169.55	3619309	2	0.32	27.124	44
[R].GASQNIIPASTGAAK.[A]		1	3	1	Q5XJ10	Q5XJ10 [199-213]		0	1385.74	29435324	2	0.8	24.2295	46
[K].FASATGSTTFAGR.[F]		1	1	1	Q803F6	Q803F6 [90-102]		0	1273.62	14062394	2	-0.5	24.4923	74
[R].FLAEQNLLLQPK.[L]		1	1	1	A3KGZ5	A3KGZ5 [52-63]		0	1413.81	908757	2	-0.46	45.5848	60
[R].FALACNASDK.[I]	1xCarbamidomethyl [C5]	1	2	1	F1R0T0	F1R0T0 [197-206]		0	1096.51	1.4512e+06	2	0.59	24.1436	57
[R].FLEADKPVR.[L]		1	3	1	Q58EJ9	Q58EJ9 [163-171]		0	1074.59		3	-1.51	19.2161	40
[R].FLENENALEYLK.[T]		1	1	1	Q6NXA5	Q6NXA5 [145-156]		0	1482.75	800203	2	-1.73	46.6871	65
[K].FNISQSSAQVVGVLK.[I]		1	4	1	Q6ZM50	Q6ZM50 [179-193]		0	1576.87	4.62644e+06	2	-0.32	45.7375	81
[K].FVSPHEVLPFTEGEILSK.[V]		1	1	1	Q6NXC7	Q6NXC7 [292-309]		0	2029.06	604392	3	0.87	48.7399	65
[R].FQSAAIGALQEASEAYLVGLFEDTNLCAIHAK.[R]	1xCarbamidomethyl [C27]	1	1	1	Q6PI20	Q6PI20 [85-116]		0	3437.7		3	-0.79	52.1711	84
[K].FTQEFIDK.[Q]		1	3	1	B2GT74	B2GT74 [58-65]		0	1027.51	843285	2	-1.11	29.4136	46
[R].FSPDGELYASGSEDGTLR.[L]		1	1	1	Q7ZW92	Q7ZW92 [274-291]		0	1900.86		2	-2.21	37.3348	45
[R].FTQAGSEVSALLGR.[I]		1	4	1	Q05AL6	Q05AL6 [58-71]		0	1435.75	384794	2	1.18	44.9541	33
[R].FFFDVGSNK.[Y]		1	6	1	B0JZP4	B0JZP4 [230-238]		0	1060.51	1.66884e+06	2	0.11	45.7204	46
[R].FGDWETQSK.[V]		1	2	1	Q802C7	Q802C7 [158-166]		0	1097.49	1.63485e+06	2	2.87	27.7583	45
[R].GDSSSAQQAVLK.[G]		1	3	1	Q7ZVT0	Q7ZVT0 [194-205]		0	1190.6	538941	2	-0.03	16.5056	40
[K].EVYQQQQYGGR.[F]		1	3	1	Q6NYU8	Q6NYU8 [240-250]		0	1355.63	3.15749e+06	2	-0.19	15.8099	47
[K].GGYQKPNVSDILLCK.[I]	1xCarbamidomethyl [C14]	1	2	1	A0A2R8QIE6	A0A2R8QIE6 [218-232]		0	1691.88		3	-1.26	38.1605	46
[K].GGNYGGGGGGGGR.[S]		1	2	1	E7FAQ8	E7FAQ8 [336-348]		0	1022.44	6.78439e+06	2	0.8	8.884	52
[R].GGGGGGGGGGGNFNR.[Y]		1	3	1	F1QFV2	F1QFV2 [192-206]		0	1177.51	720296	2	0.42	9.9597	74
[R].FATGQDIYLHCR.[L]	1xCarbamidomethyl [C11]	1	4	1	B0R0H4	B0R0H4 [231-242]		0	1480.7	1.01436e+06	3	-2.2	28.8262	49
[R].GFGFVYFDDNDSADK.[A]		1	2	1	Q7ZU48	Q7ZU48 [139-153]		0	1696.71		2	0.58	49.8483	64
[R].GFAFVTFDDHDSVDR.[I]		1	3	2	F1QFV2	F1QFV2 [147-161]		0	1727.77	5.95342e+06	2	0.38	45.3187	63
[K].GELASYEMR.[L]		1	4	1	A0A2R8PY75	A0A2R8PY75 [124-132]		0	1055.48		2	2.05	26.9185	44
[R].GFAFITFDDHDAVDR.[I]		1	2	1	E7FAQ8	E7FAQ8 [148-162]		0	1725.79	1.23156e+06	3	0.56	48.4011	37
[R].FCLICNYVSR.[LI]	2xCarbamidomethyl [C2; C5]	1	6	1	Q6DRF4	Q6DRF4 [171-180]		0	1331.62	672394	2	0.07	43.8903	39
[K].GEDGATPQENDNPGK.[K]		1	3	1	Q6P934	Q6P934 [45-59]		0	1528.65	616331	2	0.9	10.1918	59
[R].EYTQIVEQLR.[N]		1	5	1	A0A2R8QJ78	A0A2R8QJ78 [456-465]		0	1278.67	925758	2	-0.45	38.0354	62
[R].FDIEGSVEGSGR.[S]		1	3	1	B2GT74	B2GT74 [315-326]		0	1252.58	337007	2	0.84	32.5987	42
[K].FEYANGVVGK.[VA]		6	26	1	A0A2R8QNH7; F1R2S5; A0A2R8Q549; A0A2R8QN47; F1QV15; Q1LWN2	A0A2R8QNH7 [94-103]; F1R2S5 [114-123]; A0A2R8Q549 [109-118]; A0A2R8QN47 [102-111]; F1QV15 [114-123]; Q1LWN2 [109-118]		0	1083.55	3.97078e+06	2	-0.58	27.9683	49
[R].FASFIDKVR.[YFK]		1	15	2	F1QV31	F1QV31 [168-176]		1	1082.6	2.32469e+06	2	-0.69	33.7741	47
[K].FCADGVLLSK.[H]	1xCarbamidomethyl [C2]	1	7	1	A0A2R8Q549	A0A2R8Q549 [1179-1188]		0	1109.57	2.11009e+06	2	-0.43	37.4153	71
[K].FSPVATASYR.[L]		1	3	1	Q6PHE7	Q6PHE7 [226-235]		0	1098.56	1.89602e+06	2	0.4	27.6575	37
[R].NTYYASIAK.[A]		1	6	1	A2CG95	A2CG95 [355-363]		0	1030.52	462932	2	-0.43	24.2828	35
[K].QPASPGSTVAVNCGSDR.[V]	1xCarbamidomethyl [C13]	1	3	3	A7MBZ8	A7MBZ8 [106-122]		0	1702.78	3.29922e+06	3	0.59	18.1908	31
[K].DAPAQIVEVLK.[H]		1	3	1	F1QV15	F1QV15 [310-320]		0	1182.67	13681319	2	0.55	44.6249	52
[K].LYSCHELPQHGYK.[R]	1xCarbamidomethyl [C4]	1	15	1	A0A2R8Q3Q4	A0A2R8Q3Q4 [525-537]		0	1631.76	758493	4	-0.25	18.5286	29
[R].DAGYEFDICFTSVQK.[R]	1xCarbamidomethyl [C9]	1	1	1	Q6TNR9	Q6TNR9 [47-61]		0	1779.79		2	1.4	49.585	24
[K].TIEAEAAHGTVTR.[H]		1	2	1	Q7ZUP6	Q7ZUP6 [339-351]		0	1355.69	572355	3	-1.97	16.2167	17
[K].EALEDGVITDK.[A]		1	1	1	Q6DHU8	Q6DHU8 [219-229]		0	1189.59	778446	2	-0.22	28.0021	35
[K].GVELLLGQK.[V]		1	1	1	E7FFC4	E7FFC4 [199-207]		0	956.578	527901	2	-0.96	39.3718	45
[K].VKPLFSDEKPFVLSVQGK.[N]		1	2	1	Q6NY70	Q6NY70 [216-233]		0	2018.13	661519	3	1.71	42.9585	21
[K].EDAANNYAR.[G]		2	27	1	Q6NWJ5; Q6TGS5	Q6NWJ5 [97-105]; Q6TGS5 [96-104]		0	1023.45	9762962	2	-1.9	10.5932	53
[K].AIINAIQDPEANGK.[T]		1	5	1	A7MCD7	A7MCD7 [251-264]		0	1453.76	880670	2	3.3	33.469	46
[K].AIFSTVLDK.[Q]		1	5	1	A0A2R8QJ78	A0A2R8QJ78 [488-496]		0	993.562	820736	2	-0.14	41.5287	40
[R].VLSIGDGIAR.[V]		1	1	1	Q08BA1	Q08BA1 [73-82]		0	1000.58	352761	2	-0.7	34.53	40
[K].NVVMPAVFR.[A]		1	2	1	Q7ZW95	Q7ZW95 [21-29]		0	1032.57	4900818	2	0.42	43.4353	39
[R].NVLLSSEVLEDAR.[V]		1	3	1	B8JJ32	B8JJ32 [36-48]		0	1444.76	554208	2	-1.35	44.4184	54
[K].GSTSSSVFTPPVK.[A]		1	2	1	A0A2R8Q7N6	A0A2R8Q7N6 [231-243]		0	1293.67	365269	2	0.09	31.1297	57
[K].VNWATSPSSQK.[K]		1	2	1	Q7ZVY0	Q7ZVY0 [79-89]		0	1204.6	3151476	2	0.47	21.4584	57
[K].IEYEDSAR.[A]		1	1	1	Q6TNT8	Q6TNT8 [93-100]		0	982.448	2.272e+06	2	0	14.9811	45
[R].AGMKPGDVIIEINGVK.[V]		1	38	1	B8A617	B8A617 [383-398]		0	1640.9	628065	3	0.46	42.0579	29
[R].EEQDAFAIK.[S]		1	1	1	Q6AZA0	Q6AZA0 [202-210]		0	1050.51	1.19176e+06	2	1.13	28.6729	48
[RK].NLDIERPTYTNLNR.[L]		1	17	1	Q6NWJ5	Q6NWJ5 [216-229]		0	1718.88	4.70399e+06	3	2.68	31.9326	13
[K].EFTSQNLGK.[L]		1	2	1	Q6AXJ2	Q6AXJ2 [315-323]		0	1023.51	557839	2	0.95	19.7355	40
[K].NASEMIDK.[L]		1	2	1	Q6P959	Q6P959 [258-265]		0	907.419	380387	2	-1.37	15.3897	43
[K].VQTEVIQNR.[Q]		1	3	1	A0A2R8QHQ4	A0A2R8QHQ4 [184-192]		0	1086.59	485142	2	-0.06	16.5029	41
[R].VTLEALFQK.[L]		1	4	1	A0A2R8QK23	A0A2R8QK23 [158-166]		0	1048.6	399517	2	1.01	48.5273	32
[R].GEGGILINSEGER.[F]		1	3	1	Q6TNQ9	Q6TNQ9 [312-324]		0	1330.66	3.56059e+06	2	1.09	28.5799	46
[R].GLSVIGSLR.[E]		1	6	1	Q5XJ03	Q5XJ03 [67-75]		0	901.547	3.04928e+06	2	1.3	39.0733	34
[K].MEATAAELVEER.[D]		1	1	1	Q7ZSY2	Q7ZSY2 [313-324]		0	1348.64	368961	2	0.44	34.04	47
[R].LFVSGACDASAK.[L]	1xCarbamidomethyl [C7]	1	2	1	Q803H5	Q803H5 [198-209]		0	1225.59	3954676	2	-0.47	24.9169	42
[R].VEMNPDTHAVSGPGR.[V]		1	2	1	Q6NW76	Q6NW76 [24-38]		0	1566.73	627961	3	-0.8	18.5963	28
[K].RPVVSEDLSIR.[Q]		1	3	1	Q7ZU77	Q7ZU77 [281-291]		0	1270.71	299949	3	2.16	27.988	22
[R].VAECVELR.[K]	1xCarbamidomethyl [C4]	1	1	1	F1R606	F1R606 [29-36]		0	975.493	713398	2	0.99	22.6889	55
[K].IEGDMIVCAAYSHELPK.[Y]	1xCarbamidomethyl [C8]	1	2	1	Q6IQB1	Q6IQB1 [69-85]		0	1932.92	632677	3	-0.12	41.8824	34
[RQ].TGSSAPFTLQR.[L]		1	2	1	A0A2R8Q5M9	A0A2R8Q5M9 [185-195]; [302-312]		0	1164.6	719764	2	-1.16	30.6353	53
[K].KTQNIYELQEAGAQGVCR.[T]	1xCarbamidomethyl [C17]	3	19	1	A0A2R8QNH7; A0A2R8QN47; F1QV15	A0A2R8QNH7 [131-148]; A0A2R8QN47 [139-156]; F1QV15 [151-168]		1	2065.01		3	-1.43	29.7044	59
[R].AVFVDLEPTVIDEVR.[T]		1	13	1	Q6NWJ5	Q6NWJ5 [65-79]		0	1701.91		2	-2.56	50.3075	24
[R].FVIGGPQGDAGLTGR.[K]		1	4	1	Q58EF9	Q58EF9 [251-265]		0	1444.75	233290	2	0.77	37.7327	30
[R].TSDLGGYASNDEFTR.[A]		1	3	1	A0A2R8PY75	A0A2R8PY75 [361-375]		0	1632.71	1.4629e+06	2	-4.01	32.0103	52
[K].TAQGSLCLK.[A]	1xCarbamidomethyl [C7]	1	2	1	Q6AXJ2	Q6AXJ2 [140-148]		0	977.508	755285	2	-0.03	20.8769	39
[K].ASEEQYSQK.[E]		1	1	1	A7E2K1	A7E2K1 [172-180]		0	1069.48	8492141	2	0.36	9.3807	43
[R].TAFTASQAGIQYEGR.[A]		2	2	1	A7MD63; Q5TYP2	A7MD63 [783-797]; Q5TYP2 [398-412]		0	1599.78	1.76738e+06	2	0.31	31.2146	45
[R].TAANALPVK.[V]		1	4	1	F1R2S5	F1R2S5 [510-518]		0	884.52	18160236	2	-0.88	19.8398	49
[K].LAGLVSVTEVK.[T]		1	2	1	Q6AZB3	Q6AZB3 [119-129]		0	1115.67	15198767	2	-0.89	38.3028	38
[K].STMMEYAVK.[VI]		1	6	1	A2RUY2	A2RUY2 [442-450]		0	1059.48	355884	2	0.56	29.4037	34
[K].THINIVVIGHVDSGK.[S]		2	5	1	A0A2R8QSR4; A0A0R4IE10	A0A2R8QSR4 [6-20]; A0A0R4IE10 [6-20]		0	1588.88	307476	3	1.09	32.3698	26
[K].TSTILAAAR.[E]		1	6	1	Q6DRF4	Q6DRF4 [80-88]		0	903.526	4.45218e+06	2	-0.2	24.1591	38
[R].SSGAVVGIQCHYPR.[L]	1xCarbamidomethyl [C10]	1	2	1	A7MBZ6	A7MBZ6 [212-225]		0	1530.75	515780	2	1.15	24.2927	34
[K].GAAAGESLFVANHAY.[-]		1	2	1	Q8JH72	Q8JH72 [350-364]		0	1477.71	1.07198e+06	2	0.21	39.8322	52
[K].APAMFNIR.[N]		1	1	1	Q6PBY1	Q6PBY1 [35-42]		0	919.482	8735987	2	-0.17	37.1408	42
[K].LDTLCDLYETLTITQAVIFINTR.[R]	1xCarbamidomethyl [C5]	1	7	2	Q802C9	Q802C9 [260-282]		0	2713.41	1.03824e+06	3	-0.94	53.4313	21
[R].TVESYPHLR.[N]		1	2	1	A0A0R4IYR2	A0A0R4IYR2 [334-342]		0	1101.57	854046	3	0.13	21.0127	33
[K].HIAEEADR.[K]		2	34	1	Q803M1; A7E2K1	Q803M1 [117-124]; A7E2K1 [116-123]		0	940.448	42555436	2	0.14	9.102	40
[K].SEYSEIEEDGVQAQYDPNGKPER.[F]		1	2	1	A0A2R8QMV0	A0A2R8QMV0 [202-224]		0	2640.17	206523	3	-0.72	31.1834	9
[R].FKPLANDVQQER.[I]		1	3	1	Q6DRF4	Q6DRF4 [194-205]		0	1444.75	2.44558e+06	3	0.13	21.5936	38
[K].SEDQSELVSR.[L]		1	6	1	A0A0R4IK64	A0A0R4IK64 [67-76]		0	1149.54	3.6229e+06	2	-0.29	16.414	53
[K].DTSSGSAAASFEQMQK.[KQ]		5	36	1	A0A2R8QNH7; F1R2S5; A0A2R8QN47; F1QV15; Q1LWN2	A0A2R8QNH7 [1122-1137]; F1R2S5 [1145-1160]; A0A2R8QN47 [1142-1157]; F1QV15 [1150-1165]; Q1LWN2 [1142-1157]		0	1644.72		3	0.24	29.6233	26
[R].SAILTTMNETR.[L]		1	3	1	F1QZA4	F1QZA4 [348-358]		0	1236.63	5360545	2	-3.43	29.8313	56
[R].DHAVVVGIYRPPPK.[G]		1	1	1	Q7ZTZ4	Q7ZTZ4 [301-314]		0	1547.87	1.10792e+06	3	0.45	25.8789	39
[K].LYELTVER.[S]		1	3	1	B2GS04	B2GS04 [277-284]		0	1022.55	2.67639e+06	2	0.71	33.5391	45
[K].DLETVVPSEAQ.[-]		1	1	1	A4UU77	A4UU77 [205-215]		0	1187.58	2.77382e+06	2	-0.1	36.6391	13
[R].LTASVAGQVER.[V]		1	2	1	Q568S7	Q568S7 [13-23]		0	1130.62	235522	2	-0.46	21.738	39
[R].LMTDDWQFER.[G]		1	6	1	B8JLB0	B8JLB0 [228-237]		0	1340.59	2577472	2	0.42	42.3436	52
[K].EIYPHFTCATDTK.[N]	1xCarbamidomethyl [C8]	1	1	1	Q6TNT8	Q6TNT8 [319-331]		0	1582.72	898884	3	1.04	29.2501	22
[R].EVQTNDLK.[E]		1	1	1	Q6PBY1	Q6PBY1 [175-182]		0	946.484	27206734	2	0.32	13.0055	41
[K].ENPVVVADK.[I]		1	3	1	A2BFW0	A2BFW0 [202-210]		0	970.52	399759	2	1.05	17.9583	46
[R].LLMEEDEECYKK.[Q]	1xCarbamidomethyl [C9]	1	2	2	Q6IQB1	Q6IQB1 [210-221]		1	1586.71	1.48968e+06	3	-0.19	24.6209	20
[R].ENTEGEYSSLEHESASGVVECLK.[I]	1xCarbamidomethyl [C21]	1	1	1	F1QZA4	F1QZA4 [166-188]		0	2554.12	3314504	3	-0.07	38.3468	6
[K].LPSGEDYCLK.[V]	1xCarbamidomethyl [C8]	1	2	1	A0A2R8Q4T9	A0A2R8Q4T9 [180-189]		0	1181.55	1.12839e+06	2	-0.41	28.0177	39
[R].ILVDQASGLSR.[G]		1	7	1	A0A2R8Q8X4	A0A2R8Q8X4 [172-182]		0	1158.65	1.83137e+06	2	0.35	29.494	62
[K].IKDAPAQTVEVLK.[H]		1	4	2	F1R2S5	F1R2S5 [308-320]		1	1411.82	1.47976e+07	3	0.68	26.2265	37
[R].LSSAAVLAQR.[S]		1	1	1	Q7T3F9	Q7T3F9 [25-34]		0	1015.59	1.13056e+06	2	-0.19	25.4264	59
[R].LPLQDVYK.[I]		2	16	1	A0A2R8QSR4; A0A0R4IE10	A0A2R8QSR4 [248-255]; A0A0R4IE10 [248-255]		0	975.551	10937574	2	0.05	33.8321	46
[R].IITLAGPTTAIFK.[A]		1	2	1	Q7ZVK5	Q7ZVK5 [58-70]		0	1345.81	892642	2	-1.24	49.8207	45
[K].IYAQYESSR.[A]		1	1	1	F1QK02	F1QK02 [312-320]		0	1116.53	1.24233e+06	2	1.65	17.9947	56
[K].LLSMTQEHGR.[V]		1	4	2	A0A0R4IJQ7	A0A0R4IJQ7 [278-287]		0	1171.59	2.91063e+06	2	-0.13	18.3135	49
[K].YYNAIACLK.[S]	1xCarbamidomethyl [C7]	1	2	1	Q90ZC5	Q90ZC5 [203-211]		0	1115.56	386354	2	-0.81	35.9525	35
[K].VDEHAPLDK.[V]		1	2	1	Q90XD4	Q90XD4 [162-170]		0	1023.51	1178707	3	-0.17	12.9254	21
[K].LMDPLLYEYAGTWPK.[D]	1xOxidation [M2]	4	21	1	A0A2R8QNH7; A0A2R8QN47; F1QV15; Q1LWN2	A0A2R8QNH7 [57-71]; A0A2R8QN47 [65-79]; F1QV15 [77-91]; Q1LWN2 [72-86]		0	1812.89	458487	2	1.24	50.3145	16
[K].APAMFNIR.[N]	1xOxidation [M4]	1	1	1	Q6PBY1	Q6PBY1 [35-42]		0	935.477	989374	2	1.74	27.5514	43
[K].HILNAAYNTGFR.[F]		1	7	1	F1R2S5	F1R2S5 [1282-1293]		0	1376.71	241048	2	-0.18	30.2631	20
[R].HITGEQLGDLYK.[S]		1	2	1	Q6TH14	Q6TH14 [270-281]		0	1373.71	484761	3	-0.04	30.6747	17
[K].HLVANNK.[D]		2	9	1	F1R2S5; A0A2R8QN47	F1R2S5 [321-327]; A0A2R8QN47 [309-315]		0	795.447	30660458	2	0.34	8.6749	47
[R].IMNTFSVVPSPK.[V]		1	15	1	Q6TGT0	Q6TGT0 [163-174]		0	1319.7	680598	2	-1.74	40.5991	38
[K].LMDPLLYEYAGTWPK.[D]		4	21	1	A0A2R8QNH7; A0A2R8QN47; F1QV15; Q1LWN2	A0A2R8QNH7 [57-71]; A0A2R8QN47 [65-79]; F1QV15 [77-91]; Q1LWN2 [72-86]		0	1796.89		2	-0.49	50.7926	38
[K].VFAPAGVSPTVMNLHR.[G]	1xOxidation [M12]	3	11	1	A0A2R8QN47; F1QV15; Q1LWN2	A0A2R8QN47 [112-127]; F1QV15 [124-139]; Q1LWN2 [119-134]		0	1711.89	1.04791e+06	3	-0.59	33.0962	17
[K].TTDGYLLR.[L]		1	1	1	Q6PBY1	Q6PBY1 [129-136]		0	938.494	18927636	2	0.28	28.9444	59
[R].HQGVMVGMGQK.[D]	1xOxidation [M5]	2	27	1	F1RCB6; Q7ZVF9	F1RCB6 [42-52]; Q7ZVF9 [40-50]		0	1187.57	822096	3	0.65	13.2006	34
[R].TSVTAVHK.[A]		1	2	1	Q6NV33	Q6NV33 [192-199]		0	842.473	2.49846e+06	2	-1.05	9.2486	55
[R].ALQASALK.[AT]		1	6	1	Q8JH72	Q8JH72 [305-312]		0	801.483	4.13631e+06	2	0.02	18.5935	47
[K].TSPILGQYYTVR.[K]		1	3	1	Q58EJ9	Q58EJ9 [298-309]		0	1397.74		2	-1.39	40.5184	22
[K].TSLSAEQDR.[Q]		1	2	1	A4IGC4	A4IGC4 [88-96]		0	1006.48	1.26417e+06	2	-1.53	11.8476	53
[K].AQDLQPGLALPFLR.[I]		1	2	1	A0A2R8Q4T9	A0A2R8Q4T9 [68-81]		0	1538.87		2	-0.71	50.7608	58
[K].VDGSVNLLNITR.[A]		1	3	1	Q08C39	Q08C39 [303-314]		0	1300.72	604404	2	1.9	43.9995	47
[R].TVIQACHEAGVQK.[L]	1xCarbamidomethyl [C6]	1	4	1	A0A0R4IYR2	A0A0R4IYR2 [99-111]		0	1440.73	1.97057e+06	3	-0.14	14.3364	24
[K].VDYNLPMHK.[M]		1	2	1	Q7ZW95	Q7ZW95 [275-283]		0	1116.55	1.75075e+06	2	-3	25.6894	44
[K].HAVSEGTK.[A]		1	20	1	X1WHF1	X1WHF1 [108-115]		0	828.421	899337	2	0.07	8.506	49
[K].ALVLNGTLVQPK.[G]		1	7	1	A0A2R8Q0U0	A0A2R8Q0U0 [77-88]		0	1252.76	550492	2	-0.07	39.7132	29
[K].AIVTLSTGDMR.[R]		1	2	1	Q6DRK4	Q6DRK4 [198-208]		0	1163.61	1033730	2	0.67	34.6116	51
[K].GAVWGATLNTEATK.[A]		1	1	1	Q7ZW92	Q7ZW92 [60-73]		0	1418.73	797956	2	1.75	35.5638	46
[K].GASQAGMSAPGTR.[R]		1	3	1	Q32PU2	Q32PU2 [213-225]		0	1190.56	928687	2	0.85	13.3555	32
[K].VANSVLFPCK.[Y]	1xCarbamidomethyl [C9]	1	3	1	Q7ZVG6	Q7ZVG6 [90-99]		0	1134.6	358238	2	-1.3	34.0513	33
[K].VEQATKPQFETSGR.[R]		1	4	1	Q7ZWA3	Q7ZWA3 [81-94]		0	1577.79	1.64788e+06	3	0.45	16.097	37
[R].LGLELGK.[V]		1	6	1	Q6NYR9	Q6NYR9 [23-29]		0	729.451	1.09513e+06	2	-0.29	33.2506	32
[K].LNEIVGNEETVSR.[L]		1	2	1	F1R0T0	F1R0T0 [77-89]		0	1459.74	1.96085e+06	2	1.33	26.1264	50
[R].VDQYQGADASGLEEK.[I]		1	3	1	B8A5D4	B8A5D4 [88-102]		0	1609.73	2.1205e+06	2	3.81	22.2028	32
[R].TWSESLTANR.[N]		1	2	1	A1A5T2	A1A5T2 [239-248]		0	1164.56	447490	2	-0.63	28.86	23
[K].LGLSLVR.[L]		1	3	1	B8JMH0	B8JMH0 [313-319]		0	757.493	1.82912e+06	2	0.05	37.9649	51
[K].GAMAATFSALNR.[N]		1	6	1	A2RUY2	A2RUY2 [670-681]		0	1209.6	426217	2	1.98	37.7667	47
[R].TVTADQQR.[Y]		1	4	1	A0A0R4IGB5	A0A0R4IGB5 [65-72]		0	918.464	7953570	2	-0.55	9.0121	44
[R].LLVSASQDGK.[L]		1	6	1	Q803H5	Q803H5 [69-78]		0	1017.56	7629198	2	0.28	19.6612	46
[R].GAVSAVFCR.[I]	1xCarbamidomethyl [C8]	1	1	1	A4UU77	A4UU77 [27-35]		0	966.483	8676408	2	-4.2	30.0296	66
[R].ASVNAQGSEAVFHAEFGACDIR.[R]	1xCarbamidomethyl [C19]	1	1	1	B0R0H4	B0R0H4 [58-79]		0	2336.07		3	0.45	40.8171	22
[R].LNVPFTDTLVVR.[T]		1	9	1	Q5TYX2	Q5TYX2 [466-477]		0	1373.78		2	0.54	49.7426	31
[R].AYEFVECPMR.[A]	1xCarbamidomethyl [C7]	1	3	1	Q803H2	Q803H2 [65-74]		0	1301.57	281435	2	2.29	36.6306	46
[R].KLVIVEGELER.[T]		2	22	1	Q803M1; A7E2K1	Q803M1 [132-142]; A7E2K1 [131-141]		1	1284.75	3.4785e+06	2	1.76	32.3203	36
[R].KSDGVYIINLK.[K]		1	2	1	Q803F6	Q803F6 [42-52]		1	1249.72	1.32663e+06	2	0.25	36.0867	57
[R].LPVVSCTSSGMIVSFGVR.[GE]	1xCarbamidomethyl [C6]; 1xOxidation [M11]	1	6	1	A0A2R8RYP3	A0A2R8RYP3 [178-195]		0	1911.97	1.17741e+06	2	-1.19	46.0742	43
[R].LQAQIYAR.[Q]		1	1	1	A0A0R4IUL1	A0A0R4IUL1 [203-210]		0	962.542	5102064	2	0.07	22.8518	44
[R].IQATELAK.[Q]		1	2	1	A0A2R8QIE6	A0A2R8QIE6 [170-177]		0	873.504	3.51903e+06	2	0.15	18.8256	33
[R].FQSINAENTEENR.[R]		1	3	1	Q8JH72	Q8JH72 [44-56]		0	1551.7	535860	2	-0.14	20.8826	26
[K].CSEFTADICR.[R]	2xCarbamidomethyl [C1; C9]	1	4	1	Q6NV33	Q6NV33 [350-359]		0	1258.52	670641	2	3.5	29.5453	37
[K].IAAGSADR.[F]		1	1	1	Q7ZTY9	Q7ZTY9 [290-297]		0	760.395	43790648	2	0.44	9.2285	30
[K].LQDGSGTHSSEEER.[C]		1	1	1	A0A2R8QE83	A0A2R8QE83 [33-46]		0	1531.66	861013	3	-0.95	9.0625	18
[K].TETACEGSILR.[L]	1xCarbamidomethyl [C5]	1	8	1	A0A2R8QKW9	A0A2R8QKW9 [51-61]		0	1236.59	2.11999e+06	2	0.43	24.2126	32
[R].CVATPVPDPEALPR.[Y]	1xCarbamidomethyl [C1]	4	15	1	Q4QRF0; F1R9Z1; F1QYE3; A7MBZ8	Q4QRF0 [286-299]; F1R9Z1 [287-300]; F1QYE3 [286-299]; A7MBZ8 [287-300]		0	1521.77	1.0326e+06	3	-0.2	37.0068	27
[K].TEDEDGWKR.[F]		1	3	1	A0A2R8Q828	A0A2R8Q828 [120-128]		1	1135.5	866830	3	-0.25	12.855	28
[R].LADCIER.[D]	1xCarbamidomethyl [C4]	1	7	1	Q8QGQ2	Q8QGQ2 [107-113]		0	876.424	697492	2	1.17	17.8081	39
[K].TDTGPFNR.[D]		1	2	2	F1QJZ6	F1QJZ6 [59-66]		0	907.427	4364938	2	-1.29	19.0463	48
[K].LADFGLAK.[A]		1	3	1	Q6NWC5	Q6NWC5 [119-126]		0	834.472	1.2658e+06	2	-0.16	34.2789	44
[R].TDPNIFLTLGR.[C]		1	3	1	A7MBW8	A7MBW8 [273-283]		0	1246.68	7.18051e+06	2	-0.89	49.8064	42
[R].TDLEELNLGPR.[D]		1	2	1	Q7SYK6	Q7SYK6 [238-248]		0	1256.65	155104	2	-1.35	39.6038	32
[R].ETAEGDVASLNRR.[I]		1	3	1	A7E2K1	A7E2K1 [42-54]		1	1417.7	1.13201e+06	3	-1.71	19.7679	29
[R].TLCYAVPYIEIK.[G]	1xCarbamidomethyl [C3]	5	21	1	F1R2S5; A0A2R8Q549; A0A2R8QN47; F1QV15; Q1LWN2	F1R2S5 [974-985]; A0A2R8Q549 [971-982]; A0A2R8QN47 [962-973]; F1QV15 [974-985]; Q1LWN2 [969-980]		0	1469.77	3.83185e+06	2	-4.03	49.1355	37
[K].KIVDPFSK.[K]		1	1	1	Q6PBY1	Q6PBY1 [20-27]		1	933.54	669819	2	-0.59	28.3193	35
[K].AVINLNNR.[W]		1	3	1	Q4G0A1	Q4G0A1 [125-132]		0	913.521	4766180	2	0.42	24.7749	52
[R].LPIIFTTYAK.[K]		1	7	1	A0A2R8Q549	A0A2R8Q549 [1230-1239]		0	1166.68	1.37595e+06	2	0.17	48.7755	49
[R].IGNLLVPNENYCK.[F]	1xCarbamidomethyl [C12]	1	3	1	Q7ZUW3	Q7ZUW3 [158-170]		0	1533.77		2	-4.21	38.2901	32
[K].IGGIGTVPVGR.[V]		2	14	1	A0A2R8QSR4; A0A0R4IE10	A0A2R8QSR4 [256-266]; A0A0R4IE10 [256-266]		0	1025.61	13066593	2	-2.31	30.9661	49
[R].TQIAISPNNHEVHIYK.[K]		1	1	1	Q7ZUQ0	Q7ZUQ0 [21-36]		0	1863.97	321767	3	-0.3	28.2119	9
[R].IPEITMSK.[R]		4	33	1	A0A2R8QNH7; F1R2S5; F1QV15; Q1LWN2	A0A2R8QNH7 [1299-1306]; F1R2S5 [1322-1329]; F1QV15 [1327-1334]; Q1LWN2 [1319-1326]		0	918.496	7995974	2	-0.5	30.2084	42
[KR].ATNSEKEIELTAALPSQK.[S]		3	25	1	A0A2R8QNH7; F1R2S5; A0A2R8QN47	A0A2R8QNH7 [1274-1291]; F1R2S5 [1297-1314]; A0A2R8QN47 [1294-1311]		1	1930.01	404808	3	-0.11	33.5533	27
[R].KGVSAQAIR.[G]		3	4	1	Q8JJ09; Q5XJ47; A0A0R4IAV0	Q8JJ09 [63-71]; Q5XJ47 [76-84]; A0A0R4IAV0 [63-71]		1	929.553	27772880	2	0.95	10.7226	31
[K].ATYETNTK.[H]		1	2	1	Q7ZVY0	Q7ZVY0 [181-188]		0	927.442	6.39152e+06	2	0.09	9.3613	25
[K].TPIQWEER.[N]		1	2	1	Q6NV33	Q6NV33 [58-65]		0	1058.53	2.02707e+06	2	-0.57	29.0261	39
[K].TPGQSLDKPSLADMTR.[S]		1	5	1	F8W2A1	F8W2A1 [25-40]		0	1716.86	187658	3	0.88	30.6552	5
[K].ASEYVSLGR.[V]		1	4	1	F1RD28	F1RD28 [264-272]		0	981.5	438910	2	4.73	25.4729	39
[R].TPALVFEHVNNTDFK.[Q]		1	8	1	A0A2R8QH30	A0A2R8QH30 [108-122]		0	1731.87	1.33798e+06	3	0.02	39.2676	26
[K].KIETACFDTIR.[D]	1xCarbamidomethyl [C6]	1	4	1	Q6NV33	Q6NV33 [325-335]		1	1353.68	318033	2	2.28	29.2081	39
[R].AVETQCFVLAAAQVGSHHSKR.[V]	1xCarbamidomethyl [C6]	1	1	1	Q66IE6	Q66IE6 [234-254]		1	2296.16	5.2177e+06	3	-2.75	43.3772	6
[K].TLVLTSTPSSPNR.[Q]		1	2	1	F1R4M2	F1R4M2 [143-155]		0	1372.74	281459	2	4.11	28.1843	45
[K].TLSEVSSSGDGQNR.[Q]		1	1	1	B3DHD5	B3DHD5 [80-93]		0	1436.66	1011056	2	-0.52	13.9661	33
[K].TLQASEEK.[Y]		1	2	1	Q803M1	Q803M1 [170-177]		0	905.457	25668786	2	0.33	9.8356	30
[R].TLPAEQHQVVAVAAR.[E]		1	3	1	Q642M9	Q642M9 [23-37]		0	1589.88	592513	3	-0.45	23.9591	26
[K].TLLVNNNR.[I]		1	3	1	F1R300	F1R300 [68-75]		0	943.532	2.95496e+06	2	-0.31	19.8609	40
[K].TIIEEAIPMATGPKPR.[A]		1	4	1	Q1LWN2	Q1LWN2 [746-761]		0	1723.94	3954421	3	0.72	39.1886	11
[R].AVFIDLEPTVVDEIR.[N]		1	3	1	Q6TGS5	Q6TGS5 [64-78]		0	1715.92		2	-1.28	50.5674	18
[K].AVAEYYPEYK.[L]		1	1	1	Q6PGV1	Q6PGV1 [265-274]		0	1232.58	903041	2	0.83	29.0925	46
[R].VFTTGTVTGGYAEYTVASEDTVHK.[L]		1	4	1	Q5CZU9	Q5CZU9 [92-115]		0	2533.21		3	-1.91	38.9761	6
[R].ELPSQAEPVQK.[C]		1	3	1	A7MBW8	A7MBW8 [43-53]		0	1225.64	1.57911e+06	2	0.27	18.2823	26
[K].VGLQVVAVK.[A]		1	2	1	Q803B0	Q803B0 [293-301]		0	912.588	494682	2	2.22	33.092	28
[R].YDDYGSSSR.[D]		1	1	1	Q7ZWA3	Q7ZWA3 [301-309]		0	1049.42	601749	2	0.11	11.7593	36
[K].YALVWGSSVK.[H]		1	2	1	Q7T340	Q7T340 [334-343]		0	1109.6	1.02037e+06	2	0.73	41.4861	39
[K].WVTVGDTSLR.[I]		1	5	1	A3QK39	A3QK39 [35-44]		0	1133.59	465914	2	1.14	36.5315	39
[K].WVEEQTENK.[I]		1	1	1	Q6DG30	Q6DG30 [135-143]		0	1162.54	1.13841e+06	2	2.02	15.7397	34
[K].LLGELLLDR.[H]		1	5	1	Q6IQL2	Q6IQL2 [232-240]		0	1041.63	3.48262e+06	2	-0.09	49.8661	38
[K].WDAAFVGPISIK.[E]		1	2	1	A7MBZ6	A7MBZ6 [419-430]		0	1303.7	462501	2	-0.36	49.9094	11
[K].VYTLSVAGDR.[L]		1	3	1	Q5XJU0	Q5XJU0 [140-149]		0	1080.57	2.5422e+06	2	1.7	30.0169	52
[R].VYPDVNTQRPR.[E]		1	7	1	A0A2R8QH30	A0A2R8QH30 [11-21]		0	1344.7	2.18232e+06	3	-0.66	17.2285	15
[R].GFAFVTYENPGDAK.[D]		1	4	1	Q7ZWA3	Q7ZWA3 [50-63]		0	1515.71	674877	2	2.2	42.9245	40
[R].AEGPAVER.[L]		4	19	1	F1R2S5; A0A2R8QN47; F1QV15; Q1LWN2	F1R2S5 [1019-1026]; A0A2R8QN47 [1007-1014]; F1QV15 [1019-1026]; Q1LWN2 [1014-1021]		0	828.421	23794924	2	-0.22	10.7212	42
[K].IIHEAGYSEEECK.[Q]	1xCarbamidomethyl [C12]	1	2	1	Q7ZW82	Q7ZW82 [78-90]		0	1564.69	1.73963e+06	3	0.47	15.3202	14
[K].AEVGEVSPLQHSSK.[K]		1	4	2	Q803J4	Q803J4 [232-245]		0	1467.74	6.39236e+06	2	-1.23	20.1883	34
[K].VVVFTEKPDQAR.[I]		1	3	1	A0A2R8QSA7	A0A2R8QSA7 [147-158]		0	1388.75		2	0.95	23.6131	56
[KR].VVTSQLTPVPSSK.[Q]		1	6	1	A0A1L1QZN4	A0A1L1QZN4 [383-395]		0	1342.76	1.50988e+06	2	-1.21	25.9271	34
[K].LLHSENYVTK.[R]		1	5	1	Q6IQL2	Q6IQL2 [217-226]		0	1203.64	754798	2	1.08	17.7717	40
[K].VVTDPYGNSR.[G]		1	2	1	F1QXG2	F1QXG2 [131-140]		0	1107.54	1.36487e+06	2	0.09	17.7548	51
[K].VVIFESELHK.[C]		1	2	2	A7MBZ6	A7MBZ6 [169-178]		0	1200.66	6727801	2	0.19	33.5873	38
[R].VVDALGNPIDGK.[G]		1	3	1	Q08BA1	Q08BA1 [149-160]		0	1197.65	382922	2	-0.91	32.1921	60
[R].AELAESHVK.[Q]		1	2	1	Q803M1	Q803M1 [147-155]		0	983.516	11946343	2	0.6	10.3366	47
[R].GFSGLDGAK.[G]		1	6	1	F1QSC5	F1QSC5 [201-209]		0	851.426	311186	2	-1.21	22.2424	31
[K].YEDEINKR.[SATN]		1	17	1	F1QV31	F1QV31 [245-252]		1	1066.52	13632191	2	-1.33	10.6269	49
[RK].ADDLQTIK.[KR]		1	11	1	Q803J4	Q803J4 [190-197]		0	903.478	9677656	2	-0.06	19.5414	45
[R].YYGINDPVANK.[L]		1	2	1	A8E551	A8E551 [202-212]		0	1253.62	371376	2	-0.63	31.1622	27
[K].AAAPPQEDAK.[V]		1	2	1	B0V1K1	B0V1K1 [143-152]		0	997.495	2.22968e+06	2	1.79	9.4154	38
[K].YTTVDETR.[L]		3	4	1	Q8JJ09; Q5XJ47; A0A0R4IAV0	Q8JJ09 [78-85]; Q5XJ47 [91-98]; A0A0R4IAV0 [78-85]		0	984.463	106364240	2	0.29	13.0838	46
[R].AAFAPFGR.[I]		1	2	1	Q7ZVY0	Q7ZVY0 [114-121]		0	836.441	3.32342e+06	2	-0.24	36.0217	32
[K].AAIAADSEVYK.[M]		1	3	1	B8A5V6	B8A5V6 [184-194]		0	1137.58	738832	2	-1.69	22.784	40
[K].AAIDWFDGK.[DE]		1	6	1	Q7ZUE3	Q7ZUE3 [363-371]		0	1022.49	490268	2	0.14	44.7029	39
[K].AANSSLPVASVATGFPAGQTPLK.[T]		1	2	1	Q5XJS7	Q5XJS7 [115-137]		0	2184.17		3	-1.61	46.3651	2
[R].AAQALIEK.[Y]		1	2	1	F1R606	F1R606 [480-487]		0	843.493	3.79071e+06	2	-1.43	17.7268	45
[R].YRPGTVALR.[E]		1	8	1	Q6PI20	Q6PI20 [42-50]		0	1032.59		3	0.44	19.0767	38
[R].AASLQDQAGGYTSGLACHR.[A]	1xCarbamidomethyl [C17]	1	2	1	Q5XJT0	Q5XJT0 [279-297]		0	1962.91	267302	3	2.19	28.3972	17
[K].YPGVPYYSEDPGK.[I]		1	2	1	F1R1X3	F1R1X3 [72-84]		0	1471.67	235315	2	0.51	33.9478	14
[R].YPGERPEPPGYPR.[G]		1	1	1	Q6NXC1	Q6NXC1 [168-180]		0	1514.74	822292	3	-0.59	21.6913	14
[R].EVVLSCPK.[A]	1xCarbamidomethyl [C6]	1	13	2	A0A2R8RYP3	A0A2R8RYP3 [256-263]		0	931.492	1.00918e+08	2	-0.7	21.1879	29
[R].YIIAILSGLGFCISFGIRCNLGVAVVSMVNNHTVYR.[D]	2xCarbamidomethyl [C12; C19]	1	1	1	E7FAK4	E7FAK4 [58-93]		1	4014.09		6	-0.4	34.7058	0
[R].YLGCVEAK.[D]	1xCarbamidomethyl [C4]	1	4	1	Q6TGV4	Q6TGV4 [207-214]		0	939.46	902404	2	-0.19	20.2528	50
[R].YLETLSVDLR.[F]		1	2	1	F1R4N4	F1R4N4 [717-726]		0	1208.65		2	1.33	43.9783	30
[K].YHNVCGSK.[C]	1xCarbamidomethyl [C5]	1	1	1	Q6NYA1	Q6NYA1 [191-198]		0	964.431	3.67023e+06	2	0.19	8.8881	43
[K].ADDLEQIGELGR.[G]		1	3	1	Q9DGE0	Q9DGE0 [77-88]		0	1315.65	224714	2	2.98	39.3591	32
[R].YFGCGLVIPEK.[L]	1xCarbamidomethyl [C4]	1	3	1	F1QR61	F1QR61 [82-92]		0	1282.65	250710	2	0.13	43.5907	26
[R].VTQGQGLMPDNTSR.[F]		1	2	1	Q90XD4	Q90XD4 [118-131]		0	1503.72	325338	2	-0.6	22.7402	35
[R].AFGGQSLK.[F]		1	3	1	Q6TNQ9	Q6TNQ9 [169-176]		0	807.436	3.50846e+06	2	-0.11	18.6798	34
[R].VTDALNATR.[A]		1	1	1	Q803B0	Q803B0 [421-429]		0	960.511	210962	2	1.81	16.8373	36
[K].AFSPTTVNTGR.[G]		1	3	1	Q90ZM2	Q90ZM2 [195-205]		0	1150.59	3.01128e+06	2	-2.53	22.5943	49
[K].FAASPNQVK.[N]		1	4	1	Q7ZTS8	Q7ZTS8 [181-189]		0	961.51	7761215	2	0.02	16.5001	36
[K].VLQQQADEAEER.[A]		1	2	1	Q803M1	Q803M1 [16-27]		0	1415.68	19494216	2	-1.06	15.1326	43
[K].GDLIGGLDIVK.[E]		1	2	1	A0A0R4IHU9	A0A0R4IHU9 [300-310]		0	1099.64	1828973	2	0.37	47.406	26
[K].VLMSQIKMANYDLMLTDPAMPGGVILAHYLHLPMVYNVR.[W]	4xOxidation [M3; M8; M14; M20]	1	1	1	D3XDB4	D3XDB4 [138-176]		1	4479.24		5	3.81	43.2483	5
[R].VIISAPSADAPMFVMGVNHEK.[Y]		1	3	1	Q5XJ10	Q5XJ10 [117-137]		0	2213.11	7.37506e+06	3	0.84	46.8252	46
[R].VILGEFGVK.[N]		1	4	1	Q6PHE7	Q6PHE7 [15-23]		0	961.572	1.53656e+06	2	-0.63	42.0593	32
[K].AIGNAYAVLSNPEK.[R]		1	2	1	A8WG70	A8WG70 [164-177]		0	1446.76		2	0.84	36.4993	30
[K].VLGTAGTPEGMK.[L]		1	4	1	Q5CZU9	Q5CZU9 [175-186]		0	1160.6	599148	2	1.55	22.6381	43
[K].FAFDYATK.[K]		1	4	1	A0A2R8PY75	A0A2R8PY75 [201-208]		0	962.462	1.86299e+06	2	-0.41	36.0245	36
[K].GDIETDETTLIR.[R]		1	3	1	A0A0R4IZV7	A0A0R4IZV7 [114-125]		0	1362.67	203758	2	0.28	34.7115	48
[R].VIEGDVVSALNK.[A]		1	6	1	Q501W5	Q501W5 [269-280]		0	1243.69	267887	2	-0.38	35.9142	35
[K].VLEAYFSK.[F]		1	2	1	Q7ZWA3	Q7ZWA3 [23-30]		0	956.509	1.15664e+06	2	-0.05	34.1741	45
[R].VLDVQQIK.[G]		1	4	1	Q6TGV4	Q6TGV4 [368-375]		0	942.562	1.88979e+06	2	0.54	28.0403	33
[KR].VIAANYGR.[T]		1	16	2	A0A2R8QHE6	A0A2R8QHE6 [148-155]		0	863.473	1.54454e+06	2	-0.64	17.8491	43
[K].GVAFEVTGK.[G]		1	2	1	B0V1K1	B0V1K1 [293-301]		0	907.488	3.66385e+06	2	-2.05	27.8894	46
[R].VKPASDETAFSECLLK.[R]	1xCarbamidomethyl [C13]	1	1	1	Q6NZ06	Q6NZ06 [44-59]		0	1794.89	304126	3	2.26	37.0829	16
[R].TAYGQPHATVK.[M]		1	3	1	F1R4N4	F1R4N4 [230-240]		0	1172.61	667651	2	-4.24	10.8745	30
[R].VGITPDVQSIIGR.[F]		1	2	1	F1QC84	F1QC84 [145-157]		0	1354.77	2.24971e+06	2	-1.47	46.4222	54
[R].GVAFSVADGR.[R]		1	3	2	B2GT74	B2GT74 [255-264]		0	978.5	930660	2	-0.59	28.8699	45
[R].ALCSDYECR.[R]	2xCarbamidomethyl [C3; C8]	1	4	1	Q08CV2	Q08CV2 [244-252]		0	1173.47	228865	2	1.28	18.3932	50
[K].GVCLLQAGDR.[V]	1xCarbamidomethyl [C3]	1	2	1	Q5CZU9	Q5CZU9 [82-91]		0	1088.55	293420	2	-1.93	30.5182	28
[R].AHFEQWGTLTDCVVMK.[D]	1xCarbamidomethyl [C12]; 1xOxidation [M15]	1	2	1	F1QFV2	F1QFV2 [32-47]		0	1937.89	295654	3	1.34	40.5436	20
[R].VQEGAESCTIDHCQQR.[F]	2xCarbamidomethyl [C8; C13]	1	3	1	E9QCP2	E9QCP2 [202-217]		0	1917.82	241656	3	0.44	12.9551	16
[K].GEDGATPQENDNPGKK.[R]		1	3	1	Q6P934	Q6P934 [45-60]		1	1656.75	563800	3	0.75	9.1954	19
[R].VSTSGATSR.[R]		1	6	1	Q803J4	Q803J4 [159-167]		0	865.437	10300634	2	-1.15	8.949	46
[K].VSPHPSTMEMVK.[E]	1xOxidation [M8]	3	4	1	Q8JJ09; Q5XJ47; A0A0R4IAV0	Q8JJ09 [42-53]; Q5XJ47 [55-66]; A0A0R4IAV0 [42-53]		0	1358.64	3.13517e+06	3	-0.2	14.7088	14
[R].AGAIAPCEVTVPAQNTGLGPEK.[T]	1xCarbamidomethyl [C7]	1	4	1	Q6P5K3	Q6P5K3 [113-134]		0	2180.1	6.89237e+06	2	-0.55	36.4297	6
[R].VSPEEAIK.[C]		2	2	1	Q9I9E9; Q7ZWD3	Q9I9E9 [90-97]; Q7ZWD3 [90-97]		0	872.472	1.36826e+06	2	0.8	19.0017	22
[K].VSNLEELELNVCR.[S]	1xCarbamidomethyl [C12]	1	1	1	E7FFC4	E7FFC4 [208-220]		0	1574.78	191037	2	0.12	44.3177	18
[K].VSLQVHPDR.[A]		1	6	1	E9QFX3	E9QFX3 [38-46]		0	1050.57	2084905	3	0.26	18.3163	29
[K].ILIENPK.[R]		1	3	1	F1RBR6	F1RBR6 [337-343]		0	826.503	260166	2	-0.81	23.4113	40
[R].VSFESDENDNITIVK.[G]		1	4	1	A0A0R4IUL1	A0A0R4IUL1 [10-24]		0	1709.82	1.36012e+06	2	2.91	38.0142	28
[K].VSEHELLTGSVDGR.[V]		1	3	1	A5PMP4	A5PMP4 [161-174]		0	1498.75	232839	3	-1.51	28.4071	49
[R].VSALPVVDESGK.[V]		1	3	1	Q08CA6	Q08CA6 [216-227]		0	1200.65	316660	2	1.1	31.0365	33
[R].VSAALSCIQGASIK.[I]	1xCarbamidomethyl [C7]	1	1	1	Q7ZUX5	Q7ZUX5 [22-35]		0	1404.75	475672	2	2.16	34.4058	26
[R].LLLPGELAK.[H]		1	21	1	X1WHF1	X1WHF1 [99-107]		0	953.603	3.53062e+06	2	-0.24	41.8173	17
[R].VQLIVSSIAENDNMK.[I]	1xOxidation [M14]	1	8	1	Q1LWN2	Q1LWN2 [1199-1213]		0	1676.85	507282	2	1.23	39.079	30
[R].AGLTCSTECMPIK.[I]	2xCarbamidomethyl [C5; C9]	1	1	1	Q7ZWD3	Q7ZWD3 [214-226]		0	1467.66	222784	2	-0.45	31.2287	45
[R].AGMKPGDVIIEIDGVK.[V]		1	1	1	A7MC76	A7MC76 [213-228]		0	1641.89	139162	3	-0.77	41.6188	25
[R].VQLIASSIAENDNMK.[I]	1xOxidation [M14]	3	20	1	F1R2S5; A0A2R8QN47; F1QV15	F1R2S5 [1202-1216]; A0A2R8QN47 [1199-1213]; F1QV15 [1207-1221]		0	1648.82	1185254	2	-0.2	34.0259	22
[R].VQLIASSIAENDNMK.[I]		3	20	1	F1R2S5; A0A2R8QN47; F1QV15	F1R2S5 [1202-1216]; A0A2R8QN47 [1199-1213]; F1QV15 [1207-1221]		0	1632.83	3475468	2	0.72	38.3255	47
[K].VQIHEYNENTR.[K]		1	2	1	Q6TGU2	Q6TGU2 [197-207]		0	1402.67	1.17318e+06	3	-3.9	15.2722	27
[R].GSGADADDTPAVLAVK.[K]		1	2	1	A0A0R4IPV1	A0A0R4IPV1 [93-108]		0	1486.74	763280	2	-1.1	32.8191	32
[R].LQHQLGLVEK.[S]		1	3	1	Q5XJR8	Q5XJR8 [169-178]		0	1164.67	12747073	3	0.15	22.1691	43
[K].CASGCVCK.[G]	3xCarbamidomethyl [C1; C5; C7]	1	3	1	Q7ZSY6	Q7ZSY6 [43-50]		0	941.364	9452066	2	0.05	8.9754	52
[R].QPQTPNTVAVQCLENGVHVEVK.[Q]	1xCarbamidomethyl [C12]	1	1	1	Q5TYP2	Q5TYP2 [106-127]		0	2447.23	1.24453e+06	3	1.21	42.0607	3
[K].FGGAFCR.[Y]	1xCarbamidomethyl [C6]	1	3	1	B0JZP4	B0JZP4 [266-272]		0	814.366	562888	2	0.19	24.28	50
[K].EITALAPSTMK.[I]		1	15	1	F1RCB6	F1RCB6 [318-328]		0	1161.62	667192	2	-0.57	31.6977	32
[R].QTQQALDK.[C]		1	2	1	A4IGC4	A4IGC4 [97-104]		0	931.484	1.35751e+06	2	-0.17	9.545	49
[R].EAAEYIAQAR.[R]		1	2	1	Q5RIV3	Q5RIV3 [44-53]		0	1121.56	478595	2	1.48	21.9685	39
[K].GIEPSPAPLDPSDIKR.[G]		1	1	1	Q6DRD5	Q6DRD5 [242-257]		1	1691.9	2.1033e+06	3	1.98	32.0856	21
[K].FGEVVDCTLK.[L]	1xCarbamidomethyl [C7]	1	4	1	A4QP67	A4QP67 [77-86]		0	1167.57	2.18045e+06	2	1.9	32.9288	56
[R].FGGPVHHQAQR.[F]		1	4	1	Q7ZTS8	Q7ZTS8 [205-215]		0	1233.62	1.89678e+06	3	1.98	9.3165	13
[K].FQPQSPDFLDITNPK.[A]		1	2	1	Q6DRD5	Q6DRD5 [125-139]		0	1746.87	1.69981e+06	2	-1.43	47.4429	33
[K].EPCLIFTNR.[R]	1xCarbamidomethyl [C3]	1	5	1	A0A2R8QJ78	A0A2R8QJ78 [436-444]		0	1149.57	386669	2	-1.31	38.6581	29
[K].EAPDSEIR.[R]		1	6	1	E9QFX3	E9QFX3 [25-32]		0	916.437	972487	2	-0.39	13.9294	29
[R].MGHAGAIIAGGK.[G]		1	2	2	B8JI00	B8JI00 [275-286]		0	1082.58	2313439	2	-0.64	16.3928	33
[R].QMIIEPTSPK.[L]		1	3	1	A0A2R8Q8J6	A0A2R8Q8J6 [153-162]		0	1143.61	338249	2	0.97	28.0911	27
[R].EASAVLYTITK.[T]		1	7	1	B0R0M9	B0R0M9 [507-517]		0	1195.66	219411	2	0.23	37.5775	30
[K].QLSETQVK.[T]		1	2	1	Q7ZVE7	Q7ZVE7 [22-29]		0	932.505	902297	2	-0.18	13.0296	24
[K].EALKELDSR.[K]		3	4	1	Q8JJ09; Q5XJ47; A0A0R4IAV0	Q8JJ09 [54-62]; Q5XJ47 [67-75]; A0A0R4IAV0 [54-62]		1	1060.56	4305837	2	0.77	17.5601	45
[K].DVNAAIANIK.[T]		1	5	1	Q6TGS5	Q6TGS5 [326-335]		0	1028.57	2.74047e+06	2	0.76	32.2907	46
[K].MFVGGIKEDTDEEHLR.[E]		1	2	1	E7FAQ8	E7FAQ8 [108-123]		1	1875.89	341762	3	-1.24	29.3785	22
[R].QVPTAPPGYHTALK.[K]		1	3	1	B0UYC0	B0UYC0 [277-290]		0	1479.8	425779	3	-0.16	24.3562	16
[R].ISLESISLLGGSDPPCAPVDATK.[A]	1xCarbamidomethyl [C16]	1	3	1	A7MBW8	A7MBW8 [115-137]		0	2327.18		2	3.49	50.1503	14
[R].SELCLEDYNK.[Y]	1xCarbamidomethyl [C4]	1	5	1	F8W3L6	F8W3L6 [298-307]		0	1270.56	616832	2	0.72	31.0563	41
[R].ISNSSYVPTQQDVLR.[T]		1	1	1	Q7ZW82	Q7ZW82 [185-199]		0	1706.87	1.24436e+06	2	-0.87	33.7658	33
[K].SDRPELTSAK.[V]		1	1	1	Q7ZUS9	Q7ZUS9 [208-217]		0	1103.57	1.28175e+06	3	0.16	11.6533	26
[KR].DTFLTSPEELYR.[IV]		1	4	1	A0A0R4IE20	A0A0R4IE20 [213-224]		0	1470.71	957170	2	-0.49	46.621	20
[K].EQNDMQEVLEK.[Q]		1	2	1	A0A2R8QE83	A0A2R8QE83 [262-272]		0	1362.62	617691	2	-1.64	30.1632	35
[K].SDAEELMPR.[L]		1	1	1	A0A2R8Q828	A0A2R8Q828 [3-11]		0	1047.48	429503	2	-1.58	28.2783	45
[K].MEIQEIQLK.[E]		2	25	2	Q803M1; A7E2K1	Q803M1 [105-113]; A7E2K1 [104-112]		0	1131.61	14577948	2	0.12	38.6567	49
[K].FASIPALR.[E]		1	4	1	F1R2S5	F1R2S5 [430-437]		0	874.515	6286537	2	-0.42	38.5399	45
[K].DVDAAYMNK.[V]		1	10	1	F1QV31	F1QV31 [265-273]		0	1026.46	7644496	2	0.27	20.8487	34
[R].EQAQTQTLK.[K]		1	2	1	Q6P4U7	Q6P4U7 [325-333]		0	1046.55		2	0.34	10.3058	33
[K].NFVSEVQYDK.[D]		1	1	1	Q6NY70	Q6NY70 [174-183]		0	1228.58	1.36606e+06	2	0.86	31.5858	41
[K].SAAPAAK.[E]		1	3	1	Q6P5K3	Q6P5K3 [289-295]		0	615.346	925074	2	-0.49	7.7325	41
[R].ITAPDMASVAGAANVAIK.[L]	1xOxidation [M6]	4	19	1	A0A2R8QNH7; F1R2S5; A0A2R8QN47; Q1LWN2	A0A2R8QNH7 [582-599]; F1R2S5 [602-619]; A0A2R8QN47 [590-607]; Q1LWN2 [597-614]		0	1715.9	1.36722e+06	2	-1.74	35.3581	51
[K].QVTSVYGTR.[T]		1	1	1	A0A2R8Q5M9	A0A2R8Q5M9 [176-184]		0	1010.53	1.19396e+06	2	-0.24	17.3541	25
[R].ITEVQQK.[R]		1	2	1	Q568S7	Q568S7 [49-55]		0	845.473	1.0706e+06	2	-0.15	9.8215	20
[R].ISEVLLMK.[D]		1	2	1	Q7ZWA3	Q7ZWA3 [34-41]		0	932.549	633553	2	-0.86	38.2505	38
[K].MLLDSEQHPGQLK.[D]		1	3	1	Q503F1	Q503F1 [216-228]		0	1495.76	323758	3	-0.8	27.6603	21
[K].EAVLGRPDVTTTDK.[V]		1	2	1	B8JMH0	B8JMH0 [164-177]		0	1501.79	1.69059e+06	3	1.62	21.4376	13
[K].NNASTDYDLSNK.[S]		1	3	1	Q5BJJ2	Q5BJJ2 [301-312]		0	1341.59	373293	2	0.73	18.0826	29
[R].EELEQLR.[R]		1	1	1	A0A0G2KLF2	A0A0G2KLF2 [172-178]		0	916.473	434310	2	-1.07	37.9186	32
[K].EENSTWDK.[M]		1	2	1	A0A2R8RKG2	A0A2R8RKG2 [104-111]		0	1008.43	959045	2	0.29	13.9138	47
[K].IFINLPR.[S]		1	3	1	B8A5D4	B8A5D4 [196-202]		0	872.535	2.59877e+06	2	-0.12	43.3106	41
[R].NMGYVQQR.[R]		1	3	1	Q5XJU0	Q5XJU0 [166-173]		0	995.473	754451	2	0.16	16.1479	35
[K].NMAVLVEQR.[A]		1	3	1	Q6TGV4	Q6TGV4 [390-398]		0	1059.56	448048	2	-1.35	30.7194	26
[R].NNDQAWQEILK.[W]		1	1	1	Q803H2	Q803H2 [158-168]		0	1358.67	544024	2	-0.94	44.7057	46
[R].NIPPVLEPVGCSILAQR.[R]	1xCarbamidomethyl [C11]	1	5	2	A2RUY2	A2RUY2 [682-698]		0	1863.02	646003	2	0.32	50.0562	33
[R].LVGPNCPGVINPGECK.[I]	2xCarbamidomethyl [C6; C15]	1	3	1	B8JI00	B8JI00 [145-160]		0	1710.83	579123	3	0.63	30.8055	13
[R].EFATNFQLK.[Q]		2	12	1	Q4QRF0; A7MBZ8	Q4QRF0 [96-104]; A7MBZ8 [97-105]		0	1097.56	24116210	2	0.52	38.8996	31
[R].ELYGPDLYR.[Q]		1	6	1	Q6DRF4	Q6DRF4 [89-97]		0	1125.56	1.93123e+06	2	0.69	36.1859	44
[K].EFNAEVHR.[K]		1	3	1	Q6IQB1	Q6IQB1 [189-196]		0	1001.48	1.20645e+06	2	-1.29	14.6497	34
[R].ELTETTESLK.[T]		1	2	1	F1QV61	F1QV61 [105-114]		0	1150.58	233573	2	-1.16	22.0208	20
[R].EGAAHAFAQYNMDQFTPAK.[L]		1	1	1	Q6NWK1	Q6NWK1 [48-66]		0	2096.95	414729	3	-1.23	38.5228	26
[K].NLPHAVFLNFAK.[K]		1	4	1	Q5XJ03	Q5XJ03 [341-352]		0	1370.76	964379	3	-0.48	45.1998	31
[R].NPPGFAFVEYEDAR.[D]		1	10	1	A2BHA8	A2BHA8 [48-61]		0	1611.74	234463	2	1.15	46.3773	28
[R].NAAEELKPR.[N]		1	2	1	Q7ZWF0	Q7ZWF0 [357-365]		0	1027.55	1082755	3	-1.08	13.2274	51
[R].LVDVLDSR.[D]		1	2	1	Q803Q1	Q803Q1 [60-67]		0	916.51	1.19523e+06	2	-0.21	33.4493	48
[K].EAVLLLK.[K]		1	2	1	Q7ZW95	Q7ZW95 [166-172]		0	785.513	17929498	2	-0.32	36.7185	67
[K].QEMANTGR.[G]		1	3	1	F1QFV2	F1QFV2 [184-191]		0	906.41	2969071	2	-0.35	9.2233	41
[K].ENVLIGEGAGFK.[I]		1	6	1	A2CG95	A2CG95 [265-276]		0	1233.65	563974	2	1.1	37.8114	27
[R].LTIMTDIEGK.[Q]		1	3	1	B2GS04	B2GS04 [228-237]		0	1120.59	910920	2	1.1	39.4114	38
[R].ITVEYATTK.[V]		1	1	1	Q6P0G2	Q6P0G2 [65-73]		0	1025.55	481158	2	-0.15	23.1937	44
[K].MSDPQLFDAEFEK.[L]		1	5	1	Q5XJ03	Q5XJ03 [17-29]		0	1556.69	750979	2	1.98	44.8874	23
[K].NVLTGSADNSCR.[L]	1xCarbamidomethyl [C11]	1	1	1	Q7ZV55	Q7ZV55 [66-77]		0	1293.59	657639	2	-1.65	17.8814	40
[K].MSITDLNR.[I]	1xOxidation [M1]	1	2	1	Q7ZW95	Q7ZW95 [284-291]		0	965.472	824015	2	-1.35	21.4779	43
[K].ELDQWVEQLNECK.[Q]	1xCarbamidomethyl [C12]	1	2	1	Q803G3	Q803G3 [9-21]		0	1690.77	872122	2	-0.51	46.4865	17
[K].MTASLATHEK.[F]		1	5	1	Q1LWN2	Q1LWN2 [415-424]		0	1088.54	15396753	3	0.34	13.0282	52
[K].NTQVIPQVYHQQSR.[R]		1	4	1	Q7ZTS8	Q7ZTS8 [190-203]		0	1697.87	3.20486e+06	3	-0.75	24.9014	16
[K].IEVVEIMVDHK.[T]		1	3	1	F1QFV2	F1QFV2 [131-141]		0	1311.7	10277463	3	0.21	40.7782	13
[K].LFQQIYSDGSDDVR.[R]		1	2	1	A0A2R8Q4T9	A0A2R8Q4T9 [277-290]		0	1642.77		2	0.11	37.851	23
[R].NSITIPFK.[A]		1	4	1	B0JZP4	B0JZP4 [254-261]		0	919.525	1.59801e+06	2	-0.57	38.9691	42
[R].MYSYPSR.[V]		1	12	1	Q803J4	Q803J4 [134-140]		0	903.403	1.76063e+06	2	0.03	19.8199	30
[R].MITSAQDNPLDIVSACR.[L]	1xCarbamidomethyl [C16]	1	2	1	B8JMH0	B8JMH0 [194-210]		0	1890.9	225709	2	1.18	46.6168	57
[R].IEEIPEVPLVVDDKVEGYK.[K]		1	2	1	Q7ZW95	Q7ZW95 [144-162]		1	2171.15	4.17972e+06	3	1.08	47.2089	6
[R].SAFIGVGFADR.[G]		1	2	1	Q6PC36	Q6PC36 [103-113]		0	1139.58	1.83262e+06	2	-0.2	42.8834	38
[K].LEAEIATYR.[R]		1	2	1	Q7ZTS4	Q7ZTS4 [377-385]		0	1065.56		2	-0.3	28.687	57
[R].IYDLSKPEAEPQEIAGHTSAIK.[K]		1	1	1	Q7ZW92	Q7ZW92 [126-147]		0	2397.23	231712	3	2.35	32.3642	6
[K].IREEYPDR.[I]		1	18	1	Q6TGT0	Q6TGT0 [155-162]		1	1077.53	1.657e+06	3	-0.08	12.5878	19
[K].SSIGSTPSCSHPVPDMAK.[L]	1xCarbamidomethyl [C9]	1	4	1	A0A0R4IJQ7	A0A0R4IJQ7 [184-201]		0	1857.85	1.10933e+06	3	-2.33	23.1218	15
[R].FNDILGR.[H]		1	4	1	A0A2R8QH30	A0A2R8QH30 [269-275]		0	834.447	2.13293e+06	2	0.14	32.2425	52
[R].ESCTDVPAKPTGGAVLVR.[E]	1xCarbamidomethyl [C3]	1	4	1	Q08CV2	Q08CV2 [72-89]		0	1856.95	471380	3	-2.17	25.8087	12
[R].SSETVTACEGSILR.[L]	1xCarbamidomethyl [C8]	1	6	1	F1QJD7	F1QJD7 [74-87]		0	1509.72	457156	2	2.03	31.0112	22
[R].LQSEVAELK.[I]		1	3	1	Q6TGY7	Q6TGY7 [110-118]		0	1016.56	1.79418e+06	2	-0.43	24.5475	43
[K].LHGTPINVEASR.[G]		1	2	1	Q6NXC1	Q6NXC1 [60-71]		0	1293.69	2.27716e+06	3	0.03	21.0983	47
[K].SSADTLWGIQK.[D]		1	1	1	Q9PVK4	Q9PVK4 [319-329]		0	1205.62	371879	2	-0.46	38.2576	43
[K].DLKDYFSK.[F]		2	5	1	Q6NYA1; Q6NYU8	Q6NYA1 [60-67]; Q6NYU8 [84-91]		1	1015.51	1.02708e+06	3	0.19	34.2987	24
[K].IYTLNLLDSEQK.[I]		1	1	1	Q6NXA5	Q6NXA5 [84-95]		0	1436.76	606337	2	-1.04	46.2565	39
[R].DIVCQIAYAK.[I]	1xCarbamidomethyl [C4]	1	3	1	Q6IQB1	Q6IQB1 [59-68]		0	1180.6	2.57272e+06	2	-0.93	35.8008	47
[K].ICADGALLSK.[H]	1xCarbamidomethyl [C2]	5	40	1	A0A2R8QNH7; F1R2S5; A0A2R8QN47; F1QV15; Q1LWN2	A0A2R8QNH7 [1194-1203]; F1R2S5 [1217-1226]; A0A2R8QN47 [1214-1223]; F1QV15 [1222-1231]; Q1LWN2 [1214-1223]		0	1047.55	23388522	2	0.38	28.3604	30
[K].LGAIPQIHEEGNALFK.[S]		1	2	1	Q90ZC5	Q90ZC5 [177-192]		0	1736.93	370260	3	0.08	42.3166	21
[K].EQPNSDPVQK.[V]		1	2	1	Q66I87	Q66I87 [131-140]		0	1141.55		2	0.53	10.3111	35
[R].LASGSFDK.[T]		1	1	1	Q6AXK9	Q6AXK9 [41-48]		0	824.415	451160	2	1.39	15.9068	47
[K].STITALETK.[I]		1	5	1	F8W3L6	F8W3L6 [1814-1822]		0	963.536	846194	2	1.64	24.7985	35
[R].ESFGDESSSR.[D]		1	3	1	B0UYC0	B0UYC0 [309-318]		0	1100.45	398786	2	-0.6	13.6737	36
[K].IYQIYEGTAQIQR.[L]		1	6	1	A2CG95	A2CG95 [401-413]		0	1582.82	431925	2	0.11	35.1811	20
[K].ESVDGQWACISDVNK.[G]	1xCarbamidomethyl [C9]	1	2	1	A0A2R8RKG2	A0A2R8RKG2 [306-320]		0	1707.76	720255	2	0.6	37.7625	31
[R].TAAVWEEIVGESNDK.[Q]		1	2	1	Q6TGU2	Q6TGU2 [82-96]		0	1647.79	262507	2	1.04	47.7369	41
[R].TAANALPVR.[V]		2	8	1	A0A2R8QN47; F1QV15	A0A2R8QN47 [498-506]; F1QV15 [510-518]		0	912.526	21654844	2	-0.44	20.8473	65
[R].ESLENATTNTEVLK.[N]		1	2	1	F1QX75	F1QX75 [112-125]		0	1548.78		2	-0.37	30.214	38
[R].FPIVAEVQR.[E]		1	2	1	F1QYE3	F1QYE3 [87-95]		0	1058.6	10635593	2	0.1	36.7975	35
[KR].SWFGESGSK.[R]		1	31	1	B8A617	B8A617 [328-336]		0	984.442	6.1349e+06	2	2.41	30.4844	28
[K].SVSLASEEK.[S]		1	1	1	A4UU77	A4UU77 [64-72]		0	949.484	14943014	2	-0.1	16.3914	53
[K].IAEIENEMAR.[T]	1xOxidation [M8]	1	2	1	Q7T340	Q7T340 [7-16]		0	1191.57	426990	2	-0.09	18.2061	30
[KR].FPIVAEAQR.[E]		3	10	1	Q4QRF0; F1R9Z1; A7MBZ8	Q4QRF0 [87-95]; F1R9Z1 [88-96]; A7MBZ8 [88-96]		0	1030.57	47290312	2	-2.33	31.7727	22
[R].FPGQLNADLR.[K]		1	19	2	Q6TGT0	Q6TGT0 [242-251]		0	1130.6	1.35842e+06	2	3.76	35.9621	32
[R].LQQAETTAVLDGKR.[L]		1	4	1	Q7ZTV8	Q7ZTV8 [16-29]		1	1529.83	438343	3	-0.58	22.2311	40
[R].FPFEELSQGQQLCK.[E]	1xCarbamidomethyl [C13]	1	1	1	Q6PBM7	Q6PBM7 [16-29]		0	1710.82		2	0.51	44.8732	29
[R].SVIEAVYNR.[L]		1	1	1	Q5U386	Q5U386 [356-364]		0	1050.56	458636	2	-0.28	30.3146	41
[R].LANGQCVTK.[G]	1xCarbamidomethyl [C6]	1	23	1	A0A2R8RTZ6	A0A2R8RTZ6 [253-261]		0	990.504	322829	2	-1.95	10.2465	40
[K].SPAAEESVDR.[I]		1	5	1	F1R2S5	F1R2S5 [699-708]		0	1060.49	9355988	2	-0.48	11.2676	46
[R].IGFVGFPSVGK.[S]		1	2	1	Q7T340	Q7T340 [66-76]		0	1107.62	2607391	2	-0.58	47.6136	36
[K].EITSLAPSTMK.[I]		1	5	1	Q7ZVF9	Q7ZVF9 [316-326]		0	1177.61	6.08983e+06	2	-0.7	30.531	37
[K].DMVHDDAPFK.[F]	1xOxidation [M2]	3	12	1	F1R2S5; F1QV15; Q1LWN2	F1R2S5 [328-337]; F1QV15 [328-337]; Q1LWN2 [323-332]		0	1190.51		2	1.88	19.664	12
[K].SLEGADLPNLLFYGPPGTGK.[T]		1	6	1	Q6DRF4	Q6DRF4 [60-79]		0	2046.05		2	0.31	50.7499	19
[K].SLCLTSPSSR.[Q]	1xCarbamidomethyl [C3]	1	6	1	A0A140LH39	A0A140LH39 [229-238]		0	1107.55	400422	2	-0.86	24.9451	33
[K].LSEEELK.[Q]		1	2	1	F1QJZ6	F1QJZ6 [24-30]		0	847.441	8.03412e+06	2	-0.38	18.2582	36
[K].LDVAPISDIIEIK.[S]		1	1	1	Q7ZUS9	Q7ZUS9 [128-140]		0	1425.82		2	0.48	50.566	28
[R].SHNDTESDLEVEK.[G]		1	1	1	A4UU77	A4UU77 [186-198]		0	1502.66	756915	3	-0.5	16.1802	37
[K].EINAEDDFQR.[E]		1	3	1	A0A2R8QHQ4	A0A2R8QHQ4 [99-108]		0	1236.55	455781	2	-3.16	24.4697	36
[R].DQLPDIEALMK.[K]		1	2	1	Q66I87	Q66I87 [209-219]		0	1272.65	1.58121e+06	2	0.5	50.2486	35
[K].FIDESEEIK.[G]		1	1	1	A3KGZ5	A3KGZ5 [29-37]		0	1109.54	1.03449e+06	2	-2.34	26.3529	30
[R].IDTETQTVVLDNGK.[E]		1	1	1	E7FFC4	E7FFC4 [84-97]		0	1532.78		2	3.08	27.8103	37
[K].SIYYITGESK.[D]		1	1	1	O57521	O57521 [481-490]		0	1160.58	166820	2	1.4	31.1636	33
[R].SITLADASVGSVSQLGLR.[S]		1	3	1	F1QN45	F1QN45 [1309-1326]		0	1773.97	864035	2	-1.51	48.5302	32
[K].ISDTTPSELAIMENANVLAR.[Y]		1	1	1	Q8JH70	Q8JH70 [154-173]		0	2145.09		2	3.48	49.9769	24
[R].SGGGPYGGGYGGGSGGGGGYGGGSGGGGGGYGGGSGGR.[R]		1	2	1	E7FAQ8	E7FAQ8 [349-386]		0	2869.15		3	1.52	22.5661	1
[K].DMVHDDAPLK.[F]	1xOxidation [M2]	2	15	1	A0A2R8QNH7; A0A2R8QN47	A0A2R8QNH7 [308-317]; A0A2R8QN47 [316-325]		0	1156.53	633370	3	-1.37	14.8328	40
[R].SGAMVEGEK.[G]		1	1	1	A0A0R4IE20	A0A0R4IE20 [238-246]		0	907.419	555688	2	1.25	10.8424	45
[RK].SGALLIMEHVDMK.[S]		1	3	2	Q5XJR8	Q5XJR8 [82-94]		0	1443.73	1.84228e+06	2	2.21	43.106	48
[R].DNDTLSEIK.[I]		1	3	1	F1QJZ6	F1QJZ6 [274-282]		0	1034.5	5972934	2	0	25.0723	47
[R].LDGAGLTPTK.[V]		1	2	1	F1QC84	F1QC84 [666-675]		0	972.536	4515049	2	0.08	20.6399	28
[R].NTGIICTIGPASR.[S]	1xCarbamidomethyl [C6]	1	5	1	A0A0R4IAV3	A0A0R4IAV3 [45-57]		0	1359.7	456800	2	0.79	33.5505	23
[R].IIEPLTSR.[C]		1	3	1	Q6DRF4	Q6DRF4 [181-188]		0	928.546	3.16972e+06	2	0.97	27.7597	24
[R].MVLVGDVK.[D]		1	6	1	Q6NYR9	Q6NYR9 [205-212]		0	860.491	1.33489e+06	2	1.93	32.0244	44
[K].NGGQILVADLR.[G]		1	2	1	A0A2R8RKG2	A0A2R8RKG2 [60-70]		0	1155.65	859809	2	-4.59	38.259	49
[R].LQLSSPEEK.[C]		1	2	1	F1QPP5	F1QPP5 [41-49]		0	1030.54	629893	2	1.46	21.9111	34
[R].LYELDGLR.[E]		1	2	1	A0A2R8QDN8	A0A2R8QDN8 [175-182]		0	978.525	431028	2	1.21	38.3779	36
[K].TCAEVDFVCR.[S]	2xCarbamidomethyl [C2; C9]	1	5	1	A0A2R8QJ78	A0A2R8QJ78 [67-76]		0	1256.54	513482	2	0.5	30.9082	38
[K].DQFSVELLK.[T]		1	1	1	Q7T3F9	Q7T3F9 [150-158]		0	1078.58	375979	2	3.08	45.3046	8
[K].ELSDIAQR.[I]		1	3	1	Q8JH72	Q8JH72 [15-22]		0	931.484	3672666	2	-3.12	20.191	42
[R].SEFQQESK.[T]		1	1	1	Q6PBM7	Q6PBM7 [45-52]		0	982.448	1.84871e+06	2	-0.25	10.7099	23
[K].VVEDIECLK.[F]	1xCarbamidomethyl [C7]	1	4	1	Q6IQS0	Q6IQS0 [269-277]		0	1104.56	3.98123e+06	2	-0.39	30.6014	21
[K].HFTASQYPSSSHYTR.[N]		1	2	1	A0A2R8Q4T9	A0A2R8Q4T9 [236-250]		0	1768.8		3	-0.12	16.5875	16
[K].SGNQWVK.[V]		1	1	1	Q7ZUQ0	Q7ZUQ0 [38-44]		0	818.416	1.38987e+06	2	-0.24	17.5714	44
[R].EYFGQFGK.[I]		1	2	1	E7FAQ8	E7FAQ8 [124-131]		0	975.457	8908922	2	-0.42	33.4634	21
[K].VAVQPLDNSTISLQMGTNK.[V]		1	2	1	Q32PU2	Q32PU2 [233-251]		0	2016.04		2	0.73	42.926	21
[K].DTAASGYGTQSVR.[L]		1	3	1	Q5U3S7	Q5U3S7 [22-34]		0	1312.61	228446	2	1.53	16.6708	16
[K].LGSDVSCLVAGTNCAK.[V]	2xCarbamidomethyl [C7; C14]	1	1	1	Q7ZUS9	Q7ZUS9 [48-63]		0	1651.78	238484	2	-0.78	33.6195	38
[K].ITVLEIQK.[T]		1	5	1	F1R1X3	F1R1X3 [245-252]		0	943.582	1.27878e+06	2	0	34.3001	45
[R].GHLENNPALER.[L]		1	4	1	Q6P5K3	Q6P5K3 [67-77]		0	1249.63	39184340	3	-0.99	15.509	29
[K].AIDLLDR.[MS]		1	5	2	Q7ZVK8	Q7ZVK8 [317-323]		0	815.462	685902	2	0.15	37.2783	46
[R].RGPQLACTGSDDGTVK.[L]	1xCarbamidomethyl [C7]	1	1	1	Q7ZTY9	Q7ZTY9 [152-167]		1	1661.79	163222	3	0.04	16.2054	29
[K].ETLDIVLANK.[D]		1	4	1	P79732	P79732 [119-128]		0	1115.63	436366	2	2.08	39.41	35
[R].YIECFIAEQNMVSVAIGCATR.[E]	2xCarbamidomethyl [C4; C18]	1	3	1	Q7T2Q9	Q7T2Q9 [362-382]		0	2432.14		3	-0.62	50.4585	9
[R].IEPNMHVASFAYSHIK.[S]		2	13	1	A0A2R8QNH7; Q1LWN2	A0A2R8QNH7 [562-577]; Q1LWN2 [577-592]		0	1843.92	338512	3	-0.48	36.1265	20
[R].GGGGGGFR.[G]		1	3	1	E7EXU2	E7EXU2 [203-210]		0	664.316	9440745	2	-0.18	9.9835	49
[R].ITPEFSK.[W]		1	4	1	F1QY42	F1QY42 [152-158]		0	821.44	361164	2	0.53	21.1294	25
[K].QVTLELGGK.[S]		1	3	1	A0A2R8Q3R8	A0A2R8Q3R8 [258-266]		0	944.541	263057	2	0.84	30.1943	40
[K].DKGGINFTATCAQSELDGDTVK.[S]	1xCarbamidomethyl [C11]	1	2	1	Q7T340	Q7T340 [184-205]		1	2327.08	513685	3	0.82	37.631	16
[K].NVQLTESEIR.[G]		1	3	1	A0A0R4IW89	A0A0R4IW89 [23-32]		0	1188.62	1.40332e+06	2	-0.12	27.4574	22
[K].VDYNLPMHK.[M]	1xOxidation [M7]	1	2	1	Q7ZW95	Q7ZW95 [275-283]		0	1132.55	937837	3	0.25	19.4023	16
[K].IDDLVNTR.[-]		1	2	1	Q6P123	Q6P123 [526-533]		0	945.5	242847	2	0	23.9478	45
[R].LLIVTDPR.[A]		1	1	1	Q803F6	Q803F6 [121-128]		0	926.567	19215516	2	0.06	34.3495	34
[K].SSIGSTPSCSHPVPDMAK.[L]	1xCarbamidomethyl [C9]; 1xOxidation [M16]	1	4	1	A0A0R4IJQ7	A0A0R4IJQ7 [184-201]		0	1873.84	174967	3	-0.71	17.0831	4
[K].LPMCAQCGK.[T]	2xCarbamidomethyl [C4; C7]	1	4	1	B8A6H7	B8A6H7 [64-72]		0	1064.47	365134	2	-0.36	17.2045	19
[K].VGINGFGR.[I]		1	4	1	Q5XJ10	Q5XJ10 [4-11]		0	819.447	7181362	2	1.3	28.5521	47
[RK].FASFIDK.[VAE]		1	22	1	F1QV31	F1QV31 [168-174]		0	827.43	366806	2	-2.56	33.7643	45
[R].SNDGFDQR.[G]		1	3	1	A0A0J9YIY7	A0A0J9YIY7 [144-151]		0	938.396	587464	2	0.24	12.8281	30
[K].FCESTIGSK.[V]	1xCarbamidomethyl [C2]	1	1	1	Q5XIZ6	Q5XIZ6 [162-170]		0	1028.47	782557	2	-0.11	18.1866	41
[K].SGVVENLYHTR.[Y]		1	7	1	Q5TYX2	Q5TYX2 [358-368]		0	1274.65	741157	3	-0.07	26.1998	17
[R].QVIAVAR.[T]		1	4	1	Q7T340	Q7T340 [133-139]		0	756.473	3.25368e+06	2	-0.01	18.5259	44
[K].IFFLQACR.[G]	1xCarbamidomethyl [C7]	2	21	2	Q98UI8; F1QDH1	Q98UI8 [160-167]; F1QDH1 [160-167]		0	1054.55	1.31244e+06	2	-0.03	45.2269	44
[K].DVGLAYTER.[C]		4	14	1	F1R2S5; A0A2R8QN47; F1QV15; Q1LWN2	F1R2S5 [200-208]; A0A2R8QN47 [188-196]; F1QV15 [200-208]; Q1LWN2 [195-203]		0	1023.51	25672008	2	0.59	27.4189	51
[K].AADESER.[G]		2	35	1	Q803M1; A7E2K1	Q803M1 [83-89]; A7E2K1 [82-88]		0	777.337	762639	2	-0.72	8.0094	25
[K].LIEFLSK.[F]		1	2	1	Q6IQL2	Q6IQL2 [302-308]		0	849.508	3.03858e+06	2	-1.35	41.1099	31
[K].NAAQFLLSTNDK.[T]		1	2	1	Q6PGU9	Q6PGU9 [107-118]		0	1321.67	285990	2	4.77	38.9421	35
[R].YAAQCGYTYSVQPLQGR.[V]	1xCarbamidomethyl [C5]	1	2	1	F1R4N4	F1R4N4 [81-97]		0	1961.92	325604	2	1.98	34.6862	23
[R].IHVQISK.[S]		1	2	1	Q6NXC1	Q6NXC1 [140-146]		0	824.499	965289	2	-0.49	16.4113	29
[R].AAEEADLK.[D]		1	2	1	Q6NWB9	Q6NWB9 [26-33]		0	846.42	453913	2	-0.58	11.9241	41
[K].MFVGGIK.[E]		1	2	1	E7FAQ8	E7FAQ8 [108-114]		0	751.417	2.28066e+06	2	-0.09	30.3387	27
[K].LVPEFAHDK.[T]		1	3	2	A0A2R8Q549	A0A2R8Q549 [20-28]		0	1055.55	5.1282e+06	2	-0.09	22.9702	31
[R].EILDTEAK.[N]		5	28	1	A0A2R8QNH7; F1R2S5; A0A2R8QN47; F1QV15; Q1LWN2	A0A2R8QNH7 [1044-1051]; F1R2S5 [1064-1071]; A0A2R8QN47 [1052-1059]; F1QV15 [1064-1071]; Q1LWN2 [1059-1066]		0	918.478	886768	2	2.43	19.7778	38
[R].VYTHQVVTR.[W]		1	4	1	Q6NWC5	Q6NWC5 [134-142]		0	1102.6	374467	3	1.11	11.8211	17
[K].ELTDEEAER.[L]		1	3	1	Q6NV13	Q6NV13 [108-116]		0	1091.49	332564	2	2.04	14.0805	64
[R].ELATNFQLK.[Q]		1	2	1	F1QYE3	F1QYE3 [96-104]		0	1063.58	9968457	2	0.06	35.703	50
[R].DALQMISR.[D]		1	1	1	Q7T3F9	Q7T3F9 [195-202]		0	933.482	491329	2	-2.62	34.6243	15
[R].VWDLDGNETTSFR.[L]		1	3	1	I7HJI0	I7HJI0 [151-163]		0	1539.71	161041	2	-2.28	42.4116	22
[K].QLTENQVR.[T]		1	2	1	Q803G3	Q803G3 [22-29]		0	987.522	4190321	2	-0.87	13.174	39
[R].ALNAALGR.[S]		1	3	1	X1WHC2	X1WHC2 [224-231]		0	785.463	1.85169e+06	2	-0.07	20.9873	39
[R].VFVDSCVASSDPTVANALR.[Y]	1xCarbamidomethyl [C6]	1	2	1	A7MBZ6	A7MBZ6 [293-311]		0	2007.98	1.0099e+06	3	-0.14	42.284	31
[K].ALSAGGYDVEK.[N]		1	19	1	A0A2R8Q0U0	A0A2R8Q0U0 [56-66]		0	1109.55	7303547	2	3.59	23.2853	35
[R].VDIEDFGGR.[K]		1	2	1	A0A2R8QAE1	A0A2R8QAE1 [118-126]		0	1007.48	5.53644e+06	2	-0.38	34.2803	23
[K].ALVGPVEVK.[D]		1	3	1	F1R9Z1	F1R9Z1 [416-424]		0	911.556	1.05707e+06	2	0.44	31.0493	18
[K].FGYHFTQQGPR.[SL]		1	4	1	F1QJZ6	F1QJZ6 [311-321]		0	1337.64	1.47744e+06	3	-0.29	27.5727	9
[K].VAPTAEER.[T]		1	9	1	B0JZK4	B0JZK4 [255-262]		0	872.447	818926	2	-0.52	9.9217	28
[K].QLIVGVNK.[M]		2	13	1	A0A2R8QSR4; A0A0R4IE10	A0A2R8QSR4 [147-154]; A0A0R4IE10 [147-154]		0	870.541	10698772	2	0.38	25.9466	39
[R].HYFQNTQGLIFVVDSNDR.[E]		1	11	1	Q78AP9	Q78AP9 [80-97]		0	2153.04		3	0.68	46.0451	16
[K].TNLIVNYLPQNMSQDELR.[S]	1xOxidation [M12]	1	4	1	Q7ZTS8	Q7ZTS8 [18-35]		0	2164.07	165368	3	-0.03	46.3886	13
[R].SPEEEEEQQEITLPSVDYR.[V]		1	3	1	B2GS04	B2GS04 [285-303]		0	2278.04	300026	3	-0.05	41.6216	20
[K].KIFVGGLNPETTEEK.[I]		1	1	1	Q6NYA1	Q6NYA1 [130-144]		1	1661.87		3	-1.39	31.4558	13
[KR].DLSHCQER.[-I]	1xCarbamidomethyl [C5]	6	27	1	A0A2R8QNH7; F1R2S5; A0A2R8Q549; A0A2R8QN47; F1QV15; Q1LWN2	A0A2R8QNH7 [169-176]; F1R2S5 [189-196]; A0A2R8Q549 [184-191]; A0A2R8QN47 [177-184]; F1QV15 [189-196]; Q1LWN2 [184-191]		0	1044.45	8.11368e+06	2	0.08	9.2541	30
[K].LAVNMVPFPR.[L]		1	19	1	Q6TGT0	Q6TGT0 [253-262]		0	1143.63	1.40826e+06	2	1.4	46.3552	35
[R].LASYIEK.[V]		1	32	2	Q7ZTS4	Q7ZTS4 [95-101]		0	823.456	1.2109e+06	2	0.06	22.5901	30
[K].TGYGNYSSGR.[Q]		1	3	1	Q7ZU48	Q7ZU48 [267-276]		0	1061.46	1205030	2	2.63	14.2386	36
[K].LADIEYR.[L]		1	2	1	Q6DRK4	Q6DRK4 [299-305]		0	879.457	2743133	2	-0.53	25.1949	47
[K].ASLIASFK.[E]		1	1	1	A9C4A6	A9C4A6 [308-315]		0	836.488		2	-0.77	37.3136	26
[R].EFSEEALNSLK.[A]		1	3	1	F1QL34	F1QL34 [226-236]		0	1266.62	218206	2	-1.51	38.4469	53
[R].QLGILAAAGK.[I]		1	2	1	Q6GQM4	Q6GQM4 [280-289]		0	941.578	178534	2	1.06	35.9255	29
[K].QLAQIDGTLSTIEFQR.[E]		1	4	1	B2GRA4	B2GRA4 [76-91]		0	1819.95	168220	2	-1.66	47.9683	17
[R].NGTDVDAGNVMNVFR.[K]		2	6	1	Q98UI8; F1QDH1	Q98UI8 [68-82]; F1QDH1 [68-82]		0	1608.74		2	4.39	46.077	54
[K].NKYEDEINK.[R]		1	13	1	F1QV31	F1QV31 [243-251]		1	1152.55	2.42106e+06	2	0.22	13.6527	33
[R].NLGEFFR.[R]		1	3	1	A1A5T2	A1A5T2 [180-186]		0	882.447	457005	2	-0.42	42.831	29
[K].FDVINLAAEK.[T]		1	6	1	Q08CA6	Q08CA6 [235-244]		0	1119.6	349100	2	0.73	43.6648	56
[R].VSIPITVR.[Q]		1	4	1	F1QK71	F1QK71 [606-613]		0	884.556	743251	2	-1.17	36.1208	45
[R].LFCVGFTK.[K]	1xCarbamidomethyl [C3]	1	1	1	Q6PBY1	Q6PBY1 [137-144]		0	971.502	11208125	2	0.1	40.7627	20
[K].NSNPQLCSVEANSVSLK.[V]	1xCarbamidomethyl [C7]	1	1	1	Q4QRD9	Q4QRD9 [250-266]		0	1846.9	213318	2	-0.17	33.3758	35
[R].VLLIWTQPSSSSALK.[Q]		1	2	1	Q6AZB3	Q6AZB3 [12-26]		0	1629.92	6816083	2	-3.8	49.3986	49
[K].NSSLIVR.[R]		1	2	1	F1QC84	F1QC84 [72-78]		0	788.462	1.43722e+06	2	-1.43	20.8755	48
[K].NTVLSHVK.[E]		1	1	1	Q6NXA5	Q6NXA5 [252-259]		0	897.515	999302	2	0.21	13.7328	18
[R].NVEDSVR.[V]		1	2	1	A4IGC4	A4IGC4 [32-38]		0	818.4	1.02482e+06	2	0.05	12.2629	35
[R].VQFIASSIAENDNFK.[F]		1	5	1	A0A2R8Q549	A0A2R8Q549 [1164-1178]		0	1682.84	894552	2	0.22	43.8666	16
[K].EVEESIVVTNEVQTAK.[E]		1	4	1	Q6ZM50	Q6ZM50 [211-226]		0	1774.91	1.56793e+06	2	1.31	33.4238	35
[K].EVDIYTVK.[TI]		1	6	1	Q803D9	Q803D9 [261-268]		0	966.514	1.64088e+06	2	-0.28	29.7403	41
[R].VIVGSPANR.[ASC]		2	74	1	A7MC76; B8A617	A7MC76 [204-212]; B8A617 [374-382]		0	912.526	13689962	2	-0.23	16.2971	51
[R].VQVLELPYVK.[E]		1	1	1	Q6DG30	Q6DG30 [214-223]		0	1187.7	1.60686e+06	2	0.5	46.9795	35
[R].LHSLGQSAEFR.[T]		1	1	1	E7FFQ7	E7FFQ7 [859-869]		0	1244.64	411363	3	1.65	22.6704	40
[R].NTTIPTK.[QK]		1	23	1	F1R9V3	F1R9V3 [417-423]		0	774.436	1.20999e+06	2	-1.81	12.0325	36
[K].VSHLVTVR.[N]		1	3	1	B8JJ22	B8JJ22 [153-160]		0	910.547	377007	3	-0.23	15.9774	13
[R].EIEIQSHLR.[H]		1	2	1	Q6NW76	Q6NW76 [101-109]		0	1124.61	1.74876e+06	3	-9.7	24.4062	20
