# Supplementary material for: Rbm24a dictates mRNA recruitment for germ granule assembly in zebrafish
Source: EMBO J. 2025 Apr 25;44(11):3121–49. doi: 10.1038/s44318-025-00442-z (PMC12130248; doi:10.1038/s44318-025-00442-z)
Supplement: Supplementary file 3 — Data Set EV1 [file 44318_2025_442_MOESM3_ESM.zip › result/peptides_KI45_55.xlsx]

## Sheet: PeptideGroups
Annotated Sequence	Modifications	# Protein Groups	# Proteins	# PSMs	Master Protein Accessions	Positions in Master Proteins	Modifications in Master Proteins	# Missed Cleavages	Theo. MH+ [Da]	Abundances (Grouped): KI45_55	Charge (by Search Engine): Mascot	DeltaM [ppm] (by Search Engine): Mascot	RT [min] (by Search Engine): Mascot	Ions Score (by Search Engine): Mascot
[K].YYVTIIDAPGHR.[D]		2	13	4	Q6P969; Q92005	Q6P969 [85-96]; Q92005 [85-96]		0	1404.73	153116042	2	-2.03	35.2853	63
[K].SCCTSVNEVICHGIPDR.[R]	3xCarbamidomethyl [C2; C3; C11]	1	2	1	Q4QRK0	Q4QRK0 [191-207]		0	2003.87	716659	3	-0.69	33.8982	30
[K].SCCSCCPSGCSK.[C]	5xCarbamidomethyl [C2; C3; C5; C6; C10]	1	3	1	Q7ZSY6	Q7ZSY6 [31-42]		0	1449.47		2	0.2	8.759	51
[K].SALTVQFVQGIFVEK.[Y]		1	5	1	Q6IQP4	Q6IQP4 [17-31]		0	1665.92		2	-3.57	50.6448	59
[R].GCAFVTFTAR.[Q]	1xCarbamidomethyl [C2]	1	3	1	Q9IBD0	Q9IBD0 [149-158]		0	1129.55	693600	2	-0.27	38.365	47
[K].SALSHTMVVDTR.[N]		1	3	1	F1R2U1	F1R2U1 [256-267]		0	1316.66	1.38823e+06	3	-0.99	23.5619	28
[K].GCVEVHSHNAAFIR.[N]	1xCarbamidomethyl [C2]	5	20	1	F1R2S5; A0A2R8QN47; F1QV15; Q1LWN2; Q1MTC4	F1R2S5 [986-999]; A0A2R8QN47 [974-987]; F1QV15 [986-999]; Q1LWN2 [981-994]; Q1MTC4 [983-996]		0	1596.77	1.32866e+06	4	-0.57	19.8782	23
[K].SALEAQNALHNMK.[I]		1	2	2	Q9IBD0	Q9IBD0 [71-83]		0	1426.71	1.08705e+06	3	-0.25	25.3632	17
[R].GDECGLALGR.[L]	1xCarbamidomethyl [C4]	1	1	1	A4IGC8	A4IGC8 [65-74]		0	1047.49	673846	2	0.51	25.7751	57
[K].SAHPNPAFPGPAGIHTSSPR.[G]		1	1	1	E9QIZ1	E9QIZ1 [168-187]		0	1997.99	561254	4	0.98	25.2167	24
[R].GAHGIIVVYDVTDQESFNNVK.[Q]		1	2	1	Q7ZSZ0	Q7ZSZ0 [80-100]		0	2305.15	410851	3	0.77	44.0368	43
[R].SAGTAPGQLYSYPAR.[R]		1	2	1	Q58E00	Q58E00 [63-77]		0	1538.76	961477	2	-0.77	29.8465	66
[K].GEAEIDVNQINR.[E]		1	2	2	Q6NZR9	Q6NZR9 [262-273]		0	1357.67	1.93368e+06	2	0.77	27.8221	86
[K].GEFGGFGSVSGK.[I]		1	4	1	Q1LXD4	Q1LXD4 [103-114]		0	1128.53	1.54102e+06	2	0.45	33.4671	51
[R].GEGGILINSEGER.[F]		1	3	1	Q6TNQ9	Q6TNQ9 [312-324]		0	1330.66	2.66807e+06	2	1.18	28.9715	67
[K].RYEQTGNQDLAEALSR.[W]		1	2	1	A0A0R4I9F5	A0A0R4I9F5 [267-282]		1	1850.9	639674	3	1.85	31.2634	38
[K].GESYEDLVQR.[L]		1	8	1	Q7T325	Q7T325 [363-372]		0	1195.56	419342	2	-2.41	30.3233	68
[K].RIQQACEK.[K]	1xCarbamidomethyl [C6]	1	3	1	Q6TH14	Q6TH14 [327-334]		1	1032.53	5.89489e+06	2	0.42	8.5512	32
[R].GEYDEETVR.[W]		1	3	1	A0A0R4IKV3	A0A0R4IKV3 [128-136]		0	1097.47	434987	2	-0.24	16.1743	46
[K].GFGFVTMTNYDEAAMAIASLNGYR.[L]	1xOxidation [M7]	1	9	1	F1QGN3	F1QGN3 [304-327]		0	2615.19		2	9.8	51.8086	67
[K].QVQMDAGVR.[G]		1	2	1	Q6PHG7	Q6PHG7 [243-251]		0	1003.5	819572	2	-0.54	18.3096	37
[K].SAGASLLDSR.[E]		1	2	1	Q6P3J6	Q6P3J6 [23-32]		0	976.506	2.32756e+06	2	-1.51	25.6087	51
[K].GGAAGGGYAQVIPMEEFNLHLTGDIHAITAANNLVAAAIDAR.[I]	1xOxidation [M14]	1	3	1	A0A2R8RW82	A0A2R8RW82 [465-506]		0	4206.1		4	2.09	51.2632	16
[R].GAGYTFGQDISETFNHANGLTLVSR.[A]		1	4	1	Q7ZVE7	Q7ZVE7 [215-239]		0	2655.28		3	1.65	49.8189	52
[K].SCFASGNIPAEMGK.[F]	1xCarbamidomethyl [C2]	2	3	1	Q7ZUS1; A7MCR4	Q7ZUS1 [289-302]; A7MCR4 [289-302]		0	1468.66	1.54473e+06	2	0.6	32.8878	76
[R].SGETEDTFIADLVVGLCTGQIK.[T]	1xCarbamidomethyl [C17]	2	8	1	Q6IQP5; Q6TH14	Q6IQP5 [373-394]; Q6TH14 [373-394]		0	2353.16		3	-0.29	51.8588	79
[K].SGDAAIVEMVPGKPMCVESFSTYPPLGR.[F]	1xCarbamidomethyl [C16]; 1xOxidation [M9]	1	3	1	Q92005	Q92005 [396-423]		0	3011.43	742072	3	0.83	46.6171	39
[R].FSYVCPDLVK.[E]	1xCarbamidomethyl [C5]	1	3	1	Q6PUQ3	Q6PUQ3 [231-240]		0	1227.61	1.8955e+06	2	-0.29	40.9839	33
[K].SGAYLIPLLER.[I]		1	2	1	E7FD91	E7FD91 [148-158]		0	1231.7		2	0.11	50.3585	27
[K].SFFDNISSELR.[S]		1	3	1	F1Q898	F1Q898 [316-326]		0	1314.63		2	0.03	50.0456	40
[R].SEPGPVQIVTVNK.[E]		1	6	1	A2CEM4	A2CEM4 [3-15]		0	1367.75	3.6714e+06	2	-0.3	33.4487	54
[R].FTQAGSEVSALLGR.[I]		1	4	1	A8WGC6	A8WGC6 [300-313]		0	1435.75	3.16121e+06	2	0.33	45.0111	76
[R].FTTEEEVDYTAEK.[C]		1	1	1	Q1LYQ9	Q1LYQ9 [407-419]		0	1561.69	1284009	2	0.11	27.9544	67
[K].SENVQDLLLLDVTPLSLGIETAGGVMTVLIK.[R]		1	7	2	Q90473	Q90473 [385-415]		0	3238.79	1.00695e+07	3	-0.06	54.2531	106
[K].GAEAANVTGPGGVPVQGSK.[Y]		1	1	3	B5DE31	B5DE31 [99-117]		0	1695.87	4.12875e+06	2	-3.4	23.2646	86
[R].FVIGGPQGDAGLTGR.[K]		1	4	1	F1QYU7	F1QYU7 [250-264]		0	1444.75	4.20076e+06	2	0.69	37.8959	91
[K].SDPMVQCIIEESGEHIIAGAGELHLEICLK.[D]	2xCarbamidomethyl [C7; C28]	1	2	1	Q6P3J5	Q6P3J5 [530-559]		0	3348.63		3	-2.61	51.1622	27
[K].FVQLVQLLR.[VL]		5	27	1	F1R2S5; A0A2R8QN47; A0A2R8RHW2; F1QV15; Q1LWN2	F1R2S5 [338-346]; A0A2R8QN47 [326-334]; A0A2R8RHW2 [318-326]; F1QV15 [338-346]; Q1LWN2 [333-341]		0	1115.69	15817538	2	0.32	50.444	48
[K].SDGVYIINLK.[K]		1	2	1	Q803F6	Q803F6 [43-52]		0	1121.62	4524224	2	1.04	43.2876	30
[R].SDELNCFTR.[S]	1xCarbamidomethyl [C6]	1	3	1	F1QN45	F1QN45 [398-406]		0	1141.49	780194	2	3.69	28.8229	63
[K].FWEVISDEHGIDPTGTYHGDSDLQLDR.[I]		2	6	2	Q6NW90; A0A0R4IPH2	Q6NW90 [20-46]; A0A0R4IPH2 [20-46]		0	3102.41	3.84937e+06	4	-0.53	46.3099	22
[K].FWEVISDEHGIDPTGTYHGDSDLQLER.[I]		1	4	1	Q6IQJ2	Q6IQJ2 [20-46]		0	3116.42	761089	4	-1.71	46.2646	16
[K].FYEEVHELER.[K]		2	6	2	A4QP71; Q803X7	A4QP71 [61-70]; Q803X7 [83-92]		0	1350.63	2.61431e+06	2	1.2	28.7918	35
[R].FYSLLDPSYAK.[N]		1	3	1	Q7ZUY9	Q7ZUY9 [330-340]		0	1303.66	543337	2	-2.98	46.7317	39
[K].SDDSFNTFFSETGSGK.[H]		1	2	1	Q6TNP9	Q6TNP9 [45-60]		0	1725.72	2718628	2	-2.43	45.7918	74
[R].SEGHLCLPVR.[Y]	1xCarbamidomethyl [C6]	1	3	2	A0A0R4IKV3	A0A0R4IKV3 [174-183]		0	1167.59	4.57066e+06	3	1	27.6184	29
[K].GGGALSAVAATK.[S]		1	1	1	Q7ZVN5	Q7ZVN5 [256-267]		0	1002.56	404327	2	0.2	23.0296	40
[K].QVILNGQESK.[C]		2	9	1	Q3T7B3; Q1MTC4	Q3T7B3 [548-557]; Q1MTC4 [1557-1566]		0	1115.61	4399133	2	0.22	17.6428	57
[R].GGIIDEAALLR.[A]		1	2	1	F1QEY8	F1QEY8 [237-247]		0	1127.64	518553	2	0.86	46.4202	48
[R].QLELENLSTQETR.[E]		1	7	1	Q7ZWI6	Q7ZWI6 [183-195]		0	1560.79	320359	2	1.35	36.1982	73
[R].QLEETEEEAAR.[A]		1	5	1	F8W3L6	F8W3L6 [1885-1895]		0	1304.6	434560	2	0.39	15.7297	67
[R].QIAVSSQDSVGR.[V]		1	1	1	A4IGC8	A4IGC8 [424-435]		0	1246.64	924371	2	1.46	18.6203	51
[R].QLALEVIVTLSETAAAMLR.[K]		1	1	1	B8JHR9	B8JHR9 [273-291]		0	2029.14	1.8432e+06	3	1.6	54.3499	72
[K].GSSGELAVVQEQLR.[D]		1	1	1	Q502I3	Q502I3 [155-168]		0	1472.77	403764	2	-0.02	38.9848	51
[R].GSSSTSTLTQAISK.[V]		1	4	1	Q6IQ59	Q6IQ59 [303-316]		0	1367.7	1.67372e+06	2	3.63	26.9344	57
[K].QGLYELTATNFK.[S]		2	2	1	F1R184; Q6PFL9	F1R184 [158-169]; Q6PFL9 [82-93]		0	1384.71	2778063	2	0.47	43.3217	59
[K].QGIDEPMR.[S]		1	2	1	Q802C7	Q802C7 [188-195]		0	945.446	6312658	2	1.36	19.2811	54
[K].GTALVGFTPR.[E]		1	2	1	F1R8M2	F1R8M2 [293-302]		0	1018.57	941137	2	-0.92	35.2542	52
[K].QIGNVAALPGIVHR.[S]		1	1	1	Q6NZS4	Q6NZS4 [68-81]		0	1444.84	917636	3	-0.16	38.2196	56
[R].QGCLPDQGIPR.[S]	1xCarbamidomethyl [C3]	1	2	1	Q6PI45	Q6PI45 [294-304]		0	1240.61		2	5.8	26.9969	45
[K].GTNIQENQYVK.[M]		1	2	1	Q7ZWC4	Q7ZWC4 [85-95]		0	1293.64	1.2675e+06	2	1.61	20.5688	36
[K].QEYDESGPSIVHR.[K]		1	6	6	Q7ZVF9	Q7ZVF9 [360-372]		0	1516.7	615963740	3	0.67	21.235	59
[R].GTVVSGTLER.[G]		1	1	1	Q5BJ17	Q5BJ17 [267-276]		0	1018.55	21627708	2	-0.09	21.5875	49
[K].GVASQSAVPSSK.[Q]		1	2	1	F1R711	F1R711 [8-19]		0	1117.58	450320	2	0.86	12.1739	94
[K].QDLSTLDVSK.[L]		1	3	2	F1QGW6	F1QGW6 [18-27]		0	1105.57	2.25134e+06	2	0.32	27.4539	40
[K].QDGMDEDVVFR.[R]	1xOxidation [M4]	1	2	1	Q5XJA5	Q5XJA5 [274-284]		0	1326.56	265003	2	-0.11	29.5298	67
[R].GVDLDQLLDMSYEQLMQLYSAR.[Q]		1	2	1	Q6Q421	Q6Q421 [19-40]		0	2588.24		3	-0.19	52.8978	62
[R].GVEAVGGSLSVSSSR.[E]		1	3	1	Q6IQ59	Q6IQ59 [103-117]		0	1391.71	1.28274e+06	2	0.23	28.0063	66
[R].GVEGMNFADIEK.[T]		1	5	1	Q6NZW7	Q6NZW7 [338-349]		0	1309.61	12182071	2	0.2	41.0236	61
[R].QFFEQQQSR.[K]		1	3	1	Q5TZA5	Q5TZA5 [388-396]		0	1197.56	637503	2	1.15	23.769	44
[K].GQSADETDSTPAK.[K]		1	3	1	Q7ZUS1	Q7ZUS1 [366-378]		0	1306.58		2	0.28	8.8913	93
[K].QLQSETEPIVK.[VM]		1	7	1	Q6DRI1	Q6DRI1 [84-94]		0	1271.68	696868	2	1.13	23.6125	69
[R].QISSPLVPR.[V]		1	2	1	F1R4N4	F1R4N4 [385-393]		0	996.584	3.26523e+06	2	-0.91	30.8821	54
[R].GHSHFVSDVVISSDGQFALSGSWDGTLR.[L]		1	2	1	O42248	O42248 [61-88]		0	2961.41	388141	4	2.28	49.5972	23
[K].GHYTEGAELVDSVLDVVR.[K]		4	15	1	Q6IQJ2; Q08CC8; Q6NW90; A0A0R4IPH2	Q6IQJ2 [104-121]; Q08CC8 [104-121]; Q6NW90 [104-121]; A0A0R4IPH2 [104-121]		0	1958.98		3	-0.44	50.4826	62
[K].QVGEQFLNIR.[S]		1	3	1	Q6IQ59	Q6IQ59 [233-242]		0	1203.65	2.08261e+06	2	0.26	41.0813	59
[R].QVFQEYQQMCGR.[D]	1xCarbamidomethyl [C10]	1	2	1	F8W2N0	F8W2N0 [373-384]		0	1573.69		2	2.12	32.0702	49
[K].GLDVDSLVIEHIQVNK.[A]		1	2	2	Q7T1K0	Q7T1K0 [106-121]		0	1778.96	2.6395e+06	2	-0.57	48.4553	71
[K].QTPQIGVIEDLHAAAYK.[N]		1	4	1	Q6IQ59	Q6IQ59 [168-184]		0	1853.98	960154	3	0.41	43.4756	50
[R].GLGLDDALEPR.[Q]		1	2	1	P83571	P83571 [30-40]		0	1155.6	1.61174e+06	2	-0.24	40.5467	66
[K].QSIAIDDCTFHQCVR.[L]	2xCarbamidomethyl [C8; C13]	1	8	1	I3IT87	I3IT87 [238-252]		0	1849.83	1.37209e+06	3	-0.02	31.161	35
[R].GIPFNPALAPR.[L]		1	3	1	Q90WT0	Q90WT0 [238-248]		0	1152.65	611105	2	0.2	41.3216	38
[R].GLPWSCSAEEVSR.[F]	1xCarbamidomethyl [C6]	1	2	1	F1QFJ8	F1QFJ8 [13-25]		0	1477.67	935143	2	-0.83	37.8577	65
[R].GIQWEGNAVLNPIVVK.[D]		1	3	1	F1QYE3	F1QYE3 [409-424]		0	1736.97		2	-1.46	49.7566	58
[R].GITFEDVVIPK.[E]		1	6	1	A2CG95	A2CG95 [254-264]		0	1217.68	16314988	2	0.04	48.3447	47
[R].GITINASHVEYTTANR.[H]		1	1	2	Q5BJ17	Q5BJ17 [100-115]		0	1746.88	8.09508e+06	3	3.21	28.8653	70
[K].GIVEFANKPSAR.[K]		1	2	1	Q802Z5	Q802Z5 [189-200]		0	1288.7	337389	2	0.41	24.9565	62
[K].GLVESGSADEDVVR.[D]		1	2	1	Q6PI45	Q6PI45 [195-208]		0	1432.69	1.41364e+06	2	1.04	27.6548	92
[K].QPASPGSTVAIQCGPDR.[V]	1xCarbamidomethyl [C13]	1	3	4	Q2PZQ8	Q2PZQ8 [105-121]		0	1740.83	3.08171e+06	2	1.02	23.9632	73
[K].GIVYDTGGLSIK.[G]		1	3	1	A9JT03	A9JT03 [261-272]		0	1222.67	2.75219e+06	2	1.59	39.2238	42
[K].GNLYSFGCPEYGQLGHNSDGK.[F]	1xCarbamidomethyl [C8]	1	2	1	Q6NYE2	Q6NYE2 [246-266]		0	2300	625985	3	1.05	38.1914	46
[R].QLYHPEQLISGK.[E]		1	3	1	Q6TGS5	Q6TGS5 [84-95]		0	1412.75	20967048	3	0.65	31.4698	43
[K].QITSVYSTQTGSSAPFTLQR.[L]		1	2	2	F1R711	F1R711 [194-213]		0	2172.09	541769	3	-0.32	41.5115	24
[R].GPVQDLLDVQTK.[E]		1	2	1	A7MBZ6	A7MBZ6 [74-85]		0	1312.71		2	-0.16	44.1729	47
[R].FSSQWNQSVTK.[L]		1	2	1	Q6NWF3	Q6NWF3 [243-253]		0	1311.63		2	3.59	27.4412	60
[R].GVEGMNFADIEK.[T]	1xOxidation [M5]	1	5	1	Q6NZW7	Q6NZW7 [338-349]		0	1325.6	2.41158e+06	2	-1.67	30.7721	61
[R].FSPDGQYLVTGSVDGFIEVWNFTTGK.[I]		1	2	1	Q7ZVA0	Q7ZVA0 [222-247]		0	2864.38		3	-0.88	52.4065	44
[R].SGGACTAAAFLK.[E]	1xCarbamidomethyl [C5]	1	1	1	A2BIC6	A2BIC6 [457-468]		0	1153.57	855118	2	2.05	33.5707	50
[R].SYLENPASMVLDLK.[-]		1	3	1	A0A0R4INZ8	A0A0R4INZ8 [519-532]		0	1579.8		2	-2.31	50.4537	48
[R].SYGQQSSGGGGGGGYGQSSGSYGGSQGGYGR.[R]		1	3	1	A1A5X7	A1A5X7 [100-130]		0	2804.15	1.06616e+06	3	1.44	20.7034	48
[K].SYELPDGQVITIGNER.[F]		2	22	9	Q6IQR3; Q7ZVF9	Q6IQR3 [241-256]; Q7ZVF9 [239-254]		0	1790.89	4.07561e+08	2	-0.29	46.7246	62
[K].EVDEQMLNVQNK.[N]		3	12	3	Q6IQJ2; Q6NW90; A0A0R4IPH2	Q6IQJ2 [325-336]; Q6NW90 [325-336]; A0A0R4IPH2 [325-336]		0	1446.69	7.5498e+07	2	-0.3	28.7707	52
[K].EVDEQMLNVQNK.[N]	1xOxidation [M6]	3	12	2	Q6IQJ2; Q6NW90; A0A0R4IPH2	Q6IQJ2 [325-336]; Q6NW90 [325-336]; A0A0R4IPH2 [325-336]		0	1462.68	4906289	2	0.35	20.0784	40
[K].SVVPGGGAVEAALSIYLENYATSMGSR.[E]		1	5	1	Q9W792	Q9W792 [408-434]		0	2699.33		3	-1.06	51.9733	76
[R].SVQGCQAIVDTGTSLIGGPAR.[D]	1xCarbamidomethyl [C5]	1	5	1	Q5PR42	Q5PR42 [309-329]		0	2087.05	1.24578e+06	3	0.78	44.4282	22
[K].SVENAIEWSVK.[S]		1	1	1	Q7ZV37	Q7ZV37 [203-213]		0	1261.64	705366	2	0.75	40.4533	71
[R].EVISSAVAQVTAVAEGK.[L]		1	2	2	Q6DG71	Q6DG71 [356-372]		0	1658.9		2	3.15	49.8839	87
[K].ETSSALTHAGAHLDLSAFSSWEELASLGLDR.[L]		1	4	1	Q568L3	Q568L3 [232-262]		0	3271.59		4	-0.67	50.9268	22
[K].EVNTDPWPGYR.[Y]		1	3	1	Q4QRK0	Q4QRK0 [71-81]		0	1333.62	3.45638e+06	2	-0.75	35.1333	42
[R].STGLVLDSGATHTTAIPVHDGYVLQQGIVK.[S]		1	4	2	F1R473	F1R473 [165-194]		0	3077.63	1.03381e+06	4	-0.55	43.6718	14
[R].STGEAFVQFASQDIAEK.[A]		1	6	1	F1QFJ8	F1QFJ8 [147-163]		0	1827.88	1.29674e+06	2	0.25	46.3882	64
[R].STGEAFVQFASKEIAEK.[A]		1	2	1	A0A2R8QRA7	A0A2R8QRA7 [148-164]		1	1841.93		2	-17.86	49.651	70
[K].EVYMGNVLQAGEGQAPTR.[Q]		1	1	1	Q6AZA0	Q6AZA0 [81-98]		0	1919.93	1.51611e+06	3	-0.18	39.0789	64
[K].EVYMGNVLQAGEGQAPTR.[Q]	1xOxidation [M4]	1	1	1	Q6AZA0	Q6AZA0 [81-98]		0	1935.92	303931	3	2.33	30.7226	38
[R].IITITGTQDQIQNAQYLLQNSVK.[Q]		1	3	1	F6PB84	F6PB84 [391-413]		0	2589.39		3	-0.89	50.1145	64
[R].SSSPESNGTAVEQNR.[L]		1	3	1	B0UYC0	B0UYC0 [348-362]		0	1562.7	277276	2	-0.45	11.5328	55
[K].SSSDVVGAVLR.[E]		1	2	1	A5PLH1	A5PLH1 [234-244]		0	1089.59	1.44046e+06	2	3.05	35.243	51
[R].SSPSAFQLGTCPVSR.[F]	1xCarbamidomethyl [C11]	1	2	1	Q7SXD2	Q7SXD2 [145-159]		0	1593.77	427390	2	0.38	35.4025	52
[K].STTTGHLIYK.[C]		2	15	2	Q6P969; Q92005	Q6P969 [21-30]; Q92005 [21-30]		0	1120.6	163312664	2	-0.47	17.1258	35
[R].SSILQAAQQSPAHSSAATPLCAACSK.[I]	2xCarbamidomethyl [C21; C24]	1	1	1	A0A0G2L644	A0A0G2L644 [224-249]		0	2642.27	566718	3	0.27	33.4741	32
[K].ETPLTDPVPPQAVIVYCR.[A]	1xCarbamidomethyl [C17]	1	5	2	B8JLB0	B8JLB0 [82-99]		0	2055.06	2.54372e+06	3	0.75	46.9408	30
[K].TADADKDNVAQANADSYNGAVR.[E]		1	2	1	Q6NZR9	Q6NZR9 [149-170]		1	2266.03	554136	3	-3.07	19.9584	64
[R].EIVHIQAGQCGNQIGAK.[F]	1xCarbamidomethyl [C10]	3	15	4	Q6IQJ2; Q6NW90; A0A0R4IPH2	Q6IQJ2 [3-19]; Q6NW90 [3-19]; A0A0R4IPH2 [3-19]		0	1822.92	7.57804e+07	2	-1.17	25.4932	44
[R].TEGNHLNLQLDAFR.[F]		1	6	1	B8JLB0	B8JLB0 [309-322]		0	1627.82	2.43818e+06	3	0.72	41.4033	48
[K].EIVQPQVSQPLPVR.[V]		1	21	3	A0A2R8RTZ6	A0A2R8RTZ6 [53-66]		0	1589.9	55808781	2	-0.33	36.1755	63
[R].EMGEYGLENYTEVK.[T]		1	5	1	Q1JPX8	Q1JPX8 [492-505]		0	1661.74	4.22295e+06	2	-1.66	39.2562	65
[R].TDGAVVGVQCHYPR.[L]	1xCarbamidomethyl [C10]	3	8	1	Q6NW70; Q2PZQ8; F1QYE3	Q6NW70 [201-214]; Q2PZQ8 [200-213]; F1QYE3 [200-213]		0	1558.74	10267949	3	0.27	22.5198	40
[R].TCATVTIGGINIAEALVSK.[G]	1xCarbamidomethyl [C2]	1	3	1	Q5RGK8	Q5RGK8 [442-460]		0	1918.03		2	-1.64	50.6163	58
[R].TAVHGESNSVLIVGPR.[G]		1	2	1	Q6NWF3	Q6NWF3 [52-67]		0	1635.88	1.35387e+06	3	0.31	29.174	36
[K].TAVCDIPPR.[G]	1xCarbamidomethyl [C4]	4	17	12	Q6IQJ2; Q08CC8; Q6NW90; A0A0R4IPH2	Q6IQJ2 [351-359]; Q08CC8 [351-359]; Q6NW90 [351-359]; A0A0R4IPH2 [351-359]		0	1028.52	5.47948e+07	2	0.11	23.6068	60
[K].TATFAISILQQIDIELK.[G]		1	4	2	A8E590	A8E590 [106-122]		0	1904.07	5.97767e+06	2	3.01	52.5027	47
[R].TAAYVNAIEK.[V]		2	4	1	B8A4B0; Q6P3L9	B8A4B0 [522-531]; Q6P3L9 [520-529]		0	1079.57	4.38178e+06	2	0.58	25.4672	41
[R].EPVYVDVHILER.[T]		1	21	2	A0A2R8RTZ6	A0A2R8RTZ6 [287-298]		0	1468.78	7790402	3	0.08	42.6598	53
[K].EQQQSEANELR.[S]		1	3	1	Q6NWC9	Q6NWC9 [69-79]		0	1331.62	875860	2	0.99	13.505	50
[K].ESEIIDFFLGSALKDEVLK.[I]		1	2	2	Q6NWC3	Q6NWC3 [76-94]		1	2153.14	5.5867e+06	2	-1.42	51.3914	66
[R].ESFGDESSSR.[D]		1	3	1	B0UYC0	B0UYC0 [309-318]		0	1100.45	1.31166e+06	2	-0.05	13.7086	48
[K].TALALAMAQELGNK.[V]		1	3	1	Q6TGU6	Q6TGU6 [77-90]		0	1430.77	611688	2	-0.97	48.3221	44
[R].ESLLNSASTSLCSK.[V]	1xCarbamidomethyl [C12]	1	2	1	Q6P123	Q6P123 [155-168]		0	1496.73	550122	2	-1.78	35.4781	64
[R].TAFTASQAGIQYEGR.[A]		2	2	2	A7MD63; Q5TYP2	A7MD63 [783-797]; Q5TYP2 [398-412]		0	1599.78	3.1784e+06	2	0.62	31.4646	88
[R].ESMEVMSPLK.[N]		1	4	1	F1R473	F1R473 [80-89]		0	1150.55	915799	2	0.54	35.7275	45
[K].TADGEQVINTK.[N]		1	2	1	Q803L1	Q803L1 [165-175]		0	1175.59	1261533	2	0.62	16.8018	61
[K].TADDPGLSLIK.[Y]		1	2	2	A0A0R4I9F5	A0A0R4I9F5 [63-73]		0	1129.61	7007524	2	0.96	37.9551	45
[K].TAIAIDTIINQK.[R]		1	3	1	Q08BA1	Q08BA1 [218-229]		0	1300.75	4.48533e+06	2	-0.45	43.6484	81
[R].FADDTYTESYISTIGVDFK.[I]		1	6	1	Q7ZSZ0	Q7ZSZ0 [28-46]		0	2172		2	-0.08	50.2832	74
[K].SSGAFVWACK.[N]	1xCarbamidomethyl [C9]	1	2	1	Q7ZUP6	Q7ZUP6 [298-307]		0	1112.52	7377169	2	0.54	36.8159	30
[K].FAFDYATK.[K]		1	4	1	A0A2R8PY75	A0A2R8PY75 [201-208]		0	962.462	1.00404e+06	2	-0.03	36.194	38
[R].FGVVTEVVMIYDAEK.[Q]		1	6	1	A8E5B6	A8E5B6 [136-150]		0	1699.86		2	2.94	50.9459	62
[R].SMATVDEEEHAVLDR.[L]		1	2	1	Q6NZR9	Q6NZR9 [276-290]		0	1701.77	583037	3	-0.09	34.6089	45
[K].SLQDIIAILGMDELSEEDKLTVAR.[A]	1xOxidation [M11]	1	1	1	A8WGC6	A8WGC6 [422-445]		1	2675.38		3	0.59	51.7769	13
[K].SLNSQHVTEDSEK.[N]		1	1	1	Q7ZTY5	Q7ZTY5 [244-256]		0	1473.68	767145	3	0.37	10.7297	25
[K].SIITGIEMFHK.[S]		1	1	1	Q5BJ17	Q5BJ17 [296-306]		0	1275.68	3.33363e+06	3	0.13	44.5893	35
[K].SLGGGQQGGAQR.[G]		1	3	1	F1Q898	F1Q898 [174-185]		0	1115.56	5.12571e+06	2	-1.3	9.0481	87
[K].FLETVELQISLK.[N]		1	2	1	E9QFD9	E9QFD9 [27-38]		0	1419.81	1.79131e+06	2	1.47	50.057	77
[R].FLGTAGQNVSDMVK.[Y]		1	2	1	Q7ZVU2	Q7ZVU2 [339-352]		0	1466.73	575270	2	-0.1	38.027	47
[R].SLADSSFGTFFSETGAGK.[Y]		1	4	1	Q6TGS5	Q6TGS5 [42-59]		0	1808.83	11746104	2	-0.51	50.0097	119
[R].SNIWVAGDAACFYDIK.[L]	1xCarbamidomethyl [C11]	1	5	1	Q6TEP2	Q6TEP2 [571-586]		0	1829.85		2	-0.93	49.9545	74
[R].SLAASPSVYDSLAR.[S]		1	4	1	F1QK71	F1QK71 [326-339]		0	1436.74	501663	2	-2.73	37.7603	61
[K].SHLMEIQLNGGTISDK.[V]	1xOxidation [M4]	1	3	1	Q5BJJ2	Q5BJJ2 [178-193]		0	1758.87	485298	3	0.68	30.9867	40
[R].SGQGAFGNMCR.[G]	1xCarbamidomethyl [C10]	1	1	1	Q7ZW95	Q7ZW95 [87-97]		0	1184.49	994962	2	0.24	22.6736	36
[R].FPGQLNADLR.[K]		4	19	4	Q6IQJ2; Q08CC8; Q6NW90; A0A0R4IPH2	Q6IQJ2 [242-251]; Q08CC8 [242-251]; Q6NW90 [242-251]; A0A0R4IPH2 [242-251]		0	1130.6	37536975	2	-0.02	36.2619	59
[R].FPGQLNADLRK.[L]		4	19	1	Q6IQJ2; Q08CC8; Q6NW90; A0A0R4IPH2	Q6IQJ2 [242-252]; Q08CC8 [242-252]; Q6NW90 [242-252]; A0A0R4IPH2 [242-252]		1	1258.69	2591135	3	0.49	28.8836	50
[R].FPIVAEVQR.[E]		1	2	1	F1QYE3	F1QYE3 [87-95]		0	1058.6	9576089	2	-0.01	37.1759	33
[K].FQMQVLPQCGHAVHEDAPEK.[V]	1xCarbamidomethyl [C9]	1	1	1	Q7ZV37	Q7ZV37 [336-355]		0	2321.08		4	0.87	30.7409	14
[R].FQSAAIGALQEASEAYLVGLFEDTNLCAIHAK.[R]	1xCarbamidomethyl [C27]	1	1	3	Q6PI20	Q6PI20 [85-116]		0	3437.7	33984959	4	0.9	52.0904	66
[R].FQSSAVMALQEASEAYLVGLFEDTNLCAIHAK.[R]	1xCarbamidomethyl [C27]	1	5	3	A8E503	A8E503 [85-116]		0	3513.7	214352992	4	2.48	52.3031	94
[R].FQSSAVMALQEASEAYLVGLFEDTNLCAIHAK.[R]	1xCarbamidomethyl [C27]; 1xOxidation [M7]	1	5	2	A8E503	A8E503 [85-116]		0	3529.7		4	-1.83	52.1987	68
[R].FMFNIADGGFTELHSLWQNEER.[A]		1	3	1	F1RBT2	F1RBT2 [1739-1760]		0	2641.21		3	1.58	50.9529	13
[R].FGSIDYYEK.[F]		1	3	1	F1Q7F8	F1Q7F8 [263-271]		0	1121.51	384379	2	-1.44	32.58	44
[K].SNYNFEKPFLWLAR.[K]		1	1	1	P79735	P79735 [152-165]		0	1784.91		3	0.02	50.1258	9
[R].FGNGFGGQGFAGSR.[S]		1	2	1	Q802C7	Q802C7 [283-296]		0	1358.62	1.12199e+06	2	-0.93	33.6166	71
[K].FASATGSTTFAGR.[F]		1	1	1	Q803F6	Q803F6 [90-102]		0	1273.62	11060814	2	-0.69	24.7549	75
[R].SQCLEDDIK.[E]	1xCarbamidomethyl [C3]	1	2	1	Q7ZV10	Q7ZV10 [96-104]		0	1107.5	965035	2	-1.84	23.2123	40
[K].FAVALLDDSIK.[I]		1	1	1	Q6NW98	Q6NW98 [156-166]		0	1191.66	638736	2	1.08	49.5256	48
[K].FCADGVLLSK.[H]	1xCarbamidomethyl [C2]	2	7	2	Q3T7B3; Q1MTC4	Q3T7B3 [204-213]; Q1MTC4 [1213-1222]		0	1109.57	1.84721e+07	2	-1.2	37.6605	70
[K].FCSSEHGIR.[G]	1xCarbamidomethyl [C2]	1	1	1	Q6PFL9	Q6PFL9 [19-27]		0	1092.49	2.05621e+06	3	0.12	12.1246	31
[R].SPPEEHSAVEQQK.[Q]		1	3	1	F1Q898	F1Q898 [279-291]		0	1465.69	1537794	3	-0.24	9.0538	35
[R].FDGALNVDLTEFQTNLVPYPR.[I]		4	27	2	A7MBS2; Q6P972; Q6TGS5; Q6TNP9	A7MBS2 [244-264]; Q6P972 [244-264]; Q6TGS5 [243-263]; Q6TNP9 [244-264]		0	2409.21	1.82957e+06	2	1.84	50.8154	110
[R].FDLFFILVDECNEVTDYAIAR.[R]	1xCarbamidomethyl [C11]	1	4	2	B0S7S1	B0S7S1 [524-544]		0	2550.22		2	-0.34	52.6295	101
[K].SPLAGDFMSMQCR.[E]	1xCarbamidomethyl [C12]	1	3	1	F1R473	F1R473 [195-207]		0	1499.64	625576	2	-1.95	42.8821	39
[R].SPEIVSVGEDGR.[V]		1	4	1	Q6NYF4	Q6NYF4 [135-146]		0	1244.61		2	6.1	27.0362	41
[R].SPEACCELTLQPLR.[R]	2xCarbamidomethyl [C5; C6]	1	3	1	Q568V5	Q568V5 [96-109]		0	1673.8	485718	2	-2.21	40.5368	78
[K].FDTLCDLYDTLTITQAVIFCNTK.[R]	2xCarbamidomethyl [C5; C20]	1	2	1	Q7ZVA6	Q7ZVA6 [260-282]		0	2752.32		3	5.41	52.8226	68
[K].FEDYLNAESR.[V]		1	9	1	F1REC2	F1REC2 [136-145]		0	1243.56	409093	2	2.69	32.8321	40
[R].SPAFLGNFPLGK.[V]		1	4	1	Q6NYN8	Q6NYN8 [44-55]		0	1247.68	2.55347e+06	2	-0.01	49.6771	54
[R].FEELNADLFR.[G]		2	11	1	Q6PGX4; Q90473	Q6PGX4 [302-311]; Q90473 [302-311]		0	1253.62	430967	2	1.12	47.3068	39
[K].FENYVNNCFK.[G]	1xCarbamidomethyl [C8]	1	6	1	A8E570	A8E570 [253-262]		0	1334.58	1.36626e+06	2	0.38	33.1468	32
[K].SPAAEESVDR.[I]		1	5	1	F1R2S5	F1R2S5 [699-708]		0	1060.49	11327821	2	0.21	11.494	64
[K].SPAADESVDR.[I]		3	12	1	A0A2R8QN47; F1QV15; Q1MTC4	A0A2R8QN47 [687-696]; F1QV15 [699-708]; Q1MTC4 [694-703]		0	1046.47	22020342	2	0.24	10.953	59
[K].FGANAILGVSLAVCK.[A]	1xCarbamidomethyl [C14]	1	4	1	Q6IQP5	Q6IQP5 [106-120]		0	1519.83		2	-1.36	50.1063	56
[K].SPAADESADR.[I]		1	4	1	Q1LWN2	Q1LWN2 [694-703]		0	1018.44	22686492	2	0.12	8.8113	62
[R].FGDWETQSK.[V]		1	2	1	Q802C7	Q802C7 [158-166]		0	1097.49	9607672	2	-0.35	27.8348	51
[R].FSEPSSYNR.[M]		1	1	1	Q502I3	Q502I3 [374-382]		0	1086.49	390858	2	-0.48	18.4099	37
[K].EIVDSFDDMNLR.[E]		1	1	1	Q802C9	Q802C9 [29-40]		0	1453.66	1.26775e+06	2	1.76	44.7104	63
[R].QATINIGTIGHVAHGK.[S]		1	3	2	F1QGW6	F1QGW6 [39-54]		0	1616.89	1.95812e+06	3	-0.16	29.6132	25
[K].QADSASAVDPK.[G]		1	5	1	A4QP71	A4QP71 [123-133]		0	1088.52	2.76495e+06	2	0.61	11.2531	55
[K].ISQYEAVHPVR.[N]		1	2	1	A3KP65	A3KP65 [218-228]		0	1298.69	293753	3	-0.66	19.8091	40
[K].LSQGFSEEMASEAR.[E]		1	2	1	Q66HU5	Q66HU5 [294-307]		0	1541.69	858119	2	-1.38	31.6276	97
[R].LGFSEVELVQMVVDGVK.[L]		1	4	1	Q8AY63	Q8AY63 [342-358]		0	1848.98		2	0.15	51.8015	109
[K].LSPDAVSDYVEGVR.[T]		1	2	1	F1QNH4	F1QNH4 [185-198]		0	1506.74	307124	2	-1.14	43.1039	48
[K].IGGIGTVPVGR.[V]		2	14	3	Q6P969; Q92005	Q6P969 [256-266]; Q92005 [256-266]		0	1025.61	2.59231e+08	2	-0.05	31.1315	70
[R].ISGLIYEETR.[G]		1	6	1	Q0D294	Q0D294 [47-56]		0	1180.62	6.04863e+06	2	-0.36	34.1873	45
[K].IGLFGGAGVGK.[T]		1	3	1	A8WGC6	A8WGC6 [191-201]		0	975.562	6111801	2	-0.2	40.5212	35
[K].IGIVGLPNVGK.[SV]		1	4	1	Q7ZU42	Q7ZU42 [25-35]		0	1066.66	1.31548e+06	2	0.01	43.7747	37
[K].ISDAPAQIVEVLK.[H]		2	10	1	A0A2R8QN47; Q1LWN2	A0A2R8QN47 [296-308]; Q1LWN2 [303-315]		0	1382.79	19085774	2	0.29	47.2804	84
[K].LGDVYVNDAFGTAHR.[A]		1	3	1	F1QXV8	F1QXV8 [157-171]		0	1634.79	1.98183e+06	3	-0.56	36.2918	60
[R].IGSGFDNVDIK.[A]		1	3	1	Q9DEG7	Q9DEG7 [104-114]		0	1164.59	1.54854e+06	2	0.21	33.6821	74
[R].LGSSIDVAVPR.[F]		1	1	1	Q5RKQ3	Q5RKQ3 [257-267]		0	1113.63	553133	2	0.46	33.8628	98
[R].IRPEATAAQPSDESEPEPQEPK.[I]		1	2	1	F1QEZ3	F1QEZ3 [29-50]		0	2406.14	795269	3	0.66	19.0058	24
[R].LGTPALTSR.[Q]		1	1	1	A9LDD9	A9LDD9 [414-422]		0	915.526	3541528	2	-0.2	23.4139	50
[K].IQVIDISMILAEAIR.[R]		1	3	2	Q7ZW39	Q7ZW39 [287-301]		0	1684.97		2	1.01	52.47	96
[K].LGVNNISGIEEVNMFTNQGTVIHFNNPK.[V]		1	1	1	Q08C78	Q08C78 [51-78]		0	3086.54		3	2.83	49.9158	57
[R].LHDSISEEGFHYLVFDLVTGGELFEDIVAR.[E]		1	4	1	Q4V9P8	Q4V9P8 [76-105]		0	3407.68		4	-0.52	53.0819	48
[K].LHEVYSSDAKPVITR.[D]		1	2	1	F1R4N4	F1R4N4 [687-701]		0	1714.91	1.36749e+06	3	1.64	21.474	36
[R].IHFPLATYAPVISAEK.[A]		2	20	1	A7MBS2; Q6P972	A7MBS2 [265-280]; Q6P972 [265-280]		0	1756.96	4371185	3	0.31	48.2639	44
[R].IHFPLVTYSPIISAEK.[A]		2	5	2	Q6TGS5; Q6TNP9	Q6TGS5 [264-279]; Q6TNP9 [265-280]		0	1815.01	1.09983e+07	2	0.65	49.6636	85
[R].ISAQDLLLAVAAEFQNESAAALAAAATR.[H]		1	4	1	F6P5X4	F6P5X4 [393-420]		0	2786.47		3	-0.02	53.1409	86
[K].LHVSNISSGCTNQELR.[A]	1xCarbamidomethyl [C10]	1	3	1	F1Q7F8	F1Q7F8 [80-95]		0	1814.88	703145	3	-0.13	23.8268	57
[K].LGCIGSATLDGENIR.[F]	1xCarbamidomethyl [C3]	1	3	1	F1QN45	F1QN45 [1131-1145]		0	1575.78	539296	2	0.27	36.478	80
[R].IGAEVYHNLK.[N]		2	9	1	Q6IQP5; Q6TH14	Q6IQP5 [184-193]; Q6TH14 [184-193]		0	1143.62	8848623	2	-0.67	21.9816	62
[K].LVEQAVEDVLR.[I]		1	3	1	A0A0R4IKV3	A0A0R4IKV3 [315-325]		0	1270.7	2.47609e+06	2	0.08	45.2162	73
[K].IEELQLTVNEK.[S]		1	1	1	Q6AZC1	Q6AZC1 [28-38]		0	1315.71	319366	2	-1.3	36	54
[R].IEFDCELIPR.[R]	1xCarbamidomethyl [C5]	1	2	1	Q6NYE2	Q6NYE2 [274-283]		0	1291.64	2152783	2	-0.5	46.6723	53
[K].IEGLTAEFVNLEFLSLINVGLLSVSNLPK.[L]		1	2	1	Q6P034	Q6P034 [34-62]		0	3129.74	1673401	3	2.07	54.4585	104
[K].ITVAEAETQVTK.[S]		1	1	1	A9C4A6	A9C4A6 [193-204]		0	1289.69	641059	2	1.25	29.7098	60
[RK].LTTLDNGLR.[IV]		1	6	1	A0A2R8Q5U6	A0A2R8Q5U6 [73-81]		0	1002.56	1947496	2	-0.6	27.3933	64
[K].LTSALAAQLQIPIK.[F]		5	24	1	F1R2S5; A0A2R8QN47; A0A2R8RHW2; F1QV15; Q1LWN2	F1R2S5 [100-113]; A0A2R8QN47 [88-101]; A0A2R8RHW2 [80-93]; F1QV15 [100-113]; Q1LWN2 [95-108]		0	1466.89	2.89366e+06	2	0.92	48.8896	64
[K].LTPLSQEIISR.[Q]		1	3	1	F1QGW6	F1QGW6 [28-38]		0	1256.72	3.38816e+06	2	-0.49	38.8245	47
[K].LESMTYEQLK.[K]	1xOxidation [M4]	4	18	1	F1R2S5; A0A2R8QN47; F1QV15; Q1LWN2	F1R2S5 [833-842]; A0A2R8QN47 [821-830]; F1QV15 [833-842]; Q1LWN2 [828-837]		0	1257.6	2.53802e+06	2	0.64	23.6111	46
[R].LGANTQEPEGTYLEK.[A]		1	1	1	Q68EI0	Q68EI0 [361-375]		0	1649.8	1059040	2	0.95	27.6297	57
[K].ITLGHEIGAGAACLK.[C]	1xCarbamidomethyl [C13]	1	3	1	F1QNJ3	F1QNJ3 [10-24]		0	1510.8	643603	3	0.15	33.3581	29
[K].LTDVLMEYR.[L]		1	1	1	E9QIZ1	E9QIZ1 [340-348]		0	1139.58	737135	2	1.88	41.7275	70
[K].LFDLLDVLEFNQVVIFVK.[S]		1	6	2	Q7SXU7	Q7SXU7 [285-302]		0	2151.21	3.52361e+06	3	0.51	53.382	72
[K].LFEEPEDPSNR.[S]		1	5	1	Q6PGU9	Q6PGU9 [269-279]		0	1332.61	3.81868e+06	2	0.99	26.6675	55
[R].ITAPDMASVAGAANVAIK.[L]		4	19	1	F1R2S5; A0A2R8QN47; A0A2R8RHW2; Q1LWN2	F1R2S5 [602-619]; A0A2R8QN47 [590-607]; A0A2R8RHW2 [582-599]; Q1LWN2 [597-614]		0	1699.9	3.13562e+06	2	1.42	44.785	69
[K].ITAFVPNDGCLNFIEENDEVLVAGFGR.[K]	1xCarbamidomethyl [C10]	1	1	1	A8KB78	A8KB78 [81-107]		0	2996.45		3	0.02	51.2132	78
[K].LFIGGLSFETTDDSLR.[A]		1	2	1	F1QFV2	F1QFV2 [16-31]		0	1770.89		2	-0.72	50.5212	94
[K].IFIGNLSPTSTADDLR.[S]		1	3	1	F1Q7F8	F1Q7F8 [4-19]		0	1719.89	533894	2	0.98	46.4188	89
[K].IFINNEWHDAVSK.[K]		2	6	2	Q1JPX8; A2BGR9	Q1JPX8 [38-50]; A2BGR9 [38-50]		0	1572.78	8.00779e+06	3	-0.21	36.1259	34
[K].IFVGGLPYHTTDSSLR.[K]		1	4	4	A0A0R4ICY2	A0A0R4ICY2 [13-28]		0	1762.91	5.23538e+07	3	0.66	39.1015	39
[K].ITGSSSHFLPITQEDK.[L]		1	1	1	A0A286Y9R5	A0A286Y9R5 [315-330]		0	1759.89	1.8032e+06	3	1.79	32.6189	44
[K].IKDAPAQIVEVLK.[H]		1	3	1	F1QV15	F1QV15 [308-320]		1	1423.85	3321923	3	-0.19	40.0234	40
[R].IQTLDLGEEGAIPLEVR.[F]		1	2	1	Q6PHD9	Q6PHD9 [239-255]		0	1853		2	1.14	49.8013	66
[R].IQPIQFTTDCK.[D]	1xCarbamidomethyl [C10]	1	4	1	Q08CQ0	Q08CQ0 [5-15]		0	1350.67	2.10524e+06	2	-0.4	35.3827	59
[R].INVYYNEASGGK.[Y]		1	2	1	A0A0R4IPH2	A0A0R4IPH2 [47-58]		0	1314.63	10377561	2	0.49	25.5717	53
[K].ILGADTGAELEETGR.[V]		1	1	1	Q08BA1	Q08BA1 [58-72]		0	1531.76	6233983	2	1.89	33.5461	110
[R].IIGATDSSGELMFLMK.[W]		1	7	1	F1QNF2	F1QNF2 [120-135]		0	1712.86		2	-0.48	50.5099	84
[R].LNVPFTDTLVVR.[T]		1	9	1	Q5TYX2	Q5TYX2 [466-477]		0	1373.78		2	0.54	49.7467	45
[R].LIGLGLVPR.[N]		1	2	1	F1QNH4	F1QNH4 [60-68]		0	937.619	754926	2	-0.13	47.3266	51
[K].ILHVDNHIGISIAGLTADAR.[L]		1	1	1	Q6DGX8	Q6DGX8 [63-82]		0	2086.14	1.03892e+06	4	0.08	46.259	17
[R].YYTSASGDEMVSLK.[D]		2	2	1	Q5RG12; Q90474	Q5RG12 [467-480]; Q90474 [458-471]		0	1550.7		2	-0.96	33.7896	47
[K].INFDSNAAYR.[Q]		1	1	1	Q6PBI0	Q6PBI0 [278-287]		0	1170.55	1.46714e+06	2	-0.88	28.9757	74
[K].INFDDNAEFR.[Q]		1	4	1	A0A2R8Q7E9	A0A2R8Q7E9 [260-269]		0	1240.56	408394	2	2.62	35.8392	61
[R].INVYYNEATGGK.[Y]		1	7	2	Q6IQJ2	Q6IQJ2 [47-58]		0	1328.65	1.13172e+08	2	-0.54	28.0898	91
[K].LNEHYVNTTDFLDAIK.[T]		1	2	1	Q7ZUP6	Q7ZUP6 [425-440]		0	1892.94	3.31966e+06	3	0.26	47.4253	64
[R].IMNTFSVVPSPK.[V]	1xOxidation [M2]	4	15	1	Q6IQJ2; Q08CC8; Q6NW90; A0A0R4IPH2	Q6IQJ2 [163-174]; Q08CC8 [163-174]; Q6NW90 [163-174]; A0A0R4IPH2 [163-174]		0	1335.7	5130083	2	0.53	35.6051	64
[K].ILNAEEIEGMR.[V]		1	3	1	Q4QRK0	Q4QRK0 [129-139]		0	1274.64	4714430	2	1.54	38.6141	82
[R].IMNTFSVVPSPK.[V]		4	15	2	Q6IQJ2; Q08CC8; Q6NW90; A0A0R4IPH2	Q6IQJ2 [163-174]; Q08CC8 [163-174]; Q6NW90 [163-174]; A0A0R4IPH2 [163-174]		0	1319.7	36384736	2	-0.54	40.8276	40
[R].LMFSPYGQIEECR.[I]	1xCarbamidomethyl [C12]	1	3	1	Q9IBD0	Q9IBD0 [126-138]		0	1629.74	249471	2	-2.21	44.7119	71
[R].IMDPNIVGTEHYDVAR.[G]	1xOxidation [M2]	1	2	1	A8WGC6	A8WGC6 [396-411]		0	1845.88	675127	3	2.18	30.8284	29
[K].ILPTLEAVAALGNK.[V]		1	1	1	Q6NZ06	Q6NZ06 [128-141]		0	1409.84		2	-0.44	50.21	52
[R].IMDPNIVGTEHYDVAR.[G]		1	2	1	A8WGC6	A8WGC6 [396-411]		0	1829.89	1.85643e+06	3	-0.04	34.9636	25
[K].LMCGGAPAAER.[G]	1xCarbamidomethyl [C3]	2	8	1	Q1JPX8; A2BGR9	Q1JPX8 [383-393]; A2BGR9 [383-393]		0	1132.52	12571031	2	0.71	16.8286	75
[K].LLVSNLDFGVSDADIQELFAEFGTLK.[K]		1	3	2	A7MBY2	A7MBY2 [127-152]		0	2841.46	10032941	2	5.65	52.7836	117
[K].ILLLCVGEAGDTVQFAEYIQK.[N]	1xCarbamidomethyl [C5]	1	2	2	Q6DHI9	Q6DHI9 [42-62]		0	2367.23	1.48903e+06	2	0.58	50.7585	87
[K].LLEVIDGHIPLPSR.[D]		1	1	2	Q5BJ17	Q5BJ17 [234-247]		0	1558.9	1.06932e+07	2	-1.15	46.3577	64
[K].LPDQPIGLDSQYK.[H]		1	2	1	Q6NWF3	Q6NWF3 [31-43]		0	1473.76	1.45737e+06	2	0.22	35.5846	67
[R].LLEPQMVIIKPR.[G]		1	1	2	Q6NY65	Q6NY65 [223-234]		0	1436.87	8.06806e+06	2	-3.91	41.6921	62
[KR].LKGEATVSFDDPPSAK.[A]		1	7	2	A1A5X7	A1A5X7 [256-271]		1	1661.84	1.04848e+07	3	0.01	26.0588	29
[R].LKPGYLEATVDWFR.[R]		1	1	1	Q568N9	Q568N9 [179-192]		0	1694.89	682267	3	2.51	49.9601	45
[R].LQLQSGNIEAK.[F]		1	5	1	A4QP71	A4QP71 [50-60]		0	1200.66	5057249	2	-0.43	25.7107	53
[K].IQLINNMLDK.[V]		1	3	1	F1QXV8	F1QXV8 [221-230]		0	1201.66	680134	2	-3.14	44.007	37
[K].IIAEGANGPTTPDADK.[I]		1	2	1	Q6P3L9	Q6P3L9 [384-399]		0	1569.78	860795	2	-0.11	20.6083	76
[R].IQEVLLEMR.[R]		1	6	1	Q7ZWI6	Q7ZWI6 [272-280]		0	1130.62	510957	2	2.29	43.0435	55
[K].LQADVPHIVVGTPGR.[V]		1	1	2	Q802C9	Q802C9 [147-161]		0	1558.87	8805544	2	0.03	35.4264	79
[RK].IPVGPETLGR.[I]		1	3	1	A8WGC6	A8WGC6 [123-132]		0	1038.59	6.88268e+06	2	-0.41	31.3997	35
[K].LIANNTTVER.[R]		1	4	1	F1R473	F1R473 [380-389]		0	1130.62	5.18832e+06	2	0.3	17.7441	79
[K].LPSGLVVASLENYSPVSK.[I]		1	2	1	Q6DG71	Q6DG71 [50-67]		0	1860.01		2	-1.59	50.0125	74
[K].LPSGLVIASLENYSPASR.[I]		1	4	2	Q6IQ59	Q6IQ59 [44-61]		0	1874	596629	2	-0.74	50.2185	30
[R].LPIIVTTYAK.[K]		2	18	1	A0A2R8RHW2; Q1LWN2	A0A2R8RHW2 [1246-1255]; Q1LWN2 [1265-1274]		0	1118.68	2916763	2	0.18	42.2483	71
[R].LPIIFTTYAK.[K]		2	7	1	Q3T7B3; Q1MTC4	Q3T7B3 [255-264]; Q1MTC4 [1264-1273]		0	1166.68	7173399	2	-1.92	49.0142	52
[R].LIDEEMHAIGGQK.[V]		1	2	1	Q6P0C4	Q6P0C4 [105-117]		0	1440.72	779518	3	0.79	28.8384	31
[K].IPLDECGVHR.[Y]	1xCarbamidomethyl [C6]	1	1	1	A0A2R8QT29	A0A2R8QT29 [129-138]		0	1195.59		3	-0.34	20.6393	47
[K].LPGTIYTAAAEIEAAGGK.[A]		1	2	1	Q6P5L8	Q6P5L8 [50-67]		0	1732.91		2	-1.22	49.7162	88
[K].IPGIIISSTAVR.[A]		1	4	1	F1QK71	F1QK71 [152-163]		0	1226.75	692328	2	0.14	42.698	50
[R].LIDSAHMAAR.[G]		1	7	1	Q5TYX2	Q5TYX2 [323-332]		0	1084.56	948703	3	-0.64	17.0299	58
[K].LIEAEDNMNCQMSNITVTYR.[D]	1xCarbamidomethyl [C10]	1	1	1	Q7ZVB5	Q7ZVB5 [32-51]		0	2402.08	364378	3	-0.42	42.3297	40
[K].LIEGCLVAGR.[A]	1xCarbamidomethyl [C5]	1	1	1	Q6AZA2	Q6AZA2 [169-178]		0	1087.59	1.69688e+06	2	0.54	31.4492	77
[K].LPDVYGVFQFK.[V]		1	2	1	A0A0R4I9F5	A0A0R4I9F5 [366-376]		0	1312.69		2	2.08	50.4181	50
[K].IEDNNTLVFIVDVK.[A]		1	5	1	Q4G0B1	Q4G0B1 [89-102]		0	1618.87	1.72357e+06	2	-0.13	50.2143	62
[R].QALYACNTCTPK.[G]	2xCarbamidomethyl [C6; C9]	1	2	1	Q5TZA5	Q5TZA5 [49-60]		0	1426.65	574479	2	0.75	20.7444	56
[K].IEAIWSQFK.[D]		4	17	1	F1R2S5; A0A2R8QN47; F1QV15; Q1LWN2	F1R2S5 [353-361]; A0A2R8QN47 [341-349]; F1QV15 [353-361]; Q1LWN2 [348-356]		0	1121.6	13763795	2	1.26	46.9119	40
[K].LDTLCDLYETLTITQAVIFINTR.[R]	1xCarbamidomethyl [C5]	2	7	4	Q802C9; A8E590	Q802C9 [260-282]; A8E590 [283-305]		0	2713.41		2	2.78	53.3433	127
[K].HMEAHGATPAFTTAK.[A]		1	1	1	Q6P5L8	Q6P5L8 [284-298]		0	1569.75	784325	3	0.08	16.637	27
[K].NMITGTSQADCAVLIVAGGVGEFEAGISK.[N]	1xCarbamidomethyl [C11]; 1xOxidation [M2]	1	5	1	Q92005	Q92005 [101-129]		0	2911.42		3	12.89	52.6831	24
[K].NMITGTSQADCAVLIVAAGVGEFEAGISK.[N]	1xCarbamidomethyl [C11]	1	10	3	Q6P969	Q6P969 [101-129]		0	2909.44	62983406	2	-0.35	52.167	106
[K].NLINQMLTINPAK.[R]		2	10	1	A2BGW3; Q4V9P8	A2BGW3 [246-258]; Q4V9P8 [247-259]		0	1469.81		2	-0.8	50.1506	35
[R].HQGVMVGMGQK.[D]	1xOxidation [M]	2	27	4	Q6IQR3; Q7ZVF9	Q6IQR3 [42-52]; Q7ZVF9 [40-50]		0	1187.57	162644218	2	0.51	10.8376	64
[K].NLEPEWTAAATEVK.[E]		1	2	1	Q90WA5	Q90WA5 [195-208]		0	1558.77	880953	2	1.29	41.2572	52
[K].HSQFIGYPITLYIEK.[Q]		1	1	2	Q90474	Q90474 [207-221]		0	1808.96	2.3885e+06	2	1.5	49.963	56
[RK].NLDIERPTYTNLNR.[L]		1	17	1	A7MBS2	A7MBS2 [216-229]		0	1718.88	19943226	3	1.3	32.1266	37
[K].NLAPTWDDLSQK.[E]		2	2	1	F1R184; Q6PFL9	F1R184 [326-337]; Q6PFL9 [250-261]		0	1387.69	2.81051e+06	2	-1.84	40.022	49
[K].NNASTDYDLSNK.[S]		1	3	1	Q5BJJ2	Q5BJJ2 [301-312]		0	1341.59	9865626	2	2.92	18.0476	65
[R].NLALGGGLLLLLAESR.[S]		1	2	1	Q7SZQ7	Q7SZQ7 [120-135]		0	1609.96		2	0.06	52.0972	69
[R].KDLYANTVLSGGTTMYPGIADR.[M]	1xOxidation [M15]	1	6	1	Q7ZVF9	Q7ZVF9 [291-312]		1	2359.16	2.7083e+06	3	0.12	39.4204	110
[K].KEELTLEGIR.[Q]		2	5	1	Q802C9; A8E590	Q802C9 [238-247]; A8E590 [261-270]		1	1187.66	1.28227e+06	2	-0.53	31.6432	49
[K].KEEQVISLGPQVAEGENVFGVCHIFASFNDTFVHVTDLSGK.[E]	1xCarbamidomethyl [C22]	1	1	1	Q6PBW3	Q6PBW3 [10-50]		1	4505.21		5	-1.07	51.0082	45
[K].NEMPISCYQVLAQDCTSELK.[F]	2xCarbamidomethyl [C7; C15]	2	7	1	Q3T7B3; Q1MTC4	Q3T7B3 [374-393]; Q1MTC4 [1383-1402]		0	2386.07	686556	3	-0.81	46.8318	35
[K].KGDDYVINGQK.[M]		1	7	1	A2CG95	A2CG95 [184-194]		1	1236.62	1.7386e+06	2	0.38	15.2354	81
[R].NDTKEDVFVHQTAIK.[K]		1	1	2	B5DE31	B5DE31 [58-72]		1	1744.89	4.59059e+06	3	0.04	23.7605	37
[K].KGSITSVQAIYVPADDLTDPAPATTFAHLDATTVLSR.[A]		1	4	1	A8WGC6	A8WGC6 [340-376]		1	3842.98		4	2.42	49.8938	23
[R].KLAVNMVPFPR.[L]		4	19	2	Q6IQJ2; Q08CC8; Q6NW90; A0A0R4IPH2	Q6IQJ2 [252-262]; Q08CC8 [252-262]; Q6NW90 [252-262]; A0A0R4IPH2 [252-262]		1	1271.73	1.22672e+06	2	-0.56	41.1061	45
[K].KLDFGVATNSTSLPSVK.[T]		2	3	1	Q7ZUS1; A7MCR4	Q7ZUS1 [339-355]; A7MCR4 [339-355]		1	1763.95	2052060	3	0.75	39.0322	64
[R].KDLYANTVLSGGTTMYPGIADR.[M]		1	6	2	Q7ZVF9	Q7ZVF9 [291-312]		1	2343.16	8.80793e+06	3	0.56	43.7943	44
[K].KLDSSTASMAK.[Y]		1	3	1	A3KQR0	A3KQR0 [371-381]		1	1138.58	442623	2	-0.05	11.6183	69
[K].NNFSDTGNFGFGIQEHIDLGIK.[Y]		1	1	1	Q6IQI6	Q6IQI6 [97-118]		0	2423.16	2.19987e+06	3	-4.98	49.7801	65
[RK].NQSIIVSGESGAGK.[T]		1	15	1	Q1LXI2	Q1LXI2 [178-191]		0	1346.69	529577	2	0.77	21.4924	54
[R].NVTWTLSNLCR.[N]	1xCarbamidomethyl [C10]	1	2	1	Q6DI01	Q6DI01 [225-235]		0	1363.68	1.20907e+06	2	-0.85	45.1893	50
[R].GVPQIEVTFDIDANGILNVSAVDK.[S]		1	1	1	Q6PGX4	Q6PGX4 [470-493]		0	2514.31		3	0.03	51.0979	11
[K].NVQFVFDAVTDVIIK.[N]		1	6	1	Q7ZW82	Q7ZW82 [354-368]		0	1707.93		2	-1.16	51.5021	58
[R].NVQAEEMVEFSSGLK.[G]		1	2	1	Q08BA1	Q08BA1 [88-102]		0	1667.79	881628	2	-0.02	44.6345	82
[K].GYAFVQFAQER.[N]		1	6	1	Q803J4	Q803J4 [61-71]		0	1315.64	463351	2	1.41	43.6265	36
[R].GYGFVTMADR.[S]		1	5	1	A0A0R4ICY2	A0A0R4ICY2 [53-62]		0	1116.51	63388624	2	-0.26	37.3966	52
[R].GYGFVTMADR.[S]	1xOxidation [M7]	1	5	1	A0A0R4ICY2	A0A0R4ICY2 [53-62]		0	1132.51	13473326	2	0.35	29.15	48
[R].NVLIFDLGGGTFDVSILTIEDGIFEVK.[AS]		2	22	4	B7ZV46; Q6PGX4	B7ZV46 [196-222]; Q6PGX4 [194-220]		0	2911.53	2.44304e+06	3	0.29	53.2049	63
[K].NTLLIAGLQAR.[N]		1	2	1	A0A0R4I9F5	A0A0R4I9F5 [225-235]		0	1169.7	5433170	2	-0.38	43.5459	50
[R].NQQEWSEAVNEVK.[L]		1	3	1	A0F081	A0F081 [216-228]		0	1560.73	754079	2	-0.2	33.6364	69
[R].NSVGSDCYVADELVVSR.[A]	1xCarbamidomethyl [C7]	1	5	1	Q08CQ0	Q08CQ0 [318-334]		0	1869.86	571079	2	3.96	41.0102	75
[R].HAPPVSAASMSAFDPLK.[N]		1	2	1	Q802X1	Q802X1 [151-167]		0	1725.86	354368	3	0.68	43.7172	18
[K].HAVSEGTK.[A]		1	20	2	X1WHF1	X1WHF1 [108-115]		0	828.421	1.72518e+06	2	-0.52	8.4001	57
[K].NSSYFVEWIPNNVK.[TV]		3	18	2	Q6IQJ2; Q6NW90; A0A0R4IPH2	Q6IQJ2 [337-350]; Q6NW90 [337-350]; A0A0R4IPH2 [337-350]		0	1696.83	1.25932e+07	2	0.42	49.8783	49
[R].HFQDLSCIK.[F]	1xCarbamidomethyl [C7]	1	1	1	Q68EI0	Q68EI0 [120-128]		0	1147.56	666204	2	-1.07	25.4208	42
[K].HFSVEGQLEFR.[A]		3	4	5	O57521; Q5RG12; Q90474	O57521 [319-329]; Q5RG12 [330-340]; Q90474 [321-331]		0	1348.66	3.20926e+06	2	-0.6	37.0816	52
[K].HGYIGEFEIIDDHR.[A]		1	1	1	Q6Q420	Q6Q420 [44-57]		0	1700.8	538980	3	-0.61	38.965	42
[R].HLEAAQILGTDVSNVK.[K]		1	2	1	Q6NYM8	Q6NYM8 [384-399]		0	1694.91	1.30308e+06	3	0.2	38.2351	47
[K].HLEINPDHPIVETLR.[Q]		1	1	1	Q5RG12	Q5RG12 [635-649]		0	1782.95	930199	3	-1.01	35.3997	40
[K].NSEKELELTVALPSK.[R]		2	7	2	Q3T7B3; Q1MTC4	Q3T7B3 [286-300]; Q1MTC4 [1295-1309]		1	1657.9	1.65151e+06	3	-0.71	38.3954	41
[K].HALIIYDDLSK.[Q]		1	3	1	Q08BA1	Q08BA1 [305-315]		0	1287.69	2524634	2	-0.24	37.2665	67
[K].NAAQFLLSTNDK.[T]		1	2	1	Q6PGU9	Q6PGU9 [107-118]		0	1321.67	5.00831e+06	2	-0.5	39.0591	65
[R].KLNVETFGVPGR.[Y]		1	3	2	F1Q898	F1Q898 [337-348]		1	1316.73	1.26648e+06	3	-0.36	33.6849	43
[R].KMDEIDASSATK.[I]		1	2	1	Q802C7	Q802C7 [90-101]		1	1295.61	2.58132e+06	2	0.59	15.2157	64
[R].LYQVEYAMEAIGHAGTCLGILANDGVLLAAER.[R]	1xCarbamidomethyl [C17]	1	1	1	Q7ZV77	Q7ZV77 [18-49]		0	3418.71		4	-1.17	52.0189	59
[R].LASYLDKVR.[S]		1	7	2	Q05AL9	Q05AL9 [107-115]		1	1064.61	42745757	3	-0.18	25.7455	37
[K].LAVNMVPFPR.[L]		4	19	2	Q6IQJ2; Q08CC8; Q6NW90; A0A0R4IPH2	Q6IQJ2 [253-262]; Q08CC8 [253-262]; Q6NW90 [253-262]; A0A0R4IPH2 [253-262]		0	1143.63	6.05215e+07	2	0.65	46.5299	58
[K].LAVNMVPFPR.[L]	1xOxidation [M5]	4	19	2	Q6IQJ2; Q08CC8; Q6NW90; A0A0R4IPH2	Q6IQJ2 [253-262]; Q08CC8 [253-262]; Q6NW90 [253-262]; A0A0R4IPH2 [253-262]		0	1159.63	7.51827e+06	2	-0.34	40.2528	58
[K].ICADGALLSK.[H]	1xCarbamidomethyl [C2]	5	40	1	F1R2S5; A0A2R8QN47; A0A2R8RHW2; F1QV15; Q1LWN2	F1R2S5 [1217-1226]; A0A2R8QN47 [1214-1223]; A0A2R8RHW2 [1195-1204]; F1QV15 [1222-1231]; Q1LWN2 [1214-1223]		0	1047.55	8936797	2	0.27	28.7863	53
[K].ICDQISDAVLDAHLK.[Q]	1xCarbamidomethyl [C2]	1	5	1	F1QYU7	F1QYU7 [33-47]		0	1697.85	1.53833e+06	3	0.79	41.0003	41
[K].IYQIYEGTAQIQR.[L]		1	6	2	A2CG95	A2CG95 [401-413]		0	1582.82	1.97203e+07	2	-1.2	35.2556	73
[K].ICLEYWNHLAAELYR.[E]	1xCarbamidomethyl [C2]	1	4	1	A0A2R8RNP8	A0A2R8RNP8 [378-392]		0	1950.95		3	-1.62	50.3762	32
[R].ICNQVFVCER.[R]	2xCarbamidomethyl [C2; C8]	1	2	1	Q6PBI0	Q6PBI0 [154-163]		0	1324.61	837852	2	0.22	29.3118	50
[K].MAATFIGNSTAIQELFK.[R]	1xOxidation [M1]	2	10	1	Q6IQJ2; A0A0R4IPH2	Q6IQJ2 [363-379]; A0A0R4IPH2 [363-379]		0	1857.94	2.5349e+06	2	-1.02	50.5692	73
[K].LYLMTSHLESCK.[N]	1xCarbamidomethyl [C11]	1	4	1	Q5XJA0	Q5XJA0 [229-240]		0	1481.71		3	0.05	33.5694	28
[R].IVYSPEEAR.[D]		1	2	1	Q6PBI0	Q6PBI0 [124-132]		0	1063.54	1.59492e+06	2	-0.63	21.5136	48
[R].LVSQAQSDFK.[H]		1	2	1	Q6P0U6	Q6P0U6 [157-166]		0	1122.58	1.53683e+06	2	1.03	20.3147	57
[R].LDGLVGSPSGYMESLPK.[V]		1	1	1	Q803X7	Q803X7 [44-60]		0	1749.87	854242	2	1.17	46.8538	49
[K].LVQPVALQLVLDR.[A]		3	12	1	F1R2S5; F1QV15; Q1LWN2	F1R2S5 [537-549]; F1QV15 [537-549]; Q1LWN2 [532-544]		0	1463.89	10305282	2	-0.06	50.642	71
[K].IDLIAIADFAAGAMENWGLVTYR.[E]		1	1	2	F1QRM9	F1QRM9 [313-335]		0	2510.27	3.03916e+06	3	-2.01	54.0973	87
[K].LVQPIALQLVLDR.[A]		2	14	1	A0A2R8QN47; A0A2R8RHW2	A0A2R8QN47 [525-537]; A0A2R8RHW2 [517-529]		0	1477.91	967789	2	0.09	50.9211	60
[R].LDNYDAPDIANIAISNELFEEAFAIFR.[K]		1	1	1	E9QBV1	E9QBV1 [1047-1073]		0	3071.5		3	-1.05	53.3261	90
[K].LDPSIYESLQK.[E]		1	3	1	Q6TGU6	Q6TGU6 [172-182]		0	1292.67	1.3245e+06	2	2.37	38.7735	50
[R].LVPGWTQAITIGR.[H]		1	1	1	Q7ZUP6	Q7ZUP6 [158-170]		0	1411.81	6.05653e+06	2	-0.79	48.7097	46
[K].IWHHTFYNELR.[V]		2	24	4	Q6IQR3; Q7ZVF9	Q6IQR3 [87-97]; Q7ZVF9 [85-95]		0	1515.75	4.82756e+06	3	1.75	30.8609	41
[R].MAHAMDEVK.[K]		1	5	1	A2CE73	A2CE73 [157-165]		0	1031.46	810746	3	0.7	13.1627	19
[R].MALVGLGVSHAALK.[T]		1	3	1	Q6DG71	Q6DG71 [225-238]		0	1366.79	1.57937e+06	3	1.29	38.9819	64
[K].MAVTFIGNSTAIQELFK.[R]		1	1	2	Q6NW90	Q6NW90 [363-379]		0	1869.98	4587728	2	-0.36	51.0446	77
[R].MVSSYEVAMGPLGSITR.[D]	1xOxidation [M]	1	23	3	A0A2R8RTZ6	A0A2R8RTZ6 [192-208]		0	1813.88	2.55174e+06	2	0.45	47.8932	84
[K].KPELGVNSIMK.[L]		1	1	2	Q5BJ17	Q5BJ17 [223-233]		0	1215.68	6.41334e+06	2	0.29	29.6406	87
[R].KPVQAPLGLQEK.[L]		2	5	1	F1QIH9; F1QYE3	F1QIH9 [64-75]; F1QYE3 [63-74]		0	1307.77	1.12641e+06	3	-0.21	23.5773	56
[K].KTEAIDALGDGDLQK.[A]		1	1	1	Q6NX98	Q6NX98 [121-135]		1	1573.81	2.45352e+06	2	0.71	28.9883	90
[R].MVSSYEVAMGPLGSITR.[D]		1	23	1	A0A2R8RTZ6	A0A2R8RTZ6 [192-208]		0	1797.89	3.69958e+06	3	-1.36	49.5298	61
[R].MVLATAGGVSHDEVVSLAK.[Q]	1xOxidation [M1]	1	4	1	A0A2R8Q5U6	A0A2R8Q5U6 [252-270]		0	1899.98	469391	3	1.01	33.7315	34
[R].MVLATAGGVSHDEVVSLAK.[Q]		1	4	1	A0A2R8Q5U6	A0A2R8Q5U6 [252-270]		0	1883.99	1.99089e+06	3	0.1	38.0397	46
[K].MTASLATHEK.[F]		1	5	1	Q1LWN2	Q1LWN2 [415-424]		0	1088.54	1.0187e+06	2	-0.13	12.8561	55
[K].LAAAGATIQELNTVR.[R]		1	4	1	F8W2D8	F8W2D8 [198-212]		0	1527.85		2	1.75	39.0088	59
[K].MSPNETLFLESTNK.[I]		1	6	1	F1Q665	F1Q665 [66-79]		0	1610.77	473887	2	0.35	41.2834	47
[K].LAAEMAAAEEAAR.[R]		1	2	1	Q803S1	Q803S1 [283-295]		0	1303.63	360713	2	-0.32	30.3975	72
[K].LAAVDATVHQGLASR.[F]		1	1	1	Q90WA5	Q90WA5 [217-231]		0	1508.82	3.83001e+06	3	0.18	27.5618	62
[R].MQAALLYALR.[A]		1	2	1	A0F081	A0F081 [428-437]		0	1149.64	768581	2	0.8	48.4525	54
[K].MLVDDIGDVTITNDGATILK.[L]		1	3	1	Q9W792	Q9W792 [45-64]		0	2104.08		2	-0.2	50.1621	77
[K].LADQCTGLQGFLVFHSFGGGTGSGFTSLLMER.[L]	1xCarbamidomethyl [C5]	2	8	1	A7MBS2; Q6P972	A7MBS2 [125-156]; Q6P972 [125-156]		0	3390.62		3	-1.35	51.1771	32
[R].LAEEVGFCKPR.[L]	1xCarbamidomethyl [C8]	1	2	1	Q29R95	Q29R95 [223-233]		0	1305.66	714305	3	0.57	23.9815	42
[K].IAELMPGASGAEVK.[G]		1	1	1	Q6AZC1	Q6AZC1 [347-360]		0	1372.71	741831	2	1.48	33.608	37
[K].LALDMEISAYR.[K]		1	3	1	B3DKC5	B3DKC5 [364-374]		0	1281.65	379148	2	-0.43	46.1988	45
[R].MGIVQDYEK.[I]		1	3	1	X1WER2	X1WER2 [58-66]		0	1082.52	775743	2	0.61	28.2481	42
[K].MDSTEPPYSQAR.[F]	1xOxidation [M1]	1	9	1	Q92005	Q92005 [155-166]		0	1397.6	14192400	2	0.24	16.9948	58
[K].MDSTEPPYSQAR.[F]		1	9	2	Q92005	Q92005 [155-166]		0	1381.61	62466872	2	0.19	19.8359	67
[K].LDYGQHVVAGTPGR.[V]		1	2	1	Q7ZVA6	Q7ZVA6 [148-161]		0	1469.75	891523	3	1.82	23.0366	32
[K].EITSLAPSTMK.[I]	1xOxidation [M10]	1	5	3	Q7ZVF9	Q7ZVF9 [316-326]		0	1193.61	1.18846e+08	2	1.11	23.8296	40
[K].STEQAEQAGGAGGR.[D]		1	3	1	Q5TZA5	Q5TZA5 [325-338]		0	1318.6		2	0.18	8.8582	71
[R].LLTSIIEVHNK.[I]		2	2	1	X1WE07; Q0D283	X1WE07 [424-434]; Q0D283 [253-263]		0	1266.74	1.03887e+06	3	-0.7	35.5361	48
[K].ALALGASTVMMGSLLAATSEAPGEYFFSDGIR.[L]	1xOxidation [M]	1	2	3	Q7ZYW9	Q7ZYW9 [376-407]		0	3249.58	2.72058e+06	3	8.16	52.4742	58
[R].AIAELGIYPAVDPLDSTSR.[I]		1	4	1	A8WGC6	A8WGC6 [377-395]		0	1988.03		2	-0.49	50.145	64
[K].VHLSAMTENTYLMK.[L]		1	5	1	F1R2S5	F1R2S5 [63-76]		0	1637.8	996106	3	-0.11	36.5574	51
[K].VGTDESQFNAILCAR.[S]	1xCarbamidomethyl [C13]	1	2	1	F8W2N0	F8W2N0 [352-366]		0	1680.8	836708	2	-0.46	44.2665	81
[K].ALADQSPQIGVLEK.[L]		1	1	1	Q6DG71	Q6DG71 [170-183]		0	1468.8	2.50311e+06	2	-0.58	36.4567	66
[K].VGQELEVRPGIVSK.[D]		1	2	1	F1QGW6	F1QGW6 [290-303]		0	1510.86	4.21283e+06	3	0.67	28.7114	36
[R].VGQAMASTEEK.[A]		1	3	1	Q7ZUY9	Q7ZUY9 [555-565]		0	1150.54	616348	2	0.17	11.7388	40
[R].VLAVLNQHLNTR.[T]		1	3	2	Q6NYN8	Q6NYN8 [136-147]		0	1377.8	3.78391e+06	2	-0.03	32.5814	66
[K].VGINYQPPTVVPGGDLARVQR.[A]		1	1	1	Q6P972	Q6P972 [353-373]		1	2236.22	1.04303e+06	3	-6.48	45.5682	37
[K].DFELDVLEEAYTTEHWLVR.[I]		1	2	1	Q7ZUY9	Q7ZUY9 [672-690]		0	2365.13		3	-1.78	51.6705	48
[K].VGINYQPPTVVPGGDLAK.[V]		3	26	2	A7MBS2; Q6TGS5; Q6TNP9	A7MBS2 [353-370]; Q6TGS5 [352-369]; Q6TNP9 [353-370]		0	1824.99	42940791	2	0.72	42.8052	41
[R].DFLEDYIFLAVGR.[V]		1	4	1	X1WFB0	X1WFB0 [135-147]		0	1557.79		2	-1.6	52.2865	89
[K].DFNTPLTVSR.[L]		1	3	1	A0A0G2L644	A0A0G2L644 [23-32]		0	1149.59	868407	2	-2.31	36.6405	44
[K].VGAVDADQHNSLGGQYGVR.[G]		1	2	1	Q90WA5	Q90WA5 [78-96]		0	1942.94	1.8018e+06	3	1.28	25.5501	40
[R].AHSSMVGVNLPQK.[A]		1	3	1	F1QXV8	F1QXV8 [172-184]		0	1367.71	2.5153e+06	3	0.36	25.2773	35
[R].DFVYVSQDPK.[D]		1	2	1	A0A2R8RRC9	A0A2R8RRC9 [321-330]		0	1197.58	6860089	2	-1.4	31.005	41
[R].YFAGNLASGGAAGATSLCFVYPLDFAR.[T]	1xCarbamidomethyl [C18]	1	4	2	A0A2R8Q8A0	A0A2R8Q8A0 [112-138]		0	2796.35		3	-0.74	51.1224	21
[R].YETTDNLGVTHLLR.[L]		1	4	2	Q6IQ59	Q6IQ59 [72-85]		0	1631.84	2.10776e+06	3	0.27	39.1193	60
[K].DDPSKPVHLTAFLGYK.[A]		1	2	1	Q5BJJ2	Q5BJJ2 [35-50]		0	1787.93	1.4886e+06	3	0.17	41.8641	38
[R].VLAVTVETDYTFPLAEK.[V]		1	3	1	Q6P5K3	Q6P5K3 [248-264]		0	1896	1.78515e+06	2	0.31	50.3431	51
[K].VLLSAVTENTYLMK.[L]		1	4	1	A0A2R8QN47	A0A2R8QN47 [51-64]		0	1581.86	2.02965e+06	2	-0.01	48.1755	75
[K].VLISATTENTYLMK.[L]		1	4	1	Q1LWN2	Q1LWN2 [58-71]		0	1583.83	2.13629e+06	2	-0.41	41.6127	68
[R].CYVSSSPNFQATER.[Y]	1xCarbamidomethyl [C1]	1	2	1	B8A4S8	B8A4S8 [324-337]		0	1645.73	1.285e+06	2	2.43	27.4004	84
[K].VLLDGEFTHR.[I]		1	2	1	Q6NZR9	Q6NZR9 [219-228]		0	1186.62	768724	3	0.67	32.7452	40
[K].EITSLAPSTMK.[I]		1	5	3	Q7ZVF9	Q7ZVF9 [316-326]		0	1177.61	6.47264e+08	2	-1.32	29.8819	48
[K].ALDLFTEAIK.[L]		1	1	1	Q6NX98	Q6NX98 [136-145]		0	1120.62	13673768	2	0.39	49.5817	42
[R].VIENADSSTIHAVTFLR.[T]		1	3	1	Q6NYF4	Q6NYF4 [160-176]		0	1872.98	1049002	3	-3.41	41.0869	42
[KR].DALEQCHNYNAR.[L]	1xCarbamidomethyl [C6]	1	4	2	Q58E00	Q58E00 [19-30]		0	1490.64	1.16703e+06	3	-0.73	15.0988	32
[R].YEQTGNQDLAEALSR.[W]		1	2	1	A0A0R4I9F5	A0A0R4I9F5 [268-282]		0	1694.8	1.58796e+06	2	0.94	35.9238	62
[R].YETAENLGVTHMLR.[L]		1	2	1	Q6DG71	Q6DG71 [78-91]		0	1633.8	663460	3	0.11	35.7857	58
[R].VLELVSITANK.[N]		1	1	1	A9LDD9	A9LDD9 [387-397]		0	1186.7	3.28859e+06	2	1.22	43.4139	69
[K].DAPAQTVEVLK.[H]		1	4	1	F1R2S5	F1R2S5 [310-320]		0	1170.64	4819325	2	-2.57	30.0437	39
[K].VIELKPDFTSAR.[L]		1	2	2	Q6P0U6	Q6P0U6 [97-108]		0	1375.76	2.69217e+06	3	0.18	34.9178	33
[R].DCCFEVSAPDKR.[V]	2xCarbamidomethyl [C2; C3]	1	3	1	F1R0B2	F1R0B2 [17-28]		1	1483.63	612995	3	-0.18	23.831	28
[R].DCGGAAAILGAFK.[A]	1xCarbamidomethyl [C2]	1	3	1	A9JT03	A9JT03 [283-295]		0	1250.62		2	-0.38	49.9116	59
[K].VLEAGAGPDSRPQK.[G]		1	2	1	Q6P3J6	Q6P3J6 [98-111]		0	1424.75	893374	3	-1.03	13.055	29
[K].VIDPATATSVDLR.[D]		1	2	1	Q6P123	Q6P123 [188-200]		0	1357.73	615613	2	0.04	36.0279	67
[KR].YFLVGAGAIGCELLK.[N]	1xCarbamidomethyl [C11]	1	3	1	E7EYF3	E7EYF3 [429-443]		0	1610.86		2	-0.27	50.6696	44
[R].DGEEDKENQSESGQNQEPR.[Q]		1	2	1	B5DE31	B5DE31 [245-263]		1	2175.9	835255	3	0.69	8.9502	65
[R].DGGAGDSLSSHNNQK.[F]		1	2	1	A0A2R8QAE1	A0A2R8QAE1 [153-167]		0	1486.65	4.93661e+06	3	1.65	9.0008	47
[R].VGATAAVYSAAILEYLTAEVLELAGNASK.[D]		1	4	2	Q71PD7	Q71PD7 [47-75]		0	2895.53	1.00786e+07	4	1.8	54.4363	70
[K].AGFAGDDAPR.[A]		2	29	3	Q6IQR3; Q7ZVF9	Q6IQR3 [21-30]; Q7ZVF9 [19-28]		0	976.448	1.04924e+09	2	0.51	17.9506	70
[K].YGYIHLYDLETGTCIYMNR.[I]	1xCarbamidomethyl [C14]	1	7	1	E9QBV1	E9QBV1 [279-297]		0	2382.09		3	0.47	49.5845	64
[R].ALVDYENANK.[A]		1	2	1	Q4VA89	Q4VA89 [316-325]		0	1136.56	437872	2	-2.11	23.528	76
[K].VDQGTLFELILAANYLDIK.[G]		1	1	1	Q6PBY8	Q6PBY8 [95-113]		0	2136.16		3	1.3	52.6639	51
[K].YIDQGVAELVPGVLFIDEVHMLDIECFTYLHR.[A]	1xCarbamidomethyl [C26]	1	3	1	Q6TGU6	Q6TGU6 [286-317]		0	3791.88	2.38137e+06	4	1.7	52.2507	25
[K].DLVILLFETALLSSGFSLDDPQTHSNR.[I]		1	1	2	O57521	O57521 [652-678]		0	2988.53	1.66987e+07	4	-0.21	53.3649	13
[K].DLVILLFETALLSSGFTLDDPQTHSNR.[I]		1	1	2	Q5RG12	Q5RG12 [663-689]		0	3002.55	1.16506e+07	3	0.92	52.8186	8
[K].DLYANTVLSGGTTMYPGIADR.[M]		1	6	2	Q7ZVF9	Q7ZVF9 [292-312]		0	2215.07	22351068	2	-0.26	49.6193	99
[K].VDLMSISAHK.[I]		1	1	2	Q1LYQ9	Q1LYQ9 [243-252]		0	1100.58	2.7792e+06	2	-0.13	31.1638	53
[K].AGCEVTILFADLHAYLDNMK.[A]	1xCarbamidomethyl [C3]	1	6	1	Q1LWM1	Q1LWM1 [65-84]		0	2281.1		3	-0.08	51.7121	52
[R].AFVHWYVGEGMEEGEFSEAR.[E]		4	26	3	A7MBS2; Q6P972; Q6TGS5; Q6TNP9	A7MBS2 [403-422]; Q6P972 [403-422]; Q6TGS5 [402-421]; Q6TNP9 [403-422]		0	2330.02	8.06028e+06	3	3.26	47.1462	42
[K].AFVAIGDYNGHVGLGVK.[C]		1	1	1	Q6NWC3	Q6NWC3 [112-128]		0	1716.91	1.27351e+06	3	-0.57	42.2511	41
[K].AFTGFIVDADTPGVQPGRK.[E]		1	7	1	A2CG95	A2CG95 [223-241]		1	1976.02	1.08914e+06	3	-1.27	42.1185	48
[K].DMVHDDAPLK.[F]		2	15	2	A0A2R8QN47; A0A2R8RHW2	A0A2R8QN47 [316-325]; A0A2R8RHW2 [308-317]		0	1140.54	4.34539e+06	3	0.07	22.0692	41
[K].VDCTQHYEVCSDNQVR.[G]	2xCarbamidomethyl [C3; C10]	2	2	2	F1R184; Q6PFL9	F1R184 [214-229]; Q6PFL9 [138-153]		0	2009.84	2.27151e+06	3	-0.02	18.6486	49
[K].AFTGFIVDADTPGVQPGR.[K]		1	7	2	A2CG95	A2CG95 [223-240]		0	1847.93	7.08655e+06	2	0.4	46.9368	66
[R].DNIQGITKPAIR.[R]		1	6	1	Q0D294	Q0D294 [25-36]		0	1325.75	5.07175e+06	3	-0.12	25.5731	36
[R].AGLPSEPAPAGGGGGGEENHDSHTESR.[D]		1	2	1	F1QEZ3	F1QEZ3 [122-148]		0	2573.12	378624	4	-2.21	15.94	29
[R].ALESDLSPVLIMATNR.[G]		1	2	1	P83571	P83571 [315-330]		0	1729.92	906112	2	-1.53	50.2889	58
[R].VETGVLKPGMVVTFAPANVTTEVK.[S]		1	4	2	Q92005	Q92005 [267-290]		0	2487.35	4.23274e+06	4	1.16	47.3806	47
[R].VETGVLKPGMVVTFAPANVTTEVK.[S]	1xOxidation [M10]	1	4	2	Q92005	Q92005 [267-290]		0	2503.35	21572441	3	-0.59	44.4409	52
[R].DGQFVVVVAR.[D]		1	23	1	A0A2R8RTZ6	A0A2R8RTZ6 [125-134]		0	1089.61	83712384	2	0.25	37.9099	50
[R].VGAGAEGYSYER.[S]		1	3	1	F1Q7F8	F1Q7F8 [343-354]		0	1258.57	702787	2	1.76	20.3105	71
[K].VFVLDEADVMIATQGHQDQSIR.[I]		1	4	1	F1QHT9	F1QHT9 [246-267]		0	2472.22		3	-1.24	49.6885	31
[R].VFVDSCVASSDPTVANALR.[Y]	1xCarbamidomethyl [C6]	1	2	2	A7MBZ6	A7MBZ6 [293-311]		0	2007.98	1.57351e+06	2	-0.01	42.4346	72
[R].DGYYIQAQCAIIMFDVTSR.[V]	1xCarbamidomethyl [C9]	1	1	2	P79735	P79735 [76-94]		0	2251.05	3.38325e+06	2	1.67	51.0167	99
[R].VFSGVVSTGLK.[V]		1	2	1	Q6P3J5	Q6P3J5 [416-426]		0	1093.63	447061	2	4.9	34.638	63
[R].VFSAESSELNECWEQR.[D]	1xCarbamidomethyl [C12]	1	1	1	Q9DFG8	Q9DFG8 [113-128]		0	1970.85		2	0.14	39.161	40
[R].VFEVSLADLQNDEVAFR.[K]		1	1	1	Q6PBY1	Q6PBY1 [66-82]		0	1951.98		2	0.7	50.4755	112
[K].DLAGCIHGLANCK.[L]	2xCarbamidomethyl [C5; C12]	1	2	2	Q7ZUP6	Q7ZUP6 [412-424]		0	1428.67	1.14692e+07	2	-0.13	35.5163	55
[K].VFDMLTVAALIDEQILCVHGGLSPDIK.[T]	1xCarbamidomethyl [C17]	1	1	1	Q7ZUS7	Q7ZUS7 [145-171]		0	2954.54		3	2.59	52.6681	58
[R].DLESLHSFIMK.[Q]		2	2	1	F1R184; Q6PFL9	F1R184 [387-397]; Q6PFL9 [311-321]		0	1319.67	548030	2	0.67	45.6166	58
[K].YGLAGAVFTQDIDK.[A]		1	5	1	A2BGR9	A2BGR9 [441-454]		0	1497.76	4019354	2	2.01	45.986	84
[K].YGLAGAVFTQNIDK.[A]		1	1	1	Q1JPX8	Q1JPX8 [441-454]		0	1496.77	5.6697e+06	2	0.88	44.6006	66
[K].VFAPAGVSPTVMNLHR.[G]		3	11	2	A0A2R8QN47; F1QV15; Q1LWN2	A0A2R8QN47 [112-127]; F1QV15 [124-139]; Q1LWN2 [119-134]		0	1695.9	9.87471e+06	3	-0.1	40.0135	57
[R].AGIQFPVGR.[IV]		1	21	4	Q71PD7	Q71PD7 [24-32]		0	944.531	8.94515e+06	2	0.14	37.4759	57
[R].DIKPENLLLGANGELK.[I]		1	3	1	Q6DBZ4	Q6DBZ4 [261-276]		0	1723.96		3	-0.66	46.4838	30
[R].DLMSLTGTVPVSYR.[G]		1	2	1	F1QGE6	F1QGE6 [52-65]		0	1538.79		2	0.05	49.5214	47
[R].DINTDFLLVVLR.[D]		1	1	1	B0S6Z1	B0S6Z1 [524-535]		0	1417.8		2	-4.88	52.1698	74
[R].VDCDQHSDLAQR.[Y]	1xCarbamidomethyl [C3]	1	2	1	Q6NY22	Q6NY22 [121-132]		0	1443.63	388325	3	0.82	11.2701	28
[R].VLITTDLLAR.[G]		2	7	1	Q802C9; A8E590	Q802C9 [325-334]; A8E590 [348-357]		0	1114.68	9210527	2	-0.66	46.4825	58
[R].CTEDMTADELR.[Q]	1xCarbamidomethyl [C1]	2	7	1	Q802C7; Q803N5	Q802C7 [204-214]; Q803N5 [204-214]		0	1340.55	4.16636e+06	2	0.37	25.1079	49
[R].VTGQHQGYGFVEFLSEEDADYAIK.[I]		1	2	1	Q6NWB3	Q6NWB3 [49-72]		0	2703.26		3	0.52	50.0209	37
[R].ASLISAVSDK.[L]		1	2	1	F1QGE6	F1QGE6 [228-237]		0	990.547	2.312e+06	2	2.48	31.2465	51
[R].VYQFCAASEK.[E]	1xCarbamidomethyl [C5]	1	3	1	F1R0B2	F1R0B2 [29-38]		0	1202.55	969404	2	0.74	25.3028	52
[R].VTDGALVVVDCVSGVCVQTETVLR.[Q]	2xCarbamidomethyl [C11; C16]	1	5	2	Q6P3J5	Q6P3J5 [121-144]		0	2576.31	1.38684e+06	2	0.42	50.2157	63
[K].VTADVINAGSSLK.[I]		1	2	1	F1QEY8	F1QEY8 [59-71]		0	1274.7	753970	2	-0.34	30.9176	49
[R].ASSASQLIASNVTNK.[T]		1	2	1	Q803J4	Q803J4 [4-18]		0	1490.78		2	0.01	29.845	51
[R].VYSLFLDEAR.[S]		1	2	1	P83571	P83571 [429-438]		0	1212.63	1.37007e+06	2	-1.12	46.4506	63
[K].VTVVSNLNTLEK.[E]		1	4	1	Q08CQ0	Q08CQ0 [209-220]		0	1316.74	5849438	2	0.27	35.366	35
[K].VSLEDLYNGK.[T]		2	5	1	Q7ZVS0; Q7ZUP5	Q7ZVS0 [124-133]; Q7ZUP5 [123-132]		0	1137.58	2567056	2	0.13	40.8744	69
[K].ATGSSSHFLPITQEDK.[L]		1	5	2	F1QIH9	F1QIH9 [315-330]		0	1717.84	3.04353e+06	3	1.35	29.855	38
[R].WDLLVNGCPNQDDR.[Y]	1xCarbamidomethyl [C8]	1	21	1	A0A2R8RTZ6	A0A2R8RTZ6 [324-337]		0	1701.76	3155891	2	-0.36	43.6167	47
[K].VSHVSTGGGASLELLEGK.[V]		1	3	1	F1QXV8	F1QXV8 [389-406]		0	1740.91	1.43023e+06	3	0.48	35.6794	54
[K].VSFTGSVPTGK.[K]		1	4	1	Q7ZVB2	Q7ZVB2 [242-252]		0	1079.57	2183320	2	-1.23	27.6212	47
[K].ATPPSVPIPVIPKPVFTGK.[D]		1	3	1	A0A0R4INZ8	A0A0R4INZ8 [282-300]		0	1945.15	988678	3	-0.11	48.015	17
[K].VSDTVVEPYNATLSVHQLVENTDETYCIDNEALYDICFR.[T]	2xCarbamidomethyl [C27; C37]	3	12	1	Q6IQJ2; Q6NW90; A0A0R4IPH2	Q6IQJ2 [175-213]; Q6NW90 [175-213]; A0A0R4IPH2 [175-213]		0	4593.11		3	4	50.7084	22
[K].ATVATQSLINEHHK.[A]		1	1	1	A7MD63	A7MD63 [740-753]		0	1548.81	2125897	4	0.08	17.8479	46
[K].ATDFVVNQPGK.[F]		1	1	1	Q7ZUP6	Q7ZUP6 [179-189]		0	1175.61	22818660	2	0	25.3618	47
[R].ASAGEAHVCDR.[K]	1xCarbamidomethyl [C9]	1	2	1	Q6NYM8	Q6NYM8 [35-45]		0	1172.51		3	-0.49	8.8568	26
[R].VVDALGNPIDGK.[G]		1	3	2	Q08BA1	Q08BA1 [149-160]		0	1197.65	7.80216e+06	2	0.11	32.3154	53
[K].VVDLLAPYAK.[G]		1	3	1	A8WGC6	A8WGC6 [178-187]		0	1088.64	6342993	2	0.37	44.6331	58
[R].VVIFQQETENK.[S]		1	3	1	Q6PGU9	Q6PGU9 [53-63]		0	1334.7	5.197e+06	2	-0.05	30.3892	68
[K].AMGIMNSFVNDIFER.[I]	2xOxidation [M2; M5]	1	18	1	X1WHF1	X1WHF1 [57-71]		0	1775.81		2	1.04	50.0499	81
[R].ANDDLADASLEK.[L]		1	4	1	F1Q665	F1Q665 [180-191]		0	1261.59	1.40601e+06	2	-3.7	25.7205	66
[R].ALTVPELTQQMFDAK.[N]		1	4	2	Q6IQJ2	Q6IQJ2 [283-297]		0	1691.87	2.60435e+07	2	2.14	50.1826	39
[KR].VVLAYEPVWAIGTGK.[T]		1	5	1	E9QBF0	E9QBF0 [167-181]		0	1602.89		2	1.5	50.2499	48
[K].ANYISHGLR.[A]		2	8	1	Q1JPX8; A2BGR9	Q1JPX8 [455-463]; A2BGR9 [455-463]		0	1030.54	2576129	2	-0.2	18.2008	49
[K].VVTSLTPVPSSK.[Q]		1	2	1	A0A1L1QZE0	A0A1L1QZE0 [623-634]		0	1214.7		2	1.66	27.6311	36
[R].VVENVEHYEELR.[S]		1	4	1	Q7ZU66	Q7ZU66 [280-291]		0	1515.74		3	2.81	27.4983	43
[R].APLASNLVSSVQSK.[Q]		2	3	1	Q5TYP5; Q5TYP2	Q5TYP5 [70-83]; Q5TYP2 [60-73]		0	1400.77	1.55476e+06	2	-0.72	35.56	96
[K].APILIATDVASR.[G]		1	10	1	Q6NWH7	Q6NWH7 [394-405]		0	1226.71	797761	2	-1.64	38.9196	44
[R].APPPVAALGPLR.[V]		1	22	3	A0A2R8RTZ6	A0A2R8RTZ6 [237-248]		0	1158.7	1.12697e+08	3	-0.09	41.0261	76
[K].APTIVGKPTDKPVLFK.[G]		1	2	1	A0A0R4I9F5	A0A0R4I9F5 [168-183]		0	1711.02	1.58882e+06	4	0.51	31.4952	30
[K].VVEFIHQGIQIGQDVK.[K]		1	1	2	A9LDD9	A9LDD9 [432-447]		0	1809.99	1.49992e+06	3	-0.17	41.0898	62
[R].AQALPEDPPHLQDSTSAASVLEAHR.[E]		1	1	2	B8JM40	B8JM40 [53-77]		0	2640.3	224670	4	-1.13	36.7466	17
[K].AQDTAELFFEDVR.[L]		1	3	1	A3KQR0	A3KQR0 [267-279]		0	1540.73		2	1.36	49.7942	64
[KR].VVTSQLTPVPSSK.[Q]		1	6	1	A0A1L1QZN4	A0A1L1QZN4 [383-395]		0	1342.76	3.00184e+06	2	1.61	26.0546	49
[K].AQIAAQYSGAR.[L]		1	4	1	Q6NYN8	Q6NYN8 [16-26]		0	1135.59	4903509	2	-0.17	18.2259	53
[R].VSAALSCIQGASIK.[I]	1xCarbamidomethyl [C7]	1	1	1	Q7ZUX5	Q7ZUX5 [22-35]		0	1404.75	1.71153e+06	2	0.51	34.7324	70
[R].WFEENASQSTVK.[V]		1	1	1	Q6NZ06	Q6NZ06 [210-221]		0	1425.66	609043	2	0.68	29.5497	61
[K].WSTDDVQINDISLQDYIAVK.[E]		1	2	2	Q8JHH3	Q8JHH3 [23-42]		0	2323.15		2	1.72	50.3223	105
[K].VQTESSTGSVGSSR.[V]		1	2	1	Q7ZWC4	Q7ZWC4 [47-60]		0	1381.66	881304	2	1.11	10.2764	78
[K].VQDITAEDPSENYVK.[L]		1	2	1	Q66HU5	Q66HU5 [259-273]		0	1707.81	1.65289e+06	2	2.5	29.0148	59
[K].AYHEQLSVAEITNACFEPANQMVK.[C]	1xCarbamidomethyl [C15]	1	8	1	A7MBS2	A7MBS2 [281-304]		0	2750.29	5901243	3	0.97	45.7491	66
[R].YAGLSEEDLK.[Q]		1	3	1	A0A0R4IKV3	A0A0R4IKV3 [75-84]		0	1124.55	4115091	2	0.04	29.5963	56
[K].AYHEQLSVPEITNACFEPANQMVK.[C]	1xCarbamidomethyl [C15]	1	3	1	Q6TGS5	Q6TGS5 [280-303]		0	2776.31	2.00571e+06	3	-0.77	45.6486	50
[K].AYLPVNESFGFTADLR.[S]		1	4	2	Q6P3J5	Q6P3J5 [786-801]		0	1799.9	3742711	2	1.91	50.1783	63
[R].VQAGDVITIDK.[A]		1	2	1	P83571	P83571 [187-197]		0	1158.64	3.21656e+06	2	-1.54	30.8496	74
[K].AINTGSFGQK.[A]		1	3	1	Q08CA0	Q08CA0 [342-351]		0	1022.53	392679	2	-0.83	21.2745	50
[R].ALMLQGVDLLADAVAVTMGPK.[G]		1	3	2	Q8JGM5	Q8JGM5 [38-58]		0	2113.14	24923593	2	0.64	52.8879	108
[K].VNQIGSVTESIQACK.[LM]	1xCarbamidomethyl [C14]	2	5	2	Q6IQP5; Q6TH14	Q6IQP5 [344-358]; Q6TH14 [344-358]		0	1633.82	1.47787e+06	3	-0.83	32.8124	34
[K].VNIGIGEINDMR.[L]		1	2	1	Q7T357	Q7T357 [210-221]		0	1330.68	503189	2	0.94	42.6995	55
[K].VMEVDGDVANILR.[N]		1	2	1	Q29R95	Q29R95 [303-315]		0	1430.73		2	0.15	46.8111	54
[R].ALIAGGGAPEIELALR.[L]		1	2	1	Q6P123	Q6P123 [414-429]		0	1550.89		2	-0.95	49.8451	56
[K].YEALLLGGLPQEGLAR.[A]		5	26	2	F1R2S5; A0A2R8QN47; A0A2R8RHW2; F1QV15; Q1LWN2	F1R2S5 [39-54]; A0A2R8QN47 [27-42]; A0A2R8RHW2 [19-34]; F1QV15 [39-54]; Q1LWN2 [34-49]		0	1699.94	10887252	2	-2.34	50.1492	69
[R].CHEHIEILTVNGELLFFR.[Q]	1xCarbamidomethyl [C1]	1	2	1	Q7ZV34	Q7ZV34 [55-72]		0	2227.13		4	-0.49	50.0998	24
[R].AIGADEDLAHSSIR.[F]		1	1	1	Q1LYQ9	Q1LYQ9 [388-401]		0	1454.72	685442	2	-0.22	25.4475	72
[R].CIALAQLLVEQNFPAIAIHR.[A]	1xCarbamidomethyl [C1]	1	1	1	Q7SXU7	Q7SXU7 [307-326]		0	2277.25		3	0.14	50.9778	56
[R].VITNYCSAHDNGGNIK.[A]	1xCarbamidomethyl [C6]	1	2	1	F1QC84	F1QC84 [336-351]		0	1762.82	690728	3	-4.29	17.5584	33
[K].YADAELEEGMK.[E]		1	2	1	F1Q8P7	F1Q8P7 [88-98]		0	1255.55	1.17844e+06	2	-1.57	27.683	60
[R].VINEPTAAALAYGLDK.[T]		1	3	1	F1QFC0	F1QFC0 [222-237]		0	1645.88	509101	2	0.37	45.571	43
[K].AVSISTEPPAYLR.[E]		1	8	1	Q5XJR9	Q5XJR9 [90-102]		0	1403.75	2.55733e+06	2	-1.86	38.1246	61
[K].ALPTDKPLASAYLK.[V]		1	4	2	Q1LWN2	Q1LWN2 [719-732]		0	1487.85	26115560	3	0.31	34.7111	35
[K].AISGVHTVR.[F]		1	3	1	F1QGW6	F1QGW6 [60-68]		0	939.537	1.9141e+06	3	-0.12	12.1767	44
[R].AVCMLSNTTAIAEAWAR.[L]	1xCarbamidomethyl [C3]	3	23	2	A7MBS2; Q6P972; Q6TNP9	A7MBS2 [374-390]; Q6P972 [374-390]; Q6TNP9 [374-390]		0	1864.9	9.72113e+06	2	0.03	50.1117	90
[R].AVCMLSNTTAIAEAWAR.[L]	1xCarbamidomethyl [C3]; 1xOxidation [M4]	3	23	1	A7MBS2; Q6P972; Q6TNP9	A7MBS2 [374-390]; Q6P972 [374-390]; Q6TNP9 [374-390]		0	1880.9	492352	2	-2.07	46.6936	71
[R].AVCMLSNTTAIAEAWGR.[L]	1xCarbamidomethyl [C3]	1	3	2	Q6TGS5	Q6TGS5 [373-389]		0	1850.89		2	-0.88	49.4797	50
[R].AVCMLSNTTAIAEAWGR.[L]	1xCarbamidomethyl [C3]; 1xOxidation [M4]	1	3	2	Q6TGS5	Q6TGS5 [373-389]		0	1866.88	833249	2	0.48	45.4085	57
[K].AVCVEAGMIALR.[R]	1xCarbamidomethyl [C3]	1	3	1	A0A0R4ILA8	A0A0R4ILA8 [386-397]		0	1289.67		2	-2.54	43.6994	46
[K].ALSAGGYDVEK.[N]		1	19	1	F1R314	F1R314 [50-60]		0	1109.55	3.96588e+06	2	-0.04	23.4859	49
[R].VQLIASSIAENDNRK.[I]		1	11	1	A0A2R8RHW2	A0A2R8RHW2 [1180-1194]		1	1657.89	494402	3	2.16	29.6434	34
[R].AVFIDLEPTVVDEIR.[N]		1	3	2	Q6TGS5	Q6TGS5 [64-78]		0	1715.92		2	0.43	50.5731	95
[K].ALQEQSRPK.[V]		1	2	2	Q5XJA5	Q5XJA5 [238-246]		0	1056.58	16503771	2	0.24	8.7072	36
[K].ALPTDRPLASAYVK.[V]		1	9	1	A0A2R8RHW2	A0A2R8RHW2 [704-717]		0	1501.84	4.40615e+06	3	0.45	30.9005	15
[R].AVFVDLEPAVIDEVR.[S]		1	2	2	Q6TNP9	Q6TNP9 [65-79]		0	1671.9		2	1.37	50.3081	81
[R].AVFVDLEPTVIDEVR.[T]		2	13	2	A7MBS2; Q6P972	A7MBS2 [65-79]; Q6P972 [65-79]		0	1701.91		2	-1.2	50.2418	77
[R].YAAQCGYTYSVQPLQGR.[V]	1xCarbamidomethyl [C5]	1	2	1	F1R4N4	F1R4N4 [81-97]		0	1961.92	232459	2	0.05	34.9748	33
[K].ALPTDKPLASAYVK.[V]		2	9	1	A0A2R8QN47; F1QV15	A0A2R8QN47 [712-725]; F1QV15 [724-737]		0	1473.83		2	-1.53	30.1583	59
[R].AVLVDLEPGTMDSVR.[S]		2	9	2	Q6IQJ2; A0A0R4IPH2	Q6IQJ2 [63-77]; A0A0R4IPH2 [63-77]		0	1601.82	5.63841e+07	2	-3.56	45.6975	44
[R].VQLIASSIAENDNFK.[F]		1	2	2	Q3T7B3	Q3T7B3 [189-203]		0	1648.85	9.60399e+06	2	-0.01	42.8666	98
[R].VQFIASSIAENDNFK.[F]		1	5	2	Q1MTC4	Q1MTC4 [1198-1212]		0	1682.84	4.38566e+06	2	-0.58	44.0311	66
[R].VCVETVESGVMTK.[D]	1xCarbamidomethyl [C2]	1	2	1	Q7ZUP6	Q7ZUP6 [399-411]		0	1438.69	8824912	2	0.98	32.2031	73
[M].AGDESGTTLGQPHLYK.[Q]		1	3	1	F1QGW6	F1QGW6 [2-17]		0	1673.81	1.35291e+06	3	0.82	24.9311	44
[R].YIECFIAEQNMVSVAIGCATR.[E]	2xCarbamidomethyl [C4; C18]	1	3	1	Q7T2Q9	Q7T2Q9 [362-382]		0	2432.14	1.76078e+06	3	0.66	50.4294	37
[K].YSLEPVAAELK.[N]		1	3	1	F1QXV8	F1QXV8 [76-86]		0	1219.66	2.87291e+06	2	0.22	41.3202	52
[K].TPTSDVLVFDYTK.[H]		1	6	1	Q1LXD4	Q1LXD4 [144-156]		0	1485.75	1.91117e+06	2	-0.6	45.767	84
[K].TPFYPSYPQPR.[S]		1	1	1	A5JNG8	A5JNG8 [308-318]		0	1352.66	1.13623e+06	2	0.37	35.0208	31
[R].ACNCCDSTCGHGGVEGQLTGDGFR.[G]	4xCarbamidomethyl [C2; C4; C5; C9]	2	4	1	Q6NW70; Q2PZQ8	Q6NW70 [385-408]; Q2PZQ8 [384-407]		0	2615.01	770247	3	0.79	28.9771	48
[K].EGDLSYSFDSR.[F]		1	2	1	F1QC84	F1QC84 [421-431]		0	1275.55	1.68319e+06	2	0.36	32.909	63
[K].EGDPLVFATVGSNR.[V]		1	2	1	Q566T0	Q566T0 [109-122]		0	1461.73	388120	2	-2.61	43.669	67
[R].YSMDVSVDEVK.[A]		1	2	1	Q6P3L9	Q6P3L9 [136-146]		0	1271.58	562598	2	2.34	33.9797	64
[R].YSFIENHGCFVDAK.[IAT]	1xCarbamidomethyl [C9]	4	12	1	A0A286Y9R5; Q6NW70; Q2PZQ8; F1QYE3	A0A286Y9R5 [301-314]; Q6NW70 [301-314]; Q2PZQ8 [300-313]; F1QYE3 [300-313]		0	1686.76	3.98794e+06	3	-0.13	35.7502	24
[K].TPAFAESVTEGDVR.[W]		1	5	2	Q6NZW7	Q6NZW7 [75-88]		0	1478.71	2.44049e+07	2	-0.55	33.5609	92
[K].ACADPPAGSVILLENLR.[F]	1xCarbamidomethyl [C2]	1	3	1	F1QXV8	F1QXV8 [107-123]		0	1795.94		2	-2.19	49.9949	111
[K].TLVLLDNPNIR.[D]		1	2	1	A0A0R4I9F5	A0A0R4I9F5 [32-42]		0	1267.74	5865361	2	-0.09	44.5023	62
[R].EGQDGGDLTCR.[S]	1xCarbamidomethyl [C10]	1	2	1	Q6P0C4	Q6P0C4 [60-70]		0	1207.5	535727	2	0.09	13.0118	50
[K].TITLEVEPSDTIENVK.[A]		1	14	2	A0A2R8RR55	A0A2R8RR55 [12-27]; [88-103]; [164-179]; [240-255]		0	1787.93	3.0951e+06	2	0.54	42.7734	34
[R].TLSSSTQASIEIDSLYEGIDFYTSITR.[A]		1	9	1	Q90473	Q90473 [273-299]		0	2997.46	3548539	3	-0.23	51.7328	52
[R].TIQFVDWCPTGFK.[VI]	1xCarbamidomethyl [C8]	1	15	1	A7MBS2	A7MBS2 [340-352]		0	1598.77		2	0.13	50.0956	12
[K].TIPIDGNYFCYTR.[H]	1xCarbamidomethyl [C10]	2	7	1	Q1JPX8; A2BGR9	Q1JPX8 [159-171]; A2BGR9 [159-171]		0	1619.75	3140677	2	-0.01	45.1978	66
[R].TNSAVVGVQCHYPR.[L]	1xCarbamidomethyl [C10]	2	6	2	A0A286Y9R5; F1QIH9	A0A286Y9R5 [201-214]; F1QIH9 [201-214]		0	1587.77	6.74984e+06	3	-0.97	21.467	37
[K].TILPAGGGGQVRPGHEVVEEPIQR.[R]		1	3	1	Q5XJA5	Q5XJA5 [71-94]		0	2496.33	4832475	4	3.6	29.7197	14
[K].TQLTVAPAGIQYEGK.[A]		1	2	1	Q5TYP5	Q5TYP5 [408-422]		0	1575.84	2.49059e+06	2	0.69	35.2783	58
[K].YSEYFTGSK.[L]		1	1	1	Q7ZUC2	Q7ZUC2 [336-344]		0	1081.48	434260	2	-0.32	24.8336	41
[R].AEAALEEESR.[Q]		1	2	1	Q803S1	Q803S1 [147-156]		0	1104.52	810499	2	0.12	15.3957	65
[K].TSFVNFTDICK.[L]	1xCarbamidomethyl [C10]	1	2	1	F1Q8P7	F1Q8P7 [211-221]		0	1331.63	1263062	2	-1.25	44.9117	53
[R].EEIFGPVMQILK.[F]		2	8	1	Q1JPX8; A2BGR9	Q1JPX8 [414-425]; A2BGR9 [414-425]		0	1403.76	1.55061e+06	2	-0.78	50.9445	52
[R].EEIFGPVMQILK.[F]	1xOxidation [M8]	2	8	1	Q1JPX8; A2BGR9	Q1JPX8 [414-425]; A2BGR9 [414-425]		0	1419.76	2408806	2	-0.29	50.0858	29
[K].TSDLIVLGLPWK.[T]		2	7	1	Q802C7; Q803N5	Q802C7 [109-120]; Q803N5 [104-115]		0	1341.78	1.86355e+06	2	0.43	50.9417	61
[R].ADVLLGALK.[E]		1	1	1	Q6DBW2	Q6DBW2 [239-247]		0	899.556	470758	2	0.58	42.3382	40
[K].EEIQQNHDLIGR.[Y]		1	6	1	A0A146JR86	A0A146JR86 [183-194]		0	1451.72	519297	3	-0.11	21.5579	31
[K].TQNIYELQEAGAQGVCR.[T]	1xCarbamidomethyl [C16]	3	19	1	A0A2R8QN47; A0A2R8RHW2; F1QV15	A0A2R8QN47 [140-156]; A0A2R8RHW2 [132-148]; F1QV15 [152-168]		0	1936.92	3.96326e+06	3	0.11	34.7635	53
[K].EELSSQVTQLHTALEQER.[S]		1	1	2	Q6NWC9	Q6NWC9 [324-341]		0	2098.04		3	-1.39	39.1029	59
[R].EEIVPAAPSYDR.[S]		1	7	2	A2CG95	A2CG95 [63-74]		0	1346.66	9180963	2	0.14	30.6901	58
[K].EEIVQFFSGLEIVPNGITLPVDFQGR.[S]		1	2	1	F1QFJ8	F1QFJ8 [121-146]		0	2904.51		3	3.45	52.1	41
[K].TRPPVAAGATGLAQR.[A]		1	6	1	A2CG95	A2CG95 [285-299]		0	1465.82	2.34583e+06	3	-0.34	20.6597	44
[K].TRLEQEIATYR.[SN]		1	3	1	Q05AL9	Q05AL9 [387-397]		1	1379.73	13460715	3	-0.44	29.8232	69
[R].EESDGEYDEFGR.[I]		1	2	1	Q7SZF0	Q7SZF0 [118-129]		0	1432.55	437772	2	0.3	26.3722	39
[K].VCLLGCGISTGYGAAINTAK.[V]	2xCarbamidomethyl [C2; C6]	2	2	1	Q90XD4; Q6NXA6	Q90XD4 [171-190]; Q6NXA6 [171-190]		0	2026.01	729106	2	1.13	45.7045	122
[K].TQNIYEMQEAGAQGVCR.[T]	1xCarbamidomethyl [C16]	2	10	2	F1R2S5; Q1LWN2	F1R2S5 [152-168]; Q1LWN2 [147-163]		0	1954.87	4.20469e+06	3	-0.45	31.4478	26
[R].TSAEETSAPR.[G]		1	2	1	Q90WT0	Q90WT0 [269-278]		0	1048.49	953112	2	-0.71	9.116	60
[R].ELALECDYIR.[E]	1xCarbamidomethyl [C6]	1	3	1	A0A0R4I9G5	A0A0R4I9G5 [353-362]		0	1281.61	552829	2	-0.62	40.897	50
[R].AAWEVDMGR.[R]		1	6	1	A2CG95	A2CG95 [345-353]		0	1034.47	8834072	2	0.07	34.9608	47
[K].TIIEEAIPMATGPKPR.[A]		1	4	2	Q1LWN2	Q1LWN2 [746-761]		0	1723.94	2049034	3	-0.45	39.3289	19
[K].TGLIDYDQMELTAK.[L]		1	1	1	A9LDD9	A9LDD9 [190-203]		0	1597.78	930360	2	-0.48	44.7076	81
[K].TGKPMINLYSDK.[A]		1	3	1	A1A5X7	A1A5X7 [240-251]		0	1366.7	2.25757e+06	3	-0.88	28.2764	40
[R].TGGINEALLK.[S]		2	7	1	F1R2S5; F1QV15	F1R2S5 [689-698]; F1QV15 [689-698]		0	1015.58	21001088	2	2.7	32.1252	50
[R].TGGIHEALLK.[S]		3	19	2	A0A2R8QN47; A0A2R8RHW2; Q1LWN2	A0A2R8QN47 [677-686]; A0A2R8RHW2 [669-678]; Q1LWN2 [684-693]		0	1038.59	29597268	2	-0.29	23	34
[R].TGAIVDVPVGEELLGR.[V]		1	2	1	Q08BA1	Q08BA1 [133-148]		0	1624.89		2	0.13	49.8105	76
[K].YVTSQLIAGPSSK.[E]		1	1	1	A0A1L1QZV6	A0A1L1QZV6 [203-215]		0	1350.73	998756	2	0.19	31.6149	47
[K].EINVENLFVK.[L]		1	2	1	A4IFY6	A4IFY6 [38-47]		0	1204.66		2	0.45	49.7176	42
[K].TGTAEVSSILEEK.[I]		1	1	1	Q08BA1	Q08BA1 [45-57]		0	1363.7	4.76362e+06	2	-0.36	36.8287	56
[K].YVTSQLITGPSSK.[Q]		1	5	1	A0A2R8Q5M9	A0A2R8Q5M9 [89-101]		0	1380.74	1.21032e+06	2	0.93	31.7686	58
[K].YVTSQLTAGPSSK.[QE]		2	5	1	A0A1L1QZN4; A0A1L1QZE0	A0A1L1QZN4 [201-213]; A0A1L1QZE0 [201-213]		0	1338.69	697277	2	0.29	23.4513	50
[K].AAIDWFDGK.[DE]		1	6	1	A1A5X7	A1A5X7 [272-280]		0	1022.49	9576847	2	0.14	44.8097	57
[K].TFPTINPATGEIICHVAEGDKADVDK.[A]	1xCarbamidomethyl [C14]	1	4	1	Q1JPX8	Q1JPX8 [52-77]		1	2798.37	578114	4	-2.07	46.0612	17
[K].EISFAYEVLTNPEK.[KR]		2	4	1	Q7ZVS0; Q7ZUP5	Q7ZVS0 [49-62]; Q7ZUP5 [49-62]		0	1639.82	446322	2	3.85	49.5887	69
[R].AAFSEEQMNALVNR.[F]		1	1	1	A5JNG8	A5JNG8 [200-213]		0	1579.75	1.01255e+06	2	-2.61	40.8758	68
[R].AAFGLSEAGFNTACVTK.[L]	1xCarbamidomethyl [C14]	1	3	1	Q6TNQ9	Q6TNQ9 [73-89]		0	1743.84	514874	2	-0.96	44.1588	71
[K].TFDQLTPEESK.[E]		1	4	1	Q7SXV9	Q7SXV9 [60-70]		0	1294.62	1.5324e+06	2	-0.94	27.7994	49
[R].ELPSQAEPVQK.[C]		1	3	1	A7MBW8	A7MBW8 [43-53]		0	1225.64	2189411	2	-0.43	18.4085	34
[K].TGTCNCGATCK.[C]	3xCarbamidomethyl [C4; C6; C10]	1	1	1	Q7ZSY6	Q7ZSY6 [9-19]		0	1229.47		2	0.4	8.588	80
[K].AAVAWEAGKPLSIEEVEVAPPK.[A]		1	1	1	Q6NXA6	Q6NXA6 [12-33]		0	2291.23	1.67327e+06	3	-0.72	45.5447	60
[K].THINIVVIGHVDSGK.[S]		1	5	9	Q92005	Q92005 [6-20]		0	1588.88	5.16306e+06	3	0.86	32.933	41
[R].YSTEVSVDEVK.[A]		1	2	1	B8A4B0	B8A4B0 [138-148]		0	1255.61	597043	2	-0.17	26.4805	50
[K].TLIDLYEQVVLELIELR.[E]		1	2	2	Q7ZVA0	Q7ZVA0 [72-88]		0	2059.17		2	-0.37	54.4421	98
[K].TIGGGDDSFNTFFSETGAGK.[H]		1	14	2	A7MBS2	A7MBS2 [41-60]		0	2007.89	6.97867e+06	2	2.23	48.9887	66
[K].TIFAEHISDECK.[R]	1xCarbamidomethyl [C11]	1	2	1	Q5BJJ2	Q5BJJ2 [104-115]		0	1449.67	1.88055e+06	2	3.56	27.6084	53
[K].EIEDQNSVQEPR.[S]		1	3	1	F1Q898	F1Q898 [267-278]		0	1443.67	956914	2	-0.56	16.9416	87
[K].EIELTAALPSQK.[S]		3	25	1	F1R2S5; A0A2R8QN47; A0A2R8RHW2	F1R2S5 [1303-1314]; A0A2R8QN47 [1300-1311]; A0A2R8RHW2 [1281-1292]		0	1299.72	3.42542e+06	2	0.88	39.19	62
[K].EIELTAALPSQR.[S]		2	14	1	F1QV15; Q1LWN2	F1QV15 [1308-1319]; Q1LWN2 [1300-1311]		0	1327.72	1890601	2	1.19	40.1822	68
[R].AAVPSGASTGVHEALELR.[D]		1	4	2	Q6TH14	Q6TH14 [33-50]		0	1764.92	2.31585e+07	3	0.23	34.6033	62
[K].ELELTVALPSK.[R]		2	7	1	Q3T7B3; Q1MTC4	Q3T7B3 [290-300]; Q1MTC4 [1299-1309]		0	1199.69	5.28372e+06	2	4.25	44.7588	64
[R].AAVPSGASTGIYEALELR.[D]		1	7	2	Q6IQP5	Q6IQP5 [33-50]		0	1804.94	1.20504e+06	3	-0.58	49.5831	110
[K].AAVGQVNAIAQGNLAAADLSK.[A]		1	4	1	Q6IQ59	Q6IQ59 [354-374]		0	1982.07	809192	3	3.96	41.7624	40
[K].TIEAEAAHGTVTR.[H]		1	2	2	Q7ZUP6	Q7ZUP6 [339-351]		0	1355.69	2.58638e+07	3	-0.42	15.899	42
[R].TLCYSCPYIQVK.[G]	2xCarbamidomethyl [C3; C6]	1	9	1	A0A2R8RHW2	A0A2R8RHW2 [954-965]		0	1531.73	543973	2	-1.53	38.3423	55
[R].TLCYAVPYIEIK.[G]	1xCarbamidomethyl [C3]	5	21	1	F1R2S5; A0A2R8QN47; F1QV15; Q1LWN2; Q1MTC4	F1R2S5 [974-985]; A0A2R8QN47 [962-973]; F1QV15 [974-985]; Q1LWN2 [969-980]; Q1MTC4 [971-982]		0	1469.77	5.71687e+06	2	0.79	49.3973	41
[K].AAVAWEAGKPLTIEEVEVAPPK.[A]		1	1	1	Q90XD4	Q90XD4 [12-33]		0	2305.24	641964	3	-0.4	45.6542	53
[R].THYVINEDPK.[TA]		5	30	1	F1R2S5; A0A2R8QN47; A0A2R8RHW2; F1QV15; Q1LWN2	F1R2S5 [169-178]; A0A2R8QN47 [157-166]; A0A2R8RHW2 [149-158]; F1QV15 [169-178]; Q1LWN2 [164-173]		0	1215.6	6.54371e+06	2	-0.03	17.3432	41
[R].ELGSECGIEFDEEK.[T]	1xCarbamidomethyl [C6]	1	2	1	A0A0R4I9F5	A0A0R4I9F5 [125-138]		0	1641.69	1.27596e+06	2	-1.33	34.8724	42
[R].EDVTLEDHPLNPNPDSR.[W]		1	1	1	A9JSV4	A9JSV4 [93-109]		0	1947.9	502436	3	0.5	29.07	21
[R].TSQAQSGQAPSHELETIITTQHEVLK.[N]		1	3	1	F1R429	F1R429 [377-402]		0	2833.43	523999	4	-2.03	42.6214	14
[K].YPIEHGIITNWDDMEK.[I-]		1	19	2	Q6IQR3	Q6IQR3 [71-86]		0	1960.91	6.57709e+07	3	-0.04	42.0831	32
[R].AEAGDNMGALIR.[G]		1	1	1	Q5BJ17	Q5BJ17 [311-322]		0	1217.59	11015124	2	-0.11	33.3907	58
[K].VAGMDVELTVEER.[N]		1	1	1	Q7ZW20	Q7ZW20 [30-42]		0	1447.71	354478	2	-3.43	39.295	56
[K].VAFTGSTDVGHLIQR.[A]		1	5	1	Q1JPX8	Q1JPX8 [257-271]		0	1600.84	17641106	3	-0.09	37.5025	72
[K].VAFTGSTDVGHLIQQASSASNLK.[N]		1	3	1	A2BGR9	A2BGR9 [257-279]		0	2331.19	815456	3	1.16	48.1364	55
[R].VAEYVQSVFK.[D]		1	4	1	Q08CQ0	Q08CQ0 [194-203]		0	1169.62	4188424	2	-1.2	38.2055	63
[K].VAEQTPLTALYIASLIK.[E]		2	8	1	Q1JPX8; A2BGR9	Q1JPX8 [209-225]; A2BGR9 [209-225]		0	1831.06		2	-1.59	51.4504	52
[K].VADALATFMVR.[H]		1	1	1	Q7ZV37	Q7ZV37 [356-366]		0	1193.63	460300	2	-0.93	49.2942	42
[R].DVIAQSQSGTGK.[T]		1	2	1	Q7ZVA6	Q7ZVA6 [72-83]		0	1190.6	1.5825e+06	2	1.2	13.2616	50
[R].VALTGLTVAEYFR.[D]		1	4	1	A8WGC6	A8WGC6 [271-283]		0	1439.79	1.42173e+06	2	0.04	50.4111	88
[K].DVILPVPAFNVINGGSHAGNK.[L]		1	4	1	Q6TH14	Q6TH14 [142-162]		0	2119.13		3	0.82	50.0801	43
[R].TVTSVYNDVK.[E]		1	2	1	Q29R95	Q29R95 [9-18]		0	1125.58	1.20844e+06	2	-1.6	24.0379	42
[R].EDTLSSVNR.[K]		1	4	1	A0A2R8PYM3	A0A2R8PYM3 [421-429]		0	1020.5	532761	2	-0.1	16.5396	35
[K].DVNAAIATIK.[T]		1	9	1	A7MBS2	A7MBS2 [327-336]		0	1015.58	2.77446e+06	2	0.42	33.3963	59
[K].TVTAMDVVYALK.[R]	1xOxidation [M5]	1	4	1	Q0D294	Q0D294 [81-92]		0	1326.7	951335	2	-0.41	43.5863	89
[R].DVQDDDEEAVR.[V]		1	1	1	F6P3G4	F6P3G4 [33-43]		0	1290.54	229612	2	-1.09	15.8626	71
[K].TVTAMDVVYALK.[R]		1	4	2	Q0D294	Q0D294 [81-92]		0	1310.7	14123987	3	0.82	49.9893	44
[R].YLTVAAIFR.[G]		2	6	1	Q08CC8; A0A0R4IPH2	Q08CC8 [310-318]; A0A0R4IPH2 [310-318]		0	1053.61	1.83375e+06	2	-0.66	50.2086	45
[K].DVLLVAQGEMALEEFLK.[Q]		1	1	1	A0A0G2L009	A0A0G2L009 [1448-1464]		0	1905		2	-0.61	52.6927	65
[K].VALVYGQMNEPPGAR.[A]		1	4	2	A8WGC6	A8WGC6 [254-268]		0	1601.81	1.78518e+06	2	0.78	35.2867	65
[K].DTSSGSAAASFEQMQK.[KQ]		5	36	1	F1R2S5; A0A2R8QN47; A0A2R8RHW2; F1QV15; Q1LWN2	F1R2S5 [1145-1160]; A0A2R8QN47 [1142-1157]; A0A2R8RHW2 [1123-1138]; F1QV15 [1150-1165]; Q1LWN2 [1142-1157]		0	1644.72	796144	2	-0.31	29.6448	70
[K].VAPAAEVVVEK.[A]		1	3	1	Q7ZU21	Q7ZU21 [58-68]		0	1111.64	775737	2	0.36	25.418	45
[K].VAVVAGYGDVGK.[G]		1	1	1	Q803T5	Q803T5 [216-227]		0	1134.62	502501	2	0.26	28.4181	70
[K].DQLLLGPTYATPK.[V]		1	2	1	A0A2R8RRC9	A0A2R8RRC9 [331-343]		0	1416.77	5.12413e+06	2	-0.39	41.5739	39
[K].VATSPAFTGQLCDVAPEFK.[E]	1xCarbamidomethyl [C12]	1	4	1	A2CEM4	A2CEM4 [250-268]		0	2037.99	1.2784e+06	2	-6.09	47.3635	50
[K].DQSSIALSHGELEK.[Q]		1	6	1	F8W3L6	F8W3L6 [204-217]		0	1513.75	758905	3	0.54	25.3237	26
[R].DQTDDQVTIDSAIATK.[K]		1	1	1	Q7ZUP6	Q7ZUP6 [88-103]		0	1720.82	5470365	2	-0.37	34.9622	108
[K].AFESSTYTHDGR.[V]		1	5	1	Q5PR42	Q5PR42 [157-168]		0	1370.6	2.4089e+06	3	-0.6	15.8514	66
[R].VATASLDQTVK.[V]		1	1	1	Q68EI0	Q68EI0 [189-199]		0	1132.62	2.44288e+06	2	-0.05	21.658	71
[R].DSHYELLFQCK.[Y]	1xCarbamidomethyl [C10]	1	2	1	A7MBW8	A7MBW8 [183-193]		0	1439.66	1.03859e+06	3	-0.86	39.2907	23
[R].DSLDPSFTHAMK.[L]		1	1	1	Q6NW62	Q6NW62 [16-27]		0	1348.62	1.10756e+06	3	-0.34	30.9317	19
[K].DSIQAVVIVPTR.[E]		1	1	2	E7FD91	E7FD91 [164-175]		0	1297.75	998000	2	1.74	41.1382	75
[R].AFAVQQSQDK.[V]		1	4	1	Q9DFG8	Q9DFG8 [226-235]		0	1121.56	1.9138e+06	2	0.29	16.5269	48
[R].DSQFEVLFQCR.[Y]	1xCarbamidomethyl [C10]	1	23	1	A0A2R8RTZ6	A0A2R8RTZ6 [209-219]		0	1428.66	5497111	2	0.69	48.9588	46
[R].VAPEEHPVLLTEAPLNPK.[A]		1	14	6	Q7ZVF9	Q7ZVF9 [96-113]		0	1954.06	8.55483e+08	3	-0.21	38.3608	55
[K].DSVVAGFQWATK.[E]		1	4	1	Q6P3J5	Q6P3J5 [677-688]		0	1308.66	996180	2	-1.05	45.8586	51
[K].DSYVGDEAQSK.[R]		2	28	4	Q6IQR3; Q7ZVF9	Q6IQR3 [53-63]; Q7ZVF9 [51-61]		0	1198.52	5.41556e+08	2	-1.3	12.8997	49
[K].DSYVGDEAQSKR.[G]		2	28	1	Q6IQR3; Q7ZVF9	Q6IQR3 [53-64]; Q7ZVF9 [51-62]		1	1354.62	13025049	3	-0.24	12.112	50
[K].YILNAAYDTGFR.[F]		1	8	1	A0A2R8QN47	A0A2R8QN47 [1279-1290]		0	1403.7	423142	2	0.07	43.8099	57
[K].TVEINNTDAEGR.[L]		1	3	1	A9JT03	A9JT03 [335-346]		0	1318.62	2860984	2	-0.28	17.0258	78
[R].DYQENYQSDPEAEPR.[E]		1	2	2	B5DE31	B5DE31 [137-151]		0	1840.76	1.7005e+06	2	-0.41	21.522	82
[R].ALTVPELTQQMFDAK.[N]	1xOxidation [M11]	1	4	1	Q6IQJ2	Q6IQJ2 [283-297]		0	1707.86	2.42856e+06	2	-0.77	44.2934	46
[R].EAALGAGFSDK.[T]		1	2	1	A0A2R8RRC9	A0A2R8RRC9 [100-110]		0	1065.52	10186721	2	0.96	26.4819	47
[K].TVAQSQQIQSSAQR.[E]		1	3	1	E9QDP2	E9QDP2 [114-127]		0	1531.78	1.04298e+06	2	-0.98	13.1867	87
[R].AEGSDVANAVLDGADCIMLSGETAK.[G]	1xCarbamidomethyl [C16]	1	3	1	Q6NXD1	Q6NXD1 [344-368]		0	2494.14		3	-0.2	50.547	41
[K].EAESCDCLQGFQLTHSLGGGTGSGMGTLLISK.[I]	2xCarbamidomethyl [C5; C7]	2	12	1	Q6IQJ2; A0A0R4IPH2	Q6IQJ2 [123-154]; A0A0R4IPH2 [123-154]		0	3311.53		3	-1.53	49.6495	41
[R].EADIDGDGQVNYEEFVQMMTAK.[-]		1	3	1	Q6PI52	Q6PI52 [128-149]		0	2490.08		2	-0.22	50.6807	83
[K].TTGSSSHFLPIVQEDK.[L]		3	9	1	Q6NW70; Q2PZQ8; F1QYE3	Q6NW70 [315-330]; Q2PZQ8 [314-329]; F1QYE3 [314-329]		0	1745.87	16474420	3	-0.91	34.578	39
[K].AEAGVLGEFPAAR.[L]		2	18	1	A0A2R8RHW2; Q1LWN2	A0A2R8RHW2 [1226-1238]; Q1LWN2 [1245-1257]		0	1287.67	3.20666e+06	2	-1.94	40.637	48
[R].ECETEGCHSEAK.[L]	2xCarbamidomethyl [C2; C7]	1	3	1	Q4QRK0	Q4QRK0 [8-19]		0	1436.54		3	1.4	8.5623	29
[K].TTGSSSHFLPIVQEDKLR.[F]		3	9	2	Q6NW70; Q2PZQ8; F1QYE3	Q6NW70 [315-332]; Q2PZQ8 [314-331]; F1QYE3 [314-331]		1	2015.06	2.31888e+06	3	4.4	35.4753	66
[R].ECISIHVGQAGVQIGNACWELYCLEHGIQPDGQMPSDK.[T]	3xCarbamidomethyl [C2; C18; C23]	2	8	1	A7MBS2; Q6P972	A7MBS2 [3-40]; Q6P972 [3-40]		0	4296.96		4	0.96	49.9851	50
[K].AEDGESGAAAXEK.[A]		1	1	1	Q8JJ09	Q8JJ09 [237-249]		0	1235.54	700138	2	1.59	8.8514	78
[RK].YNLGLDLR.[T]		2	4	1	B8A4B0; Q6P3L9	B8A4B0 [514-521]; Q6P3L9 [512-519]		0	963.526	1.68838e+06	2	-0.32	42.0987	50
[R].TTLLDPSCGPK.[E]	1xCarbamidomethyl [C8]	1	2	1	F1R4N4	F1R4N4 [642-652]		0	1188.59	2298873	2	-0.68	28.3927	30
[R].YNSADDDNVTQVR.[T]		1	4	1	A0A0R4IGK9	A0A0R4IGK9 [410-422]		0	1496.66	456680	2	-0.82	18.698	71
[K].EAALNTAVSER.[K-]		1	7	1	Q803N8	Q803N8 [147-157]		0	1160.59	190542	2	0.55	21.0516	59
[R].TTGIVMDSGDGVTHTVPIYEGYALPHAILR.[L]		1	6	2	Q7ZVF9	Q7ZVF9 [148-177]		0	3183.61	2296856	4	0.26	49.3809	60
[R].EASVAVTAGGDHK.[A]		1	2	2	Q6NW65	Q6NW65 [397-409]		0	1241.61	1.38286e+06	3	0.23	11.5383	27
[R].TTGIVMDSGDGVTHTVPIYEGYALPHAILR.[L]	1xOxidation [M6]	1	6	1	Q7ZVF9	Q7ZVF9 [148-177]		0	3199.61	1.06875e+06	4	0.63	47.4705	17
[K].AEAGVLGEYPAAR.[L]		3	19	1	F1R2S5; A0A2R8QN47; F1QV15	F1R2S5 [1248-1260]; A0A2R8QN47 [1245-1257]; F1QV15 [1253-1265]		0	1303.66	4139874	2	0.58	31.6771	72
[R].EACGIITELIR.[S]	1xCarbamidomethyl [C3]	1	3	1	Q6TGU6	Q6TGU6 [47-57]		0	1274.68		2	0.28	49.8677	53
[R].DYTYDELLNR.[V]		1	2	1	F1Q8P7	F1Q8P7 [167-176]		0	1301.6	1.17005e+06	2	-0.14	41.5414	49
[K].EASWTLSNITAGR.[D]		1	2	1	Q6DI01	Q6DI01 [351-363]		0	1405.71	3.34639e+06	2	-2.91	43.6223	55
[K].LVNAQGQPVYCK.[F]	1xCarbamidomethyl [C11]	1	4	1	A0A0R4IGK9	A0A0R4IGK9 [200-211]		0	1376.7	430494	2	-1.47	20.1474	35
[R].ITAEQALK.[H]		1	3	1	Q4V9P8	Q4V9P8 [261-268]		0	873.504	1.39828e+06	2	-1.53	20.5815	33
[K].ISTTVSGFTCQR.[W]	1xCarbamidomethyl [C10]	1	2	1	Q6PBA6	Q6PBA6 [204-215]		0	1356.66		2	0.1	29.1095	44
[R].LVLSDGVVYASK.[D]		1	3	1	A9JT03	A9JT03 [347-358]		0	1250.7	2.80567e+06	2	1.42	37.2169	37
[K].LVNDYMNK.[K]		2	2	1	Q90XD4; Q6NXA6	Q90XD4 [333-340]; Q6NXA6 [333-340]		0	996.482	3.12743e+06	2	-2.36	21.9119	42
[K].LVNDYMNKK.[L]		2	2	1	Q90XD4; Q6NXA6	Q90XD4 [333-341]; Q6NXA6 [333-341]		1	1124.58	515907	3	0.13	16.917	21
[K].YVDEHQNEYVER.[L]		1	3	1	Q6DH98	Q6DH98 [10-21]		0	1580.7	343056	3	0.64	16.3778	25
[K].LVPEFAHDK.[T]		1	3	1	Q1MTC4	Q1MTC4 [20-28]		0	1055.55	1.78194e+06	2	-0.44	23.2094	28
[R].LMTDDWQFER.[G]		1	6	1	B8JLB0	B8JLB0 [228-237]		0	1340.59	2.01683e+06	2	0.24	42.5011	33
[K].YNSMEAPPAYVVK.[V]		1	1	1	F1R184	F1R184 [74-86]		0	1468.71	851988	2	-0.19	33.3921	30
[R].IMNVIGEPIDER.[G]		1	3	1	A8WGC6	A8WGC6 [133-144]		0	1385.71	2.253e+06	2	1.02	39.6464	29
[R].IVGDPFDLNTEQGPQVNEDQFK.[K]		1	5	1	Q1JPX8	Q1JPX8 [346-367]		0	2490.18	1.76251e+06	2	1.45	48.2725	35
[R].IQVAQPVVEMDGDEMTR.[I]		1	1	1	Q7ZUP6	Q7ZUP6 [42-58]		0	1917.9	1028014	3	0.02	40.0376	31
[R].LSTENLVEPINK.[D]		1	3	1	Q90WT0	Q90WT0 [73-84]		0	1356.74	665208	2	1.04	35.1573	72
[R].YVTYENEIK.[L]		1	2	1	F1R4N4	F1R4N4 [678-686]		0	1158.57	4522843	2	3.96	26.1351	25
[K].YYDLGLPYR.[D]		1	1	1	Q7ZUP6	Q7ZUP6 [79-87]		0	1159.58	4327518	2	-3.53	43.6746	50
[K].VVSSSIVDK.[Y]		1	2	1	Q1LUG7	Q1LUG7 [168-176]		0	933.525	1.70818e+06	2	-2.82	17.8605	59
[K].LPIGGPDGYTK.[S]		1	7	1	Q5TYX2	Q5TYX2 [347-357]		0	1117.59	1.97944e+06	2	-0.12	28.9061	63
[R].YYGINDPVANK.[L]		1	2	1	A8E551	A8E551 [202-212]		0	1253.62	471915	2	-0.25	31.2748	26
[R].LVQNCLWTLR.[N]	1xCarbamidomethyl [C5]	1	5	1	E7FC99	E7FC99 [376-385]		0	1302.7		2	0.15	45.6854	40
[K].INAVSSADVVNVAK.[K]		1	3	1	Q6IQ59	Q6IQ59 [417-430]		0	1386.76	1.87406e+06	2	1.4	31.8406	30
[R].IQVAQPVVEMDGDEMTR.[I]	1xOxidation [M15]	1	1	2	Q7ZUP6	Q7ZUP6 [42-58]		0	1933.9	808889	3	1.96	35.4823	34
[K].YGLNAGPIVASTR.[K]		1	8	1	Q8UUR4	Q8UUR4 [110-122]		0	1318.71		2	0.44	35.6163	31
[K].YMACCLLYR.[G]	2xCarbamidomethyl [C4; C5]; 1xOxidation [M2]	3	24	1	A7MBS2; Q6P972; Q6TGS5	A7MBS2 [312-320]; Q6P972 [312-320]; Q6TGS5 [311-319]		0	1265.55	1.9734e+06	2	0.18	35.1502	43
[R].LSGAPVESDTHI.[-]		1	2	1	Q5PR42	Q5PR42 [432-443]		0	1225.61	1304936	2	0.88	28.3474	35
[K].LQDESEGSSGHGLCSGCR.[L]	2xCarbamidomethyl [C14; C17]	1	3	1	Q5TZA5	Q5TZA5 [247-264]		0	1935.79	369186	3	0.16	13.6453	19
[R].YLTVAAVFR.[G]		2	10	1	Q6IQJ2; Q6NW90	Q6IQJ2 [310-318]; Q6NW90 [310-318]		0	1039.59	30974590	2	0.18	47.5874	47
[K].ITNANGNVEEVR.[G]		1	3	1	F1R287	F1R287 [329-340]		0	1315.66		2	-0.36	16.2207	38
[K].YFTDAGLK.[E]		1	1	1	Q6PD83	Q6PD83 [232-239]		0	914.462	1.52442e+06	2	0.3	28.8398	43
[R].LTPDAPVGYLR.[N]		1	2	1	F1R606	F1R606 [210-220]		0	1201.66	1541176	2	-0.63	37.7151	39
[R].YLTTLVPVTASSGVHFPNHHK.[R]		1	23	1	A0A2R8RTZ6	A0A2R8RTZ6 [338-358]		0	2305.21	778008	4	-1.86	38.1828	17
[R].YSNLGSAVYAK.[E]		1	2	1	B0S522	B0S522 [280-290]		0	1172.59	494408	2	-2.05	26.295	38
[R].LNVWDLSK.[I]		1	7	1	Q1LXD4	Q1LXD4 [342-349]		0	974.531	533294	2	-0.12	44.1219	36
[K].LPAVVTADLR.[L]		1	1	1	Q7ZV76	Q7ZV76 [176-185]		0	1054.63	1.02836e+06	2	2.56	38.5986	57
[R].ITEIYEGTSEIQR.[L]		1	2	1	Q6AXI7	Q6AXI7 [380-392]		0	1538.77	274344	2	0.17	31.1885	36
[R].ISEQFTAMFR.[R]	1xOxidation [M8]	3	16	1	Q6IQJ2; Q6NW90; A0A0R4IPH2	Q6IQJ2 [381-390]; Q6NW90 [381-390]; A0A0R4IPH2 [381-390]		0	1245.59	5798872	2	0.35	36.5361	44
[R].ITYSNTLR.[F]		1	2	1	B8A4S8	B8A4S8 [219-226]		0	967.521	5010416	2	-0.99	21.856	38
[K].LVAIAVTDDKDQSDHSSR.[L]		1	2	1	Q0IIP9	Q0IIP9 [241-258]		1	1956.96		3	-3.8	21.8854	33
[K].YAGLYQPILDK.[R]		1	5	1	A4QP71	A4QP71 [72-82]		0	1280.69	882978	2	5.63	41.7105	28
[K].IVDVLGVK.[T]		1	2	1	A9C3T0	A9C3T0 [270-277]		0	842.535	225862	2	-1	37.4163	31
[K].LSEIVSLAK.[E]		1	1	1	Q6PBI0	Q6PBI0 [446-454]		0	959.577	1578255	2	-0.55	34.9417	44
[K].YGVSGYPTLK.[I]		1	2	1	A0A0R4IGN3	A0A0R4IGN3 [50-59]		0	1084.57	1.26535e+06	2	-0.36	32.1847	46
[R].LPEYTVTQESGPAHR.[K]		1	2	1	F1QP01	F1QP01 [155-169]		0	1684.83	278566	3	-0.16	24.1619	27
[R].YPQCPTDVK.[Q]	1xCarbamidomethyl [C4]	1	2	1	Q6NWF3	Q6NWF3 [416-424]		0	1107.51	1.14332e+06	2	-2.28	17.8215	26
[K].YEAAAPSEK.[K]		1	1	1	A9JTF6	A9JTF6 [232-240]		0	965.457	315307	2	-2.6	11.5665	43
[R].IVGDPFDLNTEQGPQVDEDQFKK.[V]		1	3	1	A2BGR9	A2BGR9 [346-368]		1	2619.26	334851	3	-0.37	44.2253	17
[K].YLVVNADEGEPGTCK.[D]	1xCarbamidomethyl [C14]	1	2	1	Q6AZA2	Q6AZA2 [143-157]		0	1651.76	428821	2	0.01	29.3273	36
[K].YEDEINKR.[SATN]		1	17	1	F1QV31	F1QV31 [245-252]		1	1066.52	23570606	2	1.41	11.0229	42
[R].YASINTHLGIEQSR.[R]		1	5	1	Q7T2E3	Q7T2E3 [179-192]		0	1588.81	470129	3	-0.94	29.6462	25
[R].INTENSLWSLEPGR.[C]		1	2	1	Q6NZR9	Q6NZR9 [229-242]		0	1615.81	368354	2	0.88	45.845	64
[K].YTTVDETR.[L]		1	4	1	Q8JJ09	Q8JJ09 [78-85]		0	984.463	1.15036e+06	2	-0.27	12.5805	46
[R].ITAPDMASVAGAANVAIK.[L]	1xOxidation [M6]	4	19	1	F1R2S5; A0A2R8QN47; A0A2R8RHW2; Q1LWN2	F1R2S5 [602-619]; A0A2R8QN47 [590-607]; A0A2R8RHW2 [582-599]; Q1LWN2 [597-614]		0	1715.9	1.36174e+06	2	2.67	35.4011	60
[R].INVDAWTAYR.[D]		1	6	1	Q8JH93	Q8JH93 [114-123]		0	1208.61		2	0.63	42.3213	42
[R].ITAQEALK.[H]		1	5	1	A2BGW3	A2BGW3 [260-267]		0	873.504	1.94859e+06	2	-1.18	19.9796	46
[K].LSELEDLLPSR.[T]		1	3	1	Q7ZVS0	Q7ZVS0 [350-360]		0	1271.68	700202	2	-0.79	47.5442	74
[R].ISATSIYFESMPYK.[L]		1	1	1	A9LDD9	A9LDD9 [172-185]		0	1636.79	512150	2	0.18	47.5251	24
[R].LVCSCTGPVNR.[D]	2xCarbamidomethyl [C3; C5]	1	4	1	Q08CQ0	Q08CQ0 [70-80]		0	1262.6	2.47117e+06	2	-0.24	16.9976	50
[K].VLGYISSGK.[R]		2	8	1	Q1JPX8; A2BGR9	Q1JPX8 [369-377]; A2BGR9 [369-377]		0	923.52	17411308	2	-0.15	25.9035	42
[R].LVSASSSGAVSIFK.[L]		1	3	1	Q6NYF4	Q6NYF4 [88-101]		0	1352.74	672942	2	2.7	39.1723	47
[R].SPNSNSMFMR.[R]		1	6	1	B8JLB0	B8JLB0 [298-307]		0	1170.5	2172347	2	-0.47	27.8207	63
[K].SPAQFDASECK.[E]	1xCarbamidomethyl [C10]	1	2	1	F8W2N0	F8W2N0 [252-262]		0	1239.53	1.54145e+06	2	-0.47	17.6583	36
[K].TSNEELAQTWK.[K]		1	1	1	Q7ZVI8	Q7ZVI8 [550-560]		0	1306.63	386413	2	0	28.7693	33
[R].TSSYSAPK.[K]		1	3	1	F1QWA6	F1QWA6 [417-424]		0	840.41	367238	2	-0.14	10.352	44
[R].TTEVLTVNSIGQLK.[M]		1	3	1	Q6NYF4	Q6NYF4 [177-190]		0	1502.84	495499	2	-1.78	42.4517	42
[K].SNTYELQESNVR.[L]		1	3	1	A0A0R4IPQ7	A0A0R4IPQ7 [88-99]		0	1439.68		2	0.82	23.4364	45
[R].SNIWLAAVTK.[Q]		1	10	1	I3IT87	I3IT87 [61-70]		0	1102.63	1.87994e+06	2	-1.43	46.1429	40
[R].SNDGFDQR.[G]		1	3	2	Q5XJA5	Q5XJA5 [144-151]		0	938.396	1.00222e+07	2	1.21	11.8537	44
[K].SLLVQTSR.[R]		1	2	1	Q5BJJ2	Q5BJJ2 [350-357]		0	903.526	18127394	2	-0.34	24.1464	51
[K].SIITGIEMFHK.[S]	1xOxidation [M8]	1	1	1	Q5BJ17	Q5BJ17 [296-306]		0	1291.67	896280	3	0.26	39.1638	22
[R].TTPSVVAFTSDGER.[L]		1	3	1	F1QFC0	F1QFC0 [89-102]		0	1466.71		2	-0.39	35.1182	25
[K].TTQCAEPTMSR.[T]	1xCarbamidomethyl [C4]	1	2	1	Q7ZV10	Q7ZV10 [111-121]		0	1281.56	426554	2	1.81	13.7353	37
[R].TVDAFIQTGR.[K]		1	3	1	Q6NWC4	Q6NWC4 [443-452]		0	1107.58	1.02426e+06	2	-1.57	31.8378	38
[K].TVETSSDIK.[V]		1	4	1	Q6DGU8	Q6DGU8 [289-297]		0	979.494	1.68196e+06	2	2.2	12.1078	45
[K].TVGNALGITPTIIR.[G]		1	3	1	A9JT03	A9JT03 [203-216]		0	1425.84	2.52277e+06	2	-2.52	45.7236	50
[K].SGGATEELGTR.[I]		1	3	1	Q1LY31	Q1LY31 [286-296]		0	1077.52	482624	2	0.16	15.0045	28
[K].TVLIMELINNVAK.[A]	1xOxidation [M5]	1	3	1	A8WGC6	A8WGC6 [202-214]		0	1473.83		2	-0.42	50.724	24
[K].QVLEPAFR.[Q]		1	2	1	Q6NYN8	Q6NYN8 [172-179]		0	959.531	3.90746e+06	2	-0.34	31.7094	52
[R].VDVLVWEPVSK.[R]		1	9	1	Q5TYX2	Q5TYX2 [595-605]		0	1270.7	887954	2	1.24	47.9555	31
[K].VDVAGIGVIQSVMAPPK.[I]		1	2	1	F1R4N4	F1R4N4 [729-745]		0	1680.94		2	0.54	50.2555	24
[K].QVILNLVNQK.[G]		1	3	1	A4VCH0	A4VCH0 [301-310]		0	1168.7	390851	2	-0.06	39.2731	38
[R].QWYESHYALPLGR.[K]		1	1	1	P62247	P62247 [111-123]		0	1619.8	416496	3	1.83	41.5753	8
[R].VDEYDYSKPLQGQVK.[K]		1	3	1	Q6TNQ9	Q6TNQ9 [600-614]		0	1768.88	682494	3	-0.23	27.953	21
[R].SPVSQCMR.[G]	1xCarbamidomethyl [C6]	2	7	1	Q802C7; Q803N5	Q802C7 [46-53]; Q803N5 [46-53]		0	964.434	13354404	2	0.62	13.8723	36
[R].RPHDYQPLPGMSENPSVYVPGVVSTVVPDSAHK.[L]		1	2	1	Q4KMI5	Q4KMI5 [221-253]		0	3559.76		5	2.86	46.7614	7
[K].SADGVLVAGVK.[D]		1	2	1	Q4VA89	Q4VA89 [194-204]		0	1015.58	607966	2	1.26	29.1712	41
[R].SAFNQTVSVPAIR.[L]		1	2	1	A3KNK8	A3KNK8 [59-71]		0	1389.75		2	-1.6	39.0464	41
[R].VCDGEVLLECTGHK.[D]	2xCarbamidomethyl [C2; C10]	1	4	1	Q6NW65	Q6NW65 [112-125]		0	1616.74	908786	3	0.34	29.7749	12
[K].SAVLSAFANGR.[S]		1	4	1	F1R473	F1R473 [154-164]		0	1092.58		2	1.23	35.3898	75
[K].VATAQDDITGDGTTSNVLIIGELLK.[Q]		1	2	1	Q7ZYX4	Q7ZYX4 [80-104]		0	2544.34		3	-0.05	51.0951	6
[R].VAPEEHPTLLTEAPLNPK.[A]		1	13	1	Q6IQR3	Q6IQR3 [98-115]		0	1956.04	746185	3	2.37	37.1887	19
[K].VDEHAPLDK.[V]		2	2	2	Q90XD4; Q6NXA6	Q90XD4 [162-170]; Q6NXA6 [162-170]		0	1023.51	5.83324e+06	3	0.37	12.7014	28
[K].VEAAQHTLR.[N]		1	3	1	X1WER2	X1WER2 [124-132]		0	1024.55	1.85008e+06	3	0.47	10.3479	35
[K].TQVTVQYR.[Q]		1	4	1	F1QYU7	F1QYU7 [182-189]		0	994.532	4081380	2	-0.39	19.038	37
[K].SPYVACQGTSLCILK.[Q]	2xCarbamidomethyl [C6; C12]	1	1	1	F1QN45	F1QN45 [29-43]		0	1696.84	378722	2	0.41	41.3685	32
[R].TESLLEPADVQR.[S]		1	2	1	A0F081	A0F081 [258-269]		0	1357.7	1.04645e+06	2	-2.11	33.2822	38
[R].TESGDVCLFTR.[D]	1xCarbamidomethyl [C7]	1	5	1	Q3B7F4	Q3B7F4 [69-79]		0	1284.59	245327	2	-1.02	35.0603	46
[K].TFLVWVNEEDHLR.[V]		1	10	1	Q8AY63	Q8AY63 [224-236]		0	1657.83	730962	2	-3.08	48.5555	31
[K].TEEHFQEAVR.[E]		1	1	1	Q7ZUC2	Q7ZUC2 [125-134]		0	1245.59	563546	3	-0.09	16.1839	31
[K].TEALSQAFR.[K]		1	2	1	P83571	P83571 [116-124]		0	1022.53	3.79152e+06	2	0.24	29.7403	43
[R].TDPNIFLTLGR.[C]		1	3	1	A7MBW8	A7MBW8 [273-283]		0	1246.68	2.39404e+06	2	-1.57	49.8479	42
[K].TFQSDSEGNQVFK.[G]		1	1	1	Q68EI0	Q68EI0 [254-266]		0	1486.68	957434	2	3.1	27.7726	29
[K].TCGNVNWAR.[R]	1xCarbamidomethyl [C2]	1	2	1	Q7SZF0	Q7SZF0 [73-81]		0	1077.49	945110	2	-0.35	21.2971	29
[K].TCAEVDFVCR.[S]	2xCarbamidomethyl [C2; C9]	1	5	1	A0A2R8QJ78	A0A2R8QJ78 [67-76]		0	1256.54	404250	2	-1.05	31.0982	33
[R].TAVQGEDGR.[M]		1	6	2	Q803J4	Q803J4 [75-83]		0	932.443	1.65302e+06	2	-0.43	8.8152	49
[K].TGFQAVTGK.[R]		1	2	1	F1Q8P7	F1Q8P7 [310-318]		0	908.484	2742302	2	-0.18	21.2717	59
[K].TANEGPDKTESDVR.[S]		1	7	1	A0A2R8Q5G7	A0A2R8Q5G7 [74-87]		1	1518.7	731457	3	-0.33	9.9568	17
[R].TANEEEEIVHK.[L]		1	2	1	Q66I88	Q66I88 [81-91]		0	1298.62	673876	3	0.17	15.5366	12
[R].TGYGGGFNER.[E]		1	2	1	Q7SZF0	Q7SZF0 [100-109]		0	1057.47	1.5642e+06	2	0.49	20.0105	50
[K].TLAGATGLTYK.[Q]		1	1	1	A5JNG8	A5JNG8 [227-237]		0	1095.6	3.05721e+06	2	0.75	29.1967	44
[R].TAANALPVK.[V]		1	4	1	F1R2S5	F1R2S5 [510-518]		0	884.52	8655175	2	0.01	20.0811	62
[R].TAANALPIR.[V]		1	5	1	Q1LWN2	Q1LWN2 [505-513]		0	926.542	9864174	2	0.33	26.1337	40
[R].SQSAAATPSSGSAAR.[L]		1	5	1	A8WGS1	A8WGS1 [207-221]		0	1348.65		2	0.39	9.0689	39
[K].SSAADESVDR.[I]		1	9	1	A0A2R8RHW2	A0A2R8RHW2 [679-688]		0	1036.45	4914611	2	0.23	9.9859	51
[K].TPIQWEER.[N]		1	2	1	Q6NV33	Q6NV33 [58-65]		0	1058.53	662410	2	0.69	29.1798	35
[K].SSGLSICTGTGSK.[A]	1xCarbamidomethyl [C7]	1	3	1	A0A0R4IKV3	A0A0R4IKV3 [294-306]		0	1254.6	2.15548e+06	2	1.05	23.167	44
[R].SSSAYSLPR.[A]		1	3	1	F1Q7F8	F1Q7F8 [363-371]		0	967.484	904900	2	-0.48	23.4914	47
[K].SSTVVTQHTQPLQPTPMQNR.[S]		1	2	1	A0A0G2L644	A0A0G2L644 [204-223]		0	2250.13	376844	3	0.36	24.8535	15
[R].SPVTNIAR.[T]		1	10	1	I3IT87	I3IT87 [45-52]		0	857.484	7662165	2	0.06	17.9533	30
[K].TLQEEPEEPQSEPEPPKVPEPK.[Q]		2	2	1	F1R184; Q6PFL9	F1R184 [136-157]; Q6PFL9 [60-81]		1	2514.22	1.08165e+06	3	0.31	28.5044	48
[K].TIIEEAIPMATGPKPR.[A]	1xOxidation [M9]	1	4	1	Q1LWN2	Q1LWN2 [746-761]		0	1739.94	1.35242e+06	3	-0.29	33.4699	24
[R].SVVDFLVHNK.[S]		1	1	1	Q7ZTY5	Q7ZTY5 [214-223]		0	1157.63	388536	3	-1.07	41.761	35
[K].TLETVQSSAR.[R]		1	2	1	F1R4N4	F1R4N4 [597-606]		0	1091.57	8.23862e+06	2	0.57	15.1751	46
[K].SYLSGMPECK.[F]	1xCarbamidomethyl [C9]	1	9	1	I3IT87	I3IT87 [202-211]		0	1171.51	1.60026e+06	2	2.65	29.0996	52
[K].TAAAVAAQSAVLDR.[T]		1	2	1	Q566N7	Q566N7 [339-352]		0	1343.73	269676	2	-0.31	29.578	39
[R].TAANALPIK.[V]		1	6	1	A0A2R8RHW2	A0A2R8RHW2 [490-498]		0	898.536	2.39829e+06	2	0.39	25.5473	50
[K].STITALETK.[I]		1	5	1	F8W3L6	F8W3L6 [1814-1822]		0	963.536	970672	2	-0.96	25.0852	34
[R].VVLIDDSIVR.[G]		1	2	1	Q5RG54	Q5RG54 [385-394]		0	1128.66	298323	2	-0.99	42.1015	40
[K].VEGGTPLFK.[L]		1	5	1	Q6NZW7	Q6NZW7 [134-142]		0	947.52	25997030	2	0.5	29.8664	37
[KR].VEIIANDQGNR.[TI]		3	25	1	B7ZV46; Q6PGX4; Q90473	B7ZV46 [28-38]; Q6PGX4 [26-36]; Q90473 [26-36]		0	1228.63	1003345	2	-0.25	21.1631	31
[K].NLTLDQMIR.[I]		1	3	1	B8JM40	B8JM40 [337-345]		0	1103.59	507861	2	-0.72	43.6498	30
[R].NLGQNLWGPHR.[Y]		1	4	1	Q6NYE2	Q6NYE2 [104-114]		0	1291.67	623453	3	-1.08	32.8687	18
[R].NIEDHSAER.[S]		5	26	2	F1R2S5; A0A2R8QN47; A0A2R8RHW2; F1QV15; Q1LWN2	F1R2S5 [926-934]; A0A2R8QN47 [914-922]; A0A2R8RHW2 [906-914]; F1QV15 [926-934]; Q1LWN2 [921-929]		0	1070.49	61478780	2	0	8.9045	47
[R].NLDIERPSYTNLNR.[LF]		2	8	1	Q6TGS5; Q6TNP9	Q6TGS5 [215-228]; Q6TNP9 [216-229]		0	1704.87	28003498	3	1.21	31.9965	20
[R].VQLIASSIAENDNR.[K]		1	11	1	A0A2R8RHW2	A0A2R8RHW2 [1180-1193]		0	1529.79	812215	2	4.46	35.0504	40
[R].NKNPAPPLEAVK.[Q]		1	2	1	Q6DI01	Q6DI01 [236-247]		1	1277.72	2.51088e+06	3	0.2	20.621	26
[K].NKEEVFDVSIPR.[F]		1	1	1	F1R287	F1R287 [383-394]		1	1432.74		3	-0.4	38.0652	28
[K].NHNTVPVQEESEEK.[K]		1	4	1	I3ISK5	I3ISK5 [170-183]		0	1639.76	2.61465e+06	3	-1.26	12.1288	38
[K].NFYQENPDVAR.[R]		1	5	1	Q6NWH7	Q6NWH7 [59-69]		0	1352.62	237913	2	-1.25	25.9954	38
[K].NFIAQGAYDNR.[T]		1	2	1	Q6PC68	Q6PC68 [452-462]		0	1268.6	343963	2	1.37	28.0049	35
[K].NEVLMVNIGSLSTGGR.[V]		1	3	1	F1QGW6	F1QGW6 [401-416]		0	1646.85	315524	2	-0.05	48.803	34
[R].VQLIVSSIAENDNMK.[I]	1xOxidation [M14]	1	8	1	Q1LWN2	Q1LWN2 [1199-1213]		0	1676.85	607361	2	-1.1	39.228	53
[R].NEALEEISTTDLK.[Y]		1	2	1	Q6PI45	Q6PI45 [76-88]		0	1462.73	1.13929e+06	2	0.55	37.9525	33
[R].VQSLSLNYGTITR.[D]		1	1	1	A0A2R8QT29	A0A2R8QT29 [155-167]		0	1451.79	604736	2	-1.47	39.1652	42
[K].NALKGEDGATPQENDNPGK.[K]		1	3	1	Q6P934	Q6P934 [41-59]		1	1954.91	302062	3	-3.44	12.3762	28
[K].MWITNGGK.[A]		1	7	1	A2CG95	A2CG95 [195-202]		0	906.45	1.773e+06	2	0.18	28.9743	30
[R].MVSSYEVAMGPLGSITR.[D]	2xOxidation [M1; M9]	1	23	1	A0A2R8RTZ6	A0A2R8RTZ6 [192-208]		0	1829.88	536726	2	0.96	41.409	20
[K].VVIFESELHK.[C]		1	2	2	A7MBZ6	A7MBZ6 [169-178]		0	1200.66	6.06057e+06	2	1.2	33.6933	40
[R].VVGSEFVQK.[Y]		1	3	1	B0R1D0	B0R1D0 [230-238]		0	992.541	1.34192e+06	2	1.23	24.1166	33
[R].VVGIDVDTEGAGR.[G]		1	4	1	F1QK71	F1QK71 [298-310]		0	1287.65	848978	2	-0.81	29.8422	54
[K].MADQDGDLR.[A]		1	4	1	Q7SXV9	Q7SXV9 [162-170]		0	1020.44	1.05466e+06	2	-1.23	14.3765	70
[K].MALDIEIATYR.[K]		1	8	1	Q9YHX5	Q9YHX5 [382-392]		0	1295.67	361284	2	0.87	47.669	46
[R].MLQADPNK.[V]		1	2	1	Q6NZS4	Q6NZS4 [199-206]		0	916.456	914937	2	-0.2	13.2885	33
[R].VPLLAAYK.[T]		1	2	1	F8W2N0	F8W2N0 [216-223]		0	874.54	2411108	2	-0.22	36.4015	40
[K].MLQQEPDR.[A]		1	1	1	Q7ZWC4	Q7ZWC4 [284-291]		0	1016.48	877174	2	1.74	13.1966	57
[K].VTDVSGNGGLK.[R]		1	4	1	Q6NYE2	Q6NYE2 [6-16]		0	1046.55	604062	2	-0.36	14.6703	35
[R].VTDKFDCVEPDDVEGK.[I]	1xCarbamidomethyl [C7]	1	2	1	Q66HU5	Q66HU5 [84-99]		1	1852.83	1.38e+06	3	1.22	27.5523	21
[R].MPEEITALR.[R]		1	2	1	Q5TYX2	Q5TYX2 [168-176]		0	1059.55	1.99672e+06	2	0.95	35.0589	31
[K].VSIWSVGDR.[G]		1	4	1	Q6NYF4	Q6NYF4 [44-52]		0	1018.53	583168	2	-0.5	39.4897	47
[K].VSIAVLR.[G]		1	4	1	Q32Q50	Q32Q50 [170-176]		0	757.493	1.07138e+06	2	0.46	34.0532	47
[R].VSELEEEVR.[T]		1	1	1	Q68EI0	Q68EI0 [402-410]		0	1089.54	1.97963e+06	2	-0.19	24.0742	47
[K].VTGQFPWSSLK.[E]		1	3	1	F1R2U1	F1R2U1 [195-205]		0	1249.66		2	-0.22	46.6397	39
[K].QVHPDTGISSK.[A]		1	18	2	X1WHF1	X1WHF1 [46-56]		0	1168.6	6.13493e+06	3	-0.65	11.0835	57
[K].VPIDKPVVK.[I]		1	1	2	Q6NY65	Q6NY65 [168-176]		0	994.63	2.30337e+07	3	0.07	16.9794	34
[K].VPAINVNDSVTK.[S]		1	1	1	Q803T5	Q803T5 [176-187]		0	1256.68	804271	2	1.17	28.6777	40
[K].QSQHEELQTVR.[E]		1	4	1	A2CEM4	A2CEM4 [218-228]		0	1354.67	3.36761e+06	3	-0.18	12.752	47
[R].QSETYNYVFAR.[K]		1	2	1	F1QHC5	F1QHC5 [133-143]		0	1377.64	241606	2	-1.33	35.9549	27
[K].QSASGLVGQESAR.[E]		1	3	1	Q6TGU6	Q6TGU6 [34-46]		0	1289.64	1137958	2	0.41	18.3889	48
[R].QQIESYPTDSILEEQTDQR.[V]		1	6	1	Q5XJR9	Q5XJR9 [224-242]		0	2280.06	351317	3	0.31	39.1737	32
[K].VFAPAGVSPTVMNLYR.[G]		2	12	1	F1R2S5; A0A2R8RHW2	F1R2S5 [124-139]; A0A2R8RHW2 [104-119]		0	1721.9	2507042	2	0.22	49.2602	36
[R].QQGQGGNFSEK.[R]		1	1	1	Q802Z5	Q802Z5 [364-374]		0	1179.54		2	-0.12	10.5281	33
[K].QQELSASPFLR.[N]		1	2	1	A0A0R4IFK5	A0A0R4IFK5 [158-168]		0	1275.67	356597	2	-1.77	39.3827	39
[R].QMLATGDSTGR.[L]		1	4	1	A0A2R8PYM3	A0A2R8PYM3 [216-226]		0	1136.54		2	0.52	16.6752	35
[R].VGASLAIAK.[R]		1	3	1	B8JM40	B8JM40 [306-314]		0	829.514	976128	2	-0.04	25.2801	58
[R].QIGVQHVVVYINK.[A]		1	1	2	Q5BJ17	Q5BJ17 [165-177]		0	1496.86	6.2847e+06	2	-0.36	33.6906	34
[R].QLFHPEQLISGK.[E]		1	5	2	Q6TNP9	Q6TNP9 [85-96]		0	1396.76	4.59367e+06	2	0.37	39.1468	42
[R].QLAEDFLK.[E]		1	4	1	Q6NWH7	Q6NWH7 [290-297]		0	963.515		2	1.01	38.7154	30
[K].QGGPIPIVPTADFQAR.[V]		1	2	2	Q6P3L9	Q6P3L9 [465-480]		0	1666.89	1.83735e+06	2	2.65	46.3141	21
[R].QGAFLVNTAR.[G]		1	21	1	Q9DEG7	Q9DEG7 [263-272]		0	1076.58	1.0179e+06	2	-0.75	30.1103	10
[R].VKPASDETAFSECLLK.[R]	1xCarbamidomethyl [C13]	1	1	1	Q6NZ06	Q6NZ06 [44-59]		0	1794.89	1.55786e+06	3	1.45	37.2889	26
[R].QEYLDTLYR.[Y]		1	7	1	Q6DRI1	Q6DRI1 [126-134]		0	1200.59	380770	2	-1.43	37.8973	28
[R].QDNAEVEIAR.[C]		1	2	1	A9C3T0	A9C3T0 [316-325]		0	1144.56		2	-0.03	20.3966	39
[M-].VNFTVDQIR.[EA]		1	5	1	Q6P3J5	Q6P3J5 [2-10]		0	1091.58	979444	2	-0.88	35.644	53
[K].VNEIVETNRPDSK.[N]		1	2	1	F1QZA5	F1QZA5 [347-359]		0	1500.77	668067	3	-0.06	15.6679	21
[K].NSEPVYEPATGR.[V]		1	4	1	Q7ZVB2	Q7ZVB2 [41-52]		0	1319.62	765070	2	2.12	20.7613	39
[K].NSLSSDER.[R]		1	4	1	F8W3L6	F8W3L6 [1724-1731]		0	907.412	37108400	2	-0.36	9.8994	37
[R].VLYACQLTAEPR.[L]	1xCarbamidomethyl [C5]	1	2	1	Q6P3J5	Q6P3J5 [728-739]		0	1420.73		2	0.4	34.4893	34
[K-].VLVAENFDSIVNDDSK.[D]		1	3	1	A0A0R4IGN3	A0A0R4IGN3 [335-350]		0	1764.87		2	3.39	45.8309	38
[R].NQGQVAAQQK.[K]		1	2	1	A2CEM4	A2CEM4 [501-510]		0	1071.55		2	-0.82	8.6273	27
[K].NSTSLIITPVSVNK.[-]		1	1	1	I3ISK5	I3ISK5 [519-532]		0	1472.83	312977	2	0.46	40.4618	30
[K].VLQSALAAIR.[H]		1	1	1	Q6NZ06	Q6NZ06 [197-206]		0	1041.64	4.86737e+06	2	-1.27	37.6282	45
[R].NTQTGAVTR.[S]		1	2	1	Q7SXK9	Q7SXK9 [286-294]		0	947.49	9632525	2	0.62	8.8806	41
[K].VIISQAAYGR.[Y]		2	2	1	X1WE07; Q0D283	X1WE07 [515-524]; Q0D283 [344-353]		0	1077.61	1.1061e+06	2	-0.54	26.1981	20
[R].VIEYLVGDGPQNR.[Y]		1	4	1	F1QDW0	F1QDW0 [259-271]		0	1459.75	413269	2	-0.68	35.7361	35
[K].QATSPMFR.[E]		1	1	1	A9LDD9	A9LDD9 [329-336]		0	937.456	1.42144e+06	2	-0.43	23.5225	32
[K].QDGMDEDVVFR.[R]		1	2	1	Q5XJA5	Q5XJA5 [274-284]		0	1310.57	1.83508e+06	2	0.02	36.2406	38
[R].VLSIGDGIAR.[V]		1	1	1	Q08BA1	Q08BA1 [73-82]		0	1000.58	11016848	2	-0.21	34.7763	42
[R].TEVFASACAIAR.[A]	1xCarbamidomethyl [C8]	1	3	1	A9JT03	A9JT03 [118-129]		0	1295.64	1.21574e+06	2	2.29	34.6323	32
[K].LIIAGTSAYAR.[L]		1	1	1	A9LDD9	A9LDD9 [209-219]		0	1135.65	3280980	2	1.64	32.7911	49
[K].EVYQQQQYGGR.[F]		1	3	1	Q7ZUJ9	Q7ZUJ9 [240-250]		0	1355.63	401734	2	0.62	15.7663	33
[R].EFDLDEDEGR.[K]		1	2	1	F1Q8P7	F1Q8P7 [53-62]		0	1224.5	383556	2	1.01	30.336	19
[R].KLDYGQHVVAGTPGR.[V]		1	2	1	Q7ZVA6	Q7ZVA6 [147-161]		1	1597.84	2183186	3	-1.45	19.9851	13
[R].KLDVDSEECK.[T]	1xCarbamidomethyl [C9]	1	4	2	Q6NYN8	Q6NYN8 [404-413]		1	1222.56	2.48819e+06	2	0.45	12.7591	44
[R].EFGVTTGR.[R]		1	2	1	Q8JGR3	Q8JGR3 [333-340]		0	866.437	434759	2	0.18	21.9369	27
[R].EGAESAPEGEMQQQQR.[R]		1	2	1	B5DE31	B5DE31 [155-170]		0	1774.77	1.41638e+06	2	2.46	15.8473	35
[K].KFSVVEQEK.[I]		1	3	2	Q6TH14	Q6TH14 [81-89]		1	1093.59	2.84674e+06	2	0.89	17.0003	40
[R].EGNAVAVR.[L]		1	1	1	Q6PHD6	Q6PHD6 [10-17]		0	815.437	660281	2	1.51	11.4307	42
[K].EGVSAAFAVK.[L]		1	1	1	Q6PD83	Q6PD83 [179-188]		0	978.525	1402902	2	0.46	31.1455	56
[R].EHALLAYTLGVK.[Q]		1	12	2	Q6P969	Q6P969 [135-146]		0	1314.74	835753	2	-2.13	40.8347	32
[K].EKLETELEAAR.[H]		1	1	1	Q802Z5	Q802Z5 [292-302]		1	1288.67	658784	2	0.03	25.6972	38
[R].EKNPDMVAGEK.[R]		1	2	1	F1Q8P7	F1Q8P7 [183-193]		1	1217.58	1.4463e+06	3	-0.69	11.3409	37
[R].ELEDATESASAMNR.[E]		1	5	1	F8W3L6	F8W3L6 [1906-1919]		0	1523.66	228645	2	0.89	22.9577	45
[K].ELELTVALPSKR.[T]		2	7	1	Q3T7B3; Q1MTC4	Q3T7B3 [290-301]; Q1MTC4 [1299-1310]		1	1355.79	1.19118e+06	3	0.08	39.0803	27
[R].EIGMDLQNMGAR.[N]		1	2	1	Q6NYM8	Q6NYM8 [67-78]		0	1334.62	1.02251e+06	2	0.13	38.1758	31
[K].KCEEPLSSPGVSK.[S]	1xCarbamidomethyl [C2]	1	1	1	Q7ZV37	Q7ZV37 [233-245]		1	1417.7	888799	3	-1.07	15.7634	33
[K].EIIDMVLER.[V]	1xOxidation [M5]	1	2	1	Q6TNP9	Q6TNP9 [113-121]		0	1133.59		2	-0.11	40.291	63
[K].KACNCLLLK.[V]	2xCarbamidomethyl [C3; C5]	1	2	1	Q6TH14	Q6TH14 [335-343]		1	1119.6	1.19862e+06	2	1.37	22.7869	39
[K].KAALEK.[E]		1	2	1	Q7ZV00	Q7ZV00 [108-113]		1	659.409	2330291	2	-0.42	1.9519	43
[R].HYFQNTQGLIFVVDSNDR.[E]		1	11	1	Q78AP9	Q78AP9 [80-97]		0	2153.04	1.81125e+06	3	1.11	46.1825	18
[K].HSFDLDTEALSR.[I]		1	6	1	A2CEM4	A2CEM4 [18-29]		0	1390.66	329045	2	-2.21	34.5234	36
[R].HQGVMVGMGQK.[D]		2	27	2	Q6IQR3; Q7ZVF9	Q6IQR3 [42-52]; Q7ZVF9 [40-50]		0	1171.57	161392928	3	0.28	17.3134	38
[K].ELIFLSNR.[N]		1	2	1	A5PLH1	A5PLH1 [383-390]		0	991.557	832227	2	-1.96	44.0715	30
[R].ELISNASDALDK.[I]		1	2	1	A0A286YAP4	A0A286YAP4 [104-115]		0	1275.64	291356	2	-0.05	31.3582	27
[K].HPSKPDPSGECTPDLR.[L]	1xCarbamidomethyl [C11]	1	3	1	Q1LXD4	Q1LXD4 [157-172]		0	1792.83	281627	3	2.97	15.4437	32
[K].EIMYDLEEK.[V]		1	1	1	A9LDD9	A9LDD9 [294-302]		0	1169.54	1.19928e+06	2	0.43	34.9192	24
[K].ELQEQMSR.[G]		1	1	1	Q6PD83	Q6PD83 [260-267]		0	1020.48	1084099	2	-0.34	14.7502	39
[R].EISEEHNLLPQPPR.[A]		1	4	1	Q7ZVU2	Q7ZVU2 [108-121]		0	1658.85		3	1.43	32.3112	11
[K].ELSPINMTER.[G]		1	1	1	Q7ZUX5	Q7ZUX5 [177-186]		0	1189.59	1.81989e+06	2	0.44	33.635	43
[K].ELSTQTVR.[E]		1	2	1	F1QNH4	F1QNH4 [309-316]		0	933.5	1298373	2	-0.78	14.7197	40
[K].KIEDNNTLVFIVDVK.[A]		1	5	2	Q4G0B1	Q4G0B1 [88-102]		1	1746.96	676334	3	-0.19	47.9483	24
[K].HLVSNNK.[D]		1	5	1	Q1LWN2	Q1LWN2 [316-322]		0	811.442	512949	2	1.19	7.9382	35
[R].KMDEIDASSATK.[I]	1xOxidation [M2]	1	2	1	Q802C7	Q802C7 [90-101]		1	1311.61	1431086	3	0.1	11.1088	59
[R].EEQDAFAIK.[S]		1	1	1	Q6AZA0	Q6AZA0 [202-210]		0	1050.51	10218495	2	0.43	28.925	60
[K].DLYANTVLSGGTTMYPGIADR.[M]	1xOxidation [M14]	1	6	2	Q7ZVF9	Q7ZVF9 [292-312]		0	2231.06	28721059	2	0.6	46.1839	31
[K].DMVHDDAPFK.[F]		3	12	2	F1R2S5; F1QV15; Q1LWN2	F1R2S5 [328-337]; F1QV15 [328-337]; Q1LWN2 [323-332]		0	1174.52	1.42831e+07	2	0.59	27.3764	38
[R].DNLFEVVTTSR.[T]		1	4	1	Q7ZYX2	Q7ZYX2 [254-264]		0	1280.65	198926	2	0.01	48.1392	31
[K].LCYVALDFEQEMGTAASSSSLEK.[S]	1xCarbamidomethyl [C2]; 1xOxidation [M12]	1	6	1	Q7ZVF9	Q7ZVF9 [216-238]		0	2552.15	468903	3	-2.72	46.8664	36
[R].DNNGVIGLLEPMKK.[C]		1	1	1	Q6NY65	Q6NY65 [148-161]		1	1527.82	940415	3	-0.43	46.1443	22
[K].ICLDVVYEK.[S]	1xCarbamidomethyl [C2]	1	4	1	Q9DFG8	Q9DFG8 [239-247]		0	1138.58	1.20183e+06	2	1.14	39.1708	45
[K].DPAVVGELASK.[M]		1	4	1	A0A2R8Q7E9	A0A2R8Q7E9 [109-119]		0	1085.58	1.28039e+06	2	-0.27	30.8482	49
[R].DPNAAGIISLNK.[F]		1	4	1	A0A2R8PYM3	A0A2R8PYM3 [388-399]		0	1212.66	618290	2	-3.14	36.8329	48
[K].DSSELAEQLK.[L]		1	2	1	Q7SXK9	Q7SXK9 [434-443]		0	1119.55	874281	2	1.61	27.9416	37
[R].DVATILQVEDR.[L]		1	1	1	A3KP65	A3KP65 [124-134]		0	1258.66		2	0.09	43.299	41
[K].DVATVAFCDAQSTQEIHEK.[V]	1xCarbamidomethyl [C8]	1	6	1	Q9DEG7	Q9DEG7 [53-71]		0	2148.99	550213	3	-2.08	36.5148	30
[R].LASLMADDMLK.[L]		1	3	1	Q6NWC4	Q6NWC4 [397-407]		0	1207.61	434869	2	0.72	44.7368	32
[R].IASEETNQPTCTVGLWIGCGSR.[YF]	2xCarbamidomethyl [C11; C19]	1	4	1	A0A2R8Q5U6	A0A2R8Q5U6 [82-103]		0	2436.13		3	-3.64	46.2258	17
[K].DVDAAYMNK.[V]		1	10	1	F1QV31	F1QV31 [265-273]		0	1026.46	25594010	2	0.27	20.9964	45
[R].DVEDEELTR.[I]		1	1	1	B0S522	B0S522 [104-112]		0	1105.5	710442	2	0.56	21.7572	41
[K].DVGLAYTESCPECTER.[V]	2xCarbamidomethyl [C10; C13]	1	9	1	A0A2R8RHW2	A0A2R8RHW2 [180-195]		0	1886.79	833541	2	1.6	31.2507	32
[R].LAPEYEAAATR.[L]		1	2	1	A0A0R4IGN3	A0A0R4IGN3 [18-28]		0	1191.6	2235690	2	0.89	22.5651	34
[K].DVNAAIANIK.[T]		2	5	1	Q6TGS5; Q6TNP9	Q6TGS5 [326-335]; Q6TNP9 [327-336]		0	1028.57	56276464	2	0.64	32.5106	40
[RK].GEVVLDDR.[T]		1	2	1	Q6P0C4	Q6P0C4 [408-415]		0	902.458	670403	2	-0.78	20.9379	35
[K].DVVELTDDNFDR.[T]		1	2	1	Q90WA5	Q90WA5 [161-172]		0	1437.65	743482	2	-1.11	39.252	62
[K].DYEEIGPSICR.[H]	1xCarbamidomethyl [C10]	1	2	1	Q6PUQ3	Q6PUQ3 [399-409]		0	1338.6	748919	2	-0.93	32.9567	31
[R].EANQAINPK.[L]		1	2	1	Q6NWH7	Q6NWH7 [464-472]		0	984.511	620266	2	0.03	10.6945	33
[R].EAPPYGGVK.[M]		1	1	1	Q6AZA0	Q6AZA0 [159-167]		0	917.473	8.05853e+06	2	0.26	17.2528	30
[R].EDQSILCTGESGAGK.[T]	1xCarbamidomethyl [C7]	1	18	1	F8W3L6	F8W3L6 [167-181]		0	1551.7	432307	2	2.17	25.4946	43
[K].EDVFVHQTAIK.[K]		1	1	1	B5DE31	B5DE31 [62-72]		0	1286.67	2353358	3	0.52	26.1014	16
[MK].EELIAEIR.[VN]		1	8	2	F1QEY8	F1QEY8 [39-46]		0	972.536	385903	2	-0.61	36.7508	30
[R].EEIVYLPCIYR.[N]	1xCarbamidomethyl [C8]	1	3	1	Q6PHD9	Q6PHD9 [24-34]		0	1454.73		2	-0.86	49.5986	31
[R].KYAGLYQPILDK.[R]		1	5	1	A4QP71	A4QP71 [71-82]		1	1408.78	376268	3	1.91	35.194	39
[K].KVTLELGGK.[S]		1	5	2	Q1JPX8	Q1JPX8 [280-288]		1	944.578	2.56184e+06	2	-0.52	23.0324	41
[K].KTQNIYELQEAGAQGVCR.[T]	1xCarbamidomethyl [C17]	3	19	1	A0A2R8QN47; A0A2R8RHW2; F1QV15	A0A2R8QN47 [139-156]; A0A2R8RHW2 [131-148]; F1QV15 [151-168]		1	2065.01	509353	3	-0.98	29.6476	32
[R].EIVGASTNWR.[D]		1	7	1	B0JZK4	B0JZK4 [50-59]		0	1132.57	409310	2	-0.14	29.6906	21
[R].EIVHVQVGQCGNQIGAK.[F]	1xCarbamidomethyl [C10]	1	1	2	Q08CC8	Q08CC8 [3-19]		0	1836.94	10293339	3	1.04	25.8528	12
[K].EIVPVTVPSR.[K]		1	3	1	Q9W795	Q9W795 [199-208]		0	1096.64	396511	2	-1.49	33.6052	41
[K].GSSYSGLLER.[H]		1	3	1	A0A0R4IKV3	A0A0R4IKV3 [91-100]		0	1068.53	4.14534e+06	2	0.93	31.1327	41
[K].FGPLADQDR.[I]		1	1	1	Q6AZA2	Q6AZA2 [63-71]		0	1018.5		2	0.05	26.6014	49
[R].FGQVYTEAK.[R]		1	2	1	Q7ZUY9	Q7ZUY9 [647-655]		0	1042.52	605232	2	-1.01	22.2613	22
[K].FGSVYLAR.[E]		1	3	1	Q6DBZ4	Q6DBZ4 [149-156]		0	912.494	639592	2	-0.75	32.7	57
[K].FIDIAQAK.[E]		1	2	1	Q6P0U6	Q6P0U6 [439-446]		0	905.509	2.00357e+06	2	0.05	31.5696	34
[KR].FMEQVIFK.[Y]		1	7	1	Q6PUQ3	Q6PUQ3 [92-99]		0	1041.54	1.48442e+06	2	0.57	43.6939	31
[K].FMLELDGTENK.[S]		1	3	1	Q6TH14	Q6TH14 [93-103]		0	1296.61	2.69105e+06	2	0.5	43.1621	34
[K].FSVVEQEK.[I]		1	3	1	Q6TH14	Q6TH14 [82-89]		0	965.494	13974894	2	-0.14	22.5297	47
[K].GQSADETDSIPAK.[K]		1	1	1	A7MCR4	A7MCR4 [366-378]		0	1318.61	449724	2	0.27	15.3608	33
[K].FTFIENCSNPR.[S]	1xCarbamidomethyl [C7]	1	2	1	Q7ZYX4	Q7ZYX4 [360-370]		0	1384.63		2	0.25	35.4809	24
[R].GPLPQTLSVQSLDMHITENK.[Q]		1	1	1	F1QC84	F1QC84 [43-62]		0	2208.13		3	-3.56	46.3996	17
[K].GMAAAGNYAWVNR.[S]		1	1	1	Q6NZS4	Q6NZS4 [309-321]		0	1380.65		2	0.19	35.1168	32
[K].FVPQEVQVTK.[L]		1	4	1	Q6IQ59	Q6IQ59 [34-43]		0	1174.65	4414963	2	1.77	27.6156	33
[R].FYTLIPHDFGMK.[K]		1	2	1	Q5RHR0	Q5RHR0 [735-746]		0	1468.73	392984	3	1.67	47.7641	27
[R].GLVSASYGEDEVSR.[V]		1	2	1	F1QJR8	F1QJR8 [35-48]		0	1468.69	188583	2	0.6	29.4261	41
[R].GATLAYEYCQK.[K]	1xCarbamidomethyl [C9]	1	1	1	B8A6D3	B8A6D3 [105-115]		0	1303.6	427417	2	-1.24	26.4861	38
[K].GAVEEEPLLK.[E]		1	8	1	P79733	P79733 [62-71]		0	1084.59		2	1.88	29.9866	37
[R].GDLGIEIPTEK.[V]		1	5	1	Q6NXD1	Q6NXD1 [296-306]		0	1171.62	254450	2	-0.28	39.4614	25
[K].GITYDTGGADIK.[A]		1	5	1	Q08CQ0	Q08CQ0 [263-274]		0	1210.6	3.14952e+06	2	-0.39	25.9275	49
[R].GLSNQVEVSLR.[A]		1	2	1	A0A0R4IFK5	A0A0R4IFK5 [305-315]		0	1201.65	634269	2	2.81	33.4289	63
[R].GLNEIFIGESLSSR.[A]		1	3	1	A0A0R4IKV3	A0A0R4IKV3 [263-276]		0	1521.79		2	-5.25	49.4561	43
[R].GDSSSAQQAVLK.[G]		1	3	1	F1Q898	F1Q898 [192-203]		0	1190.6	3.0927e+06	2	0.38	16.4547	58
[K].GEATVSFDDPPSAK.[A]		1	7	1	A1A5X7	A1A5X7 [258-271]		0	1420.66	1.78974e+06	2	-0.83	27.832	37
[R].GIISPEMVK.[T]		1	1	1	Q6P5L8	Q6P5L8 [316-324]		0	973.539	1.22273e+06	2	-0.5	34.3888	34
[R].GILNILQLNLK.[KT]		5	29	1	F1R2S5; A0A2R8QN47; A0A2R8RHW2; F1QV15; Q1LWN2	F1R2S5 [140-150]; A0A2R8QN47 [128-138]; A0A2R8RHW2 [120-130]; F1QV15 [140-150]; Q1LWN2 [135-145]		0	1238.78	806911	2	1.61	51.1495	27
[R].GEGMPQYR.[N]		2	5	1	Q7ZVS0; Q7ZUP5	Q7ZVS0 [316-323]; Q7ZUP5 [315-322]		0	937.42	2.61315e+06	2	-0.81	18.4539	41
[K].GIETDGSNLSGVSAK.[C]		1	3	1	A9JRW8	A9JRW8 [249-263]		0	1434.71	149613	2	0.09	24.9974	44
[R].GENYSDYAK.[I]		1	2	1	F1R9L8	F1R9L8 [16-24]		0	1046.44	435955	2	0.14	17.574	41
[R].GETLGIIGLGR.[SV]		1	7	2	Q9DEG7	Q9DEG7 [180-190]		0	1085.63	975005	2	0.73	45.4838	49
[R].FGDDEGSDR.[S]		1	3	1	A1A5X7	A1A5X7 [139-147]		0	997.386	6.88641e+06	2	-0.5	11.5538	59
[R].FFVADTASEALEAAK.[R]		1	4	1	A0A2R8Q7E9	A0A2R8Q7E9 [59-73]		0	1569.78	277357	2	1.45	46.8692	21
[K].FEYANGVVGK.[VA]		6	26	1	F1R2S5; A0A2R8QN47; A0A2R8RHW2; F1QV15; Q1LWN2; Q1MTC4	F1R2S5 [114-123]; A0A2R8QN47 [102-111]; A0A2R8RHW2 [94-103]; F1QV15 [114-123]; Q1LWN2 [109-118]; Q1MTC4 [109-118]		0	1083.55	3.76919e+06	2	0.33	28.0884	56
[R].GTEVQVEDIKR.[V]		1	2	1	P83571	P83571 [418-428]		1	1273.67	1.63961e+06	3	-0.57	19.3698	31
[R].EMGEYGLENYTEVK.[T]	1xOxidation [M2]	1	5	1	Q1JPX8	Q1JPX8 [492-505]		0	1677.73	989483	2	0.29	35.6037	39
[K].HILILQNK.[I]		1	4	1	F1QGW6	F1QGW6 [184-191]		0	978.609	1.69797e+06	2	0.44	25.8118	47
[R].HIADLAGNK.[D]		1	4	1	Q6TH14	Q6TH14 [133-141]		0	938.505	15666832	2	-0.7	13.3054	51
[R].ESGCLSPELGPVVVHCSAGIGR.[S]	2xCarbamidomethyl [C4; C16]	1	6	1	Q7ZWI6	Q7ZWI6 [226-247]		0	2281.11		3	-0.03	40.0788	20
[R].HFNAPSHIR.[R]		1	1	1	Q7SXA1	Q7SXA1 [18-26]		0	1078.55	603426	3	0.16	13.6396	29
[R].HDIAFVEFDNEVQAGAAR.[E]		1	1	1	Q6P2T1	Q6P2T1 [243-260]		0	1988.95	488384	3	0.49	43.3245	38
[K].ETLDIVLANK.[D]		1	4	1	P79732	P79732 [119-128]		0	1115.63	244947	2	1.09	39.5941	29
[R].GYSFVTTAER.[E]		1	16	1	Q6IQR3	Q6IQR3 [199-208]		0	1130.55	743934	2	-0.55	30.9076	43
[K].ETTDDAKPK.[T]		1	4	1	Q8JJ09	Q8JJ09 [171-179]		0	1004.49	526844	3	-0.01	8.5316	15
[R].GYSFTTTAER.[E]		1	8	4	Q7ZVF9	Q7ZVF9 [197-206]		0	1132.53	8.14024e+08	2	-0.35	25.6236	44
[K].EVLCDPAVTAR.[L]	1xCarbamidomethyl [C4]	1	1	1	Q7ZWC4	Q7ZWC4 [255-265]		0	1230.61		2	1.96	27.3609	39
[K].EVLLQVEDER.[R]		1	5	1	F8W3L6	F8W3L6 [1853-1862]		0	1229.64		2	-1.15	34.755	25
[R].EVVETPLLHPER.[F]		1	1	1	Q7T3B1	Q7T3B1 [189-200]		0	1418.76	577318	3	0.23	32.5134	36
[K].GVSVHISNAEPK.[H]		1	2	2	Q802C7	Q802C7 [258-269]		0	1237.65	1.62387e+07	2	-3.09	19.4947	44
[K].LDEHSCSVITTLK.[G]	1xCarbamidomethyl [C6]	1	2	1	Q5XJM8	Q5XJM8 [184-196]		0	1502.75	689006	3	-0.83	29.4416	53
[K].GVSEYLGTEICTSR.[Q]	1xCarbamidomethyl [C11]	1	2	1	E7F0T8	E7F0T8 [127-140]		0	1571.74	528678	2	1.62	37.8194	30
[R].EYQELMNVK.[L]		1	10	1	F1QV31	F1QV31 [439-447]		0	1153.56	13236436	2	0.46	31.3059	35
[R].EYQELMNVK.[L]	1xOxidation [M6]	1	10	1	F1QV31	F1QV31 [439-447]		0	1169.55	1154449	2	-0.1	22.325	19
[K].GVLMYGPPGTGK.[T]		1	3	1	A0A0R4ILA8	A0A0R4ILA8 [210-221]		0	1176.61	292502	2	1.28	34.0631	28
[K].EYVTCHTCR.[S]	2xCarbamidomethyl [C5; C8]	1	2	1	F1Q8P7	F1Q8P7 [271-279]		0	1225.51	808306	3	0.52	10.6509	26
[K].FADAVLICTPDR.[L]	1xCarbamidomethyl [C8]	1	2	1	F1R9L8	F1R9L8 [70-81]		0	1377.68	354088	2	-2.45	40.926	36
[RK].FASFIDK.[VAE]		1	22	1	F1QV31	F1QV31 [168-174]		0	827.43	470842	2	0.02	34.1212	45
[R].FASFIDKVR.[YFK]		1	15	1	F1QV31	F1QV31 [168-176]		1	1082.6	4.22602e+06	3	0.2	33.8954	25
[K].FCSIEHGIR.[G]	1xCarbamidomethyl [C2]	1	1	1	F1R184	F1R184 [95-103]		0	1118.54	1.38939e+06	3	0.71	21.5009	12
[K].GVCTEAGMYALR.[E]	1xCarbamidomethyl [C3]	1	1	1	Q6AZC1	Q6AZC1 [361-372]		0	1327.61	399603	2	1.57	34.6577	41
[R].FDDGAGGDNEVQR.[T]		1	1	1	Q7T3B1	Q7T3B1 [285-297]		0	1379.58	425029	2	1.41	16.1149	34
[K].GTSVHISNAEPK.[H]		1	5	1	Q803N5	Q803N5 [258-269]		0	1239.63	653898	2	-1.13	13.8751	31
[K].FDLMYAK.[R]		4	26	1	A7MBS2; Q6P972; Q6TGS5; Q6TNP9	A7MBS2 [395-401]; Q6P972 [395-401]; Q6TGS5 [394-400]; Q6TNP9 [395-401]		0	887.433	37579212	2	-0.14	38.5504	50
[R].FDQPVQATQWLK.[D]		1	2	1	A5PLH1	A5PLH1 [177-188]		0	1460.75	338605	2	-0.85	44.3091	17
[R].FEAVDAAGAYSITER.[Y]		1	2	1	F1R4N4	F1R4N4 [66-80]		0	1599.76	401908	2	-0.6	38.9409	38
[K].GVLYGDGQNLAR.[Q]		1	1	1	A2BIC6	A2BIC6 [187-198]		0	1262.65	777860	2	0.93	29.3104	30
[K].DIVHSGLAYTMER.[S]		2	4	1	B8A4B0; Q6P3L9	B8A4B0 [490-502]; Q6P3L9 [488-500]		0	1491.73	497673	3	-0.16	39.4039	40
[R].DVSLVAPYTGCNVR.[Q]	1xCarbamidomethyl [C11]	1	13	1	A0A2R8RYP3	A0A2R8RYP3 [138-151]		0	1550.76	13027505	2	0.37	39.0003	22
[K].AIFSTVLDK.[Q]		1	5	1	A0A2R8QJ78	A0A2R8QJ78 [488-496]		0	993.562	1.38743e+06	2	-0.07	41.8613	37
[K].LGFMSAFVK.[A]		1	5	1	Q6NZW7	Q6NZW7 [282-290]		0	999.533	3.80758e+06	2	-2.15	49.8465	53
[K].ILCLGPSNDDPDHPVNK.[L]	1xCarbamidomethyl [C3]	1	2	1	Q66I88	Q66I88 [18-34]		0	1890.9	278259	3	0.27	29.4516	16
[K].LGELDLDEQQR.[K]		1	2	1	Q32Q50	Q32Q50 [38-48]		0	1315.65	207157	2	-0.54	32.5842	62
[K].ADPVAAGPVSEMFNTIR.[G]		1	1	1	Q6P5L8	Q6P5L8 [299-315]		0	1774.88		2	1.35	50.2918	27
[R].IFVISQSEAR.[L]		1	2	1	F1R246	F1R246 [172-181]		0	1149.63	1.03801e+06	2	0.34	33.4891	56
[K].ALTGDDGLQPK.[D]		2	2	1	X1WE07; Q0D283	X1WE07 [328-338]; Q0D283 [157-167]		0	1114.57	1.0126e+06	2	0.79	21.8008	37
[R].AITGAEALPVEVR.[G]		1	1	1	F1R7N1	F1R7N1 [106-118]		0	1325.74	1.18485e+06	2	-3.58	38.3884	49
[K].CDTNEAICLK.[L]	2xCarbamidomethyl [C1; C8]	1	3	1	Q66HU5	Q66HU5 [16-25]		0	1223.54	767588	2	-0.8	25.1446	20
[R].IIAHTQMR.[L]		1	3	1	Q5BJJ2	Q5BJJ2 [162-169]		0	969.53	2400977	2	0.18	11.677	34
[R].IGGDSGLSHR.[G]		1	4	1	Q7T325	Q7T325 [268-277]		0	998.501	334429	3	0.91	11.004	21
[K].IIAEGANGPTTPDADKIFIER.[N]		1	2	1	Q6P3L9	Q6P3L9 [384-404]		1	2228.16	235240	3	-0.19	39.4081	22
[R].CEAFGWHAIIVDGHSVEELCK.[A]	2xCarbamidomethyl [C1; C20]	1	1	2	E7F8S4	E7F8S4 [206-226]		0	2457.13	634024	4	0.25	45.4504	6
[K].LFHTAPNVPHYAK.[N]		1	2	1	Q4QRK0	Q4QRK0 [298-310]		0	1494.79	1.69246e+06	4	0.14	23.59	12
[K].CGHGGVEGNQLTGDGFR.[G]	1xCarbamidomethyl [C1]	1	3	1	F1QYE3	F1QYE3 [392-408]		0	1760.78	641224	3	-0.91	24.6931	27
[K].LFEEPEDPSTR.[S]		1	1	1	X1WDS4	X1WDS4 [267-277]		0	1319.61		2	-0.01	27.738	35
[R].IFAAGFDSSK.[N]		1	1	1	Q6DHJ8	Q6DHJ8 [155-164]		0	1042.52	1195069	2	-0.77	32.6753	39
[K].CGNVNFAR.[R]	1xCarbamidomethyl [C1]	1	2	1	Q7SZF0	Q7SZF0 [20-27]		0	937.431	703826	2	1.34	17.9421	66
[K].LEYVQEVVK.[T]		1	1	1	E7F0T8	E7F0T8 [421-429]		0	1106.61	2.39054e+06	2	-0.79	33.2624	29
[K].AISVGDPLCEGTR.[M]	1xCarbamidomethyl [C9]	1	2	1	Q7ZVB2	Q7ZVB2 [328-340]		0	1374.67	838531	2	-1.99	35.6107	23
[R].CGTFDDQR.[S]	1xCarbamidomethyl [C1]	1	3	1	Q6DBZ4	Q6DBZ4 [230-237]		0	998.4	426284	2	-1.81	13.2051	43
[K].ADDLEQIGELGR.[G]		1	3	1	Q9DGE0	Q9DGE0 [77-88]		0	1315.65	301214	2	0.85	39.4557	34
[KR].CPQIVIAFYEER.[L]	1xCarbamidomethyl [C1]	1	6	1	F1QNF2	F1QNF2 [154-165]		0	1524.75	257121	2	-1.13	48.9915	30
[R].LIDDMVAQVLK.[S]		1	2	1	Q7ZUP6	Q7ZUP6 [287-297]		0	1244.69	10562757	2	0.24	50.0872	56
[K].AEAGLLGEFPAFR.[L]		2	7	1	Q3T7B3; Q1MTC4	Q3T7B3 [235-247]; Q1MTC4 [1244-1256]		0	1377.72	8061452	2	0.43	50.5386	57
[K].AGELIDR.[G]		1	1	1	Q6P4V5	Q6P4V5 [320-326]		0	773.415	770910	2	0.34	18.0601	63
[R].LHFFMPGFAPLTSR.[G]		3	14	1	Q6IQJ2; Q6NW90; A0A0R4IPH2	Q6IQJ2 [263-276]; Q6NW90 [263-276]; A0A0R4IPH2 [263-276]		0	1620.84		3	0.88	50.3138	31
[K].DITFNPEDDDYDHQLSVR.[M]		1	5	1	A8E570	A8E570 [22-39]		0	2178.96	704751	3	-3.45	40.8644	23
[R].ASSASNLKK.[V]		1	5	1	Q1JPX8	Q1JPX8 [272-280]		1	905.505	1.60853e+06	3	0.47	8.476	44
[R].LLDEGGFFEEK.[G]		1	2	1	A0A0G2L644	A0A0G2L644 [276-286]		0	1283.62	542666	2	1.8	44.1205	62
[K].ANIMLNPDGSVNR.[K]		1	2	1	F1QC84	F1QC84 [352-364]		0	1400.7	1.02756e+06	2	-1.97	31.8209	39
[R].ATPGVTAVFVNVER.[L]		1	1	1	X1WE07	X1WE07 [181-194]		0	1459.79	608829	2	-1.02	44.1786	40
[R].AEGYNLKDEDGR.[L]		1	2	1	A0A0R4IAE3	A0A0R4IAE3 [132-143]		1	1366.62	746400	3	1.64	15.6348	25
[R].AIVAIENPADVCVISSR.[N]	1xCarbamidomethyl [C12]	1	2	1	Q803F6	Q803F6 [64-80]		0	1813.95	3515622	2	-0.86	45.1484	28
[R].ADTLDPALLRPGR.[L]		1	2	1	B0R1D0	B0R1D0 [314-326]		0	1394.78	939571	3	-0.01	35.3461	19
[K].ATVAAQSLINEHHK.[A]		1	3	2	Q5TYP5	Q5TYP5 [365-378]		0	1518.8	3.2928e+06	4	1.41	20.0713	33
[R].LIDDMVAQVLK.[S]	1xOxidation [M5]	1	2	1	Q7ZUP6	Q7ZUP6 [287-297]		0	1260.69	901833	2	1.17	41.9874	63
[R].AVAGLEQDQPIRK.[AV]		1	3	1	Q1LY31	Q1LY31 [135-147]		1	1424.79	411598	3	-0.35	20.6625	36
[R].IKPNESNVTILGR.[F]		1	2	1	Q566T0	Q566T0 [345-357]		0	1440.82	936463	3	0.06	27.5495	52
[R].IGQETSLR.[Y]		1	2	1	P83571	P83571 [393-400]		0	903.489	5.15041e+06	2	-0.94	15.6376	50
[K].LGPALATGNTVVMK.[V]		2	8	1	Q1JPX8; A2BGR9	Q1JPX8 [195-208]; A2BGR9 [195-208]		0	1371.77	14444556	2	-0.12	36.5162	41
[KR].IIAANYGR.[T]		1	48	2	A7MBZ3	A7MBZ3 [141-148]		0	877.489	2.37465e+06	2	-0.38	21.0275	51
[R].AVLVDLEPGTMDSVR.[S]	1xOxidation [M11]	2	9	1	Q6IQJ2; A0A0R4IPH2	Q6IQJ2 [63-77]; A0A0R4IPH2 [63-77]		0	1617.82	1.2289e+06	3	1.19	40.6201	19
[K].IGLFADIEISR.[N]		1	6	2	F1QCE2	F1QCE2 [271-281]		0	1233.68	692260	2	-0.2	50.4139	29
[K].AYVTIGEK.[N]		1	3	1	Q9DGE0	Q9DGE0 [64-71]		0	880.477	562155	2	0.01	23.6941	47
[R].LLEPQMVIIKPR.[G]	1xOxidation [M6]	1	1	1	Q6NY65	Q6NY65 [223-234]		0	1452.86	1.06263e+06	3	-0.71	34.8369	40
[K].AGLQPVTVADDVK.[E]		1	4	1	Q6NYE2	Q6NYE2 [53-65]		0	1312.71	5162035	2	0.96	33.3284	25
[R].ACKDPNPIIDGR.[K]	1xCarbamidomethyl [C2]	1	10	2	A0A0R4ICY2	A0A0R4ICY2 [68-79]		1	1355.67	66494747	2	-2.24	19.2511	66
[K].LESMTYEQLKK.[T]		4	18	1	F1R2S5; A0A2R8QN47; F1QV15; Q1LWN2	F1R2S5 [833-843]; A0A2R8QN47 [821-831]; F1QV15 [833-843]; Q1LWN2 [828-838]		1	1369.7	1.98974e+06	3	0.03	24.4735	26
[R].IINEPTAAAIAYGLDK.[GKR]		2	23	1	B7ZV46; Q6PGX4	B7ZV46 [174-189]; Q6PGX4 [172-187]		0	1659.9	526906	2	-0.53	46.181	37
[K].AAHNIGLAMDTSQGLLVPNVK.[N]	1xOxidation [M9]	1	2	1	A0A0R4INZ8	A0A0R4INZ8 [390-410]		0	2165.14		3	-0.52	39.9865	11
[R].DELTLEGIK.[Q]		1	2	1	Q7ZVA6	Q7ZVA6 [239-247]		0	1017.55	736727	2	-3.37	38.5603	37
[R].IEEELGDK.[A]		2	6	1	Q6IQP5; Q6TH14	Q6IQP5 [413-420]; Q6TH14 [413-420]		0	932.457	17222298	2	-0.96	16.5637	29
[K].LEAAAAAQEDR.[D]		1	2	1	Q58E00	Q58E00 [208-218]		0	1144.56	323395	2	2.31	14.4669	51
[K].LLAQAQEAGEQENIDK.[F]		1	1	1	Q6TNU4	Q6TNU4 [110-125]		0	1756.87	539758	2	-0.51	25.6629	38
[K].DEVDLSQLVR.[L]		1	3	1	A0A0R4INZ8	A0A0R4INZ8 [330-339]		0	1173.61	663593	2	2.2	44.7976	28
[K].ALASLMTYK.[C]		2	4	1	B8A4B0; Q6P3L9	B8A4B0 [149-157]; Q6P3L9 [147-155]		0	997.539	1.75274e+06	2	0.92	38.1091	43
[R].DGQFVVVALR.[D]		1	3	1	A7MBW8	A7MBW8 [99-108]		0	1103.62	2.74187e+06	2	-0.55	44.9758	30
[K].DELNVVEIEGQDSEGQK.[V]		1	5	1	A8E570	A8E570 [49-65]		0	1888.88		2	-1.06	37.7618	35
[K].LIQEVVDK.[S]		1	3	1	Q7SYM7	Q7SYM7 [303-310]		0	943.546	292518	2	-0.25	23.8821	39
[K].LISAEIEK.[I]		1	1	1	Q6NW62	Q6NW62 [28-35]		0	902.519	2.77993e+06	2	-0.33	25.3081	43
[K].AAENSNSGPLK.[C]		1	1	1	F1QN45	F1QN45 [318-328]		0	1087.54	379907	2	0.51	11.631	75
[R].DGYYIQAQCAIIMFDVTSR.[V]	1xCarbamidomethyl [C9]; 1xOxidation [M13]	1	1	1	P79735	P79735 [76-94]		0	2267.05		3	7.5	51.021	29
[K].LDSSTASMAK.[Y]		1	3	1	A3KQR0	A3KQR0 [372-381]		0	1010.48	375096	2	-0.12	13.8352	29
[R].DKPYACDICGK.[R]	2xCarbamidomethyl [C6; C9]	1	2	1	Q58E00	Q58E00 [219-229]		0	1326.58	601246	3	-0.06	18.1698	12
[R].DIEIIHEELR.[M]		1	3	1	Q7ZU42	Q7ZU42 [144-153]		0	1266.67	246484	2	-1.71	38.2408	43
[R].ALDEGDIALLK.[T]		1	1	1	Q7T3B1	Q7T3B1 [24-34]		0	1157.64	778785	2	-1.01	43.4714	45
[R].AILLAGPPGTGK.[T]		1	3	1	Q6TGU6	Q6TGU6 [65-76]		0	1094.66	2525853	2	0.3	34.7891	44
[K].LDGNPDLIK.[F]		1	2	1	Q7ZUP6	Q7ZUP6 [383-391]		0	984.536	3.97274e+06	2	5.91	27.0082	47
[K].DGQVLPVPNVVAR.[D]		1	2	1	Q6NYE2	Q6NYE2 [294-306]		0	1363.77	2.11e+06	2	0.71	42.6187	26
[R].CTEDMTADELR.[Q]	1xCarbamidomethyl [C1]; 1xOxidation [M5]	2	7	1	Q802C7; Q803N5	Q802C7 [204-214]; Q803N5 [204-214]		0	1356.54	317470	2	-2.36	18.1881	56
[R].AQAELDALKR.[T]		1	2	1	F1QGE6	F1QGE6 [249-258]		1	1114.62	695606	2	-2.95	21.4896	46
[R].DCHQMYIDPDSGLIK.[I]	1xCarbamidomethyl [C2]	1	2	1	E7F0T8	E7F0T8 [29-43]		0	1791.8	273819	3	-1.05	39.6648	24
[K].LESMTYEQLK.[K]		4	18	1	F1R2S5; A0A2R8QN47; F1QV15; Q1LWN2	F1R2S5 [833-842]; A0A2R8QN47 [821-830]; F1QV15 [833-842]; Q1LWN2 [828-837]		0	1241.61	9935054	2	-0.01	31.2196	43
[R].AAWEVDMGR.[R]	1xOxidation [M7]	1	6	1	A2CG95	A2CG95 [345-353]		0	1050.47	856099	2	0.49	25.1898	34
[R].AISINPDSAQPYK.[W]		1	1	1	Q6NX98	Q6NX98 [177-189]		0	1403.72	13451132	2	0.75	30.6023	37
[R].CVLLSLSK.[C]	1xCarbamidomethyl [C1]	1	2	1	Q6NZR9	Q6NZR9 [243-250]		0	919.528	1.20736e+06	2	0.14	37.5739	34
[K].CYSVEPVLR.[C]	1xCarbamidomethyl [C1]	2	9	2	Q3T7B3; Q1MTC4	Q3T7B3 [558-566]; Q1MTC4 [1567-1575]		0	1122.56	7.4504e+06	2	0.76	32.8025	41
[R].LEQEIATYR.[CSNW]		1	9	2	Q05AL9	Q05AL9 [389-397]		0	1122.58	38524020	2	-0.49	24.7027	61
[K].AAWESGILAK.[E]		1	1	1	Q6AZA0	Q6AZA0 [217-226]		0	1045.57	9093653	2	-0.58	37.7632	31
[R].LLIHQSLAGGIIGVK.[G]		1	3	1	F6PB84	F6PB84 [126-140]		0	1518.94	553950	3	0.14	43.0167	29
[K].ILNAEEIEGMR.[V]	1xOxidation [M10]	1	3	1	Q4QRK0	Q4QRK0 [129-139]		0	1290.64	1.00238e+06	2	0.63	31.022	35
[R].LLIIATTPYTEK.[E]		1	2	1	P83571	P83571 [354-365]		0	1362.79	2.57526e+06	2	-0.36	44.3745	43
[K].AGVEALQK.[Y]		1	3	1	Q6NWC4	Q6NWC4 [126-133]		0	815.462	1139601	2	0.15	16.0936	48
[K].AAQDGANVVIAAK.[T]		1	2	1	Q6P5L8	Q6P5L8 [30-42]		0	1227.67	2.58466e+06	2	1.04	22.9449	40
[R].LLLPGELAK.[H]		1	21	1	X1WHF1	X1WHF1 [99-107]		0	953.603	13763682	2	0.4	42.383	43
[K].DAPAQIVEVLK.[H]		1	3	1	F1QV15	F1QV15 [310-320]		0	1182.67	2.59773e+06	2	-0.59	44.8239	37
[K].ILITTVPPNLR.[K]		1	1	2	Q6NZ06	Q6NZ06 [175-185]		0	1236.77	1.04563e+06	2	-0.83	43.589	47
[R].ILLVPEVR.[D]		1	6	1	A2CEM4	A2CEM4 [30-37]		0	938.603	5274184	2	0.12	43.6279	52
[R].DAVTYTEHAK.[R]		1	7	2	Q0D294	Q0D294 [69-78]		0	1134.54	4.56942e+06	3	-0.14	12.9865	34
[R].LEPLQSGGGQER.[G]		1	1	1	Q1LYQ9	Q1LYQ9 [272-283]		0	1270.64	2.16342e+06	2	2.3	19.3685	43
[R].LEQDEFALR.[S]		1	2	1	A0A2R8RRC9	A0A2R8RRC9 [221-229]		0	1120.56	8509646	2	-3.19	34.6408	63
[K].SPSDPQPISTDGTGVK.[V]		1	2	1	A8E5I3	A8E5I3 [193-208]		0	1585.77	344547	2	-0.29	21.8433	22
[K].AGMTHIVR.[E]		1	2	1	Q5BJJ2	Q5BJJ2 [51-58]		0	884.477	2895928	2	0.02	13.9241	49
[R].FEELCSDLFR.[G]	1xCarbamidomethyl [C5]	1	8	1	B7ZV46	B7ZV46 [304-313]		0	1315.6		2	1.18	46.7863	44
[K].ALAASGYDVEK.[N]		1	2	1	E7F225	E7F225 [57-67]		0	1123.56	642173	2	0.05	22.9562	39
[K].SGDAAIVEMIPGKPMCVESFSEYPPLGR.[F]	1xCarbamidomethyl [C16]; 2xOxidation [M9; M15]	1	1	1	Q6P969	Q6P969 [396-423]		0	3069.44		4	7.58	40.066	19
[K].AGCTVLLIQK.[S]	1xCarbamidomethyl [C3]	1	2	1	Q6P123	Q6P123 [287-296]		0	1102.63	373746	2	0.5	34.09	27
[K].QYTGINTISK.[K]		1	3	1	Q6PUQ3	Q6PUQ3 [255-264]		0	1124.59	1.80504e+06	2	0.03	23.5563	37
[R].RGPMVEQAVQTVPAEK.[T]		1	3	1	F1Q898	F1Q898 [149-164]		1	1739.91	2031552	3	-2.68	25.9176	24
[K].SAADDINR.[I]		1	2	1	Q4VA89	Q4VA89 [240-247]		0	861.406	573615	2	-0.89	11.159	36
[R].SAANADSISGSVSCDER.[I]	1xCarbamidomethyl [C14]	1	2	1	E7F0T8	E7F0T8 [9-25]		0	1725.73	492745	2	0.84	21.2209	26
[R].AAQALIEK.[Y]		1	2	1	F1R606	F1R606 [480-487]		0	843.493	1.31798e+06	2	-2.81	17.7635	51
[R].YVDIAIPCNNK.[G]	1xCarbamidomethyl [C8]	1	1	1	Q803F6	Q803F6 [156-166]		0	1306.65	5.40754e+06	2	-0.15	34.4171	25
[R].SAINEVVTR.[E]		1	1	1	Q24JV3	Q24JV3 [13-21]		0	988.542	425201	2	0.22	23.635	57
[R].GATGSVSPQEEEELR.[S]		1	4	1	F1QK71	F1QK71 [311-325]		0	1588.74	489763	2	-1.08	23.4731	37
[K].YSPEDGNR.[Y]		1	1	1	E7EZF3	E7EZF3 [545-552]		0	937.401	594929	2	-0.86	10.1992	54
[R].SEQQNHGPQR.[Q]		1	2	2	Q802Z5	Q802Z5 [9-18]		0	1180.55	1.76317e+06	2	1.31	8.4774	40
[K].YSDSTLVHINTVIK.[E]		1	11	1	Q4G5W2	Q4G5W2 [221-234]		0	1589.85	811376	3	-0.03	38.2648	19
[R].YQEQLEK.[E]		1	3	1	A2CEM4	A2CEM4 [391-397]		0	937.463	4553786	2	-0.29	13.7339	30
[K].FSWGAECK.[Q]	1xCarbamidomethyl [C7]	5	37	1	F1R2S5; A0A2R8QN47; A0A2R8RHW2; F1QV15; Q1LWN2	F1R2S5 [1233-1240]; A0A2R8QN47 [1230-1237]; A0A2R8RHW2 [1211-1218]; F1QV15 [1238-1245]; Q1LWN2 [1230-1237]		0	984.424	2.02681e+06	2	-0.32	30.4188	36
[R].FSEGTSADR.[E]		1	2	1	Q1LUG7	Q1LUG7 [213-221]		0	969.427	1.23914e+06	2	-0.8	11.3204	66
[K].FNLLQVVK.[G]		2	5	1	A0A1L1QZN4; A0A1L1QZV6	A0A1L1QZN4 [77-84]; A0A1L1QZV6 [77-84]		0	960.588	785840	2	-0.3	49.5185	39
[R].SLHDALCVVK.[R]	1xCarbamidomethyl [C7]	1	5	1	Q9W792	Q9W792 [392-401]		0	1141.6	604055	3	-1.18	29.0855	16
[K].SIIEEAIPMVTGPKPR.[A]		1	5	1	F1R2S5	F1R2S5 [751-766]		0	1737.96	992132	3	1.12	45.4306	13
[R].SLLVLAEGVK.[R]		1	3	1	F1QIP9	F1QIP9 [911-920]		0	1028.64	368352	2	1.58	45.5903	31
[K].FKPGDTVIPLYVPQCGECK.[F]	2xCarbamidomethyl [C15; C18]	2	2	1	Q90XD4; Q6NXA6	Q90XD4 [85-103]; Q6NXA6 [85-103]		0	2208.08	1.2939e+06	3	-2.34	44.9302	9
[R].YLTPAEMK.[T]		1	1	1	A5JNG8	A5JNG8 [219-226]		0	952.481	1.51684e+06	2	-0.14	26.2598	34
[R].YLETLSVDLR.[F]		1	2	1	F1R4N4	F1R4N4 [717-726]		0	1208.65	406056	2	0.42	44.1602	47
[R].YHQCATIQLDFQLPIR.[F]	1xCarbamidomethyl [C4]	1	13	1	A0A2R8QAT8	A0A2R8QAT8 [512-527]		0	2003.02	666268	3	-1.58	49.79	24
[R].VEGTPSDPNPNDPYAK.[I]		1	4	1	A0A286Y8P7	A0A286Y8P7 [360-375]		0	1700.78		2	-0.46	20.6653	24
[K].ASQAEIDAFR.[A]		1	3	1	F1QXV8	F1QXV8 [142-151]		0	1107.54	5039420	2	2.52	29.3386	33
[R].AIMAHNPDVK.[A]		1	1	2	Q7ZW95	Q7ZW95 [339-348]		0	1095.56	1.77668e+06	3	-0.23	14.181	36
[R].VPEMTMSR.[M]		2	7	1	Q3T7B3; Q1MTC4	Q3T7B3 [309-316]; Q1MTC4 [1318-1325]		0	950.443	9120133	2	0.07	22.9463	19
[R].ELAFQISK.[E]		1	7	1	Q7SXU7	Q7SXU7 [131-138]		0	935.52	377559	2	1.28	36.0014	25
[K].TQATPAVR.[R]		1	3	1	A0A0R4INZ8	A0A0R4INZ8 [211-218]		0	843.468	8.02705e+06	2	0.24	10.9431	35
[R].CPSLSDFVR.[L]	1xCarbamidomethyl [C1]	1	1	1	Q6P0X9	Q6P0X9 [106-114]		0	1080.51	697747	2	-3.89	41.1047	37
[R].CVATPVPDPEALPR.[Y]	1xCarbamidomethyl [C1]	5	15	3	A0A286Y9R5; Q6NW70; Q2PZQ8; F1QIH9; F1QYE3	A0A286Y9R5 [287-300]; Q6NW70 [287-300]; Q2PZQ8 [286-299]; F1QIH9 [287-300]; F1QYE3 [286-299]		0	1521.77	1.07855e+07	3	-2.55	37.3484	34
[K].VLLSAVTENTYLMK.[L]	1xOxidation [M13]	1	4	1	A0A2R8QN47	A0A2R8QN47 [51-64]		0	1597.85	522159	2	0.19	43.8277	30
[R].TSDLGGYASNDEFTR.[A]		1	3	1	A0A2R8PY75	A0A2R8PY75 [361-375]		0	1632.71	801261	2	0.93	32.2296	43
[R].DAGDVEAR.[S]		1	1	1	Q6NYM8	Q6NYM8 [304-311]		0	832.38	2940412	2	-0.48	9.884	49
[K].EEFSEESK.[S]		1	2	1	A8E5I3	A8E5I3 [185-192]		0	984.416	246431	2	-2.12	12.9423	22
[R].EEEFSPLK.[N]		1	3	1	F1R7J0	F1R7J0 [402-409]		0	978.478	945610	2	0.04	29.833	29
[R].VLEYDTETK.[E]		1	2	1	A0A0R4I9A0	A0A0R4I9A0 [238-246]		0	1097.54	713987	2	-0.48	20.638	51
[K].TTEEVSQILR.[Y]		1	1	1	F1R1R3	F1R1R3 [119-128]		0	1175.63		2	1.97	33.3623	35
[R].EAYVQGVLAR.[I]		1	1	1	Q502I3	Q502I3 [185-194]		0	1105.6	554486	2	2.53	32.0956	34
[K].VLEVHVDK.[G]		1	3	1	Q7ZVS0	Q7ZVS0 [218-225]		0	938.531		3	-0.17	19.2454	17
[K].EALELLK.[N]		1	5	1	Q6IQP5	Q6IQP5 [222-228]		0	815.487	1.08126e+06	2	0.22	36.7111	51
[K].EAIEFINDR.[E]		1	4	1	A7YYF4	A7YYF4 [349-357]		0	1106.55	673947	2	-0.01	35.5656	49
[K].DDVYLSVSLMNR.[Y]		1	4	1	F1QWX7	F1QWX7 [28-39]		0	1411.69	289237	2	2.29	20.798	23
[K].VLALTYQLESENVGTEHLK.[K]		1	2	1	Q6PHG7	Q6PHG7 [85-103]		0	2144.12		3	-3.64	43.4536	11
[R].VAEHFANR.[G]		1	1	1	Q6NY65	Q6NY65 [207-214]		0	943.474	4540267	2	-1.13	10.9924	32
[K].DEISVDSLDFNK.[K]		2	4	1	A0A0R4IAE3; Q6PGU9	A0A0R4IAE3 [407-418]; Q6PGU9 [407-418]		0	1381.65	280522	2	1.03	43.3046	20
[R].VGQAVALR.[A]		1	6	1	Q9DEG7	Q9DEG7 [191-198]		0	813.494	1.70156e+06	2	0.02	18.7036	58
[R].DTSEEGSETVPAK.[V]		1	1	1	Q6NY65	Q6NY65 [102-114]		0	1349.61	9923143	2	-0.06	12.5312	38
[K].DPNPIIDGR.[K]		1	10	2	A0A0R4ICY2	A0A0R4ICY2 [71-79]		0	996.511	72117214	2	0.15	25.3054	59
[R].VFWTDGENEAIYGANK.[F]		1	5	1	A0A2R8QJ78	A0A2R8QJ78 [653-668]		0	1813.84	290359	2	-2.15	43.3018	30
[R].DGTIGEDTIR.[A]		1	3	1	F1QGE6	F1QGE6 [218-227]		0	1076.52	2.57064e+06	2	-0.18	23.404	16
[K].DIFQDIFEK.[N]		1	2	1	Q7ZUP6	Q7ZUP6 [262-270]		0	1154.57		2	-0.01	50.9431	35
[K].VDQELVDR.[I]		1	3	1	Q5RL11	Q5RL11 [105-112]		0	973.495	572129	2	-1.3	18.5906	36
[K].ELEDLLPTR.[A]		1	2	1	Q7ZUP5	Q7ZUP5 [351-359]		0	1085.58	798698	2	1.75	42.1001	33
[K].FAMQFVK.[S]		1	1	1	A4IG47	A4IG47 [227-233]		0	870.454	231317	2	-0.15	39.1277	35
[R].ELENELIK.[S]		1	3	1	X1WER2	X1WER2 [13-20]		0	987.536	1.11581e+06	2	-0.94	31.4139	45
[K].EIIDMVLER.[V]		1	2	1	Q6TNP9	Q6TNP9 [113-121]		0	1117.59	3.82111e+06	2	-0.95	47.4819	39
[R].YAPEGVPK.[E]		2	4	1	Q7ZUS1; A7MCR4	Q7ZUS1 [205-212]; A7MCR4 [205-212]		0	860.451	4105700	2	0.11	17.1947	27
[K].EYLIAINK.[I]		1	5	1	F1RC79	F1RC79 [164-171]		0	963.551	205329	2	1.01	36.4411	38
[K].STAGDTHLGGEDFDNR.[M]		2	11	1	Q6PGX4; Q90473	Q6PGX4 [221-236]; Q90473 [221-236]		0	1691.73	616237	3	-0.27	21.6664	12
[K].STFFNVLTK.[S]		1	3	1	Q7ZU42	Q7ZU42 [36-44]		0	1056.57	909084	2	2.09	46.7331	26
[K].AIPAAYSVSAK.[N]		1	6	1	B8JLB0	B8JLB0 [339-349]		0	1077.59	14559314	2	0.37	25.5704	48
[R].EVVLSCPK.[A]	1xCarbamidomethyl [C6]	1	13	1	A0A2R8RYP3	A0A2R8RYP3 [256-263]		0	931.492	27047308	2	-1.95	21.3823	26
[R].EVAMLGYGSLIAR.[H]		1	5	1	A0A2R8QN47	A0A2R8QN47 [426-438]		0	1379.74	911637	2	4.34	48.891	41
[R].ETVDISLAK.[Q]		1	1	1	F8W2N0	F8W2N0 [330-338]		0	975.536	1.6186e+06	2	1.05	31.0008	18
[R].AITGLQSFTVDK.[-]		1	1	1	A0A0R4ISN6	A0A0R4ISN6 [143-154]		0	1279.69	477667	2	2.87	40.8899	55
[K].ANHIIVTK.[S]		1	4	1	Q1LWN2	Q1LWN2 [174-181]		0	895.536	3.24372e+06	2	0.29	12.2513	34
[K].ESISEIVR.[R]		1	3	1	Q568V5	Q568V5 [350-357]		0	932.505	2598076	2	-1.95	30.8948	50
[K].ASLIASFK.[E]		1	1	1	A9C4A6	A9C4A6 [308-315]		0	836.488	632948	2	-2.01	37.648	58
[R].TAYGQPHATVK.[M]		1	3	1	F1R4N4	F1R4N4 [230-240]		0	1172.61	2649350	3	0.07	11.3395	19
[R].EMMIVTSGAVAFGK.[Q]		1	1	1	A4IGC8	A4IGC8 [91-104]		0	1440.72	1.83727e+06	2	-2.59	46.7891	24
[R].TEGIQEALLK.[S]		1	3	1	Q1MTC4	Q1MTC4 [684-693]		0	1101.62	438394	2	0.24	36.3845	17
[K].ATMQNLNDR.[L]	1xOxidation [M3]	1	20	1	Q05AL9	Q05AL9 [98-106]		0	1078.49	1505878	2	-0.03	9.6885	51
[R].TEQYHQVPNTR.[A]		1	1	1	Q9DE40	Q9DE40 [163-173]		0	1372.66	236192	3	-3.22	11.6155	10
[R].EITNVISQYK.[D]		1	2	1	F1QGE6	F1QGE6 [25-34]		0	1194.64	1.34164e+06	2	-0.58	34.2761	37
[K].ATQAMVLAPTR.[E]		1	1	1	Q802C9	Q802C9 [100-110]		0	1158.63	2800144	2	-0.55	27.9377	31
[K].TFITQQGIK.[SG]		1	9	1	I3IT87	I3IT87 [131-139]		0	1035.58	7999107	2	1.51	28.9995	40
[R].ATVYLAMGK.[S]		1	2	1	Q6P0U6	Q6P0U6 [78-86]		0	953.512	695157	2	-2.78	31.7012	30
[K].AVDSLVPIGR.[G]		1	3	1	Q08BA1	Q08BA1 [194-203]		0	1026.59	10206157	2	-1.36	37.5149	45
[R].AVLIAGQPGTGK.[T]		1	2	1	P83571	P83571 [72-83]		0	1111.65	2.94873e+06	2	2.34	24.1251	42
[K].ELLEIVK.[K]		1	1	1	F1QYU7	F1QYU7 [344-350]		0	843.519	2.99864e+06	2	-0.21	38.8302	40
[R].EILDTEAK.[N]		5	28	1	F1R2S5; A0A2R8QN47; A0A2R8RHW2; F1QV15; Q1LWN2	F1R2S5 [1064-1071]; A0A2R8QN47 [1052-1059]; A0A2R8RHW2 [1044-1051]; F1QV15 [1064-1071]; Q1LWN2 [1059-1066]		0	918.478	745877	2	0.04	20.019	45
[K].ELLDPVIEDR.[H]		1	4	1	Q8AY63	Q8AY63 [87-96]		0	1198.63	411976	2	-1.22	41.1579	34
[K].VPSFAAGR.[V]		1	2	1	A0A0R4IYT0	A0A0R4IYT0 [522-529]		0	804.436	632815	2	0.08	22.8704	22
[K].CASGCVCK.[G]	3xCarbamidomethyl [C1; C5; C7]	1	3	1	Q7ZSY6	Q7ZSY6 [43-50]		0	941.364		2	-0.34	8.6718	52
[K].GGGEVVLK.[V]		1	1	1	Q7ZUX5	Q7ZUX5 [164-171]		0	758.441	1.75892e+06	2	0.22	17.4429	43
[R].AAATETLQDGNR.[N]		1	2	1	F1QFQ7	F1QFQ7 [25-36]		0	1246.6	144140	2	0.49	14.1838	27
[K].LVLIDIPENSTK.[G]		1	1	1	Q6DBY5	Q6DBY5 [202-213]		0	1341.76	166294	2	-1.11	45.3212	38
[R].ILALETLR.[E]		1	1	1	Q502I3	Q502I3 [69-76]		0	928.583	612050	2	0.37	42.5464	22
[R].NQDLSPTPSEQASILSLVTK.[I]		1	1	1	Q6NZ06	Q6NZ06 [61-80]		0	2128.11		2	0.63	50.1578	24
[K].IVASSHATSVTLLK.[A]		1	6	1	Q5XJR9	Q5XJR9 [60-73]		0	1426.83	2.08204e+06	3	-1.7	27.7337	18
[K].ILAHNNFVGR.[L]		1	2	1	A0A0R4IYT0	A0A0R4IYT0 [280-289]		0	1140.63	399096	3	0.84	21.6369	19
[R].KGEEPEDYQGGR.[T]		1	2	1	Q90WA5	Q90WA5 [245-256]		1	1364.61	1.13146e+06	3	-0.36	10.9219	36
[K].HIPMAALQAGFNVER.[A]		2	7	1	Q3T7B3; Q1MTC4	Q3T7B3 [269-283]; Q1MTC4 [1278-1292]		0	1653.85	475442	3	-0.5	41.8627	26
[R].IDEVEEMLTNNR.[I]		1	2	1	Q502L5	Q502L5 [162-173]		0	1462.68	515567	2	0.76	41.6014	34
[K].QLPDHDQDPER.[C]		1	3	1	F1QNJ3	F1QNJ3 [249-259]		0	1349.61	729477	3	-0.13	11.607	21
[K].NDAGSAGNGEPPVK.[A]		1	1	1	Q6P5L8	Q6P5L8 [348-361]		0	1312.61	195089	2	-0.61	11.6756	32
[K].NALSNSLYCPDIMLGK.[I]	1xCarbamidomethyl [C9]	1	2	1	Q6DG71	Q6DG71 [191-206]		0	1795.87	399618	2	-4.26	49.4044	34
[K].KLEAAAAAQEDR.[D]		1	2	1	Q58E00	Q58E00 [207-218]		1	1272.65	174807	2	0.84	12.2846	57
[R].LTPQLMSER.[G]		1	2	1	F1R4N4	F1R4N4 [544-552]		0	1074.56	5.33439e+06	2	0.57	28.9263	36
[K].GQTCGLCGK.[A]	2xCarbamidomethyl [C4; C7]	2	7	1	Q3T7B3; Q1MTC4	Q3T7B3 [488-496]; Q1MTC4 [1497-1505]		0	980.429	13413652	2	-0.12	11.1102	41
[K].LKELEDLLPTR.[A]		1	2	1	Q7ZUP5	Q7ZUP5 [349-359]		1	1326.76	372605	2	-0.28	42.8094	39
[K].IEQLEAGTPGR.[I]		1	4	1	A8WGN7	A8WGN7 [359-369]		0	1170.61		2	-1.42	21.3041	42
[K].GTTLSEVVK.[I]		1	3	1	F1QS86	F1QS86 [960-968]		0	933.525	609261	2	-0.4	25.8288	25
[R].NVLIFDLGGGSFDVSILTIEDGIFEVK.[S]		1	1	1	Q90473	Q90473 [194-220]		0	2897.52	1.09535e+06	3	0.93	52.9324	8
[R].LGVVECAK.[H]	1xCarbamidomethyl [C6]	1	3	1	Q8AW82	Q8AW82 [290-297]		0	875.466	731033	2	-0.43	18.8123	32
[K].QEYEEGGK.[Q]		1	4	1	F1R473	F1R473 [414-421]		0	939.405	2.08961e+06	2	-0.17	8.958	39
[K].LGTCSVNK.[Q]	1xCarbamidomethyl [C4]	1	1	1	B8A4S8	B8A4S8 [186-193]		0	878.44	5433271	2	-0.6	10.9544	38
[R].LSAMTENTYLMK.[L]		1	4	1	F1QV15	F1QV15 [65-76]		0	1401.68	1476236	2	-4.55	37.09	18
[R].GTNYQSPHGIPIDMLDR.[L]		1	2	1	P83571	P83571 [337-353]		0	1913.92	490325	3	0.75	41.4797	21
[K].IAMGAFDK.[T]	1xOxidation [M3]	1	6	1	A2CG95	A2CG95 [277-284]		0	868.423	1.75855e+06	2	0.93	17.8831	44
[R].GSDIKDITVCEPLK.[V]	1xCarbamidomethyl [C10]	1	4	1	F1Q898	F1Q898 [69-82]		1	1574.81	807989	3	0.88	33.038	22
[K].ITFPTNVIQGSAK.[C]		1	3	1	F1QS86	F1QS86 [969-981]		0	1375.76	331030	2	5.23	41.8205	32
[R].NTYYASIAK.[A]		1	6	1	A2CG95	A2CG95 [355-363]		0	1030.52	12596005	2	0.4	24.2463	24
[K].GSFSETGIHEFLR.[E]		1	2	1	Q90WA5	Q90WA5 [374-386]		0	1479.72	388063	3	1	40.4477	10
[K].LFKPEQEAVK.[Y]		2	2	1	F1R184; Q6PFL9	F1R184 [110-119]; Q6PFL9 [34-43]		0	1188.66	8656308	3	-0.72	20.0825	21
[K].NTPSISHGQVK.[E]		1	2	1	F1QHC5	F1QHC5 [280-290]		0	1167.61	290832	2	-0.24	11.6925	42
[R].IPTPLNTSGVQVICMK.[G]	1xCarbamidomethyl [C14]	1	8	1	I3IT87	I3IT87 [323-338]		0	1757.93	262190	3	-1.09	46.1641	5
[R].LPSGLDPVSLLAR.[V]		1	3	1	A5XCD1	A5XCD1 [107-119]		0	1337.78	474062	2	-2.09	50.4167	27
[K].GYLVNWDVQR.[K]		1	2	1	F1QVP8	F1QVP8 [63-72]		0	1249.63		2	-0.51	43.4167	31
[K].NVSLELGGK.[S]		1	3	1	A2BGR9	A2BGR9 [280-288]		0	916.51	4.17655e+06	2	0.19	29.287	41
[K].LLSAEIER.[V]		1	4	1	A2CE73	A2CE73 [38-45]		0	930.525	11572976	2	-1.09	27.7154	29
[K].LLNIQAPPR.[A]		1	2	1	Q502L5	Q502L5 [65-73]		0	1021.62	553975	2	1.07	33.344	29
[R].GHVVYENR.[M]		1	23	1	A0A2R8RTZ6	A0A2R8RTZ6 [184-191]		0	973.485	51789980	2	0.84	10.0026	33
[R].LMTDDWQFER.[G]	1xOxidation [M2]	1	6	1	B8JLB0	B8JLB0 [228-237]		0	1356.59	827491	2	-1.5	37.3159	47
[R].NLVCTDLFTR.[G]	1xCarbamidomethyl [C4]	1	2	1	E7FD91	E7FD91 [388-397]		0	1238.62	1510632	2	-1.27	44.4268	26
[K].HTGPNCPETEGDGLVR.[L]	1xCarbamidomethyl [C6]	1	2	1	F1QFJ8	F1QFJ8 [95-110]		0	1738.78	1.65273e+06	3	1.52	20.0077	15
[K].HTLSYVDPETGK.[V]		1	3	1	Q6TNQ9	Q6TNQ9 [624-635]		0	1346.66	371453	2	2.5	21.7248	26
[R].ILGANYGR.[T]		1	8	1	A0A2R8QKW9	A0A2R8QKW9 [71-78]		0	863.473	905934	2	-0.21	22.9227	32
[K].QVAGLIGADPR.[E]		1	1	1	Q1LYQ9	Q1LYQ9 [103-113]		0	1096.61	2368855	2	-0.15	29.8578	45
[K].QTIVTGEDVGGR.[A]		1	4	1	A0A2R8PYM3	A0A2R8PYM3 [431-442]		0	1231.63	559789	2	-0.77	21.7191	44
[R].KEENDDEEALQK.[A]		1	2	1	Q6PI45	Q6PI45 [322-333]		1	1447.65	487721	3	0.31	11.0527	50
[K].NGVQAMVEFDSVQSAQR.[A]		1	5	2	A8KC22	A8KC22 [170-186]		0	1865.88	104108	2	0.52	41.2933	30
[R].LVDVLDSR.[D]		1	2	1	Q803Q1	Q803Q1 [60-67]		0	916.51	991494	2	-0.34	33.6222	32
[K].QQYEQVDR.[N]		1	1	1	Q802Z5	Q802Z5 [278-285]		0	1065.5	1.6036e+06	2	0.51	12.1824	41
[K].QQEALQYAR.[H]		1	3	1	Q6TLH0	Q6TLH0 [209-217]		0	1106.56	196248	2	0.98	20.1559	25
[K].KDSELYLDLFASK.[S]		1	5	1	A2CE73	A2CE73 [53-65]		1	1528.79	223792	3	1.87	48.6348	19
[K].QMSSNTPATQTR.[Y]		1	1	1	Q6P0X9	Q6P0X9 [118-129]		0	1321.62	620913	2	0.2	10.8559	21
[K].NPAPPLEAVK.[Q]		1	2	1	Q6DI01	Q6DI01 [238-247]		0	1035.58	2.84558e+06	2	0.69	26.2584	23
[R].IIDGATMCR.[F]	1xCarbamidomethyl [C8]	1	3	1	A0A0R4INZ8	A0A0R4INZ8 [504-512]		0	1036.49	3.5049e+06	2	-0.15	21.7586	34
[K].NNVITNNQR.[I]		1	3	1	F1QXV8	F1QXV8 [31-39]		0	1072.55	3.67523e+06	2	-0.03	11.6657	26
[R].NFSLNLYK.[V]		1	2	1	F1QBE4	F1QBE4 [187-194]		0	998.531	613072	2	-1.4	42.3199	35
[K].KEELVTEQAIK.[H]		1	4	2	Q6PD83	Q6PD83 [309-319]		1	1287.72	513790	2	-1.01	21.8642	56
[R].MADDEYRPR.[K]		1	6	1	A0A2R8QG45	A0A2R8QG45 [102-110]		0	1152.51	147680	3	0.6	13.885	19
[K].ILEVHVDK.[G]		1	2	2	Q7ZUP5	Q7ZUP5 [217-224]		0	952.546	3.06809e+06	3	-1.25	22.1244	15
[K].LLEGEECR.[L]	1xCarbamidomethyl [C7]	1	1	1	Q7SZP4	Q7SZP4 [398-405]		0	1005.47	41812392	2	-0.43	16.6214	55
[R].IPEITMSR.[R]		1	8	1	A0A2R8QN47	A0A2R8QN47 [1319-1326]		0	946.503	1190170	2	-0.21	31.8223	21
[R].IPEITMSK.[R]		4	33	1	F1R2S5; A0A2R8RHW2; F1QV15; Q1LWN2	F1R2S5 [1322-1329]; A0A2R8RHW2 [1300-1307]; F1QV15 [1327-1334]; Q1LWN2 [1319-1326]		0	918.496	3.67929e+06	2	-0.9	30.3514	41
[K].LDVDSEECK.[T]	1xCarbamidomethyl [C8]	1	4	1	Q6NYN8	Q6NYN8 [405-413]		0	1094.47	360764	2	0.16	16.0244	28
[R].DLTDYLMK.[I]	1xOxidation [M7]	2	24	1	Q6IQR3; Q7ZVF9	Q6IQR3 [186-193]; Q7ZVF9 [184-191]		0	1014.48	652765	2	-0.34	39.6421	32
[R].DLDKPFLMPVDGVYSIPGR.[G]	1xOxidation [M8]	1	1	1	Q5BJ17	Q5BJ17 [248-266]		0	2135.08	366408	3	-2.95	48.3985	22
[K].DSFVPATK.[L]		2	8	1	A0A2R8QN47; F1QV15	A0A2R8QN47 [80-87]; F1QV15 [92-99]		0	864.446	9758810	2	0.49	22.42	18
[K].DSLTSSSSQPK.[Y]		1	2	1	A0A0G2L644	A0A0G2L644 [94-104]		0	1136.54	959990	2	0.68	11.4406	39
[K].DQIYEIFQK.[L]		2	7	1	Q802C9; A8E590	Q802C9 [194-202]; A8E590 [217-225]		0	1183.6	2.12228e+06	2	0.76	44.7836	20
[K].VFAPAGVSPTVMNLYR.[G]	1xOxidation [M12]	2	12	1	F1R2S5; A0A2R8RHW2	F1R2S5 [124-139]; A0A2R8RHW2 [104-119]		0	1737.9	453484	2	-1.43	43.8993	24
[R].LYGEMAQLLDEK.[F]		1	2	1	A0F081	A0F081 [319-330]		0	1409.7	364792	2	-2.11	47.6549	31
[K].VDISCPGFR.[E]	1xCarbamidomethyl [C5]	1	2	1	Q66HU5	Q66HU5 [153-161]		0	1050.5	2589959	2	-1.26	30.7663	42
[K].LDYDEEASAMLK.[E]		1	1	1	Q6NX98	Q6NX98 [214-225]		0	1384.63	3.19666e+06	2	-1.16	40.4	42
[KR].DLSHCQER.[-I]	1xCarbamidomethyl [C5]	6	27	1	F1R2S5; A0A2R8QN47; A0A2R8RHW2; F1QV15; Q1LWN2; Q1MTC4	F1R2S5 [189-196]; A0A2R8QN47 [177-184]; A0A2R8RHW2 [169-176]; F1QV15 [189-196]; Q1LWN2 [184-191]; Q1MTC4 [184-191]		0	1044.45	9645786	2	0.32	8.9095	32
[K].LDYDEEASAMLK.[E]	1xOxidation [M10]	1	1	1	Q6NX98	Q6NX98 [214-225]		0	1400.62	374432	2	0.13	29.2503	25
[K].IDEPLQGSEDR.[I]		1	5	1	Q7SYN1	Q7SYN1 [377-387]		0	1258.59	373310	2	-0.68	21.6087	27
[R].LASYLDK.[V]		1	9	3	Q05AL9	Q05AL9 [107-113]		0	809.44	469208240	2	-0.74	22.8959	35
[R].DLTDYLMK.[I]		2	24	5	Q6IQR3; Q7ZVF9	Q6IQR3 [186-193]; Q7ZVF9 [184-191]		0	998.486	5.93906e+08	2	0.49	47.5011	42
[K].EELTLEGIR.[Q]		2	5	1	Q802C9; A8E590	Q802C9 [239-247]; A8E590 [262-270]		0	1059.57	2.0337e+06	2	-2.33	38.6636	40
[RK].VALLDFGATR.[G]		1	3	1	A0A0R4I9G5	A0A0R4I9G5 [455-464]		0	1062.59	1.76259e+06	2	0.18	46.2632	33
[K].NKYEDEINK.[R]		1	13	1	F1QV31	F1QV31 [243-251]		1	1152.55	4704245	2	0.43	13.5683	51
[R].ELLALCLK.[K]	1xCarbamidomethyl [C6]	1	1	1	Q5BLF0	Q5BLF0 [77-84]		0	959.559	173885	2	-1.06	46.0911	24
[K].ELEFYLR.[K]		1	2	1	P62247	P62247 [194-200]		0	969.504	264472	2	1.33	44.6856	14
[R].ELAQQIQK.[V]		2	6	1	Q802C9; A8E590	Q802C9 [111-118]; A8E590 [134-141]		0	957.536	9102494	2	-1.16	15.85	54
[K].TINELGEK.[A]		1	5	1	Q6NZW7	Q6NZW7 [350-357]		0	903.478	26046234	2	-0.39	17.474	47
[R].TLNVIVR.[V]		2	7	2	Q3T7B3; Q1MTC4	Q3T7B3 [302-308]; Q1MTC4 [1311-1317]		0	814.515	18738438	2	0	29.2699	44
[R].NEVANLDQQGGGSR.[Y]		1	1	1	Q0D283	Q0D283 [78-91]		0	1444.68	374078	2	1.46	18.1193	29
[K].KFGATEFVNPK.[D]		2	2	1	Q90XD4; Q6NXA6	Q90XD4 [236-246]; Q6NXA6 [236-246]		1	1237.66	1699362	3	-0.75	27.6325	27
[R].EGDVLTLLESER.[E]		1	2	1	Q6PBK3	Q6PBK3 [52-63]		0	1360.7		2	-0.51	50.0309	16
[K].EFYTIDPK.[T]		1	4	1	A7YYF4	A7YYF4 [269-276]		0	1012.5	410126	2	-0.31	33.1496	20
[R].TPVSEDMLGR.[V]		1	6	1	Q6PC68	Q6PC68 [112-121]		0	1104.54	669320	2	1.71	28.9588	27
[K].TQNIYEMQEAGAQGVCR.[T]	1xCarbamidomethyl [C16]; 1xOxidation [M7]	2	10	1	F1R2S5; Q1LWN2	F1R2S5 [152-168]; Q1LWN2 [147-163]		0	1970.87	408052	2	-0.09	23.921	13
[R].MVIISGPPEAQFK.[A]		1	2	1	A0A0R4IYT0	A0A0R4IYT0 [481-493]		0	1416.76	295406	2	3.1	42.7832	21
[K].KYNVAVK.[C]		1	1	1	Q7ZUP6	Q7ZUP6 [104-110]		1	821.488	4.71936e+06	2	-0.6	11.4968	33
[R].IDYLDPDYR.[S]		1	3	1	B0UXH8	B0UXH8 [160-168]		0	1169.55		2	-2.33	37.4546	36
[K].TSAPFSGK.[T]		1	3	1	Q90WT0	Q90WT0 [321-328]		0	794.404	417244	2	0.22	15.7325	31
[KR].LAADDFR.[VIL]		1	22	3	Q05AL9	Q05AL9 [176-182]		0	807.4	4.40769e+08	2	0.05	24.4159	43
[K].MQKPNAAIR.[D]		1	1	1	Q6NX98	Q6NX98 [164-172]		0	1028.57	2.08644e+06	3	0.06	12.1948	30
[K].IACLDFSLQK.[T]	1xCarbamidomethyl [C3]	1	5	1	Q9W792	Q9W792 [235-244]		0	1194.62	283194	2	2.03	43.2635	12
[R].LADCIER.[D]	1xCarbamidomethyl [C4]	2	7	1	Q1JPX8; A2BGR9	Q1JPX8 [107-113]; A2BGR9 [107-113]		0	876.424	31810602	2	0.4	17.7046	48
[K].TTLTAAITK.[V]		1	1	1	Q5BJ17	Q5BJ17 [66-74]		0	919.546	20632772	2	0.08	26.0433	61
[R].EANLQALIATGGDINAAIER.[L]		1	4	1	Q4G000	Q4G000 [573-592]		0	2040.07	2.07079e+06	2	-5.3	50.2861	12
[R].MLEGFGTK.[G]		1	3	1	Q568V5	Q568V5 [359-366]		0	882.439	1.28697e+06	2	1.78	29.7818	36
[R].DVYAQFLR.[E]		1	1	1	A9JSV4	A9JSV4 [68-75]		0	1011.53	274053	2	4.04	43.6237	20
[K].MEDLIVK.[D]		1	1	1	Q6AZA0	Q6AZA0 [168-174]		0	847.459	8.38096e+06	2	-0.61	30.6802	38
[K].LAQQWHPDNFQDAEEK.[K]		1	2	1	Q6P0U6	Q6P0U6 [417-432]		0	1955.89	478205	3	0.49	29.5822	13
[K].DVDAAYMNK.[V]	1xOxidation [M7]	1	10	1	F1QV31	F1QV31 [265-273]		0	1042.45	2.25147e+06	2	0.11	14.3609	23
[K].LASNPDAQGK.[N]		1	3	1	Q5SPJ1	Q5SPJ1 [77-86]		0	1000.51	376118	2	-0.14	9.2021	37
[K].GFVEIQTPK.[I]		1	2	1	F1R246	F1R246 [244-252]		0	1018.56	648012	2	1.66	33.3609	27
[K].IEQMSAEVVDSNPYSR.[L]		1	3	1	X1WER2	X1WER2 [36-51]		0	1824.84	418379	2	2.1	34.6549	28
[R].LVFSTITSK.[M]		1	3	1	B0R1D0	B0R1D0 [343-351]		0	995.577	743221	2	0.33	36.063	48
[R].YATTAVTAAVLR.[E]		1	4	1	Q803B5	Q803B5 [375-386]		0	1236.69	261742	2	1.75	37.0532	16
[K].LQDPLYVR.[D]		2	4	1	Q7ZUS1; A7MCR4	Q7ZUS1 [266-273]; A7MCR4 [266-273]		0	1003.56	1.43656e+06	2	-0.54	34.9855	46
[K].ALPCIVDVR.[D]	1xCarbamidomethyl [C4]	1	2	1	Q6P5L8	Q6P5L8 [68-76]		0	1042.57	1.93016e+06	2	-1.09	40.3986	23
[K].YAALYQPLFDK.[R]		1	1	1	Q803X7	Q803X7 [94-104]		0	1328.69	526676	2	-1.46	46.8332	30
[R].IQEQGVQYTLQVK.[T]		1	3	1	Q1LY31	Q1LY31 [78-90]		0	1533.83	240003	2	0.2	33.7471	29
[R].WFVTCVNQPQFK.[T]	1xCarbamidomethyl [C5]	1	3	1	Q6NYN8	Q6NYN8 [188-199]		0	1553.76	384098	2	-5.54	45.4574	28
[K].LQCPTCIK.[L]	2xCarbamidomethyl [C3; C6]	1	3	1	Q4QRK0	Q4QRK0 [20-27]		0	1019.5	6.19838e+06	2	0.08	20.3669	43
[R].ALSTDSIER.[L]		1	1	1	E7F3U3	E7F3U3 [360-368]		0	991.505	462263	2	2.05	20.7726	33
[K].VVVCDNGTGFVK.[C]	1xCarbamidomethyl [C4]	1	3	1	Q7SXW6	Q7SXW6 [8-19]		0	1294.65	1.04856e+06	2	1.17	29.012	17
[R].IQFKPDDGISPDR.[V]		1	2	1	Q5RKQ3	Q5RKQ3 [292-304]		0	1487.75	555328	3	-1.32	28.7721	28
[R].LQGTWNELADK.[Y]		1	1	1	F1R184	F1R184 [63-73]		0	1274.64	2.08375e+06	2	0.35	34.7125	19
[K].IKDAPAQTVEVLK.[H]		1	4	1	F1R2S5	F1R2S5 [308-320]		1	1411.82	8948774	3	4.9	26.3708	18
[K].IQVADWMK.[G]		2	4	1	Q3T7B3; Q1MTC4	Q3T7B3 [480-487]; Q1MTC4 [1489-1496]		0	990.508	7.97193e+06	2	0.52	41.4047	28
[K].APGIIPR.[I]		1	3	1	Q08BA1	Q08BA1 [175-181]		0	723.451	2.77548e+06	2	-0.46	24.3426	49
[R].IQESTVLQPSFQTSLIQKPINYK.[R]		1	2	1	F1R4N4	F1R4N4 [794-816]		0	2662.45		3	-3.99	45.4852	27
[K].VTHAEFNPR.[C]		1	4	1	A0A2R8PYM3	A0A2R8PYM3 [247-255]		0	1070.54	502305	3	0.56	13.9776	25
[K].YEDEINK.[R]		1	17	1	F1QV31	F1QV31 [245-251]		0	910.415	7570525	2	-0.32	13.2871	34
[R].AHPPEDPALVFPPLK.[T]		1	2	1	Q58E00	Q58E00 [85-99]		0	1627.88	458837	3	1.83	44.8727	19
[K].AAQLGFK.[T]		1	2	1	Q803L1	Q803L1 [59-65]		0	734.42	867226	2	0.32	23.1289	47
[K].ILLGDAGDSLNDCR.[I]	1xCarbamidomethyl [C13]	1	1	1	E7EZF3	E7EZF3 [251-264]		0	1518.72	210856	2	0.19	36.8938	34
[K].LLGHWEESAR.[D]		1	1	1	Q6NX98	Q6NX98 [197-206]		0	1197.6	1.95134e+06	3	0.01	26.4161	16
[R].ILFIYAK.[L]		1	1	1	A9JSV4	A9JSV4 [214-220]		0	867.534	454416	2	3.39	44.4619	35
[R].YQGVNLYVK.[N]		1	7	1	B8K0D5	B8K0D5 [291-299]		0	1083.58	713118	2	0.99	33.2115	34
[K].ADLSSEQK.[E]		1	3	1	F1R7L3	F1R7L3 [418-425]		0	877.426	589830	2	0.19	9.2316	38
[R].YFHVVIAGPQDSPFEGGTFK.[L]		1	4	1	A0A2R8QEX8	A0A2R8QEX8 [30-49]		0	2196.08		3	-1.03	47.9116	4
[K].YPIEHGIITNWDDMEK.[I-]	1xOxidation [M14]	1	19	4	Q6IQR3	Q6IQR3 [71-86]		0	1976.91	4.2049e+07	2	-0.02	37.2438	9
[K].IPAGLSGYQPETFK.[K]		1	2	1	A3KP51	A3KP51 [401-414]		0	1507.78		2	-2.69	39.1998	22
[K].AFLFDVVSK.[I]		1	6	1	F1Q665	F1Q665 [240-248]		0	1025.57		2	1.52	49.7331	29
[R].LLEDTAVSK.[Y]		1	1	1	Q802C8	Q802C8 [210-218]		0	975.536	301727	2	-0.07	21.3168	39
[R].LLDILEYIHDHEYVHADIK.[A]		2	4	1	Q7ZUS1; A7MCR4	Q7ZUS1 [162-180]; A7MCR4 [162-180]		0	2336.19		4	-0.98	49.7872	6
[R].LPLQDVYK.[I]		2	16	2	Q6P969; Q92005	Q6P969 [248-255]; Q92005 [248-255]		0	975.551	2.08157e+08	2	0.62	34.185	52
[R].LPLQLEDAVRPEGEGDEEGR.[A]		1	2	1	F1R246	F1R246 [182-201]		0	2209.07		3	1.09	39.2393	16
[K].LNYSDHDVIK.[W]		1	8	1	I3IT87	I3IT87 [410-419]		0	1203.6	1.72057e+06	3	-0.58	22.0171	15
[K].VTDYFPVR.[R]		1	6	1	A0A0R4IJ32	A0A0R4IJ32 [142-149]		0	996.515	371649	2	-0.76	35.5403	40
[KR].ASLVGQLNGTTPVCDEIGR.[H]	1xCarbamidomethyl [C14]	1	4	1	A0A2R8Q5U6	A0A2R8Q5U6 [420-438]		0	1986.99	255505	2	2.74	42.0845	27
[R].VSTSGATSR.[R]		1	6	1	Q803J4	Q803J4 [159-167]		0	865.437	2.45153e+06	2	0.05	8.6744	39
[K].ITNEHFLSK.[I]		1	2	1	A5PLH1	A5PLH1 [192-200]		0	1088.57	862261	3	0.79	19.8755	20
[R].CVEDDVEFR.[Y]	1xCarbamidomethyl [C1]	1	1	1	Q66HZ2	Q66HZ2 [30-38]		0	1168.49		2	1.38	29.0445	55
[R].HSPMISK.[E]		1	4	1	P79732	P79732 [112-118]		0	799.413	720221	2	0.06	9.9554	33
[K].VLFNSGLK.[E]		1	5	1	A0A2R8QJ78	A0A2R8QJ78 [545-552]		0	877.514	1.47318e+06	2	1.42	33.3114	47
[K].DAGVIAGLNVLR.[I]		1	13	2	B7ZV46	B7ZV46 [162-173]		0	1197.69	292932	2	0.2	49.0494	30
[K].ITVSIVK.[A]		1	3	1	Q9DGE0	Q9DGE0 [185-191]		0	759.497	728728	2	0.02	29.6681	46
[K].LTGDADVR.[W]		1	2	1	A4IFY6	A4IFY6 [48-55]		0	846.432	5595676	2	1.8	12.3536	49
[K].LTYENFK.[S]		1	3	1	A3KNK8	A3KNK8 [154-160]		0	914.462	284110	2	-4.84	27.9826	16
[K].DCIPSGGK.[T]	1xCarbamidomethyl [C2]	1	2	1	A4IFY6	A4IFY6 [252-259]		0	833.382	588526	2	-0.28	11.551	25
[K].DDKYTWGEK.[-]		1	1	1	Q5BJ17	Q5BJ17 [440-448]		1	1141.52	774447	2	0.12	21.1942	41
[R].IELTSLK.[E]		1	2	1	F1Q9S3	F1Q9S3 [221-227]		0	803.487	419036	2	0.75	31.9066	35
[K].VIAENIVQVK.[L]		1	4	1	Q7T325	Q7T325 [164-173]		0	1112.67	596851	2	-2.29	33.0904	34
[R].IEEELGDKAK.[F]		1	3	1	Q6TH14	Q6TH14 [413-422]		1	1131.59		2	0.94	13.1699	32
[R].VGSAAQTR.[A]		1	2	1	Q08BA1	Q08BA1 [416-423]		0	789.421	8187065	2	0.43	8.5802	34
[K].VLEDKELDSQPTPR.[I]		1	3	1	Q6PHD9	Q6PHD9 [364-377]		1	1626.83	1.32753e+06	3	-2.62	21.4275	35
[R].CGTPKPEGDSFGGGGGGSDR.[G]	1xCarbamidomethyl [C1]	1	1	1	A1A5X7	A1A5X7 [363-382]		0	1894.8	2.23928e+06	3	0.97	15.4733	23
[R].VIVEHTIGQR.[R]		1	2	1	Q802Y1	Q802Y1 [65-74]		0	1151.65	368022	3	0.51	17.2852	30
[K].VMATTGGTNLR.[D]		1	2	1	E7FD91	E7FD91 [197-207]		0	1120.58	1.88847e+06	2	0.88	18.1754	40
[R].ASSTANIILEDCR.[I]	1xCarbamidomethyl [C12]	1	1	1	Q6AXI7	Q6AXI7 [228-240]		0	1449.7		2	0.1	33.3935	23
[R].VSIPITVR.[Q]		1	4	1	F1QK71	F1QK71 [606-613]		0	884.556	312756	2	0.21	36.3959	36
[K].VSHISHGQEK.[G]		1	1	1	Q6NY65	Q6NY65 [25-34]		0	1121.57	352604	2	0.83	8.4211	29
[K].LGSAVVTR.[G]		1	1	1	A4IGC8	A4IGC8 [57-64]		0	802.478	1.02527e+06	2	0.09	15.8821	51
[KR].VQVDAILALR.[NS]		6	31	1	F1R2S5; A0A2R8QN47; A0A2R8RHW2; F1QV15; Q1LWN2; Q1MTC4	F1R2S5 [519-528]; A0A2R8QN47 [507-516]; A0A2R8RHW2 [499-508]; F1QV15 [519-528]; Q1LWN2 [514-523]; Q1MTC4 [514-523]		0	1097.67	2241018	2	1.38	47.9569	35
[R].VQISAAHTDEDIDR.[T]		1	3	1	Q6NWC4	Q6NWC4 [429-442]		0	1569.75	1.30943e+06	3	-2.57	20.8687	19
[K].LSFAVANK.[N]		1	2	1	A0A0R4IGN3	A0A0R4IGN3 [252-259]		0	849.483	1.18867e+06	2	1.1	29.5596	25
[R].VQELSSSSSSTELSR.[A]		1	2	1	Q7ZV56	Q7ZV56 [70-84]		0	1596.77		2	-0.36	21.3196	20
[K].VPTISINK.[T]		1	5	1	Q6YBS2	Q6YBS2 [393-400]		0	871.525	1.2725e+06	2	-0.46	27.6689	31
[K].LGETYLHR.[I]		1	1	1	E7FD91	E7FD91 [415-422]		0	988.521	890195	3	-0.4	20.7698	40
[R].VPGQPDLPEEGR.[E]		1	4	1	A1L2D2	A1L2D2 [192-203]		0	1293.64	326816	2	0.29	24.996	32
[R].VPFQDQFVVK.[K]		1	2	1	F1R4N4	F1R4N4 [459-468]		0	1206.65	5.39353e+06	2	-2.39	41.4336	33
[K].IFVGGLPYHTTDSSLRK.[Y]		1	4	1	A0A0R4ICY2	A0A0R4ICY2 [13-29]		1	1891.01	450595	3	-1.25	33.6602	22
[K].VMGNAGHPSSLKPIMK.[L]		5	26	1	F1R2S5; A0A2R8QN47; A0A2R8RHW2; F1QV15; Q1LWN2	F1R2S5 [488-503]; A0A2R8QN47 [476-491]; A0A2R8RHW2 [468-483]; F1QV15 [488-503]; Q1LWN2 [483-498]		0	1666.88	1.35985e+06	3	1.03	21.7431	7
[K].ITEEIPLK.[I]		1	2	1	A0A0R4IYT0	A0A0R4IYT0 [272-279]		0	942.551	1.11756e+06	2	-0.24	30.9572	31
[R].LVKPGNQNTQVTEAWNK.[I]		1	1	1	Q8AW82	Q8AW82 [155-171]		0	1927	381945	3	-0.47	25.2519	13
[R].NLLSVAYK.[N]		1	18	1	Q7ZW20	Q7ZW20 [43-50]		0	907.525	1.94268e+06	2	-0.11	36.6153	45
[K].MAQFDAK.[K]		1	3	1	Q6NYN8	Q6NYN8 [211-217]		0	810.381	2.68652e+06	2	-0.07	17.6456	42
[R].NIQLIDMSGR.[V]		1	1	1	Q6NY74	Q6NY74 [331-340]		0	1146.59		2	-1.93	40.4715	43
[R].QFYINVEK.[E]		2	5	1	Q802C9; A8E590	Q802C9 [248-255]; A8E590 [271-278]		0	1040.54	2.06384e+06	2	-0.76	35.2039	27
[K].FDLMYAK.[R]	1xOxidation [M4]	4	26	1	A7MBS2; Q6P972; Q6TGS5; Q6TNP9	A7MBS2 [395-401]; Q6P972 [395-401]; Q6TGS5 [394-400]; Q6TNP9 [395-401]		0	903.428	5.6925e+06	2	-0.11	31.9025	47
[K].QAADMILLDDNFASIVTGVEEGR.[L]		1	26	1	Q9DEY3	Q9DEY3 [745-767]		0	2464.2		3	-0.89	51.7235	4
[K].NYKPEFDK.[L]		1	2	1	Q7ZUP6	Q7ZUP6 [271-278]		0	1040.5	7.68968e+06	3	0.2	16.8483	16
[K].NVVMPAVFR.[A]		1	2	1	Q7ZW95	Q7ZW95 [21-29]		0	1032.57	2.0746e+06	2	-1.35	43.7705	33
[R].EVSQLQSSSK.[G]		1	3	1	A0A0R4IML8	A0A0R4IML8 [85-94]		0	1092.55		2	0	11.4995	31
[K].EVQTCLK.[R]	1xCarbamidomethyl [C5]	1	2	1	Q6DBR4	Q6DBR4 [142-148]		0	877.445	291170	2	-0.17	14.1545	23
[K].SVFGDGENTK.[V]		1	1	1	Q68EI0	Q68EI0 [390-399]		0	1053.48	916575	2	2.26	18.9644	42
[K].SVFLEQMK.[KT]		1	4	1	Q6PD83	Q6PD83 [391-398]		0	981.507	1.23584e+06	2	0.43	35.9025	35
[K].EVIDIFEGVR.[D]		1	4	1	A0A2R8Q7E9	A0A2R8Q7E9 [191-200]		0	1176.63		2	-0.63	49.891	12
[K].SYQDVVAEYR.[R]		1	2	1	Q66HU5	Q66HU5 [390-399]		0	1229.58	1.48924e+06	2	0.75	32.8743	49
[K].ETLLAAPGSEEPVFER.[A]		1	4	1	Q7ZVU2	Q7ZVU2 [10-25]		0	1744.88	470724	2	3.48	44.1049	24
[R].ETANSGPTPIINIK.[K]		1	3	1	A8E5I3	A8E5I3 [123-136]		0	1454.78	494977	2	-2.33	36.1415	36
[K].ETADDIVQR.[T]		1	1	1	Q5XJQ5	Q5XJQ5 [310-318]		0	1046.51		2	1.87	18.9807	70
[R].ESTMYPK.[A]		1	2	1	Q6NYE2	Q6NYE2 [389-395]		0	855.392	1.99747e+06	2	0.03	15.1243	62
[K].EPLNFWGGAR.[V]		1	2	1	Q7ZVB2	Q7ZVB2 [24-33]		0	1146.57	300790	2	1.87	44.2281	36
[K].EPIDIVEGIK.[M]		1	1	1	Q6PBI0	Q6PBI0 [209-218]		0	1112.62	934629	2	1.24	42.2249	33
[R].GSVKPAGGPGGGGGGSQTTQPAQVK.[A]		1	1	1	E7FD91	E7FD91 [23-47]		0	2180.11	2057924	3	1.71	12.01	23
[K].SMLEATAEANNLAAVASAK.[D]	1xOxidation [M2]	1	3	1	A2CEM4	A2CEM4 [320-338]		0	1877.93		2	0.18	39.0166	7
[K].SITEDTIR.[E]		1	1	1	B0S522	B0S522 [26-33]		0	934.484	1.00123e+06	2	3	20.4261	36
[K].FLEEVVK.[R]		1	3	1	Q7ZVB2	Q7ZVB2 [318-324]		0	863.487	1.03029e+06	2	0.07	32.6569	28
[K].QVQICSTQR.[H]	1xCarbamidomethyl [C5]	1	2	1	Q6PHG7	Q6PHG7 [109-117]		0	1119.56	643745	2	1.99	14.8779	28
[K].GFIGPGIDVPAPDMSTGER.[E]		2	4	1	B8A4B0; Q6P3L9	B8A4B0 [199-217]; Q6P3L9 [197-215]		0	1915.92	392888	2	0.49	48.2009	49
[R].GKLDGNPDLIK.[F]		1	2	1	Q7ZUP6	Q7ZUP6 [381-391]		1	1169.65	3.51027e+06	2	0.04	23.3631	31
[R].RFGDDEGSDR.[S]		1	3	1	A1A5X7	A1A5X7 [138-147]		1	1153.49		2	-0.94	10.589	49
[K].GLGLDEAGNAK.[Q]		1	3	1	Q6TGU6	Q6TGU6 [23-33]		0	1044.53	1.47211e+06	2	1.42	23.2164	23
[R].QPYAVSELAGHQTSAESWGTGR.[A]		1	2	1	Q7ZW95	Q7ZW95 [50-71]		0	2332.1	678391	3	-0.06	35.6667	19
[R].QPLPLNVAYR.[R]		1	1	1	Q6NZ06	Q6NZ06 [260-269]		0	1170.66	1.26128e+06	2	-3.72	38.4536	47
[K].QPASPGSTVTIQCGPDR.[V]	1xCarbamidomethyl [C13]	2	5	1	Q6NW70; F1QYE3	Q6NW70 [106-122]; F1QYE3 [105-121]		0	1770.84	838020	3	-0.42	24.2732	34
[R].HLNPSEQGDGTGTGGMSLR.[L]		1	1	1	Q68EI0	Q68EI0 [342-360]		0	1913.88	318308	3	1.68	22.524	15
[R].FVVTLVSEDVK.[S]		1	3	1	Q6NY86	Q6NY86 [138-148]		0	1235.69		2	-0.31	44.3787	33
[K].FVALENISCK.[I]	1xCarbamidomethyl [C9]	1	1	1	Q7ZVI8	Q7ZVI8 [196-205]		0	1180.6	365964	2	-0.2	36.0658	22
[K].FTGNMFYNYMMGIEFNPR.[I]	1xOxidation [M5]	1	3	1	F1QKG5	F1QKG5 [214-231]		0	2247.97	342752	3	5.46	30.5996	11
[R].SGAGTVGSK.[A]		1	4	2	Q6IQ59	Q6IQ59 [243-251]		0	763.394	312506	2	-1.36	6.8366	39
[K].QLSAEGNVR.[F]		1	3	1	Q9DFG8	Q9DFG8 [362-370]		0	973.506	1.08219e+06	2	-0.55	13.8576	43
[K].QLIVGVNK.[M]		2	13	1	Q6P969; Q92005	Q6P969 [147-154]; Q92005 [147-154]		0	870.541	226041056	2	0.17	26.0109	31
[K].FLTGYESK.[AS]		1	3	1	A0A0R4I9G5	A0A0R4I9G5 [498-505]		0	944.472	858217	2	1.06	25.6031	34
[R].SLAFLPYK.[L]		1	2	1	Q6PHG7	Q6PHG7 [44-51]		0	938.535	800933	2	1.05	44.7864	33
[R].QLFHPEQLITGK.[E]		1	19	1	A7MBS2	A7MBS2 [85-96]		0	1410.77	12065225	3	0.12	40.4236	24
[K].QMQQYVR.[K]		1	3	1	F1QNJ3	F1QNJ3 [270-276]		0	952.467	500903	2	-0.45	16.9962	25
[K].ENVLIGEGAGFK.[I]		1	6	1	A2CG95	A2CG95 [265-276]		0	1233.65	25056686	2	0.9	37.9298	37
[R].LLVSLCQGNR.[D]	1xCarbamidomethyl [C6]	1	2	1	F8W2N0	F8W2N0 [317-326]		0	1159.63	1.27205e+06	2	0.18	34.9389	21
[K].TDEFQLHTNVNDGTEFGGSIYQK.[V]		1	1	1	Q6NWC1	Q6NWC1 [175-197]		0	2600.19	572376	3	0.06	40.568	3
[R].HNVMISTEWGAPK.[A]		1	3	1	Q6PHD9	Q6PHD9 [196-208]		0	1469.72	165094	3	-0.56	33.0819	19
[R].EMSGDLESGMVAVVK.[C]		1	2	1	F8W2N0	F8W2N0 [393-407]		0	1551.74		2	-1.57	43.0897	23
[K].YSDAVSK.[Y]		1	2	1	Q6P0U6	Q6P0U6 [284-290]		0	769.373	2.47273e+06	2	0.01	10.0371	43
[KR].VAVLLLAGGQGTR.[L]		1	7	1	F1R7J0	F1R7J0 [105-117]		0	1254.75	1.15041e+06	2	0.4	43.2309	18
[K].NENTISTK.[M]		1	5	1	P79733	P79733 [12-19]		0	906.453	1.27627e+06	2	0.12	9.2485	35
[K].VFDAIMNFK.[K]		1	11	1	Q6P3J5	Q6P3J5 [300-308]		0	1084.55	407694	2	-1.44	47.7726	21
[R].ILVNSQFTAK.[V]		1	5	1	Q7ZU66	Q7ZU66 [180-189]		0	1120.64	892568	2	-1.46	30.8031	40
[R].EYIAQVLK.[N]		1	1	1	A9LDD9	A9LDD9 [337-344]		0	963.551	3.05987e+06	2	-0.2	34.4539	33
[R].VGQEIVTSYPQVAVVR.[V]		1	2	1	Q66HZ2	Q66HZ2 [58-73]		0	1744.96	424062	2	-0.38	40.9754	20
[RK].GVLLYGPPGTGK.[T]		1	2	1	Q6AZC1	Q6AZC1 [185-196]		0	1158.65	973253	2	-0.7	36.252	17
[K].SPLIIFK.[D]		1	2	1	Q7ZVB2	Q7ZVB2 [273-279]		0	817.518	1.5315e+06	2	-0.26	44.282	48
[K].DVALSSGSACTSASLEPSYVLR.[A]	1xCarbamidomethyl [C10]	1	1	1	Q1LYQ9	Q1LYQ9 [366-387]		0	2270.1		2	-4.7	44.7311	20
[K].VQALEQR.[N]		1	2	1	Q0P414	Q0P414 [93-99]		0	843.468	1.11596e+06	2	-0.2	12.866	41
[R].ELATNFQLK.[Q]		1	2	1	F1QYE3	F1QYE3 [96-104]		0	1063.58	9319161	2	0.06	35.7815	38
[K].SLEDAISNDTSGHFR.[R]		1	2	1	F8W2N0	F8W2N0 [301-315]		0	1648.76		2	0.3	35.3603	21
[K].AMAAALLDK.[G]		1	1	1	A9LDD9	A9LDD9 [348-356]		0	903.497	3.2083e+06	2	-0.68	32.2056	38
[R].GLMVTCGSDR.[V]	1xCarbamidomethyl [C6]	1	2	1	Q5XJM8	Q5XJM8 [379-388]		0	1095.49	359415	2	-1.03	22.9789	35
[K].KAQDGGLLSDVVGFK.[V]		1	1	1	A0A2R8RRC9	A0A2R8RRC9 [236-250]		1	1533.83	565224	3	-0.29	46.0498	18
[R].HPFAQAVGR.[N]		1	4	1	A0A2R8PY75	A0A2R8PY75 [310-318]		0	982.522	849749	2	2.48	15.6947	34
[K].EDAANNYAR.[G]		4	27	1	A7MBS2; Q6P972; Q6TGS5; Q6TNP9	A7MBS2 [97-105]; Q6P972 [97-105]; Q6TGS5 [96-104]; Q6TNP9 [97-105]		0	1023.45	95572352	2	0.25	11.2786	23
[R].CVEQLHNQIR.[K]	1xCarbamidomethyl [C1]	1	3	1	Q9DFG8	Q9DFG8 [275-284]		0	1296.65	1.05302e+06	3	-2.84	16.1446	6
[K].EGALTAFR.[K]		1	2	1	F1QZA5	F1QZA5 [115-122]		0	864.457	400464	2	1.12	30.2577	17
[R].TQDADVEDHQNVTAR.[V]		1	3	1	Q6P0E5	Q6P0E5 [27-41]		0	1698.77	216369	3	-1.21	12.8099	14
[R].EFATNFQLK.[Q]		4	12	1	A0A286Y9R5; Q6NW70; Q2PZQ8; F1QIH9	A0A286Y9R5 [97-105]; Q6NW70 [97-105]; Q2PZQ8 [96-104]; F1QIH9 [97-105]		0	1097.56	21711432	2	-0.15	39.0973	38
[R].EQLAVQQAR.[K]		1	6	1	A7YYF4	A7YYF4 [4-12]		0	1042.56	697501	2	0.03	16.4561	7
[K].IVTTYAK.[K]		2	11	1	F1R2S5; F1QV15	F1R2S5 [1271-1277]; F1QV15 [1276-1282]		0	795.461	2.97102e+06	2	0.19	15.0822	47
[K].LYDILGVSPSASENELK.[K]		2	4	2	Q7ZVS0; Q7ZUP5	Q7ZVS0 [9-25]; Q7ZUP5 [9-25]		0	1834.94	244485	2	0.13	48.4567	17
[K].VPDSTYEMIGGLDK.[Q]		1	1	1	Q6AZC1	Q6AZC1 [143-156]		0	1524.73	310252	2	0.63	42.1071	26
[R].GSLPWQGLK.[AV]		1	9	1	X1WHT8	X1WHT8 [39-47]		0	985.547	608302	2	-0.3	41.3436	38
[R].EDMAALEK.[D]		3	20	1	A7MBS2; Q6P972; Q6TGS5	A7MBS2 [423-430]; Q6P972 [423-430]; Q6TGS5 [422-429]		0	906.424	49915944	2	-0.15	21.2829	51
[K].GVLLFGPPGTGK.[T]		1	1	1	Q7T3B1	Q7T3B1 [211-222]		0	1142.66	850322	2	1.25	45.6528	34
[R].FVNLGIEPPK.[G]		1	1	1	Q7T3B1	Q7T3B1 [201-210]		0	1113.63	357637	2	-0.2	41.2173	28
[R].IASISKPLTAAAVAR.[L]		1	2	1	F1QPG1	F1QPG1 [159-173]		0	1468.88	352549	3	-1.06	29.6546	20
[R].QLPFTVPVR.[C]		1	2	1	B8A4S8	B8A4S8 [238-246]		0	1056.62	1.68736e+06	2	-1.04	44.7616	26
[K].GQSPANNENKPPTSR.[R]		1	2	1	F1Q898	F1Q898 [204-218]		0	1596.77		2	-1.35	8.8395	31
[K].ELVEEMPDEGYGCTVANR.[F]	1xCarbamidomethyl [C13]	1	3	1	Q5XJA5	Q5XJA5 [3-20]		0	2068.9	364689	3	0.84	36.5205	17
[K].AELNEFLTR.[E]		1	2	1	Q7ZVD9	Q7ZVD9 [19-27]		0	1092.57		2	3.02	39.9907	35
[K].GVGALFVR.[R]		1	1	1	Q1LYQ9	Q1LYQ9 [258-265]		0	818.488	2.60651e+06	2	0.78	38.5844	29
[K].EMALVAPESASEQAR.[R]		1	1	1	A0AUR5	A0AUR5 [296-310]		0	1588.76	440189	2	-0.12	31.588	14
[R].HITGEQLGDLYK.[S]		1	2	1	Q6TH14	Q6TH14 [270-281]		0	1373.71	6.11274e+06	3	-0.37	30.7552	48
[K].DINSVAASLR.[K]		1	1	1	Q6PD83	Q6PD83 [198-207]		0	1045.56	1.43347e+06	2	-1.4	36.7494	32
[K].MLDIDPDR.[V]	1xOxidation [M1]	1	1	1	Q6AZA0	Q6AZA0 [359-366]		0	990.456	537739	2	-0.4	26.3088	33
[R].YSFIENHGCLVDAK.[A]	1xCarbamidomethyl [C9]	1	3	1	F1QIH9	F1QIH9 [301-314]		0	1652.77	412679	2	-0.29	34.6103	20
[K].EVVPVSIPQR.[G]		1	1	1	Q6AZA0	Q6AZA0 [227-236]		0	1123.65	19419882	2	-1.16	33.3185	30
[K].VGVPLQDVMVR.[N]		1	4	1	Q803B5	Q803B5 [392-402]		0	1212.68	271308	2	-0.38	44.1247	26
[R].ELVLSEDR.[S]		1	1	1	A0A2R8QPY7	A0A2R8QPY7 [280-287]		0	960.5	562995	2	-3.91	26.0322	28
[R].FLEQQNK.[IMV]		2	21	1	Q9YHX5; F1QV31	Q9YHX5 [114-120]; F1QV31 [177-183]		0	906.468	75856200	2	0.19	14.4005	44
[R].VLEKPIVVQSVATNGR.[I]		1	2	1	A3KP51	A3KP51 [337-352]		0	1709.99	197894	3	1.38	29.5065	22
[R].IDILDSALLRPGR.[I]		1	1	1	Q6AZC1	Q6AZC1 [298-310]		0	1438.84	642113	3	-0.14	48.2739	23
[K].VLANPGNTQVAR.[V]		1	2	1	A0A0R4IMZ8	A0A0R4IMZ8 [43-54]		0	1239.68		2	1.82	18.6796	23
[K].AWSYNINK.[L]		1	3	1	A0A0R4IKV3	A0A0R4IKV3 [307-314]		0	995.495	1.99787e+06	2	0.42	29.6532	27
[R].LVLEVAQHLGENTVR.[T]		1	2	1	A8WGC6	A8WGC6 [84-98]		0	1677.93	557558	2	-0.57	40.3476	34
[K].ATMQNLNDR.[L]		1	20	1	Q05AL9	Q05AL9 [98-106]		0	1062.5	13512541	2	0.82	15.3325	36
[R].ATAQLLLQNAVK.[F]		1	2	1	F1R3R4	F1R3R4 [268-279]		0	1269.75	468246	2	-0.5	40.2641	31
[K].SYEDIDNAPEEK.[A]		1	1	1	Q5BJ17	Q5BJ17 [86-97]		0	1409.61	7.86635e+06	2	-2.65	21.3027	26
[K].DFQQEDQLK.[N]		1	2	1	Q6NWC9	Q6NWC9 [193-201]		0	1150.54	1.41138e+06	2	0.03	23.2405	25
[K].MLDIDPDR.[V]		1	1	1	Q6AZA0	Q6AZA0 [359-366]		0	974.461	2.89638e+06	2	-1.18	32.4271	40
[K].GDDYVINGQK.[M]		1	7	1	A2CG95	A2CG95 [185-194]		0	1108.53	477909	2	-2.67	19.9457	29
[K].YTCVCPEGQTLASDGLR.[C]	2xCarbamidomethyl [C3; C5]	1	5	1	A0A2R8QJ78	A0A2R8QJ78 [728-744]		0	1926.87	313604	2	0.46	35.0787	19
[K].TLATISEGAEK.[R]		1	1	1	E7FCV0	E7FCV0 [116-126]		0	1119.59	268001	2	-0.03	22.2797	30
[R].ACSFIDQR.[W]	1xCarbamidomethyl [C2]	1	6	1	B8JLB0	B8JLB0 [352-359]		0	996.457	14449407	2	0.52	23.6477	49
[K].TVFGVEPDLTR.[E]		1	2	1	Q6DH98	Q6DH98 [403-413]		0	1233.65	893636	2	0.11	40.863	25
[R].DYDAMGAQTQFVQCPEGELQK.[R]	1xCarbamidomethyl [C14]	1	2	1	P83571	P83571 [214-234]		0	2415.06	340290	3	-1.45	41.2145	13
[R].LEPVIMELER.[Q]		1	18	1	Q7T325	Q7T325 [373-382]		0	1228.66	372181	2	-1.3	48.1769	14
[R].AEAGDNMGALIR.[G]	1xOxidation [M7]	1	1	1	Q5BJ17	Q5BJ17 [311-322]		0	1233.59	1.17938e+06	2	3.92	21.0741	38
[K].SSFVMDEFKR.[K]		1	3	1	Q6NYN8	Q6NYN8 [289-298]		1	1245.59	580535	3	0.96	34.965	24
[K].ASGLAGPFGCLNNAR.[Y]	1xCarbamidomethyl [C10]	1	2	1	Q5XJA7	Q5XJA7 [282-296]		0	1504.73		2	0.61	41.8106	17
[K].VLAEAGGANYK.[S]		1	1	1	Q5BJ17	Q5BJ17 [75-85]		0	1092.57	17827482	2	-3.01	17.8045	43
[R].YSVIENYGCLVDSMNSALTK.[F]	1xCarbamidomethyl [C9]; 1xOxidation [M14]	1	2	1	B8A4S8	B8A4S8 [338-357]		0	2280.05		3	-1.81	46.6878	2
[K].AAVPSIQHCLDNCAK.[A]	2xCarbamidomethyl [C9; C13]	1	3	1	F1QXV8	F1QXV8 [42-56]		0	1683.79	2.99313e+06	3	1.83	27.531	5
[K].AAHEAGYFNAEIAPIEVK.[A]		1	2	1	Q7ZVG1	Q7ZVG1 [192-209]		0	1929.97	135984	3	3	42.0349	15
[K].YMACCLLYR.[G]	2xCarbamidomethyl [C4; C5]	3	24	1	A7MBS2; Q6P972; Q6TGS5	A7MBS2 [312-320]; Q6P972 [312-320]; Q6TGS5 [311-319]		0	1249.55	4.22056e+06	2	-3.4	39.3685	34
[K].GVDFDCELR.[L]	1xCarbamidomethyl [C6]	1	5	1	Q7SYN1	Q7SYN1 [116-124]		0	1110.49	176458	2	-2.29	34.2985	29
[K].TEICVGR.[A]	1xCarbamidomethyl [C4]	1	3	1	A3KQR0	A3KQR0 [351-357]		0	834.414	1.69274e+06	2	-0.89	17.6837	36
[R].VISFSFFLNK.[-]		1	1	1	A0A2R8QGI1	A0A2R8QGI1 [147-156]		0	1201.66	262547	2	1.2	43.1607	15
[R].ASAPFDR.[T]		1	9	1	A0A2R8RHW2	A0A2R8RHW2 [947-953]		0	763.373	1.01548e+06	2	-0.63	17.2238	36
[K].SLNFIAR.[I]		1	6	1	F1R2S5	F1R2S5 [1315-1321]		0	820.468	1.03747e+06	2	-0.28	34.21	47
[K].AQIHDIVLVGGSTR.[I]		3	17	1	B7ZV46; Q6PGX4; Q90473	B7ZV46 [331-344]; Q6PGX4 [329-342]; Q90473 [329-342]		0	1465.81	411214	3	-0.11	32.5772	8
[K].LGLTPGFADK.[T]		1	2	1	Q6P3L9	Q6P3L9 [277-286]		0	1018.56	2.60402e+06	2	0.64	36.3831	28
[K].GPCIIYNEDNGVTR.[A]	1xCarbamidomethyl [C3]	1	2	1	Q7ZW95	Q7ZW95 [206-219]		0	1607.75	336934	2	1.66	30.6151	11
[K].TIIEEAIPMVTGPKPR.[A]		2	8	1	A0A2R8QN47; F1QV15	A0A2R8QN47 [739-754]; F1QV15 [751-766]		0	1751.97	1.62273e+06	3	0.05	44.3034	14
[K].GRDVIAQSQSGTGK.[T]		1	2	1	Q7ZVA6	Q7ZVA6 [70-83]		1	1403.72	447558	3	0.61	10.7396	40
[R].GACAYGDR.[C]	1xCarbamidomethyl [C3]	1	4	1	Q9DFG8	Q9DFG8 [43-50]		0	869.357	1.4951e+06	2	-2.58	10.2272	32
[K].CDVDIRK.[D]	1xCarbamidomethyl [C1]	1	7	1	Q7ZVF9	Q7ZVF9 [285-291]		1	905.451	38148604	3	0.41	11.4265	20
[R].IPEITMSR.[R]	1xOxidation [M6]	1	8	1	A0A2R8QN47	A0A2R8QN47 [1319-1326]		0	962.498	610216	2	-7.1	23.3138	14
[K].GSVLFIQSLDTK.[E]		1	1	1	A4IG47	A4IG47 [323-334]		0	1307.72		2	-1.33	47.5555	40
[K].GTFENIYLR.[K]		1	1	1	Q7ZTI0	Q7ZTI0 [132-140]		0	1112.57	368216	2	1.14	40.4014	31
[K].SASLQLR.[D]		1	2	1	Q6PHG7	Q6PHG7 [409-415]		0	774.447		2	-0.32	21.4882	35
[K].SPDGQHILSSAR.[Y]		1	2	1	Q7ZTZ7	Q7ZTZ7 [89-100]		0	1267.64	439241	3	0.08	18.3986	14
[K].AGIPVEEVK.[E]		1	1	1	Q6AZA0	Q6AZA0 [72-80]		0	941.53	18054492	2	0.36	26.1324	39
[R].EDMAALEK.[D]	1xOxidation [M3]	3	20	1	A7MBS2; Q6P972; Q6TGS5	A7MBS2 [423-430]; Q6P972 [423-430]; Q6TGS5 [422-429]		0	922.419	9678865	2	-0.33	11.7333	47
[R].TASDMVSTSR.[I]		1	3	1	Q8AW07	Q8AW07 [56-65]		0	1054.48	413836	2	-0.26	13.9536	33
[K].CDVDIR.[K]	1xCarbamidomethyl [C1]	1	7	2	Q7ZVF9	Q7ZVF9 [285-290]		0	777.356	357595488	2	0.05	16.685	36
[R].ETFTQVFATK.[T]		1	1	1	A0A2R8QEJ3	A0A2R8QEJ3 [269-278]		0	1171.6	442938	2	-1.21	40.7757	12
[R].TVADLELQK.[L]		1	2	1	A2RV28	A2RV28 [205-213]		0	1016.56	203998	2	0.47	28.5677	26
[R].MAANLGFK.[G]		1	4	1	A0A2R8Q7E9	A0A2R8Q7E9 [207-214]		0	851.444	392901	2	1.29	30.3346	25
[R].GYWDQLQSPVK.[V]		1	1	1	Q5TYP2	Q5TYP2 [44-54]		0	1320.66	667539	2	-4.36	41.5986	40
[K].VLGEQYYK.[D]		1	1	1	Q58E00	Q58E00 [11-18]		0	999.515	1.22904e+06	2	-0.24	25.7262	31
[K].DAGQIAGLNVLR.[V]		1	3	1	F1QFC0	F1QFC0 [210-221]		0	1226.69	382958	2	1.75	44.1375	21
[R].FATHGAALTVK.[N]		1	2	1	Q802Z5	Q802Z5 [141-151]		0	1115.62	273648	2	-3.06	21.1901	24
[R].AECVINK.[E]	1xCarbamidomethyl [C3]	1	1	1	A7MBZ3	A7MBZ3 [90-96]		0	833.419	355203	2	-0.51	12.3607	39
[R].VLISTDVWAR.[G]		1	2	1	Q7ZVA6	Q7ZVA6 [325-334]		0	1159.65	707407	2	-2.6	44.1233	25
[K].DVNQQEFVR.[A]		1	3	1	Q6PBW7	Q6PBW7 [9-17]		0	1134.55		2	1.57	24.2605	30
[R].AEGPAVER.[L]		4	19	1	F1R2S5; A0A2R8QN47; F1QV15; Q1LWN2	F1R2S5 [1019-1026]; A0A2R8QN47 [1007-1014]; F1QV15 [1019-1026]; Q1LWN2 [1014-1021]		0	828.421	37143332	2	-0.15	11.0189	53
[R].EGTPASWK.[K]		1	4	1	F1R473	F1R473 [231-238]		0	875.426	2.28598e+06	2	0.01	18.3917	61
[K].YIDQEELNK.[T]		2	3	1	O57521; Q5RG12	O57521 [275-283]; Q5RG12 [286-294]		0	1151.56	406457	2	0.33	20.9492	17
[R].GSSLGGAPITEYR.[N]		1	2	1	F1QHC5	F1QHC5 [34-46]		0	1307.66	605965	2	-1.98	30.9839	38
[R].GGGGGGFR.[G]		1	3	1	E7EXU2	E7EXU2 [203-210]		0	664.316	18529692	2	-0.09	9.7964	51
[R].YEFEQQR.[Y]		1	3	1	A0A0R4IKV3	A0A0R4IKV3 [66-72]		0	999.453	3147793	2	-0.05	20.0952	53
[K].ELEQWQR.[S]		1	1	1	A0JPF9	A0JPF9 [429-435]		0	988.485	306297	2	-0.44	23.5801	26
[R].VCGLATFDIELK.[E]	1xCarbamidomethyl [C2]	1	1	1	Q6DH65	Q6DH65 [141-152]		0	1365.71	615106	2	-0.51	49.9201	21
[R].VQQILAR.[V]		1	1	1	B8JJ17	B8JJ17 [325-331]		0	827.51	1.20427e+06	2	-0.97	20.0839	47
[R].VQQNLSR.[N]		1	3	1	F1R8D9	F1R8D9 [174-180]		0	844.464	1.29027e+06	2	0.15	9.8656	33
[R].VYWASLEDESIK.[Y]		1	3	1	F1QN45	F1QN45 [990-1001]		0	1439.71	249343	2	2.09	44.8295	24
[K].VWTSQMK.[R]		1	8	1	Q7T325	Q7T325 [299-305]		0	879.439	321953	2	3.77	20.9337	33
[R].VVLSVSSGGQHTVLLVK.[D]		1	1	1	Q6NY65	Q6NY65 [397-413]		0	1723.01	1.27651e+06	3	-0.84	38.2846	7
[K].ELEAIFGR.[K]		1	1	1	Q32Q50	Q32Q50 [271-278]		0	934.499	210683	2	0.32	41.6793	14
[RK].VTLELGGK.[SN]		1	10	1	Q1JPX8	Q1JPX8 [281-288]		0	816.483	17678366	2	1.85	28.7551	28
[K].DTDSEEEIR.[E]		1	3	1	Q6PI52	Q6PI52 [79-87]		0	1093.46		2	1.02	14.4617	22
[R].VVALDGDTK.[N]		1	3	1	Q7T2Q9	Q7T2Q9 [338-346]		0	917.494	298559	2	0.25	18.5328	38
[R].VVFLHPDLGIGGAER.[L]		1	5	1	Q7ZU66	Q7ZU66 [24-38]		0	1579.86	351813	3	-0.85	43.6569	23
[R].LAPEYEAAATK.[L]		1	2	1	Q6NXB9	Q6NXB9 [55-65]		0	1163.59	281260	2	-0.94	21.149	35
[R].DISHPETVSQK.[V]		2	2	1	X1WE07; Q0D283	X1WE07 [398-408]; Q0D283 [227-237]		0	1240.62	648506	3	-0.97	12.8028	17
[-].MDPCECAK.[T]	2xCarbamidomethyl [C4; C6]	1	3	1	Q7ZSY6	Q7ZSY6 [1-8]		0	1010.37	289557	2	0.43	11.8933	18
[K].SLDEGINFINEK.[E]		1	2	1	Q7ZU10	Q7ZU10 [349-360]		0	1378.68	225040	2	-0.99	42.3283	28
[K].ILGPQGSTIK.[R]		1	5	1	A2CE73	A2CE73 [89-98]		0	1013.6	7.5375e+06	2	0.13	23.4471	35
[R].AALEACHK.[G]	1xCarbamidomethyl [C6]	2	2	1	Q90XD4; Q6NXA6	Q90XD4 [279-286]; Q6NXA6 [279-286]		0	899.44	4.16631e+06	2	0.33	8.9134	29
[K].DGVTESGIR.[L]		1	2	1	A8E551	A8E551 [315-323]		0	933.464		2	0.14	16.8868	44
[R].TIVLTTDAK.[S]		1	2	1	A3KNX8	A3KNX8 [344-352]		0	961.556	1.0503e+06	2	0.58	28.0954	28
[K].DAGYEFDICYTSVLK.[R]	1xCarbamidomethyl [C9]	1	2	1	B8A4H6	B8A4H6 [47-61]		0	1780.81		2	-10.33	49.6307	19
[K].LAILYAK.[R]		1	1	1	Q6NX98	Q6NX98 [150-156]		0	791.503	16226128	2	1	34.6958	46
[K].LLFLDFPGDQGK.[L]		1	2	1	Q7SXK9	Q7SXK9 [444-455]		0	1349.71		2	0.93	50.7211	32
[K].NIVLVEGVR.[T]		1	2	1	A0A2R8RRC9	A0A2R8RRC9 [50-58]		0	998.599	7971349	2	-0.57	36.1132	44
[K].SELMDAIK.[L]		1	2	1	F1QZA5	F1QZA5 [36-43]		0	906.46	484481	2	-0.84	33.1946	11
[R].ETQALILAPTR.[E]		1	2	1	Q7ZVA6	Q7ZVA6 [101-111]		0	1212.69	2.2893e+06	2	0.98	35.3348	25
[R].LQTDANLPAPK.[K]		1	2	1	B0S522	B0S522 [362-372]		0	1167.64	508961	2	0.27	24.1024	36
[RK].ACNCLLLK.[V]	2xCarbamidomethyl [C2; C4]	2	7	1	Q6IQP5; Q6TH14	Q6IQP5 [336-343]; Q6TH14 [336-343]		0	991.506	8460502	2	-6.28	29.9204	31
[R].QGQIINPSEDPQLSK.[E]		1	1	1	Q4VBU0	Q4VBU0 [86-100]		0	1653.84	194394	2	5.05	29.5752	19
[R].GSAVGTSALFR.[S]		1	2	1	Q6PBT0	Q6PBT0 [220-230]		0	1065.57	363833	2	0.61	34.1973	19
[R].VQLIASSIAENDNMK.[I]		3	20	1	F1R2S5; A0A2R8QN47; F1QV15	F1R2S5 [1202-1216]; A0A2R8QN47 [1199-1213]; F1QV15 [1207-1221]		0	1632.83	2049673	2	3.63	38.5364	38
[R].SCGSSTPDEFPTDIPGTK.[G]	1xCarbamidomethyl [C2]	1	4	1	F1QGW6	F1QGW6 [104-121]		0	1895.83	371416	2	-0.35	36.8174	32
[R].EAVTFLR.[K]		1	5	1	Q6NZW7	Q6NZW7 [435-441]		0	835.467	28660550	2	-0.61	33.678	47
[R].TITIVQR.[Q]		1	2	1	A8E551	A8E551 [260-266]		0	830.509	809210	2	-0.2	23.349	22
[K].FVVDVDK.[N]		1	1	1	Q6AZC1	Q6AZC1 [95-101]		0	821.44	920472	2	-0.81	28.8695	56
[R].LSLLGSIR.[L]		1	2	1	A0A2R8RRC9	A0A2R8RRC9 [178-185]		0	858.541	5.83923e+06	2	0.11	43.7901	34
[K].VRPDDVDVTELSNEGLK.[D]		1	9	1	Q8UUR4	Q8UUR4 [88-104]		0	1885.95		3	-0.74	35.6298	20
[K].VFEDPETTR.[Q]		1	3	1	Q6DRI1	Q6DRI1 [95-103]		0	1093.52		2	-0.33	21.0417	28
[K].HLVANNK.[D]		2	9	1	F1R2S5; A0A2R8QN47	F1R2S5 [321-327]; A0A2R8QN47 [309-315]		0	795.447	16706125	2	0.73	8.5434	41
[K].IDPTLCR.[A]	1xCarbamidomethyl [C6]	1	3	1	F1QGW6	F1QGW6 [343-349]		0	874.445	2.73676e+06	2	0.14	20.856	37
[R].YLPEFR.[E]		1	3	1	Q568V5	Q568V5 [77-82]		0	824.43	1.18642e+06	2	-0.17	33.757	41
[K].LCYVGYNIEQEQK.[L]	1xCarbamidomethyl [C2]	1	2	1	Q7SXW6	Q7SXW6 [220-232]		0	1643.77	1.03474e+06	2	1.84	35.1954	24
[K].NVVVFDR.[R]		1	1	1	Q7ZV92	Q7ZV92 [246-252]		0	848.462	1501902	2	0.4	29.1613	17
[R].TLGELIDQGVNR.[M]		1	2	1	A5PLH1	A5PLH1 [220-231]		0	1314.7	580132	2	-0.08	39.8886	43
[K].SAALFIGEEQPK.[N]		1	2	1	F1Q4U0	F1Q4U0 [18-29]		0	1289.67		2	-0.25	36.3227	24
[K].MFVGGLSWDTSK.[K]		1	6	1	Q7ZUJ9	Q7ZUJ9 [71-82]		0	1327.64	303806	2	0.06	46.9861	21
[R].SVAVYSDADR.[H]		1	4	1	A0A0R4IH35	A0A0R4IH35 [62-71]		0	1082.51	228549	2	1.01	18.6627	27
[K].VLDTGAPIR.[I]		1	2	1	A8WGC6	A8WGC6 [114-122]		0	941.541	6068956	2	0.17	24.0493	52
[R].ELIPNLLK.[T]		1	3	1	A2CEM4	A2CEM4 [273-280]		0	939.587	2.55815e+06	2	-0.15	46.9422	18
[K].NNQQLLGR.[E]		1	1	1	Q502I3	Q502I3 [79-86]		0	942.512	377609	2	-0.94	18.4199	54
[K].EFAPYGTITSAK.[V]		1	4	1	B8K0D5	B8K0D5 [313-324]		0	1284.65	680457	2	1.79	34.8061	20
[R].GEGMPQYR.[N]	1xOxidation [M4]	2	5	1	Q7ZVS0; Q7ZUP5	Q7ZVS0 [316-323]; Q7ZUP5 [315-322]		0	953.415	908562	2	0.64	10.9318	28
[R].VVLEVTK.[E]		1	2	1	A4IFY6	A4IFY6 [31-37]		0	787.492	672067	2	0.36	24.0111	30
[R].LDMEIDGQK.[L]		1	9	1	Q5XJR9	Q5XJR9 [172-180]		0	1048.5	1.34434e+06	2	-1.01	28.3686	32
[K].FDSAPNPDDPEDFPALA.[-]		1	2	1	Q5XJA5	Q5XJA5 [331-347]		0	1817.79		2	0.52	50.1216	10
[K].ALPTDRPLASAYFK.[V]		1	5	1	F1R2S5	F1R2S5 [724-737]		0	1549.84	4.76706e+06	3	0.44	37.6353	6
[K].TQTDVQQMIQDR.[IV]		1	10	1	I3ISK5	I3ISK5 [190-201]		0	1462.7	320419	2	-2.99	32.3126	23
[K].ETVLPDNKR.[K]		1	2	1	Q802C7	Q802C7 [81-89]		1	1071.58	11009633	3	-0.24	13.0438	25
[K].FLEPTLR.[L]		1	2	1	F1R246	F1R246 [369-375]		0	875.499	876936	2	-1.4	34.6047	24
[R].ALSNVPAQEDK.[Q]		1	1	1	Q6DHJ8	Q6DHJ8 [302-312]		0	1171.6	672732	2	1.49	15.5675	25
[K].DGLTDVYNK.[F]		1	1	1	Q6AZA0	Q6AZA0 [175-183]		0	1024.49	4.29051e+06	2	2.25	26.8512	13
[R].IADFQQK.[Q]		1	1	1	Q6AZA2	Q6AZA2 [481-487]		0	849.446	2.38893e+06	2	1.04	16.9544	18
[K].ISEASDAK.[L]		1	1	1	Q08BA1	Q08BA1 [531-538]		0	820.405	10562078	2	-0.34	8.7393	49
[K].LSDIGEGIMEVTVK.[E]		1	3	1	A0A0R4INZ8	A0A0R4INZ8 [107-120]		0	1490.78	653036	2	-0.19	46.9535	19
[R].QLGKPSTPGTPVNENLTPSSK.[K]		1	1	1	F6NW06	F6NW06 [386-406]		0	2152.12		3	-5.03	38.9082	3
[K].MNNMSFVDKENTPPSLSSTR.[I]		1	5	1	P79733	P79733 [20-39]		1	2255.04		3	-1.15	33.4769	7
[K].VTIATMK.[E]		1	3	1	U3JAS8	U3JAS8 [150-156]		0	763.438	812567	2	-0.74	29.4825	38
[K].ANKPGDVVR.[A]		1	1	1	A2BIC6	A2BIC6 [341-349]		0	955.532	783846	3	0.26	9.7529	33
[-].MSQLEVK.[K]		1	2	1	A0A2R8QC99	A0A2R8QC99 [1-7]		0	834.439	843227	2	0.86	19.6832	21
[K].EGLPSVIPIER.[A]		1	3	1	Q503M6	Q503M6 [325-335]		0	1209.68	172807	2	-1.31	45.5407	29
[K].SQVFSTAADGQTQVEIK.[V]		1	3	1	F1QFC0	F1QFC0 [472-488]		0	1808.9		2	2.78	33.4374	21
[K].AIPSPFQHADIVTTTTHK.[S]		1	1	1	A9LDD9	A9LDD9 [252-269]		0	1964.02	1.15412e+06	4	1.05	35.0067	17
[K].GCCFVTYYTR.[K]	2xCarbamidomethyl [C2; C3]	1	2	1	Q9IBD0	Q9IBD0 [60-69]		0	1326.56	351430	2	-0.52	35.6992	21
[R].LEWEWER.[L]		2	7	1	Q3T7B3; Q1MTC4	Q3T7B3 [248-254]; Q1MTC4 [1257-1263]		0	1047.49	1.08484e+06	2	-0.34	43.9588	25
[K].LYEEYLR.[Q]		1	2	1	E7F0T8	E7F0T8 [435-441]		0	985.499	992379	2	0.83	32.8293	34
[R].QMSLLLR.[R]		1	3	1	Q08BA1	Q08BA1 [322-328]		0	860.502	2.843e+06	2	-0.06	39.9723	40
[R].LTIAEER.[D]		1	1	1	Q642H9	Q642H9 [246-252]		0	831.457	1.09808e+06	2	-0.12	20.3218	25
[K].EYYTQNMER.[E]		1	2	1	A8E551	A8E551 [115-123]		0	1233.52	233839	2	1.96	20.8574	29
[R].TAANALPVR.[V]		2	8	1	A0A2R8QN47; F1QV15	A0A2R8QN47 [498-506]; F1QV15 [510-518]		0	912.526	7728002	2	0.1	21.07	65
[K].VILLETYPIAK.[A]		1	1	1	Q0E671	Q0E671 [307-317]		0	1259.76	284821	2	5.69	46.8346	24
[R].SLVGSDSIIGPSCQISDK.[T]	1xCarbamidomethyl [C13]	1	1	1	Q7ZTY5	Q7ZTY5 [351-368]		0	1862.92	172448	2	-0.45	39.4175	20
[R].ITSEEGQDYLK.[G]		1	1	1	Q6NZS4	Q6NZS4 [298-308]		0	1282.62	791818	2	0.76	24.7112	23
[K].NSSLIVR.[R]		1	2	1	F1QC84	F1QC84 [72-78]		0	788.462	1.33131e+06	2	-0.27	21.2014	35
[R].VEDLPEDTLER.[F]		1	2	1	F1R3R4	F1R3R4 [324-334]		0	1315.64	453278	2	3.08	31.5402	21
[K].VLDIATINR.[N]		1	3	1	D3XDB2	D3XDB2 [410-418]		0	1014.59	472191	2	1.75	35.7829	30
[K].TLYQIQAER.[I]		1	3	1	F1R7J0	F1R7J0 [136-144]		0	1121.59	1.73816e+06	2	1.69	27.8615	29
[R].NHTLALTENGTVYTFGENK.[L]		1	4	1	Q6NYE2	Q6NYE2 [185-203]		0	2109.02		3	-3.14	38.3735	30
[R].AEPAYSGCSER.[F]	1xCarbamidomethyl [C8]	1	4	1	Q7ZVU2	Q7ZVU2 [26-36]		0	1226.51	231851	2	0.93	12.4226	27
[R].GDEELDSLIK.[A]		1	4	1	Q71PD7	Q71PD7 [93-102]		0	1118.56		2	1.08	40.0702	26
[K].YLPQLLAER.[D]		1	1	1	Q6NW62	Q6NW62 [7-15]		0	1102.63	1.32227e+06	2	-3.86	43.217	33
[K].TEVEILK.[T]		1	1	1	E7F2H7	E7F2H7 [82-88]		0	831.482	3.38686e+06	2	0.24	29.6808	24
[R].VVPEIAGLEPVTYADR.[M]		1	2	1	A3KP51	A3KP51 [52-67]		0	1728.92		2	-1.13	47.5762	28
[K].AGGTEIGK.[T]		1	2	1	Q7SZF0	Q7SZF0 [47-54]		0	732.389	1.56562e+06	2	0.35	9.4084	56
[K].IASAPPAFTFGQTNR.[S]		1	4	1	Q6NYN8	Q6NYN8 [29-43]		0	1577.81		3	0.18	40.585	7
[K].DVDAAYMNKVELEAK.[V]		1	10	1	F1QV31	F1QV31 [265-279]		1	1695.83	583251	2	-0.55	35.1474	21
[R].SGIYETR.[C]		1	8	1	I3IT87	I3IT87 [427-433]		0	825.41	4.10364e+06	2	0.49	15.462	42
[K].ALSTDQR.[L]		1	2	1	Q7ZTY5	Q7ZTY5 [62-68]		0	790.405	611909	2	1.11	9.5122	54
[R].TIAMDGTEGLVR.[G]		1	3	1	A8WGC6	A8WGC6 [99-110]		0	1262.64		2	-2.32	33.9109	21
[K-].ALAQAIK.[E]		1	23	2	Q9DEG7	Q9DEG7 [280-286]		0	714.451	1.13103e+06	2	0	18.9341	32
[K].IIAPPER.[K]		2	18	1	Q6IQR3; Q7ZVF9	Q6IQR3 [331-337]; Q7ZVF9 [329-335]		0	795.472	1083183232	2	-2.2	19.1455	47
[R].YSTPVDLWSIGTIFAELATK.[K]		1	1	1	Q7T3L7	Q7T3L7 [181-200]		0	2212.15		2	4.52	53.1727	33
[R].FTIELAK.[K]		2	4	1	B8A4B0; Q6P3L9	B8A4B0 [191-197]; Q6P3L9 [189-195]		0	821.477	2.43522e+06	2	-1.26	38.0864	43
[R].GQLQGSDEVTIK.[Y]		1	1	1	Q802X1	Q802X1 [46-57]		0	1274.66	525909	2	-1	23.9182	14
[KR].NMMAACDPR.[HL]	1xCarbamidomethyl [C6]; 1xOxidation [M3]	4	16	1	Q6IQJ2; Q08CC8; Q6NW90; A0A0R4IPH2	Q6IQJ2 [298-306]; Q08CC8 [298-306]; Q6NW90 [298-306]; A0A0R4IPH2 [298-306]		0	1081.42	3.97575e+06	2	-0.39	11.8409	33
[K].TGLIDYDQMELTAK.[L]	1xOxidation [M9]	1	1	1	A9LDD9	A9LDD9 [190-203]		0	1613.77		2	2.22	38.2168	19
[KR].ILLLGAGESGK.[S]		1	24	2	Q7ZW82	Q7ZW82 [59-69]		0	1057.63	297969	2	-2.67	39.6941	26
[K].SLGFGFGPR.[Q]		1	3	1	Q8JH93	Q8JH93 [443-451]		0	937.489	399516	2	0.36	42.8991	21
[K].AVDHVNK.[D]		1	3	1	Q6TH14	Q6TH14 [65-71]		0	782.416	1.64767e+06	2	-0.49	8.4705	27
[R].ISVYYNEATGGK.[Y]		1	4	1	Q6NW90	Q6NW90 [47-58]		0	1301.64		2	2.57	27.652	33
[R].VDIEDFGGR.[K]		1	2	1	A0A2R8QAE1	A0A2R8QAE1 [118-126]		0	1007.48	4.71431e+06	2	0.11	34.6253	26
[R].STVAQLVK.[R]		1	3	1	Q08BA1	Q08BA1 [253-260]		0	845.509	6.48263e+06	2	-0.74	24.7535	32
[R].IEQACDPAQK.[A]	1xCarbamidomethyl [C5]	1	2	1	Q7ZWC4	Q7ZWC4 [125-134]		0	1159.54	824505	2	-2.43	11.2967	26
[R].LSVDYGKK.[SA]		4	24	1	A7MBS2; Q6P972; Q6TGS5; Q6TNP9	A7MBS2 [157-164]; Q6P972 [157-164]; Q6TGS5 [156-163]; Q6TNP9 [157-164]		1	909.504	5.66528e+06	2	0.07	15.4084	31
[R].QESLLQR.[C]		1	5	1	E7FEK9	E7FEK9 [312-318]		0	873.479	2.07189e+06	2	-1.24	20.6752	23
[R].VPIPDER.[F]		1	3	1	Q7ZU42	Q7ZU42 [64-70]		0	825.446	1431255	2	0.4	20.6463	39
[K].VDYNLPMHK.[M]		1	2	1	Q7ZW95	Q7ZW95 [275-283]		0	1116.55	692980	2	-4.1	25.8556	31
[R].LYWVDSK.[L]		1	12	1	A0A2R8QJ78	A0A2R8QJ78 [610-616]		0	910.467	1.03384e+06	2	0.55	35.298	27
[K].NEMPISCYQVLAQDCTSELK.[F]	2xCarbamidomethyl [C7; C15]; 1xOxidation [M3]	2	7	1	Q3T7B3; Q1MTC4	Q3T7B3 [374-393]; Q1MTC4 [1383-1402]		0	2402.07		3	3.19	43.7257	14
[K].AVQDLCGWK.[I]	1xCarbamidomethyl [C6]	1	2	1	Q6NYE2	Q6NYE2 [396-404]		0	1076.52	2210773	2	-1.03	31.6446	24
[K].VQELANVR.[H]		1	3	1	F1R7J0	F1R7J0 [148-155]		0	928.521	1.40684e+06	2	0.38	19.6287	15
[R].EVDRPGSK.[V]		1	2	1	Q5BJJ2	Q5BJJ2 [59-66]		0	887.458	7901415	2	0.34	8.5814	40
[R].GTCPFGGK.[C]	1xCarbamidomethyl [C3]	1	3	1	Q9DFG8	Q9DFG8 [334-341]		0	823.377	1.01111e+06	2	1.7	16.3679	28
[R].TLLLIQGR.[L]		1	2	1	Q7T2D4	Q7T2D4 [125-132]		0	913.583	200331	2	-0.93	39.4911	22
[K].TISQWEER.[Y]		1	1	1	Q6NWC9	Q6NWC9 [279-286]		0	1048.51	877451	2	-2.34	24.8114	18
[K].DISEEEQR.[T]		1	1	1	A0AUR5	A0AUR5 [76-83]		0	1005.45	796305	2	0.37	11.9705	26
[R].FAHTNNEDLLK.[K]		1	2	1	A0A0R4IGN3	A0A0R4IGN3 [139-149]		0	1301.65	1.49418e+06	3	0.12	22.8038	22
[R].SSTSNLIR.[H]		1	1	1	F1QLZ5	F1QLZ5 [202-209]		0	877.474	553645	2	-0.17	17.9644	41
[R].AQLLNSLR.[N]		1	10	1	F1QIP9	F1QIP9 [1163-1170]		0	914.542	1.04545e+06	2	0.21	32.3437	21
[K].DFLEAVNK.[V]		1	1	1	Q7T3B1	Q7T3B1 [408-415]		0	935.483	480086	2	2.14	35.8449	27
[R].IGVLDEGK.[M]		1	3	1	F6P0J0	F6P0J0 [84-91]		0	830.462	284491	2	-0.85	25.0639	32
[K].DEVISLK.[E]		1	2	1	F1REB9	F1REB9 [519-525]		0	803.451	1.49333e+06	2	-0.45	24.2831	46
[K].DHSATDLAEHAAK.[A]		1	2	1	Q7ZVG1	Q7ZVG1 [26-38]		0	1365.64	402638	3	-0.24	14.2305	20
[R].VSVGDINCTGQGPSK.[K]	1xCarbamidomethyl [C8]	1	1	1	F1QP01	F1QP01 [66-80]		0	1518.72	141545	2	3.41	23.5605	17
[K].QASVNENVDDADASGR.[Q]		1	3	1	F1QWA6	F1QWA6 [227-242]		0	1647.72	230026	2	0.15	15.9245	26
[K].DEISVDSLDFNKK.[I]		2	4	1	A0A0R4IAE3; Q6PGU9	A0A0R4IAE3 [407-419]; Q6PGU9 [407-419]		1	1509.74	885917	3	2.9	37.6296	28
[RK].FKNELER.[ND]		1	6	1	F1QGW6	F1QGW6 [69-75]		1	935.495	940414	3	0.3	15.2003	29
[R].DQEELNPNAAWR.[L]		1	3	1	Q1LUQ3	Q1LUQ3 [428-439]		0	1442.67		2	-1.65	33.8288	26
[R].VMQLAER.[R]		1	2	1	F1QC84	F1QC84 [495-501]		0	846.45	1.53085e+06	2	-0.38	20.7006	45
[RK].LGSQIFIK.[EH]		1	9	2	B0UXH8	B0UXH8 [301-308]		0	905.545	684699	2	-0.63	35.1389	24
[K].QVAGTMK.[L]		1	2	1	Q08BA1	Q08BA1 [427-433]		0	734.387	2.50239e+06	2	-0.35	9.5487	37
[K].NVFIIGATNRPDIIDPAILRPGR.[L]		1	3	1	A0A2R8QNF0	A0A2R8QNF0 [616-638]		0	2518.43		4	0.36	49.5958	1
[RK].APAPFDR.[T]		5	21	2	F1R2S5; A0A2R8QN47; F1QV15; Q1LWN2; Q1MTC4	F1R2S5 [967-973]; A0A2R8QN47 [955-961]; F1QV15 [967-973]; Q1LWN2 [962-968]; Q1MTC4 [964-970]		0	773.394	17814244	2	-0.36	20.1856	38
[R].AVEIPASK.[A]		1	2	1	A5WVU0	A5WVU0 [150-157]		0	814.467	164200	2	0.46	18.4326	26
[R].IMGIPEDEQTGLLK.[V]		1	5	1	F8W3L6	F8W3L6 [336-349]		0	1543.8	257626	2	-0.62	44.7147	13
[R].GKPDVVVKEDEEYR.[K]		1	1	1	Q6AZA0	Q6AZA0 [237-250]		1	1662.83		3	-0.03	17.6597	21
[RK].SLNVIAR.[I]		2	14	1	A0A2R8QN47; F1QV15	A0A2R8QN47 [1312-1318]; F1QV15 [1320-1326]		0	772.468	2.03374e+06	2	1.2	24.3044	39
[K].LFEGNGK.[K]		2	3	1	Q7ZUS1; A7MCR4	Q7ZUS1 [142-148]; A7MCR4 [142-148]		0	764.394	633573	2	-0.17	15.1877	18
[K].VMGNAGHPSSLKPIMK.[L]	1xOxidation [M2]	5	26	1	F1R2S5; A0A2R8QN47; A0A2R8RHW2; F1QV15; Q1LWN2	F1R2S5 [488-503]; A0A2R8QN47 [476-491]; A0A2R8RHW2 [468-483]; F1QV15 [488-503]; Q1LWN2 [483-498]		0	1682.87	891542	4	-0.25	17.9184	7
[R].GAPFELR.[A]		1	2	1	Q503M6	Q503M6 [190-196]		0	789.425	593874	2	1.75	32.9147	41
[R].TAQSAVDSSHRSLGLIYESEK.[V]		1	3	1	F1Q5X0	F1Q5X0 [56-76]		1	2278.13	17712568	6	-6.19	8.681	6
[K].VLLADVVSK.[I]		1	3	1	Q7T158	Q7T158 [929-937]		0	943.582	338526	2	-2.26	37.3074	18
[K].QSVLDFYGGNVVAGPVSK.[D]		1	11	1	A0A2R8Q3Q4	A0A2R8Q3Q4 [52-69]		0	1836.95	194913	2	0.66	48.049	14
[R].TAGGAAIAPPTSLVER.[D]		1	1	1	Q7ZVN6	Q7ZVN6 [177-192]		0	1510.82	459871	2	-1.26	37.0958	18
[K].YTAAIEK.[S]		1	2	1	F1QPG1	F1QPG1 [101-107]		0	795.425	774659	2	1.5	14.9513	34
[R].NPSILER.[L]		1	2	1	A5PLH1	A5PLH1 [391-397]		0	828.457	885477	2	-2.37	22.5678	32
[K].AEQQIWVR.[A]		1	2	1	F1R246	F1R246 [86-93]		0	1029.55	334948	2	-9.91	29.4882	38
[K].CEFQDAYVLLSEK.[K]	1xCarbamidomethyl [C1]	1	2	1	Q8JGM5	Q8JGM5 [237-249]		0	1601.75	405457	2	1.17	49.034	18
[K].STELLIR.[K]		2	9	1	Q6PI20; A8E503	Q6PI20 [58-64]; A8E503 [58-64]		0	831.493	12272072	2	-1.89	30.8595	40
[K].SFQNLR.[S]		1	2	1	B8JIG4	B8JIG4 [38-43]		0	764.405	826462	2	0.23	19.6677	28
[K].LGSIAIK.[G]		1	1	1	Q6AZA0	Q6AZA0 [60-66]		0	701.456	11390238	2	0.19	25.8514	50
[K].LSEDPNIVIAK.[M]		1	3	1	A0A0R4IGN3	A0A0R4IGN3 [378-388]		0	1198.67	2.35161e+06	2	1.32	32.1111	27
[R].FICGTQDIHK.[N]	1xCarbamidomethyl [C3]	1	3	1	Q6NWC4	Q6NWC4 [143-152]		0	1218.59	952312	3	-2.45	19.5118	14
[KR].NMMAACDPR.[HL]	1xCarbamidomethyl [C6]; 2xOxidation [M2; M3]	4	16	1	Q6IQJ2; Q08CC8; Q6NW90; A0A0R4IPH2	Q6IQJ2 [298-306]; Q08CC8 [298-306]; Q6NW90 [298-306]; A0A0R4IPH2 [298-306]		0	1097.42		2	0.24	8.8886	46
[R].FSAVDSGANNVVFIR.[T]		1	3	1	A0A0R4IML8	A0A0R4IML8 [100-114]		0	1595.82		2	-1.2	43.7477	26
[K].FIDTTSK.[F]		1	2	1	Q5BJJ2	Q5BJJ2 [367-373]		0	811.42	24566702	2	-0.84	15.2214	46
[R].VSVDIDNSSSR.[D]		1	2	1	A4IFY6	A4IFY6 [209-219]		0	1178.56	824052	2	5.47	20.8729	28
[R].SGEYPFPLIK.[R]		1	7	1	A2CG95	A2CG95 [75-84]		0	1150.61	15806870	2	-1.15	47.328	25
[R].FGTDLQK.[L]		2	3	1	Q7ZUS1; A7MCR4	Q7ZUS1 [135-141]; A7MCR4 [135-141]		0	808.42	4416182	2	-1.25	19.1739	40
[R].TDLTGTAGLK.[A]		1	2	1	F1R220	F1R220 [193-202]		0	976.531	245347	2	0.98	23.8113	29
[K].EQIYDVYR.[Y]		1	2	1	Q7ZVA6	Q7ZVA6 [194-201]		0	1085.53	1.17542e+06	2	1.1	31.183	16
[K].DMSTAAIR.[T]		1	1	1	Q7ZUX5	Q7ZUX5 [209-216]		0	864.424	1690512	2	-0.51	20.4846	29
[R].SSMTFLTR.[Q]		1	1	1	Q6NZS4	Q6NZS4 [322-329]		0	942.471	660591	2	-0.16	34.6267	37
[K].NYSDTELEK.[I]		1	2	1	B8A4B0	B8A4B0 [178-186]		0	1098.49	395682	2	0.08	18.1909	15
[K].IYQGEGLPHPK.[S]		1	3	1	A2CEM4	A2CEM4 [309-319]		0	1238.65	637130	3	-0.44	22.1966	17
[K].SKPVLGVNTDPER.[S]		1	3	1	A0A0R4IKV3	A0A0R4IKV3 [161-173]		0	1411.75	1.56236e+06	2	1.29	21.7825	33
[R].IELSPYK.[F]		1	3	1	Q7ZUF5	Q7ZUF5 [100-106]		0	849.472	450125	2	-2.42	28.0643	24
[R].EQLLEER.[R]		1	2	1	Q502I3	Q502I3 [263-269]		0	916.473	480652	2	-0.4	22.2783	27
[R].IIGIDVNPDKFEIAK.[K]		2	2	1	Q90XD4; Q6NXA6	Q90XD4 [221-235]; Q6NXA6 [221-235]		1	1671.93	384038	2	-0.53	45.8947	22
[K].HGNNPHLVEDQR.[F]		1	2	1	Q6PHG7	Q6PHG7 [361-372]		0	1415.68	436269	3	1.67	10.2187	24
[K].KEDLVFIFWAPESAPLK.[S]		1	1	1	Q6TH32	Q6TH32 [93-109]		1	1990.07		2	-0.62	50.8197	30
[R].ASSASNLK.[K]		1	5	1	Q1JPX8	Q1JPX8 [272-279]		0	777.41	18067246	2	0.28	8.7368	43
[R].IASTILTTPELR.[S]		1	2	1	F1QCD4	F1QCD4 [324-335]		0	1314.76		2	-0.93	41.6977	17
[R].EPMQTGIK.[A]		1	3	1	Q08BA1	Q08BA1 [186-193]		0	903.46	2.64526e+06	2	1.97	16.4061	34
[K].EPCLIFTNR.[R]	1xCarbamidomethyl [C3]	1	5	1	A0A2R8QJ78	A0A2R8QJ78 [436-444]		0	1149.57	534113	2	-2.26	38.7593	18
[K].YWATDLQNR.[V]		1	3	1	A3KQR0	A3KQR0 [382-390]		0	1166.56	492059	2	1.77	32.2489	29
[R].EVALAYGK.[D]		1	1	1	B8A6D3	B8A6D3 [186-193]		0	850.467	572111	2	1.3	23.5041	31
[R].MLESQSISELK.[A]		1	2	1	A0A2R8QMZ2	A0A2R8QMZ2 [199-209]		0	1264.65	196158	2	1.14	32.7042	17
[K].VVDSLYNK.[A]		1	2	1	F6P3G4	F6P3G4 [409-416]		0	937.499	546418	2	-0.43	20.7161	33
[R].NTTIPTK.[QK]		4	23	1	B7ZV46; F1QFC0; Q6PGX4; Q90473	B7ZV46 [419-425]; F1QFC0 [464-470]; Q6PGX4 [417-423]; Q90473 [417-423]		0	774.436	2772108	2	-0.79	12.0585	50
[R].ELGCLAR.[TS]	1xCarbamidomethyl [C4]	2	5	1	F1QBE4; F1R2U1	F1QBE4 [234-240]; F1R2U1 [234-240]		0	818.419	2.59084e+06	2	-0.85	21.8135	29
[K].VRDPVYFAPK.[L]		1	1	1	F1QXL6	F1QXL6 [327-336]		1	1191.65		3	-0.2	27.9601	22
[K].TIVCAVK.[S]	1xCarbamidomethyl [C4]	1	3	1	A0A2R8QP58	A0A2R8QP58 [295-301]		0	790.449	663682	2	-1.92	18.0068	32
[K].WPLYMSTK.[N]		1	2	1	Q7ZUP6	Q7ZUP6 [242-249]		0	1025.51	426700	2	4.32	41.6113	26
[R].TVSFDVVK.[Y]		1	1	1	Q6P0X9	Q6P0X9 [431-438]		0	894.493	2442450	2	-0.57	33.6066	23
[R].LQDPSCRPK.[F]	1xCarbamidomethyl [C6]	1	9	1	Q5TYX2	Q5TYX2 [650-658]		0	1100.55	1.70218e+06	3	-0.06	9.9414	19
[K].IGQITTEQMHTFVQNNFTSAR.[M]		1	4	1	Q6IQ59	Q6IQ59 [198-218]		0	2423.18	225709	3	7.81	43.7803	14
[K].RPENNSLPATLLK.[Y]		1	1	1	E9QIZ1	E9QIZ1 [305-317]		0	1452.82	596096	3	-0.19	32.9062	13
[R].TFLVGER.[I]		1	3	1	Q6NYN8	Q6NYN8 [148-154]		0	821.452	4446712	2	0.83	29.3768	40
[K].VIPELNGK.[L]		1	4	1	Q5MJ86	Q5MJ86 [220-227]		0	869.509	1.51637e+06	2	-0.51	25.8923	26
[K].ALGWTGDFGK.[G]		1	3	1	Q6NUW2	Q6NUW2 [414-423]		0	1051.52	544452	2	0.77	41.2159	18
[K].VLVDMSK.[V]		1	3	1	Q6PBW6	Q6PBW6 [83-89]		0	791.433		2	0.08	24.0606	25
[QR].YEQLQEETR.[DN]		1	1	1	E7FFB1	E7FFB1 [195-203]; [380-388]; [442-450]; [504-512]		0	1195.56	1.02516e+06	2	-0.37	19.1921	24
[R].YLGNTVPPVFAIIAR.[A]		2	7	1	Q3T7B3; Q1MTC4	Q3T7B3 [151-165]; Q1MTC4 [1160-1174]		0	1630.93		2	-6.64	51.1956	34
[R].GVFIVSAK.[R]		1	2	1	Q7ZVG1	Q7ZVG1 [6-13]		0	820.493	606585	2	-0.44	32.5758	32
[R].TSAAVLR.[D]		1	2	1	Q4V8S6	Q4V8S6 [167-173]		0	717.425	475512	2	1.67	13.7987	47
[K].YAWVLDK.[L]		2	15	1	Q6P969; Q92005	Q6P969 [56-62]; Q92005 [56-62]		0	894.472	1.73186e+06	2	-0.01	39.2838	27
[K].FADIGNTVK.[H]		1	1	1	B8JLL1	B8JLL1 [312-320]		0	964.51		2	0.81	26.3312	19
