# Supplementary material for: Rbm24a dictates mRNA recruitment for germ granule assembly in zebrafish
Source: EMBO J. 2025 Apr 25;44(11):3121–49. doi: 10.1038/s44318-025-00442-z (PMC12130248; doi:10.1038/s44318-025-00442-z)
Supplement: Supplementary file 3 — Data Set EV1 [file 44318_2025_442_MOESM3_ESM.zip › result/peptides_KI55_100.xlsx]

## Sheet: PeptideGroups
Annotated Sequence	Modifications	# Protein Groups	# Proteins	# PSMs	Master Protein Accessions	Positions in Master Proteins	Modifications in Master Proteins	# Missed Cleavages	Theo. MH+ [Da]	Abundances (Grouped): KI55_100	Charge (by Search Engine): Mascot	DeltaM [ppm] (by Search Engine): Mascot	RT [min] (by Search Engine): Mascot	Ions Score (by Search Engine): Mascot
[K].AAAAAAPAPTPIDWTSLR.[E]		1	3	1	B8A609	B8A609 [196-213]		0	1779.94	379405	2	0.66	46.3014	39
[K].MAVDEAKPAENEK.[L]		1	3	1	F1QNE0	F1QNE0 [217-229]		0	1431.68	611849	3	0.67	12.5088	36
[R].MANIGTQTAGGR.[A]	1xOxidation [M1]	1	3	1	Q6TGY6	Q6TGY6 [478-489]		0	1192.57	425264	2	2.36	11.9469	60
[R].MANIGTQTAGGR.[A]		1	3	1	Q6TGY6	Q6TGY6 [478-489]		0	1176.58	3206476	2	0.87	16.3258	74
[K].MAGGAQAEQEGGTGTWR.[G]		1	3	1	A0A140LH30	A0A140LH30 [555-571]		0	1706.76	282938	2	-0.39	21.5562	24
[K].MAAIAQGIYAR.[H]		1	2	1	F1RE17	F1RE17 [307-317]		0	1164.62	235705	2	1.71	32.6061	38
[R].LYPVPDVIVFADK.[Y]		1	3	1	Q8JHG8	Q8JHG8 [471-483]		0	1475.81		2	1.03	50.3321	35
[R].IYNQIPQVTSDGK.[R]		1	2	1	F1R2L8	F1R2L8 [387-399]		0	1462.75	946820	2	0.47	29.3529	32
[R].IYFDITTDK.[L]		1	4	1	A3KP95	A3KP95 [43-51]		0	1115.56		2	-1.19	40.0546	32
[R].LYESELADAR.[K]		1	3	1	Q90XD8	Q90XD8 [89-98]		0	1166.57	7698784	2	-0.33	27.1067	77
[K].LYCTGAASAER.[N]	1xCarbamidomethyl [C3]	1	3	1	F1R617	F1R617 [1045-1055]		0	1198.55	525613	2	0.27	15.7998	54
[R].LWDDGIIDPADTR.[L]		1	2	1	A2BIN5	A2BIN5 [529-541]		0	1486.72	841531	2	1.21	45.4296	48
[K].LWAPTAENPTTLK.[G]		1	2	1	F1QF18	F1QF18 [516-528]		0	1441.77	625593	2	-0.73	37.4671	49
[R].IVYGGGASEIACALAVNEAADK.[C]	1xCarbamidomethyl [C12]	1	1	1	Q6NVI6	Q6NVI6 [418-439]		0	2179.07	710947	3	-1.56	47.5011	60
[R].IVSTKPLYVALAQR.[K]		1	4	1	Q6TGY6	Q6TGY6 [357-370]		0	1558.93	2.39563e+06	3	-1.4	37.2718	50
[R].MCLVEIER.[A]	1xCarbamidomethyl [C2]	1	3	1	F1RDA6	F1RDA6 [81-88]		0	1049.51	1.39382e+06	2	-0.63	35.6553	42
[K].IVSQYSELVNEAK.[A]		1	1	1	Q6PFS4	Q6PFS4 [360-372]		0	1479.77	6160789	2	0.76	34.9432	32
[K].LVQPVALQLVLER.[A]		2	6	2	A8WGJ1; Q1MTC4	A8WGJ1 [278-290]; Q1MTC4 [532-544]		0	1477.91	5.43942e+06	3	-0.33	50.3995	70
[K].LVQPVALQLVLDR.[A]		3	12	3	F1R2S5; F1QV15; Q1LWN2	F1R2S5 [537-549]; F1QV15 [537-549]; Q1LWN2 [532-544]		0	1463.89	404712768	3	0.12	50.394	96
[K].LVQPIALQLVLDR.[A]		3	14	1	A0A2R8QNH7; A3KMS4; A0A2R8QN47	A0A2R8QNH7 [517-529]; A3KMS4 [532-544]; A0A2R8QN47 [525-537]		0	1477.91	106596504	2	1.16	50.9108	59
[K].LVQDVANNTNEEAGDGTTTATVLAR.[A]		1	2	2	Q803B0	Q803B0 [97-121]		0	2560.25	7.63945e+06	3	0.87	32.418	84
[K].LVPLSQDSVEER.[V]		1	2	1	Q7ZU29	Q7ZU29 [720-731]		0	1371.71		2	-3.89	29.0942	53
[R].LVLGSSTPYISVSSPQVVTSPLTPGPGSK.[Q]		1	3	1	F1RA69	F1RA69 [246-274]		0	2855.54	322611	3	-4.89	49.6015	48
[K].IVHVDTTYVGQLIVTK.[R]		1	1	1	F1QC84	F1QC84 [454-469]		0	1786.01	2825722	3	-0.21	43.2471	25
[R].LVHQNSASDDAEASMISK.[L]		1	5	1	F1QV12	F1QV12 [472-489]		0	1902.89	286060	3	-1.53	19.9823	29
[K].IVFAPGQSIPLTIVK.[S]		1	5	1	Q7ZVF4	Q7ZVF4 [364-378]		0	1582.96		2	-1.14	49.9186	60
[K].LVEDHLAVQSLIR.[A]		1	7	1	F1Q5B8	F1Q5B8 [123-135]		0	1492.85	692583	3	-1.39	39.8405	37
[R].IVATKPLYVALAQR.[K]		1	2	2	F1QB54	F1QB54 [357-370]		0	1542.94	3.11929e+06	3	0.91	37.1912	57
[K].IVAQSGNIVAGIANEQK.[K]		1	2	1	B8JLW8	B8JLW8 [165-181]		0	1711.93	1.08864e+06	2	0.67	34.7807	87
[R].IVALEEKLPEGSLSPEAK.[R]		1	4	1	E7EZ90	E7EZ90 [140-157]		1	1910.05	1.05008e+06	3	-1.67	36.9619	38
[K].LTSALAAQLQIPIK.[F]		6	24	3	A0A2R8QNH7; F1R2S5; A3KMS4; A0A2R8QN47; F1QV15; Q1LWN2	A0A2R8QNH7 [80-93]; F1R2S5 [100-113]; A3KMS4 [95-108]; A0A2R8QN47 [88-101]; F1QV15 [100-113]; Q1LWN2 [95-108]		0	1466.89	67307768	2	-0.33	47.6799	97
[K].LVSFAPVDAAVDQK.[A]		1	4	1	F8W459	F8W459 [391-404]		0	1459.78		2	-1.35	41.3555	39
[R].ITPSYVAFTTEGER.[L]		1	2	2	Q6P3L3	Q6P3L3 [59-72]		0	1570.77	5.4552e+06	2	-2.29	38.2528	61
[K].MDPLNNLQVAVK.[N]		1	3	1	F6NK19	F6NK19 [797-808]		0	1341.72	887498	2	1.03	42.7651	59
[K].MDSQSAISYR.[N]		1	4	1	Q7ZVQ8	Q7ZVQ8 [130-139]		0	1157.53	895194	2	-0.52	21.0383	77
[R].MVNHFITEFK.[R]		1	8	1	Q6NYR4	Q6NYR4 [237-246]		0	1265.63	4.15574e+06	3	0.05	34.4076	31
[R].MVIISGPPEAQFK.[A]	1xOxidation [M1]	1	2	1	A0A0R4IYT0	A0A0R4IYT0 [481-493]		0	1432.75	1.02281e+06	2	-0.03	36.3407	62
[R].MVIISGPPEAQFK.[A]		1	2	1	A0A0R4IYT0	A0A0R4IYT0 [481-493]		0	1416.76	13809822	2	2.84	41.3195	51
[K].MTLIEEFGCCK.[E]	2xCarbamidomethyl [C9; C10]	1	2	1	Q6DRK7	Q6DRK7 [555-565]		0	1387.61	828526	2	0.31	45.5241	39
[K].MTASLATHEK.[F]	1xOxidation [M1]	1	5	2	Q1LWN2	Q1LWN2 [415-424]		0	1104.54	34674597	3	0.16	9.2359	35
[K].MTASLATHEK.[F]		1	5	2	Q1LWN2	Q1LWN2 [415-424]		0	1088.54	245147596	2	-1.36	12.0963	52
[K].MSTDQVANVR.[F]		1	2	1	Q642H5	Q642H5 [528-537]		0	1120.54	3.27775e+06	2	0.89	19.041	50
[K].MQQQLDEYEQLLDVK.[L]		2	5	1	Q803N8; Q6NUV5	Q803N8 [354-368]; Q6NUV5 [353-367]		0	1879.91	850095	2	0.11	49.1453	54
[R].MQEQTVQMEHQGK.[I]		1	2	1	Q6NZU8	Q6NZU8 [74-86]		0	1573.71	2.31343e+06	3	-0.65	12.8064	29
[-K].MQAELESLQGTVTK.[V]		1	2	2	F8W3L6	F8W3L6 [1285-1298]		0	1534.78		2	-3.9	35.1227	62
[R].MPEEITALR.[R]		1	2	1	Q5TYX2	Q5TYX2 [168-176]		0	1059.55	3.05269e+06	2	0.15	33.7373	41
[R].MNEDVNEEWISDK.[T]		1	3	1	F1RDA6	F1RDA6 [281-293]		0	1608.68	431943	2	1.13	34.4882	69
[R].MNAETFGIPLR.[R]		1	4	2	Q6P111	Q6P111 [374-384]		0	1248.64	308945	2	-1.44	45.6381	48
[R].MLSGIVNVGTVDCQK.[H]	1xCarbamidomethyl [C13]; 1xOxidation [M1]	1	1	1	A4IG47	A4IG47 [600-614]		0	1636.8	393084	2	-1.59	34.8124	67
[K].MDQAIIFCR.[T]	1xCarbamidomethyl [C8]	1	2	1	F1R2L8	F1R2L8 [506-514]		0	1153.55	1.99789e+06	2	2.31	37.7864	44
[R].MLSGIVNVGTVDCQK.[H]	1xCarbamidomethyl [C13]	1	1	2	A4IG47	A4IG47 [600-614]		0	1620.81	2.82671e+06	2	-0.15	39.2417	84
[R].MLLCEATAAVMAK.[G]	1xCarbamidomethyl [C4]	1	4	1	Q7ZVF4	Q7ZVF4 [636-648]		0	1408.7	1.87875e+06	2	2.82	45.2028	70
[R].MLDMGFEPQIR.[KR]		3	16	1	B0JZJ1; A2RV38; Q6PBB2	B0JZJ1 [255-265]; A2RV38 [400-410]; Q6PBB2 [384-394]		0	1336.64	1.17467e+06	2	-0.06	45.556	50
[K].MLCVQEESYR.[H]	1xCarbamidomethyl [C3]	1	2	1	Q7SXD7	Q7SXD7 [234-243]		0	1314.58		2	0.67	27.4879	58
[K].MKETAESYLGQSVK.[N]		1	3	2	F1QFC0	F1QFC0 [177-190]		1	1570.78	7.04136e+06	2	-0.01	25.2999	67
[K].MHGGGPTVTAGTPLPK.[E]		2	3	1	Q6DI12; F1QXP5	Q6DI12 [705-720]; F1QXP5 [705-720]		0	1520.79	2.76125e+06	3	0.28	22.2107	31
[K].MGLVHQLVDPLGPGLK.[S]		1	2	1	A7YT47	A7YT47 [213-228]		0	1673.94	607516	3	-0.59	45.4729	29
[R].METNMQVASFAYSHIK.[S]	1xOxidation [M5]	1	3	1	Q1MTC4	Q1MTC4 [577-592]		0	1872.86	482548	3	-1.09	35.5996	23
[R].METNMQVASFAYSHIK.[S]		1	3	2	Q1MTC4	Q1MTC4 [577-592]		0	1856.87	2.77322e+06	3	-1.14	41.0757	66
[R].MEEIVEGCTGALHILAR.[D]	1xCarbamidomethyl [C8]; 1xOxidation [M1]	2	9	1	E7FC99; F8W4M8	E7FC99 [565-581]; F8W4M8 [537-553]		0	1914.94	172195	3	2.65	39.9292	49
[R].MEEKPCSSSTGDSSVDVAEEAKK.[L]	1xCarbamidomethyl [C6]	2	7	1	F1QNE0; Q7ZVH7	F1QNE0 [14-36]; Q7ZVH7 [14-36]		1	2471.09	437989	4	0.09	15.9966	21
[R].MEEKPCSSSTGDSSVDVAEEAK.[K]	1xCarbamidomethyl [C6]	2	7	1	F1QNE0; Q7ZVH7	F1QNE0 [14-35]; Q7ZVH7 [14-35]		0	2343		3	0.26	19.1424	48
[K].MEEFKDQLPADECNK.[L]	1xCarbamidomethyl [C13]; 1xOxidation [M1]	1	3	1	F1QFC0	F1QFC0 [599-613]		1	1869.8	880084	3	-0.55	22.8111	34
[K].MEEFKDQLPADECNK.[L]	1xCarbamidomethyl [C13]	1	3	1	F1QFC0	F1QFC0 [599-613]		1	1853.8	1.03094e+06	2	-2.27	26.2332	47
[K].MDSTEPPYSQAR.[F]		2	9	1	A7YYA5; A0A2R8QSR4	A7YYA5 [155-166]; A0A2R8QSR4 [155-166]		0	1381.61	904994	2	1.96	19.1241	47
[K].MIMIQDDPMPTGSDKPLR.[I]		1	2	1	Q5RKQ3	Q5RKQ3 [202-219]		0	2044.99	816524	3	-0.87	37.8077	17
[R].MVQNLMAVHSDYGNR.[V]		1	4	1	Q7ZTT1	Q7ZTT1 [478-492]		0	1734.81	1.47082e+06	3	-1.13	29.7364	62
[K].ITPFLSQITPVR.[G]		1	4	1	Q8UUR7	Q8UUR7 [477-488]		0	1371.8	729885	2	-1.23	47.9803	35
[K].ITLGHEIGAGAACLK.[C]	1xCarbamidomethyl [C13]	1	3	1	F1QNJ3	F1QNJ3 [10-24]		0	1510.8	4.32368e+06	3	0.87	31.8712	47
[R].LSAMTENTYLMK.[L]	1xOxidation [M]	1	4	2	F1QV15	F1QV15 [65-76]		0	1417.67	8125217	2	-1.95	29.6647	80
[R].LSAMTENTYLMK.[L]		1	4	2	F1QV15	F1QV15 [65-76]		0	1401.68	3.16742e+07	2	-0.02	35.8323	62
[R].LSAGGGGGMMAEK.[L]		1	4	1	A0A2R8QMV9	A0A2R8QMV9 [256-268]		0	1165.53	612399	2	1.24	19.2583	68
[R].LSAFGQLHK.[V]		1	3	1	Q6NXA4	Q6NXA4 [326-334]		0	1000.56	541563	3	-0.16	23.7983	18
[R].IRPVNPNSPSAQNSFYK.[V]		1	5	1	F1RC77	F1RC77 [112-128]		0	1918.98	853500	3	1.9	24.1714	34
[K].LRPQEESLQIR.[I]		1	2	1	Q7SYM7	Q7SYM7 [430-440]		0	1368.76	3.25284e+06	3	-0.26	23.0974	44
[R].IQTYAEYLQSR.[Q]		1	3	1	A0A0R4IW61	A0A0R4IW61 [504-514]		0	1371.69	1.29967e+06	2	-0.59	35.0519	42
[R].IQTLDLGEEGAIPLEVR.[F]		1	2	1	Q6PHD9	Q6PHD9 [239-255]		0	1853		2	-2.35	49.5708	59
[R].LQSKPQDALEGVVLSPPLEER.[V]		1	1	1	Q6NZU8	Q6NZU8 [301-321]		0	2305.24	2380533	3	-2.15	44.6883	43
[R].LQSGVCQLFR.[D]	1xCarbamidomethyl [C6]	1	2	1	F1R246	F1R246 [228-237]		0	1207.63	4992700	2	0.17	38.5964	45
[R].LQQVLQMESHIQSTSDR.[I]		1	1	1	A0A0R4IMZ8	A0A0R4IMZ8 [558-574]		0	1999.99	3.03629e+06	3	-0.96	32.2775	71
[R].IQQQTHTYIVTPSR.[D]		1	1	1	A2RRV6	A2RRV6 [180-193]		0	1671.88	734044	3	2.28	20.6895	48
[R].LQQAVQEHPVVLLPSHR.[S]		1	1	1	F1QAU7	F1QAU7 [132-148]		0	1951.09	532196	4	1.61	28.5281	32
[K].LQPIAGEEEVDEALR.[L]		1	4	2	F1QK71	F1QK71 [630-644]		0	1668.84	5.04451e+06	3	-0.44	41.6437	50
[R].LSAMTENTYLMK.[L]	2xOxidation [M4; M11]	1	4	1	F1QV15	F1QV15 [65-76]		0	1433.67	848301	2	0.18	24.0135	34
[RK].IQNTGDYYDLYGGEK.[F]		1	7	1	A0A2R8QL35	A0A2R8QL35 [61-75]		0	1735.78		2	-1.99	34.8428	53
[R].IQFKPDDGSTPER.[I]		1	2	1	A0A2R8RQC2	A0A2R8RQC2 [301-313]		0	1489.73	849111	3	1.7	19.8091	32
[K].LQELVLNSPLGAR.[L]		1	1	1	A7MBM0	A7MBM0 [854-866]		0	1409.81	417104	2	-0.52	43.2569	36
[K].IQEHLPVSDSLSVQCR.[T]	1xCarbamidomethyl [C15]	1	1	1	E7F427	E7F427 [87-102]		0	1867.93	402301	3	0.95	31.477	39
[R].LQEAPDAVPHGEMPR.[H]		1	4	1	F1QK71	F1QK71 [230-244]		0	1646.8	3.23764e+06	3	-0.49	24.1996	31
[K].IQDYVMSYPFVR.[Q]		2	6	1	Q0IIQ4; F1QYX8	Q0IIQ4 [268-279]; F1QYX8 [268-279]		0	1517.75	397300	2	-1.25	48.1089	49
[K].IQDPDAVKPEDWDEDAPAK.[I]		1	2	1	F1QKS4	F1QKS4 [301-319]		0	2138.99	1282384	3	-0.33	31.147	40
[R].LQDETSLTR.[N]		1	4	1	A9JT71	A9JT71 [289-297]		0	1062.54	707133	2	0.41	17.8937	47
[R].LQAVLSQPLTDLK.[S]		1	9	1	Q6NYA4	Q6NYA4 [35-47]		0	1425.83	6.56684e+06	2	0.3	43.3555	68
[R].IQASLQHEISR.[L]		1	1	2	E7FB39	E7FB39 [1366-1376]		0	1281.69	4.2368e+06	3	-0.33	19.6529	45
[K].LPVLPVVEKPK.[V]		1	4	1	Q7ZW47	Q7ZW47 [275-285]		0	1218.78	1.92595e+06	3	0.22	34.6704	45
[K].IPVEESDTDDDGAPR.[I]		1	1	1	Q5BLF0	Q5BLF0 [465-479]		0	1615.71	993807	2	-0.47	19.4636	97
[R].LPTTTFIGGDESALPLR.[E]		1	4	2	F1Q5B8	F1Q5B8 [185-201]		0	1787.95	818887	2	-2.39	48.1386	77
[K].LPQTATETEVLQSVTEVNENSK.[I]		1	2	1	Q6DI12	Q6DI12 [71-92]		0	2417.2	821423	3	-0.38	45.7862	34
[K].LPQSATIPTSLPGGLGSIPLKPDLK.[G]		1	2	1	A0MWC1	A0MWC1 [276-300]		0	2500.44		3	-1.92	49.6349	30
[R].LQIEFSQLQEDHR.[K]		1	3	1	Q90XD8	Q90XD8 [111-123]		0	1642.82	1507856	3	-2.21	37.3793	50
[K].ITISPLQDLTLYNPER.[T]		2	4	1	A0A0B4J1A6; A0A0R4IYT0	A0A0B4J1A6 [313-328]; A0A0R4IYT0 [309-324]		0	1873.01	6.64065e+06	2	1.61	50.3292	69
[K].LSDAALDCLEK.[L]	1xCarbamidomethyl [C8]	1	2	1	Q7SXM2	Q7SXM2 [568-578]		0	1234.6	1.4261e+06	2	0.05	34.0015	63
[R].LSDLLDWR.[Y]		1	4	1	Q7SYB8	Q7SYB8 [592-599]		0	1017.54	269500	2	0.47	47.7587	51
[K].ITIENDSSLPEPK.[T]		1	1	1	B8A5D3	B8A5D3 [109-121]		0	1442.74		2	-0.31	31.0429	42
[K].ITGTLLYSMVTR.[L]		1	5	1	B0UYD6	B0UYD6 [50-61]		0	1354.74	630882	2	-1.43	48.1592	61
[K].ITGSSSHFLPITQEDK.[L]		1	1	2	A0A286Y9R5	A0A286Y9R5 [315-330]		0	1759.89	1.98062e+06	3	0.96	31.1279	41
[K].ITGLEEPMYHAR.[V]		1	1	1	B3DHD5	B3DHD5 [577-588]		0	1416.69	446369	3	0.21	28.0204	23
[K].ITGHFYASQLAQR.[K]		1	2	1	A0A0R4IYT0	A0A0R4IYT0 [567-579]		0	1491.77	11946674	3	-0.24	26.9962	42
[K].ITFGKPTAGEGASAK.[Y]		1	2	1	A1L1S8	A1L1S8 [239-253]		0	1434.76	2680861	3	0.41	19.2486	48
[K].LTDNQTSTMIR.[A]		1	2	1	E7EXY4	E7EXY4 [370-380]		0	1279.63	429061	2	2.92	21.2171	50
[K].LTAPPAVSSDEDIQYR.[L]		1	1	2	A7YT47	A7YT47 [659-674]		0	1761.87	896380	3	1.95	32.6914	54
[R].ITAPDMSSVAGAANVAIK.[L]		1	3	1	Q1MTC4	Q1MTC4 [597-614]		0	1715.9	1.93789e+06	2	0.03	42.4462	79
[R].ITAPDMAYVAGAANVAIK.[L]	1xOxidation [M6]	1	7	2	F1QV15	F1QV15 [602-619]		0	1791.93	2.72312e+06	3	0.99	38.7116	57
[R].ITAPDMASVAGAANVAIK.[L]	1xOxidation [M6]	5	19	2	A0A2R8QNH7; F1R2S5; A3KMS4; A0A2R8QN47; Q1LWN2	A0A2R8QNH7 [582-599]; F1R2S5 [602-619]; A3KMS4 [597-614]; A0A2R8QN47 [590-607]; Q1LWN2 [597-614]		0	1715.9	24221578	2	0.89	34.4104	82
[R].ITAPDMASVAGAANVAIK.[L]		5	19	6	A0A2R8QNH7; F1R2S5; A3KMS4; A0A2R8QN47; Q1LWN2	A0A2R8QNH7 [582-599]; F1R2S5 [602-619]; A3KMS4 [597-614]; A0A2R8QN47 [590-607]; Q1LWN2 [597-614]		0	1699.9	1.1048e+08	3	-0.06	44.1448	55
[K].ITANAQITK.[A]		1	2	1	Q6NYI5	Q6NYI5 [347-355]		0	959.552	466077	2	-1.12	14.9793	46
[R].LTAEVLQSIK.[S]		1	3	1	A0A2R8QM38	A0A2R8QM38 [694-703]		0	1101.65	962496	2	-0.32	37.2284	51
[K].ISDAPAQIVEVLK.[H]		2	10	4	A0A2R8QN47; Q1LWN2	A0A2R8QN47 [296-308]; Q1LWN2 [303-315]		0	1382.79	4.83877e+08	3	-0.14	46.1301	49
[R].LSVVSSGSVFER.[D]		1	5	1	A8WFR6	A8WFR6 [401-412]		0	1266.67		2	0.79	36.3782	44
[K].LSTLCIDFNK.[H]	1xCarbamidomethyl [C5]	1	4	1	E7EZ90	E7EZ90 [189-198]		0	1210.61	2.70995e+06	2	1.06	41.1687	56
[K].LSTDQDMDVK.[Y]		1	2	1	Q642H5	Q642H5 [567-576]		0	1151.52	2.60641e+06	2	1.55	19.0622	63
[R].LSSEMNSSSASMAR.[E]		2	6	1	Q803N8; Q6NUV5	Q803N8 [278-291]; Q6NUV5 [277-290]		0	1457.64	1.50106e+06	2	1.18	18.7837	60
[K].LSQMVVQGLQEAK.[S]		1	2	1	F1QGI2	F1QGI2 [367-379]		0	1430.77		2	0.91	35.1057	52
[K].ISQEHSPVDLEVHFVPLVK.[R]		1	2	1	Q642H5	Q642H5 [115-133]		0	2173.17	1.18664e+06	4	-1.23	45.0061	9
[K].LSQALQDLR.[K]		1	2	1	B3DFN3	B3DFN3 [236-244]		0	1043.58	2.46326e+06	2	-1.04	28.6958	52
[K].LSPLKPNAGEASVANLDK.[M]		1	3	2	B2GQ13	B2GQ13 [478-495]		0	1823.99	5.56627e+07	3	-0.05	30.4179	70
[R].LSPDGHFGSK.[F]		1	1	2	Q7ZVI8	Q7ZVI8 [373-382]		0	1044.51	3.35952e+06	3	0.83	15.28	29
[K].LSLQQQEMAALR.[L]		1	1	1	Q90XD8	Q90XD8 [347-358]		0	1387.74	4992741	2	-0.32	37.0788	93
[K].ISGPDAGQLYAMK.[V]		1	4	1	B0R0M9	B0R0M9 [79-91]		0	1350.67		2	4.12	34.1483	54
[R].ISGLIYEETR.[G]		1	6	1	Q0D294	Q0D294 [47-56]		0	1180.62	1.54288e+06	2	0.37	33.1037	59
[R].ISGLGTACDSALESIQNVR.[N]	1xCarbamidomethyl [C8]	1	1	2	F1QCV2	F1QCV2 [331-349]		0	1990.99	1.05548e+06	2	0.75	44.5578	41
[R].ISELPPVSSEHVGGYR.[L]		1	3	1	A0A0R4IHT0	A0A0R4IHT0 [627-642]		0	1726.88	1.48989e+06	3	0.43	29.5552	33
[R].ISEELNQVSDCSSK.[F]	1xCarbamidomethyl [C11]	3	4	1	F1QNU2; F1QY25; A4IGA9	F1QNU2 [348-361]; F1QY25 [348-361]; A4IGA9 [348-361]		0	1595.72	1.14717e+06	2	-0.85	22.0622	66
[K].ISTTSIHGDR.[E]		1	10	2	O42107	O42107 [554-563]		0	1086.55	2.54828e+06	3	-0.03	11.5837	36
[K].IPPPVIMVQNVSFR.[Y]		1	3	1	Q6NYQ1	Q6NYQ1 [388-401]		0	1596.89		3	-0.5	49.758	34
[R].MVQVHELGCEGISK.[S]	1xCarbamidomethyl [C9]	1	1	1	Q7SZE5	Q7SZE5 [172-185]		0	1586.77	783078	3	0.11	26.1825	38
[R].MVSSYEVAMGPLGSITR.[D]	1xOxidation [M9]	1	23	1	A0A2R8RTZ6	A0A2R8RTZ6 [192-208]		0	1813.88	624771	2	0.32	42.656	34
[R].QLEETEEEAAR.[A]		1	5	1	F8W3L6	F8W3L6 [1885-1895]		0	1304.6	2.26709e+06	2	1.7	15.3631	54
[K].QLEAESQAAQR.[Q]		1	2	1	B0UY40	B0UY40 [209-219]		0	1230.61	531152	2	1.32	12.5243	60
[K].QLDEAQESYK.[K]		2	2	1	F1QNU2; F1QY25	F1QNU2 [217-226]; F1QY25 [217-226]		0	1210.56	722997	2	0.12	15.9063	46
[R].QLCDNAGFDATNILNK.[L]	1xCarbamidomethyl [C3]	1	3	1	B3DKJ0	B3DKJ0 [448-463]		0	1793.85	783349	2	-0.54	42.1048	21
[R].QIAVSSQDSVGR.[V]		1	1	2	A4IGC8	A4IGC8 [424-435]		0	1246.64	3.12869e+07	2	1.76	17.7289	44
[K].QLASAYQEEVK.[V]		1	5	1	F1RC77	F1RC77 [214-224]		0	1265.64	2.40582e+06	2	3.12	22.7006	53
[R].QHTLQGPGSLSSVR.[L]		1	2	1	Q5RGE6	Q5RGE6 [428-441]		0	1466.77	1.40014e+06	3	0.43	21.8407	35
[R].QGVPVNSLR.[F]		1	2	1	Q7SZR5	Q7SZR5 [54-62]		0	969.548	1.09197e+06	2	0.62	21.8056	37
[K].QGSDADGDGSEQKPFK.[T]		1	1	1	B8A5D3	B8A5D3 [20-35]		0	1665.74	801630	3	-0.29	11.8042	24
[R].QGRPIVICDKEDNETINNSK.[R]	1xCarbamidomethyl [C8]	1	1	1	Q3S344	Q3S344 [614-633]		1	2330.14		4	1.27	19.1902	30
[K].QFTSVYGTQTGSSAPFTLK.[E]		2	4	2	A0A2R8Q5M9; F1RCT0	A0A2R8Q5M9 [102-120]; F1RCT0 [54-72]		0	2020	3.05991e+06	2	1.29	43.1358	65
[K].QEYDESGPSIVHR.[K]		2	6	1	Q3B727; Q7ZVF9	Q3B727 [361-373]; Q7ZVF9 [360-372]		0	1516.7	1.69579e+06	3	3.75	19.9119	40
[K].QEVKPSLSNFYGLTDVSGPVSK.[D]		1	1	1	E9QHQ1	E9QHQ1 [61-82]		0	2352.21		3	-0.39	46.3624	34
[K].QENANILQSSQR.[K]		1	1	1	E7FE23	E7FE23 [352-363]		0	1387.69	398878	2	0.18	20.8571	57
[K].QLEVETLMR.[V]		1	2	1	B3DFN3	B3DFN3 [177-185]		0	1118.59	682942	2	-0.19	40.2672	38
[K].QEMLSPVSSK.[V]		2	3	1	Q5TYP5; Q5TYP2	Q5TYP5 [84-93]; Q5TYP2 [74-83]		0	1105.56	4.00618e+06	2	-0.07	22.8626	66
[K].QEDSGVSEAAVEAEVEK.[A]		1	1	1	Q501Z8	Q501Z8 [293-309]		0	1776.81		2	1.65	32.7315	44
[K].QEANQFLSFEQK.[Q]		1	3	1	Q5FY48	Q5FY48 [694-705]		0	1468.71	1.96073e+06	2	-1.06	38.8086	57
[R].QDVVMSQVGDVVLNHQK.[S]		1	2	1	X1WCT2	X1WCT2 [274-290]		0	1895.96	397533	3	-0.15	39.2616	36
[K].QDEEEELTVSK.[Q]		1	1	1	Q803X7	Q803X7 [124-134]		0	1306.6	406816	2	-0.47	20.9285	51
[R].QCPSPNPLNSR.[N]	1xCarbamidomethyl [C2]	2	9	1	Q5TYX2; A0AUR4	Q5TYX2 [890-900]; A0AUR4 [623-633]		0	1269.6	4659483	2	1.21	19.4735	37
[R].QCLEDLAALIQK.[I]	1xCarbamidomethyl [C2]	1	3	1	F1R617	F1R617 [699-710]		0	1401.74	1.06981e+06	2	-1.38	49.6902	87
[R].QAVTNPNNTLYATK.[R]		1	3	2	F1QFC0	F1QFC0 [111-124]		0	1534.79	8.27024e+06	2	-0.83	22.0946	34
[K].QASSLDVANGPPR.[K]		1	1	1	A3KPI6	A3KPI6 [142-154]		0	1311.67	219017	2	0.79	22.106	41
[K].QAIQSNALNNDK.[W]		1	4	1	A0A2R8QJH1	A0A2R8QJH1 [318-329]		0	1315.66	628452	2	1.5	15.9077	81
[R].QALHSGQNQLK.[D]		1	1	2	A4IGC8	A4IGC8 [119-129]		0	1223.65	3.68669e+07	2	0.49	9.7252	44
[R].QALDDTELFIGQK.[K]		1	3	1	F8W627	F8W627 [226-238]		0	1477.75	498368	2	-1.04	42.8402	82
[K].QAGVYEPTMVK.[T]		1	5	1	Q9W792	Q9W792 [501-511]		0	1222.61	2145555	2	0.15	27.0806	43
[K].QAEDEAKPAENEERPPEDK.[A]		1	3	1	Q7ZVH7	Q7ZVH7 [248-266]		0	2181.99	1.59908e+06	4	-1.26	10.6506	18
[K].QADLYVSEGLHPR.[V]		1	2	2	Q7ZYX4	Q7ZYX4 [105-117]		0	1484.75	3.35846e+06	3	-0.37	28.0661	39
[R].QELQEYLR.[S]		1	5	1	Q6PH34	Q6PH34 [280-287]		0	1078.55	967059	2	0.48	31.874	29
[R].QADFVAHSILR.[E]		1	1	1	B8JLW8	B8JLW8 [589-599]		0	1256.67	575453	3	-1.39	31.9305	17
[K].QIFQTSFQSAVPSGR.[W]		1	3	1	A0A0R4INW5	A0A0R4INW5 [234-248]		0	1652.84	671789	2	-0.48	39.4752	49
[R].QLNSTVQGLQGR.[V]		1	7	1	A0A2R8QIF5	A0A2R8QIF5 [306-317]		0	1300.7		2	1.44	23.3439	58
[K].QTEEDLLYGTVIR.[T]		1	3	1	Q7ZVK0	Q7ZVK0 [457-469]		0	1536.79		2	0.9	45.5963	43
[K].QSVLDFYGGNVVAGPVSK.[D]		1	11	1	A0A0R4INW5	A0A0R4INW5 [64-81]		0	1836.95	1.90591e+06	2	0.92	47.0307	47
[R].QSSFALLGDLTK.[A]		1	5	1	A0A2R8PW20	A0A2R8PW20 [710-721]		0	1279.69		2	-1.23	49.6598	73
[K].QSSALLETSASSK.[K]		1	2	1	F1Q9C7	F1Q9C7 [402-414]		0	1308.66	794452	2	1.09	20.2924	56
[K].QSLYDFYGGTAVVGPVSK.[D]		1	2	1	F1RAU3	F1RAU3 [61-78]		0	1887.95	348409	2	-1	46.5219	38
[K].QSLLSNNSVIALAEQK.[H]		1	2	1	B0V1J5	B0V1J5 [153-168]		0	1714.93		2	-0.35	45.8584	59
[R].QSDSGISSVK.[S]		2	3	1	F1QTB5; Q8AYB9	F1QTB5 [260-269]; Q8AYB9 [260-269]		0	1007.5	4.43857e+06	2	-0.63	12.3005	85
[K].QSASGLVGQESAR.[E]		1	3	1	Q6TGU6	Q6TGU6 [34-46]		0	1289.64	424878	2	0.98	17.6136	40
[K].QQISLATQVVK.[M]		1	1	1	Q6NVI6	Q6NVI6 [515-525]		0	1214.71	2685003	2	0.15	31.3613	42
[R].QQGGSYVLPLIIMGAPVQMSCPVSPR.[L]	1xCarbamidomethyl [C21]; 1xOxidation [M19]	1	13	1	A0A2R8RT68	A0A2R8RT68 [152-177]		0	2801.41		3	-0.49	50.7974	15
[R].QPVPLTGHLLFFR.[A]		1	2	1	F1QEY8	F1QEY8 [452-464]		0	1524.87		3	-1.21	49.5581	21
[R].QPSLHMSAAAASR.[D]		2	8	1	A0A2R8RTX5; F1R6T0	A0A2R8RTX5 [218-230]; F1R6T0 [215-227]		0	1326.66	369260	3	-0.32	18.2231	26
[K].QPASPGSTVTIQCGPDR.[V]	1xCarbamidomethyl [C13]	1	5	3	F1QYE3	F1QYE3 [105-121]		0	1770.84	4.14319e+06	2	0.89	23.5804	74
[K].QPASPGSTVAIQCGPDR.[V]	1xCarbamidomethyl [C13]	1	3	2	Q4QRF0	Q4QRF0 [105-121]		0	1740.83	1.54729e+06	2	0.67	23.3671	64
[KR].QLLQANPILEAFGNAK.[T]		1	15	1	F8W3L6	F8W3L6 [218-233]		0	1726.95	2.3392e+06	2	-1.41	50.4769	84
[K].QNNQFTFSNIER.[E]		1	4	1	F1QEB4	F1QEB4 [398-409]		0	1497.71	2.25055e+06	2	0.47	36.2492	46
[K].QMQVLHPAAK.[M]		1	2	1	Q6PH46	Q6PH46 [74-83]		0	1122.61	1.2375e+06	3	0.14	16.0422	15
[R].QMMQNPQILAALQER.[L]	1xOxidation [M]	1	1	3	Q803X7	Q803X7 [29-43]		0	1786.89	358441	2	-0.75	42.741	76
[R].QMMQNPQILAALQER.[L]		1	1	1	Q803X7	Q803X7 [29-43]		0	1770.9	2.45608e+06	3	-2.02	46.1755	40
[K].QMCICADFDK.[V]	2xCarbamidomethyl [C3; C5]	1	2	1	F1R246	F1R246 [285-294]		0	1287.52	752505	2	0.2	34.3872	51
[R].QLYHPEQLISGK.[E]		1	3	2	Q6TGS5	Q6TGS5 [84-95]		0	1412.75	1521191	3	0.13	30.3642	38
[K].QIYEEVLASAPR.[D]		1	3	1	A0A2R8QJF6	A0A2R8QJF6 [317-328]		0	1375.72	355724	2	0.18	39.961	36
[K].QITSVYTTQTGSSAPFTFK.[E]		2	2	1	A0A2R8Q5M9; F1RCT0	A0A2R8Q5M9 [352-370]; F1RCT0 [295-313]		0	2064.03	943628	3	-1.18	43.2251	35
[K].QITSVYSTQTGSSAPFTLQK.[V]		1	2	1	F1R711	F1R711 [78-97]		0	2144.09	387654	3	0.86	39.6499	33
[K].QITSVYGTQTASFAPFR.[W]		1	2	1	F1R711	F1R711 [437-453]		0	1873.94		2	-1.45	45.3509	46
[R].QITEEDFYEK.[L]		1	3	1	Q7ZVL6	Q7ZVL6 [326-335]		0	1301.59	1.67047e+06	2	0.23	30.098	49
[R].QISSPLVPR.[V]		1	2	1	F1R4N4	F1R4N4 [385-393]		0	996.584	5.25392e+06	2	0.07	29.5798	56
[K].QLSEQGLDPVDGPIK.[V]		1	2	1	Q7ZW47	Q7ZW47 [554-568]		0	1595.83	1.05271e+06	2	-1.35	36.2875	60
[R].QIQQERDELQDEINSQNAK.[N]		1	4	1	F8W3L6	F8W3L6 [1705-1723]		1	2286.1	1.2498e+06	3	-0.04	27.5809	43
[K].QLPDHDQDPER.[C]		1	3	1	F1QNJ3	F1QNJ3 [249-259]		0	1349.61	2.82213e+06	3	-0.34	11.1543	33
[K].QMTDVLLVPAK.[D]		1	3	1	Q7ZU29	Q7ZU29 [230-240]		0	1214.68	759605	2	0.3	40.7281	41
[R].MVSSYEVAMGPLGSITR.[D]		1	23	2	A0A2R8RTZ6	A0A2R8RTZ6 [192-208]		0	1797.89	3.76619e+06	2	-0.74	48.3882	46
[K].QAATSLQQASLK.[L]		1	3	1	F1QFC0	F1QFC0 [638-649]		0	1245.68	16334225	2	-1.87	20.7782	81
[M].PEETGATSTAER.[M]		2	5	1	F1QNE0; Q7ZVH7	F1QNE0 [2-13]; Q7ZVH7 [2-13]		0	1248.57	650980	2	0.28	9.4948	46
[R].NLQEIQQAGER.[L]		1	4	1	Q7ZU29	Q7ZU29 [32-42]		0	1285.65	1.19643e+06	2	0.63	21.4986	47
[R].NLQDAMQVCR.[N]	1xCarbamidomethyl [C9]	1	2	1	Q7T2P2	Q7T2P2 [389-398]		0	1234.57	3133255	2	-1.29	27.8024	61
[R].NLPFTGELYAWDTR.[Y]		1	2	1	E7EZ90	E7EZ90 [343-356]		0	1682.82		2	-0.36	50.2817	48
[K].NLNLQMFNK.[A]		1	1	1	E7FE23	E7FE23 [451-459]		0	1121.58	539293	2	-0.21	41.5291	44
[R].NLLTGEYSGVPDVAR.[H]		1	3	1	F8W4M7	F8W4M7 [644-658]		0	1590.81	397562	2	-1.02	41.8232	53
[K].NLHDLEEATAMIR.[S]		1	3	1	Q7ZU96	Q7ZU96 [153-165]		0	1512.75	1.31842e+06	3	1.27	43.4557	41
[R].NLGVFLETVNR.[S]		1	1	1	I6V1W0	I6V1W0 [546-556]		0	1261.69	1.09453e+06	2	1.32	46.6141	53
[RK].NLDIERPTYTNLNR.[L]		1	17	2	Q6NWJ5	Q6NWJ5 [216-229]		0	1718.88	8.28331e+06	3	0.44	31.1181	41
[K].NLDDSIDDEK.[L]		1	4	1	Q6TGY6	Q6TGY6 [300-309]		0	1163.51	2.10586e+06	2	0.23	20.8811	65
[R].NLANSVTEEILEK.[A]		1	2	1	F1QY96	F1QY96 [408-420]		0	1459.76	975921	2	-2.36	46.1811	60
[R].NHSELAELALPSTR.[V]		1	3	1	F1R1C1	F1R1C1 [674-687]		0	1537.8	678434	3	-1.14	35.5954	38
[K].NHNTVPVQEESEEK.[K]		1	4	1	I3ISK5	I3ISK5 [170-183]		0	1639.76	2.43745e+06	3	0.75	11.7541	42
[K].NGLESYAFNMK.[S]		1	9	1	Q6NYR4	Q6NYR4 [540-550]		0	1273.59	1.45417e+06	2	-2.75	40.3862	54
[K].NFYQENPDVAR.[R]		1	5	1	B0JZJ1	B0JZJ1 [59-69]		0	1352.62	622134	2	1.28	25.2058	41
[R].NISDLTNIPVR.[H]		1	3	1	B0UXY9	B0UXY9 [249-259]		0	1241.68	359268	2	-0.66	39.1384	48
[K].NFGEDMDDEKLK.[E]		1	1	1	F1QB54	F1QB54 [197-208]		1	1440.63	2.16792e+06	3	0.26	25.1496	24
[K].NEPIPERPPQCSEEK.[K]	1xCarbamidomethyl [C11]	1	3	1	Q7ZW47	Q7ZW47 [181-195]		0	1809.84	501991	3	1.79	17.4137	9
[K].NEMPISCYQVLAQDCTSELK.[F]	2xCarbamidomethyl [C7; C15]	2	7	1	A8WGJ1; Q1MTC4	A8WGJ1 [586-605]; Q1MTC4 [1383-1402]		0	2386.07	1.15824e+06	2	-2.26	46.0338	21
[R].NELESYAYSLK.[N]		1	2	1	Q6P3L3	Q6P3L3 [561-571]		0	1316.64	3.3958e+06	2	1.96	38.9143	44
[K].NEHLGHGDK.[A]		1	1	1	Q6NY74	Q6NY74 [435-443]		0	1006.47	1.07647e+06	3	0.14	7.1341	20
[K].NDIPEITLALK.[V]		8	31	4	A0A2R8QNH7; F1R2S5; A3KMS4; A0A2R8QN47; A8WGJ1; F1QV15; Q1LWN2; Q1MTC4	A0A2R8QNH7 [457-467]; F1R2S5 [477-487]; A3KMS4 [472-482]; A0A2R8QN47 [465-475]; A8WGJ1 [218-228]; F1QV15 [477-487]; Q1LWN2 [472-482]; Q1MTC4 [472-482]		0	1226.7	3.85769e+08	2	-0.25	47.6187	39
[R].NDASEVVLAGEK.[L]		1	1	1	E7EZF3	E7EZF3 [363-374]		0	1231.62	425464	2	-1.96	25.2684	49
[R].NCILKPGGSEDAADMLKK.[F]	1xCarbamidomethyl [C2]	1	2	1	E7EZ90	E7EZ90 [661-678]		1	1946.97	935750	4	-0.24	28.2493	21
[K].NAWADNANACAK.[Q]	1xCarbamidomethyl [C10]	2	3	1	A4VCH0; F1QG78	A4VCH0 [435-446]; F1QG78 [435-446]		0	1305.56	891556	2	1.18	17.4208	67
[K].NAVVTVPAYFNDSQR.[Q]		1	3	2	F1QFC0	F1QFC0 [191-205]		0	1680.83	8.93393e+06	2	0.74	40.4144	42
[K].NASDRDQVVSGWQLR.[K]		1	3	1	Q90XD8	Q90XD8 [459-473]		1	1730.86	1.88628e+06	3	-0.26	32.6529	24
[R].NAETVLCSETR.[N]	1xCarbamidomethyl [C7]	1	2	1	Q8UVX0	Q8UVX0 [174-184]		0	1279.59	1260061	2	-0.7	23.9749	68
[K].NADELMNFSK.[G]		1	3	1	Q7ZU96	Q7ZU96 [261-270]		0	1168.53	2.06178e+06	2	-0.09	35.0014	37
[R].NAAEAMLLQLGYK.[A]		1	4	1	Q7ZW47	Q7ZW47 [364-376]		0	1421.75	1.11282e+06	2	5.28	49.8882	99
[K].MVTSQLLETVR.[S]		1	2	1	Q6NYI5	Q6NYI5 [317-327]		0	1276.69	298764	2	0.26	40.7493	71
[K].NFGEDIDSEK.[L]		1	4	1	Q6TGY6	Q6TGY6 [197-206]		0	1153.5	4.36223e+06	2	-1.79	23.1989	38
[K].QAAEEVWAR.[I]		1	1	1	F6P528	F6P528 [305-313]		0	1059.52	469607	2	-0.24	25.1918	37
[R].NLSYDLSWQK.[L]		1	6	1	Q32PS6	Q32PS6 [486-495]		0	1253.62	573633	2	2.68	39.8461	34
[K].NMDESIDNK.[A]		1	4	1	Q6TGY6	Q6TGY6 [105-113]		0	1065.45	2.11506e+06	2	0.11	14.2164	35
[R].NYTSEEAFVHINNK.[L]		1	5	2	A0A0R4IC11	A0A0R4IC11 [150-163]		0	1665.79	3.92749e+06	3	-0.85	29.6851	29
[K].NVTDVVNTCHDAGISK.[K]	1xCarbamidomethyl [C9]	1	1	2	Q6NZS4	Q6NZS4 [477-492]		0	1729.82	1.62252e+06	3	1.22	23.6902	50
[R].NVQVINFGDCLVR.[S]	1xCarbamidomethyl [C10]	1	1	1	Q08BV5	Q08BV5 [265-277]		0	1533.78	761602	2	0.16	46.3596	48
[K].NVNYVNAYAEFVEPHK.[I]		1	4	1	A8WGN7	A8WGN7 [227-242]		0	1893.91	1.55368e+06	3	0.94	44.3615	46
[R].NVEGQDMLYQSLK.[L]		1	3	2	F6NK19	F6NK19 [880-892]		0	1524.74	621722	2	-0.49	38.5751	59
[K].NVDLLSEMLQEHDEPILK.[H]	1xOxidation [M8]	1	1	1	Q803X7	Q803X7 [169-186]		0	2139.06	1.88819e+06	3	0.2	44.399	44
[K].NVDLLSEMLQEHDEPILK.[H]		1	1	1	Q803X7	Q803X7 [169-186]		0	2123.07	407201	3	-0.01	50.1399	51
[R].NTINDPLAQADWATK.[K]		1	6	1	F8W3L6	F8W3L6 [16-30]		0	1657.82	1.89567e+06	2	-0.65	42.1418	85
[R].NTLDDTLDR.[S]		1	3	1	B1WB97	B1WB97 [887-895]		0	1062.51	664222	2	0.19	24.6148	37
[R].NTGIICTIGPASR.[S]	1xCarbamidomethyl [C6]	1	5	1	Q7ZVT2	Q7ZVT2 [45-57]		0	1359.7	760728	2	-1.1	32.5686	64
[K].NSTSLIITPVSVNK.[-]		1	1	1	I3ISK5	I3ISK5 [519-532]		0	1472.83	1.33849e+06	2	-1.44	39.0113	43
[R].NSQDEYEEER.[K]		1	9	1	Q6NWC7	Q6NWC7 [134-143]		0	1298.51	652956	2	1.11	12.0323	75
[R].NSLESYLSVR.[S]		1	2	1	Q6DRK7	Q6DRK7 [448-457]		0	1167.6	1.81457e+06	2	1.85	41.4052	50
[K].NSEPVYEPATGR.[V]		1	4	1	Q7ZVB2	Q7ZVB2 [41-52]		0	1319.62	8964696	2	0.08	19.6228	50
[K].NIYWSDLGSK.[S]		1	5	1	A0A2R8QJ78	A0A2R8QJ78 [522-531]		0	1182.58	1166748	2	0.05	38.8072	41
[K].NSEKELELTVALPSK.[R]		2	7	1	A8WGJ1; Q1MTC4	A8WGJ1 [498-512]; Q1MTC4 [1295-1309]		1	1657.9	1.16057e+06	2	-0.08	37.0845	94
[K].NQVAMNPTNTVFDAK.[R]		1	6	1	Q6NYR4	Q6NYR4 [57-71]		0	1649.8	7123486	2	1.06	34.8484	86
[K].NQTAEREEFEHQQK.[EL]		1	8	1	Q6NYR4	Q6NYR4 [584-597]		1	1773.82	3.76705e+06	3	0.16	9.9325	13
[K].NQPSWGTGENIK.[V]		2	4	1	Q803N8; Q6NUV5	Q803N8 [518-529]; Q6NUV5 [517-528]		0	1330.64	1.89787e+06	2	-1.56	24.948	49
[K].NQLTSNPENTVFDAK.[R]		1	2	2	Q6P3L3	Q6P3L3 [80-94]		0	1677.81	3.51025e+06	2	2.65	33.1235	58
[K].NPLANDGQYENITVHR.[H]		1	3	2	Q5FY48	Q5FY48 [65-80]		0	1840.89	3.34403e+06	3	-1.69	28.7182	35
[R].NPDDISNEEYGEFYK.[S]		1	1	1	O57521	O57521 [291-305]		0	1819.77	7701141	2	-0.36	36.3158	51
[R].NPAEQMDFITR.[T]		1	2	1	Q08BP8	Q08BP8 [345-355]		0	1321.62	1.18047e+06	2	-4.33	36.6963	46
[K].NNPVFLITEDDVK.[Q]		1	2	1	F1Q9C7	F1Q9C7 [389-401]		0	1503.77	953381	2	-4.37	45.932	49
[R].NMSVIAHVDHGK.[S]	1xOxidation [M2]	1	5	1	Q6P3J5	Q6P3J5 [21-32]		0	1323.65	547677	3	-0.11	11.2272	34
[R].NMSVIAHVDHGK.[S]		1	5	2	Q6P3J5	Q6P3J5 [21-32]		0	1307.65	3.80948e+06	2	2.55	16.8307	60
[K].NMSGPLYEIVSR.[V]		1	4	1	F1QEB4	F1QEB4 [306-317]		0	1365.68	1.10309e+06	2	-1.58	45.6795	58
[K].NMITGTSQADCAVLIVAAGVGEFEAGISK.[N]	1xCarbamidomethyl [C11]	1	10	1	A7YYA5	A7YYA5 [101-129]		0	2909.44	989017	3	0.53	52.0825	71
[R].NMLDFPQHVSSSK.[D]		1	4	1	E7EZ90	E7EZ90 [98-110]		0	1489.71	1.8076e+06	3	1.03	31.9869	44
[K].NMFEEEIKDTR.[R]		2	6	2	Q803N8; Q6NUV5	Q803N8 [211-221]; Q6NUV5 [210-220]		1	1411.65	2.10186e+06	3	-0.12	31.3987	59
[R].NSDQASMPDDTAAQK.[V]		1	5	1	F8W3L6	F8W3L6 [367-381]		0	1578.67	1.24336e+06	2	0.42	14.2029	56
[R].LPLQLEDAVRPEGEGDEEGR.[A]		1	2	1	F1R246	F1R246 [182-201]		0	2209.07	6.20068e+06	3	-1.15	38.1143	45
[R].LPLQDFNSDK.[K]		1	5	1	A9JTA0	A9JTA0 [538-547]		0	1176.59	571045	2	1.14	32.2789	56
[R].LPIIVTTYAK.[K]		3	18	1	A0A2R8QNH7; A3KMS4; Q1LWN2	A0A2R8QNH7 [1245-1254]; A3KMS4 [1261-1270]; Q1LWN2 [1265-1274]		0	1118.68	1.95753e+06	2	1.16	40.772	60
[K].IASCSDDNTVR.[I]	1xCarbamidomethyl [C4]	1	1	1	Q5RHI5	Q5RHI5 [371-381]		0	1237.55	320619	2	1.11	10.7459	59
[R].LASALSQSGPTLR.[K]		1	2	1	A9JRY0	A9JRY0 [119-131]		0	1300.72	326477	2	0.4	28.6428	51
[K].LAQLFSISPR.[Q]		1	1	1	E7EYC1	E7EYC1 [454-463]		0	1131.65	1.64514e+06	2	0.28	44.5535	61
[K].LAQALTDMR.[Q]		2	6	1	Q803N8; Q6NUV5	Q803N8 [243-251]; Q6NUV5 [242-250]		0	1018.53	6.91833e+06	2	-0.15	27.5979	53
[R].IAPLEEGSLPYNVAEAQR.[Q]		1	3	2	A0A0R4IHT0	A0A0R4IHT0 [293-310]		0	1957	3.24747e+06	2	1.29	42.8303	47
[K].LANVTAIYDR.[L]		1	1	1	Q1JPZ7	Q1JPZ7 [293-302]		0	1135.61	4.15219e+06	2	-0.39	32.44	89
[R].LANTGLFNLR.[Q]		1	2	1	E7EZ90	E7EZ90 [562-571]		0	1118.63	5.97847e+06	2	-1.12	42.9421	50
[R].LANIQEAALR.[K]		1	4	1	Q7ZVF4	Q7ZVF4 [548-557]		0	1098.63	9744031	2	-2.4	29.2184	57
[R].IANADQLLTQDVER.[F]		1	4	1	Q803I6	Q803I6 [181-194]		0	1585.82	372787	2	0.32	38.6856	54
[K].IAILTCPFEPPKPK.[T]	1xCarbamidomethyl [C6]	1	1	1	Q6NVI6	Q6NVI6 [248-261]		0	1610.9	2.3933e+06	3	-0.02	41.1102	18
[K].LAGSIAPEIYGHEDVKK.[A]		1	3	1	Q7ZVL6	Q7ZVL6 [336-352]		1	1826.96	1.39658e+06	4	0.03	27.5768	25
[R].LAGHTSGESVCSAK.[A]	1xCarbamidomethyl [C11]	1	5	1	Q501Z8	Q501Z8 [83-96]		0	1403.66	1.32222e+06	3	0.55	9.6933	50
[R].LAFYETGEAPR.[K]		1	4	1	Q6PH34	Q6PH34 [406-416]		0	1253.62	1.28284e+06	2	-0.93	32.9755	57
[R].LAFLANYVAPTNPR.[F]		1	4	1	B0S7S1	B0S7S1 [290-303]		0	1546.84	568352	2	-4.38	45.7778	51
[R].LASGDWFTSR.[T]		2	3	1	A5PMV7; Q642H5	A5PMV7 [135-144]; Q642H5 [135-144]		0	1139.55	2.56807e+06	2	-1.59	38.6664	62
[R].IAEPAVCR.[N]	1xCarbamidomethyl [C7]	1	2	1	Q6NZV2	Q6NZV2 [304-311]		0	915.472	1.56345e+06	2	-1.06	17.0758	56
[K].LAEEEYVGDR.[T]		1	3	1	E7FAC4	E7FAC4 [398-407]		0	1180.55	1715448	2	1.42	21.6479	63
[K].LAEALYIADR.[K]		1	3	1	A3KMS7	A3KMS7 [287-296]		0	1134.62	491059	2	-0.92	35.9807	37
[R].LADQSASLTEEQLTELR.[A]		1	3	2	A0JMN7	A0JMN7 [281-297]		0	1903.96	1.79031e+06	2	-0.89	40.9481	68
[K].IACLDFSLQK.[T]	1xCarbamidomethyl [C3]	1	5	1	Q9W792	Q9W792 [235-244]		0	1194.62	2.02859e+06	2	0.19	41.9421	34
[K].LAATNALLNSLEFTK.[A]		1	1	1	A0A0R4IMZ8	A0A0R4IMZ8 [192-206]		0	1605.88		2	-0.28	50.084	124
[R].LAATDPDYSIR.[D]		1	4	1	Q7ZTT1	Q7ZTT1 [253-263]		0	1221.61	4723673	2	4.31	27.2262	46
[R].LAAGGEENQDPTK.[S]		1	3	1	A0A2R8Q548	A0A2R8Q548 [30-42]		0	1329.63	530794	2	0.09	11.6326	84
[K].LAAEMAAAEEAAR.[R]		1	2	1	Q803S1	Q803S1 [283-295]		0	1303.63	1.06621e+06	2	0.43	29.5882	71
[R].KYSPLPDAGVQIDIK.[A]		1	2	1	F1QC84	F1QC84 [508-522]		1	1643.9	565681	3	-0.85	38.3091	77
[R].KYAALYQPLFDK.[R]		1	1	2	Q803X7	Q803X7 [93-104]		1	1456.78	1.27202e+06	2	-3.17	39.6387	63
[K].KVSTFLEDLSHK.[L]		1	2	1	E7EZ90	E7EZ90 [308-319]		1	1403.75	874229	3	1.22	34.2013	25
[R].KVPGVTAIELEEESCTFR.[I]	1xCarbamidomethyl [C15]	1	5	1	F1RC77	F1RC77 [246-263]		1	2065.03	793584	3	-0.63	41.5418	61
[K].KVGTFFSEVKPAGPTVEQQTEMAR.[S]	1xOxidation [M22]	1	1	1	A4IGC8	A4IGC8 [328-351]		1	2653.33	453135	4	0.17	32.5948	33
[K].KVGTFFSEVKPAGPTVEQQTEMAR.[S]		1	1	1	A4IGC8	A4IGC8 [328-351]		1	2637.33	413735	4	1.58	34.7905	27
[K].IAELFNVEPER.[Q]		1	1	1	E7EZF3	E7EZF3 [32-42]		0	1316.68	924094	2	0.37	42.2733	82
[R].KVEQLYNELR.[C]		1	3	1	E7FAC4	E7FAC4 [512-521]		1	1291.7		2	-1.22	27.6732	58
[R].LASHANIAQVLAELK.[E]		1	4	1	F6NK19	F6NK19 [345-359]		0	1577.9	820948	3	-0.61	48.0175	50
[R].LASIVEQVAMLQNQGR.[E]	1xOxidation [M10]	1	1	2	A4IGC8	A4IGC8 [75-90]		0	1772.93	1.98115e+06	2	-2.16	47.3874	69
[K].LDVTSVEDYK.[A]		1	1	1	Q6NVI6	Q6NVI6 [266-275]		0	1168.57	3.19816e+06	2	-0.04	32.9797	83
[R].LDSIVIQQGR.[L]		1	4	1	A5PLF2	A5PLF2 [109-118]		0	1128.64	209447	2	0.74	28.3644	58
[K].LDSDEIQYGGHGR.[L]		1	1	1	A0A0R4IN76	A0A0R4IN76 [644-656]		0	1446.66	612649	3	-0.31	19.1396	19
[R].LDSASLDAEPEPIAHTPDIAPSSPPALGVHQPR.[R]		1	2	1	A0JMN7	A0JMN7 [144-176]		0	3385.7	799399	4	1.23	39.9568	22
[R].LDQLIYIPLPDEK.[S]		1	2	1	A0A2R8QNF0	A0A2R8QNF0 [639-651]		0	1556.86		2	-0.04	50.1659	29
[R].LDNVWGVGGGQRPVK.[H]		1	2	1	F1QBM2	F1QBM2 [312-326]		0	1581.85	789284	3	-0.13	29.8724	27
[R].IDNLIFHPTEAR.[V]		1	3	1	F1RE17	F1RE17 [215-226]		0	1425.75	359694	3	-1.98	34.7375	17
[K].IDMLVAGAGTGGTITGIAR.[K]		1	4	1	F1QIC0	F1QIC0 [283-301]		0	1773.95	507127	2	0.65	45.3616	55
[K].IDIIPNVQER.[T]		1	1	1	O57521	O57521 [72-81]		0	1196.66	12406592	2	0.32	38.7783	65
[R].LDIDPESVTWQR.[V]		2	2	1	Q6DI12; F1QXP5	Q6DI12 [520-531]; F1QXP5 [520-531]		0	1458.72	2.79515e+06	2	-0.08	43.2527	49
[R].LDGAGLTPTK.[V]		1	2	1	F1QC84	F1QC84 [666-675]		0	972.536	41954896	2	1.4	19.5218	53
[R].IDEIVNFMLPGPEER.[E]		1	1	1	Q6NZU8	Q6NZU8 [461-475]		0	1758.87		2	-3.47	50.3307	64
[R].IDDIVSGHK.[K]		1	2	1	Q7T2P2	Q7T2P2 [518-526]		0	983.516	1.11344e+06	2	-0.09	15.2745	38
[K].IDDLVNTR.[-]		1	2	1	Q6PH46	Q6PH46 [526-533]		0	945.5	2.97553e+06	2	0.39	22.99	45
[R].LASIVEQVAMLQNQGR.[E]		1	1	2	A4IGC8	A4IGC8 [75-90]		0	1756.94	14786557	2	-0.28	49.6001	96
[R].LDDLISTGK.[L]		1	2	1	F1R2L8	F1R2L8 [350-358]		0	961.52	4631803	2	-0.18	27.9763	64
[K].IDCDNMEQYFIK.[Q]	1xCarbamidomethyl [C3]	1	2	1	F1R2L8	F1R2L8 [517-528]		0	1575.68	577368	2	-1.07	44.5777	39
[K].LCYGLNSDFVDPTQITMK.[V]	1xCarbamidomethyl [C2]	1	4	2	F1R2K9	F1R2K9 [25-42]		0	2101.99	2.24135e+06	2	0.2	49.6208	97
[R].LCPGAGATEIELAK.[H]	1xCarbamidomethyl [C2]	1	3	1	Q7ZU96	Q7ZU96 [408-421]		0	1429.74	3.74039e+06	2	0.67	32.904	67
[K].LCESPNVDAK.[T]	1xCarbamidomethyl [C2]	1	4	1	A0A2R8QMV9	A0A2R8QMV9 [163-172]		0	1132.53	800796	2	0.77	15.3756	29
[K].ICADGALLSK.[H]	1xCarbamidomethyl [C2]	6	40	1	A0A2R8QNH7; F1R2S5; A3KMS4; A0A2R8QN47; F1QV15; Q1LWN2	A0A2R8QNH7 [1194-1203]; F1R2S5 [1217-1226]; A3KMS4 [1210-1219]; A0A2R8QN47 [1214-1223]; F1QV15 [1222-1231]; Q1LWN2 [1214-1223]		0	1047.55	5827820	2	0.73	27.557	51
[K].IAVNSLEDTLGGK.[I]		1	1	1	F1QAU7	F1QAU7 [645-657]		0	1316.71	589412	2	-0.01	38.888	60
[K].IAVFSCPFDCTVTETK.[G]	2xCarbamidomethyl [C6; C10]	1	3	1	Q7ZU96	Q7ZU96 [239-254]		0	1874.87	1.82138e+06	2	-0.28	45.6574	79
[K].IAVDEAKPAENEK.[L]		1	3	1	Q7ZVH7	Q7ZVH7 [217-229]		0	1413.72	3.70815e+06	3	0.23	13.4568	49
[K].LATSTGHIYK.[Y]		1	5	2	F1QEB4	F1QEB4 [64-73]		0	1090.59	5.45462e+06	3	0.18	13.6449	35
[K].LATPVTEELLEK.[T]		1	3	1	A0A0R4IHZ5	A0A0R4IHZ5 [353-364]		0	1342.75	929110	2	-0.03	41.2764	48
[K].LATNAAITVLR.[V]		1	3	1	Q7ZU96	Q7ZU96 [510-520]		0	1142.69	4.03489e+06	2	-0.26	35.9765	46
[K].LATGIEDSELR.[R]		1	2	1	F8W428	F8W428 [720-730]		0	1203.62	1.08465e+06	2	-0.35	28.8506	69
[K].IASTVHQIR.[D]		3	4	1	F1QNU2; F1QY25; A4IGA9	F1QNU2 [276-284]; F1QY25 [276-284]; A4IGA9 [276-284]		0	1024.59	846062	2	1.52	11.8341	57
[R].LASTGSGQSFLAR.[Q]		1	2	1	A0A2R8QB62	A0A2R8QB62 [486-498]		0	1294.67	388222	2	-0.29	28.1914	50
[R].IDCFSEVPTSVFGDK.[L]	1xCarbamidomethyl [C3]	1	4	1	Q6PH34	Q6PH34 [383-397]		0	1700.78	660167	2	-0.36	46.5829	43
[K].IEADSELAR.[L]		1	3	1	Q6P3L0	Q6P3L0 [757-765]		0	1003.51	1995618	2	1.66	19.1199	54
[K].KTQNIYEMQEAGAQGVCR.[T]	1xCarbamidomethyl [C17]; 1xOxidation [M8]	2	9	1	F1R2S5; Q1LWN2	F1R2S5 [151-168]; Q1LWN2 [146-163]		1	2098.96		3	2.91	19.2297	62
[K].KTQNIYELQEAGAQGVCK.[T]	1xCarbamidomethyl [C17]	1	3	1	Q1MTC4	Q1MTC4 [146-163]		1	2037.01	419229	3	0.97	27.9888	64
[K].HIPMAALQAGFNVER.[A]	1xOxidation [M4]	2	7	1	A8WGJ1; Q1MTC4	A8WGJ1 [481-495]; Q1MTC4 [1278-1292]		0	1669.85	748957	3	1.86	33.6377	48
[R].HINPVASALIR.[R]		1	2	1	Q6DRK7	Q6DRK7 [259-269]		0	1190.7	940426	3	-0.08	31.2255	33
[K].HLNEDTTCLHFSR.[E]	1xCarbamidomethyl [C8]	1	4	1	E7EZ90	E7EZ90 [199-211]		0	1629.74	445718	3	0.3	22.914	63
[K].HLEINPDHPIMETLR.[Q]		1	1	1	O57521	O57521 [624-638]		0	1814.92	514731	3	0.71	35.463	12
[K].HLAQSETNPK.[R]		1	1	1	F1QCV2	F1QCV2 [361-370]		0	1124.57		2	0.36	8.7658	57
[R].HFIMQVVCEATQCPDTR.[V]	2xCarbamidomethyl [C8; C13]	1	1	1	A0A0R4IMZ8	A0A0R4IMZ8 [216-232]		0	2091.94	360454	3	-0.84	41.328	49
[K].HEYSSFEAQVLPGQVSSVPVK.[F]		1	1	1	A7MBX9	A7MBX9 [225-245]		0	2288.16		3	0.85	39.6514	25
[R].HEILLSQSVR.[Q]		1	1	2	A4IGC8	A4IGC8 [109-118]		0	1181.66	23468559	2	-0.17	23.4467	48
[R].HELFTPPVIGSAQDEGR.[N]		2	2	1	Q8JHG8; A8KBP8	Q8JHG8 [144-160]; A8KBP8 [144-160]		0	1852.92	957230	3	0.75	38.319	51
[K].HCVAVPSCPAELLKPIHEITAEAISK.[N]	2xCarbamidomethyl [C2; C8]	2	9	2	A0A2R8QNH7; A3KMS4	A0A2R8QNH7 [431-456]; A3KMS4 [446-471]		0	2870.49	1.77207e+06	4	0.71	48.6412	24
[K].HCTAVPTCPAELLRPIHEIATEAISK.[N]	2xCarbamidomethyl [C2; C8]	1	4	1	F1R2S5	F1R2S5 [451-476]		0	2914.49	1.42842e+06	5	-0.51	49.4892	14
[R].GYWDQLQSPVK.[V]		1	1	1	Q5TYP2	Q5TYP2 [44-54]		0	1320.66	1.38907e+06	2	-1.96	40.7069	51
[R].GYLTDESTNSLQTTR.[T]		1	5	1	F1RC77	F1RC77 [416-430]		0	1685.8	1.91752e+06	2	-0.74	28.5408	83
[R].GYISPYFINTAK.[G]		1	2	1	Q803B0	Q803B0 [222-233]		0	1373.71	2.16446e+06	2	1.44	42.6215	25
[R].HLSDAINQK.[H]		1	1	1	A9JRG9	A9JRG9 [530-538]		0	1025.54	901046	2	0.21	11.906	32
[K].GYGFVHFETQEAANR.[A]		1	3	1	Q6TGY6	Q6TGY6 [139-153]		0	1725.8	919607	3	1.48	34.0805	18
[K].GYAVAAQQVLLK.[V]		1	1	1	Q6NYN3	Q6NYN3 [295-306]		0	1260.73	378930	2	0.35	37.5002	54
[K].GWNILTNSEK.[T]		1	3	1	F1RDA6	F1RDA6 [103-112]		0	1161.59	1.08242e+06	2	-0.19	38.7881	43
[R].GVVQFVTQYQHSNTQR.[R]		1	3	2	Q7ZVV7	Q7ZVV7 [478-493]		0	1891.94		3	-0.22	35.0704	22
[RK].GVVDSEDIPLNLSR.[E]		2	6	2	O57521; Q5RG12	O57521 [378-391]; Q5RG12 [389-402]		0	1513.79	16998804	2	-2.32	42.5888	81
[K].GVVDSDDLPLNVSR.[E]		1	2	1	A0A286YAP4	A0A286YAP4 [436-449]		0	1485.75	2036040	2	-0.52	38.8851	71
[R].GVNPDDPLPPVDPWLK.[R]		1	3	1	Q5FY48	Q5FY48 [494-509]		0	1758.91		2	-2.46	49.7954	73
[K].GVNLPGAAVDLPAVSEK.[D]		1	3	1	Q7ZVT2	Q7ZVT2 [209-225]		0	1636.89		2	0.95	44.0797	50
[K].GVILYGAPGTGK.[T]		1	4	1	A8KC30	A8KC30 [221-232]		0	1132.64	1343628	2	1.14	31.2242	33
[R].GVLEEQIVNQK.[V]		1	2	1	Q7SYB2	Q7SYB2 [56-66]		0	1256.68	603319	2	-0.97	29.6171	50
[K].GVIALCMEDGSIHR.[F]	1xCarbamidomethyl [C6]; 1xOxidation [M7]	1	2	2	B2GQ13	B2GQ13 [230-243]		0	1573.75	5.90561e+06	3	0.08	28.0479	59
[K].GVIALCMEDGSIHR.[F]	1xCarbamidomethyl [C6]	1	2	2	B2GQ13	B2GQ13 [230-243]		0	1557.75	2.42324e+07	3	-0.09	35.4015	60
[K].GVASQSAVPSSK.[Q]		1	2	1	F1R711	F1R711 [8-19]		0	1117.58	1313986	2	-0.56	11.8411	64
[K].GTYITVSFGSVK.[T]		1	1	1	F1QC84	F1QC84 [115-126]		0	1258.67	692735	2	-1.75	42.0837	44
[K].GTLQGWVLSQAK.[K]		1	2	1	F1QKS4	F1QKS4 [86-97]		0	1287.71	882372	2	-0.05	44.2002	39
[R].GYDSAGVGIDGGNSK.[D]		1	2	1	Q3S344	Q3S344 [34-48]		0	1396.63	717170	2	0.12	20.7542	59
[K].KTQNIYELQEAGAQGVCR.[T]	1xCarbamidomethyl [C17]	3	19	1	A0A2R8QNH7; A0A2R8QN47; F1QV15	A0A2R8QNH7 [131-148]; A0A2R8QN47 [139-156]; F1QV15 [151-168]		1	2065.01	7459517	3	1.41	28.6704	49
[K].HITSYGESCPGLEQYAIK.[K]	1xCarbamidomethyl [C9]	1	3	1	Q7ZU96	Q7ZU96 [422-439]		0	2052.97	1.32928e+06	3	-0.36	33.9243	50
[K].HLVENNKDMVHDDAPFK.[F]		1	3	1	F1QV15	F1QV15 [321-337]		1	2008.95	2.31453e+06	4	0.16	20.9609	12
[R].KTLENTLSDLQIR.[V]		2	6	2	Q803N8; Q6NUV5	Q803N8 [158-170]; Q6NUV5 [157-169]		1	1530.85	1.40051e+06	3	0.52	39.3828	64
[K].KTDPSTLTEEEITR.[F]		2	3	2	Q6DI12; F1QXP5	Q6DI12 [503-516]; F1QXP5 [503-516]		1	1619.81	2.5509e+06	2	0.47	25.2797	49
[K].KQELIDALTMQLSK.[-]		1	3	1	F1QZ60	F1QZ60 [597-610]		1	1617.89	1.14749e+06	3	0.35	46.6155	49
[R].KPVLETEVNHVSPLSDASK.[K]		1	4	1	Q7ZVC1	Q7ZVC1 [280-298]		0	2050.08	645104	4	2.11	28.8161	41
[K].KPETVKPLQISSLSEATK.[D]		1	1	2	Q6PFS4	Q6PFS4 [102-119]		0	1956.1	5.08579e+06	3	0.4	29.8943	59
[K].KPDIDEIVLVGGSTR.[I]		1	2	2	Q6P3L3	Q6P3L3 [351-365]		0	1598.87	1.68011e+06	3	-0.4	39.0326	37
[K].KISSVQSIVPALEIANQHR.[K]		1	1	1	Q803B0	Q803B0 [250-268]		1	2090.17	401897	4	0.64	41.2446	38
[R].KHTLSYVDPETGK.[V]		1	3	1	B2GQ13	B2GQ13 [621-633]		1	1474.75	26201926	3	0.33	16.4835	28
[K].KGESQTDIEIAR.[E]		1	2	1	Q7T2P2	Q7T2P2 [248-259]		1	1346.69	2768428	3	0.37	17.653	50
[R].KEEILSANK.[K]		1	1	1	A4IGC8	A4IGC8 [380-388]		1	1031.57	12961232	2	0.37	12.2485	68
[K].KEDLYLKPIQR.[T]		1	4	2	Q6P3J5	Q6P3J5 [439-449]		1	1402.81	2.24657e+06	3	-0.83	23.2623	33
[K].KDVDAAYMNK.[V]		1	10	1	F1QV31	F1QV31 [264-273]		1	1154.55	469936	2	-0.5	13.6848	66
[R].KDTETGENIK.[Q]		1	3	1	F1QFC0	F1QFC0 [628-637]		1	1134.56	11264522	2	-0.16	8.9021	60
[K].KDQSSIALSHGELEK.[Q]		1	6	1	F8W3L6	F8W3L6 [203-217]		1	1641.84		3	1.47	18.5714	46
[K].HLVANNKDMVHDDAPLK.[F]	1xOxidation [M9]	1	5	1	A0A2R8QN47	A0A2R8QN47 [309-325]		1	1932.96	1.63723e+06	4	0.06	13.2304	15
[K].HVDLTEQTR.[AG]		1	3	1	Q6P111	Q6P111 [226-234]		0	1098.55	2184413	2	0.62	12.9254	43
[R].HSVVANEEIPTLNR.[R]		1	1	1	Q7ZUC5	Q7ZUC5 [131-144]		0	1578.82	529007	3	0.43	29.3628	35
[K].HSQFIGYPITLYVEK.[E]		1	1	2	O57521	O57521 [204-218]		0	1794.94	1046073	3	2	46.7459	18
[R].HSIAATELDNIPQR.[N]		1	1	1	I6V1W0	I6V1W0 [532-545]		0	1564.81	711894	3	-0.48	28.2092	28
[K].HSELSELNVK.[V]		2	3	1	A8WI00; A5PMY5	A8WI00 [345-354]; A5PMY5 [356-365]		0	1155.6	1.2605e+06	2	0.49	22.6752	51
[R].HQSFVLVGETGSGK.[T]		1	2	1	E7F3I8	E7F3I8 [127-140]		0	1445.74	672612	3	-0.32	27.2127	38
[R].HQDKDQCILITGESGAGK.[T]	1xCarbamidomethyl [C7]	1	3	1	F1R617	F1R617 [94-111]		1	1956.94	628304	3	-1.93	20.406	44
[K].HPSKPDPSGECTPDLR.[L]	1xCarbamidomethyl [C11]	1	3	1	Q1LXD4	Q1LXD4 [157-172]		0	1792.83	667338	3	0.41	14.5358	23
[K].HPPVITSPATEVCGK.[C]	1xCarbamidomethyl [C13]	1	3	1	F1QBR8	F1QBR8 [75-89]		0	1592.81		3	0.34	23.6944	33
[K].HPASTVQILGAEK.[A]		1	5	1	A7MBR5	A7MBR5 [312-324]		0	1350.74	708521	2	-0.9	23.4299	60
[K].HNPNLQVLNLNDNTFTTK.[G]		1	3	1	A0A2R8QT01	A0A2R8QT01 [234-251]		0	2083.06		3	-0.18	40.7125	10
[K].HNLPDTDAQK.[S]		1	5	1	F8W2P6	F8W2P6 [140-149]		0	1138.55		2	0.56	9.9011	38
[R].HMDEVVNR.[Y]		2	4	2	F1QTB5; Q8AYB9	F1QTB5 [486-493]; Q8AYB9 [486-493]		0	999.468	3.2026e+06	2	-1.1	11.0404	43
[K].HLVENNVAMVHDDAPLK.[F]	1xOxidation [M9]	1	5	2	Q1MTC4	Q1MTC4 [316-332]		0	1917.95	2.33439e+06	3	1.58	22.4687	42
[K].HLVENNVAMVHDDAPLK.[F]		1	5	2	Q1MTC4	Q1MTC4 [316-332]		0	1901.95	3.45039e+06	3	1.55	26.4514	77
[K].HTLSYVDPETGK.[V]		1	3	2	B2GQ13	B2GQ13 [622-633]		0	1346.66	1.53408e+07	2	0.78	20.3273	44
[K].IEAINQALENEYEVR.[R]		1	1	1	X1WEE6	X1WEE6 [200-214]		0	1790.89	833344	2	-0.08	41.8842	82
[K].IEELGEELR.[T]		1	3	1	B0S687	B0S687 [224-232]		0	1087.56	540423	2	-1.97	31.4524	38
[R].IEFLQNHENNAVYR.[A]		1	1	1	F1R606	F1R606 [466-479]		0	1746.86	7.89015e+06	3	2.1	30.921	56
[R].ILVSQLQTQR.[E]		1	1	1	E7FB39	E7FB39 [1317-1326]		0	1185.69	2.996e+06	2	0.31	28.5607	69
[R].ILVPTQFVGAIIGK.[E]		1	6	2	A0A0R4IYT0	A0A0R4IYT0 [199-212]		0	1455.89	2391482	3	-0.89	50.9662	47
[K].LITSVGEVVNHDPVVGDR.[L]		1	4	1	A4IG19	A4IG19 [623-640]		0	1906	1.97809e+06	3	0.37	36.8536	64
[K].LITSVADVVNNDPVIGR.[K]		1	3	1	F8W5B8	F8W5B8 [622-638]		0	1781.98	665284	2	-0.93	46.3554	61
[K].LLTGELLPSDGMIR.[K]		1	3	1	Q6NYQ1	Q6NYQ1 [439-452]		0	1514.82	936977	2	0.45	48.3598	48
[K].IITDFSASVK.[K]		1	1	1	B8JLW8	B8JLW8 [467-476]		0	1080.59	1.64292e+06	2	-0.11	33.158	58
[K].ILSVISFECQK.[S]	1xCarbamidomethyl [C9]	1	3	1	Q4V9P9	Q4V9P9 [331-341]		0	1323.7	398665	2	2.38	44.6868	40
[R].LLSTSVVSEK.[F]		1	2	1	F1Q9C7	F1Q9C7 [357-366]		0	1062.6	2.08201e+06	2	0.05	25.2343	78
[K].LLSQYQSLVVK.[Q]		1	2	1	F1Q9C7	F1Q9C7 [727-737]		0	1277.75	626861	2	-0.17	38.7839	48
[K].LISQNAPAAADAPAGR.[K]		1	2	2	A0JMN7	A0JMN7 [182-197]		0	1522.8	2.06821e+06	3	1.39	20.2938	25
[R].LLSLSHGQNTLSR.[D]		1	2	1	A0A2U3TVL4	A0A2U3TVL4 [591-603]		0	1425.78	2.59862e+06	3	0.95	25.3495	19
[R].LLSIGDANGDIQR.[H]		1	1	1	Q6DC04	Q6DC04 [11-23]		0	1371.72	622723	2	-0.51	34.3426	53
[K].LLQTYEDASEIHR.[I]		1	1	1	E7FGD0	E7FGD0 [250-262]		0	1574.78	1.17119e+06	3	0.86	27.0672	25
[R].LLQTEDSTGQFSPGSPSSVK.[T]		1	2	1	F1R711	F1R711 [457-476]		0	2065.01	1.02216e+06	2	0.21	30.9701	39
[K].LIVVVGDGPGFYTTR.[C]		1	2	1	A7YT47	A7YT47 [533-547]		0	1593.86	1.26821e+06	2	0.19	46.2193	48
[R].ILQEGVGPK.[K]		1	2	1	A7YT47	A7YT47 [559-567]		0	940.546	2.83533e+06	2	0.37	18.4122	66
[R].IINEPTAAAIAYGLDKK.[V-]		1	11	1	Q6NYR4	Q6NYR4 [172-188]		1	1787.99	10740984	3	-0.05	40.5839	71
[R].IINEPTAAAIAYGLDK.[GKR]		2	23	2	Q6NYR4; Q6P3L3	Q6NYR4 [172-187]; Q6P3L3 [196-211]		0	1659.9	17166181	2	0.13	45.168	70
[K].LLNDEDQVVVNK.[A]		1	4	1	E7FC99	E7FC99 [158-169]		0	1385.73	567014	2	-0.08	27.0834	88
[R].LIMCADGDSLQYIDR.[N]	1xCarbamidomethyl [C4]	1	2	1	Q6DRK7	Q6DRK7 [433-447]		0	1769.82	1.15123e+06	2	-1.62	43.0738	62
[K].ILLGDEDVILEQK.[D]		1	3	1	Q6DBY0	Q6DBY0 [284-296]		0	1484.82	645749	2	1.12	45.5644	56
[K].ILLGDAGDSLNDCR.[I]	1xCarbamidomethyl [C13]	1	1	1	E7EZF3	E7EZF3 [251-264]		0	1518.72	955801	2	1.07	35.7508	64
[R].LLLASPDAGYK.[V]		1	2	1	Q6PFK7	Q6PFK7 [469-479]		0	1147.64	1.31812e+06	2	0.67	34.2486	62
[R].LIHTPLDVENIQENISDGK.[Y]		1	5	1	Q08CT0	Q08CT0 [210-228]		0	2135.1	600518	3	0.82	43.1536	60
[R].ILHISESPTAVTVK.[V]		1	4	1	A8WFY2	A8WFY2 [302-315]		0	1494.85	2.20299e+06	3	-0.13	30.6979	24
[R].ILHELAQEALSIHGVK.[D]		1	1	3	A4IGC8	A4IGC8 [497-512]		0	1757.99	1.16899e+07	3	-0.12	39.8363	54
[K].ILFQDDDEVVK.[A]		1	1	1	F1QY25	F1QY25 [120-130]		0	1320.67	2.48186e+06	2	0.16	37.8827	63
[K].LLEVEHPAAK.[V]		1	3	2	Q9W792	Q9W792 [65-74]		0	1106.62	5.55082e+06	3	0.3	17.8516	37
[K].LLETTDRPDGHQNNLR.[S]		1	1	2	A0A0R4IMZ8	A0A0R4IMZ8 [510-525]		0	1878.94	4.77553e+06	4	0.52	16.2918	39
[R].ILEESLYAR.[E]		1	1	1	F1QAU7	F1QAU7 [272-280]		0	1093.59	929413	2	-0.23	31.3697	64
[R].IINEPTAAAIAYGLDKR.[D]		1	2	1	Q6P3L3	Q6P3L3 [196-212]		1	1816	3372685	3	0.16	41.3068	65
[R].LIEDTEDWHPR.[T]		1	4	1	Q7ZVC1	Q7ZVC1 [301-311]		0	1410.66	1.05472e+06	3	0.27	27.7248	61
[K].LMDPLLYEYAGTWPK.[D]		5	21	2	A0A2R8QNH7; A3KMS4; A0A2R8QN47; F1QV15; Q1LWN2	A0A2R8QNH7 [57-71]; A3KMS4 [72-86]; A0A2R8QN47 [65-79]; F1QV15 [77-91]; Q1LWN2 [72-86]		0	1796.89	2.29394e+07	2	0.53	50.5438	82
[K].LMDPLLYEYAGTWPR.[D]		1	5	2	F1R2S5	F1R2S5 [77-91]		0	1824.9	1.37197e+06	2	0.77	50.6391	61
[R].LPIIFTTYAK.[K]		2	7	1	A8WGJ1; Q1MTC4	A8WGJ1 [467-476]; Q1MTC4 [1264-1273]		0	1166.68	17335928	2	-0.98	47.623	51
[K].LPIGGPDGYTK.[S]		2	7	1	Q5TYX2; A0AUR4	Q5TYX2 [347-357]; A0AUR4 [80-90]		0	1117.59	30288740	2	0.1	27.6938	61
[K].LPIGDVATQYFADR.[D]		1	1	2	B3DKJ0	B3DKJ0 [293-306]		0	1565.8	2.12335e+06	2	-0.16	47.7247	82
[R].LPLALALGHQQQLAR.[A]		1	2	1	A2RRV2	A2RRV2 [367-381]		0	1628.96	681267	3	-2.35	40.1311	33
[K].IPGIIISSTAVR.[A]		1	4	1	F1QK71	F1QK71 [152-163]		0	1226.75	8216582	2	-1.55	41.1116	55
[K].IPGALSPLSAAAAAAAAAGR.[V]		1	1	1	A0A0R4IZG6	A0A0R4IZG6 [289-308]		0	1706.95		3	-0.03	49.9356	25
[K].IPFSAPFLVK.[S]		1	3	1	A0A0R4IYT0	A0A0R4IYT0 [27-36]		0	1118.66	10208216	2	0.52	49.8216	47
[K].YYTGNYDQYVK.[T]		1	4	1	Q6NYQ1	Q6NYQ1 [302-312]		0	1413.63	807230	2	-2.15	30.5243	48
[K].LNTVCAEHQHFESR.[L]	1xCarbamidomethyl [C5]	1	2	2	F1R617	F1R617 [476-489]		0	1727.79	1.56005e+06	3	-1.3	15.5233	55
[R].LNSAIIYDR.[D]		1	4	1	F1R2K9	F1R2K9 [131-139]		0	1064.57	33261414	2	-0.18	29.6359	71
[K].LNSALAAQLQTPIK.[F]		1	3	2	Q1MTC4	Q1MTC4 [95-108]		0	1467.85	4.84192e+06	2	-0.58	39.3445	91
[R].LNQSLSPIQQTLSPIIQQSR.[K]		1	3	1	Q90XD8	Q90XD8 [396-415]		0	2251.24		3	-0.63	49.657	53
[R].LNQPAINIYTDKDSGKPK.[G]		1	3	1	Q4QRG0	Q4QRG0 [344-361]		1	2002.06	2.19043e+06	4	-0.64	24.7935	22
[R].LNQPAINIYTDK.[D]		1	3	1	Q4QRG0	Q4QRG0 [344-355]		0	1389.74	1311733	2	0.16	33.6011	28
[K].LMDPLLYEYAGTWPK.[D]	1xOxidation [M2]	5	21	2	A0A2R8QNH7; A3KMS4; A0A2R8QN47; F1QV15; Q1LWN2	A0A2R8QNH7 [57-71]; A3KMS4 [72-86]; A0A2R8QN47 [65-79]; F1QV15 [77-91]; Q1LWN2 [72-86]		0	1812.89	1.729e+07	2	0.3	50.0509	72
[K].INGLEVPISSLPYQHPSGSIQIR.[E]		2	4	1	A8WGJ1; Q1MTC4	A8WGJ1 [643-665]; Q1MTC4 [1440-1462]		0	2505.35	4.02685e+06	3	-0.79	46.4992	16
[R].LNENAQAGDAR.[A]		1	4	1	H9GYT6	H9GYT6 [253-263]		0	1158.55		2	0.37	9.8406	61
[R].INELEGALSHEK.[D]		2	5	2	Q803N8; Q6NUV5	Q803N8 [322-333]; Q6NUV5 [321-332]		0	1339.69	1.13857e+07	3	-0.51	26.8427	28
[K].INEFVDAR.[D]		1	1	1	E7EZF3	E7EZF3 [139-146]		0	963.489	1.45828e+06	2	-1.07	24.4985	73
[R].INDYVFSFDK.[M]		1	4	1	Q7ZVF4	Q7ZVF4 [514-523]		0	1247.59	2864222	2	-1.07	44.6911	46
[K].LNDNKEPEQTPTFQEEEDAQLNK.[E]		1	2	1	E7EYR2	E7EYR2 [95-117]		1	2717.25	700220	3	-1.02	28.205	56
[K].LNATVTPSSK.[E]		1	6	1	A0A2R8Q548	A0A2R8Q548 [148-157]		0	1017.56	578805	2	1.66	14.0891	49
[R].LNALQAELQR.[M]		1	1	1	Q7ZVK0	Q7ZVK0 [272-281]		0	1155.65	1.15212e+06	2	-1.52	33.6207	75
[R].LMTDDWQFER.[G]		1	6	1	B8JLB0	B8JLB0 [228-237]		0	1340.59	879970	2	-0.4	41.4591	43
[K].LMLQAPEPFTWK.[F]		4	8	1	A0A286Y9R5; Q4QRF0; F1R9Z1; F1QIH9	A0A286Y9R5 [76-87]; Q4QRF0 [75-86]; F1R9Z1 [76-87]; F1QIH9 [76-87]		0	1460.76	2.91151e+06	2	0.11	49.9863	48
[K].LMHQTALLGTAMEDAR.[K]		1	4	1	A8WGN7	A8WGN7 [172-187]		0	1757.87	1.21291e+06	3	-1.19	36.2477	15
[R].IMGPNYTPGK.[K]		1	2	1	Q6P3J5	Q6P3J5 [429-438]		0	1077.54	5.14154e+06	2	0.77	22.5351	49
[R].IMEVIDAISTTAQSHQR.[T]		1	1	1	A0A0R4ID68	A0A0R4ID68 [184-200]		0	1899.96	716792	3	2.4	41.9237	34
[K].LMEILMSK.[E]		1	4	1	R4GDM7	R4GDM7 [576-583]		0	964.521	825378	2	0.41	41.113	20
[K].LMDPLLYEYAGTWPR.[D]	1xOxidation [M2]	1	5	2	F1R2S5	F1R2S5 [77-91]		0	1840.89		2	-0.66	50.1024	73
[K].LNGFLMENYALK.[V]		1	2	1	A0A0R4IYT0	A0A0R4IYT0 [139-150]		0	1412.72	1.03357e+06	2	0.72	47.9412	52
[K].LLDTFYPGDQQSITYGTK.[S]		1	1	2	A4IGC8	A4IGC8 [263-280]		0	2047	19803235	3	-0.68	44.1988	56
[R].LIDSAHMAAR.[G]		2	7	2	Q5TYX2; A0AUR4	Q5TYX2 [323-332]; A0AUR4 [56-65]		0	1084.56	1.83841e+07	2	0.24	16.1507	73
[R].LLCIPTQLYSQHFQK.[F]	1xCarbamidomethyl [C3]	1	1	1	Q1JPZ7	Q1JPZ7 [303-317]		0	1875.98	1.56577e+06	3	-0.63	44.3106	45
[K].LGCIGSATLDGENIR.[F]	1xCarbamidomethyl [C3]	1	3	3	F1QN45	F1QN45 [1131-1145]		0	1575.78	6.60252e+06	2	-1.13	35.3244	53
[R].LGCFNLTIK.[G]	1xCarbamidomethyl [C3]	1	6	1	F1R653	F1R653 [272-280]		0	1065.58	1.10719e+06	2	-1.86	41.9846	48
[R].IGAVNCGDNGMLCR.[S]	2xCarbamidomethyl [C6; C13]	1	1	1	A4IG47	A4IG47 [180-193]		0	1536.67	1.50919e+06	2	0.86	27.3679	72
[K].LFVTNDAATILR.[E]		1	3	1	Q7ZU96	Q7ZU96 [63-74]		0	1333.75	3710636	2	-0.51	45.0892	65
[R].IFVISQSEAR.[L]		1	2	1	F1R246	F1R246 [172-181]		0	1149.63	8.34885e+06	2	1.19	32.0998	59
[K].LFTNESLIGLK.[N]		1	2	1	Q7ZU89	Q7ZU89 [336-346]		0	1234.7	635749	2	-1.5	45.341	73
[K].LFTDSALDVAAR.[F]		1	1	1	A0A0R4ICN1	A0A0R4ICN1 [5-16]		0	1278.67		2	1.07	40.7323	51
[K].LFSMELVDESGEIR.[A]	1xOxidation [M4]	1	1	1	Q6NY74	Q6NY74 [208-221]		0	1640.78	198522	2	1.79	42.2173	52
[R].LFPLIQNMHPSLAGK.[I]		1	2	1	F1QB54	F1QB54 [565-579]		0	1665.91	1.00216e+06	3	0.49	46.4042	34
[R].IFGLLSEPNTR.[S]		1	2	1	Q32LU7	Q32LU7 [241-251]		0	1246.68	641736	2	0.87	44.5955	51
[R].IFEGTNDILR.[L]		1	3	1	Q7T2C2	Q7T2C2 [465-474]		0	1177.62	2033658	2	-1.47	37.7207	50
[K].IEWLEAHQDADLEEFQAK.[K]		1	2	1	Q6P3L3	Q6P3L3 [600-617]		0	2172.02	579671	3	2.5	44.0444	18
[R].LESQTQQINNLQK.[Q]		1	3	1	Q90XD8	Q90XD8 [308-320]		0	1543.81	4.56552e+06	2	-1.21	20.4399	77
[K].LESMTYEQLKK.[T]		4	18	2	F1R2S5; A0A2R8QN47; F1QV15; Q1LWN2	F1R2S5 [833-843]; A0A2R8QN47 [821-831]; F1QV15 [833-843]; Q1LWN2 [828-838]		1	1369.7	67385041	2	2.22	23.3855	44
[K].IGDFGLATK.[I]		1	2	1	Q6DRK7	Q6DRK7 [178-186]		0	921.504	4502471	2	0.01	32.7488	33
[K].LESMTYEQLK.[K]	1xOxidation [M4]	4	18	1	F1R2S5; A0A2R8QN47; F1QV15; Q1LWN2	F1R2S5 [833-842]; A0A2R8QN47 [821-830]; F1QV15 [833-842]; Q1LWN2 [828-837]		0	1257.6	17947482	2	0.44	22.6893	67
[K].LESITLDQLK.[R]		1	3	1	A0A2R8QNH7	A0A2R8QNH7 [813-822]		0	1159.66	5490710	2	0.45	40.0724	48
[K].IESCSQQDVELHVER.[I]	1xCarbamidomethyl [C4]	1	2	1	F1R246	F1R246 [157-171]		0	1828.85	2.77483e+06	3	-1.24	23.1129	69
[R].LEQIELSAGR.[K]		1	3	1	A9JSY2	A9JSY2 [421-430]		0	1115.61	565114	2	-1.2	29.9416	57
[K].IEQLEAGTPGR.[I]		1	4	1	A8WGN7	A8WGN7 [359-369]		0	1170.61	12211466	2	0.15	20.1786	54
[R].LEQEIATYR.[CSNW]		1	9	1	Q05AL9	Q05AL9 [389-397]		0	1122.58	15713649	2	-0.05	23.8815	62
[R].IEPNMHVASFAYSHIK.[S]	1xOxidation [M5]	3	13	2	A0A2R8QNH7; A3KMS4; Q1LWN2	A0A2R8QNH7 [562-577]; A3KMS4 [577-592]; Q1LWN2 [577-592]		0	1859.91	1.44453e+07	3	0.35	28.5295	32
[R].IEPNMHVASFAYSHIK.[S]		3	13	2	A0A2R8QNH7; A3KMS4; Q1LWN2	A0A2R8QNH7 [562-577]; A3KMS4 [577-592]; Q1LWN2 [577-592]		0	1843.92	18200564	3	-0.19	34.5208	35
[K].LENYSSTVDAWQTTPVTMK.[V]		1	1	2	F1QC84	F1QC84 [569-587]		0	2171.03	8.32302e+06	2	0.34	43.3889	94
[R].LENNENKPVTNSR.[D]		1	2	1	E7F1H9	E7F1H9 [528-540]		0	1514.76		3	4.92	9.0598	24
[K].LENEQIEALR.[K]		1	5	1	F1QFL1	F1QFL1 [835-844]		0	1214.64	2.18398e+06	2	-2.55	29.0707	78
[R].LEHELFSASNTGINFEK.[Y]		1	2	1	A2RV38	A2RV38 [189-205]		0	1935.94	491618	3	2.05	40.0588	39
[R].LEGNTIGVEAAQTIAK.[A]		1	1	1	Q08BV5	Q08BV5 [56-71]		0	1614.87	1.0578e+06	2	0.2	36.5133	38
[R].IEGLSYQLSALQK.[Q]		1	2	1	B3DFN3	B3DFN3 [294-306]		0	1449.79	1.3155e+06	2	-1.38	43.109	104
[R].LEGATQDATQR.[E]		1	2	1	Q08CD9	Q08CD9 [436-446]		0	1189.58	763596	2	1.52	10.8836	58
[K].LESMTYEQLK.[K]		4	18	2	F1R2S5; A0A2R8QN47; F1QV15; Q1LWN2	F1R2S5 [833-842]; A0A2R8QN47 [821-830]; F1QV15 [833-842]; Q1LWN2 [828-837]		0	1241.61	1.28637e+08	2	-0.9	30.7691	47
[K].IGDPTPYVEGQSK.[A]		1	1	1	Q6NY74	Q6NY74 [111-123]		0	1390.68	5.19375e+06	2	-0.28	23.9433	62
[R].LGDVISIQPCPDVK.[Y]	1xCarbamidomethyl [C10]	1	2	1	A0A2R8QNF0	A0A2R8QNF0 [96-109]		0	1540.8	416482	2	-0.05	39.1073	26
[K].IGEEQSPEDAEDGPPELLFIHGGHTAK.[I]		1	3	1	Q1LXD4	Q1LXD4 [350-376]		0	2873.36	1.20504e+06	4	-0.43	41.0939	13
[K].LLCEGQESCDLR.[E]	2xCarbamidomethyl [C3; C9]	1	3	1	A0A2R8QD37	A0A2R8QD37 [512-523]		0	1479.66	314542	2	1.34	24.5839	49
[K].IICDLVEEK.[HF]	1xCarbamidomethyl [C3]	1	10	1	R4GDM7	R4GDM7 [443-451]		0	1118.58	1.38862e+06	2	0.47	30.5476	54
[K].LLAYATYSIER.[G]		1	1	1	Q6PFS4	Q6PFS4 [691-701]		0	1299.69	858756	2	-0.43	38.8668	44
[K].LLASGSDDAK.[V]		1	2	1	B0UY40	B0UY40 [491-500]		0	976.495	1.10849e+06	2	-0.82	12.5031	55
[R].ILAQITGTENDQAQESRPGK.[KN]		1	3	1	Q7ZVC1	Q7ZVC1 [322-341]		0	2156.09	897936	3	0.23	23.9791	31
[K].LLANCFQVDIPK.[M]	1xCarbamidomethyl [C5]	1	2	1	K4IKE9	K4IKE9 [32-43]		0	1417.75		2	0.25	45.4644	58
[K].ILAHNNFVGR.[L]		1	2	2	A0A0R4IYT0	A0A0R4IYT0 [280-289]		0	1140.63	1.47397e+07	3	0.04	19.7551	29
[R].LLAEQESFKR.[K]		1	1	1	Q1JPZ7	Q1JPZ7 [672-681]		1	1220.66	1.7228e+06	3	0.28	20.3765	28
[R].LLAEQESFK.[R]		1	1	1	Q1JPZ7	Q1JPZ7 [672-680]		0	1064.56	2.60935e+06	2	1.54	26.3486	64
[K].LLAEALTQVSTK.[S]		1	1	1	Q7ZUC5	Q7ZUC5 [287-298]		0	1273.74	570873	2	-1.1	38.2485	101
[K].ILAAALSECHQQSSALGAPFK.[L]	1xCarbamidomethyl [C9]	1	1	1	Q08BV5	Q08BV5 [161-181]		0	2199.12	477771	3	-0.59	38.73	31
[K].LKDDADFCIIHYAGK.[V]	1xCarbamidomethyl [C8]	1	5	1	F8W3L6	F8W3L6 [570-584]		1	1765.86	602831	4	0.43	34.7637	10
[K].IKDAPAQTVEVLK.[H]		1	4	2	F1R2S5	F1R2S5 [308-320]		1	1411.82	175150268	3	0.04	25.1067	46
[K].IKDAPAQIVEVLK.[H]		1	3	1	F1QV15	F1QV15 [308-320]		1	1423.85	79355168	3	0.26	38.2774	40
[K].IHYENNSPFLTISSITR.[T]		2	3	1	F1QTB5; Q8AYB9	F1QTB5 [207-223]; Q8AYB9 [207-223]		0	1992.02	830194	3	-0.3	45.6005	45
[K].LHSDGLSCVDIDECK.[E]	2xCarbamidomethyl [C8; C14]	1	3	1	F1QN45	F1QN45 [892-906]		0	1747.76	1.62515e+06	3	1.35	27.8727	31
[R].LHNNSEQDQPMAGFQLTR.[T]		2	5	1	Q803N8; Q6NUV5	Q803N8 [457-474]; Q6NUV5 [456-473]		0	2085.98	1620713	3	0.25	33.4006	44
[K].IGGIGTVPVGR.[V]		2	14	1	A7YYA5; A0A2R8QSR4	A7YYA5 [256-266]; A0A2R8QSR4 [256-266]		0	1025.61	3567142	2	0.07	30.05	81
[R].IGLFNSAQDR.[V]		1	1	1	Q7SYB8	Q7SYB8 [463-472]		0	1120.57	604490	2	-1.67	33.6025	64
[K].IGLIQFCLSPPK.[T]	1xCarbamidomethyl [C7]	1	2	1	Q6PH46	Q6PH46 [240-251]		0	1372.77		2	-1.1	50.0606	57
[K].LGNIEFKPESR.[V]		1	2	2	F1R617	F1R617 [278-288]		0	1289.68	4.78997e+06	3	-1.05	26.5885	21
[K].IGPVLDSSCLQTEVKPVLEK.[L]	1xCarbamidomethyl [C9]	1	2	1	A5PMV7	A5PMV7 [547-566]		0	2212.19	1.42086e+06	3	-0.38	43.0899	41
[K].IGPVLESSALQAEVKPVLEK.[L]		1	2	1	Q642H5	Q642H5 [547-566]		0	2107.2	4.15414e+06	3	0.99	44.7257	48
[K].QTFSSIQATTNTSR.[Y-]		1	3	1	Q7ZUL6	Q7ZUL6 [101-114]		0	1541.76	277806	2	-0.16	23.7147	67
[K].LGQQNQGQSSGPDYSK.[A]		1	2	2	Q5RKQ3	Q5RKQ3 [504-519]		0	1693.78	1.82902e+06	2	1.67	12.4455	82
[K].LGSTSLSQPK.[V]		1	3	1	E7FAZ5	E7FAZ5 [178-187]		0	1017.56	971728	2	1.54	16.4384	52
[K].LGVALFNCQSEVEGR.[R]	1xCarbamidomethyl [C8]	1	1	1	I6V1W0	I6V1W0 [99-113]		0	1678.82	861398	2	-1.76	42.8898	62
[K].LGVIEDHSNR.[T]		1	2	1	A0A286YAP4	A0A286YAP4 [495-504]		0	1139.58	3.34383e+06	3	0.18	15.6023	31
[K].LHEVYSSDAKPVITR.[D]		1	2	2	F1R4N4	F1R4N4 [687-701]		0	1714.91	5.08117e+06	3	0.36	19.5571	55
[R].IHFPLATYAPVISAEK.[A]		1	20	2	Q6NWJ5	Q6NWJ5 [265-280]		0	1756.96	1.79861e+06	3	0.83	46.6269	27
[K].LHISPSNMTNQNTNDYLEK.[I]		1	4	1	F1R653	F1R653 [344-362]		0	2219.04	751465	3	0.85	31.4127	45
[R].LGSSIDVAVPR.[F]		1	1	1	Q5RKQ3	Q5RKQ3 [257-267]		0	1113.63	7683700	2	-0.09	32.7805	84
[K].GTGVVDLSDKGDMSNYATLVR.[S]		1	2	1	Q6PGW8	Q6PGW8 [315-335]		1	2198.08		3	-1.64	41.415	29
[R].QTIQGVQYLHNNR.[V]		1	2	1	Q6DRK7	Q6DRK7 [145-157]		0	1570.81	2.56056e+06	3	3.41	23.6411	34
[R].QTVQELER.[K]		1	2	1	F8W3L6	F8W3L6 [1441-1448]		0	1002.52	3.53432e+06	2	-1.07	16.9927	51
[K].VLDSLVEFIK.[K]		3	3	1	Q6TNU7; Q7ZVZ5; F1QP75	Q6TNU7 [78-87]; Q7ZVZ5 [71-80]; F1QP75 [71-80]		0	1162.67	1.39989e+06	2	0.42	50.2251	70
[R].VIDPFTIKPLDASTIVASAR.[A]		1	3	1	Q6PHI8	Q6PHI8 [534-553]		0	2114.19		3	-0.29	49.9559	70
[K].VLDLSDNAFGPDGVK.[G]		1	1	1	Q08BV5	Q08BV5 [116-130]		0	1546.77	827529	2	-1.69	43.1769	72
[K].VLCELAELQDK.[E]	1xCarbamidomethyl [C3]	1	3	1	Q9W792	Q9W792 [75-85]		0	1317.67	1.49454e+06	2	-1.91	37.7235	44
[R].VLCDMIPCGEEEVDQAIK.[S]	2xCarbamidomethyl [C3; C8]	1	3	1	Q7ZVB2	Q7ZVB2 [53-70]		0	2105.96	839633	3	0.14	46.8643	38
[K].VLATWQQYTK.[T]		1	2	1	F1QYG1	F1QYG1 [88-97]		0	1237.66	628627	2	0.07	34.84	37
[R].VLAQDVYAK.[D]		1	10	1	D3KYK8	D3KYK8 [392-400]		0	1006.56	1.00362e+06	2	0.28	21.8765	50
[K].VLAALELSGVR.[C]		1	5	1	F1QFL1	F1QFL1 [44-54]		0	1127.68	1.95744e+06	2	0.85	43.4955	70
[K].VKEQLLQSNPVLEAFGNAK.[T]		1	3	1	F1R617	F1R617 [135-153]		1	2085.13	396689	3	0.5	47.9483	39
[K].VHLSAMTENTYLMK.[L]	2xOxidation [M6; M13]	1	5	1	F1R2S5	F1R2S5 [63-76]		0	1669.79	1.64585e+06	3	0.76	24.3095	32
[K].VHLSAMTENTYLMK.[L]	1xOxidation [M13]	1	5	1	F1R2S5	F1R2S5 [63-76]		0	1653.8	5923879	3	0.94	30.6111	32
[K].VHLSAMTENTYLMK.[L]		1	5	1	F1R2S5	F1R2S5 [63-76]		0	1637.8	18007694	3	0.01	34.9744	26
[K].VHEEEPTDGNEISEEAEAK.[E]		1	2	1	F1Q9S3	F1Q9S3 [369-387]		0	2112.92	511377	3	0.64	19.6639	28
[R].VGYFSVDADSTPEK.[L]		1	2	1	B0UYD6	B0UYD6 [745-758]		0	1514.7	2.16219e+06	2	0.03	34.2	78
[K].VLEDSDLKKPDIDEIVLVGGSTR.[I]		1	1	2	Q6P3L3	Q6P3L3 [343-365]		1	2498.33	1401439	3	0.34	43.0639	45
[K].VGTFFSEVKPAGPTVEQQTEMAR.[S]		1	1	1	A4IGC8	A4IGC8 [329-351]		0	2509.24	16307042	3	0.76	39.7152	23
[R].VGSTSENITQK.[V]		2	6	1	A2RV38; Q6PBB2	A2RV38 [456-466]; Q6PBB2 [440-450]		0	1163.59	5.08173e+06	2	1.05	11.7442	77
[R].VGSHVTGGDIYGLVNENSLIK.[H]		1	2	1	Q7SY46	Q7SY46 [143-163]		0	2172.13		3	0.04	44.5187	24
[R].VGQAMASTEEK.[A]		1	3	1	A0A0R4IRD0	A0A0R4IRD0 [555-565]		0	1150.54	604355	2	0.49	11.31	39
[R].VGNLGLATSFYNDK.[N]		1	2	1	A2RV38	A2RV38 [583-596]		0	1498.75	610562	2	0.13	42.1283	29
[R].VGITPDVQSIIGR.[F]		1	2	2	F1QC84	F1QC84 [145-157]		0	1354.77	40582583	2	-0.3	45.6517	81
[K].VGLQVVAVK.[A]		1	2	1	Q803B0	Q803B0 [293-301]		0	912.588	17492666	2	0.35	31.7199	72
[K].VGINYQPPTVVPGGDLAK.[V]		3	26	2	Q6NWJ5; Q6TGS5; Q6TNP9	Q6NWJ5 [353-370]; Q6TGS5 [352-369]; Q6TNP9 [353-370]		0	1824.99	7.26563e+06	3	0.01	41.5249	43
[R].VGLELSQGEVK.[S]		1	2	1	F8W2P6	F8W2P6 [432-442]		0	1158.64	3.16151e+06	2	0.77	30.9096	51
[K].VGGTSDVEVNEK.[K]		1	1	1	Q803B0	Q803B0 [406-417]		0	1233.6	10647931	2	0.01	14.3232	49
[K].VGEVTYVEHLMDGEGK.[S]		1	2	2	F1R2E0	F1R2E0 [72-87]		0	1762.83	1283583	3	1.01	44.1294	51
[R].VFVDSCVASSDPTVANALR.[Y]	1xCarbamidomethyl [C6]	1	2	2	A7MBZ6	A7MBZ6 [293-311]		0	2007.98	3.51726e+06	3	-0.14	41.3428	67
[R].VFSSAESLVQSFR.[K]		1	4	1	A0A2R8RIT0	A0A2R8RIT0 [47-59]		0	1456.74	621331	2	1.44	47.6827	86
[R].VFSGVVSTGLK.[V]		1	2	1	Q6P3J5	Q6P3J5 [416-426]		0	1093.63	14419173	2	-0.35	33.0265	69
[K].VFGQEVAYVNFDK.[ST]		6	27	4	A0A2R8QNH7; F1R2S5; A3KMS4; A0A2R8QN47; F1QV15; Q1LWN2	A0A2R8QNH7 [718-730]; F1R2S5 [738-750]; A3KMS4 [733-745]; A0A2R8QN47 [726-738]; F1QV15 [738-750]; Q1LWN2 [733-745]		0	1515.75	2.00835e+08	2	-0.38	43.0151	72
[K].VGTEVTTGTGPNKK.[V]		1	4	1	Q7ZW47	Q7ZW47 [346-359]		1	1388.74		3	0.44	9.8917	35
[K].VFGQEMAFGR.[I]	1xOxidation [M6]	1	3	1	Q1MTC4	Q1MTC4 [733-742]		0	1157.54	1.10274e+06	2	0.22	29.4933	54
[R].VLELQQTLEHER.[Q]		1	3	2	Q90XD8	Q90XD8 [329-340]		0	1494.79	1.07467e+07	3	0.12	32.9408	59
[R].VIFLEDDDIAAVSDGR.[L]		1	1	1	Q3S344	Q3S344 [274-289]		0	1734.85	427058	2	1.73	48.0869	102
[R].VNDVAELDK.[K]		1	2	1	F8W5B8	F8W5B8 [715-723]		0	1002.51	340693	2	-0.34	20.5415	48
[K].VNAADENQR.[R]		1	1	1	Q6DI20	Q6DI20 [267-275]		0	1016.48	2.83839e+06	2	0.13	8.8574	64
[K].VMSTEEAASLGYTVMGTSGR.[L]		1	3	2	F1R4N4	F1R4N4 [206-225]		0	2046.95	663623	3	-1.02	44.7492	42
[R].VMILGEDLGQLR.[S]		1	1	1	A2ARH3	A2ARH3 [659-670]		0	1343.74		2	1.37	49.6236	57
[K].VMGNAGHPSSLKPIMK.[L]	1xOxidation [M]	6	26	5	A0A2R8QNH7; F1R2S5; A3KMS4; A0A2R8QN47; F1QV15; Q1LWN2	A0A2R8QNH7 [468-483]; F1R2S5 [488-503]; A3KMS4 [483-498]; A0A2R8QN47 [476-491]; F1QV15 [488-503]; Q1LWN2 [483-498]		0	1682.87	1.16795e+08	4	-0.47	16.4219	29
[K].VMGNAGHPSSLKPIMK.[L]		6	26	5	A0A2R8QNH7; F1R2S5; A3KMS4; A0A2R8QN47; F1QV15; Q1LWN2	A0A2R8QNH7 [468-483]; F1R2S5 [488-503]; A3KMS4 [483-498]; A0A2R8QN47 [476-491]; F1QV15 [488-503]; Q1LWN2 [483-498]		0	1666.88	2.30856e+08	3	-0.29	19.7832	39
[M].VMEKPSPLLVGR.[E]		1	5	1	Q7ZV01	Q7ZV01 [2-13]		0	1325.76	1.34428e+06	3	0.38	28.1485	34
[K].VIVQTVQNQDR.[V]		1	4	1	A0A2R8Q1P1	A0A2R8Q1P1 [594-604]		0	1299.7	524828	2	0.98	17.9078	50
[R].VLVNEQQNAYGVAVK.[T]		1	1	1	B0S6C5	B0S6C5 [317-331]		0	1631.88	1.55774e+06	2	1.44	30.0613	88
[R].VITYLDQSTQK.[S]		1	2	1	F8W428	F8W428 [379-389]		0	1295.68	1.64874e+06	2	1.3	27.1742	51
[R].VITVEDHYK.[E]		1	3	1	Q6PHI8	Q6PHI8 [559-567]		0	1103.57	4.11896e+06	3	0.09	17.9684	35
[R].VLTQDELLDEAK.[L]		1	1	1	Q1L8X4	Q1L8X4 [167-178]		0	1373.72	392974	2	0.28	35.6843	36
[R].VITNYCSAHDNGGNIK.[A]	1xCarbamidomethyl [C6]	1	2	2	F1QC84	F1QC84 [336-351]		0	1762.82	8.25579e+06	3	-1.69	16.5142	60
[R].VLTEQVNNVASALK.[V]		1	2	1	Q7T355	Q7T355 [63-76]		0	1485.83	592425	2	-0.29	38.2928	47
[K].VLEVEHSVPK.[R]		1	2	2	A0A0R4IYT0	A0A0R4IYT0 [67-76]		0	1136.63	51394705	2	0.24	19.2569	51
[K].VLSGAQQVVPK.[W]		1	10	1	O42107	O42107 [648-658]		0	1125.66	2018319	2	0.66	22.7399	57
[R].VINSVAPEKDVDGLTSINAGK.[L]		2	3	1	Q6DI12; F1QXP5	Q6DI12 [113-133]; F1QXP5 [113-133]		1	2127.13	1.24704e+06	3	1.23	34.1554	71
[R].VINEPTAAALAYGLDK.[T]		1	3	1	F1QFC0	F1QFC0 [222-237]		0	1645.88	5964687	3	2	44.3685	56
[K].VIIVVGDGPGFYTTR.[C]		1	2	1	F1QYX8	F1QYX8 [535-549]		0	1593.86	1.26821e+06	2	0.8	45.702	35
[R].VLISTDLTSR.[G]		1	5	1	F1R1C1	F1R1C1 [356-365]		0	1104.63	2.0716e+06	2	0.32	33.8624	54
[K].VLISSLQDCLHGIESK.[S]	1xCarbamidomethyl [C9]	1	4	1	Q6NWC6	Q6NWC6 [461-476]		0	1798.94	1.03403e+06	3	-1.27	44.3713	46
[K].VLLSAVTENTYLMK.[L]	1xOxidation [M13]	1	4	1	A0A2R8QN47	A0A2R8QN47 [51-64]		0	1597.85	3.53789e+06	3	-0.31	42.7892	33
[K].VLLSAVTENTYLMK.[L]		1	4	2	A0A2R8QN47	A0A2R8QN47 [51-64]		0	1581.86	6.5398e+07	2	-3.25	46.7927	99
[K].VLISATTENTYLMK.[L]		1	4	2	Q1LWN2	Q1LWN2 [58-71]		0	1583.83	6.62526e+07	2	0.98	40.4173	110
[K].VLLSAMTENTYLMK.[L]	1xOxidation [M]	2	9	2	A0A2R8QNH7; A3KMS4	A0A2R8QNH7 [43-56]; A3KMS4 [58-71]		0	1629.82	3.05157e+06	2	2.2	40.1836	48
[K].VLLSAMTENTYLMK.[L]		2	9	2	A0A2R8QNH7; A3KMS4	A0A2R8QNH7 [43-56]; A3KMS4 [58-71]		0	1613.83	1.38553e+07	2	0.12	47.5862	99
[K].VLLEAVEKDETNPK.[L]		1	1	2	Q1JPZ7	Q1JPZ7 [590-603]		1	1584.85	4.51183e+06	3	1.51	28.0647	67
[R].VLLEAGEGLVCVK.[E]	1xCarbamidomethyl [C11]	1	1	1	Q6DI20	Q6DI20 [578-590]		0	1386.77	1.91642e+06	2	-0.93	43.1507	67
[K].VLGQFTLVGIPPAPR.[G]		1	2	1	F1QFC0	F1QFC0 [502-516]		0	1564.92	5040635	2	-0.17	49.8188	104
[K].VLGNAGHPSSLKPIMK.[L]		2	6	2	A8WGJ1; Q1MTC4	A8WGJ1 [229-244]; Q1MTC4 [483-498]		0	1648.92	4.66113e+06	4	0.73	22.2289	20
[K].VLSEQSGTFR.[S]		1	1	1	A4VCH0	A4VCH0 [376-385]		0	1123.57	2.40238e+06	2	-1.04	20.7655	62
[R].VNEIAEQLESTNSDYEK.[E]		1	1	1	Q803B0	Q803B0 [371-387]		0	1968.9	1705238	3	-0.21	36.1375	37
[K].VFDAIMNFK.[K]		1	11	1	Q6P3J5	Q6P3J5 [300-308]		0	1084.55	6.98242e+06	2	0.82	46.5332	47
[K].VFAPAGVSPTVMNLYR.[G]		3	12	2	A0A2R8QNH7; F1R2S5; A3KMS4	A0A2R8QNH7 [104-119]; F1R2S5 [124-139]; A3KMS4 [119-134]		0	1721.9	105935024	2	-0.42	48.0439	77
[K].VALYAASEAK.[E]		1	1	1	A3QK15	A3QK15 [114-123]		0	1022.55	548354	2	0	22.5675	63
[R].VALVEQVIGGR.[L]		1	3	1	A0A0R4IVS9	A0A0R4IVS9 [327-337]		0	1140.67	290971	2	-2.16	41.1906	43
[R].VAINNMDLSVVDKDQSIGPK.[T]		1	5	1	Q6NYA4	Q6NYA4 [371-390]		1	2143.11	2.80191e+06	3	1.17	38.8866	63
[K].VALLSPAGEEVAVR.[S]		1	4	1	Q6NUV5	Q6NUV5 [529-542]		0	1410.8	6.1742e+06	2	0.51	38.9376	39
[R].VAIHEAMEQQTISIAK.[A]	1xOxidation [M7]	1	4	1	F1QK71	F1QK71 [458-473]		0	1784.92	705625	3	-0.54	24.8718	22
[R].VAIHEAMEQQTISIAK.[A]		1	4	2	F1QK71	F1QK71 [458-473]		0	1768.93	3.63579e+06	3	2.93	30.6592	60
[K].VAGMGESLHGAVK.[T]		1	5	1	F8W3L6	F8W3L6 [632-644]		0	1255.65	2799388	3	-0.12	19.4865	51
[R].VAGALQGVK.[G]		1	3	1	F1RDA6	F1RDA6 [330-338]		0	842.509	4.11078e+06	2	-0.56	17.1333	44
[K].VADMALHYANK.[Y]		1	3	1	Q7ZU96	Q7ZU96 [297-307]		0	1232.61	800148	2	-0.53	22.3295	60
[R].VAAGVLCELAQDK.[E]	1xCarbamidomethyl [C7]	1	7	1	E7FC99	E7FC99 [612-624]		0	1373.71	939122	2	0.41	40.4411	64
[R].TYLAGAAADVVEFGVR.[T]		1	4	2	F1QV15	F1QV15 [673-688]		0	1638.85	7.9474e+06	3	0.49	49.7235	82
[R].TWGDSSVQQDIK.[Y]		1	2	1	Q6P3L3	Q6P3L3 [100-111]		0	1363.65	4.79842e+06	2	1.27	28.5071	56
[R].TVYGNHLR.[F]		1	5	1	A0A2R8Q6G5	A0A2R8Q6G5 [509-516]		0	959.506		3	-0.54	12.0733	30
[R].TVYGGGCSEMLMAK.[A]	1xCarbamidomethyl [C7]	1	4	1	Q6PBW6	Q6PBW6 [406-419]		0	1503.66	743210	2	0.21	32.57	90
[R].VANNADVAEEVLSK.[E]		1	1	1	E7F3N4	E7F3N4 [1969-1982]		0	1458.74	857742	2	0.25	35.2042	62
[R].TVVSQVNAASPSFNYAGR.[L]		1	1	1	A0A0R4ID77	A0A0R4ID77 [814-831]		0	1867.93	498067	2	-0.9	34.7863	56
[K].TVTAMDVVYALK.[R]		1	4	1	Q0D294	Q0D294 [81-92]		0	1310.7		2	0.09	49.7362	82
[K].TVSPDRNELEAAQK.[F]		1	2	1	A0A0R4IMZ8	A0A0R4IMZ8 [10-23]		1	1557.79	645896	2	1.45	16.5771	46
[K].TVSNAVITVPAYFNDSQR.[Q]		1	9	1	Q6NYR4	Q6NYR4 [138-155]		0	1982	4467486	2	-0.89	45.3396	33
[K].TVSFDQACQQLTHR.[I]	1xCarbamidomethyl [C8]	1	3	2	Q5FY48	Q5FY48 [601-614]		0	1690.8	4.38275e+06	2	0.71	31.2671	99
[R].TVQIIDNTTQR.[S]		1	2	1	A0A2R8Q094	A0A2R8Q094 [440-450]		0	1288.69	423584	2	-0.25	23.5044	37
[K].TVPLATAPITEHK.[T]		1	2	1	B2GRP4	B2GRP4 [578-590]		0	1377.77	1.20015e+06	3	-2.43	26.08	53
[K].TVNELQNLTSAEVVVPR.[D]		1	2	2	A0A0R4IYT0	A0A0R4IYT0 [537-553]		0	1869.01	26671909	2	1.44	45.8527	99
[R].TVIIEQSWGSPK.[V]		1	3	1	Q803B0	Q803B0 [61-72]		0	1344.72	7.51439e+06	2	0.15	35.7326	64
[K].TVIKPESCVPCGK.[R]	2xCarbamidomethyl [C8; C11]	1	3	1	A0A0R4IZK0	A0A0R4IZK0 [301-313]		0	1474.74	552581	3	0.96	18.2485	21
[K].TVHLLAGVADTTK.[D]		1	3	2	A0A0R4IHT0	A0A0R4IHT0 [57-69]		0	1325.74	3.72695e+06	3	0.28	29.4199	65
[K].TVEALLGSSAR.[L]		1	1	1	A8KBP8	A8KBP8 [167-177]		0	1103.61	2.51111e+06	2	1	32.0912	56
[K].TVATPNQGVWDMR.[G]		1	1	1	K4IAH1	K4IAH1 [420-432]		0	1474.71	504955	2	1.75	36.3492	61
[K].TTTTSSSSSSSSPVIK.[A]		1	5	1	Q6NW66	Q6NW66 [468-483]		0	1556.76	292018	2	-1.83	13.6166	38
[K].TTSSEDEETKER.[N]		1	2	2	F1R2K9	F1R2K9 [763-774]		1	1411.62		3	-0.89	8.6638	69
[K].TVVPEEPIVEVK.[A]		1	2	1	A8WI00	A8WI00 [274-285]		0	1338.75	950782	2	-0.09	36.4404	49
[K].VFAPAGVSPTVMNLYR.[G]	1xOxidation [M12]	3	12	2	A0A2R8QNH7; F1R2S5; A3KMS4	A0A2R8QNH7 [104-119]; F1R2S5 [124-139]; A3KMS4 [119-134]		0	1737.9	10862981	3	-0.77	42.7282	52
[R].VAQPGDHVAVSGVFLPLLR.[S]		1	3	1	Q7ZVL6	Q7ZVL6 [264-282]		0	1975.11		3	5.28	50.0578	45
[K].VASLDTSQWPLLLK.[VN]		1	4	1	Q498Z9	Q498Z9 [39-52]		0	1570.88		2	0.1	50.4354	26
[K].VFAPAGVSPTVMNLHR.[G]	1xOxidation [M12]	3	11	2	A0A2R8QN47; F1QV15; Q1LWN2	A0A2R8QN47 [112-127]; F1QV15 [124-139]; Q1LWN2 [119-134]		0	1711.89	56311826	3	0.16	32.3304	66
[K].VFAPAGVSPTVMNLHR.[G]		3	11	3	A0A2R8QN47; F1QV15; Q1LWN2	A0A2R8QN47 [112-127]; F1QV15 [124-139]; Q1LWN2 [119-134]		0	1695.9	261598205	3	0.01	38.9886	78
[K].VFAPAGVSPSVLNLYR.[G]		1	3	2	Q1MTC4	Q1MTC4 [119-134]		0	1689.93	4.51709e+06	2	0.52	49.6931	77
[K].VFAEEVQQQAQLSTIR.[S]		1	1	1	Q7T2A5	Q7T2A5 [445-460]		0	1846.97		2	-1.26	38.1737	65
[K].VFADYESYISCQDK.[V]	1xCarbamidomethyl [C11]	1	3	1	A4IG19	A4IG19 [774-787]		0	1724.75	466051	2	1.14	40.6878	43
[R].VETGVLKPGMVVTFAPANVTTEVK.[S]		1	4	1	A0A2R8QSR4	A0A2R8QSR4 [267-290]		0	2487.35	1.1581e+06	3	1.51	46.1343	39
[R].VESLAGQLANLQK.[E]		2	6	1	Q803N8; Q6NUV5	Q803N8 [301-313]; Q6NUV5 [300-312]		0	1370.76	6.75668e+06	2	-0.06	41.1328	28
[KR].VEIIANDQGNR.[TI]		2	25	1	Q6NYR4; Q6P3L3	Q6NYR4 [26-36]; Q6P3L3 [48-58]		0	1228.63	20745226	2	0.05	19.9332	52
[R].VEHTHDGPK.[W]		1	5	2	A4IG19	A4IG19 [207-215]		0	1019.49	666288	2	-0.32	6.1955	51
[R].VEGFVDKNNDLLYR.[D]		1	2	1	F1R617	F1R617 [520-533]		1	1681.85	685191	3	-3.23	34.4798	44
[K].VEEAVAVLQAHQAK.[EK]		1	3	1	Q6TGY6	Q6TGY6 [602-615]		0	1492.81	5380230	3	-0.38	26.9032	57
[K].VEDMAELTCLNEASVLHNLR.[E]	1xCarbamidomethyl [C9]; 1xOxidation [M4]	1	9	1	F8W3L6	F8W3L6 [84-103]		0	2330.11		3	-1.55	44.7229	54
[K].VEDMAELTCLNEASVLHNLR.[E]	1xCarbamidomethyl [C9]	1	9	1	F8W3L6	F8W3L6 [84-103]		0	2314.12	742897	3	-1.13	49.3504	88
[K].VEDIHAITGLLK.[D]		1	3	1	A0A0R4IZK0	A0A0R4IZK0 [420-431]		0	1308.75	1.37199e+06	3	-0.15	42.7141	32
[R].VASAQDLQAFEDELSK.[A]		1	2	1	Q7SXM2	Q7SXM2 [304-319]		0	1750.85	842407	2	0.5	47.8561	28
[R].VEAVNMAEGIVHDTESK.[M]	1xOxidation [M6]	1	3	1	F1QFC0	F1QFC0 [582-598]		0	1844.87		3	1.76	30.2549	36
[R].VDVLVWEPVSK.[R]		2	9	1	Q5TYX2; A0AUR4	Q5TYX2 [595-605]; A0AUR4 [328-338]		0	1270.7	16230889	2	-1.55	46.6821	33
[K].VDVAGIGVIQSVMAPPK.[I]		1	2	1	F1R4N4	F1R4N4 [729-745]		0	1680.94		2	-1.71	50.0677	44
[K].VDSIPAPDLSEAQWR.[R]		1	5	2	F1QEB4	F1QEB4 [40-54]		0	1683.83	1.89458e+06	3	1.07	43.6984	31
[R].VDQSAVGFEYQGK.[T]		1	3	1	B3DGZ4	B3DGZ4 [168-180]		0	1427.68	1.58727e+06	2	0.66	28.3226	65
[R].VDLTLDQNSAFQHIR.[L]		1	2	1	Q08CC9	Q08CC9 [397-411]		0	1756.9	2.96887e+06	3	-0.41	39.0679	81
[R].VDEYDYSKPLQGQVK.[K]		1	3	2	B2GQ13	B2GQ13 [598-612]		0	1768.88	53327275	3	-0.03	27.2015	51
[K].VDDSSGSIGR.[R]		1	2	1	F1QUV7	F1QUV7 [598-607]		0	992.464	2.86297e+06	2	-0.17	11.4172	69
[K].VDCQAHYQTCQSAGIK.[A]	2xCarbamidomethyl [C3; C10]	1	1	1	A4IG47	A4IG47 [722-737]		0	1865.83	3.73884e+06	3	0.91	15.4475	63
[K].VCELEVTCVSSDTAEKPK.[A]	2xCarbamidomethyl [C2; C8]	1	2	1	B0UYD6	B0UYD6 [657-674]		0	2051.96	1109392	3	0.2	27.0601	36
[R].VCDDELILIK.[N]	1xCarbamidomethyl [C2]	1	5	1	Q9W792	Q9W792 [357-366]		0	1217.64	3.01671e+06	2	-0.32	43.1076	41
[KR].VAVLLLAGGQGTR.[L]		1	7	1	Q803Z1	Q803Z1 [102-114]		0	1254.75	494859	2	-0.87	41.3845	34
[K].VATVGSQPDTQSPVFQENYER.[M]		1	2	1	A2BIN5	A2BIN5 [31-51]		0	2352.11	794678	3	-0.41	33.2497	19
[R].VASQVAALDLGYKPGVDAIR.[K]		1	3	1	F1RDA6	F1RDA6 [523-542]		0	2043.12	2.38464e+06	3	0.3	41.0579	53
[K].VASITEQVLTLVNK.[R]		2	3	1	F1QTB5; Q8AYB9	F1QTB5 [466-479]; Q8AYB9 [466-479]		0	1514.88	1.54304e+06	2	2.74	50.189	64
[R].VEAVNMAEGIVHDTESK.[M]		1	3	2	F1QFC0	F1QFC0 [582-598]		0	1828.87	1.03023e+07	3	-0.07	40.4355	64
[R].TTPSYVAFTDTER.[L]		1	22	2	Q6NYR4	Q6NYR4 [37-49]		0	1487.7	1.52384e+07	2	0.22	34.3731	69
[R].VNEIAEQLESTNSDYEKEK.[L]		1	1	1	Q803B0	Q803B0 [371-389]		1	2226.04	1.91081e+06	3	-0.09	33.0514	60
[R].VNSLIQSGVDEGAK.[V]		1	1	1	Q6DHT4	Q6DHT4 [357-370]		0	1416.73	367847	2	1.68	27.8755	57
[R].YLCEETNENLTEK.[E]	1xCarbamidomethyl [C3]	1	1	1	F1QAU7	F1QAU7 [574-586]		0	1642.73	344678	2	1.48	23.8312	32
[K].YKYEALLLGGLPQEGLAR.[A]		1	4	2	A0A2R8QN47	A0A2R8QN47 [25-42]		1	1991.1	4.27523e+06	2	-0.63	48.7349	38
[R].YGVIILDEAHER.[T]		1	1	1	E7F3I8	E7F3I8 [228-239]		0	1414.73		3	6.87	35.0732	17
[K].YGSAWEEYCK.[A]	1xCarbamidomethyl [C9]	1	2	1	Q6DI34	Q6DI34 [599-608]		0	1292.53		2	-0.11	29.9951	40
[K].YGGPPPGSTHAGVQPTIGTEIFVGK.[I]		1	4	1	Q6TGW7	Q6TGW7 [145-169]		0	2467.26	485491	3	-0.83	40.2878	14
[R].YGGALQNLSLK.[L]		1	3	1	X1WD71	X1WD71 [828-838]		0	1163.64	490549	2	1.57	36.5544	66
[K].YGFGFGGTGK.[K]		1	2	1	F1R2L8	F1R2L8 [163-172]		0	990.468	1.97336e+06	2	-0.08	34.6351	72
[K].YGEYFPGTGDLR.[D]		1	6	1	F1R653	F1R653 [202-213]		0	1374.63	1.3408e+06	2	-0.15	38.5695	46
[K].YGAQLVSLAHR.[E]		1	2	1	Q7ZVL6	Q7ZVL6 [33-43]		0	1214.66	2559174	3	-0.05	29.266	31
[K].YFVDVGAMAVR.[R]		1	5	1	Q9W792	Q9W792 [300-310]		0	1227.62	1.34213e+06	2	-0.29	44.1504	40
[R].YFATVSESSDDASVEEK.[V]		1	2	1	E7FB39	E7FB39 [179-195]		0	1863.81	655904	2	-0.54	27.9557	32
[R].YESWNYYR.[Y]		1	1	1	A4IG47	A4IG47 [111-118]		0	1180.51	488303	2	0.82	32.2141	35
[R].YESLTDPTK.[L]		1	1	1	O57521	O57521 [55-63]		0	1053.51	10868177	2	-0.53	20.2783	59
[R].YEGILYTIDTDNSTVALAK.[V]		1	4	1	F1Q898	F1Q898 [22-40]		0	2087.05	310877	2	0.1	49.3072	15
[K].YLCVDCPTPSQCVVSR.[T]	3xCarbamidomethyl [C3; C6; C12]	1	1	1	Q8UVX0	Q8UVX0 [571-586]		0	1940.87	252928	2	1.23	32.4236	35
[K].YEALLLGGLPQEGLAR.[A]		6	26	2	A0A2R8QNH7; F1R2S5; A3KMS4; A0A2R8QN47; F1QV15; Q1LWN2	A0A2R8QNH7 [19-34]; F1R2S5 [39-54]; A3KMS4 [34-49]; A0A2R8QN47 [27-42]; F1QV15 [39-54]; Q1LWN2 [34-49]		0	1699.94	6.03915e+07	3	0.45	49.9518	75
[K].YDSDGVWDPEK.[W]		1	2	1	E7FDR0	E7FDR0 [50-60]		0	1310.55		2	-1.32	31.5105	45
[R].YDFGIYDDDPEITTLDR.[G]		1	1	1	A4IG47	A4IG47 [119-135]		0	2047.91		2	-1.06	49.6987	34
[R].YDECLAVYK.[D]	1xCarbamidomethyl [C4]	1	9	1	Q6NWC7	Q6NWC7 [121-129]		0	1160.53	1.50245e+06	2	-0.01	29.3515	33
[R].YDDTNPEKEEEK.[Y]		1	4	1	B0UYD6	B0UYD6 [301-312]		1	1496.64	1.35643e+06	3	2.86	10.0758	31
[K-].YASVVDKDGER.[Y]		1	3	2	A0A0R4IHT0	A0A0R4IHT0 [23-33]		1	1238.6	3.4813e+06	2	-1.41	12.1248	79
[K].YAQGADSVEPMFK.[H]		2	3	1	K4IAH1; E7EXY4	K4IAH1 [488-500]; E7EXY4 [508-520]		0	1442.66	839133	2	-2.12	33.7182	68
[R].YAGYVISVQR.[V]		1	2	1	B0UYD6	B0UYD6 [639-648]		0	1155.62	1.96978e+06	2	2.4	32.1012	48
[K].YAEAFEALPR.[A]		1	3	1	Q7ZU96	Q7ZU96 [441-450]		0	1166.58	3.86651e+06	2	1.35	37.1791	51
[K].YADVICTIAEEK.[T]	1xCarbamidomethyl [C6]	1	3	1	F1Q9X2	F1Q9X2 [221-232]		0	1411.68	916868	2	-1.26	40.0936	63
[K].YADLLEESR.[S]		1	4	1	Q5EAR2	Q5EAR2 [105-113]		0	1095.53	256891	2	-0.91	31.8868	50
[R].YAAQCGYTYSVQPLQGR.[V]	1xCarbamidomethyl [C5]	1	2	1	F1R4N4	F1R4N4 [81-97]		0	1961.92	981540	2	0.3	34.0819	85
[K].YAALYQPLFDK.[R]		1	1	1	Q803X7	Q803X7 [94-104]		0	1328.69	8056642	2	0.28	45.7722	61
[R].WSTLACNIALDAVR.[T]	1xCarbamidomethyl [C6]	1	2	1	Q7T2P2	Q7T2P2 [167-180]		0	1589.81	641787	2	-0.05	48.5639	86
[R].WLLDALPAVGTPVIIK.[F]		6	27	1	A0A2R8QNH7; F1R2S5; A3KMS4; A0A2R8QN47; F1QV15; Q1LWN2	A0A2R8QNH7 [349-364]; F1R2S5 [369-384]; A3KMS4 [364-379]; A0A2R8QN47 [357-372]; F1QV15 [369-384]; Q1LWN2 [364-379]		0	1706.03	21748204	2	0.12	51.1261	71
[K].YDTDFYVLDK.[Y]		1	3	1	F1R246	F1R246 [414-423]		0	1278.59	436063	2	0.14	42.6448	37
[R].WLAIDTSAR.[R]		1	2	1	A0A0R4IMZ8	A0A0R4IMZ8 [80-88]		0	1032.55	3358982	2	-0.81	36.5911	29
[K].YIDQEELNK.[T]		2	3	1	O57521; Q5RG12	O57521 [275-283]; Q5RG12 [286-294]		0	1151.56	14916295	2	1.07	19.7874	55
[K].YIETAELCGGAR.[I]	1xCarbamidomethyl [C8]	1	2	1	A0A140LH30	A0A140LH30 [353-364]		0	1339.63	1.00327e+06	2	-0.22	27.2923	76
[R].YYMTQVEETQYAVDQNQLK.[E]		1	2	1	E7EZ90	E7EZ90 [357-375]		0	2351.09	1.58223e+06	3	1.75	40.2141	32
[K].YVVVTGITPTPLGEGK.[S]		2	3	2	Q6DI12; F1QXP5	Q6DI12 [370-385]; F1QXP5 [370-385]		0	1630.91	3.50403e+06	2	-1.03	42.1616	59
[K].YVTSQLTAGPSSK.[QE]		1	5	1	A0A1L1QZW8	A0A1L1QZW8 [201-213]		0	1338.69	3.96207e+06	2	0.29	22.4249	75
[K].YVTSQLITGPSSK.[Q]		2	5	2	A0A2R8Q5M9; F1RCT0	A0A2R8Q5M9 [89-101]; F1RCT0 [41-53]		0	1380.74	7840935	2	0.14	30.7289	81
[K].YVTSQLIAGPSSK.[E]		1	1	1	A0A1L1QZV6	A0A1L1QZV6 [203-215]		0	1350.73	2.99625e+06	2	0.1	30.564	80
[R].YVQICGFNDLDR.[Q]	1xCarbamidomethyl [C5]	1	2	1	A0A2R8QM38	A0A2R8QM38 [310-321]		0	1499.69	316964	2	0.74	41.6097	38
[K].YTVNFLEAK.[E]		1	2	1	Q6DC04	Q6DC04 [329-337]		0	1084.57	945751	2	0.09	39.9221	44
[R].YTTAGNSGSSAGK.[I]		1	1	1	Q6PFS4	Q6PFS4 [32-44]		0	1200.55		2	0.3	8.8392	74
[K].YTCVCPEGQTLASDGLR.[C]	2xCarbamidomethyl [C3; C5]	1	5	1	A0A2R8QJ78	A0A2R8QJ78 [728-744]		0	1926.87	570374	2	1.92	34.2266	64
[K].YTALNLIGPR.[A]		1	3	1	E7FC79	E7FC79 [628-637]		0	1117.64	423179	2	-0.45	41.4136	56
[R].YSVFVSNIPYDVK.[W]		1	2	1	F1R2E0	F1R2E0 [48-60]		0	1530.78		2	0.15	45.8372	50
[K].YSSVDDHLEILESTLR.[L]		1	3	1	Q7ZVU2	Q7ZVU2 [353-368]		0	1876.93	395360	3	-2.58	46.7856	32
[R].YSMSATESTK.[R]		1	6	1	Q8UUR7	Q8UUR7 [349-358]		0	1104.49	995880	2	0.07	15.0441	72
[R].YSFIENNGCLVDSK.[L]	1xCarbamidomethyl [C9]	1	2	1	A7MBZ6	A7MBZ6 [312-325]		0	1645.75	1.73864e+06	2	0.35	38.0099	50
[R].YLESVQPLLSDEEHQR.[M]		1	2	1	A0A1L1U0X8	A0A1L1U0X8 [188-203]		0	1942.95	429233	3	-0.14	37.503	52
[R].YSFIENHGCLVDAK.[A]	1xCarbamidomethyl [C9]	1	3	2	F1QIH9	F1QIH9 [301-314]		0	1652.77	3.22778e+06	3	0.41	33.1051	40
[R].YSENTPYIYK.[N]		1	3	1	Q6NYQ1	Q6NYQ1 [402-411]		0	1277.6	1.27296e+06	2	-0.53	27.5599	64
[R].YQSSQSGDEMTSLTEYVSR.[M]		1	1	1	O57521	O57521 [456-474]		0	2167.94	1.3141e+06	3	2.41	42.6073	42
[R].YPINSVNVLK.[A]		1	5	1	Q9W792	Q9W792 [191-200]		0	1146.65	4591931	2	-0.49	35.6815	44
[K].YPIFEGQETSK.[K]		1	2	1	F1QUV7	F1QUV7 [674-684]		0	1298.63	1.38977e+06	2	-0.22	30.1843	67
[R].YNSADDDNVTQVR.[T]		1	4	1	Q7ZTT1	Q7ZTT1 [432-444]		0	1496.66	2.61414e+06	2	-0.74	18.0841	92
[R].YMTPIDFVQR.[Y]		1	3	1	A0A0R4IHT0	A0A0R4IHT0 [34-43]		0	1269.63	1.70413e+06	2	-0.52	45.8774	51
[R].YMELLPPEQRPIAGTTGADYR.[K]		1	3	1	F1QNJ3	F1QNJ3 [222-242]		0	2378.18	381414	3	-3.06	39.8709	18
[K].YMACCLLYR.[G]	2xCarbamidomethyl [C4; C5]	2	24	1	Q6NWJ5; Q6TGS5	Q6NWJ5 [312-320]; Q6TGS5 [311-319]		0	1249.55	767638	2	-3.3	38.348	61
[RK].YLVLDEADR.[M]		2	12	1	O42107; A2RV38	O42107 [431-439]; A2RV38 [391-399]		0	1093.55	3.06307e+06	2	0.45	33.2977	57
[K].YLQQIFETQR.[M]		1	1	1	Q802C8	Q802C8 [337-346]		0	1325.68	1.33323e+06	2	2.79	39.2119	57
[K].YLPGMLPSSGK.[F]		1	5	1	A0A0R4IRL8	A0A0R4IRL8 [192-202]		0	1149.6	1.24031e+06	2	1.56	34.0255	36
[K].YLGQDSPFLK.[E]		1	2	1	A0A1L1U0X8	A0A1L1U0X8 [667-676]		0	1167.6	609289	2	-1.07	39.2772	55
[R].YLGLMENVR.[V]		1	2	1	F1R617	F1R617 [615-623]		0	1094.57	1.56241e+06	2	-0.63	39.2446	41
[R].YLETLSVDLR.[F]		1	2	1	F1R4N4	F1R4N4 [717-726]		0	1208.65	547825	2	1.02	43.0582	75
[R].YSFIENHGCFVDAK.[IAT]	1xCarbamidomethyl [C9]	4	12	2	A0A286Y9R5; Q4QRF0; F1R9Z1; F1QYE3	A0A286Y9R5 [301-314]; Q4QRF0 [300-313]; F1R9Z1 [301-314]; F1QYE3 [300-313]		0	1686.76	5.31501e+06	3	-0.46	34.5983	34
[K].VNSELEEVTR.[N]		1	2	1	B3DFN3	B3DFN3 [104-113]		0	1175.59	1.79274e+06	2	-0.31	24.6543	56
[K].WELTPVAIQAGK.[L]		1	4	1	A8WGN7	A8WGN7 [443-454]		0	1312.73	5.39516e+06	2	-0.34	44.1546	37
[K].VYSVSSSVASMFK.[S]		1	4	1	Q6GQP1	Q6GQP1 [170-182]		0	1391.69	949981	2	-2.44	46.2844	72
[R].VSSVTGTSEELGNFK.[I]		1	2	1	A1L1S8	A1L1S8 [224-238]		0	1554.76	1277789	2	1.17	32.6004	60
[R].VSLLSDIHLR.[S]		1	5	1	F8W4G8	F8W4G8 [178-187]		0	1152.67	601870	3	-0.4	42.3244	28
[K].VSHLLGMNVTDFTR.[A]		1	5	1	F8W3L6	F8W3L6 [382-395]		0	1589.81	1.69349e+06	3	0.13	42.6243	46
[R].VSGVECLIVANDATVK.[G]	1xCarbamidomethyl [C6]	1	2	1	A2BIN5	A2BIN5 [129-144]		0	1674.87	560833	2	-1.02	42.3485	63
[K].VSGAIGPCVSLNTK.[G]	1xCarbamidomethyl [C8]	1	4	1	Q7ZVV7	Q7ZVV7 [417-430]		0	1402.74	595445	2	1.75	31.2573	31
[K].VSFTGSVPTGK.[K]		2	4	1	Q802W2; Q7ZVB2	Q802W2 [252-262]; Q7ZVB2 [242-252]		0	1079.57	14546677	2	-0.78	26.5998	44
[K].VSDLETLATCTK.[L]	1xCarbamidomethyl [C10]	1	2	1	Q08CG5	Q08CG5 [536-547]		0	1337.66	850676	2	-1.12	32.7451	70
[K].VSAIDQTPR.[A]		1	9	1	Q8UUR7	Q8UUR7 [506-514]		0	986.527	4.75921e+06	2	1.55	15.6374	45
[R].VSADLETIQMTASLAMHEK.[F]	2xOxidation [M10; M16]	1	5	2	A0A2R8QN47	A0A2R8QN47 [399-417]		0	2107	668922	3	-0.04	39.5905	31
[R].VSADLETIQMTASLAMHEK.[F]	1xOxidation [M]	1	5	2	A0A2R8QN47	A0A2R8QN47 [399-417]		0	2091.01	9.39512e+06	3	-0.96	43.1118	65
[R].VSADLETIQMTASLAMHEK.[F]		1	5	1	A0A2R8QN47	A0A2R8QN47 [399-417]		0	2075.01	1.21708e+06	3	1.2	48.6051	54
[K].VRPDDVDVTELSNEGLK.[D]		1	9	1	Q8UUR7	Q8UUR7 [88-104]		0	1885.95	2.01762e+06	3	-0.26	34.7334	53
[R].VRPCVVYGGADIGQQIR.[D]	1xCarbamidomethyl [C4]	1	2	1	A2RV38	A2RV38 [343-359]		0	1887.99	331549	3	-0.47	32.3827	32
[KR].VQVDAILALR.[NS]		7	31	2	A0A2R8QNH7; F1R2S5; A3KMS4; A0A2R8QN47; F1QV15; Q1LWN2; Q1MTC4	A0A2R8QNH7 [499-508]; F1R2S5 [519-528]; A3KMS4 [514-523]; A0A2R8QN47 [507-516]; F1QV15 [519-528]; Q1LWN2 [514-523]; Q1MTC4 [514-523]		0	1097.67	4.79592e+07	2	0.72	46.9021	60
[K].VSTFLEDLSHK.[L]		1	2	2	E7EZ90	E7EZ90 [309-319]		0	1275.66	5.77059e+06	3	-0.7	38.5312	31
[K].VQTAQSEAK.[I]		1	1	1	Q6PFS4	Q6PFS4 [351-359]		0	961.495		2	-0.68	8.6742	67
[R].VQLIASSIAENDNMK.[I]		3	20	1	F1R2S5; A0A2R8QN47; F1QV15	F1R2S5 [1202-1216]; A0A2R8QN47 [1199-1213]; F1QV15 [1207-1221]		0	1632.83	1.14418e+06	2	-0.55	37.3723	65
[R].VQLIASSIAENDNFK.[F]		1	2	2	A8WGJ1	A8WGJ1 [401-415]		0	1648.85	18292982	2	0.36	41.5602	85
[K].VQIAPDSGGLPDR.[S]		1	4	1	A4QP88	A4QP88 [140-152]		0	1324.69	699172	2	-0.61	28.1816	47
[R].VQGAAVQAFR.[L]		1	3	1	F1QQQ3	F1QQQ3 [514-523]		0	1046.57	888009	2	-0.71	23.5536	37
[R].VQELEGGLISAK.[K]		2	4	1	Q803N8; Q6NUV5	Q803N8 [171-182]; Q6NUV5 [170-181]		0	1243.69	8.04573e+06	2	0.11	32.5284	67
[K].VQEATKPAPFK.[L]		1	2	1	F1RB66	F1RB66 [560-570]		0	1215.67	1.75418e+06	3	1.47	14.5655	49
[R].VQAHAAAALINFTEDCPK.[T]	1xCarbamidomethyl [C16]	1	1	1	B8JHR9	B8JHR9 [454-471]		0	1955.96	296987	3	-0.15	39.079	37
[K].VPVNDEEQTNVPHIYAIGDILEGK.[W]		1	4	1	A8WGN7	A8WGN7 [419-442]		0	2650.34		3	-1.17	49.6612	79
[R].VPLSVFTTNPCR.[I]	1xCarbamidomethyl [C11]	2	4	1	Q8JHG8; A8KBP8	Q8JHG8 [393-404]; A8KBP8 [393-404]		0	1390.71	1.53422e+06	2	-1.3	40.4369	56
[K].VPIAVPEDLR.[D]		1	5	1	F1RC77	F1RC77 [129-138]		0	1108.64	4.68094e+06	2	-0.27	37.5208	51
[R].VPFQDQFVVK.[K]		1	2	1	F1R4N4	F1R4N4 [459-468]		0	1206.65	8.08458e+06	2	-0.16	40.2658	46
[R].VPDFPANEAR.[G]		1	2	1	B0UYD6	B0UYD6 [591-600]		0	1115.55	1.43036e+06	2	-2.82	25.2453	51
[R].VPADCVLGEVGGGFK.[V]	1xCarbamidomethyl [C5]	1	3	1	Q7T2C2	Q7T2C2 [322-336]		0	1504.75	1.51392e+06	2	-1.82	42.967	64
[K].VNTLSVQMQK.[D]		2	6	1	Q0IIQ4; F1QYX8	Q0IIQ4 [61-70]; F1QYX8 [61-70]		0	1147.61	800328	2	1.25	24.5811	40
[R].VQLIASSIAENDNR.[K]		2	11	1	A0A2R8QNH7; A3KMS4	A0A2R8QNH7 [1179-1192]; A3KMS4 [1195-1208]		0	1529.79	522830	2	1.19	33.9901	67
[K].WDAAFVGPISIK.[E]		1	2	1	A7MBZ6	A7MBZ6 [419-430]		0	1303.7	2.09917e+06	2	-0.08	49.6193	62
[R].VSTLLNTSINSIK.[N]		1	1	1	E7FB39	E7FB39 [1498-1510]		0	1389.79	1.92122e+06	2	1.29	41.0785	62
[K].VTADVINAGSSLK.[I]		1	2	1	F1QEY8	F1QEY8 [59-71]		0	1274.7	7.86506e+06	2	0.14	29.8077	69
[K].VYNCLDISIK.[E]	1xCarbamidomethyl [C4]	1	4	1	Q7ZVF4	Q7ZVF4 [323-332]		0	1224.63	636525	2	0.03	38.9171	17
[K].VYEGERPLTK.[D]		1	2	2	Q6P3L3	Q6P3L3 [463-472]		0	1191.64	1.14313e+07	3	0.23	13.8217	22
[K].VVVVQAISALCQK.[Y]	1xCarbamidomethyl [C11]	1	2	1	B2GRP4	B2GRP4 [377-389]		0	1414.81	549793	3	-0.94	43.9648	30
[R].VVVTVEQTQEEIEK.[A]		1	3	1	F1QEL4	F1QEL4 [457-470]		0	1630.85	713178	2	0.77	31.227	71
[KR].VVTSQLTPVPSSK.[Q]		1	6	1	A0A1L1QZW8	A0A1L1QZW8 [383-395]		0	1342.76	11096890	2	-0.3	25.0622	57
[K].VVSSYETVFQPVLQTSSGVVPSR.[S]		1	3	1	A8KB23	A8KB23 [369-391]		0	2466.29		3	0.95	49.6847	47
[K].VVSGSSPNVAVSFPQDVTSQSVVPSSK.[Q]		1	2	1	F1R711	F1R711 [410-436]		0	2689.37	441554	3	-2.16	42.6313	25
[K].VVSAVLQLGNMSFK.[K]	1xOxidation [M11]	1	5	1	F8W3L6	F8W3L6 [350-363]		0	1508.81	347740	2	0.73	43.3817	28
[R].VVQCFQQFIR.[T]	1xCarbamidomethyl [C4]	1	3	1	A2BEG2	A2BEG2 [310-319]		0	1324.68	348283	2	0.91	41.4619	44
[K].VVPIASLNPYQSK.[W]		1	1	2	Q6NY74	Q6NY74 [171-183]		0	1415.79	6.08605e+06	2	0.3	39.8166	62
[K].VVPAADLSEQISTAGTEASGTGNMK.[F]		1	4	1	A4IG19	A4IG19 [657-681]		0	2434.18	473709	3	0.45	40.1546	27
[K].VVIFESELHK.[C]		1	2	2	A7MBZ6	A7MBZ6 [169-178]		0	1200.66	1.24249e+07	3	0.58	32.3346	24
[K].VVLALACNSLAGIQR.[E]	1xCarbamidomethyl [C7]	1	2	1	E7EXP6	E7EXP6 [605-619]		0	1584.89	242004	2	-0.58	45.4047	79
[K].VVLAGCVPQAQPR.[M]	1xCarbamidomethyl [C6]	1	1	1	Q6PG34	Q6PG34 [128-140]		0	1394.76	1.02993e+06	2	-0.28	28.1499	50
[K].VSYIPDETAAADAPAVGGR.[R]		1	2	1	A0A0R4IYT0	A0A0R4IYT0 [151-169]		0	1859.91	4.22765e+06	3	0.09	35.2761	43
[R].VVGVGYVDSTLR.[K]		1	4	1	Q803R6	Q803R6 [160-171]		0	1264.69	1206895	2	0.81	36.7133	49
[K].VTVVDAKPVDHR.[E]		1	1	1	Q6NY74	Q6NY74 [574-585]		0	1335.74	5.25035e+06	4	-0.27	13.4016	56
[R].VTVMGIYSIK.[K]		1	4	1	F1QK71	F1QK71 [264-273]		0	1110.62	3.25689e+06	2	-0.56	43.5774	53
[R].VTVGVAYAHMDR.[S]		1	2	2	Q08CC9	Q08CC9 [463-474]		0	1318.66	3.71528e+06	3	-0.74	26.2163	34
[K].VTTADKLDQEGSENAGPK.[V]		1	8	1	O42107	O42107 [215-232]		1	1859.9	1.74231e+06	3	0.32	15.6206	64
[K].VTPLGAGQDVGR.[S]		1	4	1	E9QFP8	E9QFP8 [6-17]		0	1169.63	906697	2	-0.16	22.5393	38
[K].VTLEYRPVIDSSLDAEDCAAIPPAIR.[S]	1xCarbamidomethyl [C18]	1	3	1	B2GQ13	B2GQ13 [634-659]		0	2871.46	922832	3	-0.18	47.6578	23
[R].VTHGPDSGEAILCQVR.[L]	1xCarbamidomethyl [C13]	1	5	1	A8WFR6	A8WFR6 [436-451]		0	1738.85	625482	3	1.9	29.8379	33
[K].VTHAVVTVPAYFNDAQR.[Q]		1	2	1	Q6P3L3	Q6P3L3 [163-179]		0	1887.97	3.33857e+06	3	1.65	36.5359	37
[K].VTGHVITDIVEGKK.[V]		1	1	1	A4IGC8	A4IGC8 [315-328]		1	1495.85	1.04221e+06	3	-0.49	28.0507	46
[K].VTGHVITDIVEGK.[K]		1	1	1	A4IGC8	A4IGC8 [315-327]		0	1367.75	12926668	2	-0.39	32.7763	73
[K].VTELWQGNIYSEIER.[A]		1	1	1	A4IG47	A4IG47 [236-250]		0	1836.91	317841	2	-0.74	48.4447	28
[K].VTEGLTDVILYHQPDDK.[K]		1	3	1	F1QY96	F1QY96 [330-346]		0	1942.98	1.0021e+06	3	0.11	41.275	49
[K].VTEGLNDVILYHQPDDK.[K-]		1	4	1	Q6TGW7	Q6TGW7 [267-283]		0	1955.97	1.86719e+06	3	-2.83	37.8756	37
[R].VTDALNATR.[A]		1	1	1	Q803B0	Q803B0 [421-429]		0	960.511	19989034	2	-0.61	16.1326	41
[R].VVGIDVDTEGAGR.[G]		1	4	1	F1QK71	F1QK71 [298-310]		0	1287.65	7.65857e+06	2	-1.95	29.0454	67
[R].TTPSVVAFTSDGER.[L]		1	3	2	F1QFC0	F1QFC0 [89-102]		0	1466.71	1.58051e+07	2	0.53	33.9606	67
[K].TTNIYEEDKR.[S]		1	5	1	Q4V9Q4	Q4V9Q4 [493-502]		1	1268.61	1.32229e+06	3	-0.23	13.0734	20
[K].TTLVIMER.[L]		1	1	1	A0A0R4IMZ8	A0A0R4IMZ8 [550-557]		0	962.534	5166244	2	-0.01	33.2441	55
[K].SQEYVVVTDNK.[V]		1	3	1	Q4V9P9	Q4V9P9 [77-87]		0	1281.63	639054	2	-0.09	22.6498	57
[R].SQAGSSGTPMTNEKPGSESHTSQEGFR.[V]		1	2	1	B3DH28	B3DH28 [81-107]		0	2794.23	1.12866e+06	4	0.35	15.9239	7
[K].SPPVESAVPSAPVVSSTLAAPGLGR.[K]		1	3	1	Q6P111	Q6P111 [186-210]		0	2346.27		3	-0.53	45.7225	20
[R].SPFANSSSASSSGSSSPAR.[V]		1	2	1	Q7ZVC1	Q7ZVC1 [205-223]		0	1770.79	694804	2	0.66	15.8595	72
[R].SPAQTILQDQAIVGVIDR.[S]		1	3	2	E7FAC4	E7FAC4 [188-205]		0	1924.05		2	0.97	49.8067	74
[K].SPAAPLLYDINPDFKPPK.[R]		1	1	1	B8A5D3	B8A5D3 [376-393]		0	1983.06	409351	3	-2.97	46.9824	25
[K].SPAAEESVDR.[I]		1	5	1	F1R2S5	F1R2S5 [699-708]		0	1060.49	168252848	2	0.79	10.9416	39
[K].SPAADESVDR.[I]		3	12	3	A0A2R8QN47; F1QV15; Q1MTC4	A0A2R8QN47 [687-696]; F1QV15 [699-708]; Q1MTC4 [694-703]		0	1046.47	365108739	2	0.24	10.5055	63
[R].SNSASVNIECHYSR.[K]	1xCarbamidomethyl [C10]	2	2	1	A7MD63; Q5TYP2	A7MD63 [585-598]; Q5TYP2 [200-213]		0	1623.72	3201032	3	0.64	18.8841	41
[K].SNQQNLGTIK.[C]		1	3	1	F1R2K9	F1R2K9 [415-424]		0	1102.59	20628768	2	1.79	15.6829	57
[R].SNLGSVVLQLK.[K]		1	1	1	E7F3I8	E7F3I8 [479-489]		0	1157.69	809954	2	-0.07	43.4288	54
[K].SNDEESFAMSR.[M]		1	4	1	F1QIC0	F1QIC0 [361-371]		0	1272.52	1.08216e+06	2	1	23.7503	64
[K].SMLCLVDLAGSER.[V]	1xCarbamidomethyl [C4]	1	4	1	Q9PTK9	Q9PTK9 [279-291]		0	1450.7		2	-0.21	49.2916	37
[K].SLYEAELADAR.[R]		1	2	1	B3DFN3	B3DFN3 [74-84]		0	1237.61	1.68066e+06	2	0.08	32.8658	67
[R].SQFEGIVADLIR.[R]		1	3	1	F1QFC0	F1QFC0 [352-363]		0	1347.73	6.88493e+06	2	0.03	50.4615	62
[K].SLVSDVYSAAK.[K]		1	3	1	Q7ZVQ8	Q7ZVQ8 [101-111]		0	1139.59	1.6913e+06	2	-3.85	38.2856	54
[K].SLTSNQDLLTVFSK.[T]		1	1	1	B0S6C5	B0S6C5 [244-257]		0	1552.82	805760	2	0.94	49.4779	100
[K].SLTSDMIGFEK.[A]		1	8	1	Q6NWC7	Q6NWC7 [70-80]		0	1227.59	844233	2	0.71	41.9252	67
[K].SLTNDWEDHLAVK.[H]		2	3	2	O57521; Q5RG12	O57521 [306-318]; Q5RG12 [317-329]		0	1527.74	1.17659e+07	3	0.21	37.3353	57
[R].SISSLGADSSAGASFR.[K]		1	1	1	Q501Z8	Q501Z8 [378-393]		0	1512.73	946465	2	-1.17	31.3739	83
[R].SIQFVDWCPTGFK.[V]	1xCarbamidomethyl [C8]	3	13	1	Q6NWJ5; Q6TGS5; Q6TNP9	Q6NWJ5 [340-352]; Q6TGS5 [339-351]; Q6TNP9 [340-352]		0	1584.75	3464478	2	-0.62	49.852	48
[K].SLPGSQDAGEIR.[E]		1	4	1	A0A2R8QCQ7	A0A2R8QCQ7 [346-357]		0	1229.61	297098	2	-2.14	22.8695	63
[K].SIIEEAIPMVTGPKPR.[A]	1xOxidation [M9]	1	5	1	F1R2S5	F1R2S5 [751-766]		0	1753.95		3	0.42	38.168	25
[R].SLHDALCVVK.[R]	1xCarbamidomethyl [C7]	1	5	1	Q9W792	Q9W792 [392-401]		0	1141.6	3.91371e+06	3	0.1	27.5529	32
[R].SLHDALCVLAQTVK.[E]	1xCarbamidomethyl [C7]	1	4	1	Q6PBW6	Q6PBW6 [389-402]		0	1554.83		2	-0.46	49.31	33
[R].SLGYAYVNFQQPADAER.[A]		1	6	2	F1QB54	F1QB54 [51-67]		0	1928.91	2.25585e+06	2	0.46	41.3097	56
[R].SLGVNSQISK.[Y]		1	4	1	Q7SXM2	Q7SXM2 [767-776]		0	1032.57	1.54822e+06	2	-0.58	19.4721	41
[R].SLGNIISVLDR.[M]		1	1	1	F1QCV2	F1QCV2 [464-474]		0	1186.68		2	1.12	50.0592	57
[K].SLGLISSGAFATASK.[A]		1	1	1	E7FAM5	E7FAM5 [430-444]		0	1409.76	386903	2	-0.43	42.9946	51
[K].SLGGGQQGGAQR.[G]		1	3	1	F1Q898	F1Q898 [174-185]		0	1115.56	3.56601e+06	2	0.12	9.1553	84
[R].SITYLVLDEADR.[M]		1	1	1	B8A609	B8A609 [425-436]		0	1394.72	572629	2	-0.67	45.2927	72
[R].SIGAMVASLNQGMSR.[W]		1	1	1	Q8UVX0	Q8UVX0 [640-654]		0	1521.75	224397	2	1.72	45.5006	34
[K].SQIFSTASDNQPTVTIK.[V]		1	2	1	Q6P3L3	Q6P3L3 [446-462]		0	1836.93	1.18282e+06	3	0.41	35.5692	27
[R].SQNSSQLEGLDFK.[A]		1	6	1	F1Q9X2	F1Q9X2 [201-213]		0	1452.7	1.35575e+06	2	-1.38	35.1029	77
[R].SVDIIANDDLVDR.[V]		1	3	2	Q7ZVS5	Q7ZVS5 [214-226]		0	1444.73	534623	2	1.87	39.5657	60
[K].SVADSGSEASEAK.[T]		1	3	1	F1QAF7	F1QAF7 [11-23]		0	1237.55		2	-1.3	9.7885	80
[K].STTTIGLVQALGAHLK.[L]		2	3	1	Q6DI12; F1QXP5	Q6DI12 [386-401]; F1QXP5 [386-401]		0	1609.93	542045	2	-0.69	48.6193	47
[K].STQALNEALNER.[A]		1	1	1	Q6PFS4	Q6PFS4 [279-290]		0	1345.67	5.8303e+06	2	0.14	27.3388	69
[R].STPDPLELDKPISTNPVHAVDVVLR.[H]		1	2	1	K4IKE9	K4IKE9 [144-168]		0	2712.46	223539	4	-0.53	47.7119	3
[K].STNGDTFLGGEDFDQHLLR.[H]		1	2	1	F1QFC0	F1QFC0 [269-287]		0	2121.98	2357731	3	0.19	44.9698	61
[R].STIIGDSMCR.[L]	1xCarbamidomethyl [C9]	1	7	1	Q7ZVF4	Q7ZVF4 [215-224]		0	1139.52	3112199	2	-1.39	26.5279	52
[K].STLEALPDNK.[V]		1	5	1	F1R1C1	F1R1C1 [659-668]		0	1087.56	1.21675e+06	2	1.4	23.4959	43
[R].STLANSCGTGIR.[S]	1xCarbamidomethyl [C7]	1	3	1	A0A0G2L3U3	A0A0G2L3U3 [416-427]		0	1236.6	614510	2	1.21	17.3996	44
[R].STGSSLEQIQK.[Q]		2	7	1	A8WGJ1; Q1MTC4	A8WGJ1 [349-359]; Q1MTC4 [1146-1156]		0	1177.61	6516374	2	-0.12	19.0016	50
[R].STEENGQLAER.[R]		1	5	1	F1QUB4	F1QUB4 [279-289]		0	1233.57	312482	2	1.1	11.8127	73
[K].STAGDTHLGGEDFDNR.[M]		1	11	3	Q6NYR4	Q6NYR4 [221-236]		0	1691.73	2.08133e+07	3	0.38	20.8797	35
[R].STAFAIGSDGLCCQSR.[E]	2xCarbamidomethyl [C12; C13]	1	2	1	F1R2L8	F1R2L8 [99-114]		0	1729.76	1114631	2	-0.42	36.1446	50
[K].STAELEAEEVEK.[L]		1	2	1	F1RB66	F1RB66 [363-374]		0	1334.63	1.44931e+06	2	-0.95	23.0572	31
[R].SQLVSHEAFK.[H]		1	1	2	E7FB39	E7FB39 [1265-1274]		0	1145.59	1.49154e+06	3	0.87	17.7444	29
[R].STAAEVQQVLNR.[Y]		1	3	1	G1K2P5	G1K2P5 [403-414]		0	1315.7	616919	2	0.38	32.6238	73
[R].SSSSSSSAQSFLAQQR.[Q]		1	3	1	Q7SXD7	Q7SXD7 [446-461]		0	1657.78	353354	2	1.41	27.1976	58
[R].SSQAMAGDSGGNR.[Q]		1	2	2	Q7SYM7	Q7SYM7 [454-466]		0	1237.52	1.15404e+06	2	0.33	9.0231	43
[R].SSPSSVNYADFGSAPSK.[F]		1	3	1	F1QGP1	F1QGP1 [482-498]		0	1700.78	635360	2	1.84	30.6429	52
[K].SSMQILLEEK.[E]		1	3	1	Q90XD8	Q90XD8 [66-75]		0	1177.61	1.25912e+06	2	0.23	38.2429	72
[K].SSILTYGSVYHPQTDYSSR.[S]		1	3	1	A0JMN7	A0JMN7 [328-346]		0	2161.02	726736	3	10.02	35.6637	25
[K].SSLGPVGLDK.[M]		1	3	1	Q9W792	Q9W792 [35-44]		0	972.536	5.83575e+06	2	0.27	28.1429	67
[K].SSGISTIHPETPK.[E]		1	3	2	A0A0R4IHT0	A0A0R4IHT0 [664-676]		0	1353.7	4.47888e+06	3	1.17	19.2255	59
[R].SSGAVVGIQCHYPR.[L]	1xCarbamidomethyl [C10]	1	2	2	A7MBZ6	A7MBZ6 [212-225]		0	1530.75	5.80897e+06	3	0.82	23.2411	37
[K].SSEPVQLTEAETEYVVR.[C]		1	2	2	B2GRP4	B2GRP4 [632-648]		0	1936.95	651800	3	1.15	41.9548	34
[K].SRPASAEQTIEDER.[F]		1	10	1	A0A2R8RT68	A0A2R8RT68 [62-75]		0	1588.76	356833	3	-0.24	17.0517	42
[K].SREEYEEAQNAIVK.[E]		1	4	1	Q803R6	Q803R6 [566-579]		1	1665.81	701940	3	-0.12	22.5717	33
[K].SQVVVAAWYR.[R]		1	3	1	F1R617	F1R617 [727-736]		0	1178.63	823646	2	0.18	38.745	43
[K].SQVFSTAADGQTQVEIK.[V]		1	3	1	F1QFC0	F1QFC0 [472-488]		0	1808.9	2.97373e+06	2	1.7	32.4705	86
[R].SQNVMAAASIANIVK.[S]		1	2	1	Q9W792	Q9W792 [20-34]		0	1516.82	1671554	2	-3.35	45.2112	44
[R].SSVSEAEGVQALPR.[S]		1	3	1	Q4V9P9	Q4V9P9 [237-250]		0	1429.73	652864	2	0.38	28.1181	86
[K].SVHFPGQAVGSR.[R]		1	1	1	Q3S344	Q3S344 [191-202]		0	1241.64	2.14885e+06	3	-0.31	21.9001	22
[K].SIEQNIQLPAALLSR.[F]		1	1	1	Q7ZVL6	Q7ZVL6 [500-514]		0	1652.93		2	-0.05	49.8534	59
[R].SIATTVGIECHYSR.[K]	1xCarbamidomethyl [C10]	1	3	2	Q5TYP5	Q5TYP5 [210-223]		0	1593.77	1.72373e+06	3	0.84	27.8545	48
[K].SCCSCCPSGCSK.[C]	5xCarbamidomethyl [C2; C3; C5; C6; C10]	1	3	1	Q7ZSY6	Q7ZSY6 [31-42]		0	1449.47		2	0.54	8.8979	43
[K].SASDISHLVR.[K]		2	4	1	F1QNE0; Q7ZVH7	F1QNE0 [557-566]; Q7ZVH7 [559-568]		0	1084.57	3.24762e+06	3	-0.13	23.7063	47
[K].SAQGALENINAVSEGVVHADLK.[L]		1	4	1	Q6PH34	Q6PH34 [56-77]		0	2222.14	516128	3	-0.3	45.6809	64
[R].SALLFQHEETLGK.[A]		1	3	1	Q8UVX0	Q8UVX0 [145-157]		0	1472.77	369296	2	0.15	33.0584	64
[R].SALDSVEVAYSR.[Q]		1	3	1	Q7ZU29	Q7ZU29 [176-187]		0	1296.64	1.14574e+06	2	2.43	34.57	63
[K].SAGLEVDSDFGGYR.[V]		1	5	2	A2BGE5	A2BGE5 [548-561]		0	1472.67	395343	2	-2.9	37.5767	28
[K].SAGGIGVAVSCIR.[A]	1xCarbamidomethyl [C11]	1	4	1	F1R2K9	F1R2K9 [244-256]		0	1246.66	25364334	2	0.23	33.3978	81
[R].RWLLDALPAVGTPVIIK.[F]		6	27	1	A0A2R8QNH7; F1R2S5; A3KMS4; A0A2R8QN47; F1QV15; Q1LWN2	A0A2R8QNH7 [348-364]; F1R2S5 [368-384]; A3KMS4 [363-379]; A0A2R8QN47 [356-372]; F1QV15 [368-384]; Q1LWN2 [363-379]		1	1862.13	898888	3	0.77	50.3751	17
[K].RVNEIAEQLESTNSDYEK.[E]		1	1	1	Q803B0	Q803B0 [370-387]		1	2125	457700	3	1.34	31.6471	42
[K].RVELEESSTAGPK.[VA]		1	2	1	B3DFN3	B3DFN3 [415-427]		1	1402.72	442505	3	-1.58	14.8918	37
[R].RVDAENQIQTLQEQLDFQK.[H]		1	3	1	Q90XD8	Q90XD8 [199-217]		1	2303.16	2.13648e+06	3	1.76	45.0089	60
[R].RQELEQALGIR.[N]		1	1	1	Q802C8	Q802C8 [498-508]		1	1312.73	778071	3	-0.57	31.5451	51
[K].RPEVVDSDDEPVESQQK.[K]		1	3	1	Q3B731	Q3B731 [302-318]		0	1956.91	939602	3	0.79	16.4988	48
[R].RPEQQGQQGSQQQQQQQQVPQQQAGQGEGRPPADR.[R]		1	2	1	Q802Z9	Q802Z9 [93-127]		0	3910.86	331416	4	2.77	11.6769	15
[R].SCVPKPIECLAK.[E]	2xCarbamidomethyl [C2; C9]	2	3	1	Q6DI12; F1QXP5	Q6DI12 [324-335]; F1QXP5 [324-335]		0	1401.72	2.17696e+06	3	0	27.8897	12
[R].RLNQPAINIYTDK.[D]		1	3	1	Q4QRG0	Q4QRG0 [343-355]		1	1545.84	1.59245e+06	3	0.98	28.5692	29
[K].RIENANILIANTGMDTDK.[I]		1	3	1	Q6PBW6	Q6PBW6 [231-248]		1	1989.01	320263	3	-0.75	35.5282	45
[K].RKPAESGGGAAEK.[K]		1	3	1	F1QZ60	F1QZ60 [541-553]		1	1257.65	1773470	3	0.21	6.158	67
[R].RGDINLLMLGDPGTAK.[S]		1	4	1	F1QK71	F1QK71 [374-389]		1	1670.89	1.36583e+06	3	-0.02	43.6178	44
[R].RFDDGVVQSDMK.[H]		1	7	2	Q6NYR4	Q6NYR4 [77-88]		1	1396.65	5.02621e+06	2	2.52	23.4088	58
[K].QYSGEEGYSK.[H]		1	1	1	E7FB39	E7FB39 [1538-1547]		0	1147.49	577801	2	-0.57	11.8	62
[K].QYPISLVLAPTR.[E]		2	6	1	A2RV38; Q6PBB2	A2RV38 [313-324]; Q6PBB2 [297-308]		0	1357.78	1.48917e+06	2	-1.4	48.4094	74
[K].QVTSVYGTQTGSSAPFTLQR.[L]		2	2	2	A0A2R8Q5M9; F1RCT0	A0A2R8Q5M9 [293-312]; F1RCT0 [236-255]		0	2128.07	2.19777e+06	3	0.69	38.655	33
[K].QVTSVYGTPSGSSAPFTLQR.[L]		1	4	2	A0A1L1QZW8	A0A1L1QZW8 [337-356]		0	2083.05	1.8852e+06	3	-1.3	39.9498	57
[K].QVTCGDIR.[Q]	1xCarbamidomethyl [C4]	1	1	1	I3ISK5	I3ISK5 [372-379]		0	948.457	2.61149e+06	2	0.1	13.3653	46
[K].QVQQAQLELSEVQK.[S]		1	5	1	F1Q9X2	F1Q9X2 [145-158]		0	1627.86	707495	2	-0.49	30.7989	80
[R].QVLLYEPQVSSPK.[D]		1	1	1	F1REN0	F1REN0 [646-658]		0	1487.81	938793	2	-1.44	36.9145	43
[K].QVILNLVNQK.[G]		2	3	1	A4VCH0; F1QG78	A4VCH0 [301-310]; F1QG78 [301-310]		0	1168.7	2.72747e+06	2	0.04	37.9139	54
[K].QVILNGQESK.[C]		2	9	1	A8WGJ1; Q1MTC4	A8WGJ1 [760-769]; Q1MTC4 [1557-1566]		0	1115.61	7280966	2	0.77	16.6487	34
[K].QVCDGTPQCQDR.[S]	2xCarbamidomethyl [C3; C9]	1	3	1	F1QN45	F1QN45 [386-397]		0	1463.6		2	0.22	10.1466	64
[R].RLETEISELK.[T]		1	3	2	Q90XD8	Q90XD8 [166-175]		1	1217.67	6.36544e+06	2	0.03	27.0229	47
[R].SLDEGVANQLGAMVHGTR.[A]		1	2	1	Q5RKQ3	Q5RKQ3 [64-81]		0	1854.91	2.27879e+06	3	-2.13	42.8332	70
[K].SDETIEYGPFK.[D]		2	3	1	F1QTB5; Q8AYB9	F1QTB5 [185-195]; Q8AYB9 [185-195]		0	1285.59	1.63834e+06	2	2.64	36.9562	62
[K].SDIGEVLLVGGMTR.[M]	1xOxidation [M12]	1	3	1	F1QFC0	F1QFC0 [381-394]		0	1462.76	855193	2	-0.25	44.5357	65
[R].SLAPSIYGSDDLKK.[A]		1	4	1	F1QK71	F1QK71 [340-353]		1	1493.78	5.73683e+06	3	1.07	28.9303	47
[R].SLAGTQVSTTEQEDVVHQVQR.[S]		1	2	1	B5LY73	B5LY73 [334-354]		0	2312.15		3	3.14	29.3642	20
[R].SLADSSFGTFFSETGAGK.[Y]		1	4	1	Q6TGS5	Q6TGS5 [42-59]		0	1808.83		2	-1.32	49.8357	140
[R].SLAASPSVYDSLAR.[S]		1	4	1	F1QK71	F1QK71 [326-339]		0	1436.74	6.28099e+06	2	0.07	36.5472	74
[R].SKVDEAVAVLQAHQAK.[E]		1	2	2	F1QB54	F1QB54 [604-619]		1	1693.92	5.36005e+06	3	-0.34	29.7102	28
[K].SKPGAAMVEMGDCYAVDR.[A]	1xCarbamidomethyl [C13]	1	9	1	A0A2R8RN29	A0A2R8RN29 [366-383]		0	1956.86		3	-1.18	32.0193	39
[K].SKDLSHCQER.[-I]	1xCarbamidomethyl [C7]	6	24	2	A0A2R8QNH7; F1R2S5; A3KMS4; A0A2R8QN47; F1QV15; Q1LWN2	A0A2R8QNH7 [167-176]; F1R2S5 [187-196]; A3KMS4 [182-191]; A0A2R8QN47 [175-184]; F1QV15 [187-196]; Q1LWN2 [182-191]		1	1259.58	4.04657e+07	3	0.03	8.6079	42
[R].SHSAPQIPEDDIDQYLSK.[Q]		1	1	2	Q7ZVI8	Q7ZVI8 [115-132]		0	2042.97	1.50567e+06	3	-3.53	39.8391	12
[K].SGVVENLYHTR.[Y]		2	7	1	Q5TYX2; A0AUR4	Q5TYX2 [358-368]; A0AUR4 [91-101]		0	1274.65	6213378	2	-0.32	25.0002	63
[K].SGTSEFLNK.[M]		1	2	1	A0A286YAP4	A0A286YAP4 [170-178]		0	982.484	3.42518e+06	2	0.43	21.5915	58
[R].SGTEEELKDMIAR.[C]		1	6	2	F1RD28	F1RD28 [93-105]		1	1478.72	2.23408e+06	3	-0.44	34.8498	48
[K].SGQFCDVR.[L]	1xCarbamidomethyl [C5]	1	3	1	Q7ZVQ8	Q7ZVQ8 [28-35]		0	968.425	1.32682e+06	2	-0.29	16.7506	55
[R].SGHYDQQSLENEK.[Q]		1	2	1	Q803G9	Q803G9 [446-458]		0	1534.68	565270	3	2.87	13.5046	26
[R].SGESVTLVTR.[E]		1	1	1	B8A609	B8A609 [620-629]		0	1048.56	915103	2	0.55	23.1566	43
[K].SDIGEVLLVGGMTR.[M]		1	3	2	F1QFC0	F1QFC0 [381-394]		0	1446.76	5.32534e+06	2	-0.39	49.6874	95
[K].SGALLACGIVNSGVR.[N]	1xCarbamidomethyl [C7]	1	2	1	A0A0R4IFL5	A0A0R4IFL5 [107-121]		0	1473.78	452125	2	-2.07	39.3082	70
[R].SFTYGSVEAHK.[E]		1	1	1	Q6DI20	Q6DI20 [284-294]		0	1225.58	2.21553e+06	3	-1.14	20.2896	36
[R].SFSIQTLTAPGR.[K]		1	3	1	F1QN45	F1QN45 [964-975]		0	1277.68	10862586	2	0.03	41.7156	46
[R].SFGGVSSGPPEK.[K]		1	3	1	Q7T2C2	Q7T2C2 [292-303]		0	1148.56	1.42894e+06	2	-2.4	19.727	54
[R].SFGGGCQVAQTALPR.[R]	1xCarbamidomethyl [C6]	1	2	1	E7FDR0	E7FDR0 [115-129]		0	1548.76	524684	2	-1.59	31.0979	95
[K].SFFDNISSELR.[S]		1	3	1	F1Q898	F1Q898 [316-326]		0	1314.63	999659	2	-1.55	49.8286	57
[K].SFFDNISCDDTR.[K]	1xCarbamidomethyl [C8]	1	4	1	Q6P111	Q6P111 [338-349]		0	1476.61	795143	2	-0.65	40.095	65
[R].SEVEKEECGEGER.[N]	1xCarbamidomethyl [C8]	2	6	2	F1QNE0; Q7ZVH7	F1QNE0 [149-161]; Q7ZVH7 [149-161]		1	1537.64	1.9476e+06	3	-0.21	9.2074	59
[K].SEQEQLQHTYAK.[K]		2	7	2	Q803N8; Q6NUV5	Q803N8 [113-124]; Q6NUV5 [112-123]		0	1461.7	7.8137e+06	2	-1.44	14.6824	61
[R].SENYQALLDAGLPQK.[V]		1	5	1	A0A0R4IHZ5	A0A0R4IHZ5 [26-40]		0	1646.84	835444	2	2.45	44.0997	48
[K].SENPGISITEISK.[K]		1	5	1	F1QEB4	F1QEB4 [566-578]		0	1374.71	4.2255e+06	2	2.31	34.8702	51
[R].SELCLEDYNK.[Y]	1xCarbamidomethyl [C4]	1	5	1	F8W3L6	F8W3L6 [298-307]		0	1270.56	3.96146e+06	2	-0.72	30.3946	60
[R].SEGASALAETVR.[E]		1	1	1	Q08BV5	Q08BV5 [278-289]		0	1190.6	1.54996e+06	2	0.89	25.33	59
[R].SEGAIAIAGALR.[E]		1	3	1	A0A2R8QT01	A0A2R8QT01 [278-289]		0	1128.64	1.0358e+06	2	0.74	38.0478	48
[K].SDSADEEHTAQASAAATPDQHR.[T]		1	2	1	Q08CC9	Q08CC9 [342-363]		0	2294.99	1.87518e+06	3	1.98	11.9799	52
[K].SFYPEEISSMVLTK.[M]		1	9	2	Q6NYR4	Q6NYR4 [113-126]		0	1630.8	4.88572e+06	3	-0.62	49.92	55
[R].SVLAPGGAVLAHCPDGGR.[K]	1xCarbamidomethyl [C13]	1	3	1	F1QGP1	F1QGP1 [532-549]		0	1733.88	898922	3	-0.67	29.9585	39
[R].SVLNEASSSDKDFSEPSIVK.[E]		1	3	1	Q8UUR7	Q8UUR7 [304-323]		1	2139.05	2.33575e+06	3	0.69	34.2817	50
[K].SVLQENGIEVTEK.[Q]		1	1	1	F1QEY8	F1QEY8 [21-33]		0	1445.75	1.78802e+06	2	1.27	30.2605	66
[K].TIVPGTPAYFDGR.[L]		1	3	1	A4VCF7	A4VCF7 [620-632]		0	1393.71	518972	2	0.14	38.9787	36
[R].TLVEINENRDDAEELAAQR.[L]		1	4	1	E7F6H7	E7F6H7 [605-623]		1	2186.07	553303	3	-0.36	32.6886	37
[K].TLTSGLDDYPR.[A]		1	2	1	A1L1S8	A1L1S8 [571-581]		0	1237.61	1.72274e+06	2	0.77	31.3655	75
[K].TLTNFVSTSEK.[T]		1	1	1	A4IGA9	A4IGA9 [540-550]		0	1226.63	3.52991e+06	2	0.96	29.6443	51
[R].TLTNDITALQTR.[L]		2	4	1	F1QTB5; Q8AYB9	F1QTB5 [516-527]; Q8AYB9 [516-527]		0	1346.73	4444808	2	1.3	36.0486	66
[R].TLTIIDTGIGMTK.[A]		2	5	4	O57521; Q5RG12	O57521 [82-94]; Q5RG12 [86-98]		0	1363.75	9.39956e+06	2	0.03	46.0075	87
[K].TITLEVEPSDTIENVK.[A]		1	14	1	A0A2R8RR55	A0A2R8RR55 [12-27]; [88-103]; [164-179]; [240-255]		0	1787.93	3.87533e+06	2	-0.75	41.5828	36
[K].TLSVCVMTDER.[G]	1xCarbamidomethyl [C5]	1	4	1	Q6TGY6	Q6TGY6 [217-227]		0	1310.61	770593	2	-0.89	33.419	44
[K].TLQGSEVVNVLR.[S]		1	1	1	B8JLR1	B8JLR1 [539-550]		0	1314.74	282892	2	-1.48	38.4194	54
[K].TLNMTTNPEEK.[R]		1	2	1	B8JLW8	B8JLW8 [325-335]		0	1277.6	757881	2	0.56	20.5133	40
[K].TIIEEAIPMVTGPKPR.[A]	1xOxidation [M9]	2	8	2	A0A2R8QN47; F1QV15	A0A2R8QN47 [739-754]; F1QV15 [751-766]		0	1767.97	8.84034e+06	3	0.3	37.3628	57
[K].TIIEEAIPMVTGPKPR.[A]		2	8	4	A0A2R8QN47; F1QV15	A0A2R8QN47 [739-754]; F1QV15 [751-766]		0	1751.97	4.78184e+07	3	0.89	42.8842	58
[K].TIIEEAIPMVSGTKPR.[A]		1	3	2	A0A2R8QNH7	A0A2R8QNH7 [731-746]		0	1741.95	5.43392e+06	3	-0.2	41.3732	58
[K].TIIEEAIPMVSGPKPR.[A]		1	6	2	A3KMS4	A3KMS4 [746-761]		0	1737.96	5.91789e+06	3	-0.14	41.6409	63
[R].TMQNTNDVETAR.[C]		1	4	1	E7FC99	E7FC99 [200-211]		0	1379.62	280881	2	1.97	13.2107	59
[K].TIIEEAIPMATGPKPR.[A]	1xOxidation [M9]	1	4	1	Q1LWN2	Q1LWN2 [746-761]		0	1739.94	4933970	3	0.44	32.6373	9
[K].TLHVEEVVPNVIEPSFGIGR.[I]		1	2	1	F1QUV7	F1QUV7 [515-534]		0	2192.17	769807	3	1.78	49.4601	32
[K].TLHDELEIIEGMK.[F]	1xOxidation [M12]	1	2	1	Q803B0	Q803B0 [206-218]		0	1543.77	598908	3	-1.73	41.5107	38
[K].TLHDELEIIEGMK.[F]		1	2	1	Q803B0	Q803B0 [206-218]		0	1527.77	1.52591e+06	3	0.47	47.3023	44
[R].TLGSVADGQSAR.[L]		1	2	1	B0UY40	B0UY40 [60-71]		0	1161.59	1.19444e+06	2	-0.19	15.9409	56
[K].TIGGGDDSFNTFFSETGAGK.[H]		1	14	2	Q6NWJ5	Q6NWJ5 [41-60]		0	2007.89	3.32756e+06	2	-0.08	48.1855	86
[R].TIGEVTATYK.[F]		2	5	1	Q803N8; Q6NUV5	Q803N8 [475-484]; Q6NUV5 [474-483]		0	1082.57	8753663	2	0.55	23.3657	59
[K].TLENTLSDLQIR.[V]		2	6	1	Q803N8; Q6NUV5	Q803N8 [159-170]; Q6NUV5 [158-169]		0	1402.75	4432077	2	-0.38	45.1666	80
[R].TLDLSSHLAK.[I]		2	3	1	F1QTB5; Q8AYB9	F1QTB5 [33-42]; Q8AYB9 [33-42]		0	1084.6	3807645	3	0.74	25.3951	30
[R].TLCYAVPYIEIK.[G]	1xCarbamidomethyl [C3]	5	21	1	F1R2S5; A0A2R8QN47; F1QV15; Q1LWN2; Q1MTC4	F1R2S5 [974-985]; A0A2R8QN47 [962-973]; F1QV15 [974-985]; Q1LWN2 [969-980]; Q1MTC4 [971-982]		0	1469.77	878160	3	0.47	48.3052	20
[R].TLCSDDTPMVR.[R]	1xCarbamidomethyl [C3]	2	3	1	A5PMV7; Q642H5	A5PMV7 [172-182]; Q642H5 [172-182]		0	1294.58	1.68279e+06	2	0.74	24.2503	56
[R].TLASLEPEQR.[S]		1	1	1	A4IGC8	A4IGC8 [356-365]		0	1143.6	39502528	2	0.5	25.26	71
[R].TKPAANPIQFTLNK.[E]		1	1	1	F1R2K9	F1R2K9 [741-754]		0	1542.86	17711542	3	-0.11	33.2836	31
[M].TKENVQGGGEEEQQAQSK.[K]		1	3	1	F1R246	F1R246 [2-19]		1	1946.9	1.9478e+06	3	0.63	9.0729	64
[R].THYVINEDPK.[TA]		6	30	4	A0A2R8QNH7; F1R2S5; A3KMS4; A0A2R8QN47; F1QV15; Q1LWN2	A0A2R8QNH7 [149-158]; F1R2S5 [169-178]; A3KMS4 [164-173]; A0A2R8QN47 [157-166]; F1QV15 [169-178]; Q1LWN2 [164-173]		0	1215.6	6.78781e+08	2	-0.13	16.3176	55
[K].TIIEEAIPMATGPKPR.[A]		1	4	5	Q1LWN2	Q1LWN2 [746-761]		0	1723.94	5.15621e+07	3	-0.87	37.983	31
[K].THPALQPSASATK.[S]		1	1	1	F1Q9X2	F1Q9X2 [318-330]		0	1308.69	1917747	3	0.22	11.5823	37
[K].TMQSHAAVFR.[T]	1xOxidation [M2]	1	3	2	B2GQ13	B2GQ13 [515-524]		0	1163.56	2.76069e+06	3	0.18	12.4596	35
[K].TNEELISPR.[E]		1	4	1	Q6GQP1	Q6GQP1 [33-41]		0	1058.55	2.55369e+06	2	-0.24	22.222	49
[K].TTIENIQLPHTLLSR.[F]		1	2	1	Q6NZV2	Q6NZV2 [611-625]		0	1735.97	706058	3	0.68	44.5131	7
[K].TTGSSSHFLPIVQEDK.[L]		3	9	2	Q4QRF0; F1R9Z1; F1QYE3	Q4QRF0 [314-329]; F1R9Z1 [315-330]; F1QYE3 [314-329]		0	1745.87	1.14063e+07	2	-1.28	32.9853	46
[R].TTGAPGQGPK.[S]		1	3	1	F1RB66	F1RB66 [103-112]		0	913.474	7.76721e+06	2	-0.17	8.8587	45
[K].TSTSYFSKPSSSSTIGR.[Y]		1	1	1	F1R711	F1R711 [477-493]		0	1792.87	282280	3	-0.34	22.9359	16
[K].TSSVSGTEEK.[R]		1	1	1	E7EYR2	E7EYR2 [448-457]		0	1024.48		2	-0.13	8.801	35
[R].TSRPDTAVIYNPEEK.[F]		1	3	2	Q6PHI8	Q6PHI8 [475-489]		0	1719.85	3.45407e+06	3	1.97	24.0939	30
[K].TSPQTLSNLCLK.[I]	1xCarbamidomethyl [C10]	3	7	1	K4IAH1; X1WG39; K4IKE9	K4IAH1 [549-560]; X1WG39 [554-565]; K4IKE9 [563-574]		0	1361.71	3734186	2	1.31	34.1596	53
[K].TSNFSYITSCYK.[A]	1xCarbamidomethyl [C10]	1	2	1	E7EXP6	E7EXP6 [410-421]		0	1470.66	325845	2	-0.28	35.7092	42
[K].TSNEELAQTWK.[K]		1	1	1	Q7ZVI8	Q7ZVI8 [550-560]		0	1306.63	3.77557e+06	2	-0.94	27.6676	70
[R].TSILAAANPIDGR.[Y]		1	4	1	B0S7S1	B0S7S1 [491-503]		0	1298.71	863146	2	-0.43	38.0126	71
[K].TSAYLAQSPQLYK.[Q]		1	2	1	F1R246	F1R246 [272-284]		0	1469.76	3231620	2	0.92	32.7147	41
[K].TSADVFGSSADEPDAK.[K]		1	3	1	Q5FY48	Q5FY48 [546-561]		0	1596.7	2.19442e+06	2	-0.04	26.542	41
[K].TRPVEAASSSASSIK.[A]		1	3	1	B3DGZ4	B3DGZ4 [299-313]		0	1490.78	2.71127e+06	3	-0.2	13.8579	46
[K].TRLEQEIATYR.[SN]		1	3	2	Q05AL9	Q05AL9 [387-397]		1	1379.73	9371765	2	0.68	28.8762	60
[K].TNDLQGGDFTQPK.[H]		1	3	1	A0A0R4I9C7	A0A0R4I9C7 [76-88]		0	1420.67	1127037	2	0.46	23.9952	61
[K].TQYVISEDPK.[A]		1	3	1	Q1MTC4	Q1MTC4 [164-173]		0	1179.59	8413290	2	1.63	23.0091	32
[K].TQNIYEMQEAGAQGVCR.[T]	1xCarbamidomethyl [C16]; 1xOxidation [M7]	2	10	2	F1R2S5; Q1LWN2	F1R2S5 [152-168]; Q1LWN2 [147-163]		0	1970.87	9504158	2	1.46	23.413	87
[K].TQNIYEMQEAGAQGVCR.[T]	1xCarbamidomethyl [C16]	2	10	2	F1R2S5; Q1LWN2	F1R2S5 [152-168]; Q1LWN2 [147-163]		0	1954.87	73332590	2	0.93	30.6923	80
[K].TQNIYELQEAGAQGVCR.[T]	1xCarbamidomethyl [C16]	3	19	3	A0A2R8QNH7; A0A2R8QN47; F1QV15	A0A2R8QNH7 [132-148]; A0A2R8QN47 [140-156]; F1QV15 [152-168]		0	1936.92	1.71503e+08	2	1.57	33.8101	81
[K].TQNIYELQEAGAQGVCK.[T]	1xCarbamidomethyl [C16]	1	3	2	Q1MTC4	Q1MTC4 [147-163]		0	1908.91	3.63833e+06	3	1.35	32.9881	55
[K].TQLTVAPAGIQYEGK.[A]		1	2	1	Q5TYP5	Q5TYP5 [408-422]		0	1575.84	1.25034e+06	2	-0.08	34.2514	46
[K].TPTPGGAQFVGLELYK.[R]		1	6	1	F1QV12	F1QV12 [73-88]		0	1677.88	492614	2	-1.43	46.7657	46
[K].TPTDLWDWAALK.[E]		1	2	1	F1R2K9	F1R2K9 [574-585]		0	1416.72	4.85775e+06	2	0.14	50.5736	82
[K].TPQLLTQQR.[H-]		1	3	1	F1RB66	F1RB66 [347-355]		0	1084.61	2625026	2	1.76	23.5705	46
[K].TPMENIGLQDSLLSR.[F]		1	6	2	Q7ZVS5	Q7ZVS5 [462-476]		0	1673.85	287698	2	-1.31	45.7099	47
[K].TPGTIDVIGGQTATISR.[V]		1	2	1	A7MCF0	A7MCF0 [280-296]		0	1686.9	692756	2	-1.12	36.3101	33
[R].TPAAAQASAEEAAACVCVSNPAPK.[T]	2xCarbamidomethyl [C15; C17]	1	2	1	Q08CC9	Q08CC9 [364-387]		0	2371.1	629028	3	-1.45	32.9111	62
[R].TNVIQSLLAR.[R]		2	2	1	A4VCH0; F1QG78	A4VCH0 [395-404]; F1QG78 [395-404]		0	1114.66	1.84132e+06	2	-1.31	49.0701	45
[R].TNSAVVGVQCHYPR.[L]	1xCarbamidomethyl [C10]	2	6	2	A0A286Y9R5; F1QIH9	A0A286Y9R5 [201-214]; F1QIH9 [201-214]		0	1587.77	4.50497e+06	3	0.07	20.2153	41
[R].TNLDEGDVQPVK.[E]		1	1	2	Q6NZS4	Q6NZS4 [129-140]		0	1314.65	1.65819e+06	2	0.3	21.9397	67
[K].TQVPALEAALQK.[VL]		1	3	1	Q90XD8	Q90XD8 [176-187]		0	1268.72	2.32274e+06	2	0.09	38.9057	54
[K].THLSLSHDAEK.[K]		2	3	1	Q6DI12; F1QXP5	Q6DI12 [866-876]; F1QXP5 [866-876]		0	1237.62	1517731	3	0.53	11.0925	26
[K].TGVSGTAIELR.[A]		1	3	1	Q8UVX0	Q8UVX0 [103-113]		0	1103.61	3.31526e+06	2	3.98	29.2674	77
[K].TGTITTFDQAHNMR.[V]		1	2	1	Q6P3J5	Q6P3J5 [482-495]		0	1592.75	6.5876e+06	3	1.38	24.2516	56
[R].TDDEVVQREEEAIQLDGLNTSQLK.[E]		1	2	1	A0A286YAP4	A0A286YAP4 [45-68]		1	2730.34		3	-0.77	45.3644	35
[R].TDAVVEEIIPGR.[G]		1	1	1	Q6PGW8	Q6PGW8 [74-85]		0	1298.7	247058	2	-1.46	40.1602	58
[K].TCDSLEALRK.[A]	1xCarbamidomethyl [C2]	1	1	1	I3ISK5	I3ISK5 [316-325]		1	1192.6	847422	3	0.22	20.0092	20
[K].TCDSLEALR.[K]	1xCarbamidomethyl [C2]	1	1	1	I3ISK5	I3ISK5 [316-324]		0	1064.5	1.25587e+06	2	0.79	27.4106	35
[K].TCDIAAELAR.[N]	1xCarbamidomethyl [C2]	1	1	1	B8JHR9	B8JHR9 [105-114]		0	1119.55	470709	2	-0.3	32.76	45
[K].TCAEVDFVCR.[S]	2xCarbamidomethyl [C2; C9]	1	5	1	A0A2R8QJ78	A0A2R8QJ78 [67-76]		0	1256.54	682478	2	0.02	30.1531	31
[K].TAVNNYIGSLNWGYR.[V]		1	4	1	A8WGN7	A8WGN7 [206-220]		0	1727.85	732482	2	0.09	48.0204	73
[K].TAVETAILLLR.[I]		1	2	1	Q7T2P2	Q7T2P2 [507-517]		0	1199.74	3553377	2	0.89	50.1863	64
[K].TAVEDEDDDEEEEKEAEVIEER.[F]		1	1	1	Q803N8	Q803N8 [549-570]		1	2608.09		3	-1.28	31.234	51
[K].TATETEVLQSVTEVNENSK.[I]		1	2	1	F1QXP5	F1QXP5 [74-92]		0	2079.01		3	-0.55	40.5768	26
[K].TASDLAHEEDAADEMDR.[G]		1	2	1	A2RRV2	A2RRV2 [40-56]		0	1875.77	325460	3	-0.12	24.698	34
[K].TANEDIENYSDIFQVR.[D]		1	6	2	F1RD28	F1RD28 [163-178]		0	1913.89	1.22258e+06	3	0.57	48.3754	24
[R].TALVANTSNMPVAAR.[E]		1	3	1	Q7SY46	Q7SY46 [309-323]		0	1515.79		2	-2.13	30.0022	36
[K].TALSSSTDLLSLSGR.[T]		1	3	1	A8E7S5	A8E7S5 [472-486]		0	1507.8		2	1.27	44.0181	39
[R].TDGAVVGVQCHYPR.[L]	1xCarbamidomethyl [C10]	3	8	1	Q4QRF0; F1R9Z1; F1QYE3	Q4QRF0 [200-213]; F1R9Z1 [201-214]; F1QYE3 [200-213]		0	1558.74	9417220	3	0.5	21.5478	39
[K].TALQCVMEVDEER.[I]	1xCarbamidomethyl [C5]	1	4	1	Q6NYQ1	Q6NYQ1 [154-166]		0	1579.71	624435	2	0.75	38.9999	63
[R].TAIHEVMEQQTISIAK.[AV]		1	3	1	Q7ZVL6	Q7ZVL6 [456-471]		0	1798.94	1.43214e+06	3	-0.25	32.6168	49
[R].TAGSAGSGYGGGVSSGAVPGK.[G]		1	2	2	F1QNJ3	F1QNJ3 [160-180]		0	1723.82	7.62316e+06	2	2.37	19.3741	83
[R].TAFTASQAGIQYEGR.[A]		2	2	1	A7MD63; Q5TYP2	A7MD63 [783-797]; Q5TYP2 [398-412]		0	1599.78	2.80864e+06	2	-0.45	30.6345	82
[K].TAEEVTGLSQEGQR.[M]		1	3	1	F1QYX8	F1QYX8 [112-125]		0	1504.72	423486	2	-1.53	21.0129	28
[K].TAEEVSGLSQEGQR.[M]		1	3	1	Q0IIQ4	Q0IIQ4 [112-125]		0	1490.71	593034	2	0.76	19.4124	76
[K].TADLVSEVGK.[A]		2	3	1	Q6DI12; F1QXP5	Q6DI12 [198-207]; F1QXP5 [198-207]		0	1018.54	2.542e+06	2	1.53	26.0592	63
[R].SYNDELQYLDK.[I]		1	2	1	Q6NZS4	Q6NZS4 [4-14]		0	1387.64	1.2598e+06	2	-0.78	36.8911	61
[K].SYDQVAPGGSVQYTDTITPYSPGR.[K]		1	1	1	F1QC84	F1QC84 [678-701]		0	2559.2	4486561	3	1.2	39.4978	44
[K].SWTIVDAQSHQR.[D]		1	3	2	Q5FY48	Q5FY48 [272-283]		0	1427.7	2.88092e+06	2	0.91	27.2304	30
[K].SVVNVESAAAVQSPDTESPTK.[A]		1	4	2	Q6GQP1	Q6GQP1 [192-212]		0	2116.04	1.18482e+06	2	-2.47	29.9543	58
[K].SVTYEWAPPGINQSLALR.[Y]		1	3	2	F1QNJ3	F1QNJ3 [204-221]		0	2002.04	445258	2	2.12	49.6726	46
[R].SVSPSLEGAGEATTGPHVDLGK.[L]		1	1	1	Q6NZ07	Q6NZ07 [397-418]		0	2109.05	857792	3	0.56	31.581	21
[R].SVSITGGPEAIQK.[A]		1	3	1	A4QP88	A4QP88 [153-165]		0	1286.7		2	0.71	27.0129	45
[R].SVNSWDIIVQR.[V]		1	2	1	Z4YIM6	Z4YIM6 [262-272]		0	1316.7	530693	2	-0.09	43.6801	81
[R].TAIPLDENEGIYVR.[D]		1	3	1	Q6P3L0	Q6P3L0 [395-408]		0	1589.82	669002	2	0.45	39.9264	72
[K].TDHIVAAVGLEPSVELAK.[S]		1	5	1	A2BGE5	A2BGE5 [530-547]		0	1849.01	587284	3	3.93	40.5364	38
[R].TDPNIFLTLGR.[C]		1	3	1	A7MBW8	A7MBW8 [273-283]		0	1246.68	1.83808e+06	2	1.07	49.4311	36
[K].TDPSTLTEEEITR.[F]		2	3	1	Q6DI12; F1QXP5	Q6DI12 [504-516]; F1QXP5 [504-516]		0	1491.72	1.1284e+06	2	1.08	31.3542	63
[K].TGTGDVSFENVR.[D]		1	3	1	A0A0R4IHT0	A0A0R4IHT0 [102-113]		0	1281.61	3.23606e+06	2	0.58	27.7404	96
[K].TGTCNCGATCK.[C]	3xCarbamidomethyl [C4; C6; C10]	1	1	1	Q7ZSY6	Q7ZSY6 [9-19]		0	1229.47		2	-0.5	8.6689	80
[RQ].TGSSAPFTLQR.[L]		2	2	1	A0A2R8Q5M9; F1RCT0	A0A2R8Q5M9 [185-195]; [302-312]; F1RCT0 [128-138]; [245-255]		0	1164.6	5631853	2	-0.74	29.7018	75
[K].TGQLDELEK.[A]		1	7	1	Q7ZU35	Q7ZU35 [56-64]		0	1032.52	544678	2	-1.16	23.2468	26
[K].TGQEVVFVAEPDSK.[N]		1	5	1	Q6NYA4	Q6NYA4 [441-454]		0	1505.75	4276061	2	0.41	32.6515	71
[K].TGNYQYSVILR.[S]		1	2	1	F1QGI2	F1QGI2 [682-692]		0	1313.68	459534	2	-1.27	36.7651	53
[R].TGGINEALLK.[S]		2	7	1	F1R2S5; F1QV15	F1R2S5 [689-698]; F1QV15 [689-698]		0	1015.58	393922528	2	1.68	31.2806	63
[R].TGGIHEALLK.[S]		4	19	5	A0A2R8QNH7; A3KMS4; A0A2R8QN47; Q1LWN2	A0A2R8QNH7 [669-678]; A3KMS4 [684-693]; A0A2R8QN47 [677-686]; Q1LWN2 [684-693]		0	1038.59	6.40069e+08	2	0.42	21.2469	56
[K].TGEILSQNK.[A]		1	1	1	Q7ZVI8	Q7ZVI8 [53-61]		0	989.526	5288890	2	-0.83	15.2872	47
[R].TGEEWLVTVADR.[E]		1	3	1	Q6P3L0	Q6P3L0 [249-260]		0	1375.69	473430	2	1.16	44.8995	55
[K].TGDEDIEIK.[A]		1	1	1	B0S6C5	B0S6C5 [332-340]		0	1019.49	1947345	2	1.65	21.4625	51
[K].TGAVVIDCGINTIADSSRPSGK.[R]	1xCarbamidomethyl [C8]	2	2	1	Q6DI12; F1QXP5	Q6DI12 [228-249]; F1QXP5 [228-249]		0	2218.11	1.26928e+06	3	0.84	38.0774	40
[R].TFFSCTSAHTSTGDGNAMVTR.[A]	1xCarbamidomethyl [C5]	1	2	3	B2GQ13	B2GQ13 [259-279]		0	2247.98	1.52291e+07	3	-0.57	29.3656	51
[R].TFAQLILDPIFK.[V]		1	2	1	Q6P3J5	Q6P3J5 [288-299]		0	1405.81	1.62486e+06	2	-1.18	51.3631	53
[K].TFAPEEISAMVLTK.[M]		1	2	2	Q6P3L3	Q6P3L3 [137-150]		0	1536.8	2393087	2	-0.58	50.0193	77
[K].TETESENQTGGR.[Y]		1	3	1	Q6DI34	Q6DI34 [159-170]		0	1308.57		2	3.9	8.7423	60
[R].TEQQTTAELTR.[D]		1	5	1	Q4V935	Q4V935 [346-356]		0	1277.63	561500	2	0.41	16.0021	62
[K].TDSDTQLIR.[G]		1	3	1	Q7ZYX4	Q7ZYX4 [200-208]		0	1048.53	3.10698e+06	2	1.26	20.7261	53
[K].TDTQAELNLICK.[M]	1xCarbamidomethyl [C11]	2	3	1	Q6DI12; F1QXP5	Q6DI12 [760-771]; F1QXP5 [760-771]		0	1405.7	2275837	2	-0.53	35.2493	61
[K].TEADGTHTLINSDEFTGQSR.[E]		1	1	1	F1R7M6	F1R7M6 [387-406]		0	2178.99		3	0.44	32.1139	35
[R].TECLGSYMK.[L]	1xCarbamidomethyl [C3]	1	2	1	Q5TYX2	Q5TYX2 [46-54]		0	1088.48	2.64594e+06	2	-0.85	26.9357	42
[R].TEDALQLYSQVIK.[L]		1	9	1	Q6NWC7	Q6NWC7 [238-250]		0	1507.8	1.17482e+06	2	-1.24	49.0067	56
[K].TEEDAESDEPVR.[S]		1	3	1	Q90XD8	Q90XD8 [551-562]		0	1376.58	549768	2	0.01	13.6087	59
[K].QTVFLLESPVAVK.[A]		1	4	1	A0A2R8QHV3	A0A2R8QHV3 [446-458]		0	1430.83	522658	2	-0.84	48.7249	63
[R].TEGNHLNLQLDAFR.[F]		1	6	1	B8JLB0	B8JLB0 [309-322]		0	1627.82	1.10234e+06	3	0.94	40.1766	42
[K].TEIAGPGFINVHLK.[R]		1	8	2	Q7ZVF4	Q7ZVF4 [155-168]		0	1495.83	5.17851e+06	3	0.11	40.8441	47
[K].TEMEDLVSSK.[D]		1	3	1	F8W3L6	F8W3L6 [1511-1520]		0	1138.53	2.44158e+06	2	0.82	28.4223	64
[R].TEPNMHVASFAYSHIK.[S]		2	8	4	A0A2R8QN47; F1QV15	A0A2R8QN47 [570-585]; F1QV15 [582-597]		0	1831.88	1.88909e+07	3	-0.22	31.4784	36
[R].TEPNMHVASFAYSHIK.[S]	1xOxidation [M5]	2	8	2	A0A2R8QN47; F1QV15	A0A2R8QN47 [570-585]; F1QV15 [582-597]		0	1847.87	8524317	3	0.52	25.3342	30
[R].TEPNMHVSSFAYSHIK.[S]		1	4	4	F1R2S5	F1R2S5 [582-597]		0	1847.87	13881441	3	0.03	29.1638	39
[R].TEPNMHVSSFAYSHIK.[S]	1xOxidation [M5]	1	4	2	F1R2S5	F1R2S5 [582-597]		0	1863.87	3.83754e+06	4	0.19	22.754	16
[K].TEKPTEDEAKPAENQEK.[M]		2	6	1	F1QNE0; Q7ZVH7	F1QNE0 [186-202]; Q7ZVH7 [186-202]		0	1943.92	2974620	4	1.04	9.069	29
[K].GSVLFIQSLDTK.[E]		1	1	1	A4IG47	A4IG47 [323-334]		0	1307.72	7.41016e+06	2	-2.64	46.2561	55
[K].YYVTIIDAPGHR.[D]		2	13	1	A7YYA5; A0A2R8QSR4	A7YYA5 [85-96]; A0A2R8QSR4 [85-96]		0	1404.73	1467395	3	0.95	34.0636	60
[R].GSSGVGLTAAVMR.[D]		1	3	1	Q7ZVL6	Q7ZVL6 [408-420]		0	1205.63	1.44224e+06	2	-0.12	33.5141	54
[R].EGSSGSSSSGEAGEK.[K]		1	3	1	F1QFC0	F1QFC0 [663-677]		0	1355.56		2	-1.81	8.6158	38
[R].EGSGGLGAAGGGGMR.[K]		1	1	1	A0A0G2L3U3	A0A0G2L3U3 [215-229]		0	1233.56	491577	2	-0.04	16.89	26
[K].EGIPALDNFLDK.[L]		1	4	1	Q6P3J5	Q6P3J5 [846-857]		0	1331.68	458101	2	0.62	50.1314	42
[K].EGLELPEDEDEK.[K]		1	1	1	O57521	O57521 [538-549]		0	1402.62	1.35721e+06	2	-0.45	31.1525	29
[K].EGHALDGQSMTELR.[G]		1	1	2	Q6NY74	Q6NY74 [404-417]		0	1543.72	5.72391e+06	3	0.84	25.3261	47
[K].EGGLGEAVLSAVGEEPGIVVHR.[L]		1	3	1	Q6PHI8	Q6PHI8 [568-589]		0	2175.14		3	-0.34	49.5972	77
[K].EGFVEYTEQVVK.[L]		1	1	1	B8JHR9	B8JHR9 [690-701]		0	1427.71	317439	2	0.49	42.0865	31
[K].EGDLSYSFDSR.[F]		1	2	1	F1QC84	F1QC84 [421-431]		0	1275.55	16630199	2	2.56	31.9996	55
[R].EGCLEAYTGIIQGLK.[G]	1xCarbamidomethyl [C3]	1	3	1	A0A0R4IMZ8	A0A0R4IMZ8 [763-777]		0	1651.84	1.49188e+06	2	0.22	49.7277	67
[K].EGALCEENMR.[A]	1xCarbamidomethyl [C5]	1	4	1	Q6P3J5	Q6P3J5 [689-698]		0	1208.5	6.15477e+06	2	1.34	19.1368	61
[R].EGSSGSSSSGEAGEKK.[E]		1	3	1	F1QFC0	F1QFC0 [663-678]		1	1483.65	3.37504e+06	3	-0.38	6.3171	53
[K].EFYDVVVNQR.[V]		1	2	1	Q7ZU79	Q7ZU79 [9-18]		0	1268.63	490182	2	0.02	36.9876	49
[K].EFTAEQEAAMK.[E]		1	2	1	A2BIN5	A2BIN5 [499-509]		0	1254.57	412215	2	0.38	22.9592	55
[K].EFSPFGTITSAK.[-V]		1	3	1	F1QB54	F1QB54 [313-324]		0	1284.65	3087059	2	-0.3	43.3306	57
[K].EFEPLTTWMK.[D]		1	2	1	A0A286YAP4	A0A286YAP4 [615-624]		0	1281.62		2	-1.09	49.8924	38
[K].EFCENLPEDSR.[E]	1xCarbamidomethyl [C3]	1	2	1	A5PMV7	A5PMV7 [308-318]		0	1395.58	511347	2	0.18	26.6097	43
[R].EFASEVSNVLNK.[G]		1	2	1	A5PMY5	A5PMY5 [88-99]		0	1336.67	1.03393e+06	2	0.58	39.0014	27
[K].EFAPYGTITSAK.[V]		1	4	1	Q6TGY6	Q6TGY6 [313-324]		0	1284.65	3.52156e+06	2	-0.11	33.6193	52
[K].EETGDECLVELADSGKK.[I]	1xCarbamidomethyl [C7]	1	7	2	F8W3L6	F8W3L6 [49-65]		1	1879.86	593877	3	-1.13	33.9873	37
[K].EETDGGSTSSASGNIK.[Q]		1	1	1	Q3B731	Q3B731 [251-266]		0	1539.68	663795	2	-1.17	10.2199	40
[K].EELQQLNDR.[L]		2	7	1	Q803N8; Q6NUV5	Q803N8 [35-43]; Q6NUV5 [34-42]		0	1144.56	2.50622e+06	2	0.18	20.2406	55
[R].EELQEAHVR.[I]		1	2	1	B3DFN3	B3DFN3 [285-293]		0	1110.55	456239	2	0.94	12.6852	44
[K].EFTALLPDSQDTR.[L]		1	3	1	E7FAC4	E7FAC4 [604-616]		0	1492.73	1015650	2	-3.01	41.0842	47
[R].EKDTILDVIGVCK.[N]	1xCarbamidomethyl [C12]	1	1	2	Q6NY74	Q6NY74 [299-311]		1	1489.79	5.61905e+06	2	-2.08	45.2567	67
[K].ELAAKPDVYER.[L]		1	2	1	Q6NZV2	Q6NZV2 [433-443]		0	1290.67	2.38897e+06	3	1.93	19.11	32
[R].EIADECLTLAAATEK.[S]	1xCarbamidomethyl [C6]	2	3	1	F1QY25; A4IGA9	F1QY25 [142-156]; A4IGA9 [142-156]		0	1634.79	573962	2	1.98	38.3283	80
[R].ELLIIGGVAAK.[E]		1	2	1	F1R2L8	F1R2L8 [320-330]		0	1083.68	3947115	2	0.07	43.3789	54
[K].EIIEAGLLTR.[F]		1	2	1	F1R606	F1R606 [111-120]		0	1114.65	15128432	2	0.22	40.5586	44
[K].EIIDMVLER.[V]		1	2	1	Q6TNP9	Q6TNP9 [113-121]		0	1117.59	664349	2	-0.4	46.5346	38
[K].EIIDLVLDR.[TIV]		1	14	2	Q6NWJ5	Q6NWJ5 [113-121]		0	1085.62	5860778	2	-0.05	49.6222	67
[K].ELLDACNQFYTR.[I]	1xCarbamidomethyl [C6]	1	4	1	F1QAF7	F1QAF7 [362-373]		0	1529.71		2	-1.55	38.3664	58
[R].ELGLPEEIVSR.[H]		1	1	1	B8JLW8	B8JLW8 [424-434]		0	1241.67	2.00049e+06	2	-0.95	42.4711	40
[K].EIGLLSDEVELYGR.[T]		2	3	1	Q6DI12; F1QXP5	Q6DI12 [336-349]; F1QXP5 [336-349]		0	1592.82		2	-0.49	49.5915	70
[K].EIFEQPESVVNTMR.[G]		1	1	1	Q3S344	Q3S344 [329-342]		0	1678.81	570555	2	1.08	41.9888	60
[R].EIFDQAVDIR.[V]		1	6	1	E9QB18	E9QB18 [77-86]		0	1205.62	731352	2	-0.96	39.5643	48
[R].ELFAETIDAFR.[I]		1	4	1	F8W3L6	F8W3L6 [325-335]		0	1311.66	2322124	2	0.33	49.8938	57
[K].ELELTVALPSKR.[T]		2	7	2	A8WGJ1; Q1MTC4	A8WGJ1 [502-513]; Q1MTC4 [1299-1310]		1	1355.79	2.39436e+06	3	-0.32	37.7964	20
[K].ELELTVALPSK.[R]		2	7	1	A8WGJ1; Q1MTC4	A8WGJ1 [502-512]; Q1MTC4 [1299-1309]		0	1199.69	8780233	2	0.08	43.5802	63
[K].EIELTAALPSQR.[S]		2	14	1	F1QV15; Q1LWN2	F1QV15 [1308-1319]; Q1LWN2 [1300-1311]		0	1327.72	1.6098e+06	2	2.21	38.9985	49
[K].EIELTAALPSQK.[S]		4	25	1	A0A2R8QNH7; F1R2S5; A3KMS4; A0A2R8QN47	A0A2R8QNH7 [1280-1291]; F1R2S5 [1303-1314]; A3KMS4 [1296-1307]; A0A2R8QN47 [1300-1311]		0	1299.72	2455684	2	-1.09	38.1666	67
[K].ELEEVVQPIVSK.[L]		1	2	1	Q6P3L3	Q6P3L3 [620-631]		0	1369.76	5862030	2	1.82	36.5487	38
[K].EIEDQNSVQEPR.[S]		1	3	1	F1Q898	F1Q898 [267-278]		0	1443.67	1.30134e+06	2	-0.06	16.3937	87
[K].ELEDPELTAER.[I]		1	1	1	Q6PGW8	Q6PGW8 [436-446]		0	1301.62	875616	2	0.41	27.9093	30
[R].ELEAMTDLKNELER.[V]		1	3	1	F8W3L6	F8W3L6 [1491-1504]		1	1690.83	813126	3	0.62	43.6342	35
[R].ELDDVLVDQGHLR.[Q]		1	2	2	F8W3L6	F8W3L6 [1428-1440]		0	1508.77	3.57429e+06	2	-0.1	36.8055	53
[K].EICNAYTELNDPIR.[Q]	1xCarbamidomethyl [C3]	1	4	2	A0A0R4IC11	A0A0R4IC11 [482-495]		0	1707.8	2.21345e+06	2	-0.26	38.8476	65
[R].ELAQQVQQVAAEYGK.[A]		1	5	1	B0JZJ1	B0JZJ1 [180-194]		0	1661.85	827301	2	4.61	42.0498	44
[R].ELALQIYDEAR.[K]		2	6	1	A2RV38; Q6PBB2	A2RV38 [325-335]; Q6PBB2 [309-319]		0	1320.68	1.61022e+06	2	-0.12	42.3457	61
[K].ELAEQTLNNVNQFK.[K]		1	2	1	F1R2L8	F1R2L8 [297-310]		0	1647.83	1.57917e+06	2	1.77	36.7325	66
[K].EEASDYLELETIK.[N]		1	2	1	A0A286YAP4	A0A286YAP4 [254-266]		0	1539.74	1.53627e+06	2	-1.65	43.1274	50
[K].ELLLSGTSPTAEALVLK.[G]		1	4	2	Q7ZW47	Q7ZW47 [465-481]		0	1741.99	3.27767e+06	2	0.05	49.6542	78
[R].EEAQEILNSK.[M]		1	1	1	Q6PFS4	Q6PFS4 [508-517]		0	1160.58	5.57972e+06	2	0.14	23.1707	39
[K].EDQTEYIEEK.[R]		1	1	1	O57521	O57521 [186-195]		0	1283.56	13035151	2	0.76	19.4976	59
[K].DVIGCVCVNPGR.[L]	2xCarbamidomethyl [C5; C7]	1	3	1	B0S687	B0S687 [551-562]		0	1345.64		2	-1.4	32.2339	57
[K].DVGLAYTESCPECTER.[V]	2xCarbamidomethyl [C10; C13]	2	9	2	A0A2R8QNH7; A3KMS4	A0A2R8QNH7 [180-195]; A3KMS4 [195-210]		0	1886.79	3.18972e+07	2	0.57	30.5864	63
[K].DVGLAYTER.[C]		4	14	3	F1R2S5; A0A2R8QN47; F1QV15; Q1LWN2	F1R2S5 [200-208]; A0A2R8QN47 [188-196]; F1QV15 [200-208]; Q1LWN2 [195-203]		0	1023.51	5.57588e+08	2	0	26.7754	46
[R].DVGGEGVQQGLLK.[L]		1	3	1	Q66HW5	Q66HW5 [350-362]		0	1299.69	748174	2	-1.56	31.1553	64
[K].DVDAAYMNKVELEAK.[V]		1	10	2	F1QV31	F1QV31 [265-279]		1	1695.83	1.02774e+06	3	0.09	34.2167	43
[R].DTTATAETVDK.[A]		1	3	1	Q7T2C2	Q7T2C2 [58-68]		0	1151.54	1.78929e+06	2	0.65	12.2892	43
[K].DTTASAVAIGLK.[Q]		1	2	1	A7YT47	A7YT47 [518-529]		0	1146.64	2.55342e+06	2	1.1	33.1735	64
[R].DTLLFPSFIHSQK.[R]		1	3	1	Q7ZTT1	Q7ZTT1 [157-169]		0	1532.81	1.87422e+06	3	-1.63	48.4575	21
[K].DTFNSCGMVQYADIK.[M]	1xCarbamidomethyl [C6]	1	2	1	F1R2E0	F1R2E0 [656-670]		0	1748.76	422585	2	1.29	41.2474	44
[R].DTEQIVGIAAK.[Q]		1	2	1	Q5RGE6	Q5RGE6 [43-53]		0	1144.62	2.7251e+06	2	-0.05	30.7472	55
[K].DVNAAIANIK.[T]		2	5	1	Q6TGS5; Q6TNP9	Q6TGS5 [326-335]; Q6TNP9 [327-336]		0	1028.57	4148606	2	0.4	31.6006	40
[R].DTDEALPILYPSLR.[A]		1	3	1	E7FAC4	E7FAC4 [574-587]		0	1602.84		2	-0.56	50.1574	55
[R].DSVSVELSDER.[N]		1	2	1	Q32PP0	Q32PP0 [50-60]		0	1235.58	412139	2	-0.69	27.0974	44
[K].DSTPASEVQDFFK.[K]		1	3	1	Q1ECX9	Q1ECX9 [375-387]		0	1470.67		2	2	49.7029	50
[R].DSQFEVLFQCR.[Y]	1xCarbamidomethyl [C10]	1	23	1	A0A2R8RTZ6	A0A2R8RTZ6 [209-219]		0	1428.66	4.10645e+06	2	-2.04	48.1564	43
[R].DSLVFLVDASK.[E]		1	4	1	F1QZ60	F1QZ60 [32-42]		0	1193.64	928461	2	0.76	48.6789	42
[K].DSLTLVFVETK.[K]		2	6	1	A2RV38; Q6PBB2	A2RV38 [489-499]; Q6PBB2 [473-483]		0	1251.68		2	0.24	48.9254	35
[K].DSFDGAIAAR.[I]		1	6	1	E9QB18	E9QB18 [254-263]		0	1022.49	976458	2	1.14	27.3762	46
[KR].DSDLSHVQNK.[S]		1	3	2	Q6TGW7	Q6TGW7 [83-92]		0	1142.54	3.10885e+06	3	-0.21	10.1672	19
[K].DRVEAVNMAEGIVHDTESK.[M]		1	3	2	F1QFC0	F1QFC0 [580-598]		1	2100	7.23063e+06	4	1.04	40.2729	43
[K].DRVDEYDYSKPLQGQVK.[K]		1	3	2	B2GQ13	B2GQ13 [596-612]		1	2040	3.63586e+06	3	-0.89	26.1811	25
[R].DRQPVTVADFISR.[A]		1	4	1	F1RC77	F1RC77 [606-618]		1	1503.79	1.68597e+06	3	0.02	40.8427	46
[K].DSYVGDEAQSK.[R]		2	28	1	Q3B727; Q7ZVF9	Q3B727 [52-62]; Q7ZVF9 [51-61]		0	1198.52	3.37921e+06	2	-0.28	14.0456	51
[K].DVSGVVFDTHSK.[M]		1	2	2	A0JMN7	A0JMN7 [9-20]		0	1290.63	2.24165e+06	2	-3.09	27.9079	35
[R].DVSLVAPYTGCNVR.[Q]	1xCarbamidomethyl [C11]	1	13	1	A0A2R8RT68	A0A2R8RT68 [138-151]		0	1550.76	6.08584e+06	2	-2.47	38.1157	36
[K].EAALNTAVSER.[K-]		2	7	1	Q803N8; Q6NUV5	Q803N8 [147-157]; Q6NUV5 [146-156]		0	1160.59	7.54957e+06	2	0.34	19.7678	75
[K].EDPVTRPTTYSDSAYDAESSQGR.[L]		1	2	1	A0A2R8QD37	A0A2R8QD37 [184-206]		0	2532.11	444686	3	0.05	23.8829	27
[R].GSTDNLMDDIER.[A]		1	3	1	Q7ZU96	Q7ZU96 [379-390]		0	1365.6	2.54509e+06	2	-1.12	37.9266	82
[K].EDLYLKPIQR.[T]		1	4	2	Q6P3J5	Q6P3J5 [440-449]		0	1274.71	1.03772e+07	3	-0.87	29.2325	26
[R].EDLMGLAIGSHGSNIQQAR.[K]		1	5	1	F8W4G8	F8W4G8 [224-242]		0	1996.99	561689	3	-2.77	39.7373	19
[R].EDLMGLAIGSHGANIQQAR.[K]		1	5	1	F1RC77	F1RC77 [227-245]		0	1980.99	1.21423e+06	3	-7.46	41.0621	43
[K].EDIAAAIETYNLLSEK.[W]		1	4	1	F1R2K9	F1R2K9 [181-196]		0	1779.9		2	0.46	50.3638	69
[K].EDGAISTLVIR.[G]		1	3	1	Q7ZU96	Q7ZU96 [368-378]		0	1173.65		2	-3.74	39.0566	29
[K].EDAPPADLSPIHLLTAPEYK.[L]		1	3	1	Q6PHI8	Q6PHI8 [294-313]		0	2177.11		3	1.42	49.4737	36
[K].EDAANNYAR.[G]		3	27	1	Q6NWJ5; Q6TGS5; Q6TNP9	Q6NWJ5 [97-105]; Q6TGS5 [96-104]; Q6TNP9 [97-105]		0	1023.45	9762100	2	-0.83	10.2728	66
[K].ECTGTDGRPDAVITLDR.[S]	1xCarbamidomethyl [C2]	1	1	1	Q6DI20	Q6DI20 [591-607]		0	1875.89	1.88174e+06	3	0.61	29.2857	12
[R].ECAAVLQEFER.[L]	1xCarbamidomethyl [C2]	1	2	1	Q6NZT2	Q6NZT2 [221-231]		0	1351.63	292783	2	-1.66	39.592	54
[K].EAVEAIQNSTSIK.[Y]		1	2	1	F8W428	F8W428 [173-185]		0	1389.72	1.03116e+06	2	0.42	25.3014	66
[K].EAVAQASEVAAEIK.[R]		1	4	1	Q6PH34	Q6PH34 [424-437]		0	1415.74	919832	2	-2.11	32.7833	64
[R].EASAVLYTITK.[T]		1	7	1	B0R0M9	B0R0M9 [507-517]		0	1195.66	1.22504e+06	2	0.84	36.5048	44
[K].EALNVINTHTK.[S]		1	8	2	Q6NWC7	Q6NWC7 [59-69]		0	1239.67	1.96312e+06	3	-0.48	20.6853	19
[R].EALEDSQQAVR.[L]		1	6	1	F1QNW8	F1QNW8 [109-119]		0	1245.61	741995	2	-1.46	16.4652	46
[K].EAGVPDGLFNVVQGGAETGSLLCHHPMVAK.[V]	1xCarbamidomethyl [C23]; 1xOxidation [M27]	1	2	1	Q7ZVB2	Q7ZVB2 [212-241]		0	3106.51	429456	4	0.94	47.9831	6
[K].EAGAFDAVPCSHWADGGAGAVDLAR.[A]	1xCarbamidomethyl [C10]	2	3	1	Q6DI12; F1QXP5	Q6DI12 [775-799]; F1QXP5 [775-799]		0	2500.13	1.18781e+06	3	0.08	42.9783	28
[K].EAFSLFDKDGDGTITTK.[E]		1	5	1	A0A2R8RYQ3	A0A2R8RYQ3 [15-31]		1	1844.89	692160	3	1.96	40.3089	32
[K].EAESSPFVEK.[L]		1	2	1	A0A286YAP4	A0A286YAP4 [549-558]		0	1122.53	1.50194e+06	2	1.37	21.5619	35
[K].EAEGDVTSVK.[D]		1	3	1	Q7ZU96	Q7ZU96 [226-235]		0	1034.5	5787164	2	0.47	12.9007	63
[R].EAEAQAELR.[E]		1	9	1	F1QTH9	F1QTH9 [586-594]		0	1016.5	287237	2	0.55	14.186	31
[K].EADFANLLSTNR.[R]		1	3	1	Q90XD8	Q90XD8 [154-165]		0	1350.66	5540351	2	-0.07	44.4615	50
[K].EEAEIQAELER.[L]		2	5	1	Q90ZY6; B8A5H2	Q90ZY6 [407-417]; B8A5H2 [389-399]		0	1316.63	249801	2	0.75	30.6499	56
[K].ELLSDIEEHLK.[C]		1	2	2	F1R2L8	F1R2L8 [657-667]		0	1325.69	1.67517e+06	3	-0.27	45.7126	53
[K].EINESDEVEVYSR.[A]		1	3	1	Q7SYM7	Q7SYM7 [58-70]		0	1568.71	1.81773e+06	2	0.45	28.0549	79
[K].ELNFLEEDIKR.[V]		1	2	1	B0UY40	B0UY40 [243-253]		1	1405.73	395739	3	0.77	39.7039	27
[K].FASYLTFSPSEVK.[S]		1	1	2	A4IGC8	A4IGC8 [632-644]		0	1475.74	2.2749e+07	2	-0.28	45.5935	50
[R].FASEVAGVEDLGTTGR.[G]		1	3	1	F1RDA6	F1RDA6 [189-204]		0	1608.79	1.44344e+06	2	-0.13	36.6659	66
[R].FAIQDISVEETSAK.[E]		2	15	1	Q6TNW2; A0A2R8QDC7	Q6TNW2 [143-156]; A0A2R8QDC7 [143-156]		0	1537.77		2	0.82	40.67	38
[R].FAEEINQLNSK.[H]		1	1	1	Q08BP8	Q08BP8 [260-270]		0	1292.65	1.82569e+06	2	1.62	28.4336	59
[K].FAAYLENEYNVK.[I]		1	4	1	A4IG19	A4IG19 [546-557]		0	1460.71	711798	2	0.66	36.8982	60
[K].EYVTPAQISR.[E]		1	2	1	F1Q9C7	F1Q9C7 [55-64]		0	1163.61	1.03282e+06	2	0	25.0608	33
[R].EYTQIVEQLR.[N]		1	5	1	A0A2R8QJ78	A0A2R8QJ78 [456-465]		0	1278.67	1.98672e+06	2	1.07	37.1593	67
[K].EYLVSGELSEAEHCLR.[D]	1xCarbamidomethyl [C14]	1	2	1	F1QBM2	F1QBM2 [338-353]		0	1891.89	423890	3	-2.25	42.0328	36
[K].EYFPMEVVTK.[G]		1	2	1	E7EZ90	E7EZ90 [376-385]		0	1242.61	2.09941e+06	2	-0.01	43.0165	44
[R].EYFNILSDTK.[LF]		1	8	1	A0A2R8PXU7	A0A2R8PXU7 [208-217]		0	1229.6	263426	2	-1.54	43.9422	21
[K].FATEAAITILR.[I]		1	6	1	Q9W792	Q9W792 [517-527]		0	1205.69	1.33708e+06	2	0.14	44.684	64
[K].EYATEVDVDFVR.[K]		1	7	1	F6NK19	F6NK19 [360-371]		0	1442.68		2	-1.99	41.3583	79
[R].EVYALLYSDK.[N]		1	2	1	B8JI50	B8JI50 [54-63]		0	1200.61	384757	2	1.21	40.0064	33
[R].EVVMLGYGSLIAK.[HY]	1xOxidation [M4]	5	21	2	A0A2R8QNH7; F1R2S5; A3KMS4; F1QV15; Q1LWN2	A0A2R8QNH7 [418-430]; F1R2S5 [438-450]; A3KMS4 [433-445]; F1QV15 [438-450]; Q1LWN2 [433-445]		0	1395.76	4.30028e+07	2	-0.03	43.8997	68
[R].EVVMLGYGSLIAK.[HY]		5	21	3	A0A2R8QNH7; F1R2S5; A3KMS4; F1QV15; Q1LWN2	A0A2R8QNH7 [418-430]; F1R2S5 [438-450]; A3KMS4 [433-445]; F1QV15 [438-450]; Q1LWN2 [433-445]		0	1379.76	76039843	2	2.3	48.3258	49
[K].EVSVDEEQEEDAALPQK.[A]		1	1	1	Q7ZVZ5	Q7ZVZ5 [157-173]		0	1915.88	602316	2	-0.05	27.1138	31
[K].EVLTLDEEIQK.[L]		1	1	1	Q3S344	Q3S344 [520-530]		0	1316.69	1360007	2	1.2	36.3655	46
[K].EVLNQDDPELQKPDEEAVR.[E]		1	4	1	A3KMS7	A3KMS7 [123-141]		0	2224.07	629967	3	2.63	27.1538	24
[R].EVLLHLETLR.[E]		1	2	1	Q08CG5	Q08CG5 [71-80]		0	1222.72	715760	3	0.67	39.8695	26
[R].EVGMPADYVNK.[L]		1	7	1	F1REN0	F1REN0 [482-492]		0	1222.58	1.07481e+06	2	-0.54	28.2078	24
[K].EVECPPPR.[T]	1xCarbamidomethyl [C4]	1	4	3	A0A0R4IC11	A0A0R4IC11 [419-426]		0	983.461	1.79263e+06	2	0.29	11.2624	33
[R].EVDEQYHALLEK.[Y]		1	2	1	Q6NZT2	Q6NZT2 [347-358]		0	1473.72	503575	3	-2.64	28.6718	12
[K].EWLCDGDKDCSDGSDER.[N]	2xCarbamidomethyl [C4; C10]	1	3	1	F1QN45	F1QN45 [758-774]		1	2043.77	957250	3	1.2	22.8449	38
[K].FATEYCNTIEGTAK.[Y]	1xCarbamidomethyl [C6]	1	2	1	A0A140LH30	A0A140LH30 [339-352]		0	1604.73	996564	2	0.47	29.4171	41
[R].FDDGVVQSDMK.[H]		1	7	1	Q6NYR4	Q6NYR4 [78-88]		0	1240.55	3.4552e+06	2	0.5	27.2458	58
[K].FDDPGLVLIGFKPIDR.[L]		1	4	1	F1QZ60	F1QZ60 [337-352]		0	1801.98		3	-3.68	50.101	28
[K].FLICTDVAAR.[G]	1xCarbamidomethyl [C4]	1	2	1	F1R2L8	F1R2L8 [568-577]		0	1165.6	2162155	2	0.35	38.1482	37
[R].FLGTAGQNVSDMVK.[Y]		1	2	2	Q7ZVU2	Q7ZVU2 [339-352]		0	1466.73	1.37279e+06	2	-1.68	36.8692	97
[R].FIGAVSGNTGGSTGSASGGPK.[G]		1	4	1	Q90ZY6	Q90ZY6 [65-85]		0	1808.88		2	0.16	22.3379	21
[K].FLESDEEDKDSLQELAAEQR.[C]		1	1	1	A2CEI4	A2CEI4 [407-426]		1	2352.08	255133	3	0.5	37.4798	48
[R].FLEKPQEGVTASR.[L]		1	2	1	F6NZ60	F6NZ60 [179-191]		0	1461.77	1.40627e+06	3	-0.6	19.342	38
[K].FLDDLCVQK.[E]	1xCarbamidomethyl [C6]	1	4	1	A0A0R4IC11	A0A0R4IC11 [410-418]		0	1137.56	4789858	2	-0.89	37.0082	48
[K].FGTYVNTEGR.[A]		1	3	1	F1RDA6	F1RDA6 [597-606]		0	1143.54	1.80813e+06	2	-0.12	22.7554	49
[R].FGLGAEVGISTAR.[I]		1	1	1	A4IGC8	A4IGC8 [715-727]		0	1277.68	708178	2	-3.03	39.3997	54
[R].FGGSGSQVDSAR.[M]		1	2	1	A0A0R4IFL5	A0A0R4IFL5 [23-34]		0	1167.54	1.5824e+06	2	2.7	13.4056	89
[R].FGGGNVDFLK.[T]		1	2	1	A7YT47	A7YT47 [609-618]		0	1053.54	2.39129e+06	2	-0.3	38.9404	42
[K].FGAEWAQNTIVPK.[V]		2	3	1	A5PMV7; Q642H5	A5PMV7 [473-485]; Q642H5 [473-485]		0	1460.75	2015638	2	-0.43	41.7198	30
[K].FFSLIEQGK.[V]		1	1	1	Q6NY74	Q6NY74 [232-240]		0	1068.57	3.59332e+06	2	0.13	42.9088	59
[K].FFEAQLQSSLAPGAK.[L]		1	1	2	F1QTB5	F1QTB5 [103-117]		0	1593.83	1.71333e+06	2	-0.96	41.5263	90
[R].FEPYSNPNKR.[Y]		1	2	1	F1R2E0	F1R2E0 [38-47]		1	1251.61	1671032	3	0.05	14.3274	38
[R].FEPSSYINYDK.[L]		1	3	1	F8W4M7	F8W4M7 [47-57]		0	1362.62	395501	2	-2.39	34.3843	42
[R].FEFEDAVFCVK.[R]	1xCarbamidomethyl [C9]	1	1	1	Q6DI20	Q6DI20 [237-247]		0	1390.63		2	-1.55	49.8258	80
[R].FEEISCVNFAR.[G]	1xCarbamidomethyl [C6]	1	4	1	F1QEB4	F1QEB4 [372-382]		0	1371.64	2.92379e+06	2	-0.54	38.8434	67
[R].FEELNADLFR.[G]		1	11	1	Q6NYR4	Q6NYR4 [302-311]		0	1253.62	11706412	2	-0.54	46.1741	88
[R].FEAVDAAGAYSITER.[Y]		1	2	1	F1R4N4	F1R4N4 [66-80]		0	1599.76	1.23681e+06	2	-3.96	38.0041	65
[K].FEAIWAQFK.[N]		2	10	1	A0A2R8QNH7; A3KMS4	A0A2R8QNH7 [333-341]; A3KMS4 [348-356]		0	1139.59	6.82341e+06	2	0.12	49.5873	41
[R].FDSPESAEK.[A]		1	6	2	Q32PS6	Q32PS6 [526-534]		0	1009.45	935362	2	-2.02	14.3972	39
[R].FDNPETAER.[A]		1	2	1	F1R2E0	F1R2E0 [684-692]		0	1078.48	2.34323e+06	2	0.27	16.4931	29
[K].FDFSPSWVPSR.[S]		1	1	1	A0A0R4ID77	A0A0R4ID77 [168-178]		0	1324.63	606969	2	-0.6	47.7573	47
[K].EVAQPDWKPPPEATLVLTK.[D]		1	3	1	Q1ECX9	Q1ECX9 [163-181]		0	2119.14	511180	3	0.13	43.8728	3
[R].EVAMLGYGSLIAR.[H]	1xOxidation [M4]	1	5	1	A0A2R8QN47	A0A2R8QN47 [426-438]		0	1395.73	10495617	2	-0.02	41.6423	64
[R].EVAMLGYGSLIAR.[H]		1	5	2	A0A2R8QN47	A0A2R8QN47 [426-438]		0	1379.74	48217400	2	0.09	47.9719	76
[R].ETVYCLNDDDETEVQKDDTIQGYR.[Y]	1xCarbamidomethyl [C5]	1	3	1	Q5FY48	Q5FY48 [289-312]		1	2906.26	1.03519e+06	3	-0.41	34.4146	45
[K].EPIPVLPTVHYNMGGIPTNYK.[G]	1xOxidation [M13]	1	3	1	B2GQ13	B2GQ13 [395-415]		0	2356.2	3.61428e+06	3	0.01	42.9145	27
[K].EPFPVIYVDSQK.[E]		1	1	1	B8A5D3	B8A5D3 [47-58]		0	1421.73	844503	2	1.13	44.4353	27
[K].ENVQGGGEEEQQAQSK.[K]		1	3	1	F1R246	F1R246 [4-19]		0	1717.76		2	-0.63	9.842	82
[R].ENVNLAQIR.[T]		2	2	1	Q7ZW27; Q7ZU89	Q7ZW27 [123-131]; Q7ZU89 [123-131]		0	1056.58	1.6524e+06	2	1.16	28.4506	34
[R].ENQDTSDGEAESR.[I]		1	1	1	Q1JPZ7	Q1JPZ7 [246-258]		0	1437.57		2	0.59	8.8965	76
[K].ENISHLSGALR.[T]		1	3	2	Q7ZVK0	Q7ZVK0 [540-550]		0	1196.64	571500	3	-0.12	23.679	21
[K].ENCLYQACPSK.[D]	2xCarbamidomethyl [C3; C8]	1	1	1	Q6NY74	Q6NY74 [459-469]		0	1369.59	1.87879e+06	2	-0.12	19.5204	55
[K].ENAGAAEKPITVHSTPEGCSSACR.[N]	2xCarbamidomethyl [C19; C23]	1	2	2	A0A0R4IYT0	A0A0R4IYT0 [234-257]		0	2529.15	1.02432e+07	4	0	15.7321	39
[R].EMMIVTSGAVAFGK.[Q]	1xOxidation [M2]	1	1	1	A4IGC8	A4IGC8 [91-104]		0	1456.72	596682	2	0.93	39.0368	45
[R].EMEMELEDER.[K]		1	6	1	F8W3L6	F8W3L6 [1600-1609]		0	1310.52	440808	2	0.43	30.341	67
[R].EMAEAFAGEIPR.[I]		1	1	1	X1WD71	X1WD71 [142-153]		0	1320.63	363798	2	-0.26	39.8024	56
[R].EIWGVEPSDVK.[I]		1	4	1	A4IG19	A4IG19 [824-834]		0	1258.63	1.2675e+06	2	-0.39	37.3667	29
[R].ELVSNASDALDK.[I]		1	1	1	O57521	O57521 [41-52]		0	1261.63	18988792	2	0.46	26.284	74
[K].ELVSDTNQHVK.[S]		2	4	2	A5PMV7; Q642H5	A5PMV7 [332-342]; Q642H5 [332-342]		0	1269.64	6.92349e+06	2	-0.86	12.2065	49
[K].EIVQPQVSQPLPVR.[V]		1	21	2	A0A2R8RTZ6	A0A2R8RTZ6 [53-66]		0	1589.9	1.51541e+07	3	0.31	34.8632	35
[K].ELVQIAGRPQEETEK.[V]		1	3	1	F1QJE5	F1QJE5 [110-124]		0	1726.9	780512	3	0.92	22.9387	20
[K].EIVPTFSGDDVAK.[I]		1	3	1	Q7ZVS5	Q7ZVS5 [269-281]		0	1377.69	599606	2	0.08	36.5967	33
[K].EITSLAPSTMK.[I]		1	5	1	Q7ZVF9	Q7ZVF9 [316-326]		0	1177.61	997465	2	-1.43	29.706	28
[K].ELTDAISHVDR.[Q]		1	3	1	Q6NXA4	Q6NXA4 [300-310]		0	1255.63	869613	3	2.61	26.5448	32
[K].EITALAPSTMK.[I]	1xOxidation [M10]	1	15	1	Q3B727	Q3B727 [317-327]		0	1177.61	722172	2	-0.49	23.9256	39
[K].ELSELNELFKPVVAAQK.[V]		1	2	1	B8JLK7	B8JLK7 [77-93]		0	1915.05	501961	3	-0.35	49.2291	47
[R].EIQVQHPAAK.[S]		1	2	1	Q7T2P2	Q7T2P2 [68-77]		0	1120.61	526354	2	-0.91	11.5047	26
[K].ELPANVESLLAQSR.[D]		1	3	2	Q6P3L0	Q6P3L0 [435-448]		0	1526.82	836047	2	-1.51	48.0563	54
[K].EPPPELAAEILK.[L]		1	2	1	F8W2P6	F8W2P6 [363-374]		0	1306.73	684963	2	-2.82	46.5318	40
[R].DQYSVIYDSGER.[T]		1	1	1	X1WET9	X1WET9 [172-183]		0	1431.64	306901	2	0.38	31.633	32
[R].EPVYVDVHILER.[T]		1	21	2	A0A2R8RTZ6	A0A2R8RTZ6 [287-298]		0	1468.78	3.62376e+06	3	0.27	41.2404	57
[K].EQFASTNIAEELVR.[L]		1	1	1	F1RAN8	F1RAN8 [217-230]		0	1606.81	341341	2	-3.99	45.7515	56
[R].ETVSAESDQMCLSK.[S]	1xCarbamidomethyl [C11]	1	2	1	Q6P3J5	Q6P3J5 [581-594]		0	1584.69	3334317	2	1.1	24.1278	57
[K].ETVEEQASTTER.[V]		1	2	1	F8W428	F8W428 [781-792]		0	1379.63	937015	2	1.66	13.9407	44
[K].ETMLTSTSEPSR.[C]		1	2	1	F1RBW3	F1RBW3 [489-500]		0	1338.62	681754	2	-1.12	20.1364	51
[K].ETLVEIDSR.[K]		1	1	1	A1L230	A1L230 [297-305]		0	1061.55	709389	2	-0.5	28.7621	43
[K].ETLLAAPGSEEPVFER.[A]		1	4	1	Q7ZVU2	Q7ZVU2 [10-25]		0	1744.88		2	2.29	42.9918	45
[K].ETLGESLPLIITR.[L]		1	2	1	E7FAZ5	E7FAZ5 [275-287]		0	1441.83		2	-1.67	49.8718	64
[K].ETLDIVLANK.[D]		1	4	1	F1R2K9	F1R2K9 [119-128]		0	1115.63	21317434	2	-0.11	38.4704	57
[R].ETENDDLTNVIQK.[M]		1	2	1	Q6NYN3	Q6NYN3 [552-564]		0	1518.73	451174	2	-0.01	30.8601	56
[R].ETDCGVHINAGPEIGVASTK.[A]	1xCarbamidomethyl [C4]	1	1	1	Q3S344	Q3S344 [458-477]		0	2054.98	885720	3	0.52	30.7804	27
[K].ETAQSALGSDVK.[D]		1	2	1	Q5RGE6	Q5RGE6 [126-137]		0	1205.6	2.12294e+06	2	0.15	19.1086	58
[K].ETAEAYLGK.[K]		1	2	1	Q6P3L3	Q6P3L3 [153-161]		0	981.489	3.59522e+06	2	-0.56	22.2733	71
[R].ESYVNLCSNPEDK.[L]	1xCarbamidomethyl [C7]	1	3	1	F1REN0	F1REN0 [182-194]		0	1554.67	713016	2	1.21	27.6443	43
[R].ESTVTVTNDGATILK.[A]		1	3	1	Q6PBW6	Q6PBW6 [58-72]		0	1548.81	2.01211e+06	2	0.18	32.5052	57
[R].ESTQTAELISAPR.[V]		1	2	1	Q5U3J8	Q5U3J8 [74-86]		0	1402.72	411209	2	2.76	28.3376	92
[K].ESTLHLVLR.[L]		1	14	1	A0A2R8RR55	A0A2R8RR55 [64-72]; [140-148]; [216-224]; [292-300]		0	1067.62	4237426	3	0.85	32.0758	30
[K].ESSTEQYVPDVFYK.[D]		1	1	1	Q7ZVI8	Q7ZVI8 [430-443]		0	1691.78	2.21487e+06	2	0.39	43.3362	68
[K].ESQALEEQLMSVR.[R]		1	2	1	F1Q9S3	F1Q9S3 [258-270]		0	1519.74	252789	2	-1.99	40.574	69
[R].ESLSDSVSGELSADPHSPK.[G]		1	2	1	F1QBM2	F1QBM2 [76-94]		0	1941.9		3	-1.42	31.1637	46
[R].ERPNQLVGSVLTDELEK.[R]		1	2	1	A1L1S8	A1L1S8 [342-358]		0	1927.01	914967	3	0.86	44.4367	62
[R].EQQIVIQSSGGLSK.[D]		1	3	1	F1QFC0	F1QFC0 [545-558]		0	1473.79	9857796	2	0.13	27.0904	71
[K].EQLMNLMTTLR.[N]		1	5	1	F8W3L6	F8W3L6 [659-669]		0	1349.69	587765	2	-0.99	49.732	39
[K].EQLLQSNPVLEAFGNAK.[T]		1	3	1	F1R617	F1R617 [137-153]		0	1857.97		2	-1.38	50.0897	65
[K].EQLAQSLFDHIPVGVGSK.[G]		1	1	1	Q6NZS4	Q6NZS4 [141-158]		0	1925.01	494344	3	0.08	49.2319	5
[K].EQADFAVEALAK.[A]		1	4	1	I3ISA3	I3ISA3 [428-439]		0	1291.65	281731	2	-1.87	39.6485	52
[R].FLQEFYTEDDSGKK.[I]		1	2	1	Q7ZVL6	Q7ZVL6 [16-29]		1	1706.79	976733	3	-0.5	33.4829	27
[K].DQVAHSAFVER.[V]		1	1	2	O57521	O57521 [491-501]		0	1258.62	1.88653e+07	3	0.91	18.5233	48
[K].DQTAEVQEGHQAILEDLAVVR.[G]		1	2	1	I6V1W0	I6V1W0 [267-287]		0	2321.17	696556	3	3.9	46.7842	44
[K].ALQEGISWQR.[A]		1	3	1	Q1MTC4	Q1MTC4 [770-779]		0	1187.62	9037229	2	0.93	32.0984	48
[K].ALQEGEGDLSISADR.[L]		1	3	1	E7FDV9	E7FDV9 [374-388]		0	1560.75	382124	2	1.75	29.9641	57
[K].ALQAMEQGEEALFTIKPK.[Y]		1	4	1	F1RCG7	F1RCG7 [202-219]		0	2004.05	738297	3	0.36	45.9787	35
[K].ALPTDRPLASAYVK.[V]		2	9	2	A0A2R8QNH7; A3KMS4	A0A2R8QNH7 [704-717]; A3KMS4 [719-732]		0	1501.84	98293281	2	0.02	29.5784	39
[K].ALPTDKPLASAYVK.[V]		2	9	6	A0A2R8QN47; F1QV15	A0A2R8QN47 [712-725]; F1QV15 [724-737]		0	1473.83	2.66582e+08	3	-0.54	29.2929	50
[K].ALPTDKPLASAYLK.[V]		1	4	4	Q1LWN2	Q1LWN2 [719-732]		0	1487.85	1.41366e+08	3	-0.31	33.1247	39
[K].AINFNFGFAK.[A]		1	4	1	B0UYD6	B0UYD6 [282-291]		0	1128.58	680451	2	0.98	48.5007	50
[R].AIITEDFKVPDK.[M]		1	2	1	Q5RKQ3	Q5RKQ3 [82-93]		1	1375.75	2.57849e+06	3	-0.17	34.8344	32
[K].ALLAMYTNQADQCNK.[L]	1xCarbamidomethyl [C13]	1	7	1	Q6NWC7	Q6NWC7 [307-321]		0	1740.8	406489	2	1.97	35.5183	44
[R].ALIAGGGAPEIELALR.[L]		1	2	1	Q6PH46	Q6PH46 [414-429]		0	1550.89	1.76711e+06	2	-0.55	49.5525	78
[K].ALSAGGYDVEK.[N]		2	19	1	F1R314; A0A2R8Q0U0	F1R314 [50-60]; A0A2R8Q0U0 [56-66]		0	1109.55	4.85619e+06	2	0.62	22.6275	57
[K].AIGAFNVTYDSEEK.[Q]		1	3	1	Q7SYM7	Q7SYM7 [153-166]		0	1543.73	1.85151e+06	2	-0.88	36.6475	79
[K].AIELFSVGQGPAK.[T]		1	4	1	Q4VBR7	Q4VBR7 [86-98]		0	1316.72	360777	2	-1.12	43.0596	50
[K].ALELDSNLYR.[I]		1	5	1	F8W3L6	F8W3L6 [753-762]		0	1193.62	1.5272e+06	2	1.69	37.3765	46
[K].ALEEAQGSDVQGR.[S]		1	6	1	E9QB18	E9QB18 [112-124]		0	1359.65	933934	2	1.39	14.0751	61
[K].ALDTLAHLCDGDAR.[A]	1xCarbamidomethyl [C9]	1	1	1	Q6NW46	Q6NW46 [314-327]		0	1527.72	366348	3	1.88	32.486	19
[K].AIDLAQGQLGSSAIDK.[I]		1	3	2	B0UYD6	B0UYD6 [34-49]		0	1586.84	2.04792e+06	3	-0.32	36.1559	15
[K].AICTEAGLMALR.[E]	1xCarbamidomethyl [C3]	1	5	1	A8KC30	A8KC30 [397-408]		0	1305.67	280309	2	-0.77	41.253	61
[KR].AIAVLTSGGDAQGMNAAVR.[A]		1	11	2	A0A0R4ID68	A0A0R4ID68 [16-34]		0	1801.92	775410	2	0.29	35.9229	35
[K].ALAVLEEVK.[V]		1	3	1	Q7ZYX4	Q7ZYX4 [130-138]		0	971.577	5.74654e+06	2	0.15	37.86	37
[K].ALATAQETVQR.[M]		1	3	1	Q6NUW2	Q6NUW2 [112-122]		0	1187.64	1.42945e+06	2	1.33	16.3692	51
[R].ALALNCNAAVNDK.[E]	1xCarbamidomethyl [C6]	1	1	1	E7EZF3	E7EZF3 [505-517]		0	1373.68	284375	2	0.32	25.0862	45
[K].ALEILPDCVCSSAK.[N]	2xCarbamidomethyl [C8; C10]	1	3	1	Q7ZU96	Q7ZU96 [139-152]		0	1562.76	1553288	2	-1.17	40.1893	30
[R].ALSDTLSLGK.[VI]		1	2	1	A0A2R8Q4S5	A0A2R8Q4S5 [526-535]		0	1004.56	337616	2	-0.98	33.5622	44
[K].ALVFVDNHDNQR.[G]		1	7	2	F1RD28	F1RD28 [312-323]		0	1427.7	4.63045e+06	2	-3.11	25.2628	62
[R].ALVNHPNVISCPHLGASTK.[E]	1xCarbamidomethyl [C11]	1	2	1	F1QEY8	F1QEY8 [271-289]		0	2015.05	3169824	4	-1.04	26.5547	12
[K].ARPFPDGLAEDIDKGDVSSR.[Q]		1	2	1	Q6P3J5	Q6P3J5 [606-625]		1	2145.06	349147	3	1.03	35.6348	30
[R].AQVYDAMSEDNTR.[S]		2	6	1	F1QNE0; Q7ZVH7	F1QNE0 [136-148]; Q7ZVH7 [136-148]		0	1499.64	1.35701e+06	2	-0.15	23.0325	76
[K].AQTSGQSAQIMR.[L]		1	2	1	F1QUV7	F1QUV7 [331-342]		0	1277.63	1.12975e+06	2	-0.21	15.2998	51
[K].AQTQEQAEFAVEALAK.[A]		1	8	2	F8W3L6	F8W3L6 [412-427]		0	1733.87	3.21045e+06	3	-1.23	42.3471	29
[K].AQIHDIVLVGGSTR.[I]		1	17	2	Q6NYR4	Q6NYR4 [329-342]		0	1465.81	2.35251e+07	3	0.01	31.216	28
[K].AQIDQWEAAQCK.[E]	1xCarbamidomethyl [C11]	1	3	1	Q7ZVK0	Q7ZVK0 [408-419]		0	1447.66	519185	2	0.13	27.6238	73
[R].AQFAETVQR.[L]		1	2	1	F1Q9C7	F1Q9C7 [18-26]		0	1049.54	1.67899e+06	2	1.6	18.9316	57
[R].AQEIAQQNHLPCIYLVDSGGANLPR.[Q]	1xCarbamidomethyl [C12]	1	1	1	A2BIN5	A2BIN5 [159-183]		0	2764.38	436951	3	-0.66	45.1267	14
[R].AQEIALVPSAEK.[E]		1	1	1	Q3B731	Q3B731 [150-161]		0	1255.69	1.26534e+06	2	0.98	31.2545	55
[K].AQAIAEQVELK.[A]		1	1	1	E7FAM5	E7FAM5 [302-312]		0	1199.66	933144	2	-0.42	28.1802	58
[K].APVWEITGAEFSK.[S]		1	1	1	F1QJL4	F1QJL4 [778-790]		0	1434.73	343160	2	0.01	46.6779	50
[R].APPPVAALGPLR.[V]		1	22	1	A0A2R8RTZ6	A0A2R8RTZ6 [237-248]		0	1158.7	33987796	2	0.03	39.6967	47
[R].APMVETGYGELHVVMR.[L]		2	9	1	Q5TYX2; A0AUR4	Q5TYX2 [740-755]; A0AUR4 [473-488]		0	1788.88	1.41968e+06	3	-0.46	40.4439	71
[K].APILIATDVASR.[G]		1	10	1	B0JZJ1	B0JZJ1 [394-405]		0	1226.71	1.66567e+06	2	1.05	37.4423	50
[K].APGFAQMLK.[D]		1	3	1	Q7ZU96	Q7ZU96 [8-16]		0	962.513	3.02936e+06	2	-0.12	38.0605	40
[R].APFDLFENK.[K]		2	3	1	O57521; Q5RG12	O57521 [338-346]; Q5RG12 [349-357]		0	1080.54	3.47906e+06	2	-0.32	45.6546	50
[K].APAPSAPEEGK.[N]		1	3	1	B2GQ09	B2GQ09 [549-559]		0	1053.52		2	-0.53	10.9925	43
[K].ANIMLNPDGSVNR.[K]		1	2	2	F1QC84	F1QC84 [352-364]		0	1400.7	1.34761e+07	2	0.73	30.7345	35
[R].AMTGVEQWPYR.[A]		1	2	1	Q7T2P2	Q7T2P2 [427-437]		0	1337.63	1.30569e+06	2	-0.01	37.0802	70
[K].AMGIMNSFVNDIFER.[I]		1	18	1	X1WHF1	X1WHF1 [57-71]		0	1743.82		2	0.9	51.1358	34
[K].ALYPSSVSQPFK.[G]		1	3	1	F1R617	F1R617 [921-932]		0	1323.69	2.44845e+06	2	0.78	36.3186	43
[K].AIYIPDIYSK.[A]		1	2	1	F1Q9C7	F1Q9C7 [242-251]		0	1182.64	917818	2	-0.68	44.7102	46
[K].ALVWESLAFK.[E]		1	1	1	Q6DI20	Q6DI20 [125-134]		0	1163.65	1.72873e+06	2	0	50.1285	42
[K].AIACLLFGGSR.[K]	1xCarbamidomethyl [C4]	1	4	1	F1QK71	F1QK71 [354-364]		0	1164.62	3.97342e+06	2	-0.59	46.4906	42
[K].ASDFDIISYK.[K]		1	2	1	F1QG78	F1QG78 [91-100]		0	1158.57	307698	2	1.74	40.8455	41
[K].ALAASGYDVEK.[N]		1	2	1	E7F225	E7F225 [57-67]		0	1123.56	1097755	2	-2.23	21.9748	55
[K].AHTFDGAILFLPNK.[L-]		1	3	1	Q8UVX0	Q8UVX0 [158-171]		0	1543.83	807843	3	0.88	45.8386	34
[K].ADVIQATGDAVCIFK.[E]	1xCarbamidomethyl [C12]	1	4	1	F1QEB4	F1QEB4 [190-204]		0	1607.81	2805112	2	-3.36	47.0044	65
[K].ADNLLSSDTYR.[K]		1	2	1	Q68EG6	Q68EG6 [21-31]		0	1254.6	1.10093e+06	2	-1.52	30.1178	82
[R].ADGGGSEASGGKPYISFK.[G]		1	2	1	Q7ZV01	Q7ZV01 [324-341]		0	1727.82	1.58064e+06	3	0.19	26.7669	26
[K].ADDYEETLLVMR.[F]		1	4	1	Q4V9Q4	Q4V9Q4 [316-327]		0	1454.68		2	-1.02	45.7183	72
[R].ACNCCDSTCGHGGVEGQLTGDGFR.[G]	4xCarbamidomethyl [C2; C4; C5; C9]	1	4	1	F1R9Z1	F1R9Z1 [385-408]		0	2615.01	552249	3	0.58	27.986	40
[R].ACALTIAEIDTPGEK.[L]	1xCarbamidomethyl [C2]	1	3	2	B2GQ13	B2GQ13 [463-477]		0	1588.79	41619405	3	0.6	39.4309	42
[K].AAVVEPVVVEEVRPVK.[R]		1	1	1	Q501Z8	Q501Z8 [310-325]		0	1720	1.3285e+06	3	-1.53	36.0458	38
[R].AAVEEGIVPGGGCALLR.[C]	1xCarbamidomethyl [C13]	1	1	2	Q803B0	Q803B0 [430-446]		0	1668.87	7.53358e+06	2	0.48	42.117	39
[R].AAVASFEEQPR.[S]		1	1	1	F1QIB3	F1QIB3 [346-356]		0	1204.6	496544	2	0.97	23.4664	46
[K].AATGEEVSAEDLGGADLHCR.[K]	1xCarbamidomethyl [C19]	1	2	1	A2BIN5	A2BIN5 [252-271]		0	2057.92	1.51886e+06	3	0.07	28.7845	55
[R].ADVVANDAGDR.[V]		1	3	1	Q5RGE6	Q5RGE6 [23-33]		0	1102.51	2.7084e+06	2	1.69	12.1674	76
[R].AAQTAAGAGAGGPVR.[E]		1	1	1	Q5SQE1	Q5SQE1 [221-235]		0	1254.65		2	-2.02	11.9672	43
[K].AAPAPVTASASETPAAAEKPAK.[T]		1	2	1	A0A286Y8J6	A0A286Y8J6 [90-111]		0	2036.07	1.08525e+06	3	0.14	18.9749	50
[K].AAMVCSLENR.[HD]	1xCarbamidomethyl [C5]	1	2	1	F1R2K9	F1R2K9 [777-786]		0	1150.53	2.43046e+06	2	0.01	24.4068	51
[K].AAILPTSIFLTNK.[K]		1	3	1	Q503E3	Q503E3 [224-236]		0	1388.81		2	-0.64	50.0883	49
[R].AALLAEVNR.[L]		1	6	1	A0A2R8Q548	A0A2R8Q548 [600-608]		0	956.552		2	0.13	29.2536	41
[K].AAIDWFDGK.[DE]		1	6	1	Q7ZUE3	Q7ZUE3 [363-371]		0	1022.49	482910	2	-0.52	43.8699	57
[R].AALAGSQLVK.[K]		1	3	1	F1RB66	F1RB66 [215-224]		0	957.573	2.88181e+06	2	0.43	24.1066	54
[R].AAGVEMGDEEDLSTPNEK.[L]		1	2	1	F1R246	F1R246 [387-404]		0	1891.82	1.09852e+06	2	-0.53	28.1223	101
[R].AAFGLSEAGFNTACVTK.[L]	1xCarbamidomethyl [C14]	1	3	2	B2GQ13	B2GQ13 [73-89]		0	1743.84	3.07094e+07	2	-1.31	43.061	99
[K].AAENSNSGPLK.[C]		1	1	1	F1QN45	F1QN45 [318-328]		0	1087.54	1.0282e+06	2	-0.06	10.9939	66
[K].AADIISGPK.[R]		1	2	1	A0A140LG76	A0A140LG76 [124-132]		0	871.488	509967	2	0.32	20.3063	55
[K].AAPVVTEEKTETESENQTGGR.[Y]		1	3	1	Q6DI34	Q6DI34 [150-170]		1	2233.06	1.0222e+06	3	0.28	15.6654	66
[K].AEAGLLGEFPAFR.[L]		2	7	1	A8WGJ1; Q1MTC4	A8WGJ1 [447-459]; Q1MTC4 [1244-1256]		0	1377.72	24371802	2	0.34	50.2936	70
[K].AEAGVLGEYPAAR.[L]		3	19	1	F1R2S5; A0A2R8QN47; F1QV15	F1R2S5 [1248-1260]; A0A2R8QN47 [1245-1257]; F1QV15 [1253-1265]		0	1303.66	3.03189e+06	2	-3.08	30.6223	49
[K].AEDGGESGAASNQDEGAK.[A]		1	1	1	Q6NUT6	Q6NUT6 [323-340]		0	1692.69		2	-0.34	8.9746	78
[R].AHDGEVSGMDLSSQIR.[G]		1	2	1	Q7ZWE1	Q7ZWE1 [381-396]		0	1701.79	595720	3	0.63	29.6689	42
[R].AGVLAHLEEER.[D]		1	10	1	F8W3L6	F8W3L6 [772-782]		0	1223.64	1.03852e+06	3	1.13	28.4774	27
[R].AGTGVDNVDVDAATKR.[G]		1	2	2	F1QEY8	F1QEY8 [76-91]		1	1588.79	2.78659e+06	3	0.71	19.5585	74
[K].AGSIWDLR.[LR]		1	5	1	A0A0R4IHZ5	A0A0R4IHZ5 [193-200]		0	917.484	1.01023e+06	2	-0.61	41.6929	51
[R].AGQTTYNGVIDCFR.[K]	1xCarbamidomethyl [C12]	1	3	1	A0A0R4IHT0	A0A0R4IHT0 [554-567]		0	1601.74	408532	2	-0.12	38.7979	77
[K].AGITTTLNSR.[C]		1	4	1	F1QK71	F1QK71 [474-483]		0	1033.56	7681582	2	0.35	21.8919	59
[R].AGLLSDMHFR.[S]		1	5	1	F1RC77	F1RC77 [181-190]		0	1146.57	342691	3	0.49	39.5975	32
[R].AGLGSGLTLQGTVHPELNHSGELTVK.[A]		1	3	1	Q7T2C2	Q7T2C2 [518-543]		0	2615.38	415792	4	-0.26	39.1128	7
[K].AGFAGDDAPR.[A]		2	29	1	Q3B727; Q7ZVF9	Q3B727 [20-29]; Q7ZVF9 [19-28]		0	976.448	6.69369e+06	2	0.07	16.9337	70
[R].AGEYMETHGVK.[F]		1	4	1	A8WGN7	A8WGN7 [339-349]		0	1221.56	6642937	3	0.11	14.0849	33
[K].AGEDLPGHISVR.[K]		1	4	1	A0A2R8QHV3	A0A2R8QHV3 [459-470]		0	1250.65	1.42783e+06	3	2.34	25.0044	25
[K].AFYGDTLITGFAR.[I]		1	2	1	A2BIN5	A2BIN5 [352-364]		0	1431.73		2	-0.99	49.772	40
[K].AFSWALVTSK.[N]		1	3	1	Q7ZV01	Q7ZV01 [260-269]		0	1109.6	1.62076e+06	2	0.84	46.0421	50
[R].AFSSNQWAGTVSEAITSK.[Y]		1	2	1	Q5TYX2	Q5TYX2 [185-202]		0	1883.91	585490	2	-4.21	45.527	71
[RK].AFEAAAQNLSEVER.[N]		1	5	2	A0A2R8PXU7	A0A2R8PXU7 [449-462]		0	1534.75	308559	2	-2.58	33.7973	64
[K].AEVVCDVCEDR.[K]	2xCarbamidomethyl [C5; C8]	1	14	1	I3ISK5	I3ISK5 [85-95]		0	1351.56	1.44054e+06	2	0.19	20.674	62
[K].AEVISQNNSFVNEIVSR.[S]		1	4	1	Q803R6	Q803R6 [911-927]		0	1905.97	194255	2	3.97	45.5048	62
[R].AEVGELPEIIR.[D]		1	2	1	F1QUV7	F1QUV7 [648-658]		0	1225.68	25025492	2	0.07	43.0279	44
[K].AEPISQPEVHVEEK.[T]		1	5	1	F1QJB8	F1QJB8 [82-95]		0	1591.8	1.16628e+06	3	-0.8	21.4483	15
[K].AENAPDVDVSK.[A]		1	2	1	F1QUV7	F1QUV7 [34-44]		0	1144.55	1.90731e+06	2	-0.25	16.5357	43
[K].AEISSLQQTEGLLEK.[I]		1	1	1	Q08BY1	Q08BY1 [409-423]		0	1645.86	253170	2	-0.59	41.9435	56
[K].AELDQQQQMLSQSLELPHDAR.[I]		1	1	1	E7FB39	E7FB39 [1345-1365]		0	2437.18	718301	3	0.26	41.4427	44
[R].AEDQSLFLQGNR.[L]		1	3	1	A0JMG3	A0JMG3 [34-45]		0	1377.68	278281	2	-0.54	33.0279	54
[K].AKPTGAQPCGVTSATAR.[R]	1xCarbamidomethyl [C9]	1	1	1	A0A0R4IVZ0	A0A0R4IVZ0 [288-304]		0	1672.84	503526	3	0.19	11.9686	34
[K].ASELGLRPVILSPGVCGDVR.[S]	1xCarbamidomethyl [C16]	1	2	1	F8W2P6	F8W2P6 [325-344]		0	2095.13	689534	3	0.09	42.9563	40
[K].ASLNTNTSK.[L]		1	4	1	F1QAZ3	F1QAZ3 [269-277]		0	935.479	534095	2	2.2	9.2788	52
[K].ASIQLFGQLK.[F]		1	1	1	A4IG47	A4IG47 [489-498]		0	1104.64	4.07412e+06	2	0.32	44.4104	52
[R].DGIDDESYEAIFKPIMSK.[V]		1	6	1	F1R653	F1R653 [231-248]		0	2057.97	599763	3	-0.35	49.891	25
[R].DGGAGDSLSSHNNQK.[F]		1	2	1	A0A2R8QAE1	A0A2R8QAE1 [153-167]		0	1486.65	946684	3	1.16	9.1501	30
[K].DGDLAAALVR.[I]		1	2	1	B3DFN3	B3DFN3 [119-128]		0	1000.54	2.03923e+06	2	0.28	38.2815	59
[R].DETFEYIIFR.[G]		1	5	1	Q6P111	Q6P111 [59-68]		0	1332.65		2	0.17	50.6637	61
[R].DELQDEINSQNAK.[N]		1	4	1	F8W3L6	F8W3L6 [1711-1723]		0	1503.69		2	-0.3	25.8999	49
[K].DEAKPEEKPAEEK.[T]		1	3	1	Q7ZVH7	Q7ZVH7 [233-245]		0	1499.72		3	1.03	8.7723	27
[K].DDSIEGIYDTLK.[Q]		1	4	1	F1R2K9	F1R2K9 [225-236]		0	1368.65	7.32647e+06	2	0.78	48.2132	20
[R].DDEHAAVALSSLIR.[TA]		1	3	2	Q5FY48	Q5FY48 [366-379]		0	1496.77	5.10473e+06	3	-0.24	44.6677	22
[K].DCQDESDESGCGQTK.[C]	2xCarbamidomethyl [C2; C11]	1	3	1	F1QN45	F1QN45 [808-822]		0	1715.61		2	-2.32	8.9732	66
[R].DAVTYTEHAK.[R]		1	7	2	Q0D294	Q0D294 [69-78]		0	1134.54	1.58147e+06	2	0.06	12.4752	41
[K].DGNVLLHEMQIQHPTASLIAK.[AV]		1	3	2	Q7ZYX4	Q7ZYX4 [59-79]		0	2315.22	1.79442e+06	3	-2.4	43.2513	27
[K].DAQALLEEETR.[Q]		1	2	1	F8W3L6	F8W3L6 [1319-1329]		0	1274.62	1.76188e+06	2	0.25	34.8358	62
[K].DALYNVVAFAK.[E]		1	1	1	A4IG47	A4IG47 [434-444]		0	1210.65	6.51874e+06	2	1.11	47.8205	47
[K].DAIQLVSTR.[E]		1	1	1	A4IGC8	A4IGC8 [513-521]		0	1002.56	58537140	2	0.2	31.4248	41
[R].DALIDCGVIPALLAR.[L]	1xCarbamidomethyl [C6]	1	2	1	F1R606	F1R606 [195-209]		0	1596.88	5.31208e+06	2	0.19	50.8871	78
[K].DALDVYIEHR.[L]		1	5	1	Q7ZVL6	Q7ZVL6 [97-106]		0	1230.61	1068404	3	-0.64	34.804	49
[K].DAGTISGLNVLR.[I]		1	9	1	Q6NYR4	Q6NYR4 [160-171]		0	1215.67	18190002	2	-0.05	41.9676	57
[K].DAGTIAGLNVMR.[I]		1	2	1	Q6P3L3	Q6P3L3 [184-195]		0	1217.63	5.22416e+06	2	0.18	40.5698	64
[K].DAELQAQQAAR.[G]		1	2	1	Q6NWJ4	Q6NWJ4 [424-434]		0	1200.6	461704	2	-0.42	15.3533	39
[K].DADLTSSQNR.[L]		2	7	1	Q803N8; Q6NUV5	Q803N8 [126-135]; Q6NUV5 [125-134]		0	1106.51	5.22305e+06	2	-0.45	11.3933	42
[K].DAASKPCQIVADTR.[K]	1xCarbamidomethyl [C7]	1	2	1	Q6P3J5	Q6P3J5 [826-839]		0	1531.75	4.98164e+06	3	-0.25	20.7993	58
[K].CYEITDMDTK.[E]	1xCarbamidomethyl [C1]	1	2	1	Q6DRK7	Q6DRK7 [53-62]		0	1275.52	531766	2	0.82	28.4279	38
[K].DAPAQIVEVLK.[H]		1	3	2	F1QV15	F1QV15 [310-320]		0	1182.67	6.551e+07	2	-0.59	43.608	42
[K].DGQDHVVPGLYACGEAGCASVHGANR.[L]	2xCarbamidomethyl [C13; C18]	1	3	5	B2GQ13	B2GQ13 [423-448]		0	2697.19	1.83525e+07	3	-0.53	29.1804	72
[K].DGVSAVDNSYK.[E]		1	3	1	F1RB66	F1RB66 [249-259]		0	1154.53	1.8449e+06	2	-0.33	19.319	50
[K].DGYVALNQAPEGHVVK.[S]		1	2	2	F1R2L8	F1R2L8 [253-268]		0	1696.87	3.94728e+06	3	0.73	27.732	27
[R].DNSTMGYMMAK.[K]		1	1	1	O57521	O57521 [612-622]		0	1248.51	2.22895e+06	2	-0.26	31.2188	41
[R].DNIVSSQEGTVPFIFVGTK.[E]		1	5	1	F1RC77	F1RC77 [339-357]		0	2038.05		2	-0.01	50.3047	68
[R].DNIQGITKPAIR.[R]		1	6	2	Q0D294	Q0D294 [25-36]		0	1325.75	1.06987e+06	3	0.23	24.5656	37
[K].DNHLLGTFDLTGIPPAPR.[G]		1	2	1	Q6P3L3	Q6P3L3 [473-490]		0	1934.01	1.45806e+06	3	-0.1	49.5623	51
[K].DNFNSELQNR.[M]		1	4	1	F1QAF7	F1QAF7 [479-488]		0	1236.56	661463	2	0.19	23.648	48
[K].DMVHDDAPLK.[F]	1xOxidation [M2]	3	15	3	A0A2R8QNH7; A3KMS4; A0A2R8QN47	A0A2R8QNH7 [308-317]; A3KMS4 [323-332]; A0A2R8QN47 [316-325]		0	1156.53	1.85715e+07	2	0.33	14.574	67
[K].DMVHDDAPLK.[F]		3	15	5	A0A2R8QNH7; A3KMS4; A0A2R8QN47	A0A2R8QNH7 [308-317]; A3KMS4 [323-332]; A0A2R8QN47 [316-325]		0	1140.54	1.87592e+08	3	-0.01	18.3995	50
[K].DMVHDDAPFK.[F]		3	12	4	F1R2S5; F1QV15; Q1LWN2	F1R2S5 [328-337]; F1QV15 [328-337]; Q1LWN2 [323-332]		0	1174.52	3.16001e+08	2	0.91	26.7379	50
[KR].DMVGIAQTGSGK.[T]		1	11	1	B0JZJ1	B0JZJ1 [135-146]		0	1163.57	728472	2	0.68	24.2095	38
[K].DMENAVNTGR.[L]	1xOxidation [M2]	1	1	1	A4IGC8	A4IGC8 [390-399]		0	1122.48	4750681	2	0.23	10.0717	55
[K].DMENAVNTGR.[L]		1	1	1	A4IGC8	A4IGC8 [390-399]		0	1106.49	23331596	2	-0.95	16.7674	59
[K].DLVYPPDYNPEGKPAAK.[R]		1	2	1	F1QZ60	F1QZ60 [524-540]		0	1873.93	999873	3	-1.49	31.0118	32
[K].DISTNYYASQK.[K]		1	2	1	A0A286YAP4	A0A286YAP4 [673-683]		0	1289.6	1.99491e+06	2	1.75	23.3074	69
[R].DISASLNTLADSNAR.[D]		1	3	1	F1R6T0	F1R6T0 [50-64]		0	1547.77	349568	2	0.27	40.3274	54
[K].DIPNENELQYQIK.[D]		1	3	1	F6NK19	F6NK19 [843-855]		0	1603.8	727927	2	2.11	37.0929	73
[K].DINDLTQSIYIPR.[G]		1	3	1	Q7SY46	Q7SY46 [108-120]		0	1547.81	256633	2	-1.71	48.8929	81
[R].DLMACAQTGSGK.[T]	1xCarbamidomethyl [C5]	3	16	1	O42107; A2RV38; Q6PBB2	O42107 [316-327]; A2RV38 [262-273]; Q6PBB2 [247-258]		0	1238.55	1.8168e+06	2	-2.4	21.5815	54
[K].DIGLAYTETCVECTK.[R]	2xCarbamidomethyl [C10; C13]	1	3	1	Q1MTC4	Q1MTC4 [195-209]		0	1759.79	561086	3	-1.19	38.0407	37
[K].DLFDQENNCAK.[T]	1xCarbamidomethyl [C9]	3	4	1	F1QNU2; F1QY25; A4IGA9	F1QNU2 [327-337]; F1QY25 [327-337]; A4IGA9 [327-337]		0	1353.57	807767	2	-1.03	28.3772	65
[K].DLEEDHACIPLKK.[S]	1xCarbamidomethyl [C8]	1	7	1	Q6P3J5	Q6P3J5 [560-572]		1	1567.78	3.48594e+06	3	-0.7	23.4439	23
[R].DICLTENIHK.[D]	1xCarbamidomethyl [C3]	1	5	2	F1RC77	F1RC77 [139-148]		0	1242.61	4.38726e+06	2	-0.81	26.8609	33
[K].DICEGDEVEVYSR.[A]	1xCarbamidomethyl [C3]	1	5	1	F1RC77	F1RC77 [58-70]		0	1570.67	775562	2	-1.54	30.8757	58
[R].DLANGAITWAEVESK.[Y]		1	2	1	F1QUV7	F1QUV7 [659-673]		0	1603.8	502064	2	0.74	47.9888	44
[K].CVENLENNQK.[E]	1xCarbamidomethyl [C1]	3	3	1	F1QNU2; F1QY25; A4IGA9	F1QNU2 [470-479]; F1QY25 [470-479]; A4IGA9 [470-479]		0	1247.57	1.24277e+06	2	2.29	13.442	43
[R].CVCVDFQTQR.[L]	2xCarbamidomethyl [C1; C3]	1	4	1	F1QK71	F1QK71 [220-229]		0	1312.58	2.09068e+06	2	-0.61	27.5317	65
[R].CVATPVPDPEALPR.[Y]	1xCarbamidomethyl [C1]	5	15	4	A0A286Y9R5; Q4QRF0; F1R9Z1; F1QIH9; F1QYE3	A0A286Y9R5 [287-300]; Q4QRF0 [286-299]; F1R9Z1 [287-300]; F1QIH9 [287-300]; F1QYE3 [286-299]		0	1521.77	9.38956e+06	3	0.22	36.2308	41
[K].CTITQCEPDIK.[V]	2xCarbamidomethyl [C1; C6]	1	2	1	F1R2L8	F1R2L8 [668-678]		0	1364.62	412033	2	0.8	23.7433	33
[K].AVEEDFVDMR.[K]		1	2	1	A0A2U3TVL4	A0A2U3TVL4 [561-570]		0	1210.54	1.17386e+06	2	-0.04	35.9187	57
[R].AVEAVAHVLTGR.[S]		1	4	1	F1QDQ6	F1QDQ6 [405-416]		0	1222.69	359921	3	-1.44	31.2284	28
[R].AVDDAGEALFK.[A]		1	1	1	Q6PFS4	Q6PFS4 [293-303]		0	1135.56	6291925	2	0.16	35.0141	52
[R].AVAQALEVVPR.[T]		1	2	1	Q7T2P2	Q7T2P2 [438-448]		0	1152.67	5.60754e+06	2	2.2	34.5856	65
[K].ATVATQSLINEHHK.[A]		1	1	2	A7MD63	A7MD63 [740-753]		0	1548.81	6.73452e+06	3	0.41	16.615	36
[K].ATVAAQSLINEHHK.[A]		1	3	1	Q5TYP5	Q5TYP5 [365-378]		0	1518.8	1.62669e+06	4	0.69	18.9721	39
[R].ATNAQFDSPEILK.[R]		1	3	1	F1QA15	F1QA15 [605-617]		0	1433.73		2	-0.08	35.1255	44
[K].ATISNDGATILK.[L]		1	3	1	B3DKJ0	B3DKJ0 [56-67]		0	1203.66	5333841	2	0.15	28.0465	45
[R].ATLESVVQER.[F]		1	2	1	Q7ZUX1	Q7ZUX1 [353-362]		0	1131.6	887151	2	-1.33	29.4664	50
[R].ATIEHEMDLR.[H]		1	2	2	Q6NZU8	Q6NZU8 [166-175]		0	1214.58	3.48358e+06	2	1.33	23.6663	44
[K].ATGSSSHFLPITQEDK.[L]		1	5	1	F1QIH9	F1QIH9 [315-330]		0	1717.84	3.65911e+06	3	-0.79	28.5366	27
[R].ATGFNNEVDK.[F]		1	1	1	Q6NY74	Q6NY74 [222-231]		0	1094.51	5.16649e+06	2	0.22	16.2615	84
[R].ATFYMNVLQQK.[Q]		1	2	1	B2GRP4	B2GRP4 [528-538]		0	1342.68	509393	2	-0.06	43.1578	27
[K].ATESAAPPAKPSEPEAK.[S]		1	8	1	E7FE19	E7FE19 [68-84]		0	1680.84	512024	3	0.55	11.8249	18
[K].ATCSGLSEEQLAK.[L]	1xCarbamidomethyl [C3]	1	1	1	I6V1W0	I6V1W0 [86-98]		0	1393.66	1.08473e+06	2	0.09	22.0763	66
[R].ATAAVEAEER.[H]		1	3	1	Q6PGZ8	Q6PGZ8 [614-623]		0	1046.51	551045	2	-1.05	11.8014	42
[R].ASYFSCHVDNQIDK.[V]	1xCarbamidomethyl [C6]	1	3	1	F1R4N4	F1R4N4 [102-115]		0	1683.74	1.47988e+06	3	0.03	26.4227	30
[R].ASVDLSPEDFKR.[K]		1	1	2	A4IG47	A4IG47 [667-678]		1	1363.69	3.74147e+06	3	-0.9	30.8517	52
[R].ASSGVEEGWK.[V]		1	3	1	F1RDA6	F1RDA6 [506-515]		0	1049.49	1.47601e+06	2	0.45	19.7424	67
[K].ASSGLLYPLER.[GV]		1	9	1	F1QEB4	F1QEB4 [348-358]		0	1205.65	4804440	2	1.66	41.3803	65
[K].ASPTESDQSTDLPLR.[G]		1	1	1	E7F3N4	E7F3N4 [1876-1890]		0	1616.78	890948	2	1.48	28.1167	62
[K].ASNTAEVYFENVR.[V]		1	3	1	Q7T2C2	Q7T2C2 [309-321]		0	1499.71	1277320	2	-0.76	36.855	42
[R].ASNGDAWLEVHGK.[M]		1	3	1	F1QFC0	F1QFC0 [150-162]		0	1383.67	782866	2	3.13	26.6757	87
[K].AVEFDVISYK.[K]		1	1	1	A4VCH0	A4VCH0 [91-100]		0	1170.6	1.15312e+06	2	0.88	42.1184	48
[R].DQTPDENDQVVVK.[I]		1	2	1	A0A0R4IYT0	A0A0R4IYT0 [554-566]		0	1486.7	20395158	2	-0.27	19.5599	76
[R].AVFIDLEPTVVDEIR.[N]		1	3	1	Q6TGS5	Q6TGS5 [64-78]		0	1715.92		2	-1.28	50.3766	38
[R].AVISALEHSR.[E]		1	1	2	Q6PFS4	Q6PFS4 [449-458]		0	1082.6	6.65892e+06	3	0.36	22.3049	33
[R].CSALVVQSFIR.[G]	1xCarbamidomethyl [C1]	1	3	1	F1R617	F1R617 [749-759]		0	1279.68	1.0564e+06	2	0.63	45.207	63
[K].CQPSAITLNR.[Q]	1xCarbamidomethyl [C1]	1	1	1	Q7ZVI8	Q7ZVI8 [224-233]		0	1159.59	1598738	2	1.35	23.3841	54
[K].CPVDPYFIIPDR.[C]	1xCarbamidomethyl [C1]	1	4	1	F1QK71	F1QK71 [208-219]		0	1491.73	1.92983e+06	2	-0.19	48.2748	60
[K].CPSLEQYAMR.[A]	1xCarbamidomethyl [C1]	1	1	1	Q6NVI6	Q6NVI6 [440-449]		0	1254.56	1.14873e+06	2	0.23	32.8447	64
[R].CIPALDNIKPANADQK.[I]	1xCarbamidomethyl [C1]	1	1	1	Q803B0	Q803B0 [447-462]		0	1767.91	3.15246e+06	3	-0.21	30.9963	14
[R].CLLQSPLFAK.[A]	1xCarbamidomethyl [C1]	1	2	1	Q6DC04	Q6DC04 [394-403]		0	1176.64	531735	2	-0.18	45.5616	37
[K].CGVEDHDVQLETEESKK.[V]	1xCarbamidomethyl [C1]	1	3	1	F1QNJ3	F1QNJ3 [46-62]		1	2002.9	1.00253e+06	4	1.11	17.463	17
[K].CGHGGVEGNQLTGDGFR.[G]	1xCarbamidomethyl [C1]	1	3	1	F1QYE3	F1QYE3 [392-408]		0	1760.78	788985	3	0.75	23.5733	38
[K].CGEFQWSCASR.[T]	2xCarbamidomethyl [C1; C8]	1	3	1	F1QN45	F1QN45 [783-793]		0	1387.55	1.41875e+06	2	-0.16	32.0646	67
[R].CGDLSAAMQVVNK.[A]	1xCarbamidomethyl [C1]	1	3	1	Q7ZU29	Q7ZU29 [329-341]		0	1392.66	253722	2	-0.22	35.5324	40
[R].CELLYEGPGDDEAAMGIK.[N]	1xCarbamidomethyl [C1]	1	9	1	Q6P3J5	Q6P3J5 [369-386]		0	1967.87	965448	2	-0.32	43.1232	33
[K].CEFQDAYVLLSEK.[K]	1xCarbamidomethyl [C1]	1	2	1	Q803B0	Q803B0 [237-249]		0	1601.75	1604335	2	0.34	48.0855	78
[K].CDYPAACNAMETLLVHR.[D]	2xCarbamidomethyl [C1; C7]	1	1	1	A4IGC8	A4IGC8 [588-604]		0	2020.9	2.64254e+06	3	-0.47	45.8456	68
[R].AYLAGAAADVVEFGVR.[T]		1	5	3	A0A2R8QN47	A0A2R8QN47 [661-676]		0	1608.84	7.49086e+06	2	-1.27	49.5929	72
[R].AYLAGAAADVIEFGVR.[T]		2	8	2	F1R2S5; Q1LWN2	F1R2S5 [673-688]; Q1LWN2 [668-683]		0	1622.85		2	0	50.0854	97
[R].AYEVLKDEDLR.[K]		1	1	2	A4IG47	A4IG47 [81-91]		1	1350.69	9.75934e+06	2	-0.53	27.8925	72
[K].AWNLICDVSR.[K]	1xCarbamidomethyl [C6]	1	4	1	Q7ZVF4	Q7ZVF4 [308-317]		0	1233.6	6157208	2	-2.12	44.5287	41
[K].AVSTIAQNAR.[A]		1	3	1	F1RDA6	F1RDA6 [496-505]		0	1030.56	3.10883e+06	2	-0.33	14.1173	44
[K].AVSSTQAEMER.[K]		1	5	1	Q08CT0	Q08CT0 [554-564]		0	1208.56		2	2.09	13.4792	65
[K].AVSDWAITSLEGR.[L]		1	1	1	Q6NZ07	Q6NZ07 [188-200]		0	1404.71	883454	2	-1.86	46.3738	61
[K].AVSDLANHTPGK.[E]		1	4	1	Q6PBW6	Q6PBW6 [420-431]		0	1209.62	2.17922e+06	3	-0.43	15.2044	27
[R].AVQFVEEQPGLVQTGLGSVR.[V]		1	4	1	Q6GQP1	Q6GQP1 [52-71]		0	2114.12	2677556	3	-1.06	45.4103	44
[R].AVLVDLEPGTMDSVR.[S]		1	9	1	Q6TGT0	Q6TGT0 [63-77]		0	1601.82	301487	2	-0.29	44.7975	45
[K].AVLNPLCQVDFR.[A]	1xCarbamidomethyl [C7]	1	4	1	Q7ZVV7	Q7ZVV7 [68-79]		0	1431.74	1.23421e+06	2	0.23	46.8657	75
[R].FLSNGNVTIPGQQDR.[DE]		1	8	1	F8W3L6	F8W3L6 [310-324]		0	1645.83	1.24364e+06	2	0.38	33.8722	42
[R].EDPGEDLGLR.[I]		1	2	1	A4VCF7	A4VCF7 [216-225]		0	1100.52	760700	2	0.05	30.276	42
[R].GDSSSAQQAVLK.[G]		1	3	1	F1Q898	F1Q898 [192-203]		0	1190.6	3.39803e+06	2	0.38	15.851	73
[R].FQSPVITSHTKPVVQSGNK.[T]		1	1	1	A8WG69	A8WG69 [124-142]		0	2054.1	1.0373e+06	4	1.31	22.0126	28
[R].GNINICLMGDPGVAK.[S]	1xCarbamidomethyl [C6]	1	3	1	Q7ZVL6	Q7ZVL6 [373-387]		0	1558.77	544575	2	2.38	41.5658	52
[R].GGGQIIPTAR.[R]		1	4	1	Q6P3J5	Q6P3J5 [717-726]		0	969.548	12017536	2	0.18	22.3239	51
[K].FVPISMTNHPLPK.[L]		1	1	1	Q8JHG8	Q8JHG8 [106-118]		0	1480.8	777370	3	0.36	34.4868	19
[K].GFALVCVGSDSSSR.[K]	1xCarbamidomethyl [C6]	1	2	1	Q6NWC6	Q6NWC6 [125-138]		0	1441.67	835604	2	-0.43	38.2471	49
[K].GMFAEGEATLR.[M]		1	4	1	B0UYD6	B0UYD6 [392-402]		0	1181.56	974580	2	0.62	34.25	45
[R].GGIIDEAALLR.[A]		1	2	1	F1QEY8	F1QEY8 [237-247]		0	1127.64	6520638	2	0.1	45.3935	66
[K].FSTIASSYEECR.[A]	1xCarbamidomethyl [C11]	1	1	1	Q6DI20	Q6DI20 [499-510]		0	1449.63	1.1824e+06	2	5.17	29.6185	52
[R].FSTVAGEAGSSDTVR.[D]		1	3	1	Q7ZTT1	Q7ZTT1 [113-127]		0	1483.7	2123622	2	-0.33	22.2844	69
[R].GEVVSTFGAVQGPR.[W]		1	3	1	B0S687	B0S687 [168-181]		0	1403.73	575742	2	0.92	32.7628	49
[R].GQTDGDNISFSSR.[S]		1	1	1	B3DHD5	B3DHD5 [659-671]		0	1383.61		2	0.04	23.5564	80
[R].GESYYQDMMTAVVK.[E]		1	5	1	Q7ZVF4	Q7ZVF4 [335-348]		0	1621.72	741634	2	-1.04	46.966	39
[R].FVNLITER.[Q]		1	2	1	A2CF03	A2CF03 [92-99]		0	991.557	1.009e+06	2	-0.05	37.3148	42
[K].GPTPQQTPTVAPPK.[I]		1	5	1	Q1L8R2	Q1L8R2 [113-126]		0	1418.76	1.45947e+06	2	-1.09	19.5861	47
[K].GQTFTLEHTGQYLK.[K]		2	2	1	F1R7M6; A7MBM0	F1R7M6 [588-601]; A7MBM0 [588-601]		0	1622.82	384903	3	0.3	32.69	15
[K].FQEDLLNISR.[T]		1	2	1	Q6PBW6	Q6PBW6 [155-164]		0	1234.64	3.00968e+06	2	0.49	41.7665	28
[K].GHVDILAPTVQELANLER.[E]		1	2	1	F1R2L8	F1R2L8 [703-720]		0	1975.06		3	-1.21	49.7748	48
[R].FPIVAEVQR.[E]		1	2	1	F1QYE3	F1QYE3 [87-95]		0	1058.6	7.83896e+06	2	0.33	35.7078	32
[K].GMAAAGNYAWVNR.[S]		1	1	1	Q6NZS4	Q6NZS4 [309-321]		0	1380.65	695740	2	0.02	34.0706	84
[K].FVMSYVAAVCGK.[G]	1xCarbamidomethyl [C10]	1	3	1	F1R617	F1R617 [117-128]		0	1331.65	389255	2	2.17	42.6866	56
[R].GIAGLGDVAEIK.[K]		1	5	1	A4IG19	A4IG19 [18-29]		0	1142.64		2	-1.96	40.5754	71
[R].GEIATLADENK.[D]		1	3	1	F8W4M7	F8W4M7 [323-333]		0	1160.58	386928	2	-3.02	23.9172	43
[K].GIDPFSLDALAK.[E]		1	2	1	Q7ZYX4	Q7ZYX4 [296-307]		0	1246.67		2	-0.1	50.0536	50
[R].GIDSEGHAANFVETEQIVQFNNAR.[A]		1	1	1	A4VCH0	A4VCH0 [226-249]		0	2646.25		3	2.36	42.2046	34
[R].GEGGILINSEGER.[F]		1	3	2	B2GQ13	B2GQ13 [310-322]		0	1330.66	69698816	2	0.35	27.662	50
[K].GSDIIIVGR.[G]		1	1	1	B8JLL1	B8JLL1 [440-448]		0	929.541	514107	2	1.02	31.289	43
[R].GEFEGFVAVVNK.[A]		1	1	1	Q6DI20	Q6DI20 [326-337]		0	1295.66	1495268	2	-1.14	43.7417	58
[K].FVQLVQFLR.[A]		2	6	1	A8WGJ1; Q1MTC4	A8WGJ1 [79-87]; Q1MTC4 [333-341]		0	1149.68	6830098	2	-0.73	50.2378	56
[K].GGGLAQCASPAK.[V]	1xCarbamidomethyl [C7]	1	3	1	F8W2P6	F8W2P6 [220-231]		0	1116.55	1.34343e+06	2	0.38	13.4582	58
[K].FVQLVQLLR.[VL]		6	27	2	A0A2R8QNH7; F1R2S5; A3KMS4; A0A2R8QN47; F1QV15; Q1LWN2	A0A2R8QNH7 [318-326]; F1R2S5 [338-346]; A3KMS4 [333-341]; A0A2R8QN47 [326-334]; F1QV15 [338-346]; Q1LWN2 [333-341]		0	1115.69	5.95678e+08	2	0.1	50.1504	46
[K].GFDILGINPVQR.[M]		1	4	1	Q7ZVF4	Q7ZVF4 [649-660]		0	1328.73		2	-0.65	49.8868	64
[K].FSEIQEPEAIIVAPTR.[E]		1	9	2	O42107	O42107 [349-364]		0	1799.95	1.02421e+06	2	0	44.5706	59
[K].GAEFGGFGSVSGK.[I]		1	3	1	Q7ZTY4	Q7ZTY4 [102-114]		0	1199.57	937605	2	2.86	33.9047	60
[K].GFGFVTFESSGDAEK.[A]		1	2	1	F1QZC1	F1QZC1 [22-36]		0	1577.71		2	-0.77	46.2079	78
[R].GANDFMCDEMER.[S]	1xCarbamidomethyl [C7]	1	5	1	Q9W792	Q9W792 [380-391]		0	1474.54	868053	2	2.1	33.7527	55
[R].GFGFVNFVNHGDAR.[R]		1	4	1	Q6TGY6	Q6TGY6 [232-245]		0	1536.73	625889	3	-1.08	43.1521	53
[K].GPVFAPPYEPLPSNVK.[F]		1	3	1	Q1ED17	Q1ED17 [217-232]		0	1711.91		2	1.32	44.1894	34
[R].GPVGLEGLLTTK.[W]		1	1	1	A4IGC8	A4IGC8 [732-743]		0	1184.69	50192404	2	0.52	46.5588	59
[R].FSDQHPESASGIK.[L]		1	9	1	Q6NWC7	Q6NWC7 [360-372]		0	1402.66	2.82105e+06	3	-0.46	14.6485	31
[KR].GFGFVCFSSPEEATK.[A]	1xCarbamidomethyl [C6]	2	8	1	Q6TGY6; F1QB54	Q6TGY6 [334-348]; F1QB54 [334-348]		0	1662.75	3136954	2	-0.34	47.2783	68
[R].FQTEIQTVNK.[Q]		1	2	1	F1R246	F1R246 [351-360]		0	1207.63	6.05783e+06	2	0.63	23.5818	51
[R].GFLLEDTVEQLR.[C]		1	5	1	F1QFL1	F1QFL1 [404-415]		0	1419.75		2	-0.24	50.0207	53
[K].FYTSNGVAEIR.[G]		2	2	1	A1L230; E7FGD0	A1L230 [250-260]; E7FGD0 [325-335]		0	1256.63		2	0.99	29.8105	46
[R].FYSLLDPSYAK.[N]		1	3	1	A0A0R4IRD0	A0A0R4IRD0 [330-340]		0	1303.66	455427	2	1.8	45.7763	32
[R].GEEILSGAQR.[I]		1	3	1	F1R246	F1R246 [452-461]		0	1059.54	6.06018e+06	2	-1.17	20.5388	45
[K].GPQGVGAGGKPGAGTTGASGDKGDAVATVGK.[V]		1	3	1	F1QNJ3	F1QNJ3 [304-334]		1	2625.32	1.09015e+06	4	-0.48	15.5586	22
[R].GPLPQTLSVQSLDMHITENK.[Q]		1	1	1	F1QC84	F1QC84 [43-62]		0	2208.13	7.00397e+06	3	0.01	45.4423	35
[K].GPGESSGSPESGDR.[A]		1	4	1	A0A2R8QJH1	A0A2R8QJH1 [246-259]		0	1318.55	791952	2	-0.55	9.1204	44
[R].GPVQDLLDVQTK.[E]		1	2	2	A7MBZ6	A7MBZ6 [74-85]		0	1312.71	3.17749e+06	2	1.33	42.6908	80
[K].FSPAGQIMSIR.[V]		1	4	1	Q6TGY6	Q6TGY6 [31-41]		0	1206.63	8.08458e+06	2	-2.75	40.5054	50
[K].GQEPLTASMLAAAPLK.[E]		1	3	1	Q6TGY6	Q6TGY6 [536-551]		0	1597.86	1.50558e+06	2	1.18	46.3	53
[R].GGAEQFMEETDR.[S]		1	2	1	B3DKJ0	B3DKJ0 [376-387]		0	1369.57	1.65153e+06	2	-2.03	29.1553	29
[K].FYEEVHELER.[K]		2	6	2	A4QP71; Q803X7	A4QP71 [61-70]; Q803X7 [83-92]		0	1350.63	1.02584e+07	3	0.58	27.5992	24
[R].GQNLVGSGEPR.[R]		1	2	1	Q6PFI8	Q6PFI8 [360-370]		0	1113.56		2	2.11	16.3761	64
[K].GQSGGPPELPPPPAPPAPPGGSGAADKPK.[D]		1	2	1	Q6NZU8	Q6NZU8 [10-38]		0	2628.34	2.44408e+06	3	1.88	31.2489	29
[K].FYDYGSTINAK.[A]		1	1	2	E7FCS3	E7FCS3 [326-336]		0	1278.6		2	1.57	30.2153	43
[K].GPAVGIDLGTTYSCVGVFQHGK.[V]	1xCarbamidomethyl [C14]	1	10	2	Q6NYR4	Q6NYR4 [4-25]		0	2263.12	1.2172e+06	3	-2.07	44.7989	80
[K].GQSPANNENKPPTSR.[R]		1	2	1	F1Q898	F1Q898 [204-218]		0	1596.77	2608264	3	-0.44	8.9934	49
[R].FVSEGDGGIVK.[S]		1	2	1	F1QBM2	F1QBM2 [456-466]		0	1107.57	2296633	2	-1.01	23.7638	46
[K].FSPAGPILSIR.[V]		1	1	1	F1QB54	F1QB54 [31-41]		0	1157.67	5.77549e+06	2	0.05	44.3354	56
[R].FVEHLEELQK.[A]		1	5	1	A9JTA0	A9JTA0 [280-289]		0	1271.66	830956	3	-0.34	27.1495	22
[R].GATQQILDEAER.[S]		1	4	1	Q6PBW6	Q6PBW6 [377-388]		0	1330.66	3.72699e+06	2	-1.66	30.7975	61
[K].FSHCGQVMYAEIK.[M]	1xCarbamidomethyl [C4]	1	6	1	Q32PS6	Q32PS6 [500-512]		0	1569.72	482666	3	-0.47	27.8404	13
[K].GISADSLAVDWVAR.[N]		1	1	1	A2ARH3	A2ARH3 [618-631]		0	1459.75	694592	2	0.07	48.5923	86
[K].GLPAVCISGGLSQDQR.[L]	1xCarbamidomethyl [C6]	1	5	1	F1R1C1	F1R1C1 [327-342]		0	1657.83	383985	2	0.55	38.6198	28
[R].GSGNLEAIHLIK.[K]		1	2	2	Q6PBW6	Q6PBW6 [192-203]		0	1251.71	3.66908e+06	3	-0.07	33.6179	28
[K].GDPLGGVISNYLLEK.[S]		1	2	1	F1R617	F1R617 [175-189]		0	1574.84		2	-0.62	50.3681	72
[K].GILHLSPDVYQEMEASR.[N]		1	4	1	Q7ZW47	Q7ZW47 [410-426]		0	1944.95	500630	3	0.04	44.0039	25
[K].GDVEEDEAVPDNEQDIKPR.[F]		1	2	1	A0A2R8PW20	A0A2R8PW20 [318-336]		0	2154.98	251233	3	-0.71	23.4523	18
[K].GSSAAGLTASVLR.[D]		1	4	1	F1QK71	F1QK71 [410-422]		0	1189.65	6.80229e+06	2	0.17	33.9075	72
[K].GECCEEYGALAK.[A]	2xCarbamidomethyl [C3; C4]	1	3	1	A0A2R8QD37	A0A2R8QD37 [532-543]		0	1386.57	280551	2	-0.95	22.5605	57
[K].GSSEAVAQAR.[L]		1	2	1	Q6PGW8	Q6PGW8 [562-571]		0	975.485	1.78662e+06	2	1.19	9.5916	70
[K].GCVEVHSHNAAFIR.[N]	1xCarbamidomethyl [C2]	5	20	2	F1R2S5; A0A2R8QN47; F1QV15; Q1LWN2; Q1MTC4	F1R2S5 [986-999]; A0A2R8QN47 [974-987]; F1QV15 [986-999]; Q1LWN2 [981-994]; Q1MTC4 [983-996]		0	1596.77	7.29348e+06	3	0.32	18.2612	25
[K].GLNNLLDENR.[I]		1	2	1	F8W428	F8W428 [411-420]		0	1157.59	1.34576e+06	2	-0.05	35.6539	68
[K].GEDSVPETVHHVVVTVNPK.[N]		1	2	2	F1R2L8	F1R2L8 [433-451]		0	2043.05	1.48134e+06	3	-0.02	32.7189	17
[R].GDECGLALGR.[L]	1xCarbamidomethyl [C4]	1	1	1	A4IGC8	A4IGC8 [65-74]		0	1047.49	44066652	2	0.05	24.7584	58
[R].GLLPQLIGVAPEK.[A]		1	3	1	A0A0R4IHT0	A0A0R4IHT0 [393-405]		0	1334.8	2576718	2	-0.71	49.5859	48
[R].FVDSFGADK.[L]		1	2	1	F1QYX8	F1QYX8 [720-728]		0	985.463	1.481e+06	2	-2.19	27.049	47
[R].GEDITDDEDGGITR.[R]		1	4	1	F1RCG7	F1RCG7 [134-147]		0	1492.64	423282	2	2.31	23.1721	35
[R].GSPQQMEMAR.[Q]		1	2	1	Q5RKQ3	Q5RKQ3 [414-423]		0	1134.5	1.11436e+06	2	-0.48	16.8548	48
[R].FMQTFVLAPEGSAVNK.[F]		1	4	1	Q7ZV01	Q7ZV01 [108-123]		0	1738.88	594675	2	-0.45	45.5284	48
[R].FVDSYGADK.[L]		1	1	1	A7YT47	A7YT47 [718-726]		0	1001.46	2694778	2	-0.19	18.9133	63
[K].GIHPTIISESFQK.[A]		1	2	1	Q6PH46	Q6PH46 [121-133]		0	1456.78	2.09114e+06	3	-1.93	32.3799	29
[K].GEAQLSPADR.[C]		1	2	1	Q6P3J5	Q6P3J5 [240-249]		0	1043.51	10216784	2	-0.44	14.4269	40
[K].GIEEAIDSHVIAEEEAR.[K]		1	1	2	Q6PFS4	Q6PFS4 [549-565]		0	1867.9	2.86278e+06	3	-0.22	39.3218	63
[R].GSQRPDVLTTGAGVPIGDK.[L]		1	3	1	Q7ZTT1	Q7ZTT1 [20-38]		0	1867.99	2750606	3	5.2	29.9457	29
[K].GLSTGQQALPR.[R]		1	3	1	F8W627	F8W627 [329-339]		0	1127.62	1.46956e+06	2	0.65	21.4681	67
[R].GLSGVGLGLGPGGQPIDATQLNR.[G]		1	3	2	F1R2E0	F1R2E0 [329-351]		0	2177.17	2.27474e+06	2	0.55	45.6048	80
[K].GDVTITNDGATILK.[Q]		1	2	1	Q6PH46	Q6PH46 [60-73]		0	1417.75	1.64219e+06	2	1.41	34.873	61
[R].GLGHQVATDALVAMEK.[A]		1	1	1	Q6NZS4	Q6NZS4 [264-279]		0	1639.85	770833	3	-3.73	38.672	34
[K].GILQYDMWEK.[T]		1	2	1	F1R2K9	F1R2K9 [564-573]		0	1282.61	3.89431e+06	2	0.14	46.3086	32
[K].FVDVAQSTYDYGR.[Q]		1	2	1	Q7SX85	Q7SX85 [547-559]		0	1520.7		2	-0.89	33.9987	43
[R].FVANHVELK.[V]		1	5	1	Q6NYA4	Q6NYA4 [356-364]		0	1056.58	4.17972e+06	3	-0.03	20.128	37
[K].FVALENISCK.[I]	1xCarbamidomethyl [C9]	1	1	1	Q7ZVI8	Q7ZVI8 [196-205]		0	1180.6	4.39516e+06	2	0.42	34.8152	57
[K].GIPVLGHSEGICHVYVDHEASIDK.[A]	1xCarbamidomethyl [C12]	1	1	2	A4IGC8	A4IGC8 [555-578]		0	2632.28	5.17877e+06	4	0.73	34.0791	21
[K].GEEDLMEAQVK.[A]		1	3	1	Q7ZU96	Q7ZU96 [271-281]		0	1248.58	2.73672e+06	2	-1.14	28.1152	38
[K].FTFIENCSNPR.[S]	1xCarbamidomethyl [C7]	1	2	1	Q7ZYX4	Q7ZYX4 [360-370]		0	1384.63	1.9708e+06	2	-0.45	34.2472	52
[R].TAGAVFGEGFR.[A]		1	1	1	Q6NZU8	Q6NZU8 [222-232]		0	1111.55	6.00304e+06	2	0.94	35.4043	38
[K].TAQPVTYSQSGR.[Q]		1	4	1	A0A1D5NSS7	A0A1D5NSS7 [245-256]		0	1294.64	326503	2	0.28	14.2085	29
[R].GILNILQLNLK.[KT]		6	29	1	A0A2R8QNH7; F1R2S5; A3KMS4; A0A2R8QN47; F1QV15; Q1LWN2	A0A2R8QNH7 [120-130]; F1R2S5 [140-150]; A3KMS4 [135-145]; A0A2R8QN47 [128-138]; F1QV15 [140-150]; Q1LWN2 [135-145]		0	1238.78	57133728	2	-0.26	50.8796	58
[K].VLTPEELEK.[A]		1	4	1	Q7ZVF4	Q7ZVF4 [486-494]		0	1057.58	4.47189e+06	2	1.03	29.398	28
[R].NLTWTLSNLCR.[N]	1xCarbamidomethyl [C10]	1	2	2	F1R606	F1R606 [221-231]		0	1377.69	4.44998e+06	2	-1.92	47.0613	45
[K].AVEFTNVYIK.[N]		1	4	1	Q6TGY6	Q6TGY6 [187-196]		0	1183.64	3.90496e+06	2	-0.07	39.2049	38
[R].ELEGLLSSDR.[D]		1	2	1	B3DFN3	B3DFN3 [317-326]		0	1118.57	466197	2	-0.24	35.4029	48
[K].DEVEASTISK.[Q]		1	3	1	Q5FY48	Q5FY48 [684-693]		0	1078.53	1.5645e+06	2	0.03	16.0218	37
[K].LVNAQGQPVYCK.[F]	1xCarbamidomethyl [C11]	1	4	1	Q7ZTT1	Q7ZTT1 [222-233]		0	1376.7	2.67619e+06	2	1.63	19.2127	50
[R].TVLVETYEESEPISK.[Y]		1	2	1	A0A2R8Q4S5	A0A2R8Q4S5 [371-385]		0	1723.86		2	1.59	35.1539	43
[K].GILQYDMWEK.[T]	1xOxidation [M7]	1	2	1	F1R2K9	F1R2K9 [564-573]		0	1298.61	502733	2	-1.02	41.3789	22
[K].NTDEQQNEIR.[T]		1	1	1	E7FE23	E7FE23 [504-513]		0	1246.57	781753	2	0.11	10.4645	43
[R].NTAEEDEEVQEAIIR.[A]		1	3	1	Q7T397	Q7T397 [513-527]		0	1745.82	227369	2	-1.98	35.2719	34
[R].VAALQNLVK.[I]		1	1	1	A0A0R4IMZ8	A0A0R4IMZ8 [235-243]		0	955.593	8663797	2	0.26	33.6653	63
[R].IQEHSDQVPVGNIPR.[S]		1	3	1	Q7ZVL6	Q7ZVL6 [237-251]		0	1688.87	2.73396e+06	3	0.31	24.4434	35
[M-].VNFTVDQIR.[EA]		1	5	1	Q6P3J5	Q6P3J5 [2-10]		0	1091.58	12034961	2	0.12	34.7277	54
[K].KGEPAVFAER.[A]		1	3	1	F1QNJ3	F1QNJ3 [363-372]		1	1103.58	647918	3	-0.05	19.4622	31
[K].LQELEGAVK.[S]		1	5	1	F8W3L6	F8W3L6 [1801-1809]		0	986.552	4.63454e+06	2	-0.87	22.7759	46
[RK].ALIGLYHGQVACK.[K]	1xCarbamidomethyl [C12]	3	7	2	Q0IIQ4; A7YT47; F1QYX8	Q0IIQ4 [338-350]; A7YT47 [336-348]; F1QYX8 [338-350]		0	1429.76	2.64753e+06	3	-0.73	30.5835	29
[K].NSSSSGILGIELGK.[D]		1	1	1	Q4V9P9	Q4V9P9 [18-31]		0	1361.73	212601	2	-1.42	43.8572	45
[K].VAMNILNNGR.[F]		2	6	1	Q1ED16; Q7T2C2	Q1ED16 [305-314]; Q7T2C2 [337-346]		0	1101.58	618067	2	-1.92	31.5865	46
[R].IQESTVLQPSFQTSLIQKPINYK.[R]		1	2	1	F1R4N4	F1R4N4 [794-816]		0	2662.45	1.6638e+06	3	0.96	44.2985	34
[R].IQFKPDDGISPDR.[V]		1	2	2	Q5RKQ3	Q5RKQ3 [292-304]		0	1487.75	6.36258e+06	3	-0.15	27.5162	45
[R].VAPEEHPVLLTEAPLNPK.[A]		2	14	2	Q3B727; Q7ZVF9	Q3B727 [97-114]; Q7ZVF9 [96-113]		0	1954.06	6.05776e+06	3	-1.24	37.0096	64
[R].GFHAALPVSDNR.[V]		1	2	1	A4QP79	A4QP79 [302-313]		0	1283.65		2	-0.68	26.2374	42
[R].KLNVETFGVPGR.[Y]		1	3	1	F1Q898	F1Q898 [337-348]		1	1316.73	756839	3	-0.09	32.4137	52
[R].SVSPSPAAPK.[A]		1	2	1	Q7ZVC1	Q7ZVC1 [140-149]		0	940.51	1.73523e+06	2	0.77	11.662	35
[K].VMSLQFSECHTK.[I]	1xCarbamidomethyl [C9]	1	5	1	Q7ZV01	Q7ZV01 [65-76]		0	1466.68	1.69198e+06	3	0.66	28.3185	9
[K].AIEILSDPVK.[R]		1	1	1	Q6NWJ4	Q6NWJ4 [141-150]		0	1084.62	1.44786e+06	2	0.52	38.4591	53
[K].VLISATTENTYLMK.[L]	1xOxidation [M13]	1	4	2	Q1LWN2	Q1LWN2 [58-71]		0	1599.83	10487221	3	-0.02	35.6292	49
[R].TELLVSLDK.[L]		1	2	1	X1WCT2	X1WCT2 [397-405]		0	1017.58	624550	2	0.52	38.7286	49
[K].EPEYMLLSER.[G]		1	4	1	Q7ZW47	Q7ZW47 [323-332]		0	1266.6	686790	2	-2.72	39.495	39
[R].NDLASHEYK.[K]		1	1	2	A4IG47	A4IG47 [373-381]		0	1076.5	4.34552e+06	3	-0.57	11.4073	32
[R].VIAEGFEAAK.[D]		1	2	1	Q7ZYX4	Q7ZYX4 [118-127]		0	1034.55	8130679	2	2.95	25.3754	21
[K].KSQVFSTAADGQTQVEIK.[V]		1	3	1	F1QFC0	F1QFC0 [471-488]		1	1937	596571	3	2.66	27.1208	61
[K].LGPEVGIESWDLCR.[T]	1xCarbamidomethyl [C13]	1	2	1	F8W2P6	F8W2P6 [375-388]		0	1630.79	749918	2	-4.35	47.9775	31
[K].LAAELYPQK.[S]		1	1	1	Q3S344	Q3S344 [531-539]		0	1032.57	2.16118e+06	2	1.43	26.5434	53
[K].ETLAHFQTLK.[E]		1	1	1	Q08CG5	Q08CG5 [416-425]		0	1187.64	1.5087e+06	3	-1.45	26.9752	8
[K].LAAAGATIQELNTVR.[R]		1	4	1	F8W2P6	F8W2P6 [198-212]		0	1527.85	1.43084e+06	2	2.15	37.7419	47
[K].TPSSSSLSQR.[M]		1	2	1	A0A0R4IZK0	A0A0R4IZK0 [594-603]		0	1049.52	1.09271e+06	2	1.36	11.5133	40
[K].AMQDAEVSK.[S]		1	3	1	F1QFC0	F1QFC0 [372-380]		0	978.456	13391174	2	-0.09	10.984	50
[R].TQEAIIQIMK.[M]		1	4	1	F1REN0	F1REN0 [715-724]		0	1174.65		2	-1	39.5615	44
[K].EIPDVLVDPR.[T]		1	2	1	Q6DRK7	Q6DRK7 [25-34]		0	1152.63	2.24914e+06	2	-0.75	41.0771	29
[R].EISEEHNLLPQPPR.[A]		1	4	1	Q7ZVU2	Q7ZVU2 [108-121]		0	1658.85	783252	3	-0.89	30.9124	14
[K].VFCVGPVFR.[A]	1xCarbamidomethyl [C3]	1	2	1	F1R246	F1R246 [295-303]		0	1080.57	2.68639e+06	2	0.29	43.5152	33
[R].MSQVSETNK.[V]		1	3	1	A9JRA8	A9JRA8 [193-201]		0	1023.48	3.46053e+06	2	7.33	9.3851	46
[R].ESQSVEEALTK.[L]		1	2	1	B8JLW8	B8JLW8 [278-288]		0	1220.6	1.90042e+06	2	0.22	24.0234	25
[R].TLVEFSSPNIAK.[K]		1	4	1	Q6PGW8	Q6PGW8 [127-138]		0	1305.7	772256	2	1.67	37.5781	51
[K].TILETELQVPVSK.[M]		1	3	1	B0UXY9	B0UXY9 [153-165]		0	1456.83	295846	2	-0.34	42.1502	40
[K].LGIFVADADETCR.[F]	1xCarbamidomethyl [C12]	1	9	1	Q6NYA4	Q6NYA4 [59-71]		0	1466.69	2594894	2	2.23	40.8292	35
[K].CDYPAACNAMETLLVHR.[D]	2xCarbamidomethyl [C1; C7]; 1xOxidation [M10]	1	1	1	A4IGC8	A4IGC8 [588-604]		0	2036.9	248265	3	-0.07	33.3527	19
[K].MLVSGAGDIK.[L]		1	3	1	Q7ZYX4	Q7ZYX4 [46-55]		0	990.529	3.25228e+06	2	-0.97	26.2586	51
[K].TLETVQSSAR.[R]		1	2	1	F1R4N4	F1R4N4 [597-606]		0	1091.57	9315164	2	0.23	14.475	59
[R].LGTGTDGQR.[V]		1	4	1	Q803R6	Q803R6 [151-159]		0	904.448	1.72021e+06	2	-1.01	9.2734	50
[K].TQLNSEMLR.[R]		1	3	1	Q90XD8	Q90XD8 [190-198]		0	1091.55	5961564	2	1.52	26.6447	40
[K].ISRPTDSDDTR.[S]		1	3	1	A0A2R8RN29	A0A2R8RN29 [118-128]		0	1262.6	2408473	3	-0.07	9.5902	25
[K].FVTGSVIAIK.[G]		1	4	1	Q7ZVU2	Q7ZVU2 [151-160]		0	1034.62	2.69891e+06	2	0.33	37.2732	54
[K].NLLQEIQIR.[K]		1	1	1	Q7ZU82	Q7ZU82 [550-558]		0	1126.66	561052	2	-0.43	46.9269	44
[R].LVDHVYDDQVIXQLTVR.[L]		1	1	1	Q8AYB9	Q8AYB9 [346-362]		0	2028.04	2.94842e+06	3	0.12	43.1451	31
[R].KATETLSSGVNHYSAGLK.[T]		1	1	1	E7FE23	E7FE23 [59-76]		1	1862.96	280610	3	-2.59	22.3912	33
[R].NLEVALNAK.[E]		1	3	1	Q90XD8	Q90XD8 [145-153]		0	971.552	8009528	2	0.91	28.466	46
[R].NLDIERPSYTNLNR.[LF]		2	8	1	Q6TGS5; Q6TNP9	Q6TGS5 [215-228]; Q6TNP9 [216-229]		0	1704.87	2788917	3	0.03	31.0345	17
[K].VGAPGAAGTSAGGPAGNFSCHQCQKPMK.[K]	2xCarbamidomethyl [C20; C23]	1	3	1	F1QNJ3	F1QNJ3 [335-362]		0	2743.25	640157	4	0.41	19.2676	12
[K].DAPAQTVEVLK.[H]		1	4	2	F1R2S5	F1R2S5 [310-320]		0	1170.64	99382136	2	-1.11	29.1845	38
[K].ESECGTVSVR.[T]	1xCarbamidomethyl [C4]	1	1	1	F1Q6U0	F1Q6U0 [383-392]		0	1123.5	461167	2	0.54	13.4877	43
[R].LGPLVQEFK.[D]		1	3	1	F1QZ60	F1QZ60 [515-523]		0	1030.59	8.1159e+06	2	-0.21	38.2786	34
[K].TQVNEGELSYK.[G]		1	1	1	Q08BV5	Q08BV5 [16-26]		0	1267.62	787295	2	-0.17	22.1926	32
[R].VIESDSEDVDLQAK.[M]		1	2	1	Q7SYB2	Q7SYB2 [604-617]		0	1547.74	329582	2	-0.36	24.9747	34
[K].VLENAEGAR.[T]		1	3	2	F1QFC0	F1QFC0 [80-88]		0	958.495	38906444	2	0.31	11.9401	66
[K].NFGEDMDDEK.[L]		1	1	1	F1QB54	F1QB54 [197-206]		0	1199.45	600835	2	1.7	21.3614	31
[K].AISVGDPLCEGTR.[M]	1xCarbamidomethyl [C9]	1	2	1	Q7ZVB2	Q7ZVB2 [328-340]		0	1374.67	7744249	2	1.92	34.5828	28
[K].NFEASGPSK.[R]		1	3	1	Q6NXA4	Q6NXA4 [446-454]		0	936.442	476880	2	-0.21	12.5652	38
[K].ISNAPAQIK.[E]		2	6	1	A8WGJ1; Q1MTC4	A8WGJ1 [49-57]; Q1MTC4 [303-311]		0	941.541	18544894	2	-0.61	14.7073	51
[K].ITVPGNFQGHSGSQCITCAYK.[A]	2xCarbamidomethyl [C15; C18]	1	4	1	F1QEB4	F1QEB4 [327-347]		0	2325.08	1.51851e+06	3	1.57	32.3657	12
[R].LGANYLQLPVNCPYR.[T]	1xCarbamidomethyl [C12]	1	4	1	Q7ZTT1	Q7ZTT1 [366-380]		0	1777.91	1.30723e+06	2	4.21	45.6645	46
[R].AVSFFNPESDTPLAR.[S]		1	10	1	O42107	O42107 [629-643]		0	1650.81	1.45402e+06	2	1.83	46.4114	41
[R].ELGPSAIETELR.[A]		1	4	1	B5DDC5	B5DDC5 [802-813]		0	1314.69		2	-0.08	40.9177	35
[K].VGEVIVTK.[D]		1	1	1	Q803B0	Q803B0 [345-352]		0	844.514	22536380	2	-0.44	19.3434	53
[K].SVEAVVTPLK.[I]		1	6	1	A0A2R8Q548	A0A2R8Q548 [467-476]		0	1042.61	953880	2	1.19	30.6606	38
[K].SISEMDVSVQQEK.[T]		1	2	1	X1WCT2	X1WCT2 [100-112]		0	1479.7		2	-3.16	27.5837	45
[K].SGCEGHPPWPEGICTK.[C]	2xCarbamidomethyl [C3; C14]	1	1	1	Q7ZVI8	Q7ZVI8 [208-223]		0	1811.78	575484	3	0.27	30.1616	8
[K].DSVVAGFQWATK.[E]		1	4	1	Q6P3J5	Q6P3J5 [677-688]		0	1308.66	1.35246e+06	2	-0.49	45.0863	33
[K].LIQEVVDK.[S]		1	3	1	Q7SYM7	Q7SYM7 [303-310]		0	943.546	6967994	2	-1.15	22.9289	65
[K].GCNVLCATPGR.[L]	2xCarbamidomethyl [C2; C6]	1	10	1	O42107	O42107 [404-414]		0	1204.56	1.10403e+06	2	0.15	22.5237	55
[R].EDDGTSDTIDIPK.[R]		1	3	1	B1WB97	B1WB97 [616-628]		0	1405.63	350649	2	-0.73	29.5439	24
[K].LDNAQSVEQMVK.[E]		1	1	1	Q08BV5	Q08BV5 [32-43]		0	1361.67	536239	2	0.6	31.4664	35
[R].QPQTPNTVAVQCLENGVHVEVK.[Q]	1xCarbamidomethyl [C12]	1	1	1	Q5TYP2	Q5TYP2 [106-127]		0	2447.23		3	5.55	41.1864	34
[R].LASTLVHLGEYQAAVDGAR.[K]		1	7	1	Q6DRI2	Q6DRI2 [1227-1245]		0	1971.03		3	-0.44	40.333	20
[K].IISAASEGGANVFTVSYFK.[T]		1	2	1	F1R246	F1R246 [253-271]		0	1961	345723	2	2.45	49.3901	31
[R].GSDGTLLLHGPPNCQESSAFQR.[D]	1xCarbamidomethyl [C14]	1	2	1	F1QYG1	F1QYG1 [12-33]		0	2371.11	313445	3	1.42	34.6761	15
[K].WSNFDPTGLER.[A]		1	2	1	Q6NZU8	Q6NZU8 [41-51]		0	1321.62	637737	2	-0.3	40.3692	17
[R].LASGSDDLR.[V]		1	2	1	F1QF18	F1QF18 [220-228]		0	933.464	1.29329e+06	2	-0.25	14.2192	61
[K].DQSSIALSHGELEK.[Q]		1	6	1	F8W3L6	F8W3L6 [204-217]		0	1513.75	5993681	3	1.08	24.0911	16
[R].QIYIGPPDIK.[G]		1	2	2	A9JRG9	A9JRG9 [467-476]		0	1143.64	280985	2	-0.04	38.9801	28
[R].SIHDALCVIR.[C]	1xCarbamidomethyl [C7]	1	1	1	Q6PH46	Q6PH46 [398-407]		0	1183.63	1.75642e+06	3	-0.14	31.3959	43
[K].SIIEEAIPMVTGPKPR.[A]		1	5	1	F1R2S5	F1R2S5 [751-766]		0	1737.96	12573310	3	-1.72	43.7403	22
[R].SLLPSDCQVHLR.[A]	1xCarbamidomethyl [C7]	1	2	1	A0A2U3TVL4	A0A2U3TVL4 [502-513]		0	1424.73	1.66531e+06	3	0.64	32.3332	30
[K].VVTSLTPVPSSK.[Q]		1	2	1	A7E2N5	A7E2N5 [96-107]		0	1214.7	2.23462e+06	2	2.16	26.2558	51
[K].QLSDETLLR.[V]		2	6	1	Q803N8; Q6NUV5	Q803N8 [184-192]; Q6NUV5 [183-191]		0	1074.58	5.09049e+06	2	0.4	32.2578	39
[R].LMDLLEEGLKR.[S]		1	4	1	Q7ZVF4	Q7ZVF4 [463-473]		1	1316.72	1.63237e+06	3	-0.23	43.1479	33
[K].QLIVANAGDSR.[C]		1	3	1	F1QJE5	F1QJE5 [339-349]		0	1143.61	871536	2	1.14	21.9241	47
[R].QLFHPEQLITGK.[E]		1	19	1	Q6NWJ5	Q6NWJ5 [85-96]		0	1410.77	4.19657e+06	3	0.44	38.8837	31
[K].DMVHDDAPFK.[F]	1xOxidation [M2]	3	12	3	F1R2S5; F1QV15; Q1LWN2	F1R2S5 [328-337]; F1QV15 [328-337]; Q1LWN2 [323-332]		0	1190.51	3.68156e+07	2	-0.27	18.9735	38
[K].QHTTVPEDELLQQFK.[R]		1	2	1	B3DIX5	B3DIX5 [340-354]		0	1812.91	369747	3	1.37	40.7097	35
[R].LMMDPLSGLNR.[G]		2	7	1	F1QY96; Q6TGW7	F1QY96 [257-267]; Q6TGW7 [194-204]		0	1246.63	1.4516e+06	2	0.28	46.9049	47
[R].LMMDPLTGQNR.[G]		1	4	1	A0A0R4IHZ5	A0A0R4IHZ5 [201-211]		0	1275.62	779103	2	-0.15	37.6544	35
[R].LAQELEGTEK.[K]		1	2	1	A0A0R4IQ14	A0A0R4IQ14 [184-193]		0	1117.57		2	0.65	17.4264	39
[K].LLQDYFNGK.[E]		1	7	1	Q6NYR4	Q6NYR4 [349-357]		0	1097.56	4.69025e+06	2	0.08	36.9605	51
[R].EEVEDLCR.[L]	1xCarbamidomethyl [C7]	1	1	1	A4IGC8	A4IGC8 [522-529]		0	1049.46	42097912	2	-0.08	19.5163	71
[K].QQLSLYTEK.[F]		1	1	1	A5D6U5	A5D6U5 [349-357]		0	1109.58	425293	2	-1.03	27.0532	42
[K].QQLSPSKPITCR.[S]	1xCarbamidomethyl [C11]	1	2	1	F6NZ60	F6NZ60 [269-280]		0	1414.75	271100	3	-2.1	15.5487	25
[K].SAGADSPTEPLEGAVR.[A]		1	1	1	Q6PFS4	Q6PFS4 [583-598]		0	1556.76	4.22099e+06	2	1.23	28.2726	34
[R].EACGIITELIR.[S]	1xCarbamidomethyl [C3]	1	3	1	Q6TGU6	Q6TGU6 [47-57]		0	1274.68	349619	2	-0.96	49.3631	30
[R].AAASHLCGENEEQEQDGER.[V]	1xCarbamidomethyl [C7]	1	1	1	F1R9S3	F1R9S3 [368-386]		0	2129.88		3	0.55	11.8552	16
[K].SAGTFEEVQKPSAAYQK.[T]		1	3	1	B3DGZ4	B3DGZ4 [282-298]		0	1840.91	1.45756e+06	3	2.58	22.3518	29
[R].RFDDGVVQSDMK.[H]	1xOxidation [M11]	1	7	1	Q6NYR4	Q6NYR4 [77-88]		1	1412.65	1142212	3	0.16	17.0433	37
[K].LLEGHGALQIQQGALK.[E]		1	1	1	I6V1W0	I6V1W0 [201-216]		0	1675.95	1.43044e+06	3	4.9	32.1845	24
[R].RFDDAEVQK.[D]		1	3	1	F1QFC0	F1QFC0 [130-138]		1	1107.54	13097493	2	0.64	12.9046	63
[R].YVFVAQPGGPTPLK.[H]		1	2	1	F1RAU3	F1RAU3 [379-392]		0	1473.81	445328	2	4.94	38.713	58
[K].EAFETFINK.[R]		1	2	1	F8W428	F8W428 [497-505]		0	1098.55	1.07482e+06	2	0.29	37.674	36
[K].SAIGVEVAK.[L]		1	5	1	F1QFL1	F1QFL1 [917-925]		0	873.504	2.49295e+06	2	0.01	21.1313	65
[K].QYAGTGALK.[T]		2	3	1	A4VCH0; F1QG78	A4VCH0 [447-455]; F1QG78 [447-455]		0	908.484	2.37215e+06	2	-0.04	15.6571	59
[K].DVQIEPVHFSGDQR.[L]		1	1	1	Q7ZUL6	Q7ZUL6 [447-460]		0	1626.79	807735	3	-0.62	32.2803	14
[R].QVTGPQDQGR.[IT]		1	2	1	A0A2R8QD37	A0A2R8QD37 [585-594]		0	1085.53	715244	2	2.33	9.7899	33
[K].SAYYSVVGLR.[K]		1	9	1	Q6NYA4	Q6NYA4 [48-57]		0	1114.59	4698133	2	0.79	36.5897	41
[R].SDELNCFTR.[S]	1xCarbamidomethyl [C6]	1	3	1	F1QN45	F1QN45 [398-406]		0	1141.49	1.81292e+06	2	-1.34	27.846	52
[K].IIDINYYPVK.[ED]		1	4	1	F1R2K9	F1R2K9 [480-489]		0	1237.68	27646860	2	0.07	41.1589	64
[R].LIHYAGEVNYNVK.[G]		1	4	1	R4GDM7	R4GDM7 [509-521]		0	1519.79	793395	3	0.26	27.4351	22
[R].QTVSTEHSDLK.[Q]		1	5	1	B3DGZ4	B3DGZ4 [59-69]		0	1244.61		2	4.33	9.9419	51
[K].IILASEAISK.[Y]		1	2	1	A0A286Y8J6	A0A286Y8J6 [343-352]		0	1044.63	1.5532e+06	2	0.81	31.5367	42
[R].YMPQNPCIIATK.[T]	1xCarbamidomethyl [C7]	2	7	1	Q7ZTY4; Q1LXD4	Q7ZTY4 [132-143]; Q1LXD4 [132-143]		0	1435.71	817661	2	0.24	31.296	26
[R].GSPQQIDYAR.[Q]		1	2	1	A0A2R8RQC2	A0A2R8RQC2 [429-438]		0	1134.55		2	0.81	17.967	45
[R].GSNTTEITFEDTK.[V]		1	3	1	Q1ED16	Q1ED16 [277-289]		0	1442.66		2	1.9	27.574	59
[K].EAVAMESFAK.[A]		1	4	1	Q6PBW6	Q6PBW6 [432-441]		0	1082.52	2.15434e+06	2	-0.52	29.8337	52
[K].YGVGTCGPR.[G]	1xCarbamidomethyl [C6]	1	3	1	F1QEL4	F1QEL4 [139-147]		0	966.446	721164	2	-0.59	15.8166	29
[R].SFVIDHQR.[L]		1	3	1	F1QEL4	F1QEL4 [333-340]		0	1001.52	442956	3	1.09	17.3841	15
[K].YGFGTAGSEK.[Y]		1	4	1	F1RCG7	F1RCG7 [220-229]		0	1016.47	810793	2	0.08	20.1096	35
[K].SFYTGGAGNDK.[S]		1	3	1	O42107	O42107 [31-41]		0	1116.5	578572	2	0.79	17.9288	44
[K].GSGFNINLPWNK.[V]		1	1	1	F1QCV2	F1QCV2 [221-232]		0	1346.69	515133	2	-0.13	49.4367	28
[K].AFGQFGNLER.[V]		1	3	1	F1QY96	F1QY96 [421-430]		0	1138.56	1247067	2	0.56	36.432	32
[K].VAEIETAEK.[E]		1	4	1	Q6PBW6	Q6PBW6 [264-272]		0	989.515	3.27863e+06	2	-2	14.7784	40
[K].IEAIWSQFK.[D]		4	17	3	F1R2S5; A0A2R8QN47; F1QV15; Q1LWN2	F1R2S5 [353-361]; A0A2R8QN47 [341-349]; F1QV15 [353-361]; Q1LWN2 [348-356]		0	1121.6	582060683	2	-0.15	46.31	31
[K].LNIEEISSIR.[S]		1	1	1	Q6NZ22	Q6NZ22 [218-227]		0	1173.65	444667	2	-1.14	42.7637	63
[K].LEAADEGSGDVK.[Y]		1	6	1	F1Q5B8	F1Q5B8 [334-345]		0	1190.55	1.0751e+06	2	0.39	13.1227	42
[K].SQDQVSAYQSSK.[G]		1	3	1	A0A1D5NSS7	A0A1D5NSS7 [330-341]		0	1327.61		2	-0.53	12.9367	43
[K].VQQTVQDLFGR.[A]		1	3	1	F1QFC0	F1QFC0 [398-408]		0	1290.68	18751392	2	-2.72	38.6692	34
[R].EFQQCVECFER.[S]	2xCarbamidomethyl [C5; C8]	1	1	1	K7DY99	K7DY99 [539-549]		0	1531.63	279652	2	0	33.7818	32
[K].FCADGVLLSK.[H]	1xCarbamidomethyl [C2]	2	7	3	A8WGJ1; Q1MTC4	A8WGJ1 [416-425]; Q1MTC4 [1213-1222]		0	1109.57	3.29458e+07	2	0.45	36.3669	50
[R].EGGSGATVLQK.[A]		1	4	1	Q1RLP8	Q1RLP8 [728-738]		0	1046.55	1.13407e+06	2	0.22	14.3373	43
[R].VSTEMTLAGIK.[D]		1	1	1	A4VCH0	A4VCH0 [35-45]		0	1149.62	1.90639e+06	2	-3.55	35.1001	61
[R].IPEITMSR.[R]		1	8	1	A0A2R8QN47	A0A2R8QN47 [1319-1326]		0	946.503	1.32328e+06	2	-0.79	30.6908	33
[K].ALAESSLPRPPPR.[S]		1	3	1	Q7ZW47	Q7ZW47 [69-81]		0	1390.78	2.52588e+06	3	0.2	23.5691	4
[K].DMSLPVLEAR.[A]	1xOxidation [M2]	1	1	1	A4IGC8	A4IGC8 [130-139]		0	1146.58	2271723	2	0.63	36.6236	49
[K].LPEGSLSPEAK.[R]		1	4	1	E7EZ90	E7EZ90 [147-157]		0	1127.59	4574259	2	0.76	22.671	49
[K].HFTDDIQTR.[Q]		1	2	1	A1L2D3	A1L2D3 [492-500]		0	1132.54	482638	2	1.7	17.2038	41
[R].QALCEQLR.[D]	1xCarbamidomethyl [C4]	1	2	1	F1Q9C7	F1Q9C7 [670-677]		0	1017.51	744205	2	0.16	20.7613	29
[R].DINSIQELIR.[A]		1	3	1	B0S687	B0S687 [91-100]		0	1200.66	392506	2	0.28	47.5918	49
[R].SPTDITGQYEK.[W]		1	3	1	E7FDV9	E7FDV9 [550-560]		0	1238.59	569584	2	0.27	21.4834	35
[K].QACGFEYTSK.[L]	1xCarbamidomethyl [C3]	1	5	1	F1QV12	F1QV12 [492-501]		0	1190.51	387230	2	0.86	20.6444	23
[R].SVAVYSDADR.[H]		1	4	1	A0A0R4IH35	A0A0R4IH35 [62-71]		0	1082.51	457050	2	1.24	17.9036	50
[K].VTIINLPTNAQK.[E]		1	2	1	B0UYD6	B0UYD6 [576-587]		0	1311.76	3.29757e+06	2	-0.81	36.819	30
[K].IAMSCLEAVIK.[Y]	1xCarbamidomethyl [C5]	1	3	1	Q803R6	Q803R6 [265-275]		0	1234.65	708523	2	-1.4	45.9603	42
[R].LQALEEAYTQAQK.[K]		1	2	1	F1Q9S3	F1Q9S3 [99-111]		0	1492.76	341446	2	2.21	32.5272	42
[K].QFTVTSDER.[Q]		1	2	1	Q7SX85	Q7SX85 [592-600]		0	1082.51	499133	2	-3.27	19.8176	48
[K].QEYLPEELR.[G]		1	1	1	Q6NW46	Q6NW46 [526-534]		0	1176.59	336814	2	1.03	34.6562	23
[K].VPVDEFDGK.[V]		1	2	1	F1R2L8	F1R2L8 [679-687]		0	1005.49	2.01266e+06	2	0.43	24.4702	51
[KR].LKGEATVSFDDPPSAK.[A]		1	7	1	Q7ZUE3	Q7ZUE3 [347-362]		1	1661.84	724814	3	0.23	25.151	23
[K].EGECSQTIR.[L]	1xCarbamidomethyl [C4]	1	2	1	Q7SXM2	Q7SXM2 [260-268]		0	1079.48	1.09711e+06	2	-1.5	10.1728	51
[K].TQTAQSTVTLR.[V]		1	2	1	A4VCF7	A4VCF7 [525-535]		0	1205.65	792863	2	1.66	18.0614	24
[R].DVSIEDFQR.[C]		1	5	1	Q4V935	Q4V935 [170-178]		0	1108.53	580594	2	1.41	35.2747	34
[K].AVQFFVQALR.[M]		1	4	1	F1QNW8	F1QNW8 [258-267]		0	1178.67	297274	2	-0.65	47.9192	26
[R].KGLVGLVNVK.[T]		1	1	1	E9QC45	E9QC45 [64-73]		1	1026.67	485880	2	-0.19	30.4854	54
[K].QTLAFVEIEK.[T]		6	26	3	A0A2R8QNH7; F1R2S5; A3KMS4; A0A2R8QN47; F1QV15; Q1LWN2	A0A2R8QNH7 [245-254]; F1R2S5 [265-274]; A3KMS4 [260-269]; A0A2R8QN47 [253-262]; F1QV15 [265-274]; Q1LWN2 [260-269]		0	1177.65	3.86638e+08	2	4.85	41.8473	54
[K].NYDPNSSPDPER.[W]		1	2	2	Q6NWC7	Q6NWC7 [561-572]		0	1390.59	644429	2	-0.35	15.307	37
[R].IALQMEDGSR.[L]		1	2	1	Q568S9	Q568S9 [90-99]		0	1119.55	313382	2	-1.5	26.8415	35
[K].NPSVLEAAAGAVQNLCAGR.[W]	1xCarbamidomethyl [C16]	1	3	1	B1WB97	B1WB97 [657-675]		0	1897.95		2	0.07	50.0349	23
[K].SFLPADINSGR.[I]		1	5	1	F1RDB0	F1RDB0 [51-61]		0	1176.6	401171	2	-0.42	36.5869	38
[K].TQAGSVEAIR.[L]		1	3	1	Q7ZVU2	Q7ZVU2 [266-275]		0	1031.55	1.7433e+06	2	2.98	16.98	57
[R].LVSGTLQLAK.[N]		1	2	1	A0A2U3TVL4	A0A2U3TVL4 [432-441]		0	1029.63	3.07387e+06	2	-0.21	30.0627	44
[R].TAAIAEVAK.[S]		1	5	1	F1RDB0	F1RDB0 [228-236]		0	873.504	673350	2	-0.41	18.1653	45
[R].LAGPLAYDK.[A]		1	1	1	Q08BY1	Q08BY1 [400-408]		0	947.52		2	3.01	28.2605	31
[K].LCYGLNSDFVDPTQITMK.[V]	1xCarbamidomethyl [C2]; 1xOxidation [M17]	1	4	2	F1R2K9	F1R2K9 [25-42]		0	2117.99	1.23448e+06	2	0.87	46.8437	17
[R].KPNNTYSGYGTNSEMSNASETEDLGDR.[E]		1	5	1	F1RC77	F1RC77 [440-466]		0	2937.24	333464	3	0.11	26.8637	10
[K].TSADVFGSSADEPDAKK.[V]		1	3	1	Q5FY48	Q5FY48 [546-562]		1	1724.8	880598	3	-0.15	21.1242	26
[K].STAGSECPTLQR.[E]	1xCarbamidomethyl [C7]	1	1	1	A0A0R4IVK7	A0A0R4IVK7 [321-332]		0	1306.61		2	2.75	15.9866	31
[K].IYDFTIQR.[I]		1	2	1	F1R617	F1R617 [837-844]		0	1055.55	2.59197e+06	2	0.03	36.9591	44
[R].TVDPHVGPTASDEQVDK.[M]		1	3	1	F1QZ60	F1QZ60 [442-458]		0	1794.85	3.48653e+06	3	0.13	18.7555	16
[K].DIKPGNLLLTTDGALK.[I]		1	2	1	F1R050	F1R050 [175-190]		0	1668.95		3	1.08	44.6953	14
[K].EPLNFWGGAR.[V]		1	2	1	Q7ZVB2	Q7ZVB2 [24-33]		0	1146.57	5361796	2	0.38	42.9698	34
[K].NVDVLYQEYR.[D]		1	2	1	X1WDQ1	X1WDQ1 [56-65]		0	1298.64		2	-0.97	35.7261	33
[K].SAMEAFNNCK.[T]	1xCarbamidomethyl [C9]	1	4	1	A0A2R8QMV9	A0A2R8QMV9 [197-206]		0	1171.49	763555	2	2.23	21.7212	47
[R].ATDVAESSK.[V]		1	3	1	A0A2R8QMV9	A0A2R8QMV9 [356-364]		0	907.437	460658	2	2.13	8.8024	79
[K].NSTFADMFK.[K]		1	3	1	Q6PHI8	Q6PHI8 [347-355]		0	1060.48	1.53166e+06	2	0.73	43.4302	39
[R].MFHEATQSDK.[A]		2	3	2	Q6DI12; F1QXP5	Q6DI12 [463-472]; F1QXP5 [463-472]		0	1193.53	4.10031e+06	3	0.46	10.1645	22
[K].SDCIAIDWMGR.[N]	1xCarbamidomethyl [C3]	1	3	1	F1QN45	F1QN45 [1020-1030]		0	1323.58	2532454	2	1.61	46.4339	45
[R].TSGQTFANASSSR.[S]		1	2	1	A9JRA8	A9JRA8 [455-467]		0	1313.61	683517	2	0.5	13.6017	29
[K].ENVIQEQR.[G]		1	4	1	Q4V9Q4	Q4V9Q4 [449-456]		0	1015.52	1113934	2	0.37	14.5245	40
[R].GAAVDEYFR.[Q]		1	1	1	Q6DC04	Q6DC04 [302-310]		0	1027.48	1.29061e+06	2	0.92	32.1026	26
[K].SVPINPDSTCGDNWICEHR.[W]	2xCarbamidomethyl [C10; C16]	1	3	1	F1RD28	F1RD28 [390-408]		0	2256.98	455141	3	-2.58	34.9801	16
[R].NSDVELQQR.[A]		1	1	1	X1WD71	X1WD71 [571-579]		0	1088.53	698847	2	0.38	14.1719	64
[K].EKDAELQAQQAAR.[G]		1	2	1	Q6NWJ4	Q6NWJ4 [422-434]		1	1457.73	2.24269e+06	3	0.56	11.8976	33
[R].MGIFVGAK.[V]		1	2	1	A0A0R4ID68	A0A0R4ID68 [39-46]		0	822.454	836223	2	0.43	33.7762	35
[K].QGFADLPICMAK.[T]	1xCarbamidomethyl [C9]	2	3	1	Q6DI12; F1QXP5	Q6DI12 [854-865]; F1QXP5 [854-865]		0	1350.65	894799	2	2.81	46.2348	36
[R].QQQVEVEK.[Q]		1	2	1	Q66HW5	Q66HW5 [200-207]		0	987.511	452438	2	0.98	10.598	50
[K].NAGVEGSLVVEK.[I]		1	1	1	Q803B0	Q803B0 [482-493]		0	1201.64	7378948	2	2.82	26.0927	33
[K].QLQAIEINK.[A]		1	8	1	Q6NWC7	Q6NWC7 [298-306]		0	1056.6	1.29426e+06	2	-0.35	27.5951	38
[R].EGYACTSIHGDR.[S]	1xCarbamidomethyl [C5]	2	6	1	A2RV38; Q6PBB2	A2RV38 [512-523]; Q6PBB2 [496-507]		0	1365.59	1.97276e+06	3	-1.75	13.9911	21
[K].DNPAYSGLSFQDFYQR.[C]		1	2	1	Q08BP8	Q08BP8 [481-496]		0	1907.86		2	-1.46	49.6307	27
[K].LEVQAETPSSPPR.[T]		1	1	1	Q08BB5	Q08BB5 [124-136]		0	1410.72	272764	2	1.99	22.7801	50
[K].TGPEYGQGMNPISR.[L]		1	4	1	Q7ZW47	Q7ZW47 [298-311]		0	1506.7	2.66258e+06	2	-2.88	28.6732	35
[R].TGIADFISPILK.[Y]		1	1	1	B0S6C5	B0S6C5 [221-232]		0	1274.74		2	0.81	50.8464	42
[K].NLGLYYDNR.[I]		1	4	1	A0A2R8RIT0	A0A2R8RIT0 [381-389]		0	1127.55	615194	2	-0.3	32.3954	34
[K].LAQQQAASASSATTAAAAK.[N]		1	2	1	A5WVU0	A5WVU0 [103-121]		0	1746.9		2	2.9	15.8939	35
[R].SLLTDITPK.[Q]		1	4	1	F1QDQ6	F1QDQ6 [15-23]		0	987.572		2	0.85	41.2488	49
[R].LEVNMQALK.[A]		1	5	1	F8W3L6	F8W3L6 [1565-1573]		0	1045.57	2.57432e+06	2	1.1	34.8012	59
[R].SPNSNSMFMR.[R]		1	6	1	B8JLB0	B8JLB0 [298-307]		0	1170.5	577820	2	2.66	26.8623	34
[MK].EELIAEIR.[VN]		1	8	2	F1QEY8	F1QEY8 [39-46]		0	972.536	5.98571e+06	2	-0.29	35.5113	55
[R].QLEEAEEEATR.[A]		1	3	1	I3ISA3	I3ISA3 [1898-1908]		0	1304.6		2	-0.55	17.2488	31
[R].SNILQESLIK.[L]		1	1	1	Q5RHK5	Q5RHK5 [271-280]		0	1144.66	331890	2	1.12	41.0981	39
[R].EEQEEYIR.[E]		1	2	1	F1R617	F1R617 [419-426]		0	1095.5	2.12285e+06	2	0.33	18.1497	37
[R].LAAYIDTVR.[SR]		2	10	2	Q803N8; Q6NUV5	Q803N8 [44-52]; Q6NUV5 [43-51]		0	1021.57	9613316	2	2.21	30.5131	53
[K].DAVPLQDDSDLEK.[K]		1	4	1	E7F6H7	E7F6H7 [42-54]		0	1444.68	444341	2	2.13	29.6717	33
[R].IDTDTAQSVK.[R]		1	1	1	B8JLL1	B8JLL1 [187-196]		0	1077.54	657048	2	1.17	13.4708	44
[K].NLDDGIDDERLR.[K]		1	3	2	F1QB54	F1QB54 [300-311]		1	1430.69	1.24873e+06	3	-0.55	28.1788	37
[K].EEIDKEFQSK.[L]		1	3	1	Q6P111	Q6P111 [281-290]		1	1252.61	439455	3	0.26	18.5964	24
[R].LAEPSQLLK.[T]		1	2	1	F8W4M8	F8W4M8 [98-106]		0	998.588	1.92332e+06	2	-0.38	32.8235	42
[K].IDSDLEGHPTPK.[L]		1	3	1	Q6PHI8	Q6PHI8 [102-113]		0	1308.64	538760	2	2.4	15.9423	31
[K].EFGIVVHNDMTEVTGR.[V]		1	1	1	K4IAH1	K4IAH1 [390-405]		0	1803.87	274025	3	3.22	38.9432	24
[R].TAANALPIR.[V]		1	5	1	Q1LWN2	Q1LWN2 [505-513]		0	926.542	368385696	2	0.07	24.7864	40
[K].IAPADGIDAK.[Q]		1	2	2	A0A0R4IYT0	A0A0R4IYT0 [469-478]		0	970.52	2.34183e+07	2	0.11	18.9048	44
[R].AYFGNVNFFGGPSSTAVK.[A]		2	4	1	Q8JHG8; A8KBP8	Q8JHG8 [253-270]; A8KBP8 [253-270]		0	1862.91	533852	2	-0.41	49.2512	29
[K].SSAADESVDR.[I]		2	9	1	A0A2R8QNH7; A3KMS4	A0A2R8QNH7 [679-688]; A3KMS4 [694-703]		0	1036.45	118071720	2	0.46	9.7522	65
[K].DLQQQLVDAK.[L]		1	1	1	A5D6U5	A5D6U5 [295-304]		0	1157.62	598036	2	4.69	31.3823	36
[R].TALQDSLK.[N]		1	2	1	Q6NYI5	Q6NYI5 [530-537]		0	875.483	924693	2	0.34	21.3628	28
[K].QAQVLLEEAK.[D]		1	3	1	E7FDV9	E7FDV9 [260-269]		0	1128.63		2	-0.98	26.8708	43
[K].LAPEDLDTFK.[L]		1	1	1	Q6PFS4	Q6PFS4 [681-690]		0	1148.58	7.14495e+06	2	0.78	37.3106	36
[R].EFSYLDEEEKEK.[A]		1	1	1	Q6NWJ4	Q6NWJ4 [223-234]		1	1545.7	745267	3	1.36	27.6224	17
[K].SQPEITEDVASPEETVK.[T]		1	1	1	E7F3N4	E7F3N4 [1747-1763]		0	1858.89	329302	2	-0.06	30.9338	35
[R].QPELYCMQDQQR.[V]	1xCarbamidomethyl [C6]	1	2	1	Q08CC9	Q08CC9 [113-124]		0	1595.69	520680	2	0.95	27.6966	53
[R].GCHLLVATPGR.[L]	1xCarbamidomethyl [C2]	2	6	1	A2RV38; Q6PBB2	A2RV38 [364-374]; Q6PBB2 [348-358]		0	1180.63	1.65245e+06	3	0.74	22.6625	40
[R].LEQELNACK.[E]	1xCarbamidomethyl [C8]	1	3	1	A0A0R4IZK0	A0A0R4IZK0 [47-55]		0	1104.54	1.16078e+06	2	-0.5	15.9007	44
[K].CFSVLGFTK.[Q]	1xCarbamidomethyl [C1]	1	3	1	Q5FY48	Q5FY48 [336-344]		0	1058.53	1.26094e+06	2	-0.64	45.8414	63
[R].GFDQDMADR.[A]		1	4	1	A8WGN7	A8WGN7 [330-338]		0	1054.43	5.78189e+06	2	-0.35	21.0199	42
[R].QEDQTAESVK.[N]		1	4	1	B0S7S1	B0S7S1 [311-320]		0	1134.53	623297	2	0.28	9.5663	39
[R].DQGGEHINSR.[D]		1	1	1	A4IG47	A4IG47 [754-763]		0	1112.51		2	0.93	8.8233	50
[K].QMAPAANLQHDSTITQK.[Q]		1	5	1	F1R1C1	F1R1C1 [517-533]		0	1853.92	310529	3	0.77	22.2067	17
[R].NLNSTLYELLR.[M]		1	1	1	A4IGC8	A4IGC8 [182-192]		0	1335.73	4.41579e+06	2	0.85	50.4185	50
[R].TLCYSCPYIQVK.[G]	2xCarbamidomethyl [C3; C6]	2	9	1	A0A2R8QNH7; A3KMS4	A0A2R8QNH7 [954-965]; A3KMS4 [969-980]		0	1531.73	1.4285e+06	2	2.93	37.2298	36
[K].TLCGTPNYIAPEVLCK.[K]	2xCarbamidomethyl [C3; C15]	1	2	1	Q6DRK7	Q6DRK7 [196-211]		0	1835.9	449623	2	0.26	41.9648	26
[K].DTEAIWAQFK.[D]		2	6	1	A8WGJ1; Q1MTC4	A8WGJ1 [93-102]; Q1MTC4 [347-356]		0	1208.59	6477028	2	-0.37	47.1394	34
[R].GAEAVSYTPR.[K]		1	2	1	Q7SYC1	Q7SYC1 [454-463]		0	1050.52	469940	2	1.01	17.9697	29
[K].IGDFGLATVK.[SA]		1	20	1	Q1LYG2	Q1LYG2 [642-651]		0	1020.57	669886	2	0.91	38.2294	58
[R].EQILDDEAR.[S]		1	2	1	A1L1S8	A1L1S8 [475-483]		0	1088.52	1.9378e+06	2	-0.06	20.9847	40
[K].VLLADVVSK.[I]		1	3	1	F1R617	F1R617 [955-963]		0	943.582	5604970	2	0.07	35.7729	52
[R].LSAVNQNENAPTTSR.[M]		1	2	1	Q5TYQ8	Q5TYQ8 [424-438]		0	1601.79	247510	2	2.73	15.5713	31
[R].IGTVSPLFQK.[L]		1	5	1	F1QFL1	F1QFL1 [825-834]		0	1089.63	2687697	2	1.14	36.0556	38
[K].AIPAAYSVSAK.[N]		1	6	1	B8JLB0	B8JLB0 [339-349]		0	1077.59	2.38117e+06	2	0.03	24.6374	34
[K].VIPATDLSEQISTAGTEASGTGNMK.[F]		1	3	1	F8W5B8	F8W5B8 [656-680]		0	2478.2		3	-0.21	41.3223	21
[K].VLPEYLSNWTTEK.[V]		1	5	1	A2BGE5	A2BGE5 [482-494]		0	1579.8	672023	2	0.13	46.1357	27
[M].VLLAAAVCTK.[A]	1xCarbamidomethyl [C8]	2	2	1	Q7ZW27; Q7ZU89	Q7ZW27 [2-11]; Q7ZU89 [2-11]		0	1045.61	683020	2	0.86	31.2876	50
[K].VLQYYAVTCPASDHVQTVK.[D]	1xCarbamidomethyl [C9]	1	4	1	R4GDM7	R4GDM7 [119-137]		0	2179.09	470935	3	1.44	32.4052	4
[K].ALLADEDGR.[L]		1	3	1	A0A0R4IHT0	A0A0R4IHT0 [509-517]		0	959.479	3.70972e+06	2	0.68	20.3483	66
[R].VAFYWEGNEPGDEK.[T]		1	4	1	A0A2R8Q6G5	A0A2R8Q6G5 [104-117]		0	1640.72		2	-0.31	40.468	31
[K].IQGLQSSGK.[T]		1	1	1	A0A0R4ID77	A0A0R4ID77 [323-331]		0	917.505	2.4682e+06	2	0.31	13.2533	36
[R].ALESGQCGGAGLDVFVEEPPRER.[A]	1xCarbamidomethyl [C7]	1	2	1	F1QEY8	F1QEY8 [248-270]		1	2473.18		3	0.19	40.3146	17
[R].VNFAMDVGK.[A]		1	3	1	Q7ZVT2	Q7ZVT2 [491-499]		0	980.487	760997	2	-1.17	32.8094	40
[K].FSHELEPLK.[S]		1	3	1	A0JMN7	A0JMN7 [319-327]		0	1099.58	2.2435e+06	3	-0.82	23.9419	28
[R].LQQLALQGK.[S]		1	1	1	A4IG47	A4IG47 [776-784]		0	998.599	12790204	2	-0.02	24.4533	37
[R].LPSSSLDIPTHFVK.[T]		2	4	1	Q8JHG8; A8KBP8	Q8JHG8 [430-443]; A8KBP8 [430-443]		0	1540.84	1.78671e+06	3	-0.41	39.5948	21
[K].LSDSLPSSVK.[E]		1	2	1	F8W2P6	F8W2P6 [272-281]		0	1032.56	1.73698e+06	2	-0.58	24.3137	30
[K].VIFLENYR.[V]		2	9	1	F8W5B8; A4IG19	F8W5B8 [642-649]; A4IG19 [643-650]		0	1053.57	2.78248e+06	2	-0.42	40.8716	51
[R].VGHSELVGEIIR.[L]		1	3	1	Q7SY46	Q7SY46 [45-56]		0	1308.73	891956	3	-0.79	32.7586	14
[R].VGILTVSDSCFR.[N]	1xCarbamidomethyl [C10]	1	8	1	D3KYK8	D3KYK8 [17-28]		0	1353.68	529960	2	-1.86	42.695	37
[K].ETAESYLGQSVK.[N]		1	3	1	F1QFC0	F1QFC0 [179-190]		0	1311.64	11343855	2	-1.44	28.303	54
[K].APEDVQLSAGCIIGK.[D]	1xCarbamidomethyl [C11]	1	5	1	Q4V935	Q4V935 [307-321]		0	1557.79		2	4.15	38.2443	32
[R].VGLVVVDK.[A]		1	6	1	Q3MU74	Q3MU74 [590-597]		0	828.519	762494	2	0.49	28.4081	33
[K].LGNLFLNDDMDVK.[I]		1	2	1	Q6DRK7	Q6DRK7 [165-177]		0	1493.73	685318	2	-4.05	47.1244	37
[K].ALQHMTDFAIQFNK.[N]		1	3	1	F6NK19	F6NK19 [746-759]		0	1663.83	305080	3	-1.32	41.3266	18
[R].ANEQEPCGWWLAR.[V]	1xCarbamidomethyl [C7]	1	4	1	F1RC77	F1RC77 [71-83]		0	1616.73	487262	2	-2.55	44.9471	43
[K].LSTETVQER.[N]		1	2	1	A2CF03	A2CF03 [477-485]		0	1062.54	560241	2	1.22	14.4962	60
[R].LSTASCPTPK.[VA]	1xCarbamidomethyl [C6]	1	10	1	D3KYK8	D3KYK8 [317-326]		0	1061.53	297556	2	-0.21	12.2317	59
[K].ISSVQSIVPALEIANQHR.[K]		1	1	1	Q803B0	Q803B0 [251-268]		0	1962.08	8471402	3	-1.03	45.4466	8
[K].ISSSEQVIVR.[A]		1	3	1	F1R6K1	F1R6K1 [329-338]		0	1117.62	329383	2	1.95	21.7044	64
[R].GMEQQLEEMK.[T]		1	3	1	F8W3L6	F8W3L6 [1536-1545]		0	1222.54	1.38682e+06	2	-0.3	32.4874	36
[R].FSTFAVVVNETGK.[R]		1	2	1	F1QC84	F1QC84 [158-170]		0	1398.73	780372	3	0.19	42.0851	27
[K].AMPSNKPLASAYVK.[V]	1xOxidation [M2]	1	3	1	Q1MTC4	Q1MTC4 [719-732]		0	1492.78	2.52723e+06	3	-2.12	19.3658	33
[K].LPLVTPHTQCR.[L]	1xCarbamidomethyl [C10]	1	6	1	A8KC30	A8KC30 [49-59]		0	1321.7	447486	3	1.51	22.647	24
[K].HLGEQEVR.[E]		1	3	1	Q90XD8	Q90XD8 [218-225]		0	967.496	601584	2	0.09	9.897	43
[R].AIDDGVNTFK.[V]		1	3	1	Q7ZU96	Q7ZU96 [391-400]		0	1079.54	5.88751e+06	2	-1.11	26.9976	42
[K].AELVTDKDASISR.[S]		1	2	1	F1RA38	F1RA38 [301-313]		1	1404.73	556865	3	-3.81	19.4082	28
[R].GVQEETPAQQQAR.[I]		1	3	1	Q6R3L1	Q6R3L1 [220-232]		0	1441.7		2	-0.98	11.7414	38
[R].LLQTATTAQQDGQVAHPTGTVVTEK.[Q]		1	6	1	C0SPC7	C0SPC7 [115-139]		0	2594.34		3	3.54	25.1798	15
[K].FGVETDKVDK.[S]		1	3	2	B3DGZ4	B3DGZ4 [198-207]		1	1137.58	2.75964e+06	3	1.25	17.4476	18
[K].IINSAINTK.[A]		1	2	1	Q7T2P2	Q7T2P2 [154-162]		0	973.568	5932377	2	-0.25	17.3326	59
[K].ACSASTQPCSQLHVTSLGEALK.[K]	2xCarbamidomethyl [C2; C9]	1	2	1	F1QEY8	F1QEY8 [345-366]		0	2345.12	930032	3	0.76	35.8422	11
[K].VYELQANR.[V]		1	1	1	Q7T2A5	Q7T2A5 [70-77]		0	992.516	1.12479e+06	2	-0.18	19.6242	39
[K].FNFGDEAFK.[H]		1	2	1	F1R2L8	F1R2L8 [240-248]		0	1074.49	2.59443e+06	2	0.32	40.5572	35
[K].FMGSELYGK.[V]		1	2	1	F1QEY8	F1QEY8 [138-146]		0	1031.49	2.26825e+06	2	0.33	32.3156	35
[K].GTEVNNPILQCVNIR.[K]	1xCarbamidomethyl [C11]	1	1	2	Q6NY74	Q6NY74 [16-30]		0	1726.89	2.92533e+06	3	-3.57	43.31	24
[R].YVLEPATGGR.[Q]		1	1	1	Q6NZU8	Q6NZU8 [486-495]		0	1062.56	5592570	2	0.76	24.0248	37
[K].YVMDVITK.[Q]		1	5	1	B0JZJ1	B0JZJ1 [106-113]		0	968.512	638385	2	-0.31	32.9224	52
[R].AADLLYAMCDR.[S]	1xCarbamidomethyl [C9]	1	1	1	X1WD71	X1WD71 [389-399]		0	1298.59	265247	2	-0.42	42.4809	30
[R].YVVTFSPLMDTK.[DE]		1	3	1	X1WET9	X1WET9 [255-266]		0	1400.71		2	-0.66	47.6593	28
[K].YNNSLPSR.[I]		1	1	1	Q8UVX0	Q8UVX0 [686-693]		0	950.469	1.74115e+06	2	-0.75	14.8386	54
[R].FFEYVPSGIR.[A]		1	1	1	Q6P125	Q6P125 [11-20]		0	1214.62	464833	2	0.58	43.2485	41
[K].VVSAVLQLGNMSFK.[K]		1	5	1	F8W3L6	F8W3L6 [350-363]		0	1492.82		2	-1.19	49.7001	10
[R].AEVNILLCGDPGTSK.[S]	1xCarbamidomethyl [C8]	1	2	1	Q6NZV2	Q6NZV2 [484-498]		0	1573.79	200956	2	-1.58	39.9872	25
[R].VQFIASSIAENDNFK.[F]		1	5	1	Q1MTC4	Q1MTC4 [1198-1212]		0	1682.84	1.69948e+06	3	-0.41	43.0885	22
[R].FSAEDEALSSIAR.[E]		1	4	1	A0A0R4IMS4	A0A0R4IMS4 [17-29]		0	1395.68	207255	2	-3.29	39.7415	41
[K].FAQDEEAR.[H]		1	3	1	A0JMG3	A0JMG3 [204-211]		0	965.432	336477	2	2.02	10.8556	48
[R].HGVSLAALK.[K]		1	12	1	A0A2R8Q0U0	A0A2R8Q0U0 [46-54]		0	895.536	2.17633e+06	2	-0.11	23.6044	23
[K].HFQTLQACK.[E]	1xCarbamidomethyl [C8]	1	3	1	Q4V9P9	Q4V9P9 [299-307]		0	1132.56	400844	2	1.85	14.8427	33
[R].VSEEIFFGR.[I]		1	1	1	A9JRG9	A9JRG9 [628-636]		0	1083.55	888463	2	-0.35	41.2806	28
[K].VSEFALSPGSQPSK.[V]		1	2	1	F1QYG1	F1QYG1 [169-182]		0	1433.73	762065	2	-4.76	30.1277	30
[R].LNPTDPGLLGLK.[Q]		1	5	1	F1R1C1	F1R1C1 [261-272]		0	1237.72	1.58771e+06	2	0.16	43.2499	43
[R].LNMTDIER.[I]		1	3	1	A0A0R4IHT0	A0A0R4IHT0 [285-292]		0	991.488	2.62061e+06	2	1.55	29.6661	80
[K].VTGVPQVGR.[D]		1	2	1	F1QC84	F1QC84 [635-643]		0	912.526	469447680	2	-0.23	20.1744	40
[R].VTSFPCPGCQHDIDLGER.[G]	2xCarbamidomethyl [C6; C9]	1	7	1	F1QUB4	F1QUB4 [102-119]		0	2087.93		3	-0.29	33.1933	9
[R].AFDSVDPTFDNAVPTK.[A]		1	1	1	Q6NWJ4	Q6NWJ4 [153-168]		0	1723.82	767862	2	-0.59	39.3843	23
[R].VVALDGDTK.[N]		1	3	1	Q6PHI8	Q6PHI8 [338-346]		0	917.494	6.49247e+06	2	-0.08	17.5926	81
[R].LLADEDYLTVTGK.[T]		1	1	1	Q6NZV2	Q6NZV2 [828-840]		0	1437.75	861437	2	-2.23	40.6643	32
[R].VVLESEAVR.[A]		1	2	1	B2GRP4	B2GRP4 [480-488]		0	1001.56	2.26774e+06	2	1.42	22.6035	38
[K].GLVEVDEGR.[K]		1	5	1	Q7ZVF4	Q7ZVF4 [354-362]		0	973.495	2.6245e+06	2	-0.29	23.0805	41
[R].APLTPHTAPSTPLGPLNSK.[N]		1	1	1	E7EYR2	E7EYR2 [512-530]		0	1899.03	966694	3	0.12	31.6288	18
[K].VMGNAGHPSSLKPIMK.[L]	2xOxidation [M2; M15]	6	26	2	A0A2R8QNH7; F1R2S5; A3KMS4; A0A2R8QN47; F1QV15; Q1LWN2	A0A2R8QNH7 [468-483]; F1R2S5 [488-503]; A3KMS4 [483-498]; A0A2R8QN47 [476-491]; F1QV15 [488-503]; Q1LWN2 [483-498]		0	1698.87	26101620	4	0.23	11.963	16
[R].LTPDQSVGLR.[Y]		1	2	1	B0UYD6	B0UYD6 [629-638]		0	1085.59	3.75231e+06	2	-0.39	24.598	46
[K].ASADDVAGLR.[R]		1	3	1	F1Q9X2	F1Q9X2 [529-538]		0	974.49	1.98786e+06	2	-0.24	21.0213	70
[K].IVQNIPNNDLIEK.[T]		1	8	1	Q7ZVF4	Q7ZVF4 [142-154]		0	1509.83	2.17045e+06	2	0.45	32.1731	23
[K].VFDWAATSR.[R]		1	1	1	Q6NZU8	Q6NZU8 [389-397]		0	1052.52	3696407	2	-0.75	35.9456	40
[R].LTSPTPEEMGR.[C]		1	3	1	Q7ZU96	Q7ZU96 [336-346]		0	1217.58	1.83988e+06	2	0.29	22.9112	45
[K].VEEHTLQGLK.[E]		1	3	1	Q7T2C2	Q7T2C2 [133-142]		0	1153.62	1.93277e+06	3	-0.45	17.684	20
[K].VFCENLPEDSR.[E]	1xCarbamidomethyl [C3]	1	2	1	Q642H5	Q642H5 [308-318]		0	1365.61	1.51123e+06	2	-0.14	27.365	39
[K].VEALPVDLPEHIASASFETHAVVR.[N]		1	3	1	F1QV15	F1QV15 [902-925]		0	2587.35	285827	4	-1.52	48.026	6
[K].LVEVRPQINDLLTEGR.[R]		1	1	2	A0A0R4IMZ8	A0A0R4IMZ8 [836-851]		0	1852.03	4.64359e+06	3	-13.36	42.6518	24
[K].DNAYNSFGGR.[S]		1	4	1	Q6PBB2	Q6PBB2 [113-122]		0	1100.48	1389590	2	2.73	21.6903	30
[K].AFDLFEQR.[Y]		1	4	1	Q90ZY6	Q90ZY6 [467-474]		0	1025.51	644088	2	1.41	43.7205	31
[R].SNCMDCLDR.[T]	2xCarbamidomethyl [C3; C6]	2	3	1	A4VCH0; F1QG78	A4VCH0 [386-394]; F1QG78 [386-394]		0	1170.43	831777	2	1.88	20.4921	22
[R].VVFQASEER.[N]		1	2	1	E7FB39	E7FB39 [249-257]		0	1064.54	2.34636e+06	2	0.17	20.6458	36
[R].VVEEDLKR.[T]		1	1	2	B3DKJ0	B3DKJ0 [314-321]		1	987.547	2.79832e+06	3	0.07	12.0949	37
[K].SNPGDFTLSVR.[R]		1	7	1	A0A2R8QL35	A0A2R8QL35 [41-51]		0	1192.6	709349	2	-1.47	35.5169	41
[K].TTVSDKEEESR.[L]		1	3	1	E7FAC4	E7FAC4 [494-504]		1	1280.6		2	1.16	8.8912	52
[R].AVCMLSNTTAIAEAWAR.[L]	1xCarbamidomethyl [C3]; 1xOxidation [M4]	2	23	1	Q6NWJ5; Q6TNP9	Q6NWJ5 [374-390]; Q6TNP9 [374-390]		0	1880.9		3	-1.69	45.7876	1
[R].AVADPVPPVAVVPSR.[G]		1	1	1	E7F3N4	E7F3N4 [1725-1739]		0	1473.84	530925	2	-0.78	37.3984	26
[R].SNPQVGAAFPCIK.[K]	1xCarbamidomethyl [C11]	1	3	1	Q5FY48	Q5FY48 [398-410]		0	1388.7	1.81317e+06	2	0.83	36.3436	18
[K].VTYVEGGSPVK.[F]		1	2	1	Q7ZU89	Q7ZU89 [487-497]		0	1135.6	652054	2	-1.46	20.7429	28
[K].LAQFDYGQK.[C]		1	1	1	Q6NZU8	Q6NZU8 [500-508]		0	1069.53	4965693	2	0.58	26.34	39
[K].VTWGAECK.[E]	1xCarbamidomethyl [C7]	2	7	1	A8WGJ1; Q1MTC4	A8WGJ1 [432-439]; Q1MTC4 [1229-1236]		0	950.44	16634344	2	-0.94	19.9445	33
[R].VDEIIWVK.[T]		1	1	1	F1R777	F1R777 [456-463]		0	1001.57	397580	2	-1.31	41.7184	27
[R].VTVLGHVQR.[G]		1	3	1	A0A0R4ID68	A0A0R4ID68 [292-300]		0	1008.59	1.46749e+06	3	-0.73	17.3968	34
[R].AFGGVTSGKPEDK.[L]		1	3	1	Q1ED16	Q1ED16 [260-272]		0	1292.65	896265	3	-0.61	14.6612	14
[K].VVNVVQFEPNK.[G]		1	2	1	F1QUV7	F1QUV7 [442-452]		0	1272.69	2.60834e+06	2	-4.06	34.4189	35
[K].GYLEQITGK.[G]		1	2	1	E7FAZ5	E7FAZ5 [330-338]		0	1008.54	1446003	2	0.02	34.0283	18
[R].SILESVPAER.[L]		1	1	1	A0A1D5NSL4	A0A1D5NSL4 [252-261]		0	1100.59	481131	2	-0.74	30.3698	45
[K].VWAVACFAPQK.[Q]	1xCarbamidomethyl [C6]	1	1	1	K4IAH1	K4IAH1 [444-454]		0	1276.65	703344	2	1.52	43.0179	31
[R].VVVQGQSFK.[M]		1	12	1	A8WFS5	A8WFS5 [122-130]		0	991.557	2.42425e+06	2	0.93	19.6555	50
[R].SLLVLAEGVK.[R]		1	3	1	F1QIP9	F1QIP9 [911-920]		0	1028.64	489002	2	1.46	43.979	39
[K].ASLQAEQVTVELTAER.[S]		1	5	1	F8W3L6	F8W3L6 [1762-1777]		0	1744.91		2	2.28	40.7889	28
[R].SLQEAVSQAAER.[K]		1	3	1	B0S5D2	B0S5D2 [344-355]		0	1288.65	343808	2	0.42	28.1307	31
[RK].DPFVPATK.[L]		4	18	1	A0A2R8QNH7; F1R2S5; A3KMS4; Q1LWN2	A0A2R8QNH7 [72-79]; F1R2S5 [92-99]; A3KMS4 [87-94]; Q1LWN2 [87-94]		0	874.467	413984320	2	0.22	23.9938	49
[K].VVSQNSSLLAPMSVDAVMK.[V]		1	2	2	Q6PH46	Q6PH46 [169-187]		0	1976.02	748155	2	1.53	47.9874	23
[R].VCNCHVCGIK.[Q]	3xCarbamidomethyl [C2; C4; C7]	1	1	1	E7EZF3	E7EZF3 [313-322]		0	1246.55	1021957	3	-0.29	11.8757	17
[K].SLQNSGLGK.[A]		1	2	1	Q6PFK7	Q6PFK7 [483-491]		0	903.489	1.20507e+06	2	-2.29	14.0905	44
[R].AESEEGPDVLR.[W]		1	4	1	Q7ZVV7	Q7ZVV7 [535-545]		0	1201.57	1.44593e+06	2	-1.13	23.0988	57
[K].SLSIYSAEK.[V]		1	2	1	F1R617	F1R617 [57-65]		0	997.52	3.03065e+06	2	1.3	26.6602	44
[K].KLTSEDIELK.[L]		1	3	1	F1REN0	F1REN0 [424-433]		1	1175.65	504008	2	1.13	23.8038	43
[K].LASEQQETEEDDFAK.[D]		1	2	1	F1R246	F1R246 [42-56]		0	1739.76	1.43807e+06	2	0.65	22.7301	26
[K].VVQELGNNPK.[F]		1	5	1	F8W3L6	F8W3L6 [554-563]		0	1097.59	5684461	2	0.73	14.2057	40
[R].GYHYATCLEGALK.[I]	1xCarbamidomethyl [C7]	1	1	1	Q3S344	Q3S344 [547-559]		0	1482.7	527394	3	-1.31	32.7572	18
[R].TVEAEVLSR.[R]		1	1	1	Q6NZ07	Q6NZ07 [67-75]		0	1003.54	2.34536e+06	2	0.25	26.1274	21
[R].LAQEATETDR.[A]		1	5	1	A0A2R8Q0D6	A0A2R8Q0D6 [377-386]		0	1133.54		2	-3.38	10.2911	47
[R].VVSLTDYR.[Q]		1	5	1	Q6PH34	Q6PH34 [272-279]		0	952.51	1.5313e+06	2	0.18	28.8889	42
[K].VTNEDFK.[K]		1	5	1	A8KC30	A8KC30 [414-420]		0	852.41	428360	2	0.58	12.9759	33
[K].TNAGTISSAAPDLCIVYK.[L]	1xCarbamidomethyl [C14]	3	3	1	Q6TNU7; Q7ZVZ5; F1QP75	Q6TNU7 [619-636]; Q7ZVZ5 [612-629]; F1QP75 [612-629]		0	1880.94	421077	2	0.43	42.8502	30
[R].SPLADQTAR.[G]		1	2	1	Q6NUW9	Q6NUW9 [392-400]		0	958.495	591844	2	1.07	12.7544	21
[K].VSEKEEVTTR.[E]		1	2	1	B3DFN3	B3DFN3 [58-67]		1	1177.61	2.45671e+06	3	-0.01	9.5608	35
[K].TSVEDELNSPVVVFR.[F]		1	2	1	Q66HY8	Q66HY8 [363-377]		0	1690.86		2	1.32	47.4812	16
[R].VDPLETEMGIR.[A]		1	4	1	A0A2R8RIT0	A0A2R8RIT0 [316-326]		0	1259.63	812288	2	3.04	40.4383	27
[K].HGINCFINR.[Q]	1xCarbamidomethyl [C5]	1	4	1	Q6PBW6	Q6PBW6 [285-293]		0	1130.55	608823	2	0.47	23.8659	22
[K].AVEVSVPGLAMVR.[L]		1	1	1	Q1JPZ7	Q1JPZ7 [521-533]		0	1327.74	1.36092e+06	2	0.13	46.656	32
[K].HLANVAANSK.[Q]		1	1	1	Q1JPR9	Q1JPR9 [514-523]		0	1024.55	371857	2	-0.38	9.2608	22
[R].DLNFLTEDK.[V]		1	4	1	A0A2R8RIT0	A0A2R8RIT0 [15-23]		0	1094.54	567883	2	-0.9	42.3663	33
[R].SSLPAHDMDVR.[G]		1	2	1	Q7SXM2	Q7SXM2 [11-21]		0	1227.58	998075	3	-0.35	19.1255	39
[R].DLMACAQTGSGK.[T]	1xCarbamidomethyl [C5]; 1xOxidation [M3]	3	16	1	O42107; A2RV38; Q6PBB2	O42107 [316-327]; A2RV38 [262-273]; Q6PBB2 [247-258]		0	1254.55	231212	2	3.63	13.2439	23
[R].SSPLVQFNLLHSK.[F]		1	1	1	X1WD71	X1WD71 [517-529]		0	1469.81	455598	3	-0.18	42.7495	30
[K].GLQDEQQGGR.[Y]		1	1	1	A4IG47	A4IG47 [101-110]		0	1087.51	8727768	2	0.17	9.9275	33
[truncated: 1,323 more rows]
