# Supplementary material for: Rbm24a dictates mRNA recruitment for germ granule assembly in zebrafish
Source: EMBO J. 2025 Apr 25;44(11):3121–49. doi: 10.1038/s44318-025-00442-z (PMC12130248; doi:10.1038/s44318-025-00442-z)
Supplement: Supplementary file 3 — Data Set EV1 [file 44318_2025_442_MOESM3_ESM.zip › result/peptides_KI_25.xlsx]

## Sheet: PeptideGroups
Annotated Sequence	Modifications	# Protein Groups	# Proteins	# PSMs	Master Protein Accessions	Positions in Master Proteins	Modifications in Master Proteins	# Missed Cleavages	Theo. MH+ [Da]	Abundances (Grouped): KI_25	Charge (by Search Engine): Mascot	DeltaM [ppm] (by Search Engine): Mascot	RT [min] (by Search Engine): Mascot	Ions Score (by Search Engine): Mascot
[K].AAAASAPAGTK.[R]		1	3	1	Q6NV11	Q6NV11 [63-73]		0	915.489	32604884	2	-0.86	8.9484	62
[K].ITVTSEVPFSK.[R]		1	2	1	Q32Q51	Q32Q51 [70-80]		0	1207.66	15807007	2	0.93	35.7944	58
[K].LTSALAAQLQIPIK.[F]		6	24	1	A0A2R8QNH7; F1R2S5; A3KMS4; A0A2R8QN47; F1QV15; Q1LWN2	A0A2R8QNH7 [80-93]; F1R2S5 [100-113]; A3KMS4 [95-108]; A0A2R8QN47 [88-101]; F1QV15 [100-113]; Q1LWN2 [95-108]		0	1466.89	6707653	2	0.08	47.7346	86
[K].LTPEEEEILNK.[K]		1	2	1	P62247	P62247 [129-139]		0	1314.68	20297372	2	0.85	32.0914	34
[R].ITDNIVVGK.[E]		1	2	1	F1RC19	F1RC19 [71-79]		0	958.557	1.91279e+06	2	3.99	24.6721	47
[R].ITAPDMASVAGAANVAIK.[L]		5	19	1	A0A2R8QNH7; F1R2S5; A3KMS4; A0A2R8QN47; Q1LWN2	A0A2R8QNH7 [582-599]; F1R2S5 [602-619]; A3KMS4 [597-614]; A0A2R8QN47 [590-607]; Q1LWN2 [597-614]		0	1699.9	440461	2	-0.01	44.2573	37
[K].ISVQDFTSQVIK.[S]		1	3	1	Q5BL98	Q5BL98 [36-47]		0	1364.74	2729847	2	0.88	47.4263	62
[R].LSSENADSEIETETPVK.[A]		1	3	1	A0A2R8RIU9	A0A2R8RIU9 [947-963]		0	1848.87	4212930	2	-0.53	28.3511	57
[K].ISPLLEEQFLQGK.[L]		1	1	1	P62247	P62247 [158-170]		0	1501.83	14281456	2	3.59	47.4079	52
[K].LSILTQDTPNPR.[S]		1	4	1	B8A6A3	B8A6A3 [52-63]		0	1354.73	609517	2	-1.47	33.5551	49
[R].ISGLIYGETR.[D]		1	1	1	A0A140LGV2	A0A140LGV2 [38-47]		0	1108.6	1.50432e+06	2	0.62	32.1648	56
[R].ISGLIYEETR.[G]		1	6	7	Q0D294	Q0D294 [47-56]		0	1180.62	8.53642e+08	2	0.16	33.2817	70
[KR].IQIWDTAGQER.[FY]		2	62	3	Q4V957; Q6DI07	Q4V957 [67-77]; Q6DI07 [75-85]		0	1316.66	1.29103e+06	2	-0.73	36.4805	56
[K].LQIQVDENGK.[I]		1	2	1	Q6ZM53	Q6ZM53 [71-80]		0	1143.6	973480	2	0.39	24.5232	35
[K].IQGFILNVPSR.[V]		1	2	1	Q803C0	Q803C0 [93-103]		0	1243.72	1.01794e+06	2	-2.25	45.0433	67
[K].ITYNQCGDVMR.[A]	1xCarbamidomethyl [C6]	1	9	1	A0A2R8QHK5	A0A2R8QHK5 [26-36]		0	1356.6	12614375	2	0.6	23.5349	73
[R].LQGDANNLHGFEVDSR.[V]		1	1	1	Q568H8	Q568H8 [125-140]		0	1771.84	1.11025e+06	3	-0.11	29.0448	41
[R].IPVQEDGELLR.[V]		1	1	1	A0A140LG88	A0A140LG88 [76-86]		0	1268.68	1.01666e+06	2	-1.06	33.4521	61
[R].LPSAGVGDMVMATVK.[K]		1	1	2	Q6PC14	Q6PC14 [52-66]		0	1475.76	4.06906e+06	2	2.01	45.008	105
[R].LPIIVTTYAK.[K]		3	18	1	A0A2R8QNH7; A3KMS4; Q1LWN2	A0A2R8QNH7 [1245-1254]; A3KMS4 [1261-1270]; Q1LWN2 [1265-1274]		0	1118.68	40694740	2	-0.47	40.8907	39
[K].IPLLSDLTHQISK.[D]		1	2	1	A3KP44	A3KP44 [163-175]		0	1464.84	646664	3	-0.3	47.2931	41
[R].LPGTPDSIAVVR.[E]		1	1	1	A8WHV7	A8WHV7 [77-88]		0	1224.69	7509661	2	-0.23	34.8485	47
[R].INVYYNEATGGK.[Y]		1	7	1	Q6TGT0	Q6TGT0 [47-58]		0	1328.65	1.93215e+06	2	0.38	26.8589	35
[R].LNTITCPR.[C]	1xCarbamidomethyl [C6]	1	3	1	Q5BL98	Q5BL98 [24-31]		0	974.509	2.70457e+06	2	-1	18.1603	45
[K].LNNLVLFDK.[A]		1	2	1	Q6PBI5	Q6PBI5 [43-51]		0	1075.61	10535734	2	-0.18	43.3013	50
[K].LNGTDPEEVIR.[N]		1	1	2	Q6PHJ8	Q6PHJ8 [94-104]		0	1242.63	1.64298e+07	2	1.21	28.4852	73
[K].LNGTDPEDVIK.[N]		1	1	1	B3DKC6	B3DKC6 [94-104]		0	1200.61	25693362	2	-1.13	28.598	58
[K].INEKPQIIAEYECGK.[A]	1xCarbamidomethyl [C13]	1	1	1	Q6PBY3	Q6PBY3 [98-112]		0	1791.89	2011182	3	0.55	30.13	55
[R].IMVANIEEVLQR.[G]		1	4	1	Q7SXP0	Q7SXP0 [148-159]		0	1414.77		2	0.87	49.8326	30
[K].LMDPLLYEYAGTWPK.[D]	1xOxidation [M2]	5	21	1	A0A2R8QNH7; A3KMS4; A0A2R8QN47; F1QV15; Q1LWN2	A0A2R8QNH7 [57-71]; A3KMS4 [72-86]; A0A2R8QN47 [65-79]; F1QV15 [77-91]; Q1LWN2 [72-86]		0	1812.89		2	-2.73	50.1642	44
[K].IMDEIDEEAK.[V]		1	3	1	A8KB87	A8KB87 [78-87]		0	1192.54	641884	2	-2.04	25.4055	46
[K].IQAVEVTITHLAPGTK.[H]		1	1	1	Q6PHF1	Q6PHF1 [129-144]		0	1677.95	6017396	3	-1.31	38.3323	47
[K].LVAIVDVIDQNR.[A]		1	2	3	A8E526	A8E526 [24-35]		0	1354.77	2.19006e+07	2	-0.48	47.6992	86
[K].LVFLGLDNAGK.[T]		1	3	1	Q6PBX2	Q6PBX2 [28-38]		0	1146.65	988693	2	-0.17	46.1362	54
[K].LVIGYQAHADTATK.[S]		1	2	1	Q9PW29	Q9PW29 [159-172]		0	1487.79	1.03722e+06	3	-0.36	23.561	49
[K].NNTQVLINCR.[N]	1xCarbamidomethyl [C9]	1	2	1	A0A2R8QME3	A0A2R8QME3 [38-47]		0	1231.62	1.57831e+06	2	0.76	22.6785	54
[R].NNEDVDAIKPLFSVNVDHR.[G]		1	3	1	E9QHX8	E9QHX8 [107-125]		0	2182.09	1089066	4	-0.43	41.5728	43
[K].NMITGTSQADCAVLIVAAGVGEFEAGISK.[N]	1xCarbamidomethyl [C11]	1	10	2	A0A0R4IE10	A0A0R4IE10 [101-129]		0	2909.44	5.2981e+06	3	-3.44	52.0477	93
[R].NLSNINTELQDVQR.[I]		1	2	1	Q7SXP0	Q7SXP0 [134-147]		0	1643.83	321437	2	-0.36	36.8914	48
[K].NLQYYDISAK.[S]		1	1	1	P79735	P79735 [142-151]		0	1214.61	13030373	2	0.68	32.0264	43
[K].NILGSVGIEADDER.[L]		1	1	1	Q6PBJ9	Q6PBJ9 [25-38]		0	1487.73	999262	2	0.95	40.6935	55
[R].NIEDHSAER.[S]		6	26	2	A0A2R8QNH7; F1R2S5; A3KMS4; A0A2R8QN47; F1QV15; Q1LWN2	A0A2R8QNH7 [906-914]; F1R2S5 [926-934]; A3KMS4 [921-929]; A0A2R8QN47 [914-922]; F1QV15 [926-934]; Q1LWN2 [921-929]		0	1070.49	21702452	3	-0.21	9.1177	37
[K].NIDDGTADRPYSHALVAGIDR.[Y]		1	1	1	Q7ZV82	Q7ZV82 [28-48]		0	2256.1	885495	3	-0.18	32.0278	37
[K].NKDQGTFEDFVEGLR.[V]		1	11	2	A0A2R8QHK5	A0A2R8QHK5 [79-93]		1	1754.83	7.66111e+06	2	0.34	47.5347	76
[R].NGVCPSHFSVGSK.[N]	1xCarbamidomethyl [C4]	1	3	2	Q6PBW7	Q6PBW7 [86-98]		0	1375.64	3.72652e+06	3	0.22	20.0255	36
[K].NFITLDNLDQR.[I]		1	1	1	Q6DH29	Q6DH29 [169-179]		0	1348.69		2	-1.87	44.2183	43
[K].NFDLVAAQNFNQR.[T]		1	2	1	Q5TYX2	Q5TYX2 [29-41]		0	1536.76	1.33015e+06	2	-2.35	41.4963	75
[K].NCVVLVDSTPYR.[Q]	1xCarbamidomethyl [C2]	1	1	1	P62247	P62247 [99-110]		0	1422.7	8895228	2	0.3	34.2375	67
[K].NAPVSSESSSSR.[N]		3	14	1	A0A2R8QNH7; A3KMS4; Q1LWN2	A0A2R8QNH7 [1052-1063]; A3KMS4 [1067-1078]; Q1LWN2 [1067-1078]		0	1207.55		2	-0.47	9.0929	45
[R].NADVSIQNK.[N]		1	2	1	Q7ZUF7	Q7ZUF7 [158-166]		0	988.506	797743	2	0.11	12.783	52
[R].MVNNCLAQELK.[E]	1xCarbamidomethyl [C5]	1	1	1	Q502F6	Q502F6 [55-65]		0	1319.64	3.77893e+06	2	0.25	32.2322	51
[R].MNVLADALK.[S]		1	1	1	Q6Q420	Q6Q420 [4-12]		0	974.534	17771246	2	-0.76	40.4329	46
[K].LVILANNCPALR.[K]	1xCarbamidomethyl [C8]	1	2	2	Q7ZUG6	Q7ZUG6 [45-56]		0	1353.77	3.55081e+07	2	-0.25	39.4283	62
[R].LVQAFQYTDK.[H]		1	2	1	A3KP44	A3KP44 [220-229]		0	1212.63	1.53006e+06	2	0.29	30.7108	49
[K].LVQPIALQLVLDR.[A]		3	14	1	A0A2R8QNH7; A3KMS4; A0A2R8QN47	A0A2R8QNH7 [517-529]; A3KMS4 [532-544]; A0A2R8QN47 [525-537]		0	1477.91	631727	2	-0.82	50.7777	42
[R].LVQSPNSYFMDVK.[C]		2	4	1	Q4VBV2; Q24JV7	Q4VBV2 [24-36]; Q24JV7 [24-36]		0	1527.75	7268294	2	-0.19	41.3732	59
[R].LVQSPNSYFMDVK.[C]	1xOxidation [M10]	2	4	1	Q4VBV2; Q24JV7	Q4VBV2 [24-36]; Q24JV7 [24-36]		0	1543.75	4419385	2	-0.93	36.8009	57
[K].LYCTGAASAER.[N]	1xCarbamidomethyl [C3]	1	3	1	Q7T158	Q7T158 [1019-1029]		0	1198.55	619976	2	-0.55	15.861	52
[K].LITPAVVSER.[L]		1	2	2	Q6PBI5	Q6PBI5 [66-75]		0	1084.64	31449022	2	0.97	32.1296	64
[K].IYGTALCIEAEAK.[R]	1xCarbamidomethyl [C7]	1	3	1	F1QQQ3	F1QQQ3 [967-979]		0	1438.72	1.43525e+06	2	-3.55	37.4224	41
[K].LYTLVTYVPVTTYK.[G]		1	1	2	Q24JV3	Q24JV3 [100-113]		0	1660.92	1.67615e+07	3	1.33	49.2753	31
[R].MGEADDSLLR.[L]		1	1	1	Q7ZUG5	Q7ZUG5 [62-71]		0	1106.51	25336298	2	0.48	29.6702	67
[R].MGEADDSLLR.[L]	1xOxidation [M1]	1	1	1	Q7ZUG5	Q7ZUG5 [62-71]		0	1122.51	10086563	2	0.44	25.1353	48
[K].MKDTDSEEEIR.[E]	1xOxidation [M1]	1	3	1	A0A2R8RTK5	A0A2R8RTK5 [77-87]		1	1368.59	917881	2	-0.16	10.5034	54
[-].MIVVIEDQDGFDK.[A]		1	1	1	Q7ZUI4	Q7ZUI4 [1-13]		0	1508.73	3306735	2	-2.73	42.49	60
[-].MIVVIEDQDGFDK.[A]	1xOxidation [M1]	1	1	1	Q7ZUI4	Q7ZUI4 [1-13]		0	1524.73	4422818	2	-0.17	36.9467	74
[K].IYQIYEGTAQIQR.[L]		1	6	1	A2CG95	A2CG95 [401-413]		0	1582.82	266600	2	0.42	34.5586	37
[R].NTHCYTPNAVFIVAR.[R]	1xCarbamidomethyl [C4]	1	7	1	H0WEG1	H0WEG1 [83-97]		0	1762.87	4411275	3	0.7	36.9609	40
[R].ILNIPQILTEQYPK.[G]		1	2	1	A0JME6	A0JME6 [46-59]		0	1669.95	972643	2	2.18	50.333	31
[K].LLLQVQHASK.[Q]		1	6	2	Q8JHI0	Q8JHI0 [34-43]		0	1136.68	6.77102e+06	2	0.23	23.1046	47
[R].KTVTAMDVVYALK.[R]		1	4	2	Q0D294	Q0D294 [80-92]		1	1438.8	33683200	2	0.34	44.4366	108
[K].KTQNIYELQEAGAQGVCR.[T]	1xCarbamidomethyl [C17]	3	19	1	A0A2R8QNH7; A0A2R8QN47; F1QV15	A0A2R8QNH7 [131-148]; A0A2R8QN47 [139-156]; F1QV15 [151-168]		1	2065.01	434794	3	-0.19	29.0788	58
[R].KTIGIEPAADGK.[G]		1	3	1	A0A286YBP4	A0A286YBP4 [61-72]		1	1199.66	2.59398e+06	2	1.11	16.5995	61
[R].KSAPSTGGVK.[K]		1	1	1	Q6PI20	Q6PI20 [28-37]		1	931.521		2	-0.11	8.6062	65
[K].KLDDFSGSNQTK.[L]		1	1	2	Q7ZUI4	Q7ZUI4 [87-98]		1	1339.65	37072167	2	0.56	14.8316	79
[R].KICADGALLSK.[H]	1xCarbamidomethyl [C3]	2	11	1	A0A2R8QNH7; A3KMS4	A0A2R8QNH7 [1193-1203]; A3KMS4 [1209-1219]		1	1175.65	1.22428e+06	2	-0.48	22.5603	61
[R].KHPQQEASGSPTPK.[R]		1	2	1	Q6NV11	Q6NV11 [27-40]		1	1491.76		3	-0.57	8.6423	53
[K].KGLTPSQIGVILR.[D]		1	2	2	F8W246	F8W246 [43-55]		1	1381.85	6.18862e+06	3	0.45	39.6257	52
[K].KGDSTEEELK.[M]		1	2	1	Q90Z10	Q90Z10 [136-145]		1	1135.55	4.18514e+06	2	1.12	9.8856	62
[R].KDDEVQVVR.[G]		1	1	1	Q7SXA1	Q7SXA1 [51-59]		1	1087.57	6471626	2	0.72	13.1381	62
[R].KAIIIFVPVPQLK.[S]		1	1	2	P62084	P62084 [58-70]		1	1465.95	1.84486e+06	2	3.58	49.6978	40
[R].HVLTTLGEK.[M]		2	20	2	A0A2R8QJ29; A0A2R8QHK5	A0A2R8QJ29 [111-119]; A0A2R8QHK5 [110-118]		0	997.568	121647720	2	-0.79	17.7235	61
[K].HILNAAYNTGFR.[F]		1	7	2	F1R2S5	F1R2S5 [1282-1293]		0	1376.71	2.50223e+06	2	-3.19	29.2317	61
[K].HAVSEGTK.[A]		2	20	15	X1WHF1; Q6DH91	X1WHF1 [108-115]; Q6DH91 [101-108]		0	828.421	7.39533e+07	2	-0.07	4.546	66
[R].KTVTAMDVVYALK.[R]	1xOxidation [M6]	1	4	3	Q0D294	Q0D294 [80-92]		1	1454.79	1.06916e+07	2	1.56	36.8348	83
[K].GYGYGAGAGTLSMDKGESLGIK.[V]	1xOxidation [M13]	1	3	1	Q6NZV4	Q6NZV4 [69-90]		1	2148.03	536788	3	-2.71	32.2029	24
[K].GVSRPNVQEALK.[V]		1	1	2	A8WHV7	A8WHV7 [33-44]		0	1297.72	5.22936e+06	2	0.05	20.3523	48
[K].GSTVDFSQELIR.[A]		1	2	1	F1RBD9	F1RBD9 [130-141]		0	1351.69	2.28547e+06	2	-0.26	41.3618	61
[K].GPLQSVQVFGR.[K]		1	1	1	Q1LWH1	Q1LWH1 [5-15]		0	1187.65	21424966	2	-0.42	40.1808	61
[R].GNNVLYISTQK.[R]		1	1	1	Q6IMW9	Q6IMW9 [67-77]		0	1236.66	1.22803e+06	2	1.66	29.4986	30
[K].GLTPSQIGVILR.[D]		1	2	2	F8W246	F8W246 [44-55]		0	1253.76	1.78023e+07	2	0.5	46.1008	55
[K].GLSQSALPYR.[R]		1	2	2	F8W246	F8W246 [10-19]		0	1091.58	36028088	2	-1.11	28.3383	50
[K].GLSENPDYSNVVFLK.[V]		1	1	1	Q7ZUI4	Q7ZUI4 [44-58]		0	1681.84	28708430	2	1.24	44.7008	45
[R].GLFIIDPNGIVR.[H]		1	3	1	A8E7G6	A8E7G6 [211-222]		0	1313.76	3408682	2	1.59	50.3261	34
[K].GLESTTLADKDGEIYCK.[-G]	1xCarbamidomethyl [C16]	1	2	1	Q6NZV4	Q6NZV4 [151-167]		1	1899.9	5.18909e+06	3	0.7	28.6235	35
[M].GGHDAGSQHQFTGIAK.[Y]		1	1	1	H0WES8	H0WES8 [2-17]		0	1610.77	1.79635e+06	4	-0.99	14.0804	18
[K].GGGHVAQVYAIR.[Q]		1	1	2	Q1LWH1	Q1LWH1 [74-85]		0	1227.66	3.23944e+07	2	1.15	21.0745	46
[K].GFGYGQGAGALSHTQ.[-]		1	1	1	Q6NZV4	Q6NZV4 [178-192]		0	1450.67	5.75935e+06	2	-3.8	29.2711	73
[R].GEIEDLSQLNVK.[D]		1	2	1	A4IGF7	A4IGF7 [74-85]		0	1344.7	1.41142e+06	2	0.6	38.5558	57
[K].GEESCTHLIEAHK.[E]	1xCarbamidomethyl [C5]	1	1	2	Q66I53	Q66I53 [46-58]		0	1510.7	5.20053e+06	3	1.13	14.1226	20
[K].GYGYGAGAGTLSMDK.[G]		1	3	1	Q6NZV4	Q6NZV4 [69-83]		0	1447.65	620784	2	1.06	30.7376	101
[K].KVEGFGSSSGK.[T]		1	8	1	Q6P5J4	Q6P5J4 [161-171]		1	1082.55	1.17045e+06	2	0.44	10.7809	65
[R].KVLQALEGLK.[M]		1	3	1	Q6PBW7	Q6PBW7 [103-112]		1	1098.69	8904628	2	0.03	31.9105	76
[R].LAAGGEENQDPTK.[S]		1	3	1	A0A2R8Q548	A0A2R8Q548 [30-42]		0	1329.63	478586	2	0.83	11.4943	84
[K].LIEVDDER.[K]		1	2	1	Q6DHL6	Q6DHL6 [15-22]		0	988.495	814663	2	3.75	22.2401	54
[K].ILESVGIEADDVR.[M]		1	1	1	A7E2K4	A7E2K4 [26-38]		0	1415.74	14818645	2	-2.45	36.4579	87
[K].LLEPLLLLGK.[E]		1	1	1	Q1LWH1	Q1LWH1 [51-60]		0	1108.73	103692736	2	-0.07	50.9106	70
[R].LLEELEEGQK.[G]		1	3	1	F1R1E9	F1R1E9 [33-42]		0	1187.62	2.28603e+06	2	0.61	31.2619	55
[R].IIDVVYNASNNELVR.[T]		1	2	1	P62247	P62247 [78-92]		0	1718.91	3886333	2	-0.44	41.9132	96
[R].LIDLHSPSEIVK.[Q]		1	1	2	Q6P6E7	Q6P6E7 [88-99]		0	1350.76	4275307	2	3.16	34.7213	31
[R].LHLCQISAASQGTR.[D]	1xCarbamidomethyl [C4]	1	1	1	Q4VBI5	Q4VBI5 [23-36]		0	1541.79	453678	3	-0.18	24.381	39
[R].IGYYVNNEYTDTELR.[E]		1	1	1	Q6NYY4	Q6NYY4 [109-123]		0	1849.86	508035	2	-0.47	37.9991	82
[K].IGSLIDVNQSK.[D]		1	1	1	Q566Y8	Q566Y8 [105-115]		0	1173.65	985263	2	0.32	30.8806	62
[R].LGNDFHINK.[R]		1	1	2	Q6P6F0	Q6P6F0 [24-32]		0	1057.54	9.77351e+06	2	-0.22	21.5408	72
[K].LGGASVVSLEGKPLTD.[-]		1	1	1	Q6TH32	Q6TH32 [150-165]		0	1542.84	20892562	2	-0.34	39.4709	80
[R].IFAPNHVVAK.[S]		1	2	1	Q7ZWJ4	Q7ZWJ4 [32-41]		0	1095.63	10996649	3	1.02	20.2932	31
[K].IEFSPLDAWNSGVQK.[S]		1	1	1	Q1LUK1	Q1LUK1 [69-83]		0	1690.84		2	-0.55	49.7775	71
[RK].LEFEVQVGPR.[A]		7	32	3	A0A2R8QNH7; F1R2S5; A3KMS4; A0A2R8QN47; A0A2R8RIU9; F1QV15; Q1LWN2	A0A2R8QNH7 [1007-1016]; F1R2S5 [1027-1036]; A3KMS4 [1022-1031]; A0A2R8QN47 [1015-1024]; A0A2R8RIU9 [1024-1033]; F1QV15 [1027-1036]; Q1LWN2 [1022-1031]		0	1173.63	3.64772e+07	2	0.12	40.3793	65
[K].IEEIKDFLLTAR.[R]		1	1	2	Q6DGL9	Q6DGL9 [5-16]		1	1447.82	2.9342e+06	3	0.35	46.0008	56
[R].IEDVTPIPSDSTRR.[K]		1	1	1	Q6PBW3	Q6PBW3 [129-142]		1	1585.82	1.55925e+06	3	0.58	24.3683	56
[R].IEDVTPIPSDSTR.[R]		1	1	1	Q6PBW3	Q6PBW3 [129-141]		0	1429.72	47624108	2	0.46	28.6475	85
[K].IAFAITAIK.[GV]		1	3	1	Q8JGS9	Q8JGS9 [26-34]		0	947.592	27760276	2	1.77	44.4019	54
[R].IAGQVAAASK.[K]		1	2	1	Q6PBW7	Q6PBW7 [135-144]		0	915.526	77468944	2	0.06	11.0032	72
[K].IAGYVTHLMK.[R]	1xOxidation [M9]	2	2	2	Q6P6F0; Q5BJA1	Q6P6F0 [50-59]; Q5BJA1 [50-59]		0	1148.61	7.28949e+06	2	0.18	21.1752	40
[R].IALLPLLQAEHDR.[Q]		1	3	1	Q6PC49	Q6PC49 [69-81]		0	1488.85	939034	3	-0.71	48.8167	36
[R].LAPDYDALDVANK.[IV]		1	5	1	F1QGI3	F1QGI3 [139-151]		0	1404.7	32147864	2	-1.08	36.5574	58
[K].LASVPSGGAVAVSSAAAPSSGGSAAAPAAEEK.[K]		1	1	1	A7E2K4	A7E2K4 [62-93]		0	2725.36	1.86361e+06	4	0.55	30.5726	32
[R].LLLSLPAAPSSK.[-]		1	1	1	Q1L9A2	Q1L9A2 [146-157]		0	1196.72	1.92573e+06	2	-0.31	44.4828	49
[K].ICADGALLSK.[H]	1xCarbamidomethyl [C2]	6	40	3	A0A2R8QNH7; F1R2S5; A3KMS4; A0A2R8QN47; F1QV15; Q1LWN2	A0A2R8QNH7 [1194-1203]; F1R2S5 [1217-1226]; A3KMS4 [1210-1219]; A0A2R8QN47 [1214-1223]; F1QV15 [1222-1231]; Q1LWN2 [1214-1223]		0	1047.55	165596186	2	-0.67	27.6392	50
[K].IDAQEQEANK.[S]		1	1	1	Q6PC77	Q6PC77 [90-99]		0	1145.54	824050	2	0.07	9.7645	70
[K].LDDFSGSNQTK.[L]		1	1	1	Q7ZUI4	Q7ZUI4 [88-98]		0	1211.55	35536044	2	1.02	16.6935	78
[K].LDHYAIIK.[F]		1	5	2	F1QGI3	F1QGI3 [70-77]		0	972.551	17161178	2	0.15	23.6399	44
[K].IDIIPNVQER.[T]		1	1	1	O57521	O57521 [72-81]		0	1196.66	2.38404e+06	2	0.32	39.2004	51
[R].LDSQLQEAVR.[L]		1	1	1	Q7ZUI3	Q7ZUI3 [29-38]		0	1158.61	646407	2	0.78	25.1282	60
[R].LDVGNFSWGSECCTR.[K]	2xCarbamidomethyl [C12; C13]	1	1	1	P62247	P62247 [60-74]		0	1787.75	1.32231e+06	2	4.32	44.416	43
[R].ICDECNYGSYQGR.[C]	2xCarbamidomethyl [C2; C5]	1	2	1	Q6YMR2	Q6YMR2 [45-57]		0	1621.64	1.17185e+06	2	-0.12	19.9395	66
[K].NVEEVIAQGFSK.[L]		1	1	1	A7E2K4	A7E2K4 [50-61]		0	1320.68	14327723	2	-0.03	43.5376	59
[M].PLVCGGTSEAK.[D]	1xCarbamidomethyl [C4]	2	2	1	A7MCL7; Q7ZUH6	A7MCL7 [2-12]; Q7ZUH6 [2-12]		0	1118.55	7063514	2	-0.29	14.6385	69
[R].QAAIEVVPSASALIIK.[A]		1	6	1	Q7ZUG1	Q7ZUG1 [68-83]		0	1609.95	18367710	2	-0.54	48.6877	35
[R].VINSVAPEKDVDGLTSINAGK.[L]		1	3	1	Q6DI12	Q6DI12 [113-133]		1	2127.13	823066	3	-0.49	34.4725	59
[K].VLLSAVTENTYLMK.[L]		1	4	1	A0A2R8QN47	A0A2R8QN47 [51-64]		0	1581.86	1.20198e+06	2	0.3	47.1924	74
[K].VLISATTENTYLMK.[L]		1	4	1	Q1LWN2	Q1LWN2 [58-71]		0	1583.83	1781130	2	-0.48	40.7021	45
[K].VIGAGNAWHR.[G]		1	2	1	Q6NZV4	Q6NZV4 [131-140]		0	1080.57	1172321	3	0.82	19.7571	60
[K].VLEQLTGQTPVFSK.[A]		1	1	2	Q6IQI6	Q6IQI6 [39-52]		0	1546.85	2.80883e+07	2	0.03	40.2048	44
[R].VFDKEGNGTVMGAELR.[HI]	1xOxidation [M11]	2	32	1	A0A2R8QJ29; A0A2R8QHK5	A0A2R8QJ29 [95-110]; A0A2R8QHK5 [94-109]		1	1738.84	2.03297e+06	3	0.67	22.7003	19
[R].VFDKEGNGTVMGAELR.[HI]		2	32	1	A0A2R8QJ29; A0A2R8QHK5	A0A2R8QJ29 [95-110]; A0A2R8QHK5 [94-109]		1	1722.85	3.48161e+06	3	1.59	30.1187	37
[R].VFDKDGNGYISAAELR.[H]		1	3	3	A0A2R8RTK5	A0A2R8RTK5 [92-107]		1	1754.87	8.53027e+06	3	-0.78	35.1015	35
[K].VFAPAGVSPTVMNLHR.[G]	1xOxidation [M12]	3	11	1	A0A2R8QN47; F1QV15; Q1LWN2	A0A2R8QN47 [112-127]; F1QV15 [124-139]; Q1LWN2 [119-134]		0	1711.89	4.6145e+06	3	-2.51	32.1676	34
[K].VFAPAGVSPTVMNLHR.[G]		3	11	1	A0A2R8QN47; F1QV15; Q1LWN2	A0A2R8QN47 [112-127]; F1QV15 [124-139]; Q1LWN2 [119-134]		0	1695.9	6.42497e+06	3	0.55	38.852	67
[K].VELCSFSGYK.[I]	1xCarbamidomethyl [C4]	1	2	1	Q8JGR4	Q8JGR4 [3-12]		0	1189.56	7866821	2	-0.06	34.3197	52
[R].VEFMDDSNR.[S]	1xOxidation [M4]	1	2	1	Q6PBK3	Q6PBK3 [32-40]		0	1128.46	2.92181e+06	2	0.61	16.367	58
[K].VEDYSLPAYFDR.[R]		1	2	1	Q6TNV0	Q6TNV0 [30-41]		0	1474.68	1434664	2	0.48	45.161	59
[K].VDVDDAQDVAQSCEIK.[C]	1xCarbamidomethyl [C13]	1	1	2	Q7ZUI4	Q7ZUI4 [59-74]		0	1791.81	2.987e+07	2	1.65	30.0523	75
[R].VLSTDGIIESVK.[R]		1	2	1	A5D6V2	A5D6V2 [29-40]		0	1260.7	476756	2	0.84	39.7274	77
[R].VDMEDFEGR.[R]	1xOxidation [M3]	1	1	1	A0A2R8RUH9	A0A2R8RUH9 [121-129]		0	1113.45	540836	2	-0.01	19.5873	65
[R].VCENIPIVLCGNK.[V]	2xCarbamidomethyl [C2; C10]	1	1	2	P79735	P79735 [110-122]		0	1515.77	6.56761e+06	2	-0.73	39.7614	46
[R].VCEEIAIIPSKPLR.[N]	1xCarbamidomethyl [C2]	1	1	1	Q6P6F0	Q6P6F0 [34-47]		0	1624.91	18897346	3	0.3	36.9453	28
[R].VATFNDCEDAAK.[E]	1xCarbamidomethyl [C7]	1	2	1	Q6PBJ5	Q6PBJ5 [61-72]		0	1340.58	398620	2	-1.04	19.116	32
[R].VAPEEHPVLLTEAPLNPK.[A]		2	14	1	Q3B727; Q7ZVF9	Q3B727 [97-114]; Q7ZVF9 [96-113]		0	1954.06	2909954	3	0.07	37.2879	49
[K].VANVSLLALYK.[G]		1	1	1	A8KB78	A8KB78 [125-135]		0	1190.71	29702390	2	-0.76	46.9174	59
[R].VAFIAFGPHEGK.[L]		1	2	2	A8E526	A8E526 [12-23]		0	1272.67	18149306	2	-0.02	37.2329	57
[K].TYAICGAIR.[R]	1xCarbamidomethyl [C5]	1	1	1	Q7ZUG5	Q7ZUG5 [52-60]		0	1024.52	59808252	2	-0.08	29.4622	46
[K].TVTAMDVVYALKR.[Q]		1	4	1	Q0D294	Q0D294 [81-93]		1	1466.8	3.38267e+06	3	0.15	45.7662	49
[K].TVTAMDVVYALK.[R]	1xOxidation [M5]	1	4	6	Q0D294	Q0D294 [81-92]		0	1326.7	1.30505e+08	2	0.24	42.5787	79
[K].TVTAMDVVYALK.[R]		1	4	4	Q0D294	Q0D294 [81-92]		0	1310.7	3.4029e+08	2	-0.19	42.0851	65
[K].TVTAIDVVYALK.[R]		1	1	1	A0A140LGV2	A0A140LGV2 [72-83]		0	1292.75		2	-1.42	49.9445	66
[K].TTGLVGLAVSQNPHER.[L]		1	1	1	Q5BJA2	Q5BJA2 [8-23]		0	1678.89	1122495	3	2.81	30.8397	32
[K].TTGFGMIYDSLDYAK.[K]	1xOxidation [M6]	1	4	1	Q642J7	Q642J7 [69-83]		0	1697.77	1.26596e+06	2	0.02	46.9856	32
[K].TTGFGMIYDSLDYAK.[K]		1	4	1	Q642J7	Q642J7 [69-83]		0	1681.78		2	-0.46	50.0616	60
[K].VDAIYCVAGGQAEGNAK.[A]	1xCarbamidomethyl [C6]	1	11	1	A0A2R8QU07	A0A2R8QU07 [92-108]		0	1722.81	3.48161e+06	3	0.18	29.9863	41
[R].VLTVINQTQK.[E]		1	2	1	A0A2R8RS24	A0A2R8RS24 [56-65]		0	1143.67	26261572	2	0.06	24.264	62
[K].VLVVSPQFEGLSLLQR.[H]		1	1	1	F1R2T4	F1R2T4 [72-87]		0	1785.03		2	-0.88	50.4485	33
[K].VNALIEEGQYGR.[L]		1	1	1	Q05AN2	Q05AN2 [86-97]		0	1348.69	899199	2	-0.6	30.2021	44
[R].YVAAYLLAALGGK.[D]		1	1	1	A7E2K4	A7E2K4 [3-15]		0	1309.75	1.62613e+06	2	-1.07	50.7379	59
[K].YSQVLANGLDNK.[L]		1	2	2	Q8JGS9	Q8JGS9 [95-106]		0	1321.67	1.32057e+07	2	1.16	28.057	83
[K].YQAITATLEEK.[R]		1	2	1	Q1LYB7	Q1LYB7 [151-161]		0	1266.66	8615873	2	-0.75	31.7087	54
[R].YLYTLVITDKEK.[A]		1	2	2	Q6DGL9	Q6DGL9 [41-52]		1	1485.82	6.12704e+06	2	-1.35	38.8675	45
[R].YLECSALLQEGVR.[E]	1xCarbamidomethyl [C4]	1	2	1	Q803L7	Q803L7 [154-166]		0	1537.77		2	-2.88	39.9031	70
[K].YGEVCPAGWKPGSDTIVPDVQK.[S]	1xCarbamidomethyl [C5]	1	1	1	Q6DGJ6	Q6DGJ6 [168-189]		0	2403.16	5981410	3	0.77	39.2654	15
[R].YFPTQALNFAFK.[D]		1	4	1	Q8JHI0	Q8JHI0 [81-92]		0	1446.74		2	0.26	50.2636	40
[K].YFNSYTITGR.[R]		1	1	1	H0WES8	H0WES8 [18-27]		0	1221.59	1976100	2	-0.88	33.3016	39
[K].YEALLLGGLPQEGLAR.[A]		6	26	2	A0A2R8QNH7; F1R2S5; A3KMS4; A0A2R8QN47; F1QV15; Q1LWN2	A0A2R8QNH7 [19-34]; F1R2S5 [39-54]; A3KMS4 [34-49]; A0A2R8QN47 [27-42]; F1QV15 [39-54]; Q1LWN2 [34-49]		0	1699.94	28464539	2	3.98	50.0397	72
[K].YDSVEIDSLGK.[V]		1	3	1	Q7ZUV8	Q7ZUV8 [29-39]		0	1225.59	403898	2	-1.81	33.1434	44
[R].YALYDATYETK.[E]		1	1	1	Q6TH32	Q6TH32 [79-89]		0	1337.63	17491466	2	-0.24	32.5204	42
[R].YAAQCGYTYSVQPLQGR.[V]	1xCarbamidomethyl [C5]	1	2	1	F1R4N4	F1R4N4 [81-97]		0	1961.92	248692	2	1.55	34.2064	33
[K].VYDSVLQLDSALQATR.[A]		1	1	1	Q9YH92	Q9YH92 [66-81]		0	1778.93	182729	2	0.26	49.3207	26
[K].VVHAFDIEDLGDK.[A]		1	1	1	Q6PGY7	Q6PGY7 [55-67]		0	1457.73	1.39505e+06	3	-0.21	39.5465	33
[K].VVEPQNHQPTNNPNTSK.[F]		1	2	1	Q6NZV4	Q6NZV4 [91-107]		0	1903.93	10815288	3	0.2	9.9301	47
[K].VVDGLDVVDAIEK.[K]		1	1	1	Q6PC53	Q6PC53 [132-144]		0	1371.74	2.3244e+06	2	0.38	47.6043	72
[R].VTDGALVVVDCVSGVCVQTETVLR.[Q]	2xCarbamidomethyl [C11; C16]	1	5	1	A2CE51	A2CE51 [121-144]		0	2576.31		3	-1.79	50.1698	44
[K].VNGRPLEMIEPVTLQYK.[L]		1	1	1	Q1LWH1	Q1LWH1 [34-50]		0	1987.07	1.08162e+06	3	1.25	44.0615	34
[K].VNGRPLEMIEPVTLQYK.[L]	1xOxidation [M8]	1	1	1	Q1LWH1	Q1LWH1 [34-50]		0	2003.06	1.63375e+06	3	0.73	38.2599	25
[R].VNQAIWLLCTGAR.[E]	1xCarbamidomethyl [C9]	1	3	2	Q8JHH3	Q8JHH3 [147-159]		0	1501.79	6.97052e+06	2	0.38	48.3073	40
[R].VNYSQKPDGPAPIIDVVR.[A]		1	1	1	Q6P2M0	Q6P2M0 [88-105]		0	1968.05	27073614	3	1.68	37.3148	44
[K].VPDWVDIVK.[L]		1	3	1	Q6PBW7	Q6PBW7 [31-39]		0	1070.59	19382938	2	0.56	47.7332	57
[K].VPFDLELYNEGLK.[V]		1	3	1	Q7ZUZ6	Q7ZUZ6 [92-104]		0	1536.79		2	2.17	49.7859	45
[K].TQVVAGTNYFVK.[V]		1	2	1	Q7ZUH6	Q7ZUH6 [47-58]		0	1326.71	8937126	2	-1.09	34.074	55
[K].VPTLVGAAVNYSKPR.[L]		1	2	1	Q6P6E0	Q6P6E0 [12-26]		0	1571.89	565037	3	-0.54	34.7781	20
[R].VQLIASSIAENDNRK.[I]		2	11	1	A0A2R8QNH7; A3KMS4	A0A2R8QNH7 [1179-1193]; A3KMS4 [1195-1209]		1	1657.89	20127656	3	4.15	28.5488	23
[R].VQLIVSSIAENDNMK.[I]		1	8	1	Q1LWN2	Q1LWN2 [1199-1213]		0	1660.86	3.14771e+06	2	0.75	42.2524	71
[R].VQLIVSSIAENDNMK.[I]	1xOxidation [M14]	1	8	1	Q1LWN2	Q1LWN2 [1199-1213]		0	1676.85	1.79868e+06	2	-0.01	38.3551	56
[K].VQLQGIQVSK.[S]		1	1	1	A0A2R8QDV2	A0A2R8QDV2 [83-92]		0	1099.65	3.0238e+06	2	-0.86	28.6093	39
[R].VSAILSSQKPVVVR.[K]		1	4	2	A0A286YBP4	A0A286YBP4 [128-141]		0	1482.9	3.05396e+07	2	-0.11	27.6209	59
[R].VSIEEILEEQR.[T]		1	1	1	Q6DBW5	Q6DBW5 [90-100]		0	1344.7	973998	2	-3.4	48.3144	49
[R].VQLIASSIAENDNR.[K]		2	11	2	A0A2R8QNH7; A3KMS4	A0A2R8QNH7 [1179-1192]; A3KMS4 [1195-1208]		0	1529.79	1.09053e+07	2	-1.29	34.0768	90
[K].TQNIYEMQEAGAQGVCR.[T]	1xCarbamidomethyl [C16]; 1xOxidation [M7]	2	10	1	F1R2S5; Q1LWN2	F1R2S5 [152-168]; Q1LWN2 [147-163]		0	1970.87	465679	3	0.71	23.5709	42
[K].TQNIYEMQEAGAQGVCR.[T]	1xCarbamidomethyl [C16]	2	10	1	F1R2S5; Q1LWN2	F1R2S5 [152-168]; Q1LWN2 [147-163]		0	1954.87	847892	2	0.49	30.7526	62
[K].TNCYASNSQTLVANACEGK.[N]	2xCarbamidomethyl [C3; C16]	1	5	2	A3KQ78	A3KQ78 [180-198]		0	2087.91	629889	3	2.55	27.3245	56
[K].SNEAQAIETAR.[T]		1	1	1	Q7T3F3	Q7T3F3 [131-141]		0	1189.58	789520	2	1.73	17.8827	50
[R].SIQFVDWCPTGFK.[V]	1xCarbamidomethyl [C8]	2	13	1	Q6NWJ5; Q6TGS5	Q6NWJ5 [340-352]; Q6TGS5 [339-351]		0	1584.75		2	-0.39	49.9705	52
[K].SIHALSVAPSTVGDYTK.[Q]		1	1	1	Q1LUK1	Q1LUK1 [84-100]		0	1745.91	3.32685e+06	3	0.49	32.8744	44
[R].SGEGEPVGAGDVTQK.[T]		1	2	1	B8A5I7	B8A5I7 [66-80]		0	1430.68	2.11354e+06	2	-1.16	16.6009	43
[K].SDPHIVPSITNKR.[I]		1	3	2	F1RCH5	F1RCH5 [72-84]		1	1463.8	1.17097e+06	4	0.44	19.7767	29
[K].SDPHIVPSITNK.[R]		1	3	2	F1RCH5	F1RCH5 [72-83]		0	1307.7	7.85755e+06	3	0.97	24.5218	43
[K].SDGVYIINLK.[K]		1	2	1	J9JI05	J9JI05 [43-52]		0	1121.62	2.19688e+06	2	-2.88	42.2055	47
[K].SCCSCCPSGCSK.[C]	5xCarbamidomethyl [C2; C3; C5; C6; C10]	1	3	1	Q7ZSY6	Q7ZSY6 [31-42]		0	1449.47	45753672	2	-0.81	8.9346	55
[K].SADENANVEK.[E]		1	2	1	F1QEQ3	F1QEQ3 [13-22]		0	1076.49	8103831	2	-0.05	9.0995	62
[R].SADEGQTVFFTCIHCR.[F]	2xCarbamidomethyl [C12; C15]	1	3	1	Q5BL98	Q5BL98 [96-111]		0	1927.84	694717	3	0.68	37.9963	57
[R].RQAVDVSPLR.[R]		1	3	1	Q8JHH3	Q8JHH3 [136-145]		1	1140.65	1777503	3	-0.03	20.8599	34
[K].QVVNIPSFVVR.[L]		1	1	1	Q6P5M3	Q6P5M3 [140-150]		0	1257.73	8639151	2	0.09	46.6796	36
[K].QVHPDTGISSR.[A]		1	2	2	Q6DH91	Q6DH91 [39-49]		0	1196.6	6.33958e+06	3	0.14	11.2567	51
[K].QVHPDTGISSK.[A]		1	18	2	X1WHF1	X1WHF1 [46-56]		0	1168.6	1278040608	2	-0.15	10.4755	37
[K].QTYSTEPNNLK.[A]		1	4	1	A0A286YBP4	A0A286YBP4 [37-47]		0	1294.63	15345349	2	0.94	16.8228	56
[K].QTLAFVEIEK.[T]		6	26	1	A0A2R8QNH7; F1R2S5; A3KMS4; A0A2R8QN47; F1QV15; Q1LWN2	A0A2R8QNH7 [245-254]; F1R2S5 [265-274]; A3KMS4 [260-269]; A0A2R8QN47 [253-262]; F1QV15 [265-274]; Q1LWN2 [260-269]		0	1177.65	4.36938e+06	2	0.49	41.2544	50
[K].QSLPPGLAVK.[E]		1	1	2	Q6DGL9	Q6DGL9 [58-67]		0	1009.6	8.1821e+06	2	-0.07	30.405	42
[R].QADVMIVAGTLTNK.[M]		1	2	1	F1QHE9	F1QHE9 [120-133]		0	1460.78	442020	2	-0.07	41.9437	58
[R].QADVMIVAGTLTNK.[M]	1xOxidation [M5]	1	2	1	F1QHE9	F1QHE9 [120-133]		0	1476.77	277890	2	-0.93	34.618	56
[R].QEFAASQAAAEAR.[G]		1	2	1	A0A0R4IJF5	A0A0R4IJF5 [26-38]		0	1349.64	535764	2	-5.04	21.343	59
[K].QEYDESGPSIVHR.[K]		2	6	2	Q3B727; Q7ZVF9	Q3B727 [361-373]; Q7ZVF9 [360-372]		0	1516.7	6.22643e+06	3	0.43	20.4822	66
[R].QGVACAVSAAQK.[D]	1xCarbamidomethyl [C5]	1	4	1	Q5BKV9	Q5BKV9 [130-141]		0	1189.6	13833427	2	0.44	16.7639	69
[K].QLDDLKVELSQLR.[V]		1	2	1	A0A2R8RS24	A0A2R8RS24 [19-31]		1	1556.86	335348	2	2.15	44.1352	53
[K].SNFNYVEFTR.[I]		1	1	1	Q6PHJ8	Q6PHJ8 [152-161]		0	1276.6	20185650	2	-0.04	39.3534	44
[R].QILQLQEEAK.[N]		1	1	1	Q6DH29	Q6DH29 [159-168]		0	1199.66	901097	2	1.21	30.2529	43
[R].QITINDLPVGR.[S]		2	4	2	A2AWE1; Q6DGJ6	A2AWE1 [141-151]; Q6DGJ6 [140-150]		0	1225.69	2.25662e+07	3	0.1	39.8803	25
[K].QMIVDVLHPGK.[A]		1	4	2	Q642J7	Q642J7 [22-32]		0	1236.68	3.9442e+06	2	-2.45	36.4678	32
[K].QQGDCYSCLR.[E]	2xCarbamidomethyl [C5; C8]	1	1	2	Q6P026	Q6P026 [74-83]		0	1286.53	15825199	2	1.2	19.3329	37
[K].QQYLQSVEDR.[Q]		1	1	1	A5PL98	A5PL98 [167-176]		0	1265.61	591432	2	0.72	25.1268	48
[K].QRPISPESGEK.[L]		1	1	1	Q7ZUQ1	Q7ZUQ1 [134-144]		0	1227.63	1361089	3	-0.45	9.8597	34
[K].QSDVVESDQTSVSAAHQTLLR.[G]		1	1	1	A0A2R8QL23	A0A2R8QL23 [67-87]		0	2271.12	913437	3	0.18	29.6139	45
[R].QINWTVLYR.[R]		1	2	1	Q8JGR4	Q8JGR4 [48-56]		0	1192.65	3.31027e+06	2	0.16	47.1938	63
[K].GDVTTQVSLQPALK.[F]		1	2	1	Q2TV65	Q2TV65 [78-91]		0	1456.8	5250442	2	-0.08	34.2403	58
[R].SQWSPALTISK.[V]		1	4	1	Q7ZUR2	Q7ZUR2 [91-101]		0	1217.65	13083745	2	0.14	37.2667	48
[R].SSNTVTACEGSILR.[L]	1xCarbamidomethyl [C8]	1	10	3	F6NMZ5	F6NMZ5 [51-64]		0	1494.72	41334313	2	-1.03	29.3439	68
[K].TLYALEDGIVR.[Y]		1	2	1	Q502C4	Q502C4 [88-98]		0	1249.68	474464	2	-0.33	43.1494	42
[K].TITLEVEPSDTIENVK.[A]		1	14	1	Q7ZU62	Q7ZU62 [28-43]		0	1787.93	634496	3	0.3	42.0617	21
[R].TLSSSTQASIEIDSLYEGIDFYTSITR.[A]		1	9	1	Q90473	Q90473 [273-299]		0	2997.46		3	1.6	51.6171	65
[K].TLPHAGETLQLTSIQTAK.[A]		2	3	2	A7MCL7; Q7ZUH6	A7MCL7 [74-91]; Q7ZUH6 [74-91]		0	1909.04	2.26449e+07	3	-1.73	35.1722	43
[K].TILDLVQQASNYK.[Q]		1	1	1	Q7ZV23	Q7ZV23 [21-33]		0	1492.8		2	-0.49	50.0256	67
[K].TLGDYLGSLSR.[I]		1	3	1	Q7ZVD6	Q7ZVD6 [143-153]		0	1181.62	1.17543e+06	2	0.26	44.0183	65
[R].TLDLNEMDYIQR.[G]		1	1	1	A8WHV7	A8WHV7 [98-109]		0	1510.72	755659	2	-4.84	44.6468	79
[R].TLCYAVPYIEIK.[G]	1xCarbamidomethyl [C3]	5	21	2	F1R2S5; A0A2R8QN47; A0A2R8RIU9; F1QV15; Q1LWN2	F1R2S5 [974-985]; A0A2R8QN47 [962-973]; A0A2R8RIU9 [971-982]; F1QV15 [974-985]; Q1LWN2 [969-980]		0	1469.77	2.63792e+08	2	0.12	48.7416	37
[K].THINIVVIGHVDSGK.[S]		1	5	1	A0A0R4IE10	A0A0R4IE10 [6-20]		0	1588.88	1.84425e+06	3	0.51	30.7192	37
[K].TGVHHYSGNNIELGTACGK.[Y]	1xCarbamidomethyl [C17]	1	2	2	Q7ZUG6	Q7ZUG6 [69-87]		0	2014.94	5.33334e+06	4	-0.24	18.3823	52
[K].TGTCNCGATCK.[C]	3xCarbamidomethyl [C4; C6; C10]	1	1	3	Q7ZSY6	Q7ZSY6 [9-19]		0	1229.47	2.4083e+08	2	-0.1	8.6285	80
[R].TGSQGQCTQVR.[V]	1xCarbamidomethyl [C7]	1	1	1	Q6PBK3	Q6PBK3 [21-31]		0	1221.56	23076884	2	-2.54	9.0457	90
[K].TGSANVVAQTGK.[T]		1	2	1	F1Q828	F1Q828 [1160-1171]		0	1132.6	296166	2	0.6	11.7756	57
[K].TGNLGNVVQIVR.[Q]		1	1	1	Q0VFW0	Q0VFW0 [52-63]		0	1269.73	328175	2	0.56	38.3913	73
[K].TETACEGSILR.[L]	1xCarbamidomethyl [C5]	1	8	2	A0A2R8QKW9	A0A2R8QKW9 [51-61]		0	1236.59	2.39676e+07	2	0.13	23.485	46
[K].TELQLTNDEVER.[V]		1	2	1	E9QDB0	E9QDB0 [30-41]		0	1446.71		2	-1.35	29.2443	78
[R].TEDACYNCGR.[G]	2xCarbamidomethyl [C5; C8]	1	1	1	E7FCQ0	E7FCQ0 [54-63]		0	1245.46	1.23651e+06	2	0.71	10.8579	38
[R].SSSSLSIVSSR.[C]		1	4	1	A0A2R8QKW9	A0A2R8QKW9 [100-110]		0	1109.58	39069336	2	-0.16	24.9026	83
[R].SSSSLSIVSSWCDGR.[Q]	1xCarbamidomethyl [C12]	2	26	2	F1QJD7; F6NMZ5	F1QJD7 [126-140]; F6NMZ5 [104-118]		0	1627.74	4.38517e+06	2	-0.29	43.2999	63
[R].STESLQANVQR.[L]		1	2	1	Q90Z10	Q90Z10 [106-116]		0	1232.62	10104756	2	0.01	16.8716	62
[R].STGSSLEQIQK.[Q]		1	7	1	A0A2R8RIU9	A0A2R8RIU9 [1112-1122]		0	1177.61	3.40616e+06	2	-0.23	19.0779	42
[R].STNSVTACEGSVLR.[L]	1xCarbamidomethyl [C8]	1	12	2	B3DH61	B3DH61 [38-51]		0	1480.71	2.06759e+06	3	0.88	25.2692	56
[K].STPIAAQTAGISAAAK.[A]		1	2	1	F1QDM5	F1QDM5 [128-143]		0	1457.8	742876	2	-0.93	27.2534	62
[R].SSETVTACEGSILR.[L]	1xCarbamidomethyl [C8]	1	6	1	F1QJD7	F1QJD7 [74-87]		0	1509.72	4.34488e+06	2	-0.07	30.4206	81
[R].SVALAILPETLDTPTNR.[R]		1	2	1	A0A2R8QU07	A0A2R8QU07 [187-203]		0	1810.99		2	2.42	49.8522	28
[R].SVQGCQAIVDTGTSLIGGPAR.[D]	1xCarbamidomethyl [C5]	1	5	1	Q9DDE2	Q9DDE2 [282-302]		0	2087.05	396468	3	-1.23	43.9436	32
[R].SYGGGGGGYSNR.[S]		1	4	1	F1R6L4	F1R6L4 [175-186]		0	1131.48	858321	2	1.4	10.7613	54
[K].TACEGSVLHLSCPDHFK.[I]	2xCarbamidomethyl [C3; C12]	1	1	2	A8HAI9	A8HAI9 [94-110]		0	1957.89	1.62809e+06	3	2.5	29.8661	17
[R].TDDFTCLER.[R]	1xCarbamidomethyl [C6]	1	3	1	E9QB89	E9QB89 [144-152]		0	1156.49	2.37398e+06	2	0.24	30.5008	55
[R].TDDIPVWDQEFLK.[V]		1	1	1	Q6PBY8	Q6PBY8 [82-94]		0	1605.78		2	-0.71	50.1103	33
[R].TDPNIFLTLGR.[C]		1	3	1	A7MBW8	A7MBW8 [273-283]		0	1246.68	466572	2	1.07	49.5455	36
[K].SVMALAGIGEVLGK.[R]	1xOxidation [M3]	1	1	2	Q6P026	Q6P026 [20-33]		0	1360.75	6.7672e+06	2	-0.04	47.7638	60
[K].GDPCALCSLTSIGK.[I]	2xCarbamidomethyl [C4; C7]	1	1	1	Q0ZBR7	Q0ZBR7 [54-67]		0	1478.7	3.34928e+06	2	-0.07	40.7695	40
[K].YYVTIIDAPGHR.[D]		1	13	1	A0A0R4IE10	A0A0R4IE10 [85-96]		0	1404.73	1.43016e+06	3	-1.13	34.2744	47
[K].DYTEENTIFATR.[I]		1	2	1	Q6DH77	Q6DH77 [128-139]		0	1459.67	747584	2	-0.33	38.1848	63
[K].ELAPCDENWFYIR.[A]	1xCarbamidomethyl [C5]	1	3	1	Q6PBW7	Q6PBW7 [45-57]		0	1712.77		2	-1.7	49.9817	87
[K].EQIVPKPEEEVSQK.[K]		1	1	1	Q7T1K0	Q7T1K0 [154-167]		0	1639.85	19260998	3	0.44	20.7204	34
[K].AYPLADATLSK.[T]		1	2	1	Q7ZV23	Q7ZV23 [10-20]		0	1149.62	727639	2	-1.25	32.4357	37
[K].DINEVMNAGLSK.[L]		1	1	1	Q6PBJ9	Q6PBJ9 [50-61]		0	1290.64	1.84617e+06	2	-1.26	37.0451	55
[R].ESCYVPATNGVFSDPCPR.[TI]	2xCarbamidomethyl [C3; C16]	1	12	1	B3DH61	B3DH61 [106-123]		0	2055.89	4.78849e+06	3	0.26	38.1634	25
[K].AYADFYTQYDSTK.[E]		1	2	1	Q6ZM23	Q6ZM23 [45-57]		0	1572.69	512936	2	-2.21	35.9086	69
[K].AVMFCLSDDKK.[H]	1xCarbamidomethyl [C5]	1	1	2	Q6TH32	Q6TH32 [36-46]		1	1313.62	3.95757e+06	2	0.12	31.2194	49
[R].DISEASVFDSYVLPK.[L]		1	3	1	F1QHJ1	F1QHJ1 [52-66]		0	1669.83	7.73718e+06	2	-0.14	50.196	89
[R].EGTVPKPR.[R]		1	1	1	Q6IQJ7	Q6IQJ7 [80-87]		0	883.5	5.69933e+06	2	0.45	9.1771	55
[R].DNIQGITKPAIR.[R]		1	6	6	Q0D294	Q0D294 [25-36]		0	1325.75	7.69915e+08	3	0.64	27.2109	53
[K].AVASDGSTFVVAR.[Y]		1	1	1	Q5XJ73	Q5XJ73 [120-132]		0	1279.66	591919	2	1.16	28.4625	57
[K].DQGSFEDFVEGLR.[VA]		1	9	1	A0A2R8QJ29	A0A2R8QJ29 [82-94]		0	1498.68	1.84001e+06	2	-1.73	50.3302	72
[K].DQGTFEDFVEGLR.[V]		1	15	1	A0A2R8QHK5	A0A2R8QHK5 [81-93]		0	1512.7	3247284	2	0.69	50.4282	68
[K].EGNGTVMGAELR.[HI]		2	33	1	A0A2R8QJ29; A0A2R8QHK5	A0A2R8QJ29 [99-110]; A0A2R8QHK5 [98-109]		0	1233.59	10133241	2	-1.03	26.5621	36
[K].ATIAGGGVIPHIHK.[S]		1	4	2	Q71PD7	Q71PD7 [103-116]		0	1370.79	1.5814e+07	3	0.15	25.4483	53
[K].ATEVNCYNCGK.[T]	2xCarbamidomethyl [C6; C9]	1	3	1	Q6PGX7	Q6PGX7 [137-147]		0	1315.54	20823574	2	0.21	12.6915	59
[R].EGDVLTLLESER.[E]		1	2	2	Q6PBK3	Q6PBK3 [52-63]		0	1360.7	25956214	2	-0.6	49.8452	82
[K].DSYVGDEAQSK.[R]		2	28	1	Q3B727; Q7ZVF9	Q3B727 [52-62]; Q7ZVF9 [51-61]		0	1198.52	2.48168e+06	2	0.43	14.0663	52
[K].FLDGIYVSEK.[G]		1	3	1	Q5BKV9	Q5BKV9 [175-184]		0	1170.6	9063958	2	-0.47	40.671	57
[K].AMGIMNSFVNDIFER.[I]		1	18	1	X1WHF1	X1WHF1 [57-71]		0	1743.82		2	-1.48	51.1544	67
[K].AMGIMNSFVNDIFER.[I]	1xOxidation [M]	1	18	2	X1WHF1	X1WHF1 [57-71]		0	1759.81	3.46931e+06	2	-0.52	50.2956	122
[K].AMGIMNSFVNDIFER.[I]	2xOxidation [M2; M5]	1	18	1	X1WHF1	X1WHF1 [57-71]		0	1775.81	25437634	2	-0.2	49.9071	86
[K].FCADGVLLSK.[H]	1xCarbamidomethyl [C2]	1	7	2	A0A2R8RIU9	A0A2R8RIU9 [1179-1188]		0	1109.57	1.0672e+07	2	-1.09	33.9258	52
[K].CAYGVLQITDANYGR.[T]	1xCarbamidomethyl [C1]	1	3	1	A0A0R4ICH5	A0A0R4ICH5 [50-64]		0	1700.81		2	0.29	42.8199	53
[K].FADENFNLK.[H]		1	8	1	Q6P5J4	Q6P5J4 [103-111]		0	1097.53	2.0564e+06	2	0.86	33.1928	64
[K].APVEAEVAIHR.[I]		1	1	2	Q6P6E7	Q6P6E7 [9-19]		0	1191.65	46723833	2	1.08	21.6544	61
[M].APYTLTYFAVK.[G]		1	1	1	Q9DDU5	Q9DDU5 [2-12]		0	1273.68	684245	2	1.12	45.9313	36
[K].ASEVNCYNCGK.[S]	2xCarbamidomethyl [C6; C9]	1	1	1	E7FCQ0	E7FCQ0 [137-147]		0	1301.52	1.67805e+06	2	1.35	11.8518	36
[K].ASGEIVYCGLVFEK.[S]	1xCarbamidomethyl [C8]	1	2	1	Q7ZWJ4	Q7ZWJ4 [57-70]		0	1571.78	1107165	2	-0.63	45.7924	34
[K].EVQEIEEFVVEK.[V]		1	3	1	F1QNF2	F1QNF2 [15-26]		0	1477.74	983911	2	2.51	43.3597	44
[R].EESTEKENLVTDVK.[E]		2	3	1	F1QN45; A0A286YAQ3	F1QN45 [1720-1733]; A0A286YAQ3 [1570-1583]		1	1620.8	962846	3	-0.33	19.903	41
[K].DQPSIVSSVPNR.[S]		1	1	1	Q6J0N1	Q6J0N1 [120-131]		0	1298.67		2	0.8	27.2872	66
[R].FLGNDIPPVFAIIAR.[A]		6	40	2	A0A2R8QNH7; F1R2S5; A3KMS4; A0A2R8QN47; F1QV15; Q1LWN2	A0A2R8QNH7 [1141-1155]; F1R2S5 [1164-1178]; A3KMS4 [1157-1171]; A0A2R8QN47 [1161-1175]; F1QV15 [1169-1183]; Q1LWN2 [1161-1175]		0	1642.93	1.00544e+06	2	0.02	51.6072	31
[K].CCLTYCFNKPEDK.[-]	3xCarbamidomethyl [C1; C2; C6]	1	2	1	Q7ZU62	Q7ZU62 [160-172]		0	1734.73	4.08519e+06	3	0.18	27.6646	31
[K].EIELTAALPSQK.[S]		4	25	3	A0A2R8QNH7; F1R2S5; A3KMS4; A0A2R8QN47	A0A2R8QNH7 [1280-1291]; F1R2S5 [1303-1314]; A3KMS4 [1296-1307]; A0A2R8QN47 [1300-1311]		0	1299.72	5.49796e+07	2	2.29	38.2741	58
[K].EILGTAQSVGCTIDGR.[L]	1xCarbamidomethyl [C11]	1	6	3	Q7ZUG1	Q7ZUG1 [131-146]		0	1676.83	1.61173e+07	2	-0.88	33.5523	95
[K].DFYNPTLSDAQK.[R]		1	1	1	Q9YH91	Q9YH91 [146-157]		0	1398.65	1.3067e+06	2	0.11	33.606	48
[R].ELLTTMGDR.[F]		2	3	1	B3DKC6; Q6PHJ8	B3DKC6 [125-133]; Q6PHJ8 [125-133]		0	1035.51	63862164	2	-1.96	29.2343	72
[R].DFLHLPPEIVPATLR.[R]		1	1	1	Q7T1J9	Q7T1J9 [81-95]		0	1717.96	2.47094e+06	3	1.3	50.2664	44
[R].DGFIDKEDLHDMLASLGK.[NI]	1xOxidation [M12]	2	7	1	B3DKC6; Q6PHJ8	B3DKC6 [46-63]; Q6PHJ8 [46-63]		1	2019.97	2145614	3	-0.29	41.3025	36
[R].DGGAGDSLSSHNNQK.[F]		1	2	3	A0A2R8QAE1	A0A2R8QAE1 [153-167]		0	1486.65	51382746	2	-0.18	9.172	89
[R].DGGAGDSLTAHNEMK.[F]		1	1	1	A0A2R8RUH9	A0A2R8RUH9 [156-170]		0	1502.65	2.53854e+06	3	-0.37	16.5531	43
[R].DCEQTEDACYNCHR.[S]	3xCarbamidomethyl [C2; C9; C12]	1	4	2	Q6PGX7	Q6PGX7 [50-63]		0	1857.66	5.59131e+06	3	-0.84	11.8377	54
[R].DCDHANEQK.[C]	1xCarbamidomethyl [C2]	2	5	1	Q6PGX7; E7FCQ0	Q6PGX7 [94-102]; E7FCQ0 [94-102]		0	1116.44	2.25779e+06	2	0.19	6.3215	38
[R].DAVTYTEHAK.[R]		2	7	4	Q0D294; A0A140LGV2	Q0D294 [69-78]; A0A140LGV2 [60-69]		0	1134.54	9.06854e+08	2	0.28	15.129	51
[K].DAPAQIVEVLK.[H]		1	3	1	F1QV15	F1QV15 [310-320]		0	1182.67	1.06897e+06	2	-0.07	44.1544	51
[K].CYSCGGFGHIQK.[LG]	2xCarbamidomethyl [C1; C4]	2	4	2	Q6PGX7; E7FCQ0	Q6PGX7 [103-114]; E7FCQ0 [103-114]		0	1413.6	5.14699e+06	2	0.43	20.2588	57
[K].CVVVGDGAVGK.[T]	1xCarbamidomethyl [C1]	2	20	1	Q7ZUQ1; Q803L7	Q7ZUQ1 [6-16]; Q803L7 [6-16]		0	1060.55	848785	2	0.48	19.8189	53
[K].EITSLAPSTMK.[I]		1	5	1	Q7ZVF9	Q7ZVF9 [316-326]		0	1177.61	3.10374e+06	2	0.33	29.8733	39
[K].CVDGNQVCDGR.[S]	2xCarbamidomethyl [C1; C8]	1	2	1	A0A286YAQ3	A0A286YAQ3 [143-153]		0	1279.52		2	1.27	11.5145	82
[K].CTNCQCTTCKK.[S]	4xCarbamidomethyl [C1; C4; C6; C9]	1	2	1	Q7ZSY6	Q7ZSY6 [20-30]		1	1460.57		3	0.43	8.5379	36
[R].ELVSNASDALDK.[I]		1	1	1	O57521	O57521 [41-52]		0	1261.63	2.69925e+06	2	1.04	26.4688	81
[R].CGEIGHVAVQCSK.[A]	2xCarbamidomethyl [C1; C11]	2	4	2	Q6PGX7; E7FCQ0	Q6PGX7 [124-136]; E7FCQ0 [124-136]		0	1444.67	1.59596e+07	3	-0.25	16.1413	39
[K].EIELTAALPSQR.[S]		2	14	1	F1QV15; Q1LWN2	F1QV15 [1308-1319]; Q1LWN2 [1300-1311]		0	1327.72	23812928	2	-0.28	39.199	63
[R].CGEQGHIAR.[D]	1xCarbamidomethyl [C1]	1	4	2	Q6PGX7	Q6PGX7 [41-49]		0	1027.47	2.33815e+07	2	0.37	8.854	83
[K].CILNAAYDTGFR.[F]	1xCarbamidomethyl [C1]	1	6	1	F1QV15	F1QV15 [1287-1298]		0	1400.66	3.43658e+06	2	-0.05	41.2346	77
[R].EPVYVDVHILER.[T]		1	21	1	A0A2R8RTZ6	A0A2R8RTZ6 [287-298]		0	1468.78	264597	3	-0.48	41.533	30
[K].ELELTVALPSK.[R]		1	7	1	A0A2R8RIU9	A0A2R8RIU9 [1265-1275]		0	1199.69	2.75153e+06	2	-0.63	44.0601	69
[R].CDYGVIFVK.[S]	1xCarbamidomethyl [C1]	1	2	1	A7MBZ3	A7MBZ3 [41-49]		0	1100.54	3.74272e+06	2	-0.01	41.1722	61
[K].CLQLTDYVIK.[V]	1xCarbamidomethyl [C1]	1	2	1	A8E526	A8E526 [54-63]		0	1252.66	10549331	2	-0.01	44.4075	53
[R].DGYYIQAQCAIIMFDVTSR.[V]	1xCarbamidomethyl [C9]	1	1	1	P79735	P79735 [76-94]		0	2251.05		2	-0.39	50.8946	68
[K].DGVFLYFEDNAGVIVNNK.[G]		1	1	1	Q6PC14	Q6PC14 [92-109]		0	2013.99	438320	2	-1.09	50.5755	58
[K].ENVWTSTICTHLATK.[Y]	1xCarbamidomethyl [C9]	1	11	1	A0A2R8QU07	A0A2R8QU07 [122-136]		0	1760.86	825171	3	-1.27	39.5296	33
[R].CTGGEVGATSSLAPK.[I]	1xCarbamidomethyl [C1]	1	6	3	Q7ZUG1	Q7ZUG1 [17-31]		0	1434.69	1.00382e+07	2	0.72	21.4022	62
[R].ENLEEEAILMK.[D]		1	1	1	Q6PC49	Q6PC49 [89-99]		0	1318.66	640910	2	0.58	41.047	61
[K].CTNCQCTTCK.[K]	4xCarbamidomethyl [C1; C4; C6; C9]	1	2	2	Q7ZSY6	Q7ZSY6 [20-29]		0	1332.48	5.38945e+07	2	0.89	12.9394	60
[R].CPEALFQPSFLGMESCGIHETTFNSIMK.[C]	2xCarbamidomethyl [C1; C16]	1	6	1	Q7ZVF9	Q7ZVF9 [257-284]		0	3231.46		3	0.11	50.2793	28
[R].ALVDGPCTGVK.[R]	1xCarbamidomethyl [C7]	1	2	1	A8E526	A8E526 [36-46]		0	1116.57	21835546	2	0.49	22.955	56
[R].EYPSEQIIVTEK.[T]		1	2	1	A0A2R8RSM9	A0A2R8RSM9 [42-53]		0	1435.73	232347	2	-0.43	32.7386	50
[R].AIVAIENPADVCVISSR.[N]	1xCarbamidomethyl [C12]	1	2	1	J9JI05	J9JI05 [64-80]		0	1813.95	677222	2	-0.26	44.4408	61
[K].AEAGLLGEFPAFR.[L]		1	7	1	A0A2R8RIU9	A0A2R8RIU9 [1210-1222]		0	1377.72	9587688	2	-0.19	50.3288	45
[K].FYAVNMDYSK.[L]		1	2	1	A0A2R8QLN3	A0A2R8QLN3 [79-88]		0	1237.56	5.11185e+06	2	0.83	34.7072	38
[K].AEAGVLGEFPAAR.[L]		3	18	3	A0A2R8QNH7; A3KMS4; Q1LWN2	A0A2R8QNH7 [1225-1237]; A3KMS4 [1241-1253]; Q1LWN2 [1245-1257]		0	1287.67	4.97962e+07	2	0.9	39.514	51
[R].EAPNTVHAYQLDIGTQQCR.[E]	1xCarbamidomethyl [C18]	1	2	1	F1RBK6	F1RBK6 [42-60]		0	2201.04	781756	3	-0.2	31.5648	25
[K].DTSSGSAAASFEQMQK.[KQ]		5	36	1	A0A2R8QNH7; F1R2S5; A0A2R8QN47; F1QV15; Q1LWN2	A0A2R8QNH7 [1122-1137]; F1R2S5 [1145-1160]; A0A2R8QN47 [1142-1157]; F1QV15 [1150-1165]; Q1LWN2 [1142-1157]		0	1644.72	3541450	2	1.47	29.2117	79
[K].DTIKPDVNQSK.[D]		1	3	2	A2AWE1	A2AWE1 [182-192]		0	1244.65	4.01648e+06	3	-0.42	11.9698	38
[K].ADRDESSPYAAMLAAQDVAQK.[C]		1	1	1	Q6PBW3	Q6PBW3 [64-84]		1	2237.05	5712978	3	0.46	40.1978	48
[R].DTHCYTPNAVFIVGR.[R]	1xCarbamidomethyl [C4]	1	4	1	F1QIR8	F1QIR8 [83-97]		0	1749.84	2.2227e+06	3	0.29	40.195	44
[R].FVGEFTGHGGVK.[G]		1	2	1	Q498W6	Q498W6 [11-22]		0	1234.62	625743	3	-0.92	23.0878	37
[K].EAPPMEKPEVVK.[T]		1	3	2	Q6Q421	Q6Q421 [66-77]		0	1353.71	1.67409e+07	3	0.38	19.1919	38
[R].DTHCYSPNSVLIVAR.[S]	1xCarbamidomethyl [C4]	1	3	1	A0A2R8PV91	A0A2R8PV91 [76-90]		0	1731.85	1.99032e+06	3	-0.94	35.9044	28
[K].DTGKAPVEAEVAIHR.[I]		1	1	1	Q6P6E7	Q6P6E7 [5-19]		1	1592.84	928389	3	0.76	21.6318	53
[K].DTDSEEEIR.[E]		1	3	2	A0A2R8RTK5	A0A2R8RTK5 [79-87]		0	1093.46	2.31028e+07	2	0.24	13.6814	57
[K].AFESSTYTHDGR.[V]		1	5	1	Q9DDE2	Q9DDE2 [130-141]		0	1370.6	980072	3	0.34	15.5433	53
[R].FVNVVPTFGK.[K]		1	5	1	Q567X2	Q567X2 [116-125]		0	1107.62	20171304	2	-1.79	42.7129	48
[R].AGELTEDEVER.[V]		1	2	1	Q8JGS9	Q8JGS9 [56-66]		0	1247.58	582030	2	1.17	17.4662	49
[R].EAIDGTYIDKK.[C]		1	3	2	Q7ZV05	Q7ZV05 [50-60]		1	1252.64	3.20264e+07	3	0.01	19.7583	38
[K].DVNSAIATIK.[T]		1	5	1	Q6NWJ5	Q6NWJ5 [327-336]		0	1031.57	1.95231e+06	2	-0.22	31.7062	60
[R].AAEGPVFSGVCK.[C]	1xCarbamidomethyl [C11]	1	1	1	Q6PHF1	Q6PHF1 [65-76]		0	1221.59	6.29928e+06	2	0.36	28.2959	48
[K].AAENSNSGPLK.[C]		1	1	1	F1QN45	F1QN45 [318-328]		0	1087.54	541580	2	0.73	11.1711	47
[R].GDEELDSLIK.[A]		1	4	1	Q71PD7	Q71PD7 [93-102]		0	1118.56	59532460	2	0.09	39.1337	47
[R].AALQELLGK.[G]		1	2	1	Q6PBI5	Q6PBI5 [85-93]		0	942.562	37398216	2	-0.17	40.1369	58
[K].GCVEVHSYNAAFIR.[N]	1xCarbamidomethyl [C2]	1	8	2	A0A2R8QNH7	A0A2R8QNH7 [966-979]		0	1622.77	7.84866e+06	3	-0.11	30.9262	28
[K].GCVEVHSHNAAFIR.[N]	1xCarbamidomethyl [C2]	5	20	6	F1R2S5; A0A2R8QN47; A0A2R8RIU9; F1QV15; Q1LWN2	F1R2S5 [986-999]; A0A2R8QN47 [974-987]; A0A2R8RIU9 [983-996]; F1QV15 [986-999]; Q1LWN2 [981-994]		0	1596.77	7.83116e+07	3	0.32	18.531	37
[K].ADLINNLGTIAK.[S]		1	5	1	O57521	O57521 [95-106]		0	1242.71	3.48164e+06	2	0.11	42.0865	57
[K].EAFNMIDQNR.[D]		2	5	1	B3DKC6; Q6PHJ8	B3DKC6 [36-45]; Q6PHJ8 [36-45]		0	1237.56	26462338	2	0.23	31.3659	48
[R].AAYFGIYDTAK.[G]		1	4	1	Q8JHI0	Q8JHI0 [189-199]		0	1219.6	4.64689e+06	2	-0.06	39.2866	38
[K].ACLLQHDCVVK.[E]	2xCarbamidomethyl [C2; C8]	1	2	2	B0S740	B0S740 [24-34]		0	1342.66	2.86982e+06	3	-0.58	22.6604	43
[K].EAFSLFDKDGDGTITTK.[E]		1	5	4	A0A2R8RTK5	A0A2R8RTK5 [15-31]		1	1844.89	3.59508e+07	3	-0.82	40.4343	40
[K].GAIMATSYTQYR.[E]		1	3	1	Q7ZUZ6	Q7ZUZ6 [77-88]		0	1361.65	380414	2	-3.25	31.1798	45
[KR].DYGVLKEDEGIAYR.[G]		2	4	2	A2AWE1; Q6DGJ6	A2AWE1 [115-128]; Q6DGJ6 [114-127]		1	1627.8	3.0938e+06	3	1.58	34.4172	58
[R].DVTVGDIVTVGECRPLSK.[T]	1xCarbamidomethyl [C13]	1	2	2	Q7ZV05	Q7ZV05 [120-137]		0	1945.01	1.57746e+07	3	-0.91	42.5589	46
[K].EAFNMIDQNR.[D]	1xOxidation [M5]	2	5	1	B3DKC6; Q6PHJ8	B3DKC6 [36-45]; Q6PHJ8 [36-45]		0	1253.56	6840373	2	1.65	22.4336	45
[K].AGLLSVSQLDQISQR.[L]		1	4	1	Q4QRE2	Q4QRE2 [576-590]		0	1614.88	434050	2	2.24	46.163	84
[K].AEAGVLGEYPAAR.[L]		3	19	4	F1R2S5; A0A2R8QN47; F1QV15	F1R2S5 [1248-1260]; A0A2R8QN47 [1245-1257]; F1QV15 [1253-1265]		0	1303.66	1.37766e+08	2	1.42	30.6643	57
[R].AGIQFPVGR.[IV]		2	21	6	Q71PD7; E7EZX1	Q71PD7 [24-32]; E7EZX1 [22-30]		0	944.531	1.0356e+09	2	-0.05	37.9537	75
[R].AITGASLAEILAK.[R]		1	2	1	Q8JGR4	Q8JGR4 [81-93]		0	1257.74	38224064	2	0.18	49.4275	89
[K].ALTAGSEASGKPK.[H]		1	1	1	Q6DGM9	Q6DGM9 [75-87]		0	1216.65	1.24574e+06	3	-0.34	9.7183	45
[K].ALPTDKPLASAYVK.[V]		2	9	1	A0A2R8QN47; F1QV15	A0A2R8QN47 [712-725]; F1QV15 [724-737]		0	1473.83	3.04917e+06	3	-0.05	29.2357	15
[K].FNTCDFDNMLAEK.[R]	1xCarbamidomethyl [C4]; 1xOxidation [M9]	1	2	1	E9QIR9	E9QIR9 [125-137]		0	1620.67	582453	2	-0.05	35.6215	45
[K].FPLTTESAMK.[K]		1	5	2	F1QGI3	F1QGI3 [78-87]		0	1124.57	2.0651e+06	2	0.41	32.9188	50
[R].FQSSAVMALQEASEAYLVGLFEDTNLCAIHAK.[R]	1xCarbamidomethyl [C27]	1	5	1	A8E503	A8E503 [85-116]		0	3513.7		4	1.85	52.1754	65
[K].ALPTDKPLASAYLK.[V]		1	4	1	Q1LWN2	Q1LWN2 [719-732]		0	1487.85	2.04172e+06	3	0	33.5218	50
[R].ALMLQGVDLLADAVAVTMGPK.[G]		1	3	1	Q8JGM5	Q8JGM5 [38-58]		0	2113.14		3	-0.23	52.7184	29
[R].ALGQNPVNAEVLK.[V]		2	18	3	A0A2R8QJ29; A0A2R8QHK5	A0A2R8QJ29 [38-50]; A0A2R8QHK5 [37-49]		0	1352.75	1.46364e+08	2	0.26	32.288	75
[R].ALEEQIQLTR.[E]		1	2	1	E9QJ05	E9QJ05 [54-63]		0	1200.66	280422	2	3.23	31.8459	38
[R].ECPADECGAGVFMASHFDR.[H]	2xCarbamidomethyl [C2; C7]; 1xOxidation [M13]	1	2	2	Q7ZU62	Q7ZU62 [136-154]		0	2171.86	1.16103e+06	3	-0.36	33.0286	49
[K].AHGIALVGIGPEETGVK.[E]		1	4	1	Q6NV24	Q6NV24 [63-79]		0	1647.91	3.42393e+06	3	-3.17	36.6198	35
[R].AGVNTVTTLVESK.[K]		1	2	1	A0A2R8Q9K6	A0A2R8Q9K6 [138-150]		0	1318.72	582105	2	2.01	35.1835	67
[K].AGSITTFSGEANLCPR.[C]	1xCarbamidomethyl [C14]	1	3	2	B0JZM5	B0JZM5 [111-126]		0	1680.8		2	0.34	36.1999	85
[K].AIIIFVPVPQLK.[S]		1	1	1	P62084	P62084 [59-70]		0	1337.86	8397015	2	0.82	50.8174	49
[K].DFVAEPMGEK.[S]		1	1	1	Q6P026	Q6P026 [10-19]		0	1122.51	6.89359e+06	2	-0.64	29.4481	40
[R].ECPADECGAGVFMASHFDR.[H]	2xCarbamidomethyl [C2; C7]	1	2	1	Q7ZU62	Q7ZU62 [136-154]		0	2155.86	934733	3	-0.83	39.6533	35
[K].AGNLGGGVVSIER.[S]		1	2	1	Q32Q51	Q32Q51 [53-65]		0	1228.66	23230292	2	-0.26	30.4502	76
[R].FTDEEVDELFR.[E]		2	4	3	B3DKC6; Q6PHJ8	B3DKC6 [134-144]; Q6PHJ8 [134-144]		0	1399.64	2.99859e+07	2	-1.21	40.7148	80
[K].QLAEANEDTILK.[-]		1	2	1	A2ARG7	A2ARG7 [60-71]		0	1344.7	654008	2	0.33	30.3768	46
[R].SAAQPGADK.[K]		1	1	1	Q7T1J9	Q7T1J9 [131-139]		0	844.416	12836438	2	0.46	8.6024	55
[K].NNASTDYDLSNK.[S]		1	3	1	Q5BJJ2	Q5BJJ2 [301-312]		0	1341.59		2	0.73	17.656	44
[K].NREPTQLESLSIR.[G]		1	3	1	A4VAK3	A4VAK3 [15-27]		1	1542.82	1432765	3	0.44	30.9989	35
[K].DRPFYPGLVK.[Y]		1	4	1	Q9PTF5	Q9PTF5 [58-67]		0	1191.65	590475	3	-0.28	32.8369	17
[K].NNKPQLLEPIPYEFMA.[-]	1xOxidation [M15]	1	1	1	Q6IQQ0	Q6IQQ0 [145-160]		0	1919.96		2	-1.06	49.8713	22
[R].DSHGVAQVR.[F]		1	3	1	F8W246	F8W246 [56-64]		0	968.491	29132196	2	-0.18	9.9514	36
[K].QHVTDGTK.[S]		1	13	1	E9QG65	E9QG65 [322-329]		0	885.442	153862240	2	0.3	8.5326	48
[R].QNFEEACEAAVNR.[Q]	1xCarbamidomethyl [C7]	1	1	1	Q9DDT0	Q9DDT0 [7-19]		0	1537.67		3	-0.29	26.3994	15
[R].QISSPLVPR.[V]		1	2	1	F1R4N4	F1R4N4 [385-393]		0	996.584	971632	2	-0.91	30.0019	41
[K].SACGICPGR.[L]	2xCarbamidomethyl [C3; C6]	1	1	1	Q7ZWJ7	Q7ZWJ7 [44-52]		0	977.429	9994816	2	-0.27	13.1283	37
[R].NSSSFLIK.[R]		1	4	1	A0A286YBP4	A0A286YBP4 [26-33]		0	895.488	18556462	2	0.58	29.7081	52
[K].DSPSTGDIK.[K]		1	1	1	A7E2K4	A7E2K4 [16-24]		0	919.437	8787289	2	-0.09	12.4256	39
[R].MQIEDLETR.[I]		1	3	1	Q6PC49	Q6PC49 [60-68]		0	1134.55	1.17773e+06	2	-0.11	31.8289	42
[K].DGDGTITTK.[E]		1	5	2	A0A2R8RTK5	A0A2R8RTK5 [23-31]		0	907.437	1.18757e+07	2	-1.77	11.4472	49
[K].NVPNLHVMK.[A]		1	2	2	Q7T1J9	Q7T1J9 [39-47]		0	1051.57	2871282	3	-0.05	23.7365	28
[R].MNVLADALK.[S]	1xOxidation [M1]	1	1	1	Q6Q420	Q6Q420 [4-12]		0	990.529	10470859	2	-0.17	34.6973	40
[K].SEIEYYAMLAK.[T]		1	2	1	Q7ZUG6	Q7ZUG6 [58-68]		0	1317.64	888820	2	2.82	44.1572	48
[K].MTESFTDQAK.[Q]		2	6	1	A0A2R8RL59; A0A2R8QU07	A0A2R8RL59 [71-80]; A0A2R8QU07 [68-77]		0	1157.51	1.04657e+06	2	2.44	20.2616	38
[R].QGYGEGFR.[W]		1	3	1	Q6PBX2	Q6PBX2 [184-191]		0	913.416		2	0.12	19.6014	44
[K].DVNAAIATIK.[T]		1	9	1	A7MBS2	A7MBS2 [327-336]		0	1015.58	465185	2	-0.18	32.7471	46
[R].DKLNNLVLFDK.[A]		1	2	1	Q6PBI5	Q6PBI5 [41-51]		1	1318.74	4653631	2	1	41.2388	49
[R].QSCNVPATNSVFSDPCYGTYK.[Y]	2xCarbamidomethyl [C3; C16]	3	31	3	A0A2R8QKW9; F1QJD7; F6NMZ5	A0A2R8QKW9 [115-135]; F1QJD7 [141-161]; F6NMZ5 [119-139]		0	2395.03	6.5091e+06	3	-2.09	44.224	18
[R].NTGIAVTYEQLK.[H]		1	1	1	A0A0G2KNS1	A0A0G2KNS1 [44-55]		0	1336.71	1.31742e+06	2	-0.43	34.2716	29
[K].NKDQGSFEDFVEGLR.[VA]		1	9	1	A0A2R8QJ29	A0A2R8QJ29 [80-94]		1	1740.82	2.51401e+06	3	-0.38	46.7148	42
[R].GDGVVLVAPPLR.[V]		1	1	1	E7EZE6	E7EZE6 [89-100]		0	1192.7	1551561	2	-0.27	41.8664	41
[K].DHASIQINIAEVDR.[V]		1	1	1	Q7ZUG5	Q7ZUG5 [28-41]		0	1580.8	786438	3	-1.7	37.0579	52
[K].QETDEEFDAR.[W]		1	1	1	Q4VBU7	Q4VBU7 [37-46]		0	1239.51	544645	2	2.64	18.4498	43
[K].DVGLAYTER.[C]		4	14	1	F1R2S5; A0A2R8QN47; F1QV15; Q1LWN2	F1R2S5 [200-208]; A0A2R8QN47 [188-196]; F1QV15 [200-208]; Q1LWN2 [195-203]		0	1023.51	10502471	2	-2.03	26.8744	46
[K].QAEEQIAEEK.[T]		1	1	1	Q7ZUI3	Q7ZUI3 [203-212]		0	1174.56	582716	2	0.12	13.2354	37
[K].DVNAAIANIK.[T]		1	5	1	Q6TGS5	Q6TGS5 [326-335]		0	1028.57	2.81683e+06	2	0.52	31.8076	44
[R].QVCPLDNR.[E]	1xCarbamidomethyl [C3]	1	6	1	Q32Q48	Q32Q48 [106-113]		0	1001.48	2819610	2	0.34	16.9913	39
[R].QLEETEEEAAR.[A]		1	5	1	A4VCF3	A4VCF3 [601-611]		0	1304.6	215789	2	-1.02	15.4661	34
[R].QYQMQLNNPYR.[K]		1	2	1	Q6PBK0	Q6PBK0 [48-58]		0	1454.68		2	1.84	32.0377	47
[K].NRPPGEIR.[N]		1	10	1	F6NMZ5	F6NMZ5 [91-98]		0	938.517	14724451	3	0.32	9.5462	46
[K].RAGELTEDEVER.[V]		1	2	1	Q8JGS9	Q8JGS9 [55-66]		1	1403.68	853199	3	-0.82	16.3826	55
[R].RLSYNTASNK.[T]		1	1	1	Q7ZWJ7	Q7ZWJ7 [10-19]		1	1153.6	1.45463e+06	2	-2.55	10.3858	45
[K].DGLEIEK.[C]		1	2	1	B8JHR2	B8JHR2 [152-158]		0	803.415	1.7214e+06	2	0.47	23.0724	43
[R].QAHLCVLAANCDEPMYVK.[L]	2xCarbamidomethyl [C5; C11]	1	1	1	Q6PC90	Q6PC90 [46-63]		0	2118.98	569023	3	-0.73	36.2568	44
[K].DLLHPTPEEER.[R]		1	1	1	Q4VBV2	Q4VBV2 [6-16]		0	1335.65	10405726	3	2.07	25.6639	28
[R].DICGSVINIR.[A]	1xCarbamidomethyl [C3]	1	2	1	Q9PW29	Q9PW29 [114-123]		0	1146.59	2.0117e+06	2	-0.76	37.9226	34
[K].CESAFLSK.[R]	1xCarbamidomethyl [C1]	1	2	1	Q8JGR4	Q8JGR4 [36-43]		0	941.44	9431296	2	-0.21	22.425	41
[R].SHLIPSPLPTR.[R]		1	1	1	Q6PHF1	Q6PHF1 [44-54]		0	1217.7	2660958	3	-0.1	30.5684	42
[R].VSAIVEQSWR.[D]		1	4	1	Q789K9	Q789K9 [141-150]		0	1174.62	523180	2	-1.65	32.1507	33
[K].AFANYFSK.[G]		1	2	1	Q6DGN1	Q6DGN1 [26-33]		0	947.462	2214222	2	0.39	34.7284	49
[K].VSAALYQAAPAPIPAKPTSK.[G]		1	1	1	Q0P494	Q0P494 [111-130]		0	1981.11	489360	3	0.33	30.5502	23
[K].VQIAVANAQELLQR.[M]		1	1	1	Q6DGJ3	Q6DGJ3 [28-41]		0	1552.88	186043	2	-0.57	44.2517	41
[R].VPTPNVSVVDLTVR.[L]		1	1	1	Q5XJ10	Q5XJ10 [233-246]		0	1495.85	1.22378e+06	2	0.95	44.7392	41
[K].VNQIGSVTESIQACK.[LM]	1xCarbamidomethyl [C14]	1	5	2	Q568G3	Q568G3 [344-358]		0	1633.82	726533	2	1.16	32.0405	44
[K].AILVVFANK.[Q]		1	2	1	A0A0R4IGI5	A0A0R4IGI5 [118-126]		0	974.603	1.16552e+06	2	1.87	43.0855	50
[R].AENFFILR.[R]		1	4	1	Q6NZZ2	Q6NZZ2 [98-105]		0	1009.55	2160523	2	0.32	47.0392	44
[R].VLNTNIDGR.[R]		1	3	1	Q8JGS9	Q8JGS9 [15-23]		0	1001.54	72028360	2	0.76	20.196	58
[K].VHQINLSGTPDCYVPFSTTR.[K]	1xCarbamidomethyl [C12]	1	2	1	Q498W6	Q498W6 [113-132]		0	2292.11	364583	3	2.99	41.2558	22
[R].VGITPDVQSIIGR.[F]		1	2	1	F1QC84	F1QC84 [145-157]		0	1354.77	2.05078e+06	2	0.33	45.808	32
[K].VFNYNHLMPTR.[Y]	1xOxidation [M8]	1	1	1	Q7ZV82	Q7ZV82 [74-84]		0	1407.68	2167439	3	6.5	26.0152	32
[R].VESELSSQIR.[Y]		1	2	1	F1QM04	F1QM04 [87-96]		0	1147.6	435652	2	0.89	22.7859	44
[K].ANPFGGASHAK.[G]		1	1	2	A8KB78	A8KB78 [38-48]		0	1056.52	22595405	3	-0.11	12.6044	27
[R].VEFMDDSNR.[S]		1	2	1	Q6PBK3	Q6PBK3 [32-40]		0	1112.47	9685206	2	0.11	25.1883	47
[R].VDPFMANAPAEVK.[K]		1	2	1	B8JHR2	B8JHR2 [98-110]		0	1388.69	320240	2	0.65	36.8957	30
[K].VLGNPSNEDMNMK.[M]		1	7	1	A0A2R8QJ29	A0A2R8QJ29 [51-63]		0	1448.65	3.97449e+06	2	1.5	24.3796	58
[R].VSQLEQVYIR.[G]		1	1	1	Q7ZVB5	Q7ZVB5 [55-64]		0	1234.68	1.7715e+06	2	2.56	33.9542	47
[R].VTGGLFSATK.[G]		1	2	1	Q08BH8	Q08BH8 [47-56]		0	980.541	395746	2	0.62	29.0069	45
[K].VVNEIDIEDLR.[T]		1	2	1	Q7T326	Q7T326 [82-92]		0	1314.69	394817	2	0.85	41.8103	34
[R].YPMAVGLNK.[G]		1	1	1	Q6Q415	Q6Q415 [5-13]		0	992.523	4.39166e+06	2	-0.92	29.8013	36
[K].YNVWDTAGQEK.[F]		1	1	1	P79735	P79735 [60-70]		0	1310.6	4542899	2	-1.7	30.936	56
[R].YLYTLVITDK.[E]		1	2	1	Q6DGL9	Q6DGL9 [41-50]		0	1228.68	1.69609e+06	2	0.54	45.4607	41
[K].AALVHTCPVCR.[T]	2xCarbamidomethyl [C7; C10]	1	2	1	Q1LWW6	Q1LWW6 [35-45]		0	1283.63	1.57717e+06	3	0.39	16.6474	28
[K].YGLAGAVFTQNIDK.[A]		1	1	1	Q1JPX8	Q1JPX8 [441-454]		0	1496.77	253893	2	-1.16	43.8698	23
[R].ADGYVLEGK.[E]		1	1	1	P62247	P62247 [185-193]		0	951.478	14429107	2	-0.38	22.2529	35
[K].YFGFELPATPK.[I]		1	1	1	Q1LUK1	Q1LUK1 [58-68]		0	1269.65	2.7136e+06	2	0.3	49.4605	50
[R].YESLTDPTK.[L]		1	1	1	O57521	O57521 [55-63]		0	1053.51	2.13637e+06	2	-0.88	20.6602	65
[R].YEEEVGSVAEER.[A]		1	1	1	Q6DH29	Q6DH29 [86-97]		0	1396.62	302356	2	-1.19	21.9012	45
[R].ADLAEEYSK.[D]		1	6	1	Q6IQK2	Q6IQK2 [123-131]		0	1025.48	2883858	2	2.12	20.6255	70
[K].YDGIILPGK.[-]		1	1	2	Q6IQI6	Q6IQI6 [170-178]		0	975.551	2.98e+07	2	-0.45	35.8762	56
[K].WQNNLLPSR.[Q]		1	1	1	Q6Q420	Q6Q420 [89-97]		0	1127.6	11215233	2	0.98	34.7384	44
[R].VYNVTQHAVGIIVNK.[Q]		1	1	1	Q6IQQ0	Q6IQQ0 [64-78]		0	1654.93	12324460	3	-1.77	34.5331	27
[KR].VVTSQLTPVPSSK.[Q]		1	6	1	A0A1L1QZN4	A0A1L1QZN4 [383-395]		0	1342.76	278011	2	-0.12	25.3036	35
[R].VVTIMQNPR.[Q]	1xOxidation [M5]	1	2	1	Q8JGS9	Q8JGS9 [67-75]		0	1073.58	7.49621e+06	2	0.46	16.3361	52
[R].VVTIMQNPR.[Q]		1	2	1	Q8JGS9	Q8JGS9 [67-75]		0	1057.58	17603312	2	0.74	24.9549	53
[R].VVSCDGGGGALGHPK.[V]	1xCarbamidomethyl [C4]	1	3	1	Q66I52	Q66I52 [88-102]		0	1410.68	1.9913e+06	3	1.66	12.4876	29
[R].VDMEDFEGR.[R]		1	1	1	A0A2R8RUH9	A0A2R8RUH9 [121-129]		0	1097.46	3046474	2	1.81	32.1169	65
[K].SHCAEIAHNVSSK.[N]	1xCarbamidomethyl [C3]	1	1	1	Q24JV1	Q24JV1 [94-106]		0	1439.67	8.16952e+06	3	0.62	9.6975	35
[R].VCEEIAIIPSK.[K]	1xCarbamidomethyl [C2]	1	1	1	Q5BJA1	Q5BJA1 [34-44]		0	1258.67	3.99888e+06	2	-1.04	36.4437	30
[K].ATAVVDGQFK.[D]		1	1	1	Q6DGJ6	Q6DGJ6 [17-26]		0	1035.55	33720360	2	0.22	22.6357	35
[R].TEIIILATR.[T]		1	2	1	Q7ZVD9	Q7ZVD9 [46-54]		0	1029.63	790977	2	-0.57	40.9591	34
[R].CLNAEDGNVEVLEK.[F]	1xCarbamidomethyl [C1]	1	3	2	Q7ZUF8	Q7ZUF8 [105-118]		0	1589.75	2.35797e+06	2	-0.2	45.815	38
[K].TCNINLSPR.[Q]	1xCarbamidomethyl [C2]	1	13	1	B3DH61	B3DH61 [74-82]		0	1074.54	73396616	2	0	22.6989	42
[K].TCAEVDFVCR.[S]	2xCarbamidomethyl [C2; C9]	1	5	1	A0A2R8QJ78	A0A2R8QJ78 [67-76]		0	1256.54	368642	2	0.5	30.332	37
[K].TATFAISILQQIDIELK.[G]		1	4	1	A8E590	A8E590 [106-122]		0	1904.07		2	1.98	52.3673	31
[R].TASGSSITSFDGNR.[S]		1	6	1	A0A146JR86	A0A146JR86 [314-327]		0	1399.64		2	1.4	24.2275	25
[K].CPFTGNVSIR.[G]	1xCarbamidomethyl [C1]	1	4	2	Q7ZV05	Q7ZV05 [61-70]		0	1150.57	1.4631e+07	2	-0.15	30.3909	34
[R].TGGINEALLK.[S]		2	7	1	F1R2S5; F1QV15	F1R2S5 [689-698]; F1QV15 [689-698]		0	1015.58	856921	2	-0.78	31.1346	40
[R].TAANALPVR.[V]		2	8	1	A0A2R8QN47; F1QV15	A0A2R8QN47 [498-506]; F1QV15 [510-518]		0	912.526	1935119	2	0.5	20.0635	65
[R].CVATPVPDPEALPR.[Y]	1xCarbamidomethyl [C1]	1	15	1	Q4QRF0	Q4QRF0 [286-299]		0	1521.77	560686	2	0.57	36.5003	43
[K].SPADNPPLEEITK.[A]		1	4	1	Q6NV24	Q6NV24 [166-178]		0	1410.71	1.28549e+06	2	0.18	33.4741	32
[R].DESSPYAAMLAAQDVAQK.[C]		1	1	2	Q6PBW3	Q6PBW3 [67-84]		0	1894.89	2.02061e+06	2	-1.84	45.1695	34
[R].SMPDQQQGGEK.[-]		1	2	1	Q7ZUG6	Q7ZUG6 [107-117]		0	1204.53	7645534	2	-0.49	9.6399	41
[K].DFLAGGIAAAISK.[T]		1	1	1	Q8JHI0	Q8JHI0 [11-23]		0	1233.68	4.00577e+06	2	0	49.9057	76
[R].SLPYAYVPSK.[V]		1	1	1	Q6PBV6	Q6PBV6 [99-108]		0	1124.6	703479	2	1.56	33.4039	25
[R].SLADSSFGTFFSETGAGK.[Y]		1	4	1	Q6TGS5	Q6TGS5 [42-59]		0	1808.83		2	-0.11	49.9585	39
[R].TAANALPVK.[V]		1	4	1	F1R2S5	F1R2S5 [510-518]		0	884.52	1.49442e+06	2	0.08	19.1723	44
[R].DYGVLLEGPGIALR.[GL]		1	4	1	A8E7G6	A8E7G6 [197-210]		0	1472.81	1.19392e+06	2	2.21	50.2318	43
[K].TGSDPYSMLKPK.[S]	1xOxidation [M8]	1	3	1	F1RCH5	F1RCH5 [54-65]		0	1339.66	1.81332e+06	3	0.16	19.7415	3
[R].CEGINISGNFYR.[N]	1xCarbamidomethyl [C1]	1	2	1	Q1LYB7	Q1LYB7 [40-51]		0	1429.65	771597	2	0.94	38.609	60
[KR].ATNSEKEIELTAALPSQR.[S]		2	11	1	F1QV15; Q1LWN2	F1QV15 [1302-1319]; Q1LWN2 [1294-1311]		1	1958.02	2.7088e+06	3	-1.97	33.4436	39
[R].TTTGAYIANR.[V]		1	2	1	O57332	O57332 [43-52]		0	1067.55	14195930	2	-19.65	16.6514	51
[R].TTPTFHRPK.[T]		1	5	1	F1QGI3	F1QGI3 [41-49]		0	1084.59	1.61696e+06	3	-1.87	10.8771	21
[K].TTGSSSHFLPIVQEDK.[L]		1	9	1	Q4QRF0	Q4QRF0 [314-329]		0	1745.87	1.35531e+06	3	0.77	33.276	38
[R].ATSNVFAMFDQSQIQEFK.[E]	1xOxidation [M8]	2	5	2	B3DKC6; Q6PHJ8	B3DKC6 [18-35]; Q6PHJ8 [18-35]		0	2106.98	3.11854e+06	3	-0.5	48.9644	18
[K].TTAAFQQGK.[I]		1	1	1	Q8JGS0	Q8JGS0 [53-61]		0	951.489	1.52116e+06	2	-0.51	11.7644	41
[R].TSCGTEGFK.[N]	1xCarbamidomethyl [C3]	1	2	1	F1QDM5	F1QDM5 [115-123]		0	986.425	612019	2	0.33	12.8393	44
[R].AVETQCFVLAAAQVGSHHSKR.[V]	1xCarbamidomethyl [C6]	1	1	1	Q66IE6	Q66IE6 [234-254]		1	2296.16	10379106	3	-2.2	42.8852	9
[K].TQLVAGTNYFVK.[V]		1	1	1	A7MCL7	A7MCL7 [47-58]		0	1340.72	15188054	2	-0.37	38.162	46
[K].TQIDHYIDIAR.[T]		1	2	1	Q7ZUD6	Q7ZUD6 [187-197]		0	1344.69	1.62812e+06	3	-0.27	33.5692	27
[R].TPSRPANTQSYEQNIR.[Q]		1	1	1	Q6PBU4	Q6PBU4 [62-77]		0	1861.92	175377	3	-0.32	17.035	17
[K].TPGPGAQSALR.[A]		1	1	1	Q6PBW3	Q6PBW3 [107-117]		0	1054.56	65098380	2	-1.82	16.3389	48
[K].TPEEASDLALAYMK.[E]		1	1	1	Q5BKW9	Q5BKW9 [242-255]		0	1538.74		2	1.72	44.6794	37
[R].AYGGSMCAK.[C]	1xCarbamidomethyl [C7]; 1xOxidation [M6]	1	1	1	Q7ZWJ7	Q7ZWJ7 [77-85]		0	960.391	2253403	2	-0.97	8.9594	47
[K].TIEICEDER.[G]	1xCarbamidomethyl [C5]	1	3	1	A0A2R8QHE6	A0A2R8QHE6 [128-136]		0	1164.52	1.79972e+06	2	-0.16	23.0696	58
[R].TLCYSCPYIQVK.[G]	2xCarbamidomethyl [C3; C6]	2	9	3	A0A2R8QNH7; A3KMS4	A0A2R8QNH7 [954-965]; A3KMS4 [969-980]		0	1531.73	3.99179e+07	2	-0.82	37.3503	34
[R].THYVINEDPK.[TA]		6	30	1	A0A2R8QNH7; F1R2S5; A3KMS4; A0A2R8QN47; F1QV15; Q1LWN2	A0A2R8QNH7 [149-158]; F1R2S5 [169-178]; A3KMS4 [164-173]; A0A2R8QN47 [157-166]; F1QV15 [169-178]; Q1LWN2 [164-173]		0	1215.6	5677671	2	0.87	16.646	37
[R].ASGNYATVISHNPETK.[K]		1	1	1	Q6P0V6	Q6P0V6 [129-144]		0	1688.82	357963	3	-1.31	21.9681	19
[K].GDIYIDEMK.[Q]		1	2	1	Q6NV24	Q6NV24 [89-97]		0	1083.5	860992	2	0.04	32.856	26
[K].IMYNQCGDVMR.[A]	1xCarbamidomethyl [C6]	1	7	1	A0A2R8QJ29	A0A2R8QJ29 [27-37]		0	1386.6	1.86919e+06	2	1.37	26.4858	47
[K].IIQLLDDFPK.[C]		1	1	1	Q9PV90	Q9PV90 [17-26]		0	1201.68	355562	2	0.99	50.0532	31
[R].EHALTSGTIK.[A]		1	7	1	Q66IB1	Q66IB1 [35-44]		0	1056.57	1.2898e+06	2	0.58	12.9772	40
[R].LASYLDKVR.[S]		1	7	2	Q05AL9	Q05AL9 [107-115]		1	1064.61	1.62526e+07	3	0.77	24.7116	38
[K].GGIDALAFSLEHQK.[S]		1	3	1	Q7ZVD6	Q7ZVD6 [91-104]		0	1485.77	737085	3	-1.02	43.945	19
[K].ESTLHLVLR.[L]		1	14	1	Q7ZU62	Q7ZU62 [80-88]		0	1067.62	8845655	3	0.25	32.3189	35
[R].KSEIEYYAMLAK.[T]	1xOxidation [M9]	1	2	1	Q7ZUG6	Q7ZUG6 [57-68]		1	1461.73	1.15915e+06	3	-2.08	34.4144	25
[K].KGDIVDIK.[G]		1	1	1	Q6IQQ0	Q6IQQ0 [36-43]		1	887.52	13607156	2	0.12	18.5941	44
[K].GCVEVHSYNAAFIK.[N]	1xCarbamidomethyl [C2]	1	1	2	A3KMS4	A3KMS4 [981-994]		0	1594.77	1.65053e+07	3	-1.39	30.2402	26
[K].KLYDIDVAK.[V]		1	3	1	F1QGI3	F1QGI3 [114-122]		1	1064.6	3.31546e+06	2	2.45	26.1243	42
[R].ESLSGQSAK.[S]		1	2	1	A7MCR1	A7MCR1 [52-60]		0	906.453	4.90689e+06	2	0.12	9.2624	58
[K].ENQTAVEVFK.[R]		1	3	1	Q08CD8	Q08CD8 [152-161]		0	1164.59	462774	2	-1.47	28.7786	31
[K].IAVHCTVR.[G]	1xCarbamidomethyl [C5]	1	1	2	Q6IQI6	Q6IQI6 [68-75]		0	955.514	2.11262e+07	2	-0.05	11.7156	39
[R].IRPTVQEDGGDVIFK.[G]		1	5	1	B8A6A3	B8A6A3 [174-188]		0	1673.89	572725	3	0	32.2654	34
[R].EVVMLGYGSLIAK.[HY]	1xOxidation [M4]	5	21	1	A0A2R8QNH7; F1R2S5; A3KMS4; F1QV15; Q1LWN2	A0A2R8QNH7 [418-430]; F1R2S5 [438-450]; A3KMS4 [433-445]; F1QV15 [438-450]; Q1LWN2 [433-445]		0	1395.76	300275	2	2.33	44.3453	36
[R].FSVYIQSSK.[D]		1	2	1	Q7SZ53	Q7SZ53 [87-95]		0	1058.55	145738	2	-1.5	31.1119	34
[R].KLLEGEECR.[L]	1xCarbamidomethyl [C8]	1	1	1	Q7SZP4	Q7SZP4 [397-405]		1	1133.56	1.75792e+06	2	0.65	13.1947	52
[K].IMYNQCGDVMR.[A]	1xCarbamidomethyl [C6]; 1xOxidation [M10]	1	7	1	A0A2R8QJ29	A0A2R8QJ29 [27-37]		0	1402.59	404706	2	-0.5	19.7795	26
[R].GDECGLALGR.[L]	1xCarbamidomethyl [C4]	1	1	1	A4IGC8	A4IGC8 [65-74]		0	1047.49	894152	2	0.28	25.0451	63
[R].ISDDAFEPLR.[I]		1	3	1	Q7SYJ8	Q7SYJ8 [112-121]		0	1162.57	1.54041e+06	2	0.02	37.2723	45
[K].FFDEESYSTLR.[K]		1	3	1	E9QHX8	E9QHX8 [92-102]		0	1393.63	1.43192e+06	2	-2.13	38.3621	41
[R].ISLGLPVGAVINCADNTGAK.[N]	1xCarbamidomethyl [C13]	1	1	1	Q6PC14	Q6PC14 [16-35]		0	1970.04	660239	2	0.18	49.5596	31
[R].LSNIFVIGK.[G]		1	1	1	Q642H9	Q642H9 [222-230]		0	990.598		2	3.4	44.0474	48
[R].IAIYELLFK.[E]		1	2	1	Q7T1J9	Q7T1J9 [9-17]		0	1109.66	9006348	2	0.83	51.0008	43
[R].GEVDFYLGK.[R]		1	1	1	Q6DGM0	Q6DGM0 [37-45]		0	1027.51	17494260	2	-0.63	38.1309	36
[K].GNFNYVEFTR.[I]		1	3	1	B3DKC6	B3DKC6 [152-161]		0	1246.59	32426574	2	-0.77	39.1876	40
[R].LIEDFLAR.[S]		1	2	1	Q1LUV8	Q1LUV8 [55-62]		0	976.546	477843	2	-0.77	44.0197	39
[R].LAVISEQGVER.[Q]		1	5	1	O57332	O57332 [199-209]		0	1200.66	861565	2	-0.84	28.3256	66
[K].EIIDLVLDR.[TIV]		2	14	2	A7MBS2; Q6NWJ5	A7MBS2 [113-121]; Q6NWJ5 [113-121]		0	1085.62	1.02778e+06	2	-0.28	49.6964	41
[R].GAFGKPQGTVAR.[V]		1	2	1	E9QIR9	E9QIR9 [66-77]		0	1188.65	8820098	3	1.36	13.3404	36
[K].LNTFVTSSR.[R]		1	1	1	Q7SXA1	Q7SXA1 [3-11]		0	1024.54	20186090	2	-0.02	24.4233	32
[R].INTIHISPR.[L]		1	1	1	Q05AN2	Q05AN2 [198-206]		0	1050.61	715324	3	0.57	21.429	25
[R].GGVGVGSMTK.[I]	1xOxidation [M8]	1	3	1	Q6PBW7	Q6PBW7 [69-78]		0	908.451	8817484	2	-1.53	10.3465	42
[K].ELGITALHIK.[L]		1	1	1	Q6PBW3	Q6PBW3 [87-96]		0	1094.66	15820289	3	-0.32	37.2187	15
[R].LNTNCYSQNTLDLVSQR.[C]	1xCarbamidomethyl [C5]	1	3	1	A0A2R8QHE6	A0A2R8QHE6 [171-187]		0	2025.97	357811	2	0.32	38.8859	27
[R].GTVLLSGPR.[K]		1	3	1	Q6DGL0	Q6DGL0 [135-143]		0	899.531	8646605	2	0.72	25.8635	54
[K].ELEVLMMSNK.[S]	2xOxidation [M6; M7]	1	1	1	Q24JV1	Q24JV1 [84-93]		0	1225.58	660294	2	-0.23	27.868	13
[K].ESFAEMNQGSGEWK.[S]		1	2	1	Q6TNV0	Q6TNV0 [88-101]		0	1599.67	354540	2	0.28	33.4634	27
[K].ILIIGESGVGK.[S]		1	4	1	Q6P129	Q6P129 [11-21]		0	1085.66	1098431	2	0.84	37.3247	55
[K].LLGYQLAAYFDKPTAR.[V]		6	39	1	A0A2R8QNH7; F1R2S5; A3KMS4; A0A2R8QN47; F1QV15; Q1LWN2	A0A2R8QNH7 [1163-1178]; F1R2S5 [1186-1201]; A3KMS4 [1179-1194]; A0A2R8QN47 [1183-1198]; F1QV15 [1191-1206]; Q1LWN2 [1183-1198]		0	1826.98	522500	2	0.65	48.8195	33
[K].IAVYTDVLKK.[Y]		1	2	2	Q1LYB7	Q1LYB7 [191-200]		1	1149.69	5.55095e+06	2	0.32	30.3237	62
[R].EVCGFAPYER.[R]	1xCarbamidomethyl [C3]	1	1	1	Q6Q415	Q6Q415 [46-55]		0	1227.55	13772684	2	0.42	30.6769	36
[R].ILGMTLLQK.[F]		1	1	1	Q6P696	Q6P696 [47-55]		0	1016.62	514200	2	-0.45	45.6417	34
[R].ETEELSHQR.[V]		1	1	2	Q6PBY3	Q6PBY3 [63-71]		0	1128.53	731224	3	-0.03	9.1797	33
[K].KSCCSCCPSGCSK.[C]	5xCarbamidomethyl [C3; C4; C6; C7; C11]	1	3	1	Q7ZSY6	Q7ZSY6 [30-42]		1	1577.56		3	-0.75	8.6475	22
[K].HFELGGDK.[K]		1	5	1	A0A2R8Q736	A0A2R8Q736 [112-119]		0	902.437	4908955	2	-1.04	17.3552	61
[K].EIVQPQVSQPLPVR.[V]		1	21	1	A0A2R8RTZ6	A0A2R8RTZ6 [53-66]		0	1589.9	8694366	2	0.13	35.0229	27
[R].GGVGVGSMTK.[I]		1	3	1	Q6PBW7	Q6PBW7 [69-78]		0	892.456	10768548	2	0.06	17.4815	44
[K].ESYAIYVYK.[V]		1	18	3	X1WHF1	X1WHF1 [34-42]		0	1135.57	4.00755e+08	2	0.05	35.7562	44
[K].HEENLMTK.[K]		1	2	1	A0A2R8RS24	A0A2R8RS24 [97-104]		0	1001.47	4918354	2	-0.08	11.2135	49
[K].GTDEAAPEKEA.[-]		1	2	1	Q6PBI5	Q6PBI5 [114-124]		1	1117.5	12407783	2	-0.43	10.1928	28
[R].ETYAVYIYK.[V]		1	2	1	Q6DH91	Q6DH91 [27-35]		0	1149.58	2.48283e+06	2	0.03	35.7647	32
[K].LAIWDTAGQER.[F]		1	2	1	Q6P129	Q6P129 [59-69]		0	1259.64	768155	2	-2.14	38.0417	46
[R].LSYNTASNK.[T]		1	1	1	Q7ZWJ7	Q7ZWJ7 [11-19]		0	997.495	24606528	2	0.51	12.8308	51
[R].EPATINYPFEK.[G]		1	5	1	A0A0R4ISC4	A0A0R4ISC4 [80-90]		0	1308.65	764522	2	2.78	36.8165	22
[K].LFNEVVAPQIQR.[D]		1	2	1	Q502B0	Q502B0 [89-100]		0	1413.78	329267	2	-0.11	39.6327	28
[R].LFEGNALLR.[R]		1	3	1	Q6P5M3	Q6P5M3 [71-79]		0	1032.58	23591046	2	0.48	39.7174	55
[R].LVQAFQFTDK.[H]		1	3	1	A2AWE1	A2AWE1 [159-168]		0	1196.63	3.99193e+06	2	0.43	38.6915	39
[R].EQAEAEVASLNR.[R]		1	2	1	Q803M1	Q803M1 [43-54]		0	1316.64	277623	2	-1.29	23.9954	43
[R].GYSFTTTAER.[E]		2	8	1	Q3B727; Q7ZVF9	Q3B727 [198-207]; Q7ZVF9 [197-206]		0	1132.53	2.5831e+06	2	-0.99	24.8913	44
[R].LVQAFQHTDK.[Y]		1	1	1	Q6DGJ6	Q6DGJ6 [158-167]		0	1186.62	4.55632e+06	2	0.32	16.5178	33
[K].GSAITGPVAK.[E]		1	1	1	Q6PC14	Q6PC14 [114-123]		0	900.515	54771860	2	-0.1	16.0862	39
[K].LDDLVNWAR.[R]		1	2	1	F1QHE9	F1QHE9 [71-79]		0	1101.57	1.59708e+06	2	-4.29	42.9659	33
[R].EAIDGTYIDK.[K]		1	3	1	Q7ZV05	Q7ZV05 [50-59]		0	1124.55	9347821	2	0.48	25.4653	38
[R].GDFCIEVGR.[N]	1xCarbamidomethyl [C4]	1	6	1	Q9PTF5	Q9PTF5 [107-115]		0	1052.48	1.25939e+06	2	0.23	34.5825	56
[K].LESMTYEQLK.[K]	1xOxidation [M4]	4	18	1	F1R2S5; A0A2R8QN47; F1QV15; Q1LWN2	F1R2S5 [833-842]; A0A2R8QN47 [821-830]; F1QV15 [833-842]; Q1LWN2 [828-837]		0	1257.6	837846	2	1.51	22.9143	63
[K].LLMGLLNK.[H]	1xOxidation [M3]	1	1	1	Q0ZBR7	Q0ZBR7 [79-86]		0	917.549	1510919	2	0.83	36.9282	46
[K].LWTLVSEQTR.[V]		1	1	1	Q6P2M0	Q6P2M0 [78-87]		0	1232.66	16715253	2	0.21	41.2827	46
[R].LECVEPNCR.[S]	2xCarbamidomethyl [C3; C8]	1	5	1	A0A2R8Q736	A0A2R8Q736 [92-100]		0	1176.51	16754803	2	0.31	16.5967	30
[R].EAGIFESARPSGE.[-]		1	2	1	Q6ZM23	Q6ZM23 [64-76]		0	1349.63	1.45119e+06	2	0.39	29.6679	15
[KR].EAFLLFDR.[TV]		2	18	2	A0A2R8QJ29; A0A2R8QHK5	A0A2R8QJ29 [14-21]; A0A2R8QHK5 [13-20]		0	1010.53	8.86647e+07	2	0.25	50.236	31
[K].EAAEVLQTNR.[R]		1	4	1	A0A0R4IB33	A0A0R4IB33 [137-146]		0	1130.58	742644	2	-0.34	18.2349	34
[R].IIVQPQTVLR.[I]		1	1	1	Q05AN2	Q05AN2 [188-197]		0	1166.73	841292	2	0.06	35.7957	40
[K].IELLGSYDPEK.[Q]		1	3	1	Q58EK2	Q58EK2 [114-124]		0	1263.65	378736	2	-0.62	40.6185	40
[R].LITVQTWLTGR.[F]		1	2	1	Q9MIY5	Q9MIY5 [43-53]		0	1287.74	496165	2	-1.01	50.063	37
[R].EQCCYNCGK.[A]	3xCarbamidomethyl [C3; C4; C7]	1	4	1	Q6PGX7	Q6PGX7 [79-87]		0	1218.43	15448846	2	0.4	9.7549	40
[R].EQVCYNCGK.[A]	2xCarbamidomethyl [C4; C7]	1	1	1	E7FCQ0	E7FCQ0 [79-87]		0	1157.47	2.0936e+06	2	0.49	12.1696	43
[K].GIIISGEDDESHPAEIR.[L]		1	1	1	Q6NYX8	Q6NYX8 [89-105]		0	1837.89		3	0.35	29.5254	16
[K].HGEVCPAGWKPGK.[D]	1xCarbamidomethyl [C5]	1	3	1	A2AWE1	A2AWE1 [169-181]		0	1422.69	639809	3	-0.32	16.57	17
[K].EIIEATSTK.[F]		1	2	1	Q5EAS0	Q5EAS0 [72-80]		0	991.531	1.36298e+06	2	1.18	16.7004	48
[K].LVLVGDGGTGK.[T]		1	1	2	P79735	P79735 [12-22]		0	1015.58	2.42725e+07	2	0.9	26.763	41
[K].LFQEDNDLPVHLK.[G]		1	2	1	F1Q9A4	F1Q9A4 [34-46]		0	1567.81	2003149	3	0.09	38.6119	11
[K].YVECSALTQR.[G]	1xCarbamidomethyl [C4]	1	2	1	Q7ZUQ1	Q7ZUQ1 [154-163]		0	1226.58	716930	2	1.41	21.9364	33
[K].FSWGAECK.[Q]	1xCarbamidomethyl [C7]	6	37	2	A0A2R8QNH7; F1R2S5; A3KMS4; A0A2R8QN47; F1QV15; Q1LWN2	A0A2R8QNH7 [1210-1217]; F1R2S5 [1233-1240]; A3KMS4 [1226-1233]; A0A2R8QN47 [1230-1237]; F1QV15 [1238-1245]; Q1LWN2 [1230-1237]		0	984.424	52566564	2	0.36	29.9668	45
[K].IGPLGLSPK.[K]		1	6	2	Q7ZUG1	Q7ZUG1 [32-40]		0	881.545	45006844	2	0.67	33.7248	33
[K].EPDPFSLTIGK.[S]		1	1	1	E7F0A1	E7F0A1 [96-106]		0	1203.63	352124	2	2.8	45.8066	48
[R].EVYEEAGVK.[G]		1	1	1	Q66JN9	Q66JN9 [65-73]		0	1023.5	941191	2	-0.12	16.9433	33
[K].LGHDFPETPVSVR.[H]		1	2	1	F1QEQ3	F1QEQ3 [53-65]		0	1453.74	4.3819e+06	3	1.2	31.1177	23
[K].IEAIWSQFK.[D]		4	17	1	F1R2S5; A0A2R8QN47; F1QV15; Q1LWN2	F1R2S5 [353-361]; A0A2R8QN47 [341-349]; F1QV15 [353-361]; Q1LWN2 [348-356]		0	1121.6	1.83474e+06	2	-0.59	46.059	39
[R].LTEGCSFR.[R]	1xCarbamidomethyl [C5]	2	5	1	Q4VBV2; Q24JV7	Q4VBV2 [73-80]; Q24JV7 [73-80]		0	969.446	47198932	2	-1.5	18.1155	46
[K].IAGYVTHLMK.[R]		2	2	1	Q6P6F0; Q5BJA1	Q6P6F0 [50-59]; Q5BJA1 [50-59]		0	1132.62	4240530	3	-2.48	29.2597	24
[K].FVQQLSADQK.[S]		1	2	1	Q6TNV0	Q6TNV0 [51-60]		0	1163.61	5.71396e+06	2	2.42	20.0536	26
[R].KVVGCSCVVIK.[D]	2xCarbamidomethyl [C5; C7]	1	1	1	Q6PC90	Q6PC90 [102-112]		1	1248.68	4817644	3	0.97	18.934	50
[K].ECVLLDHLCDGEK.[D]	2xCarbamidomethyl [C2; C9]	2	3	1	F1QN45; A0A286YAQ3	F1QN45 [596-608]; A0A286YAQ3 [446-458]		0	1587.71	351620	3	0.07	36.5433	14
[K].ITYNQCGDVMR.[A]	1xCarbamidomethyl [C6]; 1xOxidation [M10]	1	9	1	A0A2R8QHK5	A0A2R8QHK5 [26-36]		0	1372.6	5420283	2	0.21	17.3298	26
[K].LLMGLLNK.[H]		1	1	1	Q0ZBR7	Q0ZBR7 [79-86]		0	901.554	3.07816e+06	2	0.01	45.2016	47
[K].IGGIGTVPVGR.[V]		1	14	1	A0A0R4IE10	A0A0R4IE10 [256-266]		0	1025.61	1.25764e+06	2	-0.52	30.2586	41
[R].LDDLASAIR.[I]		1	1	1	Q4VBU7	Q4VBU7 [90-98]		0	973.531	594736	2	1.83	33.4997	54
[K].KAEAGAGAATEFQFR.[G]		1	1	1	Q7T1J9	Q7T1J9 [140-154]		1	1553.77	209524	2	1.02	29.1085	52
[K].ECADLWPR.[I]	1xCarbamidomethyl [C2]	1	1	1	Q6PC14	Q6PC14 [124-131]		0	1046.47	8.33606e+06	2	0.53	34.0276	53
[K].LVFLGEQSVGK.[T]		1	14	1	Q4V957	Q4V957 [19-29]		0	1176.66	802228	2	-1.16	39.4723	39
[R].FATGQDIYLHCR.[L]	1xCarbamidomethyl [C11]	1	4	1	Q3B744	Q3B744 [148-159]		0	1480.7	167358	3	-1.33	28.1865	47
[R].FTQAGSEVSALLGR.[I]		1	4	1	Q05AL6	Q05AL6 [58-71]		0	1435.75		2	1.86	44.2807	24
[R].ECSGVQPVLWAR.[Y]	1xCarbamidomethyl [C2]	1	1	1	Q4VBI5	Q4VBI5 [59-70]		0	1401.69	334272	2	0.81	39.6631	27
[K].GTGASGSFK.[LVI]		1	25	1	A0A2R8Q0U0	A0A2R8Q0U0 [89-97]		0	811.394		2	-0.75	10.2719	38
[R].DDTIDEGSDVK.[E]		1	2	1	Q4VBV1	Q4VBV1 [35-45]		0	1193.52	656528	2	-0.65	16.1555	34
[K].VFHTYSSK.[E]		1	2	1	A3KH13	A3KH13 [15-22]		0	968.484	335421	2	3.74	11.1725	36
[R].TAFTASQAGIQYEGR.[A]		1	2	1	A7MD63	A7MD63 [783-797]		0	1599.78	393940	2	0.62	30.653	28
[K].TSFTSVADTPENLR.[L]		1	3	1	Q7SYA6	Q7SYA6 [66-79]		0	1537.75	590856	2	-1.64	34.6053	27
[K].TIGIEPAADGK.[G]		1	3	1	A0A286YBP4	A0A286YBP4 [62-72]		0	1071.57	29275352	2	0.32	23.0091	41
[R].TLSDYNIQK.[E]		1	14	1	Q7ZU62	Q7ZU62 [71-79]		0	1081.55	23083120	2	-1.02	22.9845	31
[K].AVMPDGQFGDVR.[L]		1	3	1	A2AWE1	A2AWE1 [19-30]		0	1291.61	942161	2	1.58	32.7798	39
[K].VYINLDKDTR.[V]		1	2	1	Q66I52	Q66I52 [103-112]		1	1236.66		3	-1.96	24.5455	44
[K].CDLEDER.[LV]	1xCarbamidomethyl [C1]	1	4	1	Q6DI07	Q6DI07 [139-145]		0	936.373	239458	2	-0.27	13.5845	46
[K].LGCIGSATLDGENIR.[F]	1xCarbamidomethyl [C3]	2	3	1	F1QN45; A0A286YAQ3	F1QN45 [1131-1145]; A0A286YAQ3 [981-995]		0	1575.78	243466	2	0.04	35.6555	27
[K].LGEWVGLCK.[I]	1xCarbamidomethyl [C8]	1	1	1	Q6PC90	Q6PC90 [85-93]		0	1061.54	10703070	2	0.59	38.7525	29
[K].GQTCGLCGK.[A]	2xCarbamidomethyl [C4; C7]	1	7	1	A0A2R8RIU9	A0A2R8RIU9 [1463-1471]		0	980.429	3181586	2	-0.12	10.7304	59
[K].FYAVNMDYSK.[L]	1xOxidation [M6]	1	2	1	A0A2R8QLN3	A0A2R8QLN3 [79-88]		0	1253.55	1.00932e+06	2	-0.09	26.4278	38
[K].LDYGEYVDK.[N]		1	2	1	B8A5I7	B8A5I7 [113-121]		0	1101.51	959552	2	-2.28	29.9696	33
[R].IGVLDEGK.[M]		1	3	1	Q6P5M3	Q6P5M3 [84-91]		0	830.462	37209884	2	0.26	23.8759	67
[K].VSVYTQSPLGPQR.[S]		1	1	1	Q6DC58	Q6DC58 [177-189]		0	1431.76	418199	2	-2.54	30.3513	37
[KR].IIAANYGR.[T]		7	48	4	F1QJD7; B3DH61; A0A2R8PV91; H0WEG1; A8HAI9; F1QIR8; A7MBZ3	F1QJD7 [97-104]; B3DH61 [62-69]; A0A2R8PV91 [52-59]; H0WEG1 [60-67]; A8HAI9 [113-120]; F1QIR8 [60-67]; A7MBZ3 [141-148]		0	877.489	281888640	2	-0.38	20.4796	45
[K].LLEGEECR.[L]	1xCarbamidomethyl [C7]	1	1	1	Q7SZP4	Q7SZP4 [398-405]		0	1005.47	18297846	2	-0.49	16.1017	56
[K].TSEKEPDPFSLTIGK.[S]		1	1	1	E7F0A1	E7F0A1 [92-106]		1	1648.84	2.67043e+06	3	-0.17	39.7416	8
[R].FYTEDSPGLK.[V]		1	1	1	Q6DGH3	Q6DGH3 [59-68]		0	1156.55	2818909	2	2.72	26.1941	50
[K].VFLENVIR.[D]		1	6	4	Q0D294	Q0D294 [61-68]		0	989.578	1.01167e+09	2	-0.1	42.4745	41
[K].DGNGYISAAELR.[H]		1	3	2	A0A2R8RTK5	A0A2R8RTK5 [96-107]		0	1265.61	5.73931e+06	2	-0.83	34.0796	31
[K].LIYQEYETGK.[E]		1	2	1	Q9DDU5	Q9DDU5 [107-116]		0	1243.62	1238827	2	0.13	28.3355	36
[R].VDIEDFGGR.[K]		1	2	1	A0A2R8QAE1	A0A2R8QAE1 [118-126]		0	1007.48	40200524	2	-0.26	33.6987	45
[R].EDKVPFDLELYNEGLK.[V]		1	3	1	Q7ZUZ6	Q7ZUZ6 [89-104]		1	1908.96	694406	3	0.08	47.4121	20
[K].LISSDGHEFIVK.[R]		1	7	1	Q66IB1	Q66IB1 [22-33]		0	1344.72	1.61816e+06	3	-0.38	30.5474	23
[M].PEPAKPAPK.[K]		1	2	2	X1WHF1	X1WHF1 [2-10]		0	934.536	83658166	3	0.14	8.6643	34
[R].NYMEVSVNR.[M]	1xOxidation [M3]	1	2	1	Q5TYX2	Q5TYX2 [159-167]		0	1127.51	896776	2	0.72	17.6602	26
[R].GDYCVEVGR.[N]	1xCarbamidomethyl [C4]	1	2	1	Q9PTF3	Q9PTF3 [123-131]		0	1054.46	480094	2	-0.13	22.3177	36
[K].EDAIAFAEK.[N]		1	1	1	Q502E4	Q502E4 [125-133]		0	993.489		2	-0.55	29.1225	27
[R].APPPVAALGPLR.[V]		1	22	1	A0A2R8RTZ6	A0A2R8RTZ6 [237-248]		0	1158.7	1.3665e+06	2	-0.29	39.6518	34
[R].NPDVCWDK.[K]	1xCarbamidomethyl [C5]	1	2	1	A0A2R8QLN3	A0A2R8QLN3 [54-61]		0	1033.44	2355430	2	-0.03	24.0194	38
[R].VPAADPVPQLFYK.[E]		1	3	1	Q6DEM0	Q6DEM0 [56-68]		0	1444.78	256682	2	-0.75	45.8193	20
[R].VDEYDYSKPLQGQVK.[K]		1	3	1	Q6TNQ9	Q6TNQ9 [600-614]		0	1768.88	366949	3	3.8	27.3655	23
[K].YQVSWSVPHK.[Q]		1	3	1	E9QHX8	E9QHX8 [72-81]		0	1230.63	1.68199e+06	3	0.35	30.4671	37
[K].EAPPMEKPEVVK.[T]	1xOxidation [M5]	1	3	2	Q6Q421	Q6Q421 [66-77]		0	1369.7	5.96758e+06	3	0.83	13.6786	14
[K].VFQFLNAK.[C]		1	2	1	Q8JGR4	Q8JGR4 [28-35]		0	966.541	18839244	2	-1.23	40.8654	37
[K].VFNYNHLMPTR.[Y]		1	1	1	Q7ZV82	Q7ZV82 [74-84]		0	1391.69	827345	3	-0.12	34.273	23
[K].EALLGSCAVAADPNAPNVQVTR.[L]	1xCarbamidomethyl [C7]	1	2	1	Q802W6	Q802W6 [52-73]		0	2253.13		3	0.02	38.3167	12
[K].VFDGIPPPYDK.[R]		1	2	1	Q1LYB7	Q1LYB7 [106-116]		0	1247.63	1.28806e+06	2	-3.13	36.6312	14
[K].IVVNLTGR.[L]		1	1	1	Q6Q420	Q6Q420 [61-68]		0	871.536	77543112	2	0.65	30.2699	62
[R].KVTATMGK.[K]		1	1	1	Q7ZV82	Q7ZV82 [52-59]		1	835.471	7.01542e+06	2	1.13	9.0177	68
[K].YTTVDETR.[L]		1	4	1	Q4V956	Q4V956 [78-85]		0	984.463	1.27104e+06	2	0.35	12.2635	31
[K].MKDTDSEEEIR.[E]		1	3	1	A0A2R8RTK5	A0A2R8RTK5 [77-87]		1	1352.6	5549343	3	-0.03	12.2677	30
[M].AGAFNVWWAK.[M]		1	1	1	B3DFK4	B3DFK4 [2-11]		0	1149.58	363959	2	-0.6	49	26
[K].NNPGTVVYISPQSSR.[I]		1	1	1	Q6DH43	Q6DH43 [57-71]		0	1618.82	446698	2	-0.72	28.8701	21
[K].FVCDGTPQCQDR.[S]	2xCarbamidomethyl [C3; C9]	2	3	1	F1QN45; A0A286YAQ3	F1QN45 [641-652]; A0A286YAQ3 [491-502]		0	1482.61	1.17383e+06	2	1.08	16.5884	25
[K].EDEGIAYR.[G]		2	4	1	A2AWE1; Q6DGJ6	A2AWE1 [121-128]; Q6DGJ6 [120-127]		0	952.437	16614296	2	0.26	18.2335	42
[R].IEEELGDK.[A]		1	6	1	Q568G3	Q568G3 [413-420]		0	932.457	1.47663e+06	2	-0.24	16.1709	41
[R].IPCIQQPR.[K]	1xCarbamidomethyl [C3]	1	2	1	F1QEQ3	F1QEQ3 [81-88]		0	1011.54	7.13606e+06	2	-4.54	23.3578	28
[K].TVYNLLFR.[R]		1	1	1	A0A0G2L2Q2	A0A0G2L2Q2 [6-13]		0	1025.58	1.06802e+06	2	-0.75	48.0126	35
[K].ELIEDPALTR.[W]		1	2	1	Q6PBK0	Q6PBK0 [60-69]		0	1156.62	3.66494e+06	2	0.69	34.1549	22
[K].VLVVSPQFEGK.[Q]		1	1	1	Q502F6	Q502F6 [37-47]		0	1202.68	24355560	2	-1.05	35.2443	39
[R].SDELNCFTR.[S]	1xCarbamidomethyl [C6]	2	3	1	F1QN45; A0A286YAQ3	F1QN45 [398-406]; A0A286YAQ3 [248-256]		0	1141.49	1.56533e+06	2	0.27	27.9358	32
[K].SAEFLLHMLK.[N]		1	2	1	Q7T1K0	Q7T1K0 [87-96]		0	1188.64	798477	3	0.51	46.9017	22
[K].VLQALEGLK.[M]		1	3	1	Q6PBW7	Q6PBW7 [104-112]		0	970.593	15767626	2	-0.03	37.1953	39
[R].IAQLICEK.[I]	1xCarbamidomethyl [C6]	1	3	1	A0A0G2KN51	A0A0G2KN51 [79-86]		0	974.534	6.20064e+06	2	-0.45	25.0465	42
[K].VGQVVDPVTGK.[R]		1	1	1	Q503X4	Q503X4 [88-98]		0	1098.62	889476	2	0.83	23.1637	49
[K].ELLLQPVVISR.[N]		1	4	1	Q6NZZ2	Q6NZZ2 [45-55]		0	1266.78	2.90421e+06	2	-0.96	47.0151	24
[R].DLINPSFDLER.[R]		1	2	1	Q24JV7	Q24JV7 [6-16]		0	1318.66	8504403	2	1.01	46.4866	53
[K].QQSEEDLLLQDFSR.[N]		1	2	1	B8JL82	B8JL82 [9-22]		0	1707.82	520320	3	0.66	48.9658	16
[K].QPHVQQISR.[H]		1	1	2	B0S7M2	B0S7M2 [126-134]		0	1092.59	3.4688e+06	2	1.01	10.9415	30
[K].EILSALQSHCSAK.[D]	1xCarbamidomethyl [C10]	1	1	1	Q66I54	Q66I54 [86-98]		0	1443.73	674868	3	-1.94	27.3231	16
[K].YLEPYLQEVIR.[E]		1	2	1	Q4VBV1	Q4VBV1 [90-100]		0	1422.76		2	-1.37	48.5706	28
[K].LASVPAGGAVAVSTASAGGGGGAPAEAPAAEEK.[K]		1	1	1	Q6PBJ9	Q6PBJ9 [62-94]		0	2778.39	1.48005e+06	3	2.34	32.3091	16
[R].KGNYAQR.[V]		1	11	1	E7EZX1	E7EZX1 [37-43]		1	836.437	30314964	2	0.26	8.5339	56
[K].EVDEQMLNVQNK.[N]		1	12	1	Q6TGT0	Q6TGT0 [325-336]		0	1446.69	416120	2	-1.9	28.1907	38
[R].GTNAAIEEK.[L]		1	2	1	F1QM43	F1QM43 [160-168]		0	932.468	1.74401e+06	2	0.87	10.4534	35
[K].VFLTNVIR.[D]		1	1	1	A0A140LGV2	A0A140LGV2 [52-59]		0	961.583	1.61747e+06	2	-0.31	41.3011	35
[R].VFDPQTDKPSK.[W]		1	1	1	Q6ZM62	Q6ZM62 [148-158]		0	1261.64	1.63746e+06	3	-1.56	14.1842	29
[R].AEGPAVER.[L]		4	19	3	F1R2S5; A0A2R8QN47; F1QV15; Q1LWN2	F1R2S5 [1019-1026]; A0A2R8QN47 [1007-1014]; F1QV15 [1019-1026]; Q1LWN2 [1014-1021]		0	828.421	2.04127e+09	2	0	11.6639	49
[K].EVNVSSAVLK.[A]		1	1	1	Q6PC22	Q6PC22 [17-26]		0	1045.59	715742	2	-0.82	28.5867	30
[K].ATMQNLNDR.[L]		1	20	1	Q05AL9	Q05AL9 [98-106]		0	1062.5	892689	2	1.16	14.8064	26
[K].VETFAGVYK.[K]		1	1	1	P62084	P62084 [170-178]		0	1013.53	52179024	2	1.06	30.0495	37
[M].VVGAFPIAK.[L]		1	1	1	Q1L9A2	Q1L9A2 [2-10]		0	901.551	2.16821e+06	2	0.43	32.8546	40
[R].AVLVDLEPGTMDSVR.[S]		1	9	1	Q6TGT0	Q6TGT0 [63-77]		0	1601.82	535705	2	2.84	44.8839	31
[K].AVGIWHCGSCMK.[T]	2xCarbamidomethyl [C7; C10]; 1xOxidation [M11]	1	1	1	A7YY10	A7YY10 [51-62]		0	1421.61	877407	3	-0.34	21.3909	16
[K].ANPQFPILIR.[E]		1	1	1	Q4VBI5	Q4VBI5 [49-58]		0	1168.68	710514	2	-0.47	46.6824	30
[K].IAVYTDVLK.[K]		1	2	1	Q1LYB7	Q1LYB7 [191-199]		0	1021.59	7.88762e+06	2	0.24	37.5855	36
[K].LDYILGLK.[V]		1	3	1	Q6P5M3	Q6P5M3 [94-101]		0	934.561	15613954	2	-1.39	45.0405	35
[R].APSIDPVGPQPK.[-]		1	1	1	Q6DH43	Q6DH43 [137-148]		0	1205.65	745602	2	-0.77	24.8927	31
[KR].VIAANYGR.[T]		3	16	2	A0A2R8QHE6; F6NMZ5; E9QB89	A0A2R8QHE6 [148-155]; F6NMZ5 [75-82]; E9QB89 [136-143]		0	863.473	102373384	2	-0.07	17.1095	54
[K].ATCVFGQLPK.[F]	1xCarbamidomethyl [C3]	1	1	1	Q9DDU5	Q9DDU5 [46-55]		0	1120.58	1.69222e+06	2	2.3	35.1821	28
[K].VVMVLAGR.[Y]	1xOxidation [M3]	1	1	1	Q7ZV82	Q7ZV82 [10-17]		0	860.502	4.04327e+06	2	0.08	22.6744	41
[K].VEWSSDTVDNEHLGR.[R]		1	1	1	Q568K2	Q568K2 [44-58]		0	1743.79	310240	3	0.69	29.0348	13
[R].VCTLAIIDPGDSDIIR.[S]	1xCarbamidomethyl [C2]	1	2	1	Q7ZUG6	Q7ZUG6 [91-106]		0	1757.91	3.77785e+06	3	0.13	49.3935	11
[K].YEDEINKR.[SATN]		1	17	2	E9QBD7	E9QBD7 [41-48]		1	1066.52	44068294	2	0.5	10.5731	42
[K].CASGCVCK.[G]	3xCarbamidomethyl [C1; C5; C7]	1	3	1	Q7ZSY6	Q7ZSY6 [43-50]		0	941.364	3014449	2	0.5	10.3774	29
[K].IQDKEGIPPDQQR.[L]		1	14	2	Q7ZU62	Q7ZU62 [46-58]		1	1523.78	2.56378e+06	3	0.25	12.7943	22
[K].YGLNMCR.[Q]	1xCarbamidomethyl [C6]	1	1	1	Q6Q419	Q6Q419 [34-40]		0	913.402	2.76405e+06	2	4.78	24.8772	44
[K].YKEETIEK.[M]		1	1	2	Q7SXA1	Q7SXA1 [135-142]		1	1039.53	31950987	3	1.35	10.4122	34
[KR].DLSHCQER.[-I]	1xCarbamidomethyl [C5]	7	27	1	A0A2R8QNH7; F1R2S5; A3KMS4; A0A2R8QN47; A0A2R8RIU9; F1QV15; Q1LWN2	A0A2R8QNH7 [169-176]; F1R2S5 [189-196]; A3KMS4 [184-191]; A0A2R8QN47 [177-184]; A0A2R8RIU9 [184-191]; F1QV15 [189-196]; Q1LWN2 [184-191]		0	1044.45	4.32795e+06	2	-0.85	9.1009	27
[K].FSTFDKDQDDYK.[K]		1	2	1	A0A2R8QAE1	A0A2R8QAE1 [168-179]		1	1508.65	826547	3	-0.23	22.1779	18
[K].IQIQVSASR.[Q]		1	4	1	F1QQQ3	F1QQQ3 [1014-1022]		0	1001.57	21502148	2	-0.59	24.145	31
[R].EGPFYPTLR.[L]		1	2	1	Q7ZV34	Q7ZV34 [75-83]		0	1079.55	701081	2	0.03	37.5184	36
[K].VQVIAANK.[C]		1	1	1	Q7ZWJ4	Q7ZWJ4 [129-136]		0	842.509	16476273	2	-0.34	14.8723	50
[K].QGYVIYR.[TI]		1	2	1	Q6DHS3	Q6DHS3 [57-63]		0	898.478	8550747	2	-0.33	25.4692	44
[R].YNPENLATLER.[Y]		1	2	2	F1QII8	F1QII8 [22-32]		0	1319.66	242693	2	-0.29	34.8883	32
[K].ISATFGHPQLK.[A]		1	1	1	E7F8G8	E7F8G8 [52-62]		0	1198.66	450547	3	1.24	24.5677	11
[R].KAQCPIVER.[V]	1xCarbamidomethyl [C4]	1	3	1	Q8JHH3	Q8JHH3 [63-71]		1	1100.59	2.59894e+06	2	0.08	11.5443	36
[R].EEIVPAAPSYDR.[S]		1	7	1	A2CG95	A2CG95 [63-74]		0	1346.66	469735	2	0.41	29.807	35
[R].EDEHGGWTVIQK.[R]		1	2	1	A0A2R8QAE1	A0A2R8QAE1 [61-72]		0	1398.66	858294	2	-0.07	26.381	20
[K].AAIDWFDGK.[DE]		1	6	1	Q7ZUE3	Q7ZUE3 [363-371]		0	1022.49	274640	2	2.52	44.138	39
[K].DSPSTGDIKK.[I]		1	1	2	A7E2K4	A7E2K4 [16-25]		1	1047.53	19396348	3	-0.06	9.8257	36
[R].NTTFCPTINLDK.[L]	1xCarbamidomethyl [C5]	1	1	1	Q6P2M0	Q6P2M0 [66-77]		0	1423.69	13151446	2	-1.76	37.5145	33
[K].ITFDDYVACCVK.[L]	2xCarbamidomethyl [C9; C10]	1	2	1	F1R4I7	F1R4I7 [146-157]		0	1490.67	268219	2	0.52	42.2311	13
[K].NSSYFVEWIPNNVK.[TV]		1	18	1	Q6TGT0	Q6TGT0 [337-350]		0	1696.83		2	1.86	49.7498	5
[K].NMSVHLSPCFR.[D]	1xCarbamidomethyl [C9]; 1xOxidation [M2]	1	4	1	Q7ZV05	Q7ZV05 [109-119]		0	1363.62		3	-4.01	26.1927	32
[R].KADIDLNK.[R]		1	2	1	Q8JGS9	Q8JGS9 [47-54]		1	916.51	9223787	2	0.06	12.683	54
[K].LVLLGESAVGK.[S]		1	5	1	Q7ZUG4	Q7ZUG4 [24-34]		0	1085.66	1.10734e+06	2	-0.74	38.4465	36
[K].NLDSTTVAVHQDEIYCK.[S]	1xCarbamidomethyl [C16]	1	2	1	A1L2A2	A1L2A2 [42-58]		0	1992.93	387844	2	-0.91	29.3119	41
[RK].NLDIERPTYTNLNR.[L]		2	17	1	A7MBS2; Q6NWJ5	A7MBS2 [216-229]; Q6NWJ5 [216-229]		0	1718.88	564234	3	0.34	31.3369	11
[K].NKYEDEINK.[R]		1	13	1	E9QBD7	E9QBD7 [39-47]		1	1152.55	2085917	2	0.85	13.0588	42
[K].DVDAAYMNK.[V]		1	10	1	E9QBD7	E9QBD7 [61-69]		0	1026.46	3.4079e+06	2	0.51	20.4668	40
[K].DVNQQEFVR.[A]		1	3	1	Q6PBW7	Q6PBW7 [9-17]		0	1134.55	49889384	2	0.81	23.5751	41
[K].MGPTDQYK.[F]	1xOxidation [M1]	1	2	1	A0A2R8QLN3	A0A2R8QLN3 [71-78]		0	955.419	3.52195e+06	2	-0.6	10.7571	35
[K].GDFLTVSPER.[A]		1	1	1	A7E2L0	A7E2L0 [83-92]		0	1120.56	1.5886e+06	2	1.06	34.5797	37
[R].VYLEYIQR.[N]		1	2	1	Q5SPH9	Q5SPH9 [144-151]		0	1083.58	590798	2	-1.71	35.3853	26
[R].VMLGETNPADSKPGTIR.[G]	1xOxidation [M2]	1	4	1	Q9PTF5	Q9PTF5 [90-106]		0	1801.91	505327	3	1.6	23.0232	13
[K].LQCLNESR.[D]	1xCarbamidomethyl [C3]	1	1	1	Q6NYX8	Q6NYX8 [39-46]		0	1019.49	537074	2	1.11	15.0965	43
[R].IPEITMSK.[R]		5	33	1	A0A2R8QNH7; F1R2S5; A3KMS4; F1QV15; Q1LWN2	A0A2R8QNH7 [1299-1306]; F1R2S5 [1322-1329]; A3KMS4 [1315-1322]; F1QV15 [1327-1334]; Q1LWN2 [1319-1326]		0	918.496	36055172	2	-1.03	29.4945	40
[K].EAAEQDVEK.[K]		1	1	1	Q90Z10	Q90Z10 [201-209]		0	1018.47	7324859	2	0.41	9.8746	31
[K].KSLESINSR.[L]		1	1	1	Q7ZUG6	Q7ZUG6 [9-17]		1	1033.56	4.20413e+06	2	0.47	11.6079	59
[K].LFTEVEGTCTGK.[Y]	1xCarbamidomethyl [C9]	1	1	1	Q7ZW41	Q7ZW41 [30-41]		0	1341.64		2	-4.97	27.6884	25
[R].VIGIEGDFIK.[T]		1	3	1	Q6AZD4	Q6AZD4 [92-101]		0	1090.61	368674	2	0.35	44.0004	31
[K].TDLFYER.[K]		1	2	1	Q6YMR2	Q6YMR2 [96-102]		0	943.452	4.88473e+06	2	0.56	32.1831	46
[K].TDEVLQAEAAAK.[M]		1	1	1	Q567W4	Q567W4 [109-120]		0	1245.63	957362	2	1.38	24.3175	28
[R].TDDTTCLR.[R]	1xCarbamidomethyl [C6]	1	2	1	A7MBZ3	A7MBZ3 [149-156]		0	981.431	16316149	2	-0.12	12.9786	46
[K].TATPGGKPNK.[T]		1	1	2	Q6DGM0	Q6DGM0 [57-66]		0	970.532	10487079	2	0.36	8.5752	31
[K].TALIHDGLAR.[G]		1	1	2	Q6PC90	Q6PC90 [24-33]		0	1066.6	14135955	3	0.12	22.2109	29
[K].LKVPDWVDIVK.[L]		1	3	1	Q6PBW7	Q6PBW7 [29-39]		1	1311.77	1.83712e+06	3	0.07	48.6821	34
[K].SYELPDGQVITIGNER.[F]		2	22	1	Q3B727; Q7ZVF9	Q3B727 [240-255]; Q7ZVF9 [239-254]		0	1790.89	406132	3	0.32	45.859	20
[R].SVNWVTAER.[N]		1	10	1	Q5RG15	Q5RG15 [45-53]		0	1061.54	5.00919e+06	2	-5.32	29.3467	48
[R].LIEIITK.[L]		1	3	1	Q7T158	Q7T158 [1012-1018]		0	829.539	961617	2	-0.12	33.9286	47
[R].LPHDVIDDINSGAVECPTE.[-]	1xCarbamidomethyl [C16]	1	2	1	Q7ZUG1	Q7ZUG1 [147-165]		0	2080.95	3860499	2	0.87	40.9947	18
[K].EITALAPSTMK.[I]		1	15	1	Q3B727	Q3B727 [317-327]		0	1161.62	457174	2	-0.26	30.9318	37
[K].STTTGHLIYK.[C]		1	15	1	A0A0R4IE10	A0A0R4IE10 [21-30]		0	1120.6	1.49848e+06	2	3.34	16.3993	33
[R].DAYSGGQVNLYR.[V]		1	5	1	Q9PUS4	Q9PUS4 [218-229]		0	1342.64	434325	2	-0.46	29.4005	30
[R].DGQFVVVVAR.[D]		1	23	1	A0A2R8RTZ6	A0A2R8RTZ6 [125-134]		0	1089.61	7.54553e+06	2	0.36	36.9893	42
[K].QVILNGQESK.[C]		1	9	1	A0A2R8RIU9	A0A2R8RIU9 [1523-1532]		0	1115.61	1.21119e+06	2	0.77	16.9211	41
[R].RAAVAASSSS.[-]		1	1	1	Q6IQJ7	Q6IQJ7 [88-97]		1	906.464		2	0.45	8.7312	51
[K].GHAVGDIPGVR.[F]		1	1	1	A8KB78	A8KB78 [109-119]		0	1077.58	5701257	3	-0.01	20.874	34
[R].STDIATACEHSVLDLSCPDHTR.[I]	2xCarbamidomethyl [C8; C17]	1	9	1	H0WEG1	H0WEG1 [36-57]		0	2485.11	1.78829e+06	3	3.72	34.8826	14
[R].SAINEVVTR.[E]		1	1	1	Q24JV3	Q24JV3 [13-21]		0	988.542	71021112	2	-0.27	22.5843	49
[R].SALLDQEK.[E]		1	1	1	Q6PBM1	Q6PBM1 [145-152]		0	903.478	2.44533e+06	2	-0.46	18.173	52
[K].KIEISQHAK.[Y]		1	1	1	A7YY10	A7YY10 [28-36]		1	1053.61	1.93069e+06	2	-2.17	9.4043	51
[K].SDNLLVDTK.[K]		1	1	1	A7MCR1	A7MCR1 [37-45]		0	1004.53	2.84721e+06	2	1.88	25.9175	29
[K].GCAHYSSFSVDCEEDGYK.[L]	2xCarbamidomethyl [C2; C12]	1	2	1	A0A2R8QAE1	A0A2R8QAE1 [128-145]		0	2110.81	442194	3	-1.51	27.5217	19
[K].GIGDFFGGPSR.[K]		1	1	1	A0A0N4SU88	A0A0N4SU88 [51-61]		0	1109.54	771364	2	-0.36	44.1337	36
[R].SSAVCENAIANFK.[C]	1xCarbamidomethyl [C5]	2	6	1	A0A0R4ICH5; A3KQ78	A0A0R4ICH5 [134-146]; A3KQ78 [134-146]		0	1410.67	1.01889e+06	2	-0.04	32.7712	20
[K].AELNEFLTR.[E]		1	2	1	Q7ZVD9	Q7ZVD9 [19-27]		0	1092.57	946546	2	-0.66	39.1067	36
[K].HVVFIAQR.[R]		1	1	1	P62084	P62084 [91-98]		0	969.563	14964196	2	3.2	21.0449	34
[K].HPELADK.[N]		1	2	1	Q7T1J9	Q7T1J9 [32-38]		0	809.415	34472236	2	-0.13	9.2081	40
[K].HNQETGDNVGPLIIK.[R]		1	1	1	Q6PGY7	Q6PGY7 [89-103]		0	1634.85	1.35204e+06	3	0.33	30.6417	30
[R].VHIGQVIMSVR.[T]	1xOxidation [M8]	1	2	1	E9QIR9	E9QIR9 [78-88]		0	1254.7	939881	3	1.17	29.4777	27
[K].QATPEVQK.[I]		1	2	1	A0A2R8QDV2	A0A2R8QDV2 [14-21]		0	900.479	2.71765e+06	2	-1.31	10.1279	36
[R].ENLHVDNPR.[T]		1	1	1	B8JLQ0	B8JLQ0 [42-50]		0	1093.54	865462	2	-2.01	12.8986	32
[RK].SCAGISGK.[S]	1xCarbamidomethyl [C2]	1	4	1	Q6PEH1	Q6PEH1 [28-35]		0	779.372	3473640	2	-0.53	9.2372	49
[R].QVLLRPCSK.[V]	1xCarbamidomethyl [C7]	1	1	1	Q6Q420	Q6Q420 [24-32]		0	1100.62	1.87062e+06	3	4.69	16.6748	19
[R].IPEITMSK.[R]	1xOxidation [M6]	5	33	1	A0A2R8QNH7; F1R2S5; A3KMS4; F1QV15; Q1LWN2	A0A2R8QNH7 [1299-1306]; F1R2S5 [1322-1329]; A3KMS4 [1315-1322]; F1QV15 [1327-1334]; Q1LWN2 [1319-1326]		0	934.491	13550209	2	0.05	21.0322	37
[R].LPLQDVYK.[I]		1	16	1	A0A0R4IE10	A0A0R4IE10 [248-255]		0	975.551	882751	2	-0.76	33.0415	32
[K].ELEFYLR.[K]		1	2	1	P62247	P62247 [194-200]		0	969.504	4686670	2	0.57	43.779	36
[K].DLYANTVLSGGTTMYPGIADR.[M]		2	6	1	Q3B727; Q7ZVF9	Q3B727 [293-313]; Q7ZVF9 [292-312]		0	2215.07	141041	3	0.2	49.402	4
[K].LQNSELKR.[R]		1	1	1	A0A0R4IA20	A0A0R4IA20 [61-68]		1	987.558	3.29885e+06	2	-0.39	9.922	45
[R].LSAMTENTYLMK.[L]	1xOxidation [M4]	1	4	1	F1QV15	F1QV15 [65-76]		0	1417.67		2	-0.05	29.9044	15
[R].YPETPPFVR.[F]		1	2	1	F1R1E9	F1R1E9 [91-99]		0	1105.57	1.1625e+06	2	2.32	35.2823	30
[K].NVRPDYVK.[A]		1	2	1	Q2TV65	Q2TV65 [197-204]		0	990.537	3.03868e+06	3	-0.05	12.0699	29
[K].NPAPPLYR.[M]		1	2	1	Q7ZWJ4	Q7ZWJ4 [22-29]		0	927.505	11711795	2	-0.25	22.6961	31
[R].EASLILGVSPTANK.[T]		1	2	1	Q6PBT7	Q6PBT7 [61-74]		0	1399.78	377326	2	-1.58	38.8703	20
[R].YSLDPENPTK.[S]		1	2	1	Q7T1K0	Q7T1K0 [4-13]		0	1163.56	13069008	2	1.48	26.8183	37
[R].IVQCPYDK.[N]	1xCarbamidomethyl [C4]	1	3	1	Q7ZUF8	Q7ZUF8 [43-50]		0	1022.5	6301680	2	-0.77	15.5419	53
[K].YTCSFCGK.[T]	2xCarbamidomethyl [C3; C6]	1	1	1	A7YY10	A7YY10 [37-44]		0	1022.41	21012010	2	0.25	17.6194	33
[K].MLSCAGADR.[L]	1xCarbamidomethyl [C4]; 1xOxidation [M1]	1	2	1	E9QIR9	E9QIR9 [51-59]		0	996.424	2.71453e+06	2	0.21	10.5161	38
[K].DFVAEPMGEK.[S]	1xOxidation [M7]	1	1	1	Q6P026	Q6P026 [10-19]		0	1138.51	3814306	2	1.8	21.8479	27
[K].GLGPTVPELGAEGLKPHTK.[T]		1	2	1	A0JME6	A0JME6 [60-78]		0	1901.05	215073	3	0.4	33.6838	1
[R].FTGLPQILCK.[E]	1xCarbamidomethyl [C9]	1	7	1	A3KP01	A3KP01 [64-73]		0	1176.64	617666	2	1.38	45.7142	32
[R].TQFNTTVAK.[L]		1	2	1	Q7ZUD6	Q7ZUD6 [198-206]		0	1009.53	4055128	2	0.01	17.1477	39
[K].ANGTTVHVGIHPSK.[V]		1	1	1	Q7SXA1	Q7SXA1 [90-103]		0	1417.75	692068	3	1.7	13.2957	13
[K].SPYVACQGTSLCILK.[Q]	2xCarbamidomethyl [C6; C12]	1	1	1	F1QN45	F1QN45 [29-43]		0	1696.84	427944	2	0.34	40.4006	16
[K].YCCFLPVGQK.[C]	2xCarbamidomethyl [C2; C3]	1	2	1	A0A2R8Q4F9	A0A2R8Q4F9 [153-162]		0	1271.59	328974	2	-0.3	37.6916	16
[K].ANHIIVTK.[S]		1	4	1	Q1LWN2	Q1LWN2 [174-181]		0	895.536	2975669	2	-0.18	11.5075	35
[K].HIPMAALQAGFNVER.[A]	1xOxidation [M4]	1	7	1	A0A2R8RIU9	A0A2R8RIU9 [1244-1258]		0	1669.85	235509	3	-1.32	34.0049	9
[R].VDIEDFGGRK.[G]		1	2	2	A0A2R8QAE1	A0A2R8QAE1 [118-127]		1	1135.57	5.52514e+06	2	-0.38	27.1742	40
[R].LFSEEALK.[T]		1	1	1	Q5XJ73	Q5XJ73 [8-15]		0	936.504	655673	2	-0.61	30.6361	33
[R].TICLGDGAK.[E]	1xCarbamidomethyl [C3]	1	1	1	Q5BLA5	Q5BLA5 [53-61]		0	934.466	578626	2	2.73	20.4177	36
[R].AVEQQYITELDK.[A]		1	2	1	E9QFA2	E9QFA2 [51-62]		0	1436.73	345833	2	3.39	34.9025	42
[K].ATVFNYLSQCIK.[V]	1xCarbamidomethyl [C10]	1	3	1	F1QIP9	F1QIP9 [823-834]		0	1443.73	345997	2	-1.71	49.5526	30
[R].ICLDILK.[D]	1xCarbamidomethyl [C2]	1	4	1	Q7T3F3	Q7T3F3 [86-92]		0	874.507	814578	2	0.2	43.8386	23
[R].YSVDIPLDK.[T]		1	1	1	Q7ZV82	Q7ZV82 [85-93]		0	1049.55	26837092	2	0.66	36.9723	41
[R].GVEYELYR.[R]		1	1	1	Q6NYX8	Q6NYX8 [25-32]		0	1028.5	408530	2	1.14	30.9402	44
[R].GAGAIQTVK.[Q]		1	2	1	Q7ZWJ8	Q7ZWJ8 [181-189]		0	844.489	2.22746e+06	2	0.44	13.1324	43
[K].HETWSGAVFES.[-]		1	1	1	Q6PHF1	Q6PHF1 [145-155]		0	1249.55	1.53578e+06	2	-0.39	37.0961	14
[K].WEESSWAK.[K]		1	2	1	A8E526	A8E526 [86-93]		0	1022.46	1.8198e+06	2	-1.41	28.3073	23
[R].YLGNTVPPVFAIIAR.[A]		1	7	1	A0A2R8RIU9	A0A2R8RIU9 [1126-1140]		0	1630.93	1.4492e+06	2	-2.6	51.0268	22
[R].HDYDYCR.[R]	1xCarbamidomethyl [C6]	1	10	1	F6NMZ5	F6NMZ5 [43-49]		0	1028.39	1.52036e+06	2	-0.56	11.3757	30
[K].VTWGAECK.[E]	1xCarbamidomethyl [C7]	1	7	1	A0A2R8RIU9	A0A2R8RIU9 [1195-1202]		0	950.44	5.83944e+06	2	-0.11	20.2503	31
[R].YRPGTVALR.[E]		2	8	1	Q6PI20; A8E503	Q6PI20 [42-50]; A8E503 [42-50]		0	1032.59	29612612	3	0.44	18.2534	38
[R].AEGPAVEK.[L]		1	4	1	A0A2R8RIU9	A0A2R8RIU9 [1016-1023]		0	800.415	151562656	2	-0.48	9.9273	44
[K].IEISQHAK.[Y]		1	1	1	A7YY10	A7YY10 [29-36]		0	925.51	4.06099e+06	3	-0.02	10.6513	34
[M].VPPVQVSPLIK.[T]		2	4	1	A7YY99; A2ARG7	A7YY99 [2-12]; A2ARG7 [2-12]		0	1176.74	364998	2	-0.76	38.4479	38
[R].SPWCYTTDPETR.[W]	1xCarbamidomethyl [C4]	1	2	1	Q6PBA6	Q6PBA6 [339-350]		0	1512.64	332868	2	-1.04	31.5832	21
[R].SPFEVDPDR.[C]		1	1	1	A7MBZ3	A7MBZ3 [66-74]		0	1061.49	11410176	2	0.67	28.2818	38
[R].ILSGVVTK.[M]		1	2	1	Q7ZV05	Q7ZV05 [73-80]		0	816.519	51799432	2	0.27	22.4593	41
[K].SGLAVSSSLNAR.[S]		1	2	1	A7MCR1	A7MCR1 [61-72]		0	1161.62	2.09864e+06	2	0.33	26.3376	23
[R].SGETEDTFIADLVVGLCTGQIK.[T]	1xCarbamidomethyl [C17]	1	8	1	Q568G3	Q568G3 [373-394]		0	2353.16		3	2.67	51.7092	11
[K].EIKDILIQYDR.[T]		1	1	1	Q1LWH1	Q1LWH1 [107-117]		1	1405.77	5695382	3	-0.17	39.7923	29
[R].RPEVLNPNK.[Q]		1	2	1	A7MCR1	A7MCR1 [92-100]		0	1066.6	557427	2	0.13	12.0575	21
[R].EIAQDFK.[T]		2	8	1	Q6PI20; A8E503	Q6PI20 [74-80]; A8E503 [74-80]		0	850.431	899901184	2	-0.34	20.7066	36
[K].EIAEPENTKPLDPEPVVPEPSPAPEKTNEGEETK.[N]		1	4	1	A0A2R8QC65	A0A2R8QC65 [1187-1220]		1	3697.8		3	0.18	54.802	2
[K].QMIVDVLHPGK.[A]	1xOxidation [M2]	1	4	1	Q642J7	Q642J7 [22-32]		0	1252.67	1.08438e+06	3	0.29	30.1992	20
[K].QLSEANSDTILK.[-]		1	1	1	A7YY99	A7YY99 [60-71]		0	1318.68	230239	2	1.37	27.5466	26
[K].DLVILLFETALLSSGFSLDDPQTHSNR.[I]		1	1	1	O57521	O57521 [652-678]		0	2988.53	861221	4	-0.86	53.3483	8
[R].HMSVNDLPVGR.[S]		1	3	1	A8E7G6	A8E7G6 [223-233]		0	1224.62		3	-0.5	26.8112	28
[R].QLFHPEQLITGK.[E]		2	19	1	A7MBS2; Q6NWJ5	A7MBS2 [85-96]; Q6NWJ5 [85-96]		0	1410.77	431462	3	-0.08	39.3292	15
[K].DPEGTPYINHPIGVAR.[I]		1	2	1	F1QM43	F1QM43 [27-42]		0	1735.88	328412	3	-0.82	30.3123	23
[R].QAVDVSPLR.[R]		1	3	1	Q8JHH3	Q8JHH3 [137-145]		0	984.547	4.3551e+06	2	1.07	23.5405	38
[K].NVPYVFVR.[S]		1	2	1	Q7ZV23	Q7ZV23 [77-84]		0	993.552	492065	2	-0.5	39.1436	32
[R].NVLIFDLGGGSFDVSILTIEDGIFEVK.[S]		1	1	1	Q90473	Q90473 [194-220]		0	2897.52	442507	3	5.55	52.7759	19
[K].DTCGANTK.[Q]	1xCarbamidomethyl [C3]	1	1	1	Q6P026	Q6P026 [66-73]		0	866.367	170343	2	0.19	2.4206	34
[R].IVAEEFLK.[N]		1	4	1	Q6NZZ2	Q6NZZ2 [159-166]		0	948.54	4405880	2	-0.49	38.0274	32
[R].DTLYEAVK.[E]		1	2	1	E9QFD9	E9QFD9 [7-14]		0	938.483		2	1.97	26.398	27
[R].NEDEDSPNK.[L]		1	1	1	Q24JV3	Q24JV3 [91-99]		0	1047.42		2	-0.22	8.6411	35
[-].MVSDEYEQLSSEALEAAR.[I]	1xOxidation [M1]	1	1	1	E9QIR9	E9QIR9 [1-18]		0	2043.92	224374	2	2.62	45.8179	11
[K].MGPTDQYK.[F]		1	2	1	A0A2R8QLN3	A0A2R8QLN3 [71-78]		0	939.424	4.00853e+06	2	-0.31	15.2014	30
[K].MIYASSK.[DN]		1	3	2	Q6TH32	Q6TH32 [112-118]		0	799.402	9340696	2	0.06	14.2883	38
[R].DYLHYIR.[K]		1	2	1	Q7ZV05	Q7ZV05 [92-98]		0	979.5	2674024	3	1.14	32.0801	34
[K].QHDWTQGR.[W]		1	2	1	Q7T1K0	Q7T1K0 [75-82]		0	1027.47	1.48425e+06	2	-0.27	11.5835	26
[R].ELSGTIK.[E]		1	6	1	Q7ZUG1	Q7ZUG1 [124-130]		0	747.425	32313444	2	0.37	14.801	34
[R].EIPSHVLSK.[V]		1	5	1	Q66IB1	Q66IB1 [65-73]		0	1009.57	831208	3	1.5	18.2196	22
[R].SVSDTAELLGLSR.[T]		1	1	1	A0A140LGC3	A0A140LGC3 [24-36]		0	1347.71		2	-2.42	44.3317	21
[R].KESYAIYVYK.[V]		1	18	1	X1WHF1	X1WHF1 [33-42]		1	1263.66	56978108	3	0.24	28.5474	29
[R].FSAVALCK.[A]	1xCarbamidomethyl [C7]	1	2	1	Q7ZTI4	Q7ZTI4 [210-217]		0	895.471	941169	2	0.1	28.1668	28
[R].VLNSYWVGEDSTYK.[F]		1	1	1	Q6DHS3	Q6DHS3 [115-128]		0	1660.79	2271382	2	-1.1	39.2768	26
[K].FNLLQVVK.[G]		1	5	1	A0A1L1QZN4	A0A1L1QZN4 [77-84]		0	960.588	208709	2	1.6	48.3269	25
[R].VLISANEDLHK.[Q]		1	1	1	B3DIM7	B3DIM7 [54-64]		0	1238.67	558441	3	0.24	22.755	21
[K].ALVAYYQK.[Y]		1	1	1	Q1LWH1	Q1LWH1 [91-98]		0	955.525	71146976	2	0.34	25.3844	46
[K].VLENAEGAR.[T]		1	3	1	F1QFC0	F1QFC0 [80-88]		0	958.495	256329	2	-3.51	12.0194	28
[K].FIDTTSK.[F]		1	2	1	Q5BJJ2	Q5BJJ2 [367-373]		0	811.42	945909	2	-0.16	14.5005	46
[K].FEAYQETK.[E]		1	2	1	Q7ZWJ8	Q7ZWJ8 [201-208]		0	1015.47	698444	2	-0.39	17.0659	34
[K].KVGIVGK.[Y]		1	1	1	A7YY10	A7YY10 [7-13]		1	700.472	8.35406e+06	2	0.29	10.8618	43
[K].FDESVIAR.[D]		1	1	1	Q6DGL5	Q6DGL5 [174-181]		0	936.479	190011	2	-0.28	27.5701	30
[K].VFAPAGVSPTVMNLYR.[G]		3	12	1	A0A2R8QNH7; F1R2S5; A3KMS4	A0A2R8QNH7 [104-119]; F1R2S5 [124-139]; A3KMS4 [119-134]		0	1721.9	681174	3	2.48	48.1362	17
[R].VELVPPTPAEIPK.[A]		1	2	1	Q6P6E0	Q6P6E0 [36-48]		0	1389.8	1.48485e+06	2	-0.64	42.0076	19
[R].CVICGGPGVSDAYYCK.[E]	3xCarbamidomethyl [C1; C4; C15]	1	2	1	Q6YMR2	Q6YMR2 [58-73]		0	1805.77	504847	2	2.17	32.4329	13
[K].VDAIFCVAGGQAEGNAK.[A]	1xCarbamidomethyl [C6]	1	4	1	A0A2R8RL59	A0A2R8RL59 [95-111]		0	1706.82	268871	2	1.6	37.5382	27
[R].VAECVELR.[K]	1xCarbamidomethyl [C4]	1	1	1	F1R606	F1R606 [29-36]		0	975.493	2.1408e+06	2	-1.57	21.9667	40
[K].LGSAVVTR.[G]		1	1	1	A4IGC8	A4IGC8 [57-64]		0	802.478	1.25465e+06	2	0.47	15.3521	50
[K].TDIQIAVPHGYYGR.[V]		1	2	1	A0A0G2KN51	A0A0G2KN51 [18-31]		0	1589.81	1.10166e+06	3	0.18	35.8269	6
[R].CLPGCAPVR.[T]	2xCarbamidomethyl [C1; C5]	1	9	1	A0A2R8RIU9	A0A2R8RIU9 [1542-1550]		0	1029.5	690737	2	1.46	19.9227	34
[K].LESMTYEQLKK.[T]		4	18	1	F1R2S5; A0A2R8QN47; F1QV15; Q1LWN2	F1R2S5 [833-843]; A0A2R8QN47 [821-831]; F1QV15 [833-843]; Q1LWN2 [828-838]		1	1369.7	961065	3	-0.57	23.6371	19
[R].LENANPLIFQR.[S]		1	3	1	A0A2R8RVQ7	A0A2R8RVQ7 [7-17]		0	1314.72	296467	2	0.29	39.7302	33
[K].ASVGASGK.[K]		1	3	1	Q642J7	Q642J7 [123-130]		0	676.362	12440770	2	0.79	8.5676	53
[K].MLSCAGADR.[L]	1xCarbamidomethyl [C4]	1	2	1	E9QIR9	E9QIR9 [51-59]		0	980.429	4.51641e+06	2	0.13	13.6241	45
[R].AVGEVLAQR.[C]		1	4	1	Q08BK7	Q08BK7 [138-146]		0	942.537	1.09249e+06	2	-0.36	21.7407	36
[K].TSVTCEGK.[QN]	1xCarbamidomethyl [C5]	1	8	1	E9QB89	E9QB89 [116-123]		0	881.403		2	2.35	9.0511	41
[R].TVFHQSDVTIPDVSR.[M]		1	2	1	E7FGK5	E7FGK5 [186-200]		0	1700.86	218122	3	-1.16	33.7072	16
[KR].ATNSEKEIELTAALPSQK.[S]		4	25	1	A0A2R8QNH7; F1R2S5; A3KMS4; A0A2R8QN47	A0A2R8QNH7 [1274-1291]; F1R2S5 [1297-1314]; A3KMS4 [1290-1307]; A0A2R8QN47 [1294-1311]		1	1930.01	6905171	3	-1.91	32.6582	16
[K].TNHIIVTK.[S]		5	22	1	A0A2R8QNH7; F1R2S5; A3KMS4; A0A2R8QN47; F1QV15	A0A2R8QNH7 [159-166]; F1R2S5 [179-186]; A3KMS4 [174-181]; A0A2R8QN47 [167-174]; F1QV15 [179-186]		0	925.547	4.90646e+06	2	-0.12	11.7238	25
[R].LSCPVYSK.[I]	1xCarbamidomethyl [C3]	1	10	1	F6NMZ5	F6NMZ5 [65-72]		0	953.476	38525480	2	-0.4	17.9199	35
[K].LQGSCTSCPSSIITLK.[N]	2xCarbamidomethyl [C5; C8]	1	2	1	Q6TGZ9	Q6TGZ9 [200-215]		0	1751.87		2	1.46	36.7217	19
[R].ELLTTMGDR.[F]	1xOxidation [M6]	2	3	1	B3DKC6; Q6PHJ8	B3DKC6 [125-133]; Q6PHJ8 [125-133]		0	1051.51	18423834	2	-0.23	19.7597	36
[R].TIGISVDSR.[R]		1	2	1	Q90Z10	Q90Z10 [93-101]		0	947.516	3.9384e+06	2	3.39	25.821	44
