# Supplementary material for: Rbm24a dictates mRNA recruitment for germ granule assembly in zebrafish
Source: EMBO J. 2025 Apr 25;44(11):3121–49. doi: 10.1038/s44318-025-00442-z (PMC12130248; doi:10.1038/s44318-025-00442-z)
Supplement: Supplementary file 3 — Data Set EV1 [file 44318_2025_442_MOESM3_ESM.zip › result/peptides_WT100_.xlsx]

## Sheet: PeptideGroups
Annotated Sequence	Modifications	# Protein Groups	# Proteins	# PSMs	Master Protein Accessions	Positions in Master Proteins	Modifications in Master Proteins	# Missed Cleavages	Theo. MH+ [Da]	Abundances (Grouped): WT100_	Charge (by Search Engine): Mascot	DeltaM [ppm] (by Search Engine): Mascot	RT [min] (by Search Engine): Mascot	Ions Score (by Search Engine): Mascot
[K].AAAQIGITAVHIK.[L]		1	4	1	Q6DI12	Q6DI12 [58-70]		0	1292.77	859922	2	0.08	33.6144	34
[K].LYEQILAENEK.[L]		1	2	1	Z4YIS0	Z4YIS0 [1022-1032]		0	1349.69	1.0952e+06	2	0.11	35.5325	53
[R].LYELGPEPER.[K]		2	4	1	A0A0R4IKJ3; A0A2R8QFG7	A0A0R4IKJ3 [982-991]; A0A2R8QFG7 [891-900]		0	1202.61	885478	2	-0.13	32.2768	57
[K].LYCTGAASAER.[N]	1xCarbamidomethyl [C3]	1	3	1	F1R617	F1R617 [1045-1055]		0	1198.55	11180599	2	0.37	16.7907	49
[K].IWHHTFYNELR.[V]		2	24	4	Q3B727; Q7ZVF9	Q3B727 [86-96]; Q7ZVF9 [85-95]		0	1515.75	8.28071e+06	3	2.11	32.116	36
[K].LVTWYDNEFGYSNR.[V]		1	1	1	Q5XJ10	Q5XJ10 [308-321]		0	1763.8	1.56009e+06	2	1.27	49.0521	29
[K].LVSVLGDLLSTK.[E]		1	1	1	E7F9L8	E7F9L8 [296-307]		0	1244.75		2	-1.68	50.8929	63
[K].LVQPVALQLVLER.[A]		1	6	2	A0A2R8Q549	A0A2R8Q549 [532-544]		0	1477.91	26216645	2	0	50.7753	72
[K].LVQPVALQLVLDR.[A]		3	12	2	F1R2S5; F1QV15; Q1LWN2	F1R2S5 [537-549]; F1QV15 [537-549]; Q1LWN2 [532-544]		0	1463.89	427309472	2	1.52	51.1457	64
[R].LVQNCLWTLR.[N]	1xCarbamidomethyl [C5]	1	5	1	E7FC99	E7FC99 [376-385]		0	1302.7	526503	2	0.62	46.2616	50
[R].LVQLDSAISMELWQEAFK.[A]		1	1	2	Q6PCR7	Q6PCR7 [234-251]		0	2108.07	947640	2	-2.65	51.7125	59
[K].LYHNESEIEK.[L]		1	4	1	A0A2R8QCL7	A0A2R8QCL7 [246-255]		0	1261.61	2177298	3	-1.38	14.4118	14
[K].LVQEQGTHGK.[F]		1	3	1	I3ISA3	I3ISA3 [566-575]		0	1096.57	5.52001e+06	2	0.41	8.8079	45
[K].LVQDPDKYQFGK.[T]		1	8	1	A0A0R4IW90	A0A0R4IW90 [730-741]		1	1437.74	2.55273e+06	3	-0.39	26.3603	40
[K].IVLDNSVFSEHR.[N]		2	7	2	F1R966; E9QBV1	F1R966 [1011-1022]; E9QBV1 [1011-1022]		0	1415.73	9.24517e+06	3	0.73	36.8167	72
[R].IVGLDQVAGMNETAFGAAYK.[T]		1	3	2	I3ISA3	I3ISA3 [638-657]		0	2055.02	924078	2	-2.39	49.8834	67
[R].LVETLEDQELR.[E]		1	3	1	F1QBD7	F1QBD7 [452-462]		0	1344.7	565047	2	-0.31	34.0869	51
[K].LVELEQQYK.[E]		1	2	1	A0A286Y884	A0A286Y884 [1032-1040]		0	1149.62	2585761	2	-0.09	29.0742	56
[R].LVEEAGNGLEETQGR.[C]		1	3	1	X1WCS8	X1WCS8 [678-692]		0	1601.78		2	2.66	24.4082	70
[K].LVEDHLAVQSLIR.[A]		2	7	3	F1Q5B8; E7EZ05	F1Q5B8 [123-135]; E7EZ05 [124-136]		0	1492.85	1.03451e+07	3	0.02	42.1934	56
[R].IVEDAPPIDLQAEAQHTSGEVEEPPR.[Y]		1	5	1	A0A0R4IXL0	A0A0R4IXL0 [58-83]		0	2827.37	324420	3	-0.75	39.4767	12
[R].IVDITNCQQPASLYR.[G]	1xCarbamidomethyl [C7]	1	4	1	F1QQQ3	F1QQQ3 [182-196]		0	1777.89	360484	2	0.43	36.8577	54
[K].LVALIGPHVSEPSR.[A]		1	2	1	Q803Q1	Q803Q1 [35-48]		0	1474.84	466394	3	0.05	35.4043	44
[K].LVQDVANNTNEEAGDGTTTATVLAR.[A]		1	2	1	Q803B0	Q803B0 [97-121]		0	2560.25	1.01367e+06	3	-0.91	33.6256	71
[R].IVAECNSVR.[Q]	1xCarbamidomethyl [C5]	1	2	1	Q9PVF8	Q9PVF8 [333-341]		0	1047.53	941074	2	-0.2	14.6485	36
[K].IYIDSNNNPER.[F]		2	8	1	F1R966; E9QBV1	F1R966 [882-892]; E9QBV1 [882-892]		0	1334.63	7.88356e+06	2	0.51	22.0528	63
[K].MALDIEIATYR.[K]		1	8	1	Q9YHX5	Q9YHX5 [382-392]		0	1295.67	1.79657e+06	2	-0.73	48.1211	36
[R].MQEMEEVLHELESR.[L]		1	5	2	F8W3L6	F8W3L6 [917-930]		0	1759.8	15517721	3	1.37	50.0675	69
[K].MQALDKDTVALLTR.[R]		1	4	1	A0A0R4IUF0	A0A0R4IUF0 [227-240]		1	1574.86	587524	3	-0.4	42.8633	62
[-K].MQAELESLQGTVTK.[V]	1xOxidation [M1]	1	2	1	F8W3L6	F8W3L6 [1285-1298]		0	1550.77	3.625e+06	2	0.83	32.2245	74
[-K].MQAELESLQGTVTK.[V]		1	2	3	F8W3L6	F8W3L6 [1285-1298]		0	1534.78	48737237	2	-1.44	36.5468	86
[R].MPAAATCCGDEK.[W]	2xCarbamidomethyl [C7; C8]	1	1	1	Q1RLV3	Q1RLV3 [409-420]		0	1310.52		2	-3.06	13.594	50
[R].MLELQEAEQAR.[L]		1	3	1	E7FBB9	E7FBB9 [1128-1138]		0	1317.65	265089	2	-0.89	33.3153	49
[R].MLDTIGISQPR.[W]		1	3	1	Q5EI67	Q5EI67 [1055-1065]		0	1230.65	686093	2	0.17	36.5093	32
[K].MGNEVVESQQLER.[V]		2	6	1	A0A2R8Q0D6; A0A2R8Q3W8	A0A2R8Q0D6 [710-722]; A0A2R8Q3W8 [708-720]		0	1518.72	928694	2	1.32	26.2625	25
[K].MGLLDLLDEECTMPK.[G]	1xCarbamidomethyl [C11]; 1xOxidation [M13]	2	2	1	F8W4A0; E7FB39	F8W4A0 [519-533]; E7FB39 [503-517]		0	1780.82		2	-0.55	51.1993	35
[K].MGLLDLLDEECTMPK.[G]	1xCarbamidomethyl [C11]	2	2	1	F8W4A0; E7FB39	F8W4A0 [519-533]; E7FB39 [503-517]		0	1764.82		2	-0.6	51.5696	88
[R].LYQVEYAMEAIGHAGTCLGILANDGVLLAAER.[R]	1xCarbamidomethyl [C17]	1	1	2	Q7ZV77	Q7ZV77 [18-49]		0	3418.71	2.07033e+06	4	-2.24	52.1943	80
[R].MEVQESSSTEAR.[Q]		1	1	1	A0A0R4IE40	A0A0R4IE40 [371-382]		0	1353.6	354858	2	-1.4	13.7114	42
[R].METNMQVASFAYSHIK.[S]		1	3	1	A0A2R8Q549	A0A2R8Q549 [577-592]		0	1856.87	1.85685e+06	3	-1.05	43.1228	54
[R].MEIEAETDR.[I]		1	2	1	Q6P122	Q6P122 [99-107]		0	1093.48	303717	2	-0.95	21.479	53
[R].MEEIVEGCTGALHILAR.[D]	1xCarbamidomethyl [C8]; 1xOxidation [M1]	2	9	1	E7FC99; F8W4M8	E7FC99 [565-581]; F8W4M8 [537-553]		0	1914.94	310581	3	-1.85	41.884	60
[R].MEEKPCSSSTGDSSVDVAEEAK.[K]	1xCarbamidomethyl [C6]	1	7	1	Q7ZVH7	Q7ZVH7 [14-35]		0	2343	201731	3	0.57	20.2334	28
[K].MEEDILLLEDQNSK.[F]		1	3	1	I3ISA3	I3ISA3 [996-1009]		0	1676.8	914496	2	-2.92	45.708	66
[K].MDPLNNLQVAVK.[N]		1	3	1	F6NK19	F6NK19 [797-808]		0	1341.72	985411	2	-0.34	44.1819	54
[K].MDLIDLEDETIDAEVMNSLAVTMDDFR.[W]		1	2	1	A0A2R8QNF0	A0A2R8QNF0 [427-453]		0	3101.4		3	-1.83	53.55	77
[R].MDIDHEHQALVTR.[S]		1	4	1	Q6B334	Q6B334 [892-904]		0	1564.75	434121	3	-5.08	22.2351	18
[K].MAVTFIGNSTAIQELFK.[R]		1	1	1	Q6NW90	Q6NW90 [363-379]		0	1869.98		2	-0.56	51.238	93
[K].MAVDEEKPAEK.[Q]		1	6	1	Q7ZVH7	Q7ZVH7 [203-213]		0	1246.6	2.53864e+06	3	-0.5	12.3708	31
[R].METNMQVASFAYSHIK.[S]	1xOxidation [M]	1	3	2	A0A2R8Q549	A0A2R8Q549 [577-592]		0	1872.86	871747	3	-1.97	37.5221	21
[R].MQEMEEVLHELESR.[L]	1xOxidation [M]	1	5	3	F8W3L6	F8W3L6 [917-930]		0	1775.79	4.71138e+06	3	1.1	48.8699	48
[R].LTTMVAAEK.[F]		1	2	1	A0A286Y884	A0A286Y884 [588-596]		0	963.518	722929	2	-0.01	21.5886	35
[K].LTQVLNTHYLAPR.[R]		1	2	1	Q7ZSY3	Q7ZSY3 [905-917]		0	1525.85	725955	3	5.57	34.7856	35
[R].LSGLDEQYEDLYR.[E]		1	2	1	A0A286Y884	A0A286Y884 [1203-1215]		0	1600.75	586061	2	0.16	42.1644	56
[R].ISGETIFVTAPHEATSGIIGVNR.[K]		1	1	1	E9QBV1	E9QBV1 [298-320]		0	2369.25	1.10168e+06	3	-1.86	46.0286	50
[K].LSFISVGNK.[F]		1	10	1	Q6B334	Q6B334 [637-645]		0	964.546	1978192	2	0.55	38.6756	52
[R].LSELALEK.[A]		1	2	1	A0A0R4J7S6	A0A0R4J7S6 [807-814]		0	902.519	625846	2	-0.46	29.9	57
[R].ISEFTTNLAEEEEK.[S]		1	3	3	F8W3L6	F8W3L6 [1008-1021]		0	1639.77	8.26312e+07	2	0.35	35.7327	70
[R].LSEEASQALIEAYVDMR.[K]		1	2	1	Q6PHK9	Q6PHK9 [684-700]		0	1924.93		2	0.25	50.6238	29
[K].LSDGSEISYEK.[C]		1	6	1	Q6TEP2	Q6TEP2 [384-394]		0	1227.57	804220	2	1.76	22.014	89
[K].ISDATAQIVEVLTHLVANNK.[D]		2	10	1	A0A2R8QNH7; A0A2R8QQ28	A0A2R8QNH7 [288-307]; A0A2R8QQ28 [296-315]		0	2136.17		3	-0.28	51.8695	100
[K].ISDAPAQIVEVLK.[H]		2	10	2	A0A2R8QN47; Q1LWN2	A0A2R8QN47 [296-308]; Q1LWN2 [303-315]		0	1382.79	405941192	2	-0.33	48.2154	80
[R].LSAVQMELEEER.[Q]		1	1	1	F1R1I5	F1R1I5 [1070-1081]		0	1433.69	2.09687e+06	2	-1.06	36.472	79
[R].ISGLIYEETR.[G]		1	6	2	Q0D294	Q0D294 [47-56]		0	1180.62	9.72278e+06	2	3.88	35.1636	39
[R].ISAQDLLLAVAAEFQNESAAALAAAATR.[H]		1	4	1	F6P5X4	F6P5X4 [393-420]		0	2786.47		4	1.62	53.2724	71
[R].LSAMTENTYLMK.[L]		1	4	1	F1QV15	F1QV15 [65-76]		0	1401.68	14379378	2	0.33	37.6912	66
[R].ISAAGFPSR.[W]		3	10	2	A0A0R4IW90; F8W4A0; E7FB39	A0A0R4IW90 [688-696]; F8W4A0 [699-707]; E7FB39 [683-691]		0	905.484	37433780	2	0.87	25.3175	39
[K].IQVIDISMILAEAIR.[R]		1	3	2	Q7ZW39	Q7ZW39 [287-301]		0	1684.97	2.23822e+06	2	-1.02	52.5559	81
[K].LQTQVDAAK.[E]		1	7	1	A0A286YB68	A0A286YB68 [488-496]		0	973.531	506821	2	-1.18	13.9377	42
[R].LQTNLDKVEELSK.[R]		1	3	2	A0A286YAD0	A0A286YAD0 [1161-1173]		1	1516.82	2385355	3	-0.08	32.1752	43
[K].LQTIITQTLQALSCCSDEEHGK.[G]	2xCarbamidomethyl [C14; C15]	1	6	1	A0A2R8Q548	A0A2R8Q548 [559-580]		0	2532.21		3	-1.66	50.6549	48
[K].IQTELDNVSCLLEDAEK.[K]	1xCarbamidomethyl [C10]	1	2	1	I3ISA3	I3ISA3 [1298-1314]		0	1976.95		2	2	50.4268	97
[K].LQSVAEDAK.[Q]		1	2	1	F1R1I5	F1R1I5 [793-801]		0	960.5	3.4067e+06	2	-0.03	14.0577	60
[K].LQSQLLSIEK.[E]		1	10	2	Q6P122	Q6P122 [300-309]		0	1158.67	861131	2	0.35	38.6954	29
[K].LQSNNVYTIAK.[R]		1	3	1	F6NK19	F6NK19 [868-878]		0	1250.67	2.99193e+06	2	0.74	26.8457	62
[R].LSAMTENTYLMK.[L]	1xOxidation [M]	1	4	2	F1QV15	F1QV15 [65-76]		0	1417.67	3.94048e+06	2	-0.57	31.8694	59
[K].LTSALAAQLQIPIK.[F]		6	24	2	A0A2R8QNH7; F1R2S5; A0A2R8QQ28; A0A2R8QN47; F1QV15; Q1LWN2	A0A2R8QNH7 [80-93]; F1R2S5 [100-113]; A0A2R8QQ28 [88-101]; A0A2R8QN47 [88-101]; F1QV15 [100-113]; Q1LWN2 [95-108]		0	1466.89	89584807	3	-0.03	49.2612	56
[K].LSGSENVQTALNTALHR.[Q]		1	2	1	A0A2R8PVM7	A0A2R8PVM7 [228-244]		0	1810.94	258110	3	2.08	42.0124	43
[R].LSHANSAVVLSAVK.[V]		1	7	2	F6NK19	F6NK19 [248-261]		0	1395.8	3.96897e+06	3	-0.17	28.2379	31
[R].LTQQNMDLLEQMGK.[Q]	1xOxidation [M6]	1	1	1	E7FB39	E7FB39 [1377-1390]		0	1664.8	885137	2	-0.41	37.6077	41
[R].LTQQNMDLLEQMGK.[Q]		1	1	1	E7FB39	E7FB39 [1377-1390]		0	1648.8	9349267	2	-0.46	44.578	61
[R].ITPIQKPR.[G]		1	2	1	Q7ZSY3	Q7ZSY3 [370-377]		0	952.594	555639	3	0.18	13.8348	33
[R].LTNENLDLK.[E]		1	4	1	A0A286YAD0	A0A286YAD0 [1367-1375]		0	1059.57	3.18667e+06	2	0.21	26.3947	70
[K].ITLNSLGQSK.[F]		1	6	1	A0A2R8Q548	A0A2R8Q548 [772-781]		0	1060.6	5.10276e+06	2	-2	29.8809	45
[K].ITEYLCEPLRK.[C]	1xCarbamidomethyl [C6]	1	7	1	F6NK19	F6NK19 [118-128]		1	1421.75	1.72843e+06	3	0.91	31.224	27
[K].ITELSSELADER.[N]		1	2	1	X1WCS2	X1WCS2 [1306-1317]		0	1362.67	487965	2	1.62	33.1256	79
[R].ITELLADVER.[L]		1	2	1	A0A286Y884	A0A286Y884 [1280-1289]		0	1158.64	2.05528e+06	2	-0.7	41.8076	32
[K].LTDQLPLIIVCDR.[F]	1xCarbamidomethyl [C11]	2	7	1	F1R966; E9QBV1	F1R966 [768-780]; E9QBV1 [768-780]		0	1555.85		2	-0.31	50.4126	89
[K].LTCQSVLER.[L]	1xCarbamidomethyl [C3]	2	2	1	F8W4A0; E7FB39	F8W4A0 [732-740]; E7FB39 [716-724]		0	1105.57	23886034	2	0.48	25.2053	71
[K].LSGSGDVQTALNTALHR.[Q]		1	3	1	A0A0R4IR40	A0A0R4IR40 [227-243]		0	1739.9	651312	3	0.31	41.7312	59
[R].ITAPDMSSVAGAANVAIK.[L]		1	3	1	A0A2R8Q549	A0A2R8Q549 [597-614]		0	1715.9	2607523	2	-0.46	43.6812	97
[R].ITAPDMAYVAGAANVAIK.[L]		1	7	2	F1QV15	F1QV15 [602-619]		0	1775.94	7.37558e+06	3	0.12	48.1502	43
[R].ITAPDMASVAGAANVAIK.[L]	1xOxidation [M6]	5	19	2	A0A2R8QNH7; F1R2S5; A0A2R8QQ28; A0A2R8QN47; Q1LWN2	A0A2R8QNH7 [582-599]; F1R2S5 [602-619]; A0A2R8QQ28 [590-607]; A0A2R8QN47 [590-607]; Q1LWN2 [597-614]		0	1715.9	1.57634e+07	2	-0.25	35.796	92
[R].ITAPDMASVAGAANVAIK.[L]		5	19	3	A0A2R8QNH7; F1R2S5; A0A2R8QQ28; A0A2R8QN47; Q1LWN2	A0A2R8QNH7 [582-599]; F1R2S5 [602-619]; A0A2R8QQ28 [590-607]; A0A2R8QN47 [590-607]; Q1LWN2 [597-614]		0	1699.9	59874604	2	1.93	45.0244	80
[R].ITAIDCGIK.[Y]	1xCarbamidomethyl [C6]	1	4	1	Q5EI67	Q5EI67 [178-186]		0	990.529	2.25949e+06	2	-0.48	26.5065	35
[R].LTAELSAMQADHK.[E]		1	2	1	A0A286Y884	A0A286Y884 [556-568]		0	1414.7	733275	3	-2.15	26.5352	50
[R].LTADSVNLAR.[Q]		1	1	1	A0A0R4IFJ4	A0A0R4IFJ4 [293-302]		0	1059.58	2.49081e+06	2	-0.14	26.9447	57
[R].ISSSLSVNQLR.[T]		1	4	1	E7FGL0	E7FGL0 [1097-1107]		0	1203.67	237414	2	-0.25	32.0685	51
[K].LSSLNEEYTK.[S]		1	4	1	Q803R6	Q803R6 [556-565]		0	1183.58	1.00979e+06	2	1.28	23.3434	58
[R].LSSENADSEIETETPVK.[A]		1	3	1	A0A2R8Q549	A0A2R8Q549 [947-963]		0	1848.87	1.13019e+06	2	2.17	29.3169	88
[R].LSPEFQHSNLDEEK.[M]		1	1	1	F1QU62	F1QU62 [72-85]		0	1672.78	395250	3	1.26	25.1125	25
[R].ITAPDMAYVAGAANVAIK.[L]	1xOxidation [M6]	1	7	2	F1QV15	F1QV15 [602-619]		0	1791.93	2.59882e+06	3	-0.55	40.2474	33
[R].IQSIPLVIGQFLEAVDQNTAIVGSTTGSNYYVR.[I]		1	3	1	B0R1D0	B0R1D0 [82-114]		0	3553.85		4	-1.93	53.3173	34
[K].MQQNIGDLEQQLDEEEAAR.[Q]		1	3	2	F8W3L6	F8W3L6 [948-966]		0	2217.01	1.76368e+07	2	0.23	44.1791	117
[K].MQSHIQDLEEQLDEEEAAR.[Q]		1	3	1	I3ISA3	I3ISA3 [961-979]		0	2271.02	1.15525e+06	3	-0.32	41.6427	53
[K].QEAQVQEISGVAR.[I]		1	5	1	E7F9T0	E7F9T0 [250-262]		0	1414.73	234846	2	1.09	26.3744	69
[K].QDVDDEYGNSAFIR.[G]		1	1	1	Q7ZSY3	Q7ZSY3 [725-738]		0	1628.72	554947	2	0.13	35.4428	61
[R].QCLEDLAALIQK.[I]	1xCarbamidomethyl [C2]	1	3	2	F1R617	F1R617 [699-710]		0	1401.74	7.17392e+06	2	-0.07	50.0465	85
[K].QALESERNELQIELK.[S]		1	1	1	F8W3L6	F8W3L6 [1227-1241]		1	1799.95	13445262	3	0.02	36.6896	19
[R].QAAPVDVVR.[S]		1	3	1	Q5EI67	Q5EI67 [1843-1851]		0	954.537	2.28624e+06	2	-0.1	22.6044	46
[K].QAAELFLDTVSTFTSYELMDYK.[T]		1	2	1	F1QZA5	F1QZA5 [193-214]		0	2572.22		3	1.28	52.3957	70
[K].QAAALAMQCILR.[A]	1xCarbamidomethyl [C9]	1	8	1	A0A0R4IW90	A0A0R4IW90 [834-845]		0	1345.71	527993	2	3.66	45.6776	49
[M].PEETGATSTAER.[M]		1	5	1	Q7ZVH7	Q7ZVH7 [2-13]		0	1248.57	1.20093e+06	2	0.97	10.0183	44
[K].NVSVEHSFK.[H]		1	2	1	F1QDF2	F1QDF2 [352-360]		0	1046.53	519771	3	-0.59	17.6202	28
[K].NVQFVFDAVTDVIIK.[N]		1	6	1	Q7ZW82	Q7ZW82 [354-368]		0	1707.93		2	0.48	51.7786	72
[R].QEEEMVAKEEELVK.[M]		1	5	1	F8W3L6	F8W3L6 [850-863]		1	1690.82	18446600	3	2.17	31.272	41
[R].NVQAEEMVEFSSGLK.[G]		1	2	1	Q08BA1	Q08BA1 [88-102]		0	1667.79	534894	2	-3.24	45.1114	66
[R].NVLIFDLGGGSFDVSILTIEDGIFEVK.[S]		1	1	1	Q90473	Q90473 [194-220]		0	2897.52		3	1.06	53.0221	8
[R].NVEGQDMLYQSLK.[L]		1	3	1	F6NK19	F6NK19 [880-892]		0	1524.74	662642	2	-0.65	40.2502	45
[K].NTYSALVENVNQEK.[T]		2	6	1	A0A2R8PVM7; A0A0R4IR40	A0A2R8PVM7 [594-607]; A0A0R4IR40 [581-594]		0	1608.79	329342	2	-1.19	34.9269	44
[K].NTSHTITKPHEEIEVK.[Q]		2	5	1	A0A2R8Q0D6; A0A2R8Q3W8	A0A2R8Q0D6 [786-801]; A0A2R8Q3W8 [784-799]		0	1862.96	1.86116e+06	4	-0.37	15.3209	14
[R].NTNPNFVR.[C]		3	11	2	F1QC64; F8W3L6; I3ISA3	F1QC64 [666-673]; F8W3L6 [670-677]; I3ISA3 [683-690]		0	961.485	81391096	2	-2.13	18.8067	64
[R].NTINDPLAQADWATKK.[L]		1	6	1	F8W3L6	F8W3L6 [16-31]		1	1785.91	1.59777e+06	3	-0.44	38.0885	33
[R].NTINDPLAQADWATK.[K]		1	6	3	F8W3L6	F8W3L6 [16-30]		0	1657.82	5.12594e+07	3	0.66	43.7257	47
[R].NTGIICTIGPASR.[S]	1xCarbamidomethyl [C6]	1	5	1	A0A0R4IAV3	A0A0R4IAV3 [45-57]		0	1359.7	879556	2	6.98	34.3239	53
[K].NSSYFVEWIPNNVK.[TV]		1	18	1	Q6NW90	Q6NW90 [337-350]		0	1696.83		2	-0.8	50.0548	46
[R].NSSVGSTTPTK.[E]		1	1	1	F1R1I5	F1R1I5 [309-319]		0	1078.54	1.40223e+06	2	1.27	9.8074	49
[R].NVLIFDLGGGTFDVSILTIEDGIFEVK.[AS]		1	22	1	Q6PGX4	Q6PGX4 [194-220]		0	2911.53	1.24572e+06	3	5.45	53.4432	65
[R].NSINQVVQLR.[Y]		1	1	1	A0A0R4IMS9	A0A0R4IMS9 [878-887]		0	1170.66	363560	2	1.18	34.1391	34
[R].QEEEMVAKEEELVK.[M]	1xOxidation [M5]	1	5	1	F8W3L6	F8W3L6 [850-863]		1	1706.82	3.54561e+06	3	0.06	24.3711	32
[K].QETPVAASR.[K]		1	3	1	A0A286Y967	A0A286Y967 [822-830]		0	958.495	6143154	2	-0.01	11.5663	37
[R].QLEEEKNNLLEQQEEEEESR.[K]		1	2	1	I3ISA3	I3ISA3 [1353-1372]		1	2503.14	493328	3	-1.01	29.6156	43
[R].QLEEAEEEATR.[A]		1	3	1	I3ISA3	I3ISA3 [1898-1908]		0	1304.6	6.16346e+06	2	0.39	18.3592	44
[R].QLEDEQNNLKEMLEEEEESK.[K]		1	2	1	F8W3L6	F8W3L6 [1340-1359]		1	2464.1	752948	3	-0.29	43.7313	57
[R].QLEDEQNNLK.[E]		1	2	1	F8W3L6	F8W3L6 [1340-1349]		0	1230.6	47609680	2	0.53	17.1389	45
[R].QLEDEQHSLR.[E]		1	3	1	F1QC64	F1QC64 [1336-1345]		0	1254.61	479503	2	1.49	15.0277	42
[K].QLDGFYFTLLQHGNDAEVVR.[Q]		1	1	1	E7FB39	E7FB39 [1635-1654]		0	2322.15	1.10798e+06	3	-0.28	50.3571	46
[K].QLDELTLESEER.[L]		1	1	1	E7FGD8	E7FGD8 [1020-1031]		0	1461.71	245732	2	1.15	36.1525	54
[K].QLATLQAQLVETK.[K]		1	2	1	I3ISA3	I3ISA3 [1378-1390]		0	1442.82	4.29346e+06	2	1.45	38.8259	70
[K].QIAQAVQSTELAVR.[K]		1	3	1	Q5EI67	Q5EI67 [876-889]		0	1513.83	838128	2	1.14	34.8796	63
[R].QLALEVIVTLSETAAAMLR.[K]		1	1	2	B8JHR9	B8JHR9 [273-291]		0	2029.14	3.90329e+06	3	-0.74	54.5472	84
[RK].QEQEEYQR.[E]		1	3	1	E7F9L8	E7F9L8 [418-425]		0	1109.49	949997	2	0.2	10.2295	48
[K].QKGDVVLQNEHVIETLTK.[V]		1	4	1	R4GDM7	R4GDM7 [953-970]		1	2051.11	1.28358e+06	4	-0.7	38.6325	30
[R].QGQGQLVTCSGAFK.[E]	1xCarbamidomethyl [C9]	1	3	1	I1XUS8	I1XUS8 [370-383]		0	1480.72	887786	2	-1.1	29.077	71
[K].QGQFVAVR.[R]		1	3	1	F1QP23	F1QP23 [1547-1554]		0	904.5	2.20341e+06	2	-0.41	23.2996	41
[R].QGQEIPLSR.[S]		1	3	1	X1WFY2	X1WFY2 [833-841]		0	1027.55	672448	2	0.78	23.4464	36
[K].QGFADLPICMAK.[T]	1xCarbamidomethyl [C9]	1	3	1	Q6DI12	Q6DI12 [854-865]		0	1350.65	1.12796e+06	2	1.36	47.8803	43
[R].QGDGVLQLQLEDGKDLEFK.[L]		1	5	1	A0A0R4IW90	A0A0R4IW90 [30-48]		1	2132.09	324220	3	-1.45	47.1974	36
[K].QGASPGDLFIEQQAHSILQR.[H]		2	5	1	A0A2R8Q0D6; A0A2R8Q3W8	A0A2R8Q0D6 [257-276]; A0A2R8Q3W8 [255-274]		0	2195.12	1.031e+06	3	-0.01	48.6387	37
[R].QFVSESTYSTGEK.[E]		1	2	1	A5WVQ1	A5WVQ1 [294-306]		0	1462.67	446663	2	0.07	24.1018	57
[R].QFEEIWER.[C]		1	10	1	Q6B334	Q6B334 [1216-1223]		0	1136.54	564242	2	-1.02	41.4752	42
[R].QEYEEEISK.[Y]		1	2	1	E7EZ05	E7EZ05 [554-562]		0	1154.52	471180	2	-1.91	18.9884	38
[K].QEYDESGPSIVHR.[K]		2	6	1	Q3B727; Q7ZVF9	Q3B727 [361-373]; Q7ZVF9 [360-372]		0	1516.7	3.80831e+06	3	0.25	21.9552	77
[R].QGVDIEAAR.[K]		1	2	1	Z4YIS0	Z4YIS0 [230-238]		0	958.495	1.4387e+06	2	-0.84	21.6013	45
[K].MQQNIGDLEQQLDEEEAAR.[Q]	1xOxidation [M1]	1	3	2	F8W3L6	F8W3L6 [948-966]		0	2233	2.61878e+06	3	-3.19	42.5256	62
[R].NSLHLLMETLNATTPHYVR.[C]		3	5	1	A0A286YAD0; F8W4A0; E7FB39	A0A286YAD0 [635-653]; F8W4A0 [648-666]; E7FB39 [632-650]		0	2210.14	1.10532e+06	4	-0.26	49.9958	26
[K].NSDVQVEIEQR.[W]		1	5	1	A0A0R4IRL3	A0A0R4IRL3 [503-513]		0	1316.64	446107	2	-0.64	25.2461	24
[K].NIILELKPR.[G]		1	9	1	A0A0R4IW90	A0A0R4IW90 [1476-1484]		0	1095.69	1.59909e+06	3	0.33	37.6939	32
[K].NILAEQLQAETELFAEAEEMR.[A]		1	3	1	I3ISA3	I3ISA3 [903-923]		0	2435.18		3	1.25	51.7545	7
[R].NIEDHSAER.[S]		6	26	4	A0A2R8QNH7; F1R2S5; A0A2R8QQ28; A0A2R8QN47; F1QV15; Q1LWN2	A0A2R8QNH7 [906-914]; F1R2S5 [926-934]; A0A2R8QQ28 [914-922]; A0A2R8QN47 [914-922]; F1QV15 [926-934]; Q1LWN2 [921-929]		0	1070.49	9.72999e+08	2	-1.36	9.6172	47
[R].NLALGGGLLLLLAESR.[S]		1	2	1	Q7SZQ7	Q7SZQ7 [120-135]		0	1609.96	426564	2	-2.44	52.2707	93
[K].NKDTVNEEQINVLK.[A]		3	10	2	A0A0R4IW90; F8W4A0; E7FB39	A0A0R4IW90 [565-578]; F8W4A0 [584-597]; E7FB39 [568-581]		1	1643.86	6.07298e+07	2	0.53	28.4239	76
[R].NHESQIQEMR.[Q]		1	2	1	I3ISA3	I3ISA3 [1202-1211]		0	1271.58	1.03065e+06	2	-0.25	14.4975	44
[K].NFSSASALQIHER.[T]		1	5	1	F1QDF2	F1QDF2 [916-928]		0	1459.73	740255	2	2.08	29.0221	58
[K].NFPNAIEHTLQWAR.[D]		1	2	1	Q6P9P3	Q6P9P3 [636-649]		0	1696.86	399229	3	1.06	48.0805	24
[K].NEDETELDTVK.[N]		1	5	1	A0A2R8Q548	A0A2R8Q548 [346-356]		0	1292.59	417914	2	0.96	22.6154	62
[K].NDIPEITLALK.[V]		7	31	3	A0A2R8QNH7; F1R2S5; A0A2R8QQ28; A0A2R8Q549; A0A2R8QN47; F1QV15; Q1LWN2	A0A2R8QNH7 [457-467]; F1R2S5 [477-487]; A0A2R8QQ28 [465-475]; A0A2R8Q549 [472-482]; A0A2R8QN47 [465-475]; F1QV15 [477-487]; Q1LWN2 [472-482]		0	1226.7	298066849	2	-0.54	49.7163	12
[K].NLLTNAVDEK.[E]		1	2	1	A0A286Y884	A0A286Y884 [602-611]		0	1116.59	2042548	2	-0.66	35.288	34
[K].NAVVGGFVSHYLLEK.[S]		1	10	1	Q6B334	Q6B334 [218-232]		0	1632.87	674111	3	-1.19	48.089	41
[R].NAQSLCVQK.[L]	1xCarbamidomethyl [C6]	1	2	1	A0A286Y884	A0A286Y884 [100-108]		0	1047.53	1.55651e+06	2	-1.48	15.2184	47
[R].NAQQYQYLVK.[G]		1	4	1	R4GDM7	R4GDM7 [226-235]		0	1254.65	6563568	2	-0.16	30.4272	58
[R].NAAFDKLDK.[T]		1	3	1	F1QC64	F1QC64 [1408-1416]		1	1021.53	945415	2	0.13	20.1638	69
[K].MTQEHHELQER.[L]		1	2	1	F1R1I5	F1R1I5 [912-922]		0	1437.65	1.44559e+06	3	-0.51	9.8706	32
[R].MTELEMKPDTPAIASIHSR.[V]		1	6	1	A0A2R8Q548	A0A2R8Q548 [51-69]		0	2127.06	971396	4	0.11	34.9516	41
[K].MTASLATHEK.[F]	1xOxidation [M1]	1	5	1	Q1LWN2	Q1LWN2 [415-424]		0	1104.54	15486426	3	-0.34	10.1313	27
[K].MTASLATHEK.[F]		1	5	2	Q1LWN2	Q1LWN2 [415-424]		0	1088.54	149479036	2	2.11	13.5143	51
[K].MSQSIIVSGESGAGK.[T]		1	10	1	Q6B334	Q6B334 [143-157]		0	1450.72	847803	2	-0.58	26.8872	66
[K].MSGGWELELNGTEAK.[L]		1	3	1	F1R3F7	F1R3F7 [95-109]		0	1621.75		2	0.65	43.9335	34
[K].MQSHIQDLEEQLDEEEAAR.[Q]	1xOxidation [M1]	1	3	2	I3ISA3	I3ISA3 [961-979]		0	2287.01	400343	3	-1.89	40.0179	49
[K].NATTIAVEVK.[K]		1	4	1	Q7ZU44	Q7ZU44 [297-306]		0	1045.59	600367	2	3.14	26.7776	33
[K].NSGFSEVALAGLASK.[E]		2	5	1	A0A2R8Q0D6; A0A2R8Q3W8	A0A2R8Q0D6 [946-960]; A0A2R8Q3W8 [944-958]		0	1450.75	2.14432e+06	2	1.9	45.8941	82
[K].NLPIYSEEIVDMYK.[G]		1	4	1	F1QC64	F1QC64 [124-137]		0	1713.84		2	0.63	50.267	54
[K].NLQYYDISAK.[S]		1	1	1	P79735	P79735 [142-151]		0	1214.61	503719	2	0.78	33.4832	35
[R].NSDVELQQR.[A]		1	1	1	X1WD71	X1WD71 [571-579]		0	1088.53	3.00011e+06	2	-2.64	15.2783	48
[R].NSDQASMPDDTAAQK.[V]	1xOxidation [M7]	1	5	1	F8W3L6	F8W3L6 [367-381]		0	1594.66	4649508	2	2.38	9.7726	67
[R].NSDQASMPDDTAAQK.[V]		1	5	2	F8W3L6	F8W3L6 [367-381]		0	1578.67	1.41505e+07	3	0.87	15.0954	24
[R].NQVQGQVLDQTGNVIHR.[F]		1	4	1	Q5CZS8	Q5CZS8 [380-396]		0	1905.99	737992	3	2.01	29.5846	34
[RK].NQSIIVSGESGAGK.[T]		4	15	1	A0A0R4IW90; A0A286YAD0; F8W4A0; E7FB39	A0A0R4IW90 [153-166]; A0A286YAD0 [156-169]; F8W4A0 [147-160]; E7FB39 [156-169]		0	1346.69	38581420	2	0.22	21.9524	64
[K].NQGYYDYVKPR.[MI]		2	6	1	F1Q5B8; E7EZ05	F1Q5B8 [958-968]; E7EZ05 [962-972]		0	1402.67	3.97715e+06	3	0.22	25.523	21
[K].NQDATYEDLLNK.[I]		1	5	1	F1RCN0	F1RCN0 [400-411]		0	1423.67	468544	2	-1.11	36.6559	48
[K].NNRPSEGPLQTR.[L]		1	6	1	F1R966	F1R966 [572-583]		0	1368.7	3.95682e+06	3	0.69	14.1659	61
[K].NNLNQLIQEQSQQWTDK.[M]		1	8	1	A0A0R4IW90	A0A0R4IW90 [1035-1051]		0	2087.02		3	-3.68	47.58	28
[K].NNFSDTGNFGFGIQEHIDLGIK.[Y]		1	1	1	Q6IQI6	Q6IQI6 [97-118]		0	2423.16	2.2517e+06	3	-5.06	49.9379	96
[R].NLQNLLILTAIK.[A]		2	8	1	F1R966; E9QBV1	F1R966 [1023-1034]; E9QBV1 [1023-1034]		0	1353.85	5.09042e+06	2	-0.76	51.1731	66
[K].NNDALHMSLACLVSESK.[D]	1xCarbamidomethyl [C11]	1	4	1	Q6B334	Q6B334 [597-613]		0	1888.89		3	-3.44	47.6736	35
[K].NMITGTSQADCAVLIVAAGVGEFEAGISK.[N]	1xCarbamidomethyl [C11]; 1xOxidation [M2]	1	10	1	A0A0R4IE10	A0A0R4IE10 [101-129]		0	2925.43	1.86838e+06	3	-3.89	52.0088	60
[K].NMITGTSQADCAVLIVAAGVGEFEAGISK.[N]	1xCarbamidomethyl [C11]	1	10	11	A0A0R4IE10	A0A0R4IE10 [101-129]		0	2909.44	1.0074e+08	2	-2.45	52.3129	131
[R].NMENSVAITR.[I]		1	4	1	F1Q5B8	F1Q5B8 [916-925]		0	1134.56	3.38553e+06	2	0.21	23.8385	51
[K].NMDPLNDNVATLLNQSVDK.[F]	1xOxidation [M2]	1	5	2	F8W3L6	F8W3L6 [596-614]		0	2117.02	6907329	2	-0.72	49.6541	94
[K].NMDPLNDNVATLLNQSVDK.[F]		1	5	2	F8W3L6	F8W3L6 [596-614]		0	2101.02		2	-0.47	50.2543	111
[K].NMDPLNDNVATLLHQSTDK.[F]		1	3	1	I3ISA3	I3ISA3 [608-626]		0	2126.02	1.99009e+06	3	-0.56	47.3555	61
[R].NLVNNPLAQADWATK.[K]		1	4	1	F1QC64	F1QC64 [13-27]		0	1654.85	1.60458e+06	2	-0.64	46.4747	94
[K].NLTSALNLQR.[Q]		1	2	1	F1QDF2	F1QDF2 [733-742]		0	1129.63	1.50307e+06	2	-1.32	37.0791	46
[R].NITLSLVANPSHLEAVNPVVQGK.[T]		1	3	2	F1Q5B8	F1Q5B8 [362-384]		0	2400.32	2.35267e+06	3	-0.35	48.5188	42
[R].NLTGDVCAVMR.[V]	1xCarbamidomethyl [C7]	1	2	1	F1Q9K1	F1Q9K1 [509-519]		0	1235.59	1.03565e+06	2	-2.09	39.1104	75
[R].NMSVIAHVDHGK.[S]		1	5	2	Q6P3J5	Q6P3J5 [21-32]		0	1307.65	2.80227e+06	3	0.11	19.2692	30
[R].QLEESLAEVR.[E]		1	2	1	F1R1I5	F1R1I5 [876-885]		0	1173.61	5984808	2	0.01	31.809	46
[K].LQQQFNSHVFK.[L]		1	3	1	A0A286YAD0	A0A286YAD0 [462-472]		0	1375.71	1.97554e+06	3	2.55	26.956	19
[K].LQQLFNHTMFILEQEEYQR.[E]	1xOxidation [M9]	4	13	1	F1QC64; B3DFS9; F8W3L6; I3ISA3	F1QC64 [481-499]; B3DFS9 [481-499]; F8W3L6 [484-502]; I3ISA3 [496-514]		0	2483.2	729281	3	0.81	47.0626	36
[K].IEEDLMVIEDQNAK.[L]		1	3	2	F8W3L6	F8W3L6 [983-996]		0	1646.79	11007837	2	0.04	41.2587	84
[K].LEDESTLEYPIGSK.[D]		1	3	1	A0A286YAD0	A0A286YAD0 [42-55]		0	1580.77	812142	2	0.59	36.0697	34
[K].LEDDVGALEGLEEVKR.[K]		1	2	1	I3ISA3	I3ISA3 [1393-1408]		1	1771.91	1105932	3	0.19	42.267	65
[K].LECSEELGDLVK.[SA]	1xCarbamidomethyl [C3]	2	8	1	F1R966; E9QBV1	F1R966 [457-468]; E9QBV1 [457-468]		0	1391.67	1.50938e+06	2	-1.22	39.8755	89
[R].IEASLQHEITR.[L]		1	9	2	A0A0R4IW90	A0A0R4IW90 [1362-1372]		0	1296.69	5.61046e+06	3	0.64	24.1871	52
[K].LEAADEGSGDVK.[Y]		2	6	1	F1Q5B8; E7EZ05	F1Q5B8 [334-345]; E7EZ05 [338-349]		0	1190.55	9184155	2	0.29	13.9363	70
[K].LDTLCDLYETLTITQAVIFINTR.[R]	1xCarbamidomethyl [C5]	1	7	4	A8E590	A8E590 [283-305]		0	2713.41	8779116	3	0.75	53.5471	78
[R].LDSIVIQQGR.[L]		1	4	1	B8A552	B8A552 [610-619]		0	1128.64	2561311	2	-0.77	29.8795	49
[R].IDISQLVITK.[E]		1	2	1	B3DKJ9	B3DKJ9 [880-889]		0	1129.68	1473227	2	0.18	47.844	45
[K].LDLMDEGTDAR.[DE]		1	11	1	Q6P122	Q6P122 [207-217]		0	1235.56	313818	2	1.43	34.0193	48
[K].IEEDLMVIEDQNAK.[L]	1xOxidation [M6]	1	3	2	F8W3L6	F8W3L6 [983-996]		0	1662.79	3.1563e+06	2	0.01	35.6522	75
[R].LDGSVQAGLR.[H]		1	2	1	F1Q603	F1Q603 [1683-1692]		0	1015.55	629863	2	-0.12	23.0193	70
[R].ICTQGQEER.[N]	1xCarbamidomethyl [C2]	1	4	1	Q6B334	Q6B334 [235-243]		0	1120.51	2.58533e+06	2	0.68	9.929	52
[K].LCNIFSLK.[F]	1xCarbamidomethyl [C2]	1	5	1	A0A0R4IUF0	A0A0R4IUF0 [168-175]		0	994.539	1.20041e+06	2	0.71	46.206	37
[R].LCGQSDLSSALADLDK.[A]	1xCarbamidomethyl [C2]	1	2	1	F1QP23	F1QP23 [88-103]		0	1692.81	432006	2	-0.9	48.5522	76
[R].LAYVAPTIPR.[R]		1	2	1	Z4YIS0	Z4YIS0 [566-575]		0	1100.65	1.69941e+06	2	-0.53	37.4917	47
[R].IAYLEGSHKPSK.[D]		1	1	1	F1R1I5	F1R1I5 [1133-1144]		0	1329.72	2850008	4	-1.32	15.2001	34
[R].LATPAVVLK.[L]		1	1	1	A2CEX6	A2CEX6 [667-675]		0	911.592	959284	2	-0.11	35.0309	41
[R].LASYLDKVR.[S]		1	7	2	Q05AL9	Q05AL9 [107-115]		1	1064.61	1.11814e+07	3	-0.18	26.6618	38
[R].LASTLVHLGEYQAAVDGAR.[K]		2	7	2	F1R966; E9QBV1	F1R966 [1227-1245]; E9QBV1 [1227-1245]		0	1971.03	6.42244e+06	3	0.02	42.1962	76
[R].LASHANIAQVLAELK.[E]		1	4	1	F6NK19	F6NK19 [345-359]		0	1577.9	1.74836e+06	3	0.2	49.7318	41
[K].LASDSIGPPR.[S]		1	1	1	Q7ZU82	Q7ZU82 [762-771]		0	1012.54	455660	2	0.16	22.8549	53
[R].LDGQTPHEER.[Q]		1	3	1	B8A552	B8A552 [512-521]		0	1181.55	4.12832e+06	3	0.41	9.8621	36
[R].LAQPSSHGSR.[A]		2	5	1	A0A2R8Q0D6; A0A2R8Q3W8	A0A2R8Q0D6 [417-426]; A0A2R8Q3W8 [415-424]		0	1039.53	4.99212e+06	3	0.32	8.8859	34
[K].LEEQLIDGILYAFQEQTTEDSVMLNGFGTVVNALGK.[R]		1	2	1	Q6DRD6	Q6DRD6 [898-933]		0	3942.97	230204	4	-1.04	53.8681	72
[R].IEGDPQGVQEAK.[K]		1	3	1	Q7ZU44	Q7ZU44 [486-497]		0	1270.63	989023	2	0.67	15.5081	43
[R].LGFSEVELVQMVVDGVK.[L]		1	4	2	Q8AY63	Q8AY63 [342-358]		0	1848.98	1.56521e+07	2	-0.51	51.9008	105
[K].LGFEAGSIKEETGDECLVELADSGK.[K]	1xCarbamidomethyl [C16]	1	7	1	F8W3L6	F8W3L6 [40-64]		1	2654.25	8500065	3	1.03	47.4456	39
[K].LGCIGSATLDGENIR.[F]	1xCarbamidomethyl [C3]	1	3	1	F1QN45	F1QN45 [1131-1145]		0	1575.78	971235	2	-0.2	37.0805	67
[K].LFSWIVSQVNK.[A]		2	2	1	F8W4A0; E7FB39	F8W4A0 [427-437]; E7FB39 [411-421]		0	1320.73	13349454	2	-0.13	50.2818	57
[R].IFNETPINPR.[R]		1	2	1	B2GRP4	B2GRP4 [33-42]		0	1200.64	325038	2	0.9	32.4631	48
[K].LFIGGLSFETTDESLR.[A]		1	2	1	E7FAQ8	E7FAQ8 [17-32]		0	1784.91		2	-1.62	50.6139	126
[K].LFIGGLSFETTDDSLR.[A]		1	2	1	F1QFV2	F1QFV2 [16-31]		0	1770.89		2	-0.59	50.6862	67
[K].LFDLLDVLEFNQVVIFVK.[S]		1	6	1	Q7SXU7	Q7SXU7 [285-302]		0	2151.21	944393	3	0.51	53.5866	72
[K].IFDEILVNAADNK.[Q]		1	7	1	A0A0R4IUF0	A0A0R4IUF0 [83-95]		0	1461.76	1.15427e+06	2	1.65	46.8594	29
[R].LEVNMQALK.[A]		2	5	1	B3DFS9; F8W3L6	B3DFS9 [1563-1571]; F8W3L6 [1565-1573]		0	1045.57	72015160	2	0.16	36.8549	54
[RK].LEFEVQVGPR.[A]		7	32	1	A0A2R8QNH7; F1R2S5; A0A2R8QQ28; A0A2R8Q549; A0A2R8QN47; F1QV15; Q1LWN2	A0A2R8QNH7 [1007-1016]; F1R2S5 [1027-1036]; A0A2R8QQ28 [1015-1024]; A0A2R8Q549 [1024-1033]; A0A2R8QN47 [1015-1024]; F1QV15 [1027-1036]; Q1LWN2 [1022-1031]		0	1173.63	8.2597e+06	2	-1.65	41.5565	64
[R].LETYLSDEDFEK.[A]		1	2	1	A0A2R8Q0D6	A0A2R8Q0D6 [1718-1729]		0	1488.67	1.74949e+06	2	0.05	39.6831	91
[K].LESMTYEQLKK.[T]		4	18	2	F1R2S5; A0A2R8QN47; F1QV15; Q1LWN2	F1R2S5 [833-843]; A0A2R8QN47 [821-831]; F1QV15 [833-843]; Q1LWN2 [828-838]		1	1369.7	43973752	3	-0.3	25.1785	46
[K].LESMTYEQLK.[K]		4	18	3	F1R2S5; A0A2R8QN47; F1QV15; Q1LWN2	F1R2S5 [833-842]; A0A2R8QN47 [821-830]; F1QV15 [833-842]; Q1LWN2 [828-837]		0	1241.61	1.1424e+08	2	0.38	32.4962	52
[K].LESMTLDQLK.[R]		1	6	1	A0A2R8QQ28	A0A2R8QQ28 [821-830]		0	1177.61	4781369	2	1.99	38.5767	52
[R].IEQLSPFPFDLVR.[A]		1	4	1	F1Q5B8	F1Q5B8 [926-938]		0	1560.84	5014342	2	-2.01	51.2394	48
[K].IEQEAQSLESMEDGKK.[K]		1	2	1	F8W3L6	F8W3L6 [1380-1395]		1	1821.85	8439977	3	-0.03	26.4581	74
[R].IEPNMHVASFAYSHIK.[S]	1xOxidation [M5]	3	13	2	A0A2R8QNH7; A0A2R8QQ28; Q1LWN2	A0A2R8QNH7 [562-577]; A0A2R8QQ28 [570-585]; Q1LWN2 [577-592]		0	1859.91	9.02092e+06	3	0.06	30.7423	52
[R].IEPNMHVASFAYSHIK.[S]		3	13	2	A0A2R8QNH7; A0A2R8QQ28; Q1LWN2	A0A2R8QNH7 [562-577]; A0A2R8QQ28 [570-585]; Q1LWN2 [577-592]		0	1843.92	1.70031e+07	4	-0.36	37.0502	27
[R].LEPNAQAQMYR.[L]		1	2	1	X1WD71	X1WD71 [927-937]		0	1320.64	522216	2	1.22	23.7926	80
[R].IENNQLLADTK.[Y]		1	3	2	A0A286YAD0	A0A286YAD0 [1769-1779]		0	1258.66	2.47103e+06	2	-0.59	26.7124	53
[R].LEIYAVTAEGLRPVK.[E]		1	3	1	I1XUS8	I1XUS8 [39-53]		0	1658.95	934019	3	-0.32	44.2236	26
[K].LESNAQIGYFFR.[V]		1	4	1	Q803R6	Q803R6 [513-524]		0	1444.72		2	-1.92	48.6159	37
[R].LGFVAGVIGR.[E]		1	2	1	Q6NY92	Q6NY92 [168-177]		0	988.594	1206939	2	-0.65	44.8142	41
[R].LAQEATETDR.[A]		2	5	1	A0A2R8Q0D6; A0A2R8Q3W8	A0A2R8Q0D6 [377-386]; A0A2R8Q3W8 [375-384]		0	1133.54	5323693	2	0.5	11.3157	51
[R].IANLQTDLSDGLR.[L]		1	2	1	E9QI62	E9QI62 [65-77]		0	1415.75	664528	2	1.51	42.1672	79
[R].KITIGQSPTEK.[G]		1	3	2	Q6DI12	Q6DI12 [542-552]		1	1201.68	4.49344e+06	3	-1.14	16.9725	35
[R].KLTCQSVLER.[L]	1xCarbamidomethyl [C4]	2	2	2	F8W4A0; E7FB39	F8W4A0 [731-740]; E7FB39 [715-724]		1	1233.66	21348670	3	-0.14	21.4284	42
[R].KLQSVAEDAK.[Q]		1	2	1	F1R1I5	F1R1I5 [792-801]		1	1088.59	3.18995e+06	2	0.15	12.0906	83
[R].KLPDWTAGPTTSVTTTSEK.[R]		1	4	1	A0A0R4IHR6	A0A0R4IHR6 [1408-1426]		1	2020.02	345059	3	-0.8	34.9749	35
[K].KIEQEAQSLESMEDGK.[K]		1	2	1	F8W3L6	F8W3L6 [1379-1394]		1	1821.85	6181667	3	-0.33	30.0497	48
[K].KIEEDLMVIEDQNAK.[L]	1xOxidation [M7]	1	3	1	F8W3L6	F8W3L6 [982-996]		1	1790.88	1.66257e+06	3	1.34	33.642	40
[K].KIEEDLMVIEDQNAK.[L]		1	3	2	F8W3L6	F8W3L6 [982-996]		1	1774.89	1.43713e+07	2	-1.96	37.9736	88
[K].KLEAQLQEVMAR.[F]		1	2	2	I3ISA3	I3ISA3 [1269-1280]		1	1415.77	2.89309e+06	2	0.08	35.3337	77
[R].KGSSGNTSEVSVACLTER.[I]	1xCarbamidomethyl [C14]	1	2	1	Q2KN93	Q2KN93 [373-390]		1	1881.9	401114	3	-1.89	29.137	46
[K].KFDQMLAEEK.[ST]	1xOxidation [M5]	4	9	1	F1QC64; B3DFS9; F8W3L6; I3ISA3	F1QC64 [1448-1457]; B3DFS9 [1450-1459]; F8W3L6 [1452-1461]; I3ISA3 [1465-1474]		1	1254.6	1.52457e+06	2	-1.96	17.9816	65
[K].KLVWVPSEK.[HL]		2	10	1	B3DFS9; F8W3L6	B3DFS9 [33-41]; F8W3L6 [31-39]		1	1085.64	19636288	2	0.51	31.868	48
[K].KFDQMLAEEK.[ST]		4	9	2	F1QC64; B3DFS9; F8W3L6; I3ISA3	F1QC64 [1448-1457]; B3DFS9 [1450-1459]; F8W3L6 [1452-1461]; I3ISA3 [1465-1474]		1	1238.61	31602279	2	1.1	25.8747	65
[K].KEEQVISLGPQVAEGENVFGVCHIFASFNDTFVHVTDLSGK.[E]	1xCarbamidomethyl [C22]	1	1	1	Q6PBW3	Q6PBW3 [10-50]		1	4505.21		5	-1.61	51.2478	38
[K].KEEELQEALAR.[I]		1	3	1	F1QC64	F1QC64 [1084-1094]		1	1315.69	1725071	2	0.84	26.0714	65
[K].KEEELQAVLAR.[G]		1	3	2	I3ISA3	I3ISA3 [1101-1111]		1	1285.71	1.60134e+07	2	-6.69	31.5381	57
[K].KEEELQAALAR.[LI]		2	3	2	B3DFS9; F8W3L6	B3DFS9 [1086-1096]; F8W3L6 [1088-1098]		1	1257.68	36365632	2	0.48	25.2616	56
[K].KEDLYLKPIQR.[T]		1	4	1	Q6P3J5	Q6P3J5 [439-449]		1	1402.81	1.70259e+06	3	0.8	25.6476	31
[K].KEDLVFIFWAPESAPLK.[S]		1	1	1	Q6TH32	Q6TH32 [93-109]		1	1990.07	3.17683e+06	3	0.08	51.0048	61
[K].KEDIAMWEINEAFSVVVLANIK.[M]		1	1	1	Q6AZA0	Q6AZA0 [337-358]		1	2519.32	1.01737e+06	3	-0.16	52.1319	16
[K].KDQSSIALSHGELEK.[Q]		1	6	2	F8W3L6	F8W3L6 [203-217]		1	1641.84	2.65259e+07	4	-0.73	20.3308	36
[R].KDLYANTVLSGGTTMYPGIADR.[M]		2	6	1	Q3B727; Q7ZVF9	Q3B727 [292-313]; Q7ZVF9 [291-312]		1	2343.16	633389	3	-3.89	43.9967	43
[R].KDEGVAVAELTDEDVK.[A]		1	3	1	A0A0R4IF65	A0A0R4IF65 [435-450]		1	1717.85	586295	3	-0.79	33.4451	49
[R].KELEQIFCQFDSK.[L]	1xCarbamidomethyl [C8]	2	5	1	F1Q5B8; E7EZ05	F1Q5B8 [321-333]; E7EZ05 [325-337]		1	1671.8	1.17921e+06	3	0.24	44.8404	37
[K].LAQAPLDADGDNVLQDK.[N]		1	3	1	A0A286Y967	A0A286Y967 [324-340]		0	1782.89	526348	2	-1.13	36.7786	40
[K].KMEEDILLLEDQNSK.[F]		1	3	1	I3ISA3	I3ISA3 [995-1009]		1	1804.9	993570	3	-2.04	41.4293	51
[R].KPLIVFTPK.[S]		1	4	2	F1Q5B8	F1Q5B8 [848-856]		0	1042.67	4.62565e+06	2	-0.22	34.0553	32
[R].LALREEEETSAQR.[A]		1	2	1	A0A286Y884	A0A286Y884 [1142-1154]		1	1531.77	1.05215e+06	3	0.53	18.7573	27
[R].IAIIVDDIIDDVDSFLAAAETLK.[E]		1	1	1	Q803V2	Q803V2 [252-274]		0	2460.31	271243	3	2.02	55.464	44
[R].LALLHEGTGPR.[V]		1	3	1	Q1LVV8	Q1LVV8 [62-72]		0	1163.65	1.44492e+06	3	0.58	26.9893	17
[R].LAIIEYMPLLAGQLGVEFFDEK.[L]		1	4	1	A5PMV7	A5PMV7 [421-442]		0	2496.31	768254	3	-1.48	53.1994	53
[K].LALDMEISAYR.[K]		1	3	1	B3DKC5	B3DKC5 [364-374]		0	1281.65	642417	2	0.04	46.717	58
[K].LALDIEIATYR.[K]		1	22	1	F1QV31	F1QV31 [448-458]		0	1277.71	5114517	2	-0.26	49.8515	71
[K].LAHHLVLDQLR.[C]		1	5	3	F8W3L6	F8W3L6 [690-700]		0	1314.76	1.3195e+07	3	0.13	30.3089	48
[K].LAHEDLFLLPQSR.[Q]		1	3	1	X1WFY2	X1WFY2 [528-540]		0	1538.83	313401	3	0.4	44.9551	23
[R].IAEPAVCR.[N]	1xCarbamidomethyl [C7]	1	2	1	Q6PHK9	Q6PHK9 [304-311]		0	915.472	903905	2	-0.4	18.5759	59
[K].IAELFNVEPER.[Q]		1	1	1	E7EZF3	E7EZF3 [32-42]		0	1316.68	1.08429e+06	2	-0.65	44.0503	82
[R].KPGLEEAVEGACAIR.[D]	1xCarbamidomethyl [C12]	1	1	1	F1QUQ0	F1QUQ0 [841-855]		0	1599.82	440077	3	0.79	34.3486	36
[R].LAELEEFINGPNNAHIQQVGDR.[C]		2	7	1	F1R966; E9QBV1	F1R966 [1183-1204]; E9QBV1 [1183-1204]		0	2464.22	2338991	3	0.05	45.9374	62
[K].LAANSSIYTQK.[N]		1	2	1	E7FGD8	E7FGD8 [837-847]		0	1195.63	398523	2	-0.79	21.5128	56
[R].LAAGGEENQDPTK.[S]		1	3	1	A0A2R8Q548	A0A2R8Q548 [30-42]		0	1329.63	5662423	2	0.92	12.2057	115
[R].LAACFLDSMATLGLAAYGYGIR.[Y]	1xCarbamidomethyl [C4]	1	6	1	E7EXT3	E7EXT3 [140-161]		0	2334.16		3	-1.13	52.0477	40
[K].LAAAEEQLK.[Q]		1	8	1	A0A286YB68	A0A286YB68 [446-454]		0	972.536	481949	2	2.41	19.6432	45
[K].KVQELEVTQATK.[S]		1	4	1	A0A286YAD0	A0A286YAD0 [1398-1409]		1	1373.76	1.05483e+06	3	-0.25	19.7947	31
[K].KVEEVDVSTVAAPVR.[R]		1	1	1	E7F3N4	E7F3N4 [2038-2052]		1	1598.87	1.63148e+06	3	-0.17	29.8986	52
[K].KTQNIYELQEAGAQGVCR.[T]	1xCarbamidomethyl [C17]	4	19	1	A0A2R8QNH7; A0A2R8QQ28; A0A2R8QN47; F1QV15	A0A2R8QNH7 [131-148]; A0A2R8QQ28 [139-156]; A0A2R8QN47 [139-156]; F1QV15 [151-168]		1	2065.01	6.70377e+06	3	0.17	30.4588	54
[K].KTQNIYELQEAGAQGVCK.[T]	1xCarbamidomethyl [C17]	1	3	1	A0A2R8Q549	A0A2R8Q549 [146-163]		1	2037.01	798230	3	0.7	29.5775	48
[K].KQELEEILHDLESR.[V]		1	3	1	I3ISA3	I3ISA3 [930-943]		1	1738.9		4	-0.29	49.8395	33
[K].KPVSSTNLQDPGVLGCPR.[S]	1xCarbamidomethyl [C16]	1	6	1	Q1L8Z0	Q1L8Z0 [1020-1037]		0	1924.99		3	0.36	29.2235	42
[R].LAEKPVCEER.[Q]	1xCarbamidomethyl [C7]	1	4	1	A0A0R4IHR6	A0A0R4IHR6 [1321-1330]		0	1230.61	1.61413e+06	3	-0.48	11.7244	24
[K].LQQQFNMHVFK.[L]	1xOxidation [M7]	3	10	1	A0A0R4IW90; F8W4A0; E7FB39	A0A0R4IW90 [458-468]; F8W4A0 [477-487]; E7FB39 [461-471]		0	1435.72	3.11269e+06	3	-0.48	26.5611	23
[K].IGGIGTVPVGR.[V]		2	14	1	A0A2R8QSR4; A0A0R4IE10	A0A2R8QSR4 [256-266]; A0A0R4IE10 [256-266]		0	1025.61	2.76075e+06	2	0.43	31.7382	68
[K].LGNIEFKPESR.[V]		1	2	2	F1R617	F1R617 [278-288]		0	1289.68	2.49477e+07	3	-0.98	28.617	33
[K].LNQWCNVVR.[W]	1xCarbamidomethyl [C5]	1	3	1	F1QP23	F1QP23 [1315-1323]		0	1188.59	1.20722e+06	2	-0.37	33.1673	27
[KR].INLVDLAGSER.[ACVQIL]		2	19	2	A0A2R8QTR7; Q1LW14	A0A2R8QTR7 [461-471]; Q1LW14 [279-289]		0	1186.64	2.64823e+06	2	-0.52	43.7548	69
[K].LNLVDLAGSENIGR.[S]		1	2	1	Q8JHI1	Q8JHI1 [260-273]		0	1470.79	1.59176e+06	2	-0.68	48.05	52
[R].LNLNNTVLSK.[R]		1	2	1	F1QP23	F1QP23 [425-434]		0	1115.64	2128887	2	0.1	34.391	48
[R].LNGEDINPK.[V]		1	4	1	R4GDM7	R4GDM7 [866-874]		0	999.511	2.10033e+06	2	-4.65	17.3027	50
[R].LNFSHGTHEYHAETIK.[S]		1	2	1	A0A0R4IHV1	A0A0R4IHV1 [73-88]		0	1883.9	1.71823e+06	5	0.24	20.7986	14
[R].INFDVNGYIVGANIETYLLEK.[S]		2	10	1	F1QC64; F8W3L6	F1QC64 [246-266]; F8W3L6 [249-269]		0	2385.23		2	1.14	51.6429	65
[R].LNEQQSILQR.[I]		1	3	1	A0A2R8QCL7	A0A2R8QCL7 [1029-1038]		0	1228.66	881925	2	0.54	26.2914	51
[K].INDSLAFKDESFSSK.[N]		1	4	1	R4GDM7	R4GDM7 [363-377]		1	1687.82	2973580	3	1.16	33.544	73
[K].LNATVTPSSK.[E]		1	6	1	A0A2R8Q548	A0A2R8Q548 [148-157]		0	1017.56	8.16028e+06	2	-4.04	15.1599	36
[K].LNSALAAQLQTPIK.[F]		1	3	3	A0A2R8Q549	A0A2R8Q549 [95-108]		0	1467.85	9.24896e+06	2	-0.17	41.2769	47
[R].IMGIPEDEQTGLLK.[V]		1	5	2	F8W3L6	F8W3L6 [336-349]		0	1543.8	1.88927e+07	2	-0.7	45.4165	57
[R].LMEPIYLVEIQCPEQVVGGIYGVLNR.[K]	1xCarbamidomethyl [C12]	1	4	1	Q6P3J5	Q6P3J5 [740-765]		0	2989.55		3	0.17	52.0349	49
[K].LMEILMSK.[E]		1	4	1	R4GDM7	R4GDM7 [576-583]		0	964.521	2196320	2	0.28	43.1709	45
[K].LMDPLLYEYAGTWPR.[D]	1xOxidation [M2]	1	5	1	F1R2S5	F1R2S5 [77-91]		0	1840.89	4.7465e+06	2	-1.65	50.5188	76
[K].LMDPLLYEYAGTWPR.[D]		1	5	1	F1R2S5	F1R2S5 [77-91]		0	1824.9		2	-1.17	50.9856	75
[K].LMDPLLYEYAGTWPK.[D]	1xOxidation [M2]	5	21	2	A0A2R8QNH7; A0A2R8QQ28; A0A2R8QN47; F1QV15; Q1LWN2	A0A2R8QNH7 [57-71]; A0A2R8QQ28 [65-79]; A0A2R8QN47 [65-79]; F1QV15 [77-91]; Q1LWN2 [72-86]		0	1812.89	1.74253e+07	2	-0.3	50.4473	66
[K].LMDPLLYEYAGTWPK.[D]		5	21	1	A0A2R8QNH7; A0A2R8QQ28; A0A2R8QN47; F1QV15; Q1LWN2	A0A2R8QNH7 [57-71]; A0A2R8QQ28 [65-79]; A0A2R8QN47 [65-79]; F1QV15 [77-91]; Q1LWN2 [72-86]		0	1796.89	29994680	2	-0.08	50.9035	78
[K].LLYNNVSNFGR.[L]		2	7	1	F1R966; E9QBV1	F1R966 [1216-1226]; E9QBV1 [1216-1226]		0	1296.67	5.17278e+06	2	-0.4	38.4178	88
[R].ILVSQLQTQR.[E]		1	1	2	E7FB39	E7FB39 [1317-1326]		0	1185.69	8.66702e+07	2	0	30.2361	75
[K].LLVSNLDFGVSDADIQELFAEFGTLK.[K]		1	3	2	A7MBY2	A7MBY2 [127-152]		0	2841.46	9498292	2	1.18	52.8587	73
[R].IIVFHYTDGK.[L]		1	4	2	I1XUS8	I1XUS8 [848-857]		0	1192.64	1.50538e+06	3	-1.05	33.3027	25
[R].IMGFSEEEHVGLLR.[V]		1	3	1	F1QC64	F1QC64 [333-346]		0	1616.81	314872	3	-0.12	44.2179	34
[K].IIVDTYGGWGAHGGGAFSGK.[D]		1	4	1	Q58EF9	Q58EF9 [267-286]		0	1949.95	397858	3	0.9	40.7496	41
[K].LNTGISLEK.[V]		1	1	1	A0A0R4IFJ4	A0A0R4IFJ4 [824-832]		0	974.552	1331228	2	0.94	29.3346	28
[K].LNTVCAEHQHFESR.[L]	1xCarbamidomethyl [C5]	1	2	1	F1R617	F1R617 [476-489]		0	1727.79	7868218	4	-0.03	16.8116	39
[K].IQQLEEQLDSEMKER.[Q]		1	4	1	F8W3L6	F8W3L6 [1823-1837]		1	1875.91	6490985	3	0.38	36.763	54
[K].IQQLEEQLDSEMK.[EG]		1	5	1	F8W3L6	F8W3L6 [1823-1835]		0	1590.77	19382266	2	-0.83	38.5434	59
[R].LQQELDDLMVDLDHQR.[Q]		1	2	1	I3ISA3	I3ISA3 [1438-1453]		0	1967.95		3	-1.7	49.8052	73
[K].IQPVAENMWFK.[R]		1	5	1	A0A2R8Q548	A0A2R8Q548 [175-185]		0	1362.69	1.73402e+06	2	0.06	47.6566	44
[R].LQHELDDER.[Q]		1	3	1	A0A286YAD0	A0A286YAD0 [1054-1062]		0	1154.54	407072	2	4.64	13.1439	30
[R].IQETQAELPR.[G]		1	8	1	B0S7S1	B0S7S1 [202-211]		0	1184.63	1.1779e+06	2	0.84	23.1868	35
[R].LQEQNSILQDQLQDAR.[G]		1	5	1	A0A0R4IRL3	A0A0R4IRL3 [569-584]		0	1898.96	208334	3	-0.03	38.3457	60
[K].LQELEGSVK.[S]		1	3	1	I3ISA3	I3ISA3 [1814-1822]		0	1002.55	9429250	2	-1.87	22.0584	44
[K].LQELEGAVK.[S]		1	5	1	F8W3L6	F8W3L6 [1801-1809]		0	986.552	197511136	2	-0.31	24.3985	55
[R].LQEAVQLPPPPDLVVDHQR.[L]		1	1	1	E7FE14	E7FE14 [1311-1329]		0	2151.16	887147	3	-2.16	44.0588	22
[R].LNTLETSHAVESER.[M]		1	8	1	A0A0R4IW90	A0A0R4IW90 [946-959]		0	1585.78	337851	2	0.25	21.1266	60
[K].LQDSNVTLESMAATK.[V]		1	2	1	F1QDF2	F1QDF2 [150-164]		0	1607.79		2	0.51	35.7918	64
[R].LPTTTFIGGDESALPLR.[E]		1	4	2	F1Q5B8	F1Q5B8 [185-201]		0	1787.95	7407655	2	-1.92	49.5309	70
[K].LPQTATETEVLQSVTEVNENSK.[I]		1	2	2	Q6DI12	Q6DI12 [71-92]		0	2417.2	3.84535e+06	3	0.83	47.0016	52
[K].LPQSATIPTSLPGGLGSIPLKPDLK.[G]		1	2	1	F1QDF2	F1QDF2 [276-300]		0	2500.44		3	0.49	49.9059	29
[K].LPPILLVHLK.[R]		1	1	1	I3IT16	I3IT16 [961-970]		0	1142.77		3	-0.33	49.5614	51
[K].IPNFWVTTFVNHPQVSALLGEEDEEALHYLTR.[V]		1	5	1	A0A2R8QJ70	A0A2R8QJ70 [78-109]		0	3725.86		4	2.4	51.5118	51
[R].LPIIVTTYAK.[K]		3	18	1	A0A2R8QNH7; A0A2R8QQ28; Q1LWN2	A0A2R8QNH7 [1245-1254]; A0A2R8QQ28 [1199-1208]; Q1LWN2 [1265-1274]		0	1118.68	2.01159e+06	2	-0.15	42.8158	56
[K].IPGIIISSTAVR.[A]		1	4	1	F1QK71	F1QK71 [152-163]		0	1226.75	1.83386e+06	2	-1.85	43.3078	55
[K].LPELPITNFSR.[D]		1	2	1	E9QI62	E9QI62 [182-192]		0	1286.71	551474	2	-1.19	49.5224	43
[R].LPEAAFLAR.[T]		1	4	1	B3DH83	B3DH83 [751-759]		0	987.562	559426	2	-3.84	40.9545	41
[R].LNVSITNLK.[N]		1	2	1	A0A0G2KFQ1	A0A0G2KFQ1 [1113-1121]		0	1001.6	710296	2	0.75	37.392	54
[R].IQASLQHEISR.[L]		1	1	1	E7FB39	E7FB39 [1366-1376]		0	1281.69	83378712	3	-0.18	21.8874	33
[R].LGLAPQIHDLCGK.[V]	1xCarbamidomethyl [C11]	1	1	1	A0A0G2KFQ1	A0A0G2KFQ1 [150-162]		0	1421.76	573918	3	0.29	36.3865	30
[R].ILVAGDTMDSVK.[Q]		1	1	1	X1WD71	X1WD71 [154-165]		0	1248.65	1.22383e+06	2	-0.86	33.4536	63
[K].LLTETVMPR.[F]		1	2	1	Q9PVF8	Q9PVF8 [578-586]		0	1059.59	419752	2	1.52	34.8506	26
[R].IIDISADSLTIEPLNQR.[G]		1	5	1	Q6B334	Q6B334 [21-37]		0	1898.02		2	0.74	49.9627	98
[K].IIDLFTDSK.[Q]		1	2	1	Q8JHI1	Q8JHI1 [435-443]		0	1051.57	737441	2	1.57	45.8012	58
[R].IICSAVFGFDEK.[L]	1xCarbamidomethyl [C3]	1	3	1	Q6P3L0	Q6P3L0 [612-623]		0	1385.68	363773	2	-0.11	46.4153	33
[K].LKEVLLQVEDER.[R]		1	5	2	F8W3L6	F8W3L6 [1851-1862]		1	1470.82	6.74901e+06	2	0.07	35.7686	41
[K].LKDDADFCIIHYAGK.[V]	1xCarbamidomethyl [C8]	1	5	3	F8W3L6	F8W3L6 [570-584]		1	1765.86	33140454	3	0.2	36.9848	47
[K].IKDAPAQTVEVLK.[H]		1	4	2	F1R2S5	F1R2S5 [308-320]		1	1411.82	321890952	2	-0.37	26.9228	53
[K].IKDAPAQIVEVLK.[H]		1	3	1	F1QV15	F1QV15 [308-320]		1	1423.85	53595420	3	-1.28	40.682	26
[K].IHVSDQELQSANASVDDSRLEELK.[T]		1	2	1	Q6P9P3	Q6P9P3 [807-830]		1	2683.32	373457	4	-1.15	36.3767	36
[R].LHVEPAVETSGVK.[V]		1	2	1	E9QI62	E9QI62 [1159-1171]		0	1365.74	912652	3	0.93	23.3587	25
[K].LHSFESHKDEIFQVQWSPHNETILASSGTDR.[R]		1	7	1	Q7ZTY4	Q7ZTY4 [310-340]		1	3595.72	171441	5	1.78	42.5368	16
[R].IIDVVYNASNNELVR.[T]		1	2	1	P62247	P62247 [78-92]		0	1718.91		3	0.94	43.5303	72
[R].LHILSSGADCGFTNAK.[F]	1xCarbamidomethyl [C10]	1	3	1	F1QD11	F1QD11 [535-550]		0	1690.82	429050	3	-3.06	32.9093	36
[K].LHIIEVGTPPTGNQAFPK.[K]		1	1	1	E9QBV1	E9QBV1 [228-245]		0	1919.04	991670	3	-2.31	40.3641	35
[K].IHGLIVQLPLDSIHTINTER.[V]		1	3	2	Q6DI12	Q6DI12 [93-112]		0	2269.27	2.41631e+06	4	-0.77	49.4877	49
[R].LHGGGGVAPDPSAYMDVSGSAR.[V]		2	5	1	A0A2R8Q0D6; A0A2R8Q3W8	A0A2R8Q0D6 [208-229]; A0A2R8Q3W8 [206-227]		0	2100.98	633888	3	-0.82	35.2688	54
[R].IHEGCEEPATHNALAK.[I]	1xCarbamidomethyl [C5]	2	7	1	F1R966; E9QBV1	F1R966 [866-881]; E9QBV1 [866-881]		0	1776.83	3346209	3	0.47	13.5045	56
[K].LHDNLIISDLENSIK.[K]		1	2	2	E7FG55	E7FG55 [702-716]		0	1723.92	1.98382e+06	3	-0.16	50.0796	49
[K].LGVNNISGIEEVNMFTNQGTVIHFNNPK.[V]		1	1	1	Q08C78	Q08C78 [51-78]		0	3086.54		3	2.48	50.1391	59
[K].LGVIEDHSNR.[T]		1	2	1	A0A286YAP4	A0A286YAP4 [495-504]		0	1139.58	432068	3	1.07	17.2941	21
[K].LGVATVQEAMNQGK.[E]		1	2	1	B3DKJ9	B3DKJ9 [767-780]		0	1445.74	374088	2	-0.97	37.3375	47
[K].LGSADDFPYTNQGGSPVIVGVNDLK.[E]		2	2	1	F8W4A0; E7FB39	F8W4A0 [270-294]; E7FB39 [279-303]		0	2563.27		2	2.63	49.6209	87
[R].IGRPSETGIIGIVDPECR.[M]	1xCarbamidomethyl [C17]	1	3	1	I1XUS8	I1XUS8 [112-129]		0	1969.02	761847	3	-1.31	44.3622	36
[K].LHIIEVGTPPTGNQQFPK.[K]		1	6	1	F1R966	F1R966 [228-245]		0	1976.06	2.49726e+06	3	2.09	39.1478	21
[R].IITITGTQDQIQNAQYLLQNSVK.[Q]		1	3	1	F6PB84	F6PB84 [391-413]		0	2589.39		3	-0.04	50.2904	64
[K].LIEAEDNMNCQMSNITVTYR.[D]	1xCarbamidomethyl [C10]	1	1	2	Q7ZVB5	Q7ZVB5 [32-51]		0	2402.08	718268	3	2.25	43.0039	69
[R].LLELGPKPEVAQQTR.[K]		1	6	1	Q6JWU9	Q6JWU9 [1130-1144]		0	1678.95	891909	3	3.02	31.9555	27
[K].LLTEDQWEVR.[H]		1	2	1	F1Q603	F1Q603 [402-411]		0	1288.65	348828	2	1.46	39.4584	44
[R].LLQSNPVLEAFGNAK.[T]		1	6	1	R4GDM7	R4GDM7 [140-154]		0	1600.87	6.76364e+06	2	-0.62	49.8932	83
[R].YYTSASGDEMVSLK.[D]		1	2	1	Q5RG12	Q5RG12 [467-480]		0	1550.7	716235	2	1.08	34.4724	67
[R].LLQGCGFEHDVAYGK.[T]	1xCarbamidomethyl [C5]	1	1	1	E7F9L8	E7F9L8 [662-676]		0	1693.8	1.00995e+06	3	-0.11	32.4603	32
[K].LLQDFFNGR.[ED]		1	12	1	Q6PGX4	Q6PGX4 [349-357]		0	1109.57		2	-0.26	46.8537	36
[R].LLQAQLDEQR.[D]		1	3	1	A0A2R8QG07	A0A2R8QG07 [850-859]		0	1213.65	918537	2	0.77	26.732	47
[R].LIPEQGSASQSAAGVQHLIFCTGK.[V]	1xCarbamidomethyl [C21]	1	2	1	E7EZ05	E7EZ05 [884-907]		0	2499.27	460862	3	-0.44	45.2909	27
[K].ILNQCFDREELSDK.[K]	1xCarbamidomethyl [C5]	1	4	1	R4GDM7	R4GDM7 [546-559]		1	1766.84	1.79633e+06	3	-0.43	30.3724	9
[R].IINEPTAAAIAYGLDK.[GKR]		2	23	1	Q6PGX4; Q6P3L3	Q6PGX4 [172-187]; Q6P3L3 [196-211]		0	1659.9	342046	2	-3.91	46.6439	39
[K].LLLVTGDEK.[G]		1	1	1	E9QH84	E9QH84 [113-121]		0	987.572	698979	2	-0.76	34.3197	41
[K].LLEEEFSNEK.[Q]		1	3	1	A0A286YAD0	A0A286YAD0 [999-1008]		0	1237.59	2.12158e+06	2	-0.31	31.0626	64
[K].LLLPWLEAR.[I]		1	1	1	E9QBV1	E9QBV1 [857-865]		0	1110.67	1092634	2	-0.07	51.3029	57
[K].ILLGDAGDSLNDCR.[I]	1xCarbamidomethyl [C13]	1	1	1	E7EZF3	E7EZF3 [251-264]		0	1518.72	648992	2	-0.45	37.3418	92
[R].LIHYAGEVNYNVK.[G]		1	4	2	R4GDM7	R4GDM7 [509-521]		0	1519.79	6267019	3	0.32	29.2151	27
[R].ILGTSPEFIDNAENR.[F]		1	3	1	Q5EI67	Q5EI67 [1035-1049]		0	1675.83	1.17858e+06	2	0.33	39.8435	79
[R].IIGATDSSGELMFLMK.[W]		1	7	1	F1QNF2	F1QNF2 [120-135]		0	1712.86		2	-1.62	50.6946	44
[R].LLFTVLEK.[S]		1	3	1	A2RV05	A2RV05 [1080-1087]		0	962.592		2	-1.34	49.5238	56
[R].LLFPVVDDNLLK.[Y]		1	4	1	A0A0R4IUF0	A0A0R4IUF0 [815-826]		0	1385.8	2.42574e+06	2	2.12	51.0173	62
[K].IIEYIGEEEATLVDFVCSK.[V]	1xCarbamidomethyl [C17]	1	3	1	A0A2R8Q379	A0A2R8Q379 [322-340]		0	2215.08		2	1.61	51.2881	52
[K].ILETTSFFQR.[T]		1	5	1	A0A2R8QL71	A0A2R8QL71 [636-645]		0	1241.65	857614	2	-0.25	44.2095	68
[KR].LLETQLQTQTR.[Q]		1	3	1	A0A286YAD0	A0A286YAD0 [1307-1317]		0	1330.73	1.89629e+06	2	1.62	27.8128	52
[R].LLESQLQAQR.[R]		1	8	1	A0A0R4IW90	A0A0R4IW90 [1313-1322]		0	1185.66	4.35243e+06	2	0.93	25.4655	46
[R].IILLDVPSISK.[Q]		1	4	1	A0A2R8QE00	A0A2R8QE00 [169-179]		0	1197.75		2	0.6	49.9944	52
[R].QLEETEEEAAR.[A]		1	5	3	F8W3L6	F8W3L6 [1885-1895]		0	1304.6	7.64039e+07	2	0.29	16.2805	80
[R].QLFHPEQLITGK.[E]		2	19	1	A7MBS2; Q2YDQ3	A7MBS2 [85-96]; Q2YDQ3 [85-96]		0	1410.77	905330	3	-0.4	41.442	38
[K].QLHTAQAQLAEMK.[K]		1	2	2	F8W3L6	F8W3L6 [1365-1377]		0	1468.76	68194690	2	-0.79	24.3753	65
[R].VGAGAPVYLAAVLEYLTAEILELAGNAAR.[D]		1	14	1	R4GE02	R4GE02 [164-192]		0	2915.59	737064	4	1.38	56.2375	79
[R].VFWTDGENEAIYGANK.[F]		1	5	1	A0A2R8QJ78	A0A2R8QJ78 [653-668]		0	1813.84		2	-2.08	43.7675	48
[R].VFSSAESLVQSFR.[K]		1	4	1	A0A2R8RIT0	A0A2R8RIT0 [47-59]		0	1456.74	375022	2	-0.82	49.3802	66
[R].VFSGVVSTGLK.[V]		1	2	1	Q6P3J5	Q6P3J5 [416-426]		0	1093.63	9357947	2	-0.02	35.1624	76
[K].VFGQEVAYVNFDK.[ST]		6	27	4	A0A2R8QNH7; F1R2S5; A0A2R8QQ28; A0A2R8QN47; F1QV15; Q1LWN2	A0A2R8QNH7 [718-730]; F1R2S5 [738-750]; A0A2R8QQ28 [726-738]; A0A2R8QN47 [726-738]; F1QV15 [738-750]; Q1LWN2 [733-745]		0	1515.75	2.87898e+08	2	-0.06	44.5016	85
[K].VFGQEMAFGR.[I]	1xOxidation [M6]	1	3	1	A0A2R8Q549	A0A2R8Q549 [733-742]		0	1157.54	2.47907e+06	2	0.75	31.2113	57
[K].VFGQEMAFGR.[I]		1	3	1	A0A2R8Q549	A0A2R8Q549 [733-742]		0	1141.55	6205526	2	-1.13	39.6571	60
[R].VFEVSLADLQNDEVAFR.[K]		1	1	2	Q6PBY1	Q6PBY1 [66-82]		0	1951.98		2	-8.37	50.6281	65
[K].VFDMLTVAALIDEQILCVHGGLSPDIK.[T]	1xCarbamidomethyl [C17]	1	1	1	Q7ZUS7	Q7ZUS7 [145-171]		0	2954.54		4	0.31	52.7682	49
[K].VFDAIMNFK.[K]		1	11	1	Q6P3J5	Q6P3J5 [300-308]		0	1084.55	3.08516e+06	2	-1.89	48.2892	56
[R].VGATAAVYSAAILEYLTAEVLELAGNASK.[D]		1	4	2	Q71PD7	Q71PD7 [47-75]		0	2895.53	1.75497e+07	3	-0.88	54.5976	102
[K].VFAPAGVSPTVMNLYR.[G]	1xOxidation [M12]	3	12	2	A0A2R8QNH7; F1R2S5; A0A2R8QQ28	A0A2R8QNH7 [104-119]; F1R2S5 [124-139]; A0A2R8QQ28 [112-127]		0	1737.9	8.07636e+06	2	-0.51	44.1429	66
[K].VFAPAGVSPTVMNLHR.[G]	1xOxidation [M12]	3	11	2	A0A2R8QN47; F1QV15; Q1LWN2	A0A2R8QN47 [112-127]; F1QV15 [124-139]; Q1LWN2 [119-134]		0	1711.89	32081233	3	3.16	33.7553	47
[K].VFAPAGVSPTVMNLHR.[G]		3	11	4	A0A2R8QN47; F1QV15; Q1LWN2	A0A2R8QN47 [112-127]; F1QV15 [124-139]; Q1LWN2 [119-134]		0	1695.9	1.57709e+08	3	0.33	40.5851	83
[K].VFAPAGVSPSVLNLYR.[G]		1	3	2	A0A2R8Q549	A0A2R8Q549 [119-134]		0	1689.93	1.62272e+07	2	-0.2	50.1154	87
[K].VEYQCDGFLEK.[N]	1xCarbamidomethyl [C5]	4	13	2	A0A0R4IW90; A0A286YAD0; F8W4A0; E7FB39	A0A0R4IW90 [554-564]; A0A286YAD0 [557-567]; F8W4A0 [573-583]; E7FB39 [557-567]		0	1387.62	22603240	2	0.23	32.8134	42
[R].VETYLNENLR.[K]		1	4	1	Q1LVV8	Q1LVV8 [828-837]		0	1250.64	948327	2	0.16	32.3415	55
[R].VEGFVDKNNDLLYR.[D]		1	2	2	F1R617	F1R617 [520-533]		1	1681.85	4.29151e+06	3	0.69	36.4486	40
[K].VEENHSEFTLYESR.[L]		2	3	1	A0A0R4IKJ3; A0A2R8QFG7	A0A0R4IKJ3 [2245-2258]; A0A2R8QFG7 [2149-2162]		0	1739.79	534553	3	0.15	31.4241	47
[K].VEDMAELTCLNEASVLHNLR.[E]	1xCarbamidomethyl [C9]	2	9	2	B3DFS9; F8W3L6	B3DFS9 [86-105]; F8W3L6 [84-103]		0	2314.12	23869104	3	-1.2	49.7507	113
[R].VEDIEDGQQLIR.[S]		1	4	2	A0A0R4IQI9	A0A0R4IQI9 [1639-1650]		0	1414.72	296000	2	-0.11	34.5323	48
[K].VEAPAAAAATK.[S]		1	2	1	Q5RHR0	Q5RHR0 [487-497]		0	999.547	684458	2	0.17	14.8029	54
[K].VFAPAGVSPTVMNLYR.[G]		3	12	2	A0A2R8QNH7; F1R2S5; A0A2R8QQ28	A0A2R8QNH7 [104-119]; F1R2S5 [124-139]; A0A2R8QQ28 [112-127]		0	1721.9	72338248	2	-0.21	49.5543	78
[K].VEALPVDLPEHIASASFETHAVVR.[N]		1	3	1	F1QV15	F1QV15 [902-925]		0	2587.35	3.53852e+06	4	-0.38	49.5323	42
[R].VGEMTSQLAEEEEK.[A]		1	3	1	I3ISA3	I3ISA3 [1021-1034]		0	1579.72	3065890	2	-0.14	27.8424	71
[K].VHLSAMTENTYLMK.[L]		1	5	1	F1R2S5	F1R2S5 [63-76]		0	1637.8	2.79905e+06	2	-1.22	37.3962	45
[K].VLPEYLSNWTTEK.[V]		1	5	1	Q6TEP2	Q6TEP2 [483-495]		0	1579.8	873785	2	-1.72	47.6954	43
[R].VLPAPMLQYGGR.[VN]		1	5	1	K4IAH1	K4IAH1 [406-417]		0	1301.7	521691	2	0.35	42.3319	56
[R].VLPADLTADLDACR.[W]	1xCarbamidomethyl [C13]	1	2	1	Q9I9E6	Q9I9E6 [694-707]		0	1529.76		2	2.58	45.9458	54
[R].VINSVAPEKDVDGLTSINAGK.[L]		1	3	1	Q6DI12	Q6DI12 [113-133]		1	2127.13	3.10488e+06	3	-0.58	35.7229	74
[K].VLNLYTPVNAFEER.[V]		1	8	1	A0A0R4IW90	A0A0R4IW90 [1768-1781]		0	1664.86	2019971	2	1.35	49.9612	73
[K].VLISATTENTYLMK.[L]	1xOxidation [M13]	1	4	1	Q1LWN2	Q1LWN2 [58-71]		0	1599.83	8902423	2	-1.73	37.1512	65
[K].VLISATTENTYLMK.[L]		1	4	2	Q1LWN2	Q1LWN2 [58-71]		0	1583.83	3.53751e+07	2	-0.56	42.4243	104
[R].VIISAPSADAPMFVMGVNHEK.[Y]		1	3	1	Q5XJ10	Q5XJ10 [117-137]		0	2213.11	1.71372e+06	3	0.92	47.6595	48
[K].VLLSAMTENTYLMK.[L]		2	9	1	A0A2R8QNH7; A0A2R8QQ28	A0A2R8QNH7 [43-56]; A0A2R8QQ28 [51-64]		0	1613.83	2421174	2	4.06	49.2075	63
[K].VLLSAATENTFLLK.[F]		1	3	1	A0A2R8Q549	A0A2R8Q549 [58-71]		0	1519.87	3.06263e+06	2	-0.51	49.9472	84
[K].VGGTSDVEVNEK.[K]		1	1	1	Q803B0	Q803B0 [406-417]		0	1233.6	373144	2	2.78	15.4617	42
[R].VLIDLIQR.[T]		1	3	1	E9QBC8	E9QBC8 [290-297]		0	969.609	246731	2	-0.47	45.7386	42
[K].VIGFTTEEIQTVYK.[I]		1	1	1	E7F9L8	E7F9L8 [256-269]		0	1627.86	1.33491e+06	2	-1.98	46.778	89
[R].VLEEVAELHR.[A]		1	2	1	A0A286Y884	A0A286Y884 [625-634]		0	1194.65	2.88513e+06	3	-1.84	29.3607	74
[R].VLAVTVETDYTFPLAEK.[V]		1	3	1	Q6P5K3	Q6P5K3 [248-264]		0	1896		2	-2.07	50.5506	32
[K].VLASNPIMEAFGNAK.[T]	1xOxidation [M8]	2	2	1	F8W4A0; E7FB39	F8W4A0 [187-201]; E7FB39 [196-210]		0	1577.8	1.32733e+06	2	2.73	44.8808	34
[K].VLASNPIMEAFGNAK.[T]		2	2	2	F8W4A0; E7FB39	F8W4A0 [187-201]; E7FB39 [196-210]		0	1561.8	2.26013e+07	2	0.91	50.2514	103
[K].VKPLLQVTR.[Q]		4	13	1	B3DFS9; F8W3L6; E9QFE1; I3ISA3	B3DFS9 [839-847]; F8W3L6 [841-849]; E9QFE1 [861-869]; I3ISA3 [854-862]		0	1053.68	58107240	3	0.03	26.5625	42
[K].VKEQLLQSNPVLEAFGNAK.[T]		1	3	1	F1R617	F1R617 [135-153]		1	2085.13	3290552	3	-1.43	49.5501	30
[K].VHQLTTQSLTPGVQK.[Q]		1	6	1	A0A2R8Q548	A0A2R8Q548 [517-531]		0	1636.9	3.68473e+06	3	1.35	25.097	31
[K].VHLSAMTENTYLMK.[L]	2xOxidation [M6; M13]	1	5	1	F1R2S5	F1R2S5 [63-76]		0	1669.79	2071460	3	0.43	26.1158	25
[K].VHLSAMTENTYLMK.[L]	1xOxidation [M13]	1	5	1	F1R2S5	F1R2S5 [63-76]		0	1653.8	4867327	3	-0.72	32.5004	42
[K].VLHEAEGHIVTCETNTGEVYR.[G]	1xCarbamidomethyl [C12]	1	3	1	Q7ZVB5	Q7ZVB5 [9-29]		0	2414.14	850191	4	-0.39	25.7038	40
[R].VLQAPSILYGGR.[N]		1	2	1	E7EXY4	E7EXY4 [426-437]		0	1273.73	603418	2	-0.81	43.5134	48
[K].VEAILVNIFGGIVNCAIIANGITK.[A]	1xCarbamidomethyl [C15]	1	4	1	A0A2R8Q7E9	A0A2R8Q7E9 [355-378]		0	2499.4		3	-1.36	52.8773	41
[K].VDRPQEVITGSPTVIK.[M]		1	2	1	A0A0G2KFQ1	A0A0G2KFQ1 [1020-1035]		0	1738.97	860854	3	-0.71	31.5339	32
[K].TTNIYEEDKR.[S]		1	5	1	A0A286Y967	A0A286Y967 [609-618]		1	1268.61	1302844	3	-0.31	14.3709	28
[K].TTMQVDTLNTELAGER.[S]		1	2	1	I3ISA3	I3ISA3 [1775-1790]		0	1778.86	1.57716e+06	2	0.09	39.1211	100
[R].TTGIVMDSGDGVTHTVPIYEGYALPHAILR.[L]		1	6	1	Q7ZVF9	Q7ZVF9 [148-177]		0	3183.61		4	-0.35	49.6087	56
[R].TSVTDDSGGSK.[S]		1	1	1	A0A0G2L1R2	A0A0G2L1R2 [360-370]		0	1053.47	584968	2	-2.73	9.0685	69
[R].TSSFHEENSHSLESILK.[Q]		1	1	1	E7FB39	E7FB39 [1618-1634]		0	1944.93	8231823	3	-0.46	34.0136	28
[K].TSPQTLSNLCLK.[I]	1xCarbamidomethyl [C10]	1	7	1	K4IAH1	K4IAH1 [549-560]		0	1361.71	1.55484e+06	2	0.32	35.8815	47
[R].TSILAAANPIDGR.[Y]		1	4	1	B0S7S1	B0S7S1 [491-503]		0	1298.71		2	0.89	39.8047	33
[K].TSLCENITNLR.[S]	1xCarbamidomethyl [C4]	1	2	1	A0A286Y884	A0A286Y884 [750-760]		0	1320.66	973231	2	-3.13	36.2139	58
[K].TSDGTVPKPR.[S]		1	1	1	F1QU62	F1QU62 [107-116]		0	1057.56	1666346	2	1.15	10.2115	57
[K].TRLEQEIATYR.[SN]		1	3	1	Q05AL9	Q05AL9 [387-397]		1	1379.73	2.25922e+06	2	-0.3	31.0181	46
[R].TTPSYVAFTDTER.[L]		2	22	1	Q6PGX4; Q90473	Q6PGX4 [37-49]; Q90473 [37-49]		0	1487.7	531184	2	-0.19	36.0225	46
[K].TQYVISEDPK.[A]		1	3	1	A0A2R8Q549	A0A2R8Q549 [164-173]		0	1179.59	25213878	2	-0.55	24.4412	41
[K].TQNIYEMQEAGAQGVCR.[T]	1xCarbamidomethyl [C16]; 1xOxidation [M7]	2	10	2	F1R2S5; Q1LWN2	F1R2S5 [152-168]; Q1LWN2 [147-163]		0	1970.87	1.55564e+07	2	-0.34	24.5425	89
[K].TQNIYEMQEAGAQGVCR.[T]	1xCarbamidomethyl [C16]	2	10	4	F1R2S5; Q1LWN2	F1R2S5 [152-168]; Q1LWN2 [147-163]		0	1954.87	7.47378e+07	2	-0.63	31.8546	96
[K].TQNIYELQEAGAQGVCR.[T]	1xCarbamidomethyl [C16]	4	19	2	A0A2R8QNH7; A0A2R8QQ28; A0A2R8QN47; F1QV15	A0A2R8QNH7 [132-148]; A0A2R8QQ28 [140-156]; A0A2R8QN47 [140-156]; F1QV15 [152-168]		0	1936.92	176078508	2	-0.76	35.1419	86
[K].TQNIYELQEAGAQGVCK.[T]	1xCarbamidomethyl [C16]	1	3	2	A0A2R8Q549	A0A2R8Q549 [147-163]		0	1908.91	6.27873e+06	2	-0.43	34.3706	70
[K].TQLEELEDELQLTEDAK.[L]		1	3	2	F8W3L6	F8W3L6 [1546-1562]		0	2003.97	8095370	2	0.29	50.1824	91
[KR].TQLEELEDELQATEDAK.[L]		2	5	2	F1QC64; I3ISA3	F1QC64 [1542-1558]; I3ISA3 [1559-1575]		0	1961.92	1.69643e+06	2	-0.66	49.8269	100
[R].TQDECILHFLR.[L]	1xCarbamidomethyl [C5]	1	4	1	F1Q9K1	F1Q9K1 [647-657]		0	1431.7	2.4882e+06	3	0.4	45.8054	26
[K].TPPAAAVSPIQR.[H]		2	3	1	Q2KN93; E7FG55	Q2KN93 [889-900]; E7FG55 [882-893]		0	1207.68	2.35672e+06	2	-0.49	24.7682	41
[K].TPMENIGLQDSLLSR.[F]		1	6	1	Q7ZVS5	Q7ZVS5 [462-476]		0	1673.85	328294	2	-0.87	47.1294	43
[R].TPLHEAVVSGNEPVFNQLLQCK.[Q]	1xCarbamidomethyl [C21]	1	3	1	A0A2R8RKP9	A0A2R8RKP9 [373-394]		0	2480.26	435012	3	0.37	47.2045	6
[R].TQPVTTEEVVIAVTSPAPPSQVIPVHTTAPR.[I]		1	1	1	F1QU62	F1QU62 [135-165]		0	3222.74		3	0.77	49.5656	26
[K].VDYVLFQAATAIMEAVVR.[E]		1	3	1	B0S8I3	B0S8I3 [62-79]		0	1996.06		3	-0.73	53.9488	61
[R].TTVDELYQVK.[M]		1	2	1	F1R1I5	F1R1I5 [680-689]		0	1195.62	6.03698e+06	2	0.64	33.8902	59
[R].TVLDPVTGDLSDTR.[T]		1	1	1	Q1LVE8	Q1LVE8 [677-690]		0	1488.75	355593	2	-0.87	39.1752	50
[K].VDQGTLFELILAANYLDIK.[G]		1	1	2	Q6PBY8	Q6PBY8 [95-113]		0	2136.16	1.88157e+06	2	-0.09	52.7276	126
[K].VDINTEDQEDGTCK.[V]	1xCarbamidomethyl [C13]	1	2	1	E9QI62	E9QI62 [1997-2010]		0	1623.68		2	-0.03	17.8045	54
[K].VDKLETSESLR.[K]		1	6	2	F1R966	F1R966 [1610-1620]		1	1276.67	8.61585e+06	2	0.61	19.72	61
[K].VDALLSSQPK.[G]		1	4	1	A0A2R8QL71	A0A2R8QL71 [919-928]		0	1057.59	1.16167e+06	2	1.84	26.0868	62
[K].VAVTGAGIPDAEK.[T]		1	3	1	A0A0R4IE40	A0A0R4IE40 [175-187]		0	1227.66	1.44759e+06	2	0.35	26.5653	79
[K].VAVSVEAEEK.[D]		1	1	1	E7F3N4	E7F3N4 [1676-1685]		0	1060.55	864173	2	4.92	19.9111	39
[K].VAVGDQPQDIEYQIR.[-D]		1	2	1	Q6P122	Q6P122 [143-157]		0	1730.87	442599	2	0.42	37.1235	46
[R].VATTSQEYDR.[M]		1	2	1	F1QH49	F1QH49 [649-658]		0	1169.54	382975	2	-0.77	12.4681	47
[R].VAQLLSIHNAGDK.[T]		1	2	2	E7FG55	E7FG55 [587-599]		0	1365.75	7.2847e+06	3	0.42	28.7839	33
[R].VAPEEHPVLLTEAPLNPK.[A]		2	14	1	Q3B727; Q7ZVF9	Q3B727 [97-114]; Q7ZVF9 [96-113]		0	1954.06	6.91389e+06	3	-0.21	39.2397	38
[R].TVAVYSEQDTGQMHR.[Q]		1	7	1	A0A0R4IFJ4	A0A0R4IFJ4 [65-79]		0	1721.79	463031	3	-1.45	21.0383	48
[K].VANVELYYK.[AS]		1	7	1	F1R966	F1R966 [1398-1406]		0	1098.58	5.87091e+06	2	-1.72	32.9693	52
[K].VAGMGESLHGAVK.[T]	1xOxidation [M4]	1	5	2	F8W3L6	F8W3L6 [632-644]		0	1271.64	8593781	2	0.51	13.7349	51
[K].VAGMGESLHGAVK.[T]		1	5	2	F8W3L6	F8W3L6 [632-644]		0	1255.65	4.56226e+07	2	0.74	21.6563	93
[K].VAGMDVELTVEER.[N]		1	1	2	Q7ZW20	Q7ZW20 [30-42]		0	1447.71	943619	2	3.49	40.2656	65
[K].VAEVLFDAADANAIEEVNLAYENVK.[E]		1	2	1	A0A0G2L009	A0A0G2L009 [506-530]		0	2707.35		3	1.44	50.9898	13
[R].VAELDDITTQR.[D]		1	2	1	Q8JGS5	Q8JGS5 [1106-1116]		0	1260.64	330509	2	0.85	31.1862	69
[R].TYIQCIAAISR.[Q]	1xCarbamidomethyl [C5]	1	2	1	Q5TYZ5	Q5TYZ5 [233-243]		0	1295.68	228996	2	0.21	42.6488	37
[R].TYLAGAAADVVEFGVR.[T]		1	4	2	F1QV15	F1QV15 [673-688]		0	1638.85	3.62872e+06	3	0.15	50.1509	69
[R].TYLAGAAADVIEFGVR.[T]		2	9	1	A0A2R8QNH7; A0A2R8QQ28	A0A2R8QNH7 [653-668]; A0A2R8QQ28 [661-676]		0	1652.86	916815	3	-0.64	50.5937	61
[K].TVTAMDVVYALK.[R]		1	4	2	Q0D294	Q0D294 [81-92]		0	1310.7	2.10117e+07	3	0.12	50.2034	49
[R].TVPLVSVLSLQNR.[Q]		1	3	2	A0A2R8Q549	A0A2R8Q549 [930-942]		0	1425.84		2	0.39	50.3585	63
[R].VALEEQNSTLK.[K]		1	2	1	A0A286Y884	A0A286Y884 [652-662]		0	1231.65	2.90267e+06	2	0.32	22.7565	60
[K].TPEIYLAYR.[N]		1	6	1	F1Q9K1	F1Q9K1 [478-486]		0	1125.59	1.95443e+06	2	-0.4	40.2446	46
[K].VIQCFAETGQFPK.[I]	1xCarbamidomethyl [C4]	1	6	1	F1R966	F1R966 [488-500]		0	1524.75	2.07045e+06	2	-3.37	37.9369	45
[K].VLQEQGTHPK.[F]		1	3	1	F1QC64	F1QC64 [551-560]		0	1136.61	2.66544e+06	2	0.03	9.6682	68
[R].YGAQQDTIEIAEK.[D]		1	3	1	A0A0R4IF65	A0A0R4IF65 [836-848]		0	1465.72		2	0.79	29.2564	42
[KR].YFLVGAGAIGCELLK.[N]	1xCarbamidomethyl [C11]	1	3	1	Q6P9P3	Q6P9P3 [472-486]		0	1610.86		2	-0.42	50.8254	64
[R].YFATVSGSASEANVEEK.[V]		1	8	1	A0A0R4IW90	A0A0R4IW90 [176-192]		0	1788.83	916883	2	1.64	29.2895	73
[R].YFATVSESSDDASVEEK.[V]		2	2	1	F8W4A0; E7FB39	F8W4A0 [170-186]; E7FB39 [179-195]		0	1863.81	1.25653e+06	3	-0.35	29.2866	34
[R].YFAGNLASGGAAGATSLCFVYPLDFAR.[T]	1xCarbamidomethyl [C18]	1	4	2	Q8JHI0	Q8JHI0 [112-138]		0	2796.35		3	-2.19	51.3114	57
[K].YEGASAEVGR.[V]		1	2	1	A0A286Y884	A0A286Y884 [518-527]		0	1038.49	2.51001e+06	2	0.44	14.5846	36
[R].YEESLSTIGELQK.[R]		1	2	1	A0A286Y884	A0A286Y884 [1252-1264]		0	1496.75	1.10669e+06	2	-0.43	38.1821	74
[K].YEDYPENGVVQLR.[G]		1	1	1	E7EZF3	E7EZF3 [180-192]		0	1581.75	302052	2	0.2	36.5805	61
[K].YEDEINKR.[SATN]		1	17	2	F1QV31	F1QV31 [245-252]		1	1066.52	185507136	3	0.08	11.5564	38
[K].YEALLLSGIVQEGLAK.[A]		1	3	2	A0A2R8Q549	A0A2R8Q549 [34-49]		0	1703.96	3.54007e+06	2	-0.36	50.9048	85
[R].YGGALQNLSLK.[L]		1	3	1	X1WD71	X1WD71 [828-838]		0	1163.64	2.57388e+06	2	-0.74	38.5117	75
[K].YEALLLGGLPQEGLAR.[A]		6	26	2	A0A2R8QNH7; F1R2S5; A0A2R8QQ28; A0A2R8QN47; F1QV15; Q1LWN2	A0A2R8QNH7 [19-34]; F1R2S5 [39-54]; A0A2R8QQ28 [27-42]; A0A2R8QN47 [27-42]; F1QV15 [39-54]; Q1LWN2 [34-49]		0	1699.94	471292116	3	-0.2	50.3477	75
[R].YAELNEGSR.[F]		1	2	1	E7FG55	E7FG55 [492-500]		0	1038.49	5.85896e+06	2	0.32	16.8089	44
[R].YADEWENSVR.[R]		1	2	1	Q6PGU7	Q6PGU7 [127-136]		0	1268.55	504203	2	-1.51	30.6155	66
[R].YAAIVIQCFYR.[R]	1xCarbamidomethyl [C8]	1	4	1	A0A286YAD0	A0A286YAD0 [882-892]		0	1403.71	424791	2	0.45	49.045	39
[R].WTYQEFFSR.[Y]		3	10	1	A0A0R4IW90; F8W4A0; E7FB39	A0A0R4IW90 [697-705]; F8W4A0 [708-716]; E7FB39 [692-700]		0	1263.58	3.70793e+06	2	-0.21	49.9181	46
[K].WSTDDVQINDISLQDYIAVK.[E]		1	2	1	Q8JHH3	Q8JHH3 [23-42]		0	2323.15		2	1.09	50.4817	93
[R].WLLDALPAVGTPVIIK.[F]		6	27	2	A0A2R8QNH7; F1R2S5; A0A2R8QQ28; A0A2R8QN47; F1QV15; Q1LWN2	A0A2R8QNH7 [349-364]; F1R2S5 [369-384]; A0A2R8QQ28 [357-372]; A0A2R8QN47 [357-372]; F1QV15 [369-384]; Q1LWN2 [364-379]		0	1706.03	69450141	2	-1.95	51.3886	56
[R].VYNYMNAVER.[D]		2	4	1	Q2KN93; E7FG55	Q2KN93 [798-807]; E7FG55 [804-813]		0	1258.59	1.39647e+06	2	-0.92	34.5209	59
[K].VWINTSDIILVGLR.[D]		1	2	1	Q5XJR0	Q5XJR0 [69-82]		0	1598.93		2	0.14	51.2724	96
[R].VVTLDKIEAIWSQFK.[D]		1	3	1	F1QV15	F1QV15 [347-361]		1	1776.99		3	-0.4	51.0737	54
[K].VVTGQVQSR.[G]		1	4	1	F1QQQ3	F1QQQ3 [274-282]		0	973.543	1.69055e+06	2	-1.18	10.9089	64
[R].YANVTAETDWER.[L]		1	2	1	Q6DG67	Q6DG67 [31-42]		0	1454.65		2	1.89	32.7858	66
[K].VVSAVLQLGNMSFK.[K]	1xOxidation [M11]	1	5	2	F8W3L6	F8W3L6 [350-363]		0	1508.81	9.46106e+06	2	0.41	44.9897	52
[K].YHTVNGHNCEVR.[K]	1xCarbamidomethyl [C9]	2	5	1	F1QFV2; E7FAQ8	F1QFV2 [167-178]; E7FAQ8 [168-179]		0	1485.67	1.72505e+06	3	-0.29	10.0263	30
[R].YLAFAEEK.[A]		1	2	1	A0A2R8QFG7	A0A2R8QFG7 [907-914]		0	970.488	511013	2	0.88	32.6436	34
[K].YVVVTGITPTPLGEGK.[S]		1	3	2	Q6DI12	Q6DI12 [370-385]		0	1630.91	6.03266e+06	2	0.02	43.7923	88
[K].YVLTHQEVASDGEIQTK.[L]		1	3	1	A0A286Y967	A0A286Y967 [780-796]		0	1917.96	494344	3	1.43	26.1297	49
[R].YVEPIEDVPCGNIVGLVGVDQFLVK.[T]	1xCarbamidomethyl [C10]	1	4	1	Q6P3J5	Q6P3J5 [457-481]		0	2759.43		3	-1.56	51.5437	69
[R].YTLDNGYQADAK.[V]		1	2	1	B3DKJ9	B3DKJ9 [743-754]		0	1358.62	430476	2	3.29	24.7035	51
[K].YTEGIQSLNWTK.[I]		1	1	1	A5A4L9	A5A4L9 [894-905]		0	1439.72	588045	2	0.65	41.3642	57
[R].YSTPVDLWSIGTIFAELATK.[K]		1	1	2	Q7T3L7	Q7T3L7 [181-200]		0	2212.15		2	2.32	53.3396	62
[K].YSQSDLEQTK.[T]		1	3	1	A0A2R8QCL7	A0A2R8QCL7 [732-741]		0	1198.56	551356	2	2.56	17.2998	48
[K].YSLDYYLK.[L]		1	5	1	A0A0R4IFJ4	A0A0R4IFJ4 [720-727]		0	1064.53	1.20159e+06	2	-0.63	43.5536	35
[K].YSDADLEPFLR.[N]		1	4	1	A0A0R4IQI9	A0A0R4IQI9 [1844-1854]		0	1325.64	281395	2	1.42	47.4858	49
[K].YQSAQESESK.[L]		1	2	1	A0A286Y884	A0A286Y884 [913-922]		0	1156.51	1.03934e+06	2	0.08	8.9904	59
[K].YKYEALLLGGLPQEGLAR.[A]		1	4	2	A0A2R8QN47	A0A2R8QN47 [25-42]		1	1991.1	20377806	2	-1.74	49.7967	67
[R].YQNLLTEHLR.[L]		1	8	1	A0A0R4IW90	A0A0R4IW90 [1074-1083]		0	1286.69	3.00411e+06	3	-0.1	35.6246	34
[K].YQEVIHNLEFTR.[E]		1	2	1	A5WVQ1	A5WVQ1 [87-98]		0	1548.78	443403	3	-0.81	37.2887	17
[K].YNACILEYK.[Q]	1xCarbamidomethyl [C4]	1	3	1	I1XUS8	I1XUS8 [84-92]		0	1173.56	1.02404e+06	2	-0.13	35.7946	46
[R].YLTTSYGTGQDIDER.[I]		1	10	1	Q6B334	Q6B334 [167-181]		0	1718.79	945896	2	0.36	29.7058	87
[R].YISPDELADLYK.[S]		1	1	1	Q6PC89	Q6PC89 [270-281]		0	1426.71	496249	2	13.16	47.8108	61
[K].YLPIYTEEIVEMYK.[G]	1xOxidation [M12]	1	6	2	F8W3L6	F8W3L6 [127-140]		0	1806.89		2	-1.83	50.2141	73
[R].YILNVTR.[E]		1	3	1	X1WFY2	X1WFY2 [338-344]		0	878.509	481652	2	0.16	32.4321	41
[K].YLGLMENLR.[V]		1	6	1	R4GDM7	R4GDM7 [613-621]		0	1108.58	1.57498e+06	2	0.67	46.0549	58
[R].YIECFIAEQNMVSVAIGCATR.[E]	2xCarbamidomethyl [C4; C18]	1	3	1	Q7T2Q9	Q7T2Q9 [362-382]		0	2432.14	2.40982e+06	3	-0.24	50.6266	17
[K].YIDQEELNK.[T]		2	3	1	O57521; Q5RG12	O57521 [275-283]; Q5RG12 [286-294]		0	1151.56	596248	2	1.5	21.3545	33
[K].YIASQADDHSLK.[V]		1	1	1	A2CEX6	A2CEX6 [188-199]		0	1347.65	1397573	3	-0.06	16.4946	24
[R].YQNLLTEHLK.[L]		2	2	2	F8W4A0; E7FB39	F8W4A0 [1067-1076]; E7FB39 [1074-1083]		0	1258.68	6.26975e+07	2	-0.01	34.6711	39
[K].VIQCFAETGQFQK.[I]	1xCarbamidomethyl [C4]	1	1	1	E9QBV1	E9QBV1 [488-500]		0	1555.76	928996	2	1.67	34.1814	43
[K].VVSAVLQLGNMSFK.[K]		1	5	2	F8W3L6	F8W3L6 [350-363]		0	1492.82	1.60729e+07	2	0.12	50.0823	86
[R].VVGVGYVDSTLR.[K]		1	4	1	Q803R6	Q803R6 [160-171]		0	1264.69	1.03767e+06	2	0.9	38.5406	51
[K].VPGLQEATIAVTEK.[S]		2	5	1	A0A2R8Q0D6; A0A2R8Q3W8	A0A2R8Q0D6 [826-839]; A0A2R8Q3W8 [824-837]		0	1455.81	1.45866e+06	2	-0.41	40.246	79
[K].VPFLSPLEGHIYLR.[L]		1	6	1	A0A2R8Q548	A0A2R8Q548 [805-818]		0	1640.92		3	-1.09	50.0921	34
[R].VPEDISNFLLR.[L]		1	4	1	A0A0R4IHR6	A0A0R4IHR6 [1278-1288]		0	1302.71	246058544	2	-2.98	50.2698	40
[K].VPALITDYK.[E]		1	4	1	A0A0R4IUF0	A0A0R4IUF0 [949-957]		0	1019.58	2.49182e+06	2	0.92	36.8154	58
[K].VNYVVQEAIVVIR.[D]		1	4	1	F6NK19	F6NK19 [403-415]		0	1501.87	905304	2	-0.07	50.0977	70
[K].VNQIGSVTESIQACK.[LM]	1xCarbamidomethyl [C14]	1	5	2	Q6IQP5	Q6IQP5 [344-358]		0	1633.82	441541	2	-0.78	34.8811	53
[K].VNMLQQQLSQEK.[S]		1	2	1	A0A286Y884	A0A286Y884 [308-319]		0	1445.74	363523	2	2.07	33.7856	51
[M-].VNFTVDQIR.[EA]		1	5	1	Q6P3J5	Q6P3J5 [2-10]		0	1091.58	8.22425e+06	2	-0.77	36.3464	78
[K].VNEMIIGGGMAFTFLK.[V]		1	3	1	F1QXV8	F1QXV8 [231-246]		0	1727.89		2	3.39	51.3497	53
[R].VMLTTAGGTK.[G]		1	4	1	Q6B334	Q6B334 [394-403]		0	978.529	1.11955e+06	2	-0.11	19.8411	55
[K].VQEANAHLADHDAEVTPVQR.[R]		1	3	1	I0BWE2	I0BWE2 [680-699]		0	2200.07	482812	4	1.32	20.6656	27
[K].VMGNAGHPSSLKPIMK.[L]	1xOxidation [M]	6	26	3	A0A2R8QNH7; F1R2S5; A0A2R8QQ28; A0A2R8QN47; F1QV15; Q1LWN2	A0A2R8QNH7 [468-483]; F1R2S5 [488-503]; A0A2R8QQ28 [476-491]; A0A2R8QN47 [476-491]; F1QV15 [488-503]; Q1LWN2 [483-498]		0	1682.87	2.22002e+07	4	0.33	18.7813	28
[K].VMAHSTPQGILDDVAMVLDEEAEVFIVK.[M]	1xOxidation [M2]	1	1	1	A8DZA0	A8DZA0 [785-812]		0	3072.53		3	1	53.4604	24
[R].VITDDGPPAQNPSEVKR.[I]		1	4	1	F1Q5B8	F1Q5B8 [880-896]		1	1822.93	1.88674e+06	3	0.9	19.0717	67
[K].VISSLSEQSQSR.[K]		2	3	1	A0A2R8QTR7; Q1LW14	A0A2R8QTR7 [498-509]; Q1LW14 [316-327]		0	1320.68	1.98838e+06	2	0.15	19.035	69
[R].VLSFDIECAGR.[K]	1xCarbamidomethyl [C8]	1	2	1	B3DKJ9	B3DKJ9 [316-326]		0	1266.61	1.20246e+06	2	0.08	43.72	63
[R].VLSCQSSLK.[M]	1xCarbamidomethyl [C4]	1	2	1	F1QDF2	F1QDF2 [571-579]		0	1021.53	1.44068e+06	2	-0.9	17.2194	59
[K].VLQYYAVTCPASDHVQTVK.[D]	1xCarbamidomethyl [C9]	1	4	1	R4GDM7	R4GDM7 [119-137]		0	2179.09	4.01741e+06	3	-0.66	34.2894	50
[K].VIQYLAYVASSFK.[T]		1	7	1	F8W3L6	F8W3L6 [188-200]		0	1488.81	13632459	2	0.03	50.809	56
[K].VIQYLAHVASSHK.[TSG]		3	8	2	F1QC64; E9QFE1; I3ISA3	F1QC64 [185-197]; E9QFE1 [198-210]; I3ISA3 [194-206]		0	1452.8	6.65201e+06	3	0.3	26.5585	40
[K].VIQSVASYAK.[G]		1	2	1	F1QH49	F1QH49 [437-446]		0	1065.59	392134	2	0.83	25.1012	51
[R].VIQIVINR.[D]		1	1	1	X1WD71	X1WD71 [465-472]		0	954.609	2.72451e+06	2	0.52	36.0381	52
[K].VMGNAGHPSSLKPIMK.[L]		6	26	3	A0A2R8QNH7; F1R2S5; A0A2R8QQ28; A0A2R8QN47; F1QV15; Q1LWN2	A0A2R8QNH7 [468-483]; F1R2S5 [488-503]; A0A2R8QQ28 [476-491]; A0A2R8QN47 [476-491]; F1QV15 [488-503]; Q1LWN2 [483-498]		0	1666.88	100174922	4	0.21	22.6937	26
[K].VVQELGNNPK.[F]		1	5	2	F8W3L6	F8W3L6 [554-563]		0	1097.59	144401136	2	0.51	15.4645	57
[K].VQELEVTQATK.[S]		1	4	1	A0A286YAD0	A0A286YAD0 [1399-1409]		0	1245.67	1.68004e+06	2	-0.49	24.1619	41
[R].VQLIASSIAENDNMK.[I]		3	20	1	F1R2S5; A0A2R8QN47; F1QV15	F1R2S5 [1202-1216]; A0A2R8QN47 [1199-1213]; F1QV15 [1207-1221]		0	1632.83	491226	2	0.72	39.3006	52
[K].VVGILDILDEENR.[L]		1	4	1	Q6B334	Q6B334 [522-534]		0	1484.8		2	1.95	51.0534	28
[R].VVGIDVDTEGAGR.[G]		1	4	1	F1QK71	F1QK71 [298-310]		0	1287.65	2477060	2	0.05	30.4109	60
[R].VVGDVHYDSAK.[D]		1	3	1	Q6DI12	Q6DI12 [251-261]		0	1189.58	7.82229e+06	3	-1.33	15.5417	42
[R].VVFQADEER.[N]		1	8	1	A0A0R4IW90	A0A0R4IW90 [246-254]		0	1092.53	3.86641e+06	2	0.24	23.27	50
[K].VVEIAPATQLDPHLR.[D]		1	1	1	A0A0R4IFJ4	A0A0R4IFJ4 [276-290]		0	1658.92	1.31807e+06	3	-1.16	39.2312	49
[R].VTGQGLSEAR.[T]		1	2	1	E9QI62	E9QI62 [1959-1968]		0	1017.53	1.689e+06	2	0.23	14.4905	63
[R].VTGEADVEFATHEDAVAAMSK.[D]		1	5	1	F1QFJ8	F1QFJ8 [292-312]		0	2178	684040	3	0.19	38.3196	24
[R].VTALENELK.[R]		1	3	1	A0A2R8QG07	A0A2R8QG07 [1200-1208]		0	1016.56	852973	2	0.47	29.489	46
[K].VSTTLNVAQAYYAR.[D]		1	2	1	F1R617	F1R617 [333-346]		0	1556.81	4.52257e+06	2	0.13	38.6156	53
[R].VSTLLNTSINSIK.[N]		1	1	1	E7FB39	E7FB39 [1498-1510]		0	1389.79	40243680	2	0.14	42.9559	73
[R].VQGAAVQAFR.[L]		1	3	1	F1QQQ3	F1QQQ3 [514-523]		0	1046.57	1.25408e+06	2	-1.41	25.4132	56
[R].VSQQGDLVR.[K]		1	1	1	F1QP23	F1QP23 [993-1001]		0	1001.54	4621101	2	-0.7	16.2328	41
[R].VSNMDTSK.[T]		1	2	1	Q2KN93	Q2KN93 [948-955]		0	881.403	689905	2	4.64	9.3251	58
[K].VSHLLGMNVTDFTR.[A]		1	5	2	F8W3L6	F8W3L6 [382-395]		0	1589.81	3.10456e+07	3	0.59	44.532	32
[K].VSELEGLASEK.[A]		1	2	1	A0A286Y884	A0A286Y884 [798-808]		0	1161.6	1.34925e+06	2	-1.45	31.0971	63
[K].VSDTVVEPYNATLSVHQLVENTDETYCIDNEALYDICFR.[T]	2xCarbamidomethyl [C27; C37]	1	12	1	Q6NW90	Q6NW90 [175-213]		0	4593.11		4	0.08	50.8858	57
[K].VSDNLAVQLK.[QL]		1	4	1	Q6NXA4	Q6NXA4 [129-138]		0	1086.62	518862	2	0.05	32.1146	57
[R].VSADLETIQMTASLAMHEK.[F]	1xOxidation [M]	1	5	3	A0A2R8QN47	A0A2R8QN47 [399-417]		0	2091.01	7.58904e+06	3	-0.17	47.6524	71
[R].VREEVPAELVEAHVK.[K]		1	2	1	F1Q9K1	F1Q9K1 [719-733]		1	1704.93	1.44165e+06	3	2.17	32.7113	23
[KR].VQVDAILALR.[NS]		7	31	3	A0A2R8QNH7; F1R2S5; A0A2R8QQ28; A0A2R8Q549; A0A2R8QN47; F1QV15; Q1LWN2	A0A2R8QNH7 [499-508]; F1R2S5 [519-528]; A0A2R8QQ28 [507-516]; A0A2R8Q549 [514-523]; A0A2R8QN47 [507-516]; F1QV15 [519-528]; Q1LWN2 [514-523]		0	1097.67	61669250	2	0.27	48.4152	62
[R].VQLIASSIAENDNR.[K]		2	11	1	A0A2R8QNH7; A0A2R8QQ28	A0A2R8QNH7 [1179-1192]; A0A2R8QQ28 [1133-1146]		0	1529.79	441944	2	2.86	35.6344	70
[R].VQLIASSIAENDNMK.[I]	1xOxidation [M14]	3	20	1	F1R2S5; A0A2R8QN47; F1QV15	F1R2S5 [1202-1216]; A0A2R8QN47 [1199-1213]; F1QV15 [1207-1221]		0	1648.82	707640	2	0.39	34.8549	55
[K].VSQPIEGHAAGFGQFK.[M]		1	6	1	F1R966	F1R966 [190-205]		0	1672.84	5.41211e+06	3	1.22	31.6726	61
[K].TPEITAAEQK.[V]		1	4	1	B3DH83	B3DH83 [894-903]		0	1087.56	620173	2	0.05	17.962	60
[R].TNDPNECVICHR.[V]	2xCarbamidomethyl [C7; C10]	1	2	1	F1QDF2	F1QDF2 [559-570]		0	1514.65	1.29144e+06	3	0.5	16.5323	29
[R].TLWTVLDAIDQMWLPVVR.[T]		1	1	2	Q6TNR9	Q6TNR9 [66-83]		0	2156.16	693307	2	0.91	53.9059	86
[K].SGVLPPLR.[N]		2	2	1	F8W4A0; E7FB39	F8W4A0 [47-54]; E7FB39 [56-63]		0	838.515	32340174	2	0.07	34.442	68
[R].SGPFGQIFRPDNFVFGQSGAGNNWAK.[G]		1	9	1	Q6NW90	Q6NW90 [78-103]		0	2798.34		3	-0.07	50.4487	71
[K].SGGTALHVAAAK.[G]		1	2	1	Z4YIS0	Z4YIS0 [266-277]		0	1082.6	570479	2	-0.13	14.1574	40
[R].SGETEDTFIADLVVGLCTGQIK.[T]	1xCarbamidomethyl [C17]	2	8	2	Q6IQP5; Q6PC89	Q6IQP5 [373-394]; Q6PC89 [373-394]		0	2353.16	1.83103e+07	2	-0.39	51.9063	89
[R].SGECRPYDASLMLSAVR.[A]	1xCarbamidomethyl [C4]	1	1	1	A0A2R8Q3W8	A0A2R8Q3W8 [1246-1262]		0	1911.91	397138	3	0.25	42.527	36
[R].SFSIQTLTAPGR.[K]		1	3	1	F1QN45	F1QN45 [964-975]		0	1277.68	1388410	2	-0.93	43.5438	44
[K].SFDSASQGPVQGSPTAAAAAVAAATAISR.[T]		1	1	1	E7FG55	E7FG55 [844-872]		0	2660.33	2200900	3	0.61	50.0506	100
[R].SEVACLQDTLNK.[L]	1xCarbamidomethyl [C5]	1	2	2	Q2KN93	Q2KN93 [626-637]		0	1377.67	654251	2	3.57	32.7416	37
[K].SEQQEDLTGVK.[E]		1	1	1	E7F3N4	E7F3N4 [981-991]		0	1233.6	869861	2	0.01	18.5645	33
[K].SELLVEQGR.[L]		1	2	1	F8W411	F8W411 [344-352]		0	1030.55	342762	2	-0.09	26.091	32
[R].SHDNEVEVLR.[G]		1	8	1	A0A0R4IW90	A0A0R4IW90 [1324-1333]		0	1197.59	577745	2	1.65	20.7484	46
[R].SELCLEGYNK.[Y]	1xCarbamidomethyl [C4]	1	3	1	F1QC64	F1QC64 [295-304]		0	1212.56	3.69244e+06	2	0.14	30.8055	44
[R].SEGSSNMGTGGK.[M]		1	2	1	E7FG55	E7FG55 [24-35]		0	1111.47	433055	2	-0.33	9.078	72
[K].SEATNEDVTENLQTQLNEER.[F]		2	2	2	F8W4A0; E7FB39	F8W4A0 [1045-1064]; E7FB39 [1052-1071]		0	2320.05	2.09566e+06	3	0.34	37.3446	45
[R].SEAAQLQEAISK.[L]		1	2	1	E7FG55	E7FG55 [632-643]		0	1274.66	5928436	2	0.92	31.3508	58
[R].SDTSLSEAIQSSSQTIDK.[I]		2	3	1	A0A2R8QTR7; Q1LW14	A0A2R8QTR7 [1392-1409]; Q1LW14 [1208-1225]		0	1896.9	366112	2	-3.1	39.526	46
[K].SDPMVQCIIEESGEHIIAGAGELHLEICLK.[D]	2xCarbamidomethyl [C7; C28]	1	2	2	Q6P3J5	Q6P3J5 [530-559]		0	3348.63	3.1442e+06	3	3.73	51.4157	37
[K].SDIHQLLEGVR.[L]		1	2	1	Q2KN93	Q2KN93 [594-604]		0	1266.68	903003	3	-0.18	39.8741	31
[R].SDELNCFTR.[S]	1xCarbamidomethyl [C6]	1	3	1	F1QN45	F1QN45 [398-406]		0	1141.49	661364	2	2.19	29.3537	62
[R].SCVPKPIECLAK.[E]	2xCarbamidomethyl [C2; C9]	1	3	1	Q6DI12	Q6DI12 [324-335]		0	1401.72	1.48369e+06	3	-1.43	29.9721	23
[K].SCCSCCPSGCSK.[C]	5xCarbamidomethyl [C2; C3; C5; C6; C10]	1	3	1	Q7ZSY6	Q7ZSY6 [31-42]		0	1449.47	1.35492e+06	2	-0.22	9.1242	43
[R].SAVLKPLQSLGSEGANQSVK.[L]		1	1	1	F1Q5P6	F1Q5P6 [996-1015]		0	2013.1	512722	3	0.95	35.6966	28
[R].SELCLEDYNK.[Y]	1xCarbamidomethyl [C4]	1	5	1	F8W3L6	F8W3L6 [298-307]		0	1270.56	90963480	2	-0.43	31.734	51
[K].SASDISHLVR.[K]		1	4	2	Q7ZVH7	Q7ZVH7 [559-568]		0	1084.57	5.81442e+06	3	-0.13	25.7395	62
[R].SHSVFTLVMTQTK.[T]		2	3	1	A0A2R8QTR7; Q1LW14	A0A2R8QTR7 [432-444]; Q1LW14 [250-262]		0	1478.77	471003	3	-0.39	42.3333	17
[K].SKDLSHCQER.[-I]	1xCarbamidomethyl [C7]	6	24	2	A0A2R8QNH7; F1R2S5; A0A2R8QQ28; A0A2R8QN47; F1QV15; Q1LWN2	A0A2R8QNH7 [167-176]; F1R2S5 [187-196]; A0A2R8QQ28 [175-184]; A0A2R8QN47 [175-184]; F1QV15 [187-196]; Q1LWN2 [182-191]		1	1259.58	61307288	2	-4.81	8.6501	47
[K].SPAADESVDR.[I]		3	12	2	A0A2R8Q549; A0A2R8QN47; F1QV15	A0A2R8Q549 [694-703]; A0A2R8QN47 [687-696]; F1QV15 [699-708]		0	1046.47	3.39094e+08	2	0.47	11.1877	63
[K].SPAADESADR.[I]		1	4	1	Q1LWN2	Q1LWN2 [694-703]		0	1018.44	257108848	2	-0.24	9.044	60
[K].SNFDQMLPGTHFQR.[V]		1	4	1	F1Q5B8	F1Q5B8 [866-879]		0	1677.78	1.84461e+06	3	0.97	39.6614	32
[K].SNCVLEAFGNAK.[T]	1xCarbamidomethyl [C3]	1	3	1	E7F9L8	E7F9L8 [141-152]		0	1309.62	918443	2	-5.58	39.8365	44
[R].SMMQDREDQSILCTGESGAGK.[T]	1xCarbamidomethyl [C13]	2	10	1	F1QC64; F8W3L6	F1QC64 [158-178]; F8W3L6 [161-181]		1	2300	705904	3	-0.43	30.8249	46
[R].SMGLAVEELR.[V]		1	2	1	A0A286Y884	A0A286Y884 [716-725]		0	1104.57	768161	2	0.38	40.2488	55
[K].SMEAEIMQLHEDLAAADR.[A]	1xOxidation [M]	1	4	2	F8W3L6	F8W3L6 [1684-1701]		0	2045.93	4712743	3	0.57	43.6258	60
[K].SMEAEIMQLHEDLAAADR.[A]		1	4	2	F8W3L6	F8W3L6 [1684-1701]		0	2029.93	7068322	3	-0.55	50.0162	56
[R].SMATEDGADTGGLIQGK.[E]		1	3	1	A0A0R4IE40	A0A0R4IE40 [904-920]		0	1650.76		2	-2.06	29.2578	34
[R].SIYVGNVDYGATAEELEAHFHGCGSVNR.[V]	1xCarbamidomethyl [C23]	1	4	1	F8W5X1	F8W5X1 [43-70]		0	3052.39	636800	4	-0.07	48.1657	37
[K].SKDLEILHLR.[S]		1	2	2	E7FG55	E7FG55 [179-188]		1	1223.71	885918	3	1.74	34.1545	28
[K].SLVEIADTAPK.[Y]		1	1	1	B8JHR9	B8JHR9 [235-245]		0	1143.63	1940012	2	0.5	35.0585	41
[K].SITIIGGGFLGSELACALGR.[R]	1xCarbamidomethyl [C16]	1	5	1	Q6TEP2	Q6TEP2 [441-460]		0	1992.06		2	-0.43	51.7347	106
[R].SITLADASVGSVSQLGLR.[S]		1	3	1	F1QN45	F1QN45 [1309-1326]		0	1773.97	258579	2	0.21	49.1671	37
[K].SLQDIIAILGMDELSEEDKLTVAR.[A]	1xOxidation [M11]	1	1	1	A8WGC6	A8WGC6 [422-445]		1	2675.38		3	0.24	51.8653	13
[K].SINPDEAVAYGAAVQAAILSGDK.[S]		1	7	2	Q90473	Q90473 [362-384]		0	2260.15		2	-2.17	50.9201	82
[R].SIIVDFTGDK.[S]		1	6	1	E9QB18	E9QB18 [125-134]		0	1094.57	281968	2	-0.35	42.0512	64
[K].SIIEEAIPMVTGPKPR.[A]		1	5	2	F1R2S5	F1R2S5 [751-766]		0	1737.96	1.94075e+07	3	0.8	45.7692	47
[R].SLLDEHGVAYSVDEDIK.[S]		1	2	1	Q2KN93	Q2KN93 [459-475]		0	1889.91	445579	3	-1.01	41.4766	62
[K].SIEEQQKPLTDSQR.[V]		1	2	1	E7EXY4	E7EXY4 [256-269]		0	1658.83	837090	3	-0.08	15.6969	37
[R].SLAPSIYGSDDLKK.[A]		1	4	2	F1QK71	F1QK71 [340-353]		1	1493.78	2.34605e+06	3	-2.24	30.9044	27
[R].SLAASPSVYDSLAR.[S]		1	4	1	F1QK71	F1QK71 [326-339]		0	1436.74	1.57157e+06	2	1.6	38.2482	53
[K].SLTNDWEDHLAVK.[H]		2	3	1	O57521; Q5RG12	O57521 [306-318]; Q5RG12 [317-329]		0	1527.74	742189	3	0.51	39.555	60
[K].SPAAEESVDR.[I]		1	5	1	F1R2S5	F1R2S5 [699-708]		0	1060.49	352620832	2	1.25	11.8312	48
[R].SANFNTDPYVR.[E]		1	2	1	E7EXY4	E7EXY4 [399-409]		0	1283.6	624266	2	0.66	29.2923	41
[R].SAFALGGLGSGFANNR.[D]		1	3	1	Q5EI67	Q5EI67 [554-569]		0	1538.77	338642	2	-1.96	47.4165	63
[K].QSSLLNFQK.[H]		1	1	1	F1R1I5	F1R1I5 [116-124]		0	1064.57	2.70503e+06	2	0.16	36.1724	61
[K].QSIGQFHEGDTYVVK.[W]		2	7	1	A0A2R8Q0D6; A0A2R8Q3W8	A0A2R8Q0D6 [1314-1328]; A0A2R8Q3W8 [1312-1326]		0	1707.83	2596170	3	-0.01	30.5959	29
[R].QSGELLMDR.[I]		1	1	1	F1R1I5	F1R1I5 [1082-1090]		0	1048.51	1.7114e+06	2	-0.78	28.5763	66
[K].QSGDSIDIITR.[A]		1	3	1	I1XUS8	I1XUS8 [93-103]		0	1204.62	1.25806e+06	2	-0.35	33.1086	54
[K].QSAALCLLR.[L]	1xCarbamidomethyl [C6]	1	1	1	X1WD71	X1WD71 [166-174]		0	1031.57	1.86761e+06	2	-0.88	39.0758	65
[K].QQVAEQQLVEMEVK.[Q]		1	3	1	F1QC64	F1QC64 [864-877]		0	1658.84	536860	2	-0.71	38.5569	43
[R].QQQAEDQLKESEAK.[Q]		1	5	2	F8W3L6	F8W3L6 [868-881]		1	1631.79	3.0331e+07	2	-0.35	12.7866	73
[R].QQKPEVEADDVR.[L]		1	2	1	A5WVL9	A5WVL9 [1159-1170]		0	1413.7	669755	3	0.92	14.4947	54
[K].QQDGVVLLENPK.[G]		1	3	1	Q6PGU7	Q6PGU7 [1101-1112]		0	1339.72	400070	2	1.28	34.7955	51
[R].QNEHCLTNFDLSEYR.[Q]	1xCarbamidomethyl [C5]	1	1	1	E7FB39	E7FB39 [1553-1567]		0	1925.84	10032497	3	-1.12	39.1959	32
[R].QSSNLQDCYR.[V]	1xCarbamidomethyl [C8]	1	4	1	Q803R6	Q803R6 [397-406]		0	1270.55	589614	2	1.4	17.7821	45
[K].QNEHCLSNFDLAEYR.[Q]	1xCarbamidomethyl [C5]	1	9	1	A0A0R4IW90	A0A0R4IW90 [1571-1585]		0	1895.83	466845	3	0	38.9136	34
[R].QLTLSTDKDR.[Y]		1	3	1	Q6PGU7	Q6PGU7 [878-887]		1	1176.62	1.08748e+06	3	-0.08	17.6146	29
[R].QLSEVFIQLPSR.[K]		1	2	1	Q7ZSY3	Q7ZSY3 [1461-1472]		0	1416.78	825550	2	1.07	48.7124	78
[K].QLSDAISIIGR.[E]		1	1	1	Q7SZC2	Q7SZC2 [110-120]		0	1172.66	537964	2	0.43	44.5045	55
[K].QLQQIITSR.[L]		1	7	1	A0A2R8QDP7	A0A2R8QDP7 [736-744]		0	1086.63	523041	2	0.27	29.0537	41
[R].QIQQERDELQDEINSQNAK.[N]		1	4	2	F8W3L6	F8W3L6 [1705-1723]		1	2286.1	1.34531e+06	2	0.58	29.0052	37
[K].QLQDIATLADQR.[R]		1	3	1	Q6NYN3	Q6NYN3 [992-1003]		0	1371.72	888463	2	-0.95	38.516	60
[R].QLLYDAIR.[H]		1	5	1	A0A2R8QL71	A0A2R8QL71 [745-752]		0	991.557	1.08789e+06	2	-1.41	39.285	37
[R].QLLQANPILESFGNAK.[T]		1	3	1	I3ISA3	I3ISA3 [230-245]		0	1742.94	4.17225e+06	2	-0.72	50.3516	71
[KR].QLLQANPILEAFGNAK.[T]		4	15	2	F1QC64; B3DFS9; F8W3L6; E9QFE1	F1QC64 [215-230]; B3DFS9 [215-230]; F8W3L6 [218-233]; E9QFE1 [233-248]		0	1726.95	71761839	2	-0.42	50.8116	100
[K].QLHTAQAQLAEMK.[K]	1xOxidation [M12]	1	2	2	F8W3L6	F8W3L6 [1365-1377]		0	1484.75	4.9659e+06	3	0.13	16.4201	33
[K].QMAAVLLR.[R]		1	1	1	B8JHR9	B8JHR9 [56-63]		0	901.529	515322	2	-0.53	36.3506	36
[K].SALTVQFVQGIFVEK.[Y]		1	5	1	Q6IQP4	Q6IQP4 [17-31]		0	1665.92		2	-4.89	50.7932	43
[R].QTFENQVNR.[I]		1	1	1	A0A0R4IMS9	A0A0R4IMS9 [732-740]		0	1135.55	554267	2	0.7	16.8294	31
[K].QTQAVSQELER.[C]		1	3	1	A0A2R8QG07	A0A2R8QG07 [602-612]		0	1288.65	477616	2	1.55	20.4294	35
[R].RWLLDALPAVGTPVIIK.[F]		6	27	1	A0A2R8QNH7; F1R2S5; A0A2R8QQ28; A0A2R8QN47; F1QV15; Q1LWN2	A0A2R8QNH7 [348-364]; F1R2S5 [368-384]; A0A2R8QQ28 [356-372]; A0A2R8QN47 [356-372]; F1QV15 [368-384]; Q1LWN2 [363-379]		1	1862.13	2682205	3	-0.41	50.7478	34
[R].RTEQEEDEELLSENSK.[A]		1	3	1	B8A552	B8A552 [128-143]		1	1935.88	481715	3	-0.57	24.6224	65
[K].RQLEETEEEAAR.[A]		1	5	2	F8W3L6	F8W3L6 [1884-1895]		1	1460.7	11534054	3	-0.13	13.5507	63
[K].RQELESDNK.[K]		1	1	1	E7FB39	E7FB39 [1202-1210]		1	1118.54	1.5053e+06	2	-0.23	8.8995	39
[R].RPISADSAIMNPASK.[V]	1xOxidation [M10]	2	8	1	F1R966; E9QBV1	F1R966 [64-78]; E9QBV1 [64-78]		0	1573.8	1.22139e+06	3	-3.96	20.5532	41
[R].RPHDYQPLPGMSENPSVYVPGVVSTVVPDSAHK.[L]		1	2	1	Q4KMI5	Q4KMI5 [221-253]		0	3559.76	363916	5	-1.26	47.4554	13
[R].RLEGIDNDVLQSLPGCGGLVSNR.[L]	1xCarbamidomethyl [C16]	2	6	1	A0A2R8Q0D6; A0A2R8Q3W8	A0A2R8Q0D6 [10-32]; A0A2R8Q3W8 [8-30]		1	2469.25	852270	3	-2.77	47.3541	46
[R].RLEEQEENTLR.[E]		1	1	1	E7FE14	E7FE14 [933-943]		1	1416.71	741374	3	-0.63	16.5769	31
[R].RGSSGNTSEVSVACLTER.[I]	1xCarbamidomethyl [C14]	1	2	1	E7FG55	E7FG55 [378-395]		1	1909.9	861163	3	-0.99	29.2438	54
[R].RGDFTGNVR.[R]		1	5	1	F8W3L6	F8W3L6 [1930-1938]		1	1021.52	11018354	2	-0.11	13.6293	52
[K].QTLAFVEIEK.[T]		6	26	4	A0A2R8QNH7; F1R2S5; A0A2R8QQ28; A0A2R8QN47; F1QV15; Q1LWN2	A0A2R8QNH7 [245-254]; F1R2S5 [265-274]; A0A2R8QQ28 [253-262]; A0A2R8QN47 [253-262]; F1QV15 [265-274]; Q1LWN2 [260-269]		0	1177.65	3.33239e+08	2	0.08	42.9022	51
[R].RELEDATESASAMNR.[E]		1	5	1	F8W3L6	F8W3L6 [1905-1919]		1	1679.77	1.47747e+06	3	0.48	20.3492	44
[R].RAVADPVPPVAVVPSR.[G]		1	1	1	E7F3N4	E7F3N4 [1724-1739]		1	1629.94	415314	3	-0.89	33.9967	32
[K].QYSGEEGYSK.[H]		1	1	2	E7FB39	E7FB39 [1538-1547]		0	1147.49	25286652	2	0.38	12.4905	58
[K].QYIQLLDK.[V]		1	5	1	F1QFL1	F1QFL1 [718-725]		0	1020.57	485874	2	1.39	38.4898	36
[K].QYIQCLYAFECK.[I]	2xCarbamidomethyl [C5; C11]	2	4	1	A0A0R4IKJ3; A0A2R8QFG7	A0A0R4IKJ3 [1066-1077]; A0A2R8QFG7 [975-986]		0	1622.73		2	0.09	46.1051	29
[R].QWYESHYALPLGR.[K]		1	1	1	P62247	P62247 [111-123]		0	1619.8	640832	3	1.27	42.3651	14
[K].QVNDSAPEVR.[D]		1	3	1	A0A0R4IQI9	A0A0R4IQI9 [447-456]		0	1114.55	333117	2	1.34	15.0235	44
[K].QVHPDTGISSK.[A]		1	18	2	R4GE02	R4GE02 [75-85]		0	1168.6	1.24526e+07	2	-0.04	11.5969	49
[R].QVAGTQMTSLQEELEK.[L]		1	3	1	A0A286YAD0	A0A286YAD0 [970-985]		0	1791.88	332198	2	-0.33	41.3556	29
[R].QTQIQTDVR.[A]		1	4	1	A0A0R4IHR6	A0A0R4IHR6 [1072-1080]		0	1088.57	1.48838e+06	2	0.38	16.7739	49
[R].QTQHIDTLQAQVK.[S]		1	2	2	A0A286Y884	A0A286Y884 [1311-1323]		0	1509.8	2146651	3	0.91	20.9223	38
[RK].RDLGEELEALK.[TS]		3	6	1	F1QC64; B3DFS9; F8W3L6	F1QC64 [1138-1148]; B3DFS9 [1140-1150]; F8W3L6 [1142-1152]		1	1272.68	850447	3	0.56	39.3622	59
[K].SPDLSAQAK.[A]		1	2	1	F1R1I5	F1R1I5 [601-609]		0	916.473	4913694	2	0.27	13.6328	63
[K].SPESTNLDDSVK.[S]		1	2	1	F1QDF2	F1QDF2 [797-808]		0	1291.6	706900	2	-0.17	19.7009	75
[K].SPVNTEDRVDAPASK.[NK]		1	4	1	A0A286YAD0	A0A286YAD0 [1291-1305]		1	1585.78	1.24983e+06	3	-1.76	15.1571	29
[K].THIADFAPEVAWVTR.[S]		1	3	1	F1QP23	F1QP23 [1263-1277]		0	1712.88	667558	3	-0.22	49.4008	48
[R].TGVLAHLEEER.[D]		1	3	1	I3ISA3	I3ISA3 [785-795]		0	1253.65	1.66888e+06	2	-0.55	31.1388	52
[K].TGVHHYSGNNIELGTACGK.[Y]	1xCarbamidomethyl [C17]	1	2	2	Q1L8Q7	Q1L8Q7 [48-66]		0	2014.94	811289	4	0.07	20.0753	18
[R].TGVESDDENDLK.[S]		1	5	1	F8W3L6	F8W3L6 [1944-1955]		0	1321.58	11989253	2	0.44	16.9096	75
[K].TGTITTFDQAHNMR.[V]		1	2	1	Q6P3J5	Q6P3J5 [482-495]		0	1592.75	1862525	3	1.27	26.1487	30
[K].TGTCNCGATCK.[C]	3xCarbamidomethyl [C4; C6; C10]	1	1	1	Q7ZSY6	Q7ZSY6 [9-19]		0	1229.47	6141160	2	-0.6	8.7105	80
[K].TGSYGALAEISTTK.[E]		1	2	1	Z4YIS0	Z4YIS0 [515-528]		0	1398.71	811774	2	0.53	35.8622	76
[R].TGSQSLSLEALK.[Q]		1	2	1	F1QDF2	F1QDF2 [261-272]		0	1233.67	1.63049e+06	2	-0.69	37.3892	88
[R].TGGINEALLK.[S]		2	7	2	F1R2S5; F1QV15	F1R2S5 [689-698]; F1QV15 [689-698]		0	1015.58	4.58115e+08	2	-0.18	32.6704	67
[R].TGGIHEALLK.[S]		4	19	3	A0A2R8QNH7; A0A2R8QQ28; A0A2R8QN47; Q1LWN2	A0A2R8QNH7 [669-678]; A0A2R8QQ28 [677-686]; A0A2R8QN47 [677-686]; Q1LWN2 [684-693]		0	1038.59	429273288	2	0.42	23.7488	55
[K].THINIVVIGHVDSGK.[S]		2	5	2	A0A2R8QSR4; A0A0R4IE10	A0A2R8QSR4 [6-20]; A0A0R4IE10 [6-20]		0	1588.88	2.05499e+06	3	-1.91	32.6549	35
[K].TGAVVIDCGINTIADSSRPSGK.[R]	1xCarbamidomethyl [C8]	1	2	1	Q6DI12	Q6DI12 [228-249]		0	2218.11	2.18253e+06	3	-0.56	39.9157	32
[R].TFGPVDCLDTR.[L]	1xCarbamidomethyl [C7]	1	1	1	A0A0R4IFJ4	A0A0R4IFJ4 [1028-1038]		0	1280.59	721135	2	-2.51	37.19	38
[K].TFEHVTSEIGAEEAEEVGVEHLLR.[D]		1	2	1	Q7ZYX7	Q7ZYX7 [154-177]		0	2681.31		4	0.55	48.3721	11
[R].TFAQLILDPIFK.[V]		1	2	1	Q6P3J5	Q6P3J5 [288-299]		0	1405.81		2	-0.32	51.8364	66
[R].TEPNMHVSSFAYSHIK.[S]	1xOxidation [M5]	1	4	4	F1R2S5	F1R2S5 [582-597]		0	1863.87	4.95763e+06	3	-0.13	25.1097	35
[R].TEPNMHVSSFAYSHIK.[S]		1	4	3	F1R2S5	F1R2S5 [582-597]		0	1847.87	13303331	3	-0.07	31.4172	31
[R].TEPNMHVASFAYSHIK.[S]	1xOxidation [M5]	2	8	2	A0A2R8QN47; F1QV15	A0A2R8QN47 [570-585]; F1QV15 [582-597]		0	1847.87	4671628	3	5.97	27.6586	19
[R].TEPNMHVASFAYSHIK.[S]		2	8	4	A0A2R8QN47; F1QV15	A0A2R8QN47 [570-585]; F1QV15 [582-597]		0	1831.88	18943940	3	-0.22	34.2781	39
[K].TEMEDLVSSKDDAGK.[S]	1xOxidation [M3]	1	3	1	F8W3L6	F8W3L6 [1511-1525]		1	1640.73	694911	3	-0.93	16.0614	35
[K].TEMEDLVSSK.[D]	1xOxidation [M3]	1	3	1	F8W3L6	F8W3L6 [1511-1520]		0	1154.52	4845680	2	-1.13	17.7469	41
[K].TEMEDLVSSK.[D]		1	3	2	F8W3L6	F8W3L6 [1511-1520]		0	1138.53	5.23945e+07	2	0.71	24.9373	41
[K].TFLVWVNEEDHLR.[V]		1	10	1	Q8AY63	Q8AY63 [224-236]		0	1657.83	5.10673e+06	3	0.3	49.3994	63
[K].TELNIVENEDK.[T]		1	5	1	A0A2R8Q548	A0A2R8Q548 [361-371]		0	1303.64	962208	2	0.86	29.5888	47
[K].THLSLSHDAEK.[K]		1	3	2	Q6DI12	Q6DI12 [866-876]		0	1237.62	4.613e+06	3	1.27	12.7453	22
[R].THYVINEDPK.[TA]		6	30	2	A0A2R8QNH7; F1R2S5; A0A2R8QQ28; A0A2R8QN47; F1QV15; Q1LWN2	A0A2R8QNH7 [149-158]; F1R2S5 [169-178]; A0A2R8QQ28 [157-166]; A0A2R8QN47 [157-166]; F1QV15 [169-178]; Q1LWN2 [164-173]		0	1215.6	563627456	2	-0.73	18.0252	55
[K].TITLEVEPSDTIENVK.[A]		1	14	1	A0A2R8RR55	A0A2R8RR55 [12-27]; [88-103]; [164-179]; [240-255]		0	1787.93	3.63756e+06	2	0.13	43.3498	34
[R].TLSSSTQASIEIDSLYEGIDFYTSITR.[A]		1	9	1	Q90473	Q90473 [273-299]		0	2997.46	7.08378e+06	3	-0.72	52.0695	34
[R].TIQVENSHIILTGAGALNK.[V]		1	5	1	F1QH12	F1QH12 [1881-1899]		0	1979.09	1.4733e+06	3	-4.38	39.8952	22
[K].TLQVDALQNR.[L]		2	6	1	A0A2R8PVM7; A0A0R4IR40	A0A2R8PVM7 [782-791]; A0A0R4IR40 [769-778]		0	1157.63	443418	2	0.36	29.857	44
[K].TLQEELAHVQEDLR.[Q]		1	1	1	F1R1I5	F1R1I5 [1010-1023]		0	1680.86	3.84812e+06	3	0.07	47.0002	32
[K].TLQEAEEEAR.[H]		2	2	1	F8W4A0; E7FB39	F8W4A0 [977-986]; E7FB39 [961-970]		0	1175.55	16619758	2	2.08	17.9872	76
[K].TINNIINFQR.[F]		1	1	1	E7FGD8	E7FGD8 [313-322]		0	1232.67	434847	2	-1.48	41.7799	43
[K].TLITDLKPR.[G]		1	1	2	E7FB39	E7FB39 [1459-1467]		0	1056.64	75700638	2	0.34	31.7312	52
[K].TLLPSLEASSQFK.[L]		1	2	1	Q6P9P3	Q6P9P3 [831-843]		0	1420.77	545761	2	-1.19	46.0009	58
[K].TIIEEAIPMVTGPKPR.[A]	1xOxidation [M9]	2	8	1	A0A2R8QN47; F1QV15	A0A2R8QN47 [739-754]; F1QV15 [751-766]		0	1767.97	7748277	3	2.58	39.227	23
[K].THPNFEPGLVVLQVGDR.[D]		1	4	1	Q6DI12	Q6DI12 [29-45]		0	1877.99	215182	3	0.76	47.1435	54
[K].TIIEEAIPMVTGPKPR.[A]		2	8	1	A0A2R8QN47; F1QV15	A0A2R8QN47 [739-754]; F1QV15 [751-766]		0	1751.97	21709152	3	-0.78	44.7385	44
[K].TIIEEAIPMVSGPKPR.[A]		1	6	1	A0A2R8QQ28	A0A2R8QQ28 [739-754]		0	1737.96	2.42958e+06	3	-0.36	43.7909	33
[K].TIIEEAIPMATGPKPR.[A]	1xOxidation [M9]	1	4	1	Q1LWN2	Q1LWN2 [746-761]		0	1739.94	6.48796e+06	3	-0.08	34.5809	20
[K].TIIEEAIPMATGPKPR.[A]		1	4	2	Q1LWN2	Q1LWN2 [746-761]		0	1723.94	2.40294e+07	3	1.04	40.2157	58
[K].TLIDLYEQVVLELIELR.[E]		1	2	1	Q7ZVA0	Q7ZVA0 [72-88]		0	2059.17	895139	3	-0.44	54.6104	65
[K].TIGGGDDSFNTFFSETGAGK.[H]		1	14	1	A7MBS2	A7MBS2 [41-60]		0	2007.89	891186	2	-1.24	49.4891	108
[R].TLEQQVEEMR.[T]		1	2	1	I3ISA3	I3ISA3 [1549-1558]		0	1262.6	4.69826e+06	2	0.69	35.4774	88
[K].TIELIDFEK.[L]		1	1	1	F1QQA2	F1QQA2 [721-729]		0	1107.59	328994	2	-1.57	47.587	45
[R].TLCYSCPYIQVK.[G]	2xCarbamidomethyl [C3; C6]	2	9	1	A0A2R8QNH7; A0A2R8QQ28	A0A2R8QNH7 [954-965]; A0A2R8QQ28 [962-973]		0	1531.73	2514703	2	1.42	39.1394	42
[R].TLCYAVPYIEIK.[G]	1xCarbamidomethyl [C3]	5	21	2	F1R2S5; A0A2R8Q549; A0A2R8QN47; F1QV15; Q1LWN2	F1R2S5 [974-985]; A0A2R8Q549 [971-982]; A0A2R8QN47 [962-973]; F1QV15 [974-985]; Q1LWN2 [969-980]		0	1469.77	4.28653e+07	2	-0.46	49.6817	36
[K].TKHETMITDLEDR.[L]		1	3	2	F8W3L6	F8W3L6 [1030-1042]		1	1588.76	13104134	2	2.64	27.0591	47
[K].TIIEEAIPMVSGTKPR.[A]		1	3	1	A0A2R8QNH7	A0A2R8QNH7 [731-746]		0	1741.95	1.38805e+06	3	-0.83	43.6421	40
[K].TELEDTLDSTAAQQELR.[TA]		2	4	1	F1QC64; F8W3L6	F1QC64 [1149-1165]; F8W3L6 [1153-1169]		0	1919.92	7.48641e+06	3	-0.4	40.1084	67
[K].TEKPTEDEAKPAENQEK.[M]		1	6	3	Q7ZVH7	Q7ZVH7 [186-202]		0	1943.92	4.81519e+06	3	-0.58	9.6437	42
[R].TEGIQEALLK.[S]		1	3	1	A0A2R8Q549	A0A2R8Q549 [684-693]		0	1101.62	28015776	2	0.46	37.2027	61
[K].SVVPGGGAVEAALSIYLENYATSMGSR.[E]		1	5	1	Q9W792	Q9W792 [408-434]		0	2699.33	2.32654e+06	3	-0.25	52.0293	72
[R].SVVDCLQDGMR.[Q]	1xCarbamidomethyl [C5]	1	1	1	A0A2R8QTR7	A0A2R8QTR7 [1283-1293]		0	1279.58	390690	2	-0.46	36.2607	51
[R].SVSSSLSDAR.[D]		1	2	1	E7F715	E7F715 [946-955]		0	1008.5	712579	2	-0.7	17.4576	28
[K].SVEAVVTPLK.[I]		1	6	1	A0A2R8Q548	A0A2R8Q548 [467-476]		0	1042.61	11774126	2	0.72	32.4024	57
[R].SVDIIANDDLVDR.[V]		1	3	1	Q7ZVS5	Q7ZVS5 [214-226]		0	1444.73	1.07369e+06	2	-0.33	41.0939	78
[K].STTTIGLVQALGAHLK.[L]		1	3	2	Q6DI12	Q6DI12 [386-401]		0	1609.93	4.64843e+06	2	-1.22	49.8368	81
[K].STTTGHLIYK.[C]		2	15	1	A0A2R8QSR4; A0A0R4IE10	A0A2R8QSR4 [21-30]; A0A0R4IE10 [21-30]		0	1120.6	2152675	3	1.12	18.2324	29
[K].STLLLTSASK.[I]		1	1	1	A2CEX6	A2CEX6 [543-552]		0	1020.59	1.05778e+06	2	-0.96	31.0166	30
[K].STGNFLTLSQAIAK.[F]		1	2	1	F1QFN3	F1QFN3 [344-357]		0	1450.79	711431	2	0.89	48.4401	38
[R].STGEAFVQFASKEIAEK.[A]		1	2	1	A0A2R8QRA7	A0A2R8QRA7 [148-164]		1	1841.93	916505	2	-18.79	49.7938	56
[K].SWPTPPPALVEASQHLR.[K]		1	4	1	R4GDM7	R4GDM7 [797-813]		0	1885.99	2.62421e+06	3	-0.84	49.077	16
[R].SSTSSEPSPTVK.[T]		1	2	1	E7FG55	E7FG55 [828-839]		0	1206.58	2.0537e+06	2	1.56	12.0081	31
[K].SSSDYHSSPEYSR.[E]		2	5	1	A0A2R8Q0D6; A0A2R8Q3W8	A0A2R8Q0D6 [169-181]; A0A2R8Q3W8 [167-179]		0	1501.62	2.23175e+06	3	-1.4	12.0472	26
[R].SSQYLMDTAHDLR.[L]		1	2	1	F1QFN3	F1QFN3 [522-534]		0	1536.71	392027	3	0.38	32.4038	52
[K].SSPVSPTSTTGPR.[I]		1	1	1	F1R1I5	F1R1I5 [438-450]		0	1273.64	2.72562e+06	2	0.26	16.0164	38
[R].SSPLVQFNLLHSK.[F]		1	1	1	X1WD71	X1WD71 [517-529]		0	1469.81	1.51269e+06	3	-0.3	44.7024	23
[R].SSNFTLVGSHK.[I]		1	6	2	A0A2R8Q548	A0A2R8Q548 [761-771]		0	1176.6	9.08716e+06	2	1.45	24.0282	59
[R].SSGLTAVWVAR.[N]		1	4	1	Q6JWU9	Q6JWU9 [414-424]		0	1146.63	416230	2	-0.38	42.3996	58
[K].SSAADESVDR.[I]		2	9	1	A0A2R8QNH7; A0A2R8QQ28	A0A2R8QNH7 [679-688]; A0A2R8QQ28 [687-696]		0	1036.45	67535344	2	-0.01	10.206	50
[K].SQVFSTAADGQTQVEIK.[V]		1	3	1	F1QFC0	F1QFC0 [472-488]		0	1808.9	467952	2	-1.2	33.9013	32
[R].SQLVSHEAFK.[H]		1	1	2	E7FB39	E7FB39 [1265-1274]		0	1145.59	87278794	2	1.55	19.9385	40
[K].SQDCEELTR.[K]	1xCarbamidomethyl [C4]	1	2	1	A0A286Y884	A0A286Y884 [443-451]		0	1137.48	1.13011e+06	2	-2.06	14.6076	43
[R].SSSLDILLSAEK.[R]		1	1	1	A2ARH3	A2ARH3 [566-577]		0	1262.68	315177	2	-0.82	47.5304	51
[K].SWSDTITAEGLQK.[V]		1	1	1	A5A4L9	A5A4L9 [149-161]		0	1435.71	681040	2	-4.68	39.2086	56
[K].SWSTCPYGFLDGTHQELR.[R]	1xCarbamidomethyl [C5]	1	3	1	F1R617	F1R617 [866-883]		0	2153.97	793295	3	-1.3	46.1244	39
[K].SYELPDGQVITIGNER.[F]		2	22	2	Q3B727; Q7ZVF9	Q3B727 [240-255]; Q7ZVF9 [239-254]		0	1790.89	2.91027e+06	2	0.8	46.8452	65
[K].TEFVEEEEHDHCITSR.[I]	1xCarbamidomethyl [C12]	2	3	1	A0A2R8QTR7; Q1LW14	A0A2R8QTR7 [445-460]; Q1LW14 [263-278]		0	2017.86		3	-0.48	24.411	12
[K].TEEEVMVLDDQNNK.[L]		1	3	1	F1QC64	F1QC64 [979-992]		0	1663.75	594817	2	-2.26	32.6422	26
[K].TEDGDELSDVMSAR.[Q]		2	6	1	A0A2R8Q0D6; A0A2R8Q3W8	A0A2R8Q0D6 [605-618]; A0A2R8Q3W8 [603-616]		0	1524.65	280910	2	-1.44	37.4393	85
[K].TEAQEEIGDLRR.[R]		1	2	1	E7FG55	E7FG55 [762-773]		1	1416.71	2.49675e+06	3	-0.95	24.2062	46
[K].TEAQEEIGDLR.[R]		1	2	1	E7FG55	E7FG55 [762-772]		0	1260.61	4.20062e+06	2	-1.37	28.7251	62
[K].TDTQAELNLICK.[M]	1xCarbamidomethyl [C11]	1	3	1	Q6DI12	Q6DI12 [760-771]		0	1405.7	3.50146e+06	2	-0.96	36.8196	57
[K].TDPSTLTEEEITR.[F]		1	3	1	Q6DI12	Q6DI12 [504-516]		0	1491.72	1.22897e+06	2	-1.46	32.2345	65
[R].TDLEYQLENIQAVYSHEK.[V]		1	1	1	E7FGD8	E7FGD8 [1239-1256]		0	2180.05	2.00442e+06	3	-4.55	48.9605	20
[R].TDEVSSLAGYR.[R]		1	1	1	A0A0R4IRL3	A0A0R4IRL3 [184-194]		0	1197.57	622666	2	0.02	31.1707	62
[K].TDEFQLHTNVNDGTEFGGSIYQK.[V]		1	1	1	Q6NWC1	Q6NWC1 [175-197]		0	2600.19	994822	3	-3.96	41.2976	24
[K].TCINNPSGNR.[T]	1xCarbamidomethyl [C2]	1	2	1	E9QI62	E9QI62 [1207-1216]		0	1132.52	651438	2	-1.06	11.6198	44
[K].TCALFEKPR.[M]	1xCarbamidomethyl [C2]	1	8	1	A0A0R4IW90	A0A0R4IW90 [531-539]		0	1121.58	3.22726e+06	3	-0.33	23.7598	13
[K].TATFAISILQQIDIELK.[G]		1	4	2	A8E590	A8E590 [106-122]		0	1904.07	9.23047e+06	2	0.19	52.6564	50
[K].TATETYIKPIPK.[L]		1	8	2	A0A0R4IW90	A0A0R4IW90 [379-390]		0	1361.77	5.10179e+06	3	0.02	24.4725	56
[K].TATETLNKPVTR.[L]		2	2	1	F8W4A0; E7FB39	F8W4A0 [398-409]; E7FB39 [382-393]		0	1330.73	11950419	2	0.43	13.9532	55
[R].TAPGVSNTVVNIVR.[G]		1	4	1	F1QQQ3	F1QQQ3 [121-134]		0	1426.8	873674	2	-1.24	38.5132	71
[K].TALSSSTDLLSLSGR.[T]		1	3	1	Q6PGU7	Q6PGU7 [1144-1158]		0	1507.8	747642	2	-0.51	45.4002	98
[K].TALILGCEYACK.[D]	2xCarbamidomethyl [C7; C11]	1	2	1	A0A286Y884	A0A286Y884 [191-202]		0	1398.68	929208	2	-5.93	38.468	63
[R].TALHDAVMAGCSSSVK.[L]	1xCarbamidomethyl [C11]	1	2	1	A0A286Y884	A0A286Y884 [125-140]		0	1633.77	458297	3	-1.09	24.4593	36
[R].TALFEEISR.[S]		1	5	1	A0A2R8QCL7	A0A2R8QCL7 [170-178]		0	1065.56	951671	2	0.38	41.13	53
[K].TADLVSEVGK.[A]		1	3	1	Q6DI12	Q6DI12 [198-207]		0	1018.54	3.30873e+06	2	0.81	27.5219	59
[K].TAANILNTTITK.[GS]		1	2	1	A0A0G2L1R2	A0A0G2L1R2 [706-717]		0	1260.72	572503	2	8.29	35.803	54
[R].SYSGENTASVIAR.[S]		1	1	1	E7FGT5	E7FGT5 [1035-1047]		0	1354.66		2	0.17	24.1702	39
[K].KAEAQLQELQVK.[H]		1	3	1	F1QC64	F1QC64 [1252-1263]		1	1384.78	656822	2	3.89	25.8761	96
[R].HYFQNTQGLIFVVDSNDR.[E]		1	11	1	Q78AP9	Q78AP9 [80-97]		0	2153.04	2326170	3	-6.88	46.7602	42
[K].LLQHNCPVGNVDLQGR.[T]	1xCarbamidomethyl [C6]	1	2	1	A0A286Y884	A0A286Y884 [109-124]		0	1819.92	1.41504e+06	3	-2.34	28.2197	31
[K].YYVTIIDAPGHR.[D]		2	13	1	A0A2R8QSR4; A0A0R4IE10	A0A2R8QSR4 [85-96]; A0A0R4IE10 [85-96]		0	1404.73	3563757	3	0.37	36.103	42
[K].DLSAVDSITSR.[C]		1	1	1	E7FGD8	E7FGD8 [14-24]		0	1163.59	540930	2	-1.15	35.6634	46
[K].FASIPALR.[E]		1	4	3	F1R2S5	F1R2S5 [430-437]		0	874.515	1.5607e+08	2	-0.14	39.9101	51
[K].FATGGQGEDSGK.[V]		1	1	1	A2CEX6	A2CEX6 [28-39]		0	1153.51	1.01913e+06	2	0.43	11.0201	65
[R].DLQDQLSEMHDELDR.[A]		1	2	1	F1R1I5	F1R1I5 [701-715]		0	1843.81	1.38387e+06	3	0.52	46.1535	53
[K].DLQDELAGNSEQR.[K]		1	4	1	Q1LVV8	Q1LVV8 [311-323]		0	1474.68	318425	2	3.45	31.3228	47
[K].FCSSEAIQR.[T]	1xCarbamidomethyl [C2]	1	1	1	Q1RLV3	Q1RLV3 [497-505]		0	1097.5	1.23738e+06	2	-2.32	18.9531	39
[R].DINTDFLLVVLR.[D]		1	1	1	B0S6Z1	B0S6Z1 [524-535]		0	1417.8		2	-0.06	52.2678	75
[K].FDDDVVSR.[C]		1	2	1	I3ISS5	I3ISS5 [481-488]		0	952.437	260842	2	-2.68	23.1403	33
[R].FDDSPSYVK.[T]		1	2	1	B8A552	B8A552 [151-159]		0	1057.48	1.91026e+06	2	-0.32	23.615	32
[K].DIGLAYTETCVECTKR.[I]	2xCarbamidomethyl [C10; C13]	1	3	1	A0A2R8Q549	A0A2R8Q549 [195-210]		1	1915.89	1.07492e+06	3	1.09	35.2193	39
[R].FDGALNVDLTEFQTNLVPYPR.[I]		3	27	2	A7MBS2; Q6TGS5; Q2YDQ3	A7MBS2 [244-264]; Q6TGS5 [243-263]; Q2YDQ3 [244-264]		0	2409.21	6521923	2	0.63	50.9714	126
[K].DIGLAYTETCVECTK.[R]	2xCarbamidomethyl [C10; C13]	1	3	2	A0A2R8Q549	A0A2R8Q549 [195-209]		0	1759.79	7.86821e+06	2	1.63	39.1945	88
[R].FDGSSSQVDNSATTTR.[G]		1	2	1	A0A2R8QG07	A0A2R8QG07 [227-242]		0	1672.74	424346	2	-0.51	16.5197	48
[K].FDQMLAEEK.[ST]		4	9	1	F1QC64; B3DFS9; F8W3L6; I3ISA3	F1QC64 [1449-1457]; B3DFS9 [1451-1459]; F8W3L6 [1453-1461]; I3ISA3 [1466-1474]		0	1110.51	11803937	2	1.33	27.7648	42
[R].DLEGSDIDTR.[R]		1	1	1	Q7SZC2	Q7SZC2 [373-382]		0	1120.51	728540	2	1.39	22.1019	62
[R].DLEEQQEANEQLQSQLK.[T]		1	1	1	F1R1I5	F1R1I5 [1235-1251]		0	2029.97	978629	2	3.88	33.9577	52
[R].FDSSGPVLQTSSSR.[N]		1	1	1	F1R1I5	F1R1I5 [295-308]		0	1467.71	3.62185e+06	2	1.35	26.3369	99
[R].FGLEGCESLIPALK.[T]	1xCarbamidomethyl [C6]	2	5	1	F1Q5B8; E7EZ05	F1Q5B8 [275-288]; E7EZ05 [279-292]		0	1533.8	4.21358e+06	2	1.43	50.4459	72
[R].DGYYIQAQCAIIMFDVTSR.[V]	1xCarbamidomethyl [C9]; 1xOxidation [M13]	1	1	1	P79735	P79735 [76-94]		0	2267.05	943923	3	10.73	51.1572	15
[R].DKFQETSDEFEAAR.[K]		1	3	1	A0A2R8QCL7	A0A2R8QCL7 [1055-1068]		1	1672.74		3	0.25	28.8642	33
[K].DKQQDGVVLLENPK.[G]		1	3	1	Q6PGU7	Q6PGU7 [1099-1112]		1	1582.84	491416	3	-0.71	31.3214	45
[K].FGEPEGVHFEQSSPENMLAESGR.[T]		1	1	1	E7FB39	E7FB39 [1409-1431]		0	2534.13	3.50985e+06	3	0.52	42.3015	50
[R].FGDFVSDEVVAPVR.[E]		1	2	1	F1Q603	F1Q603 [360-373]		0	1536.77	390729	2	0.83	46.0619	58
[R].FASFIDKVR.[YFK]		1	15	1	F1QV31	F1QV31 [168-176]		1	1082.6	1.11684e+06	3	0.03	35.096	45
[K].DLADHIPNELDCTDGAGR.[L]	1xCarbamidomethyl [C12]	1	4	1	A0A0R4IHR6	A0A0R4IHR6 [243-260]		0	1968.87		3	3.24	37.1221	33
[K].FEYANGVVGK.[VA]		7	26	1	A0A2R8QNH7; F1R2S5; A0A2R8QQ28; A0A2R8Q549; A0A2R8QN47; F1QV15; Q1LWN2	A0A2R8QNH7 [94-103]; F1R2S5 [114-123]; A0A2R8QQ28 [102-111]; A0A2R8Q549 [109-118]; A0A2R8QN47 [102-111]; F1QV15 [114-123]; Q1LWN2 [109-118]		0	1083.55	178064480	2	-0.01	28.7376	59
[K].FESLELCRPVLQQGR.[K]	1xCarbamidomethyl [C7]	2	7	1	F1R966; E9QBV1	F1R966 [430-444]; E9QBV1 [430-444]		0	1831.95	2.90078e+06	3	-0.36	39.5853	26
[K].DIDCFLGLHDR.[K]	1xCarbamidomethyl [C4]	1	3	1	Q6NYN3	Q6NYN3 [824-834]		0	1360.63	705214	3	0.97	45.0619	17
[R].DIDTGSIPGVDELIK.[K]		1	1	1	F1R1I5	F1R1I5 [349-363]		0	1571.82	3405475	2	0.02	50.2155	55
[K].DLEEALEMGVDWSLR.[E]		1	1	1	Q6NZS4	Q6NZS4 [167-181]		0	1762.83		2	-0.85	51.8822	52
[K].DLEEDHACIPLK.[K]	1xCarbamidomethyl [C8]	1	7	2	Q6P3J5	Q6P3J5 [560-571]		0	1439.68	1.53147e+06	3	0.93	31.6614	21
[R].FFEDLILNQAAK.[A]		1	1	1	E7EXJ5	E7EXJ5 [884-895]		0	1408.75	6447563	2	-3.53	50.0259	62
[R].DGYYIQAQCAIIMFDVTSR.[V]	1xCarbamidomethyl [C9]	1	1	2	P79735	P79735 [76-94]		0	2251.05	5.74496e+06	2	-0.28	51.1543	96
[R].DLSEELEALK.[T]		1	3	1	I3ISA3	I3ISA3 [1156-1165]		0	1146.59	975404	2	-1.34	49.0478	76
[R].FAIGSQVSEHSIIQDFAK.[Q]		1	4	1	F1QK71	F1QK71 [685-702]		0	1977.01		3	1.51	47.9875	52
[R].DRDLDLPGPATPSSSGR.[S]		1	1	1	Q7ZSY3	Q7ZSY3 [1395-1411]		1	1740.85	891848	3	-2.56	29.0439	38
[R].DQTVVDPFSSK.[H]		1	1	1	Q1LVV8	Q1LVV8 [16-26]		0	1222.6	598035	2	-1.09	36.8917	31
[K].EVCFACVDGK.[E]	2xCarbamidomethyl [C3; C6]	2	7	1	F1R966; E9QBV1	F1R966 [1255-1264]; E9QBV1 [1255-1264]		0	1184.51	6.32826e+06	2	-0.07	30.6303	34
[K].DQSSSVLSHGELEK.[Q]		1	1	2	F1QC64	F1QC64 [201-214]		0	1515.73	4.68247e+06	3	-0.3	23.6956	49
[K].DQSSIALSHGELEK.[Q]		1	6	2	F8W3L6	F8W3L6 [204-217]		0	1513.75	141016982	3	0.84	25.7381	35
[R].EVESVLQQLEER.[N]		1	2	1	F8W3L6	F8W3L6 [1400-1411]		0	1458.74	19930142	3	-1.69	47.2655	41
[R].DQEGQDVLLFIDNIFR.[F]		1	4	1	A8WGC6	A8WGC6 [284-299]		0	1921.97		3	1.62	53.1716	50
[K].EVFMQVEDER.[R]		1	3	1	I3ISA3	I3ISA3 [1866-1875]		0	1281.58	962100	2	-1.47	33.9493	56
[K].EVIAESLNNTSIK.[N]		1	1	1	F1Q5P6	F1Q5P6 [681-693]		0	1417.75	400474	2	-0.4	33.1729	56
[R].EVLEALGETLVNKPK.[E]		1	3	1	Q6NV15	Q6NV15 [862-876]		0	1639.93	563474	3	-0.16	44.3813	46
[K].DQCILITGESGAGK.[T]	1xCarbamidomethyl [C3]	1	3	1	F1R617	F1R617 [98-111]		0	1448.7	595296	2	3.23	31.9154	54
[RK].DQCIIISGESGAGK.[T]	1xCarbamidomethyl [C3]	1	9	2	R4GDM7	R4GDM7 [99-112]		0	1434.69	2.68577e+06	2	-1.15	30.3187	64
[K].EVLGGAGENTLSCSFIK.[K]	1xCarbamidomethyl [C13]	1	4	1	A0A2R8QE00	A0A2R8QE00 [1383-1399]		0	1781.87	310904	2	-1.78	44.2222	42
[K].EVLLQVEDERR.[N]		1	5	1	F8W3L6	F8W3L6 [1853-1863]		1	1385.74	45951268	3	0.39	29.5436	33
[R].DPLEENPSASSELENVLK.[K]		1	6	2	A0A2R8Q548	A0A2R8Q548 [9-26]		0	1970.96	3.15885e+06	3	0.55	48.4181	35
[K].DNNQFASASLDR.[T]		1	4	1	B3DH83	B3DH83 [154-165]		0	1337.61		2	1.95	27.8476	48
[R].DNIQGITKPAIR.[R]		1	6	1	Q0D294	Q0D294 [25-36]		0	1325.75	4.18471e+06	3	0.51	26.1473	41
[K].DITFNPEDDDYDHQLSVR.[M]		1	5	1	A0A0A0MPF3	A0A0A0MPF3 [22-39]		0	2178.96		3	-4.45	41.3406	18
[K].DLVASIDATYAK.[Q]		1	7	1	Q7ZVS5	Q7ZVS5 [80-91]		0	1266.66	996615	2	0.99	43.7993	41
[K].FAEFDQIMK.[S]		1	10	1	Q6B334	Q6B334 [762-770]		0	1128.54	551495	2	0.49	44.319	30
[R].FADDTYTESYISTIGVDFK.[I]		1	6	1	Q7ZUV5	Q7ZUV5 [28-46]		0	2172		2	-0.3	50.4572	89
[K].DLVILLFETALLSSGFSLDDPQTHSNR.[I]		1	1	6	O57521	O57521 [652-678]		0	2988.53	2.06917e+07	3	0.39	53.581	7
[R].EYTQIVEQLR.[N]		1	5	1	A0A2R8QJ78	A0A2R8QJ78 [456-465]		0	1278.67	1.3373e+06	2	0.6	39.0207	62
[R].FAIQDISVEETSAK.[E]		1	15	1	A0A2R8QDC7	A0A2R8QDC7 [143-156]		0	1537.77	565870	2	-0.45	42.1714	65
[K].DLYANTVLSGGTTMYPGIADR.[M]		2	6	2	Q3B727; Q7ZVF9	Q3B727 [293-313]; Q7ZVF9 [292-312]		0	2215.07	1.36807e+07	2	0.84	49.7219	96
[K].EYATEVDVDFVR.[K]		1	7	1	F6NK19	F6NK19 [360-371]		0	1442.68		2	0.29	43.0598	74
[R].EVVMLGYGSMIAK.[Y]		1	6	1	A0A2R8Q549	A0A2R8Q549 [433-445]		0	1397.72	2.38536e+06	2	-0.61	47.289	64
[R].EVVMLGYGSLIAK.[HY]	1xOxidation [M4]	5	21	2	A0A2R8QNH7; F1R2S5; A0A2R8QQ28; F1QV15; Q1LWN2	A0A2R8QNH7 [418-430]; F1R2S5 [438-450]; A0A2R8QQ28 [426-438]; F1QV15 [438-450]; Q1LWN2 [433-445]		0	1395.76	3.30602e+07	2	-0.47	45.444	56
[K].DMVHDDAPLK.[F]		3	15	3	A0A2R8QNH7; A0A2R8QQ28; A0A2R8QN47	A0A2R8QNH7 [308-317]; A0A2R8QQ28 [316-325]; A0A2R8QN47 [316-325]		0	1140.54	130105354	2	0.7	22.8041	61
[K].DMVHDDAPLK.[F]	1xOxidation [M2]	3	15	4	A0A2R8QNH7; A0A2R8QQ28; A0A2R8QN47	A0A2R8QNH7 [308-317]; A0A2R8QQ28 [316-325]; A0A2R8QN47 [316-325]		0	1156.53	2.24864e+07	2	0.55	15.8063	62
[R].EVVMLGYGSLIAK.[HY]		5	21	1	A0A2R8QNH7; F1R2S5; A0A2R8QQ28; F1QV15; Q1LWN2	A0A2R8QNH7 [418-430]; F1R2S5 [438-450]; A0A2R8QQ28 [426-438]; F1QV15 [438-450]; Q1LWN2 [433-445]		0	1379.76	108193096	2	-0.44	49.8805	43
[K].DMVHDDAPFK.[F]		3	12	3	F1R2S5; F1QV15; Q1LWN2	F1R2S5 [328-337]; F1QV15 [328-337]; Q1LWN2 [323-332]		0	1174.52	173081560	2	3.3	27.9123	57
[K].DGVFLYFEDNAGVIVNNK.[G]		1	1	2	Q6PC14	Q6PC14 [92-109]		0	2013.99	3.57039e+06	2	0	50.7805	103
[K].FGTDGDVTLIENSK.[L]		1	1	1	E7F9L8	E7F9L8 [282-295]		0	1495.73	942708	2	-2.95	37.6705	47
[R].FGVVTEVVMIYDAEK.[Q]		1	6	1	A8E5B6	A8E5B6 [136-150]		0	1699.86		3	0.38	51.1872	39
[R].DAVTYTEHAK.[R]		1	7	2	Q0D294	Q0D294 [69-78]		0	1134.54	7.84186e+06	2	-1.12	13.6608	51
[R].FSPDGQYLVTGSVDGFIEVWNFTTGK.[I]		1	2	1	Q7ZVA0	Q7ZVA0 [222-247]		0	2864.38	1.15211e+06	3	-3.89	52.4725	53
[K].DAQALLEEETR.[Q]		1	2	2	F8W3L6	F8W3L6 [1319-1329]		0	1274.62	9.86864e+07	2	0.54	35.9421	67
[K].DAPAQTVEVLK.[H]		1	4	1	F1R2S5	F1R2S5 [310-320]		0	1170.64	122915312	2	-0.69	30.5425	36
[R].EIEQGESASK.[D]		2	3	1	A0A2R8QTR7; Q1LW14	A0A2R8QTR7 [1019-1028]; Q1LW14 [837-846]		0	1077.51	349128	2	1.52	9.5875	24
[R].DAINTSCDIELLAACR.[E]	2xCarbamidomethyl [C7; C15]	1	10	1	Q6B334	Q6B334 [1063-1078]		0	1821.85	2260574	2	-1.07	47.5525	26
[R].DALNQATSQAESR.[Q]		1	8	1	A0A286YB68	A0A286YB68 [394-406]		0	1390.66	545844	2	0.07	22.0415	35
[R].DAGYEFDICFTSVQK.[R]	1xCarbamidomethyl [C9]	1	1	1	Q6TNR9	Q6TNR9 [47-61]		0	1779.79	3.13106e+06	2	-0.52	49.7562	56
[K].DAGEGLLAVQITDPDGKPK.[K]		1	3	1	E9QI62	E9QI62 [1485-1503]		0	1924	296576	3	-0.71	42.4966	44
[K].DAGEGGLSLAIEGPSK.[A]		1	2	1	E9QI62	E9QI62 [1799-1814]		0	1500.75	258828	2	-1.35	40.8974	37
[K].FVDPLFYEYAGTWPK.[D]		1	3	1	A0A2R8Q549	A0A2R8Q549 [72-86]		0	1832.89	1.44139e+06	2	-1.5	51.0751	60
[R].DAAQELAVR.[R]		2	6	1	A0A2R8PVM7; A0A0R4IR40	A0A2R8PVM7 [856-864]; A0A0R4IR40 [843-851]		0	972.511	1.39188e+06	2	-0.41	24.8034	56
[R].FVEGECPHCR.[YF]	2xCarbamidomethyl [C6; C9]	1	5	1	F1QFL1	F1QFL1 [427-436]		0	1290.54	512300	3	1.04	13.1915	24
[K].FVEIHFNEK.[N]		1	10	1	Q6B334	Q6B334 [209-217]		0	1162.59	1.57763e+06	3	0.56	33.9218	30
[K].FVMSYVAAVCGK.[G]	1xCarbamidomethyl [C10]	1	3	1	F1R617	F1R617 [117-128]		0	1331.65	2.19549e+06	2	0.71	44.2759	88
[K].FVMSYVAAVCGK.[G]	1xCarbamidomethyl [C10]; 1xOxidation [M3]	1	3	1	F1R617	F1R617 [117-128]		0	1347.64	407744	2	-2.77	34.8923	86
[K].FVQLVQFLR.[A]		1	6	1	A0A2R8Q549	A0A2R8Q549 [333-341]		0	1149.68	10630934	2	0.22	50.7079	50
[K].CLVLADQK.[T]	1xCarbamidomethyl [C1]	1	3	1	F1R617	F1R617 [982-989]		0	946.503	8949147	2	0.11	24.4384	35
[R].CNELQDIEK.[I]	1xCarbamidomethyl [C1]	1	4	1	B8A552	B8A552 [873-881]		0	1148.53	1.22304e+06	2	-0.44	26.3341	53
[R].CNGVLEGIR.[I]	1xCarbamidomethyl [C1]	5	68	2	F1QC64; B3DFS9; F8W3L6; E9QFE1; I3ISA3	F1QC64 [697-705]; B3DFS9 [699-707]; F8W3L6 [701-709]; E9QFE1 [721-729]; I3ISA3 [714-722]		0	1017.51	2.92385e+07	2	0.16	30.6493	63
[R].GAAHTANFLLNASGGTTTPASSR.[S]		1	2	1	Q6DG67	Q6DG67 [430-452]		0	2202.09	647636	3	-0.71	34.2111	58
[K].GAAAIANTASDK.[I]		1	1	1	Q7SZC2	Q7SZC2 [715-726]		0	1089.55	397441	2	4.18	14.0421	38
[K].FWEVISDEHGIDPTGTYHGDSDLQLDR.[I]		1	6	3	Q6NW90	Q6NW90 [20-46]		0	3102.41	5.18382e+06	4	0.02	46.9378	26
[R].FQSSAVMALQEASEAYLVGLFEDTNLCAIHAK.[R]	1xCarbamidomethyl [C27]; 1xOxidation [M7]	1	5	1	A8E503	A8E503 [85-116]		0	3529.7		3	1.64	52.3306	84
[R].CPEALFQPSFLGMESCGIHETTFNSIMK.[C]	2xCarbamidomethyl [C1; C16]	1	6	2	Q7ZVF9	Q7ZVF9 [257-284]		0	3231.46		3	0.34	50.6098	54
[RK].FVVGYALDYNEYFR.[D]		1	7	1	Q802W5	Q802W5 [194-207]		0	1755.84	1.70752e+06	2	2.08	50.6309	40
[R].CSVLAAANPVYGR.[Y]	1xCarbamidomethyl [C1]	1	6	1	Q7ZVS5	Q7ZVS5 [444-456]		0	1377.69	890442	2	0.65	35.662	63
[R].CSVLAAANSVFGR.[W]	1xCarbamidomethyl [C1]	1	4	1	F1QK71	F1QK71 [484-496]		0	1351.68		2	-1.67	47.3804	31
[R].CVCVDFQTQR.[L]	2xCarbamidomethyl [C1; C3]	1	4	1	F1QK71	F1QK71 [220-229]		0	1312.58	585197	2	-0.24	29.0868	47
[K].DAAIYLVTSLASK.[A]		1	1	1	Q7SZC2	Q7SZC2 [428-440]		0	1351.75		2	2.16	50.5301	52
[K].FVQLVQLLR.[VL]		6	27	2	A0A2R8QNH7; F1R2S5; A0A2R8QQ28; A0A2R8QN47; F1QV15; Q1LWN2	A0A2R8QNH7 [318-326]; F1R2S5 [338-346]; A0A2R8QQ28 [326-334]; A0A2R8QN47 [326-334]; F1QV15 [338-346]; Q1LWN2 [333-341]		0	1115.69	593268864	2	0.76	50.6429	47
[R].CSALVVQSFIR.[G]	1xCarbamidomethyl [C1]	1	3	1	F1R617	F1R617 [749-759]		0	1279.68	3.49719e+06	2	-1.38	46.903	88
[K].DCHLNADTVSGK.[L]	1xCarbamidomethyl [C2]	1	3	2	F6NK19	F6NK19 [856-867]		0	1316.59	2.811e+06	3	0.12	15.9558	45
[K].DDADFCIIHYAGK.[V]	1xCarbamidomethyl [C6]	1	5	3	F8W3L6	F8W3L6 [572-584]		0	1524.68	1.05748e+07	2	-0.96	40.7468	62
[R].FQSSAVMALQEASEAYLVGLFEDTNLCAIHAK.[R]	1xCarbamidomethyl [C27]	1	5	6	A8E503	A8E503 [85-116]		0	3513.7	342321670	4	-1.9	52.5867	67
[K].DFDFWLSEVEALLASEDYGK.[D]		1	2	1	F1R446	F1R446 [1677-1696]		0	2334.08		3	-0.45	53.515	22
[R].DFDIIDNHDGTHTVK.[Y]		1	2	1	E9QI62	E9QI62 [927-941]		0	1726.8		3	-3.13	31.5052	15
[K].DFELDVLEEAYTTEHWLVR.[I]		1	2	1	Q7ZUY9	Q7ZUY9 [672-690]		0	2365.13		3	-1.08	51.8392	63
[K].DFLAGGIAAAISK.[T]		1	1	1	Q8JHI0	Q8JHI0 [11-23]		0	1233.68	602550	2	-0.4	50.2225	53
[R].DGELLFVHSVTGSEFWSALLEK.[A]		1	3	1	Q5BLH5	Q5BLH5 [162-183]		0	2464.24	1.38129e+06	3	-18.97	51.4228	46
[R].FLGNDIPPVFAIIAR.[A]		6	40	2	A0A2R8QNH7; F1R2S5; A0A2R8QQ28; A0A2R8QN47; F1QV15; Q1LWN2	A0A2R8QNH7 [1141-1155]; F1R2S5 [1164-1178]; A0A2R8QQ28 [1095-1109]; A0A2R8QN47 [1161-1175]; F1QV15 [1169-1183]; Q1LWN2 [1161-1175]		0	1642.93		2	-0.73	51.919	35
[R].FIQLLPDTSADSVLVQK.[Q]		1	3	1	Q6NYN3	Q6NYN3 [185-201]		0	1874.03		2	-1.92	50.3275	53
[K].FLFDSVNSQDVGLR.[E]		1	1	1	B8JHR9	B8JHR9 [131-144]		0	1596.8		2	-0.89	49.5586	89
[R].DGVEQNAYTTSHHVDK.[S]		1	1	1	A0A2R8Q3W8	A0A2R8Q3W8 [151-166]		0	1800.81	1.00786e+06	3	0.34	14.7479	64
[K].FLETVELQISLK.[N]		1	2	1	E9QFD9	E9QFD9 [27-38]		0	1419.81	2.90183e+06	2	1.3	50.2183	93
[K].FLEQEVCR.[L]	1xCarbamidomethyl [C7]	1	3	1	Q7ZW07	Q7ZW07 [1270-1277]		0	1080.51	547397	2	-1.4	26.2364	44
[R].FLEGELIHDLLTIFVSAK.[L]		1	2	1	Q7T3B0	Q7T3B0 [231-248]		0	2045.13		3	-1.02	53.683	23
[R].FLDTAFNLDAFKDHI.[-]		1	4	1	F1Q5B8	F1Q5B8 [1005-1019]		1	1766.87		3	0.06	50.5951	21
[R].FLAVGLVDNTVR.[I]		1	1	1	Q1LVE8	Q1LVE8 [604-615]		0	1303.74	344917	2	1.03	47.196	55
[K].DGLVSQLETR.[I]		1	1	1	F1R1I5	F1R1I5 [1145-1154]		0	1117.58	5.02762e+06	2	-0.01	36.3365	63
[R].EVAMLGYGSLIAR.[H]	1xOxidation [M4]	1	5	2	A0A2R8QN47	A0A2R8QN47 [426-438]		0	1395.73	1.11715e+07	2	-0.11	43.6076	66
[R].FLQMCNDDPDFNPK.[I]	1xCarbamidomethyl [C5]	1	4	1	F1Q5B8	F1Q5B8 [795-808]		0	1740.74	1.091e+06	2	0.01	40.0851	54
[R].DERNQSIIVSGESGAGK.[T]		1	8	1	A0A0R4IW90	A0A0R4IW90 [150-166]		1	1746.86	569068	2	-6.67	26.7832	75
[R].FQSAAIGALQEASEAYLVGLFEDTNLCAIHAK.[R]	1xCarbamidomethyl [C27]	1	1	3	Q6PI20	Q6PI20 [85-116]		0	3437.7	38316544	4	-1.02	52.2595	78
[R].DDVQSQLAEQK.[R]		1	2	1	E7FG55	E7FG55 [653-663]		0	1260.61	3.863e+06	2	0.18	20.0233	61
[R].FQPVHDLTIGVEFGAR.[M]		1	1	1	Q803J3	Q803J3 [31-46]		0	1785.93	269620	3	-1.29	47.1904	34
[K].FQDNFEFVQWFK.[K]		1	7	1	Q4V903	Q4V903 [101-112]		0	1634.76		2	1.67	51.3071	43
[K].FPNADLVWCQEEHK.[N]	1xCarbamidomethyl [C9]	1	4	1	F1Q5B8	F1Q5B8 [944-957]		0	1772.81	824171	3	0.09	41.2629	32
[K].FNNLFAGGNFAEAAK.[V]		1	6	1	F1R966	F1R966 [368-382]		0	1570.76	1.86843e+06	2	-0.65	46.4096	52
[R].FIQPTCLGLPVEISK.[Y]	1xCarbamidomethyl [C6]	1	3	1	F1QQQ3	F1QQQ3 [790-804]		0	1701.92		2	1.41	50.033	47
[K].FNDEHIPDSPFVVPVASPSDDAR.[R]		1	2	1	E9QI62	E9QI62 [2218-2240]		0	2511.18		3	0.59	47.0199	38
[K].DEAEKPSESAEKPAETEK.[E]		1	2	1	F1Q9K1	F1Q9K1 [791-808]		0	1974.91	687428	3	-0.83	10.106	30
[K].FLSSAVAVSK.[E]		1	3	1	Q5EI67	Q5EI67 [1111-1120]		0	1008.57	2.18678e+06	2	1.34	28.8741	55
[K].DEAKPEEKPAEEK.[T]		1	3	1	Q7ZVH7	Q7ZVH7 [233-245]		0	1499.72	3.62744e+06	3	-0.68	8.8819	31
[R].DELADEISNSASGK.[A]		1	2	1	I3ISA3	I3ISA3 [1724-1737]		0	1435.65	1157842	2	-4.16	32.5192	48
[R].FLSNGNVTIPGQQDR.[DE]		2	8	2	F1QC64; F8W3L6	F1QC64 [307-321]; F8W3L6 [310-324]		0	1645.83	2.88899e+07	3	-0.37	35.3323	49
[R].DELQDEINSQNAK.[N]		1	4	1	F8W3L6	F8W3L6 [1711-1723]		0	1503.69	8341781	3	0.15	26.6351	49
[K].DEADFCIIHYAGK.[V]	1xCarbamidomethyl [C6]	1	3	1	F1QC64	F1QC64 [569-581]		0	1538.69	345498	3	2.48	40.8852	40
[R].GAELEYESLK.[R]		1	8	1	A0A0R4IW90	A0A0R4IW90 [1193-1202]		0	1138.56	1.35174e+06	2	2.59	31.3889	55
[R].EVAMLGYGSLIAR.[H]		1	5	2	A0A2R8QN47	A0A2R8QN47 [426-438]		0	1379.74	41261893	2	0.01	49.3718	51
[R].DRLEIYEDVLFYLAK.[K]		1	1	1	Q7ZUE4	Q7ZUE4 [397-411]		1	1886.99		3	0.13	52.1262	43
[R].ELSEQIGAIESHSVVELEK.[L]		2	2	2	F8W4A0; E7FB39	F8W4A0 [952-970]; E7FB39 [936-954]		0	2097.07	2.1608e+07	3	-0.17	45.7664	75
[K].EISQAYMGLK.[D]		1	8	1	A0A0R4IW90	A0A0R4IW90 [1299-1308]		0	1139.58	793325	2	0.81	33.4987	39
[K].EGALCEENMR.[A]	1xCarbamidomethyl [C5]	1	4	1	Q6P3J5	Q6P3J5 [689-698]		0	1208.5	2457151	2	0.53	20.4604	39
[K].ELTDAISHVDR.[Q]		1	3	1	Q6NXA4	Q6NXA4 [300-310]		0	1255.63	724043	3	1.3	28.1646	37
[K].EITSLAPSTMK.[I]		1	5	1	Q7ZVF9	Q7ZVF9 [316-326]		0	1177.61	733080	2	-1.63	31.3848	52
[K].ELVLFSNSDNER.[S]		1	3	1	A0A0R4IUF0	A0A0R4IUF0 [701-712]		0	1422.69	1.09982e+06	2	-0.51	42.1312	54
[R].EFLWQEGHTAFATK.[E]		1	3	1	F1QP23	F1QP23 [1337-1350]		0	1664.81	874271	3	-0.73	43.7214	43
[R].EFLFNLPDKK.[A]		1	2	1	E7FE14	E7FE14 [547-556]		1	1250.68	516293	3	-0.19	44.3134	30
[R].EEVPAELVEAHVK.[K]		1	2	1	F1Q9K1	F1Q9K1 [721-733]		0	1449.76	1.00686e+06	3	-2.27	35.7545	27
[K].EETQQLENDLNEER.[S]		1	8	1	A0A0R4IW90	A0A0R4IW90 [1058-1071]		0	1746.78		2	0.68	30.9157	24
[R].EMAEAFAGEIPR.[I]		1	1	1	X1WD71	X1WD71 [142-153]		0	1320.63	996472	2	-0.62	41.4392	58
[K].EETGDECLVELADSGKK.[I]	1xCarbamidomethyl [C7]	1	7	2	F8W3L6	F8W3L6 [49-65]		1	1879.86	1.16442e+07	3	-0.35	35.4732	50
[R].EMEAELEDER.[K]		1	2	1	I3ISA3	I3ISA3 [1613-1622]		0	1250.52	1552870	2	-0.66	24.6238	45
[K].EETGDECLVELADSGK.[K]	1xCarbamidomethyl [C7]	1	7	2	F8W3L6	F8W3L6 [49-64]		0	1751.76	1.48558e+07	2	-1.69	41.3145	97
[R].EMEAQISELQEDLELEK.[A]		1	1	1	F8W3L6	F8W3L6 [1115-1131]		0	2033.96	10333908	2	-1.22	49.9209	72
[R].EMEAQISELQEDLELEK.[A]	1xOxidation [M2]	1	1	2	F8W3L6	F8W3L6 [1115-1131]		0	2049.95	2.68147e+06	3	-1.45	47.3223	31
[R].EETDLFELAK.[S]		1	3	1	E7FE08	E7FE08 [687-696]		0	1194.59	813741	2	-0.36	45.7343	48
[R].EDQSILCTGESGAGK.[T]	1xCarbamidomethyl [C7]	5	18	2	F1QC64; B3DFS9; F8W3L6; E9QFE1; I3ISA3	F1QC64 [164-178]; B3DFS9 [169-183]; F8W3L6 [167-181]; E9QFE1 [177-191]; I3ISA3 [173-187]		0	1551.7	5.8269e+07	2	-2.15	25.8387	56
[K].EDVQHSIITDLQNGNEQTR.[R]		1	2	1	B3DKJ9	B3DKJ9 [491-509]		0	2197.05	472248	3	0.46	38.4954	28
[K].EMVVELNEK.[N]		1	1	1	F8W4A0	F8W4A0 [1011-1019]		0	1090.54	26536654	2	-0.48	30.7795	36
[K].EMLGGEIIPR.[S]		1	2	1	I1XUS8	I1XUS8 [580-589]		0	1114.59	690536	2	-2.02	41.2297	45
[K].EMLEEEEESKK.[N]		1	2	2	F8W3L6	F8W3L6 [1350-1360]		1	1380.62	30578557	2	-0.08	15.7826	33
[K].EMLEEEEESK.[K]		1	2	1	F8W3L6	F8W3L6 [1350-1359]		0	1252.52	5490761	2	-0.09	19.7863	33
[K].ELSDMQEEAGR.[L]		1	2	1	A0A2R8QG07	A0A2R8QG07 [692-702]		0	1264.55	300562	2	0.78	20.5097	43
[-K].EEGVEFLYNER.[T]		1	3	1	Q6PGU7	Q6PGU7 [673-683]		0	1384.64	618289	2	0.65	41.3378	26
[K].EEIVQFFSGLEIVPNGITLPVDFQGR.[S]		1	2	2	F1QFJ8	F1QFJ8 [121-146]		0	2904.51		3	-2.85	52.2039	60
[R].EMEMELEDERK.[Q]		2	6	2	F1QC64; F8W3L6	F1QC64 [1596-1606]; F8W3L6 [1600-1610]		1	1438.62	1.45281e+07	3	-0.35	25.3315	18
[R].EENAEQQALAAK.[R]		1	4	1	Q1LVV8	Q1LVV8 [475-486]		0	1301.63	817075	2	1.06	19.9083	73
[R].EMEMELEDER.[K]	1xOxidation [M2]	2	6	1	F1QC64; F8W3L6	F1QC64 [1596-1605]; F8W3L6 [1600-1609]		0	1326.52	936273	2	-0.06	24.3549	52
[R].EMEMELEDER.[K]		2	6	1	F1QC64; F8W3L6	F1QC64 [1596-1605]; F8W3L6 [1600-1609]		0	1310.52	8649541	2	0.34	31.6684	58
[K].EEQVISLGPQVAEGENVFGVCHIFASFNDTFVHVTDLSGK.[E]	1xCarbamidomethyl [C21]	1	1	1	Q6PBW3	Q6PBW3 [11-50]		0	4377.11		4	-0.18	51.5998	37
[R].EMEMELEDERK.[Q]	1xOxidation [M]	2	6	2	F1QC64; F8W3L6	F1QC64 [1596-1606]; F8W3L6 [1600-1610]		1	1454.61	2.20151e+06	3	0.59	18.4166	23
[K].ENFSSVSLR.[S]		2	5	1	A0A2R8Q0D6; A0A2R8Q3W8	A0A2R8Q0D6 [961-969]; A0A2R8Q3W8 [959-967]		0	1038.52	4563755	2	0.43	30.9747	26
[R].ELQAQLAELQEDLESEK.[A]		1	3	2	I3ISA3	I3ISA3 [1128-1144]		0	1972.97		2	0.08	50.3204	74
[R].EGESPLLTASAR.[G]		1	2	1	A5WVL9	A5WVL9 [510-521]		0	1230.63	521221	2	0.53	29.6269	39
[K].ELEQIFCQFDSK.[L]	1xCarbamidomethyl [C7]	2	5	1	F1Q5B8; E7EZ05	F1Q5B8 [322-333]; E7EZ05 [326-337]		0	1543.71		2	-0.84	49.6874	46
[R].ELEQSQAECSR.[L]	1xCarbamidomethyl [C9]	1	2	1	F1R1I5	F1R1I5 [656-666]		0	1336.58	4436585	2	-0.1	11.5189	60
[R].ELEDATESASAMNR.[E]	1xOxidation [M12]	1	5	2	F8W3L6	F8W3L6 [1906-1919]		0	1539.66	6.3952e+06	2	0.06	16.7515	69
[R].ELEDATESASAMNR.[E]		1	5	2	F8W3L6	F8W3L6 [1906-1919]		0	1523.66	5.41176e+06	3	0.38	23.2714	24
[R].ELETLTDMKEELDR.[T]		1	3	1	F1QC64	F1QC64 [1487-1500]		1	1721.83	928653	3	-0.74	43.1256	46
[R].ELEAMTDLKNELER.[V]	1xOxidation [M5]	1	3	1	F8W3L6	F8W3L6 [1491-1504]		1	1706.83	1.44463e+06	3	-2.34	33.6807	45
[R].EIEVLSEQYSQK.[C]		2	9	4	A0A0R4IRL3; A0A0R4IE40	A0A0R4IRL3 [691-702]; A0A0R4IE40 [845-856]		0	1452.72	1.316e+06	2	-2.23	33.7814	57
[R].ELEAMTDLKNELER.[V]		1	3	1	F8W3L6	F8W3L6 [1491-1504]		1	1690.83	2.55583e+06	2	-2.98	45.1914	76
[R].ELFAETIDAFR.[I]		1	4	2	F8W3L6	F8W3L6 [325-335]		0	1311.66	68335576	2	-0.32	50.315	60
[R].ELFEDVAKPLAQDLIHGK.[N]		1	3	1	A0A286Y967	A0A286Y967 [87-104]		0	2023.09		4	1.19	49.736	22
[K].EIGGLTQVNK.[N]		2	4	1	A0A0R4IKJ3; A0A2R8QFG7	A0A0R4IKJ3 [1031-1040]; A0A2R8QFG7 [940-949]		0	1058.58	2.45249e+06	2	0.79	24.5164	46
[R].ELEAMTDLK.[N]	1xOxidation [M5]	1	3	1	F8W3L6	F8W3L6 [1491-1499]		0	1065.51	1.77041e+06	2	0.78	21.8577	30
[R].ELEAMTDLK.[N]		1	3	1	F8W3L6	F8W3L6 [1491-1499]		0	1049.52	25510308	2	0.02	33.7026	50
[K].ELEAAIDQANK.[N]		1	3	1	F1QC64	F1QC64 [1624-1634]		0	1201.61	5.02238e+06	2	0.69	24.0708	61
[K].ELDTIQEALQLK.[F]		1	2	1	A0A286Y884	A0A286Y884 [933-944]		0	1400.76		2	-0.19	49.5182	59
[R].ELGSLPQEAFEK.[Y]		1	4	1	Q1LVV8	Q1LVV8 [945-956]		0	1347.68	745421	2	-0.96	39.3177	38
[K].ELGTVGDSGDSSR.[S]		1	1	1	E7FB39	E7FB39 [1277-1289]		0	1279.58	5.31741e+06	2	0.69	16.1696	42
[R].HVSTSDIDEKENR.[D]		1	2	1	Z4YIS0	Z4YIS0 [577-589]		1	1529.72		3	-0.51	10.5964	47
[K].ELPEYYELIR.[K]		1	7	1	Q7ZSY3	Q7ZSY3 [1474-1483]		0	1324.68	673617	2	-0.52	48.6875	41
[R].ELISNASDALDK.[I]		1	2	1	A0A286YAP4	A0A286YAP4 [104-115]		0	1275.64	767884	2	-0.72	31.8574	35
[R].EGGLELEK.[S]		1	1	1	F1R1I5	F1R1I5 [996-1003]		0	874.452	5.32529e+06	2	-0.34	23.5321	54
[R].EGGTGLVQR.[C]		1	6	1	A0A2R8Q548	A0A2R8Q548 [78-86]		0	916.485	15798401	2	-0.34	15.3174	73
[R].EGSVSIVGAVSPPGGDFSDPVTSATLGIVQVFWGLDK.[K]		1	3	1	Q7SY46	Q7SY46 [401-437]		0	3688.87		3	0.73	53.4698	34
[R].EGEPGEPESQNAPLQPCR.[G]	1xCarbamidomethyl [C17]	1	6	1	A0A2R8Q548	A0A2R8Q548 [611-628]		0	1994.89	958133	3	0.43	23.8977	33
[K].EHLSNQVVDDLK.[A]		1	2	2	A0A286Y884	A0A286Y884 [497-508]		0	1396.71	1.79825e+06	2	0.2	29.2522	46
[R].EHNLPEEYLYGQETK.[S]		1	3	1	A0A0R4IUF0	A0A0R4IUF0 [676-690]		0	1849.86	641481	3	-2.25	34.8104	21
[R].EKSEATNEDVTENLQTQLNEER.[F]		1	1	1	F8W4A0	F8W4A0 [1043-1064]		1	2577.19	2539940	3	-1.68	33.711	56
[R].EILDTEAK.[N]		6	28	1	A0A2R8QNH7; F1R2S5; A0A2R8QQ28; A0A2R8QN47; F1QV15; Q1LWN2	A0A2R8QNH7 [1044-1051]; F1R2S5 [1064-1071]; A0A2R8QQ28 [1052-1059]; A0A2R8QN47 [1052-1059]; F1QV15 [1064-1071]; Q1LWN2 [1059-1066]		0	918.478	1.13317e+06	2	-0.49	20.4985	43
[K].EIIDLVLDR.[TIV]		1	14	2	A7MBS2	A7MBS2 [113-121]		0	1085.62	1.35652e+06	2	-0.28	50.1278	58
[R].ELDDATEASEGLSR.[E]		1	3	1	I3ISA3	I3ISA3 [1919-1932]		0	1492.68	5964666	2	0.1	26.4854	69
[R].ELDDVLVDQGHLR.[Q]		1	2	4	F8W3L6	F8W3L6 [1428-1440]		0	1508.77	9.59354e+07	3	0.55	38.5103	39
[R].ELLIQFYK.[S]		2	9	1	K4IAH1; E7EXY4	K4IAH1 [652-659]; E7EXY4 [662-669]		0	1053.6	1.77345e+06	2	-0.19	49.2294	43
[K].EDNTQQDAVEEEK.[V]		1	6	1	A0A2R8Q548	A0A2R8Q548 [380-392]		0	1534.65	524071	2	1.41	12.7712	57
[K].ENMDMQSEMDTK.[E]		2	2	1	F8W4A0; E7FB39	F8W4A0 [1154-1165]; E7FB39 [1161-1172]		0	1458.55	529185	2	0.55	24.6456	59
[R].ENMELEER.[E]		1	4	1	B8A552	B8A552 [993-1000]		0	1049.46	823370	2	0.27	20.3817	47
[R].ESLEPLIQAAQLLQIK.[K]		1	1	1	E7FB39	E7FB39 [1710-1725]		0	1794.04	7102671	2	-0.39	51.7662	63
[K].ESLLVNYEELASR.[E]		1	2	1	A0A0R4IF65	A0A0R4IF65 [216-228]		0	1522.77	299018	2	-1.24	49.1339	50
[K].DVDGLTSINAGK.[L]		1	5	1	Q6DI12	Q6DI12 [122-133]		0	1189.61	1.96506e+06	2	-1.25	30.8917	56
[R].DTVYEEQINILK.[A]		1	3	1	A0A286YAD0	A0A286YAD0 [570-581]		0	1464.76	1.23318e+06	2	1.2	44.663	45
[R].ESPCVLLYIPDGHTK.[E]	1xCarbamidomethyl [C4]	1	2	1	F1QP23	F1QP23 [693-707]		0	1728.86	1.28763e+06	3	-0.39	44.7725	14
[K].ESPQLLMDTK.[L]		1	8	1	A0A0R4IW90	A0A0R4IW90 [1799-1808]		0	1161.58	900623	2	1.64	32.8275	44
[R].ESQYEEVEETSNR.[K]		1	1	1	A5A4L9	A5A4L9 [1002-1014]		0	1599.68	472674	2	-0.21	20.8479	47
[R].ESSLLLLDK.[G]		1	2	1	Q5RGI2	Q5RGI2 [900-908]		0	1017.58	489282	2	3.09	42.8789	40
[K].ESSQLLMDAK.[I]		1	1	2	E7FB39	E7FB39 [1781-1790]		0	1121.55	11639642	2	3.16	28.0588	37
[K].ESSQLLMDAK.[I]	1xOxidation [M7]	1	1	1	E7FB39	E7FB39 [1781-1790]		0	1137.55	2.82745e+06	2	-0.35	22.2929	45
[K].ESVYDELR.[Q]		1	3	1	B8A552	B8A552 [949-956]		0	1010.48	1.8964e+06	2	0.13	32.5461	56
[K].DTVNEEQINVLK.[A]		3	10	1	A0A0R4IW90; F8W4A0; E7FB39	A0A0R4IW90 [567-578]; F8W4A0 [586-597]; E7FB39 [570-581]		0	1401.72	12398244	2	1.03	34.7538	42
[R].ETCAQTLGVALR.[H]	1xCarbamidomethyl [C3]	1	2	1	F1Q603	F1Q603 [374-385]		0	1318.68	505199	2	0.39	35.1748	57
[R].DTELELSDLK.[L]		1	2	1	Z4YIS0	Z4YIS0 [1039-1048]		0	1162.58	1.27701e+06	2	-0.3	40.169	44
[R].ETEGGTVLTATTSELDGINKR.[I]		1	4	1	Q1LVV8	Q1LVV8 [852-872]		1	2192.1	282168	3	3.15	42.498	36
[K].ETEIDAEVPVK.[R]		1	1	1	E7F3N4	E7F3N4 [1710-1720]		0	1229.63	720959	2	-3.93	30.3117	40
[K].ETEIDAEVPVKR.[G]		1	1	1	E7F3N4	E7F3N4 [1710-1721]		1	1385.73	2.63374e+06	3	0.18	24.7324	22
[R].ETVSAESDQMCLSK.[S]	1xCarbamidomethyl [C11]	1	2	1	Q6P3J5	Q6P3J5 [581-594]		0	1584.69	1.74302e+06	2	0.1	25.642	71
[K].ETVEEQASTTER.[V]		1	2	1	F8W428	F8W428 [781-792]		0	1379.63		2	2.28	14.9265	44
[K].ETSSALTHAGAHLDLSAFSSWEELASLGLDR.[L]		1	4	1	Q568L3	Q568L3 [232-262]		0	3271.59		4	0.52	51.1586	23
[K].DSDYYNTLLK.[K]		1	4	1	F6NK19	F6NK19 [273-282]		0	1231.58	1.95369e+06	2	1.72	40.275	30
[K].DSGVDIAAGNR.[L]		1	4	1	Q9I9E6	Q9I9E6 [440-450]		0	1074.52	963028	2	-0.95	20.1327	10
[K].DSPGTASSFTLVSSDLQR.[K]		1	1	1	E7F9L8	E7F9L8 [831-848]		0	1867.9	526384	2	2.18	44.7739	56
[K].DVEAQIEAANK.[A]		1	2	1	I3ISA3	I3ISA3 [1641-1651]		0	1187.59	4.82168e+06	2	4.73	27.2923	44
[K].ETIFELEDEVEQHR.[A]		2	4	1	Q2KN93; E7FG55	Q2KN93 [679-692]; E7FG55 [685-698]		0	1773.83	2.1463e+06	3	-0.26	47.5482	62
[K].ETLEPLIQAAQLLQVK.[K]		1	8	1	A0A0R4IW90	A0A0R4IW90 [1728-1743]		0	1794.04	7.29269e+06	3	1.34	51.6303	43
[K].DSYVGDEAQSK.[R]		2	28	1	Q3B727; Q7ZVF9	Q3B727 [52-62]; Q7ZVF9 [51-61]		0	1198.52	4451989	2	0.12	14.8394	57
[R].DTALETALNAK.[A]		1	2	1	Q7ZSY3	Q7ZSY3 [445-455]		0	1146.6		2	0.05	36.0875	50
[K].DTDAAVGDNIGYITFVLFPR.[H]		1	1	1	Q6P2T5	Q6P2T5 [211-230]		0	2184.1		3	1.44	52.2692	62
[K].DTEAIWAQFK.[D]		1	6	1	A0A2R8Q549	A0A2R8Q549 [347-356]		0	1208.59	8695180	2	0.03	48.4387	39
[R].ETENDDLTNVIQK.[M]		1	2	1	Q6NYN3	Q6NYN3 [552-564]		0	1518.73	1.31459e+06	2	2.08	31.9845	54
[K].DSTINTSSITEEANETKPSK.[A]		1	1	1	E7F3N4	E7F3N4 [1816-1835]		0	2152.03	2103609	3	0.43	28.8783	40
[R].ESIDGLTIPSR.[C]		1	2	1	Q6PGU7	Q6PGU7 [501-511]		0	1187.63	1.4289e+06	2	-0.01	41.2255	63
[K].DVGLAYTESCPECTER.[V]	2xCarbamidomethyl [C10; C13]	2	9	1	A0A2R8QNH7; A0A2R8QQ28	A0A2R8QNH7 [180-195]; A0A2R8QQ28 [188-203]		0	1886.79	14406496	2	-0.14	31.6255	49
[K].ESEVQYLK.[Q]		1	3	1	A0A0R4IE40	A0A0R4IE40 [933-940]		0	995.504	1.08831e+06	2	-0.51	24.5754	38
[K].EPAQYYTLFGR.[S]		1	3	1	F1QP23	F1QP23 [1671-1681]		0	1344.66	889608	2	0.8	45.4426	44
[R].EPAAAPATGNK.[N]		1	4	1	F1Q5B8	F1Q5B8 [985-995]		0	1026.52	14213943	2	0.79	9.7975	42
[K].EAGAFDAVPCSHWADGGAGAVDLAR.[A]	1xCarbamidomethyl [C10]	1	3	1	Q6DI12	Q6DI12 [775-799]		0	2500.13	1.36899e+06	3	-1.24	44.1875	42
[K].ENVNVEEMFNCITELVLR.[A]	1xCarbamidomethyl [C11]	1	2	1	B8JLR8	B8JLR8 [153-170]		0	2209.06	584752	3	2.3	53.3103	44
[K].ENVNATENCISAVAK.[V]	1xCarbamidomethyl [C9]	1	2	1	B8JHR9	B8JHR9 [960-974]		0	1619.77	410346	2	2.55	28.996	53
[K].EALAEEDFTDLK.[E]		1	1	1	E7F3N4	E7F3N4 [1086-1097]		0	1380.65	915254	2	-0.38	41.1271	51
[K].EPCLIFTNR.[R]	1xCarbamidomethyl [C3]	1	5	1	A0A2R8QJ78	A0A2R8QJ78 [436-444]		0	1149.57	529925	2	2.2	39.7346	19
[R].EAQDLITQLK.[K]		2	6	1	A0A2R8PVM7; A0A0R4IR40	A0A2R8PVM7 [878-887]; A0A0R4IR40 [865-874]		0	1158.64	723156	2	-0.49	37.4542	21
[K].EATPLSAQAVISPR.[Q]		1	1	1	E7EXJ5	E7EXJ5 [1097-1110]		0	1439.79		2	-2.93	36.4556	68
[R].EATVDEVIK.[I]		1	3	1	I1XUS8	I1XUS8 [1123-1131]		0	1003.53	2.33904e+06	2	-0.78	26.8189	51
[R].ENQELNAHNQELNNR.[L]		1	3	1	A0A0R4IE40	A0A0R4IE40 [880-894]		0	1822.84	1.41902e+06	3	0.64	15.56	45
[R].ECISIHVGQAGVQIGNACWELYCLEHGIQPDGQMPSDK.[T]	3xCarbamidomethyl [C2; C18; C23]	1	8	1	A7MBS2	A7MBS2 [3-40]		0	4296.96		4	0.28	50.1977	47
[K].EDAANNYAR.[G]		3	27	1	A7MBS2; Q6TGS5; Q2YDQ3	A7MBS2 [97-105]; Q6TGS5 [96-104]; Q2YDQ3 [97-105]		0	1023.45	817044	2	-3.21	11.3086	56
[R].EDITQSAQHALR.[L]		1	3	1	Q6NXA4	Q6NXA4 [314-325]		0	1368.69	954093	3	0.74	25.0405	32
[K].EASGTECSTGENTR.[T]	1xCarbamidomethyl [C7]	1	1	1	E7FE14	E7FE14 [1260-1273]		0	1498.61		2	0.1	9.2559	40
[K].EVAEISTAGDSR.[A]		2	2	1	F8W4A0; E7FB39	F8W4A0 [1089-1100]; E7FB39 [1096-1107]		0	1234.59	8.3484e+06	2	-0.1	19.0928	53
[K].EAEVCHQIILVEDVLSR.[L]	1xCarbamidomethyl [C5]	2	7	1	A0A2R8Q0D6; A0A2R8Q3W8	A0A2R8Q0D6 [1677-1693]; A0A2R8Q3W8 [1675-1691]		0	2010.03	1.06914e+06	3	3.61	50.3641	29
[K].EQADFAIEALAK.[A]		1	2	1	B3DFS9	B3DFS9 [413-424]		0	1305.67	361051	2	-2.15	45.3449	70
[K].ESEIIDFFLGSALKDEVLK.[I]		1	2	2	Q6NWC3	Q6NWC3 [76-94]		1	2153.14	4.7485e+06	3	-0.38	51.6646	39
[K].DVLLVAQGEMALEEFLK.[Q]		1	1	2	A0A0G2L009	A0A0G2L009 [1448-1464]		0	1905	798704	2	-5.8	52.7611	91
[K].EQLMNLMTTLR.[N]	2xOxidation [M4; M7]	1	5	1	F8W3L6	F8W3L6 [659-669]		0	1381.68	812637	2	0.65	33.5235	28
[K].EQLMNLMTTLR.[N]	1xOxidation [M]	1	5	2	F8W3L6	F8W3L6 [659-669]		0	1365.69	3.67585e+06	2	-0.38	45.498	60
[K].EQLLQSNPVLEAFGNAK.[T]		1	3	1	F1R617	F1R617 [137-153]		0	1857.97		3	-0.14	50.4586	53
[R].EQLLGVQQQLSSALK.[M]		1	2	2	E7FG55	E7FG55 [504-518]		0	1641.92	3.05535e+06	2	2.25	46.8438	77
[R].EADIDGDGQVNYEEFVQMMTAK.[-]		1	3	1	A0A2R8RYQ3	A0A2R8RYQ3 [61-82]		0	2490.08		2	0.37	50.7635	73
[R].EQLEEEEEAKR.[N]		1	3	1	F1QC64	F1QC64 [1346-1356]		1	1389.65	593296	2	2.01	13.2681	43
[R].DVPSADSTQYR.[H]		1	8	1	Q1L8Z0	Q1L8Z0 [578-588]		0	1238.56		2	0.47	18.7433	65
[K].DVSLPEQAEAPILK.[S]		1	1	1	E7F3N4	E7F3N4 [1686-1699]		0	1509.82	979648	2	0.77	43.5622	48
[K].DVVVDLVSYR.[R]		1	2	1	E7EZ05	E7EZ05 [501-510]		0	1164.63	941127	2	0.41	46.263	63
[R].EQDIIALQAR.[M]		1	1	1	B8A4D7	B8A4D7 [611-620]		0	1156.63	557811	2	0.16	34.7319	30
[K].EQCPLEAGLHSSSK.[V]	1xCarbamidomethyl [C3]	2	7	1	A0A2R8Q0D6; A0A2R8Q3W8	A0A2R8Q0D6 [1490-1503]; A0A2R8Q3W8 [1488-1501]		0	1542.72	862458	3	1.25	23.3095	22
[K].EQADFAVEALAK.[A]		1	4	1	I3ISA3	I3ISA3 [428-439]		0	1291.65	5.18221e+06	2	0.3	41.198	52
[R].EQGNIEEAVQLYR.[K]		1	13	1	A0A0R4IP04	A0A0R4IP04 [329-341]		0	1548.77	216945	2	1.84	41.299	49
[K].CLENAHLAQALEAER.[Q]	1xCarbamidomethyl [C1]	2	8	1	A0A0R4IRL3; A0A0R4IE40	A0A0R4IRL3 [703-717]; A0A0R4IE40 [857-871]		0	1724.84		3	-0.09	35.476	37
[K].DAPAQIVEVLK.[H]		1	3	1	F1QV15	F1QV15 [310-320]		0	1182.67	43746064	2	-0.49	45.0492	47
[R].ALANECSQGER.[K]	1xCarbamidomethyl [C6]	1	1	1	E7EXJ5	E7EXJ5 [435-445]		0	1234.55	1.35049e+06	2	1.84	11.2622	52
[R].GTVSISSIQLPLK.[V]		1	6	1	A0A2R8Q548	A0A2R8Q548 [629-641]		0	1342.79	6.86805e+06	2	0.96	48.5742	54
[R].GVDLDQLLDMSYEQLMQLYSAR.[Q]		1	2	1	Q6Q421	Q6Q421 [19-40]		0	2588.24		3	-0.9	52.9594	70
[K].AGIIASAR.[A]		1	5	1	Q6P3J5	Q6P3J5 [43-50]		0	758.452	7509339	2	0.29	19.0336	48
[K].AGFAGDDAPR.[A]		2	29	1	Q3B727; Q7ZVF9	Q3B727 [20-29]; Q7ZVF9 [19-28]		0	976.448	8213968	2	0.01	18.3255	70
[K].GVLLTDGSEK.[D]		1	2	1	Q7ZSY3	Q7ZSY3 [1027-1036]		0	1018.54	1.13566e+06	2	0.99	24.9995	41
[K].AGCEVTILFADLHAYLDNMK.[A]	1xCarbamidomethyl [C3]	1	6	1	Q1LWM1	Q1LWM1 [65-84]		0	2281.1		3	-0.96	51.8752	53
[K].AGAAIHAVNLR.[N]		1	2	1	F8WK50	F8WK50 [558-568]		0	1092.63	512959	3	-0.13	23.1727	29
[R].AFVHWYVGEGMEEGEFSEAR.[E]		3	26	2	A7MBS2; Q6TGS5; Q2YDQ3	A7MBS2 [403-422]; Q6TGS5 [402-421]; Q2YDQ3 [403-422]		0	2330.02	12999777	3	-2.48	48.231	39
[K].AFVAIGDYNGHVGLGVK.[C]		1	1	1	Q6NWC3	Q6NWC3 [112-128]		0	1716.91	1.79558e+06	3	0.17	43.2227	59
[R].AFRDDVQSQLAEQK.[R]		1	2	1	E7FG55	E7FG55 [650-663]		1	1634.81	2.11453e+06	3	-1.05	26.7846	24
[K].AFMEALQAGADISMIGQFGVGFYSAYLVAEK.[V]		2	5	1	O57521; Q5RG12	O57521 [111-141]; Q5RG12 [115-145]		0	3284.6	655972	3	-4.85	52.7668	49
[R].GVPQIEVTFDIDANGIVHVSAK.[D]		1	3	1	F1QFC0	F1QFC0 [517-538]		0	2309.21	2.75082e+06	3	3.39	50.4155	66
[R].GVPQIEVTFEIDVNGILR.[V]		1	2	2	Q6P3L3	Q6P3L3 [491-508]		0	1999.09	1.37032e+06	2	0.55	51.7154	63
[K].AFIIQHFADK.[V]		1	8	1	A0A0R4IW90	A0A0R4IW90 [544-553]		0	1189.64	562382	3	-0.03	36.4211	30
[K].AFEEDALQLVSR.[K]		1	7	1	A0A2R8QDP7	A0A2R8QDP7 [750-761]		0	1377.7	301789	2	-1.52	47.0255	50
[K].AFAHITGGGLLENIPR.[V]		1	4	1	Q9I9E6	Q9I9E6 [678-693]		0	1665.91	394893	3	0.42	45.7329	33
[R].GVVCIDEFDK.[M]	1xCarbamidomethyl [C4]	1	6	1	Q7ZVS5	Q7ZVS5 [402-411]		0	1181.55	1890413	2	-0.1	39.1006	51
[R].HADYINDDQK.[V]		2	12	1	A0A0R4IW90; A0A286YAD0	A0A0R4IW90 [1505-1514]; A0A286YAD0 [1472-1481]		0	1218.54	2998746	2	-0.05	12.5763	55
[K].AELGEIIDGLQR.[R]		2	6	1	A0A2R8PVM7; A0A0R4IR40	A0A2R8PVM7 [646-657]; A0A0R4IR40 [633-644]		0	1313.71	443012	2	-2.77	48.3749	63
[R].HADYANDDLR.[V]		1	1	3	E7FB39	E7FB39 [1488-1497]		0	1189.52	2.81347e+07	2	0.1	15.1804	66
[R].AEMEDLISSK.[D]		1	2	1	I3ISA3	I3ISA3 [1524-1533]		0	1122.53	4752828	2	0.98	33.6504	62
[R].GYSFTTTAER.[E]		2	8	1	Q3B727; Q7ZVF9	Q3B727 [198-207]; Q7ZVF9 [197-206]		0	1132.53	5049319	2	-0.02	26.3645	40
[K].GYGAANDSTQFTVAGR.[M]		2	6	1	A0A2R8Q0D6; A0A2R8Q3W8	A0A2R8Q0D6 [745-760]; A0A2R8Q3W8 [743-758]		0	1614.75	2.02942e+06	2	0.37	29.4122	91
[K].AGPLKDPLLDDHADFNR.[M]		1	4	2	Q6B334	Q6B334 [303-319]		1	1893.95	982955	4	-0.4	36.7143	33
[R].AEMEDLVSSK.[D]		2	5	1	F1QC64; B3DFS9	F1QC64 [1507-1516]; B3DFS9 [1509-1518]		0	1108.52	3.01626e+06	2	-0.2	28.5256	66
[K].AEQFYSGDTDGK.[R]		1	3	1	F1Q5B8	F1Q5B8 [387-398]		0	1317.56	1.17797e+06	2	-0.54	20.7804	67
[K].AEQFYSGDTDGKR.[V]		1	3	1	F1Q5B8	F1Q5B8 [387-399]		1	1473.66	7.64872e+06	3	-0.27	16.8393	35
[K].AESCVSQAEDK.[T]	1xCarbamidomethyl [C4]	1	2	1	A0A2R8Q548	A0A2R8Q548 [306-316]		0	1223.52	683946	2	1.15	10.6499	36
[K].AESQLQELQVK.[H]		1	1	2	F8W3L6	F8W3L6 [1257-1267]		0	1272.68	6.36107e+07	2	1.7	30.8382	62
[R].AETLANLEQAQR.[I]		1	2	1	E9QHG6	E9QHG6 [358-369]		0	1343.69	272141	2	-1.48	30.7589	44
[K].GVVDSDDLPLNVSR.[E]		1	2	1	A0A286YAP4	A0A286YAP4 [436-449]		0	1485.75	334870	2	0.79	40.4072	46
[K].GYAVAAQQVLLK.[V]		1	1	1	Q6NYN3	Q6NYN3 [295-306]		0	1260.73	1.95228e+06	2	0.26	39.5591	53
[K].AELDQQQQMLSQSLELPHDAR.[I]	1xOxidation [M9]	1	1	1	E7FB39	E7FB39 [1345-1365]		0	2453.17	2.71626e+06	3	1.34	38.2496	46
[K].GTSALMTVELDEER.[G]		2	7	1	A0A2R8Q0D6; A0A2R8Q3W8	A0A2R8Q0D6 [1370-1383]; A0A2R8Q3W8 [1368-1381]		0	1550.74	1.05845e+06	2	-0.74	41.4129	55
[R].AGQVAYLEK.[L]		4	15	1	A0A0R4IW90; A0A286YAD0; F8W4A0; E7FB39	A0A0R4IW90 [748-756]; A0A286YAD0 [747-755]; F8W4A0 [759-767]; E7FB39 [743-751]		0	978.525	84907544	2	-0.1	23.4728	55
[R].GPQVSANNAQADVK.[K]		1	4	1	Q6B334	Q6B334 [1036-1049]		0	1398.7	685924	2	1.14	16.1471	34
[R].ALKEETQQLENDLNEER.[S]		1	8	1	A0A0R4IW90	A0A0R4IW90 [1055-1071]		1	2058.99	1.21286e+06	3	-0.69	37.855	49
[K].ALGDLGTNELTPVQIR.[Q]		1	1	1	F1QUQ0	F1QUQ0 [135-150]		0	1696.92	289320	2	0.12	46.5595	55
[R].GQCDQELIHVCNENSLFK.[S]	2xCarbamidomethyl [C3; C11]	1	1	1	E9QBV1	E9QBV1 [924-941]		0	2190.99	691657	3	-0.46	41.2948	10
[R].AIGAAAAEAK.[A]		1	3	1	Q6NV15	Q6NV15 [453-462]		0	872.484	1.76025e+06	2	-0.39	13.5493	50
[R].GQEITALQAR.[M]		1	8	1	A0A286YB68	A0A286YB68 [339-348]		0	1086.59	485352	2	1.96	25.2757	45
[R].GQFSTDELVAEVEK.[R]		2	7	1	F1R966; E9QBV1	F1R966 [838-851]; E9QBV1 [838-851]		0	1551.75	2299865	2	-0.15	45.5709	97
[K].ALELDSNLYR.[I]		1	5	3	F8W3L6	F8W3L6 [753-762]		0	1193.62	1.16837e+08	2	-0.56	38.8741	52
[K].GQQELSQQTNEETAK.[Q]		1	2	2	F1R1I5	F1R1I5 [541-555]		0	1690.79	6.13557e+06	2	1.69	13.4108	82
[R].ALEHYTDLYDIK.[R]		2	7	1	F1R966; E9QBV1	F1R966 [626-637]; E9QBV1 [626-637]		0	1480.73	5.64398e+06	3	-1.09	37.767	31
[K].AIEEGTLDEIEEEVR.[H]		1	1	1	Q7ZSY3	Q7ZSY3 [1370-1384]		0	1731.83	558952	2	-3.68	47.5205	87
[K].GSDLELTIVR.[G]		1	3	1	Q6PGU7	Q6PGU7 [1062-1071]		0	1102.61	1.01011e+06	2	0.01	41.2283	40
[K].ALEEAQGSDVQGR.[S]		1	6	1	E9QB18	E9QB18 [112-124]		0	1359.65	438233	2	0.13	15.0672	76
[R].GSLQYEFASEILQTPIQLMK.[I]	1xOxidation [M19]	2	6	2	F1R2S5; F1QV15	F1R2S5 [288-307]; F1QV15 [288-307]		0	2312.18	1.77616e+06	3	-0.48	51.2216	18
[R].GSLQYEFATEILQTPIQLMK.[I]	1xOxidation [M19]	4	19	2	A0A2R8QNH7; A0A2R8QQ28; A0A2R8QN47; Q1LWN2	A0A2R8QNH7 [268-287]; A0A2R8QQ28 [276-295]; A0A2R8QN47 [276-295]; Q1LWN2 [283-302]		0	2326.2		3	-1.04	51.1223	31
[K].GSISLLELR.[L]		1	4	1	Q1LUB2	Q1LUB2 [784-792]		0	987.583	249333	2	-0.45	46.7503	34
[K].GSITSVQAIYVPADDLTDPAPATTFAHLDATTVLSR.[A]		1	4	1	A8WGC6	A8WGC6 [341-376]		0	3714.89		3	0.03	50.5244	2
[R].AGVLAHLEEER.[D]		3	10	3	F1QC64; F8W3L6; E9QFE1	F1QC64 [768-778]; F8W3L6 [772-782]; E9QFE1 [792-802]		0	1223.64	93923070	2	-0.41	31.1332	47
[R].GTCDQELINVCNENSLFK.[S]	2xCarbamidomethyl [C3; C11]	1	6	2	F1R966	F1R966 [924-941]		0	2140.96	1.88241e+06	3	-2.05	46.6312	25
[R].AGVPMEVMGLMLGEFVDDYTVR.[V]		1	2	1	A3KNN5	A3KNN5 [47-68]		0	2429.15	616407	3	2.33	53.2738	55
[R].AHEQMLSEVR.[Q]	1xOxidation [M5]	1	1	2	F8W3L6	F8W3L6 [1189-1198]		0	1215.58	8.0423e+06	2	0.01	13.5828	58
[R].GSSSQITSNTETR.[S]		1	1	1	E7FG55	E7FG55 [79-91]		0	1367.64	4503059	2	0.51	11.7984	78
[K].GSSAAGLTASVLR.[D]		1	4	1	F1QK71	F1QK71 [410-422]		0	1189.65	1.72463e+06	2	-0.65	35.8496	59
[K].GTGVVTSVPSDAPDDIAALR.[D]		1	1	1	F1QFN3	F1QFN3 [9-28]		0	1940.99	561295	2	0.94	43.58	51
[R].AKPLLVAEVR.[R]		1	3	2	A0A2R8Q549	A0A2R8Q549 [780-789]		0	1095.69	1.41046e+07	2	-0.27	28.686	36
[K].ALALGASTVMMGSLLAATSEAPGEYFFSDGIR.[L]	1xOxidation [M11]	1	2	1	Q7ZYW9	Q7ZYW9 [376-407]		0	3249.58		4	12.27	52.6095	49
[R].ALALNCNAAVNDK.[E]	1xCarbamidomethyl [C6]	1	1	1	E7EZF3	E7EZF3 [505-517]		0	1373.68	296423	2	-0.65	26.4732	66
[R].ALALNCNAAVNDKEGAEAK.[D]	1xCarbamidomethyl [C6]	1	1	1	E7EZF3	E7EZF3 [505-523]		1	1958.96	570014	3	-1.19	24.0652	29
[R].CIALAQLLVEQNFPAIAIHR.[A]	1xCarbamidomethyl [C1]	1	1	1	Q7SXU7	Q7SXU7 [307-326]		0	2277.25		3	-1.87	51.1816	71
[K].ALCTEAALAALR.[R]	1xCarbamidomethyl [C3]	1	2	1	E7FE14	E7FE14 [595-606]		0	1259.68	984966	2	0.99	44.3467	56
[R].ALDEALEAKEEFER.[L]		1	2	1	I3ISA3	I3ISA3 [1504-1517]		1	1649.8	1.70845e+06	3	-0.47	35.1072	54
[K].AIACLLFGGSR.[K]	1xCarbamidomethyl [C4]	1	4	1	F1QK71	F1QK71 [354-364]		0	1164.62	1.03699e+06	2	-0.07	48.5975	43
[K].GPGAVSVNELEEGKR.[E]		1	1	1	X1WD71	X1WD71 [621-635]		1	1541.79	1.71648e+06	3	0.34	26.7663	63
[K].AELDQQQQMLSQSLELPHDAR.[I]		1	1	3	E7FB39	E7FB39 [1345-1365]		0	2437.18	15940962	3	-2.06	43.2687	82
[R].HAEQERDELADEISNSASGK.[A]		1	2	1	I3ISA3	I3ISA3 [1718-1737]		1	2186	1.26248e+06	3	1.35	27.8142	41
[R].AASQIEQLQSVK.[T]		2	3	1	A0A2R8QTR7; Q1LW14	A0A2R8QTR7 [865-876]; Q1LW14 [683-694]		0	1301.71	2.67155e+06	2	-0.36	28.5397	40
[R].HLLVSSAGGESEEIER.[F]		1	3	1	Q7ZW07	Q7ZW07 [519-534]		0	1712.84		3	0.27	26.7734	38
[K].HIVENAIQK.[E]		1	1	1	B8JHR9	B8JHR9 [536-544]		0	1051.59	1.85571e+06	2	0.29	14.4385	60
[K].HLVENNKDMVHDDAPFK.[F]		1	3	1	F1QV15	F1QV15 [321-337]		1	2008.95	5.11527e+06	4	-0.14	23.2968	20
[K].AANEELDVR.[K]		1	4	1	A0A286YAD0	A0A286YAD0 [1246-1254]		0	1016.5	3.28096e+06	2	0.31	20.2179	66
[K].AALLNQHYQVTFK.[G]		1	2	1	F1QP23	F1QP23 [216-228]		0	1532.82	971858	3	-1.13	37.1484	26
[K].HLVENNVAMVHDDAPLK.[F]		1	5	1	A0A2R8Q549	A0A2R8Q549 [316-332]		0	1901.95	4.52831e+06	3	-1.53	28.5749	66
[R].AALLAEVNR.[L]		1	6	1	A0A2R8Q548	A0A2R8Q548 [600-608]		0	956.552	18639086	2	0.51	31.1986	43
[K].HLVENNVAMVHDDAPLK.[F]	1xOxidation [M9]	1	5	1	A0A2R8Q549	A0A2R8Q549 [316-332]		0	1917.95	1.91149e+06	3	0.34	24.4398	74
[K].HLVSNNKDMVHDDAPFK.[F]	1xOxidation [M9]	1	5	1	Q1LWN2	Q1LWN2 [316-332]		1	1982.94	1.66426e+06	4	-0.26	17.8299	19
[K].AALFSLLK.[E]		1	1	1	Q7ZU82	Q7ZU82 [212-219]		0	862.54		2	0.7	50.2267	39
[R].HNLLQACK.[M]	1xCarbamidomethyl [C7]	1	3	1	A0A2R8QCL7	A0A2R8QCL7 [945-952]		0	983.509	604140	2	0.22	16.7921	53
[K].AAHIFTDSLVCHQVR.[Y]	1xCarbamidomethyl [C11]	1	2	2	F1R617	F1R617 [600-614]		0	1753.88	5.00058e+06	3	1.17	32.1659	58
[R].HQDKDQCILITGESGAGK.[T]	1xCarbamidomethyl [C7]	1	3	2	F1R617	F1R617 [94-111]		1	1956.94	10855483	3	0.6	22.6949	62
[K].HQEQHAAQVPLQIK.[Q]		1	2	1	A0A0R4IKJ3	A0A0R4IKJ3 [1726-1739]		0	1626.87		3	0.53	22.7089	13
[K].AAGFTDPILVSGTDGVGTK.[L]		1	4	1	Q9I9E6	Q9I9E6 [482-500]		0	1805.93	341299	2	0.03	45.0662	65
[R].HQGTITEDK.[S]		1	2	1	F1Q9K1	F1Q9K1 [188-196]		0	1028.5	3.29106e+06	2	0.18	9.0123	54
[K].HVQTDSPTSK.[T]		1	2	1	F1Q9K1	F1Q9K1 [63-72]		0	1099.54		2	-0.05	8.7291	62
[K].HTYLPLEVCNIVAGQR.[C]	1xCarbamidomethyl [C9]	2	9	1	K4IAH1; E7EXY4	K4IAH1 [328-343]; E7EXY4 [350-365]		0	1869.96	1.06505e+06	3	1	47.1252	49
[R].AAASFILSNEGNTALLK.[H]		1	1	1	B8JHR9	B8JHR9 [192-208]		0	1719.93	489073	2	0.9	47.5913	37
[R].AADLLYAMCDR.[S]	1xCarbamidomethyl [C9]	1	1	1	X1WD71	X1WD71 [389-399]		0	1298.59	918575	2	0.43	44.0822	74
[R].HTDYVADQIVSK.[L]		1	4	2	A0A0R4IUF0	A0A0R4IUF0 [324-335]		0	1375.69	3.30941e+06	2	-0.79	24.529	47
[R].HSSLAGCQIINYR.[T]	1xCarbamidomethyl [C7]	2	7	1	F1R966; E9QBV1	F1R966 [145-157]; E9QBV1 [145-157]		0	1518.75	3.48832e+06	3	0.34	30.371	51
[K].HILDAVDPNAYDAFK.[A]		1	2	1	Q4KM23	Q4KM23 [341-355]		0	1688.83	239580	3	-1.96	44.5129	45
[K].HSQFIGYPITLFVEK.[E]		1	3	1	Q5RG12	Q5RG12 [208-222]		0	1778.95	2578265	3	-0.71	50.4988	26
[K].HSQAFDELNEQLEQVK.[R]		1	3	1	F1QC64	F1QC64 [1197-1212]		0	1914.92	1.59475e+06	3	-0.69	41.3392	53
[K].HSLATQLQSSWK.[G]		1	4	1	R4GDM7	R4GDM7 [700-711]		0	1385.72	794952	2	0.46	32.2035	58
[K].HSEIQQANLK.[A]		1	4	1	B3DH83	B3DH83 [319-328]		0	1167.61	557416	2	1.85	13.6776	40
[R].HSAQGDCVVITESQK.[A]	1xCarbamidomethyl [C7]	1	5	1	A0A2R8Q9S6	A0A2R8Q9S6 [397-411]		0	1658.78	727548	3	0.65	18.1215	26
[K].AAELATFVQTK.[H]		2	3	1	A0A2R8Q0D6; A0A2R8Q3W8	A0A2R8Q0D6 [1041-1051]; A0A2R8Q3W8 [1039-1049]		0	1178.64	4573069	2	-0.03	36.7242	51
[R].HQGVMVGMGQK.[D]		2	27	1	Q3B727; Q7ZVF9	Q3B727 [41-51]; Q7ZVF9 [40-50]		0	1171.57	983560	2	-2.58	18.3423	61
[R].AADTFDPCTVSLQHYGK.[S]	1xCarbamidomethyl [C8]	1	1	1	A0A2R8Q3W8	A0A2R8Q3W8 [42-58]		0	1909.87	1.43019e+06	3	0.72	36.3837	34
[R].AELDEAAVLR.[Q]		1	3	1	A0A2R8QG07	A0A2R8QG07 [454-463]		0	1086.58	741631	2	-3.2	34.3734	58
[K].HLGYKPEEYK.[L]		1	4	1	R4GDM7	R4GDM7 [665-674]		0	1263.64	1.37977e+06	3	-0.29	16.1654	27
[R].AAVPSGASTGIYEALELR.[D]		2	7	2	Q6IQP5; Q6PC89	Q6IQP5 [33-50]; Q6PC89 [33-50]		0	1804.94	1.43736e+06	2	0.31	49.7576	91
[R].HALENQLQQAK.[T]		1	1	1	E7FGD8	E7FGD8 [945-955]		0	1279.68	332069	2	0.97	15.5431	43
[R].HASPGEGGHEEPDLSTLTLAEK.[M]		2	5	1	A0A2R8Q0D6; A0A2R8Q3W8	A0A2R8Q0D6 [389-410]; A0A2R8Q3W8 [387-408]		0	2275.08	502800	4	-0.56	34.559	9
[K].AEGNLQSTK.[G]		1	4	1	A0A2R8QE00	A0A2R8QE00 [478-486]		0	947.479	1.35546e+06	2	-0.27	9.8102	38
[R].HCIAVPTCPAELLRPIHEIATEAVSK.[N]	2xCarbamidomethyl [C2; C8]	1	5	1	A0A2R8QN47	A0A2R8QN47 [439-464]		0	2912.51	6.49499e+06	5	-0.13	49.9167	23
[K].HCTAVPTCPAELLRPIHEIATEAISK.[N]	2xCarbamidomethyl [C2; C8]	1	4	1	F1R2S5	F1R2S5 [451-476]		0	2914.49		5	0.01	49.7733	18
[K].HCVAVPSCPAELLKPIHEITAEAISK.[N]	2xCarbamidomethyl [C2; C8]	2	9	1	A0A2R8QNH7; A0A2R8QQ28	A0A2R8QNH7 [431-456]; A0A2R8QQ28 [439-464]		0	2870.49		3	-1.63	49.6738	49
[K].AEEDTQFNYHR.[K]		1	4	1	A0A2R8QCL7	A0A2R8QCL7 [196-206]		0	1409.61	468004	3	-0.19	19.2465	27
[K].HDVVYLITK.[Y]		1	6	1	F1R966	F1R966 [270-278]		0	1087.61	6.12418e+06	2	4.87	32.8092	40
[R].AEDLASGVLR.[D]		1	2	1	E7FE14	E7FE14 [347-356]		0	1030.55	1.76225e+06	2	-1.63	32.843	51
[R].HEMPPHIYAITDTAYR.[S]		2	11	3	F1QC64; F8W3L6	F1QC64 [142-157]; F8W3L6 [145-160]		0	1914.92	710694	3	0.72	33.9549	33
[R].HEMPPHIYAITDTAYR.[S]	1xOxidation [M3]	2	11	1	F1QC64; F8W3L6	F1QC64 [142-157]; F8W3L6 [145-160]		0	1930.91	1388388	3	-0.67	31.6655	45
[K].HETMITDLEDR.[L]		1	3	2	F8W3L6	F8W3L6 [1032-1042]		0	1359.62	1.25064e+07	2	1.16	31.4432	60
[R].AEAVETAQAGDR.[C]		1	5	1	B0S7S1	B0S7S1 [224-235]		0	1217.58	1.46489e+06	2	1.65	12.1746	73
[K].AEAGVLGEYPAAR.[L]		3	19	1	F1R2S5; A0A2R8QN47; F1QV15	F1R2S5 [1248-1260]; A0A2R8QN47 [1245-1257]; F1QV15 [1253-1265]		0	1303.66	3.47461e+06	2	0.2	32.1561	66
[R].ADSGYSSSQSESIHSSMLTGSEVSSLEK.[E]		2	2	1	F8W4A0; E7FB39	F8W4A0 [1101-1128]; E7FB39 [1108-1135]		0	2890.29	1.90502e+06	3	0.86	37.3864	56
[K].HETMITDLEDR.[L]	1xOxidation [M4]	1	3	2	F8W3L6	F8W3L6 [1032-1042]		0	1375.62	1.30886e+06	2	-1.63	23.8991	61
[K].HEVTITNTDWNK.[Y]		1	2	1	A0A286Y884	A0A286Y884 [11-22]		0	1457.7	479943	3	-1.36	26.1938	34
[R].ACGVLETIR.[I]	1xCarbamidomethyl [C2]	4	15	1	A0A0R4IW90; A0A286YAD0; F8W4A0; E7FB39	A0A0R4IW90 [679-687]; A0A286YAD0 [677-685]; F8W4A0 [690-698]; E7FB39 [674-682]		0	1018.53	67566792	2	0.45	32.1505	47
[K].ACLIFFDEIDAIGGAR.[F]	1xCarbamidomethyl [C2]	1	1	1	Q7T3B1	Q7T3B1 [269-284]		0	1767.87		2	-1.92	51.4432	50
[R].ACNQLGQFLQHR.[E]	1xCarbamidomethyl [C2]	1	1	1	X1WD71	X1WD71 [330-341]		0	1471.72	1.65479e+06	3	-1.01	36.178	48
[K].ACQVIFMENQDTLVQHPDTK.[Q]	1xCarbamidomethyl [C2]	2	3	1	A0A2R8QTR7; Q1LW14	A0A2R8QTR7 [254-273]; Q1LW14 [57-76]		0	2374.12	514446	3	1.83	39.8463	35
[R].ACSLSVAVDEK.[K]	1xCarbamidomethyl [C2]	1	5	1	F1RCN0	F1RCN0 [1222-1232]		0	1178.57	492681	2	1.47	26.4193	37
[K].HGYIGEFEIIDDHR.[A]		1	1	1	Q6Q420	Q6Q420 [44-57]		0	1700.8	1189247	3	-0.5	39.7537	46
[K].AAVNNDQAELSR.[C]		1	2	1	Q2KN93	Q2KN93 [558-569]		0	1287.63	1.41178e+06	2	0.24	16.2061	75
[K].ADDYEETLLVMR.[F]		1	4	1	A0A286Y967	A0A286Y967 [432-443]		0	1454.68	230289	2	0.32	47.1669	63
[K].ADFCIIHYAGR.[V]	1xCarbamidomethyl [C4]	1	3	2	I3ISA3	I3ISA3 [586-596]		0	1322.63	3.03431e+06	3	0.14	38.2398	29
[R].ADIEVACYGYEGIDAVK.[E]	1xCarbamidomethyl [C7]	1	2	1	Q9I9E9	Q9I9E9 [193-209]		0	1872.87		2	-1.15	44.1238	40
[R].HGTALEEISEQLEQAK.[R]		1	2	2	I3ISA3	I3ISA3 [1214-1229]		0	1782.89	6.62691e+06	3	1.6	47.4414	45
[R].HGFEAASIR.[E]		1	3	1	I3ISA3	I3ISA3 [46-54]		0	987.501	5.13609e+06	2	-0.55	20.3746	33
[K].HFSVEGQLEFR.[A]		2	4	3	O57521; Q5RG12	O57521 [319-329]; Q5RG12 [330-340]		0	1348.66	4.19568e+06	3	0.39	38.0505	36
[K].ADLINNLGTIAK.[S]		2	5	1	O57521; Q5RG12	O57521 [95-106]; Q5RG12 [99-110]		0	1242.71	1.04493e+06	2	-0.57	43.6633	57
[R].ADFAQACVDAGVR.[F]	1xCarbamidomethyl [C7]	1	3	2	A0A0R4IFJ4	A0A0R4IFJ4 [127-139]		0	1379.64	508273	2	1.53	30.9537	68
[R].GPENPQSQPER.[R]		1	3	1	F6NW08	F6NW08 [667-677]		0	1238.58	350633	2	-0.61	10.13	49
[K].EIELTAALPSQR.[S]		2	14	1	F1QV15; Q1LWN2	F1QV15 [1308-1319]; Q1LWN2 [1300-1311]		0	1327.72	1.37548e+06	2	-1.66	40.6113	58
[R].AQVYDAMSEDNTR.[S]		1	6	1	Q7ZVH7	Q7ZVH7 [136-148]		0	1499.64	735103	2	-0.8	24.404	66
[K].GLDVDSLVIEHIQVNK.[A]		1	2	2	Q7T1K0	Q7T1K0 [106-121]		0	1778.96	2681981	2	-1.6	48.9917	57
[K].GDPIGGHINNYLLEK.[S]		1	1	1	E7F9L8	E7F9L8 [174-188]		0	1639.84	870934	3	-0.22	38.9519	26
[R].GIDVQQVSLVINYDLPTNR.[E]		1	7	2	A8E590	A8E590 [358-376]		0	2144.13		3	-1.11	50.3993	60
[R].AVADPVPPVAVVPSR.[G]		1	1	1	E7F3N4	E7F3N4 [1725-1739]		0	1473.84	1.87428e+06	2	0.96	39.2072	49
[R].GEEVLVELAENGK.[K]		1	3	1	I3ISA3	I3ISA3 [58-70]		0	1386.71	658773	2	-0.79	44.5808	51
[K].AVNWNPDLVAAK.[D]		1	1	1	E7F3N4	E7F3N4 [1836-1847]		0	1297.69	1870495	2	0.25	40.0561	57
[K].AVPVSPSALDDDEEDEGHTVVATAR.[G]		1	3	1	E7FE08	E7FE08 [1547-1571]		0	2580.21	279539	3	-0.15	34.7114	12
[R].GLLDEHCVAYVK.[D]	1xCarbamidomethyl [C7]	1	2	1	E7FG55	E7FG55 [464-475]		0	1403.7	557148	3	-1.56	34.7524	14
[R].ALYSLQDIVTR.[H]		1	4	1	E7F5N7	E7F5N7 [1474-1484]		0	1278.71		2	2.12	47.2904	42
[R].GEIAEAYADLVK.[Q]		1	1	1	E7EZD6	E7EZD6 [366-377]		0	1278.66		2	1.46	45.4277	44
[K].GGEKPQQGQESGAGGAGEGQGPK.[K]		1	2	1	F1QP23	F1QP23 [1158-1180]		0	2110.97	1.38128e+06	3	0.76	9.4582	60
[R].GILNILQLNLK.[KT]		6	29	2	A0A2R8QNH7; F1R2S5; A0A2R8QQ28; A0A2R8QN47; F1QV15; Q1LWN2	A0A2R8QNH7 [120-130]; F1R2S5 [140-150]; A0A2R8QQ28 [128-138]; A0A2R8QN47 [128-138]; F1QV15 [140-150]; Q1LWN2 [135-145]		0	1238.78	136181273	2	0.23	51.3673	62
[K].AITDYAQQNPVVPAAVPR.[Q]		1	2	2	Q6B334	Q6B334 [1109-1126]		0	1910.01	1768724	2	3.17	39.891	86
[R].GILNILQLNLKK.[T]		6	28	1	A0A2R8QNH7; F1R2S5; A0A2R8QQ28; A0A2R8QN47; F1QV15; Q1LWN2	A0A2R8QNH7 [120-131]; F1R2S5 [140-151]; A0A2R8QQ28 [128-139]; A0A2R8QN47 [128-139]; F1QV15 [140-151]; Q1LWN2 [135-146]		1	1366.88	5631809	3	0.43	50.4444	41
[R].ALSRPPSSVSSANSSLER.[S]		1	1	1	F1R1I5	F1R1I5 [265-282]		0	1844.95	3.74042e+06	3	0.43	22.0892	26
[R].AVTEDELLLVHTK.[E]		1	1	1	F8W4B7	F8W4B7 [112-124]		0	1467.81	178966	3	-0.42	38.2229	17
[K].GIQVTCEVAPHHLFLCEDNVPVIGK.[D]	2xCarbamidomethyl [C6; C16]	1	4	1	Q5EI67	Q5EI67 [1633-1657]		0	2832.42	179034	4	-0.43	45.8181	9
[K].AQLENCHQQLLDSNR.[H]	1xCarbamidomethyl [C6]	1	3	1	A0A0R4IE40	A0A0R4IE40 [707-721]		0	1825.86	1.19109e+06	3	-0.45	22.5233	54
[K].ALYPSSVSQPFK.[G]		1	3	1	F1R617	F1R617 [921-932]		0	1323.69	13592198	2	-0.23	38.0216	44
[K].GEELMSPLNQEQAASAR.[D]		1	4	1	R4GDM7	R4GDM7 [328-344]		0	1830.87	944760	2	1.33	35.7243	81
[R].GLDPVEILQER.[E]		1	2	1	Q7ZSY3	Q7ZSY3 [378-388]		0	1268.68	1.26558e+06	2	1.06	48.8507	49
[K].GDPLGGVISNYLLEK.[S]		1	2	1	F1R617	F1R617 [175-189]		0	1574.84	5888864	2	-3.41	50.6793	62
[R].AQACVQMQK.[T]	1xCarbamidomethyl [C4]	1	4	1	Q6B334	Q6B334 [813-821]		0	1063.5	659423	2	0.74	13.0302	38
[R].APLQNINSVQLK.[E]		1	3	1	A0A0R4IQI9	A0A0R4IQI9 [200-211]		0	1324.76	416551	2	-1.09	34.7581	52
[K].GDYLLSSDR.[L]		1	3	1	F1R617	F1R617 [1029-1037]		0	1025.49	9488830	2	-1.33	29.0095	46
[R].AVCMLSNTTAIAEAWAR.[L]	1xCarbamidomethyl [C3]	2	23	2	A7MBS2; Q2YDQ3	A7MBS2 [374-390]; Q2YDQ3 [374-390]		0	1864.9	1.17109e+07	2	-0.43	50.349	99
[K].GGPAEGLLQENDR.[V]		1	8	2	E7FE08	E7FE08 [62-74]		0	1355.65	525180	2	-1.37	31.1763	41
[R].AVCMLSNTTAIAEAWGR.[L]	1xCarbamidomethyl [C3]	1	3	1	Q6TGS5	Q6TGS5 [373-389]		0	1850.89		2	-1.41	49.6944	51
[R].GGGQIIPTAR.[R]		1	4	1	Q6P3J5	Q6P3J5 [717-726]		0	969.548	8012804	2	0.18	24.1098	39
[R].AVDDAGEALFK.[A]		1	1	1	Q6PFS4	Q6PFS4 [293-303]		0	1135.56	487026	2	-0.27	36.9191	50
[K].GDVVLQNEHVIETLTK.[V]		1	4	2	R4GDM7	R4GDM7 [955-970]		0	1794.96	3.70422e+06	3	0.12	43.2701	51
[K].AQTQEQAEFAVEALAK.[A]		2	8	4	F1QC64; F8W3L6	F1QC64 [409-424]; F8W3L6 [412-427]		0	1733.87	6.24636e+07	2	0.18	43.8256	114
[K].AMPSNKPLASAYVK.[V]	1xOxidation [M2]	1	3	1	A0A2R8Q549	A0A2R8Q549 [719-732]		0	1492.78	2.32949e+06	3	1.2	21.2735	46
[R].GGGITGLLVGTLDVVLDSSAR.[V]		1	2	1	A0A286Y906	A0A286Y906 [35-55]		0	2000.1	261147	3	-1.39	53.4404	46
[K].AMGIMNSFVNDIFER.[I]		1	18	2	R4GE02	R4GE02 [86-100]		0	1743.82	18540770	2	-0.29	51.5656	130
[K].AVELLVELASLQTSFVTLDEAIK.[I]		1	1	1	Q7ZVX8	Q7ZVX8 [141-163]		0	2489.37		3	-0.97	53.376	55
[K].GHYTEGAELVDSVLDVVR.[K]		1	15	1	Q6NW90	Q6NW90 [104-121]		0	1958.98		3	-1	50.7173	69
[R].ALLDSQFSYQHAIEESVVLIYDPIK.[T]		1	2	2	Q6AXJ2	Q6AXJ2 [115-139]		0	2878.49		3	-0.5	51.5367	69
[K].AVLECQVNDLLGLAK.[S]	1xCarbamidomethyl [C5]	1	2	1	E7FG55	E7FG55 [164-178]		0	1642.88		2	-1.73	50.4874	116
[K].GLAAPSVLTNPVLSPLSSK.[N-]		2	4	1	A0A2R8Q0D6; A0A2R8Q3W8	A0A2R8Q0D6 [765-783]; A0A2R8Q3W8 [763-781]		0	1851.06		2	-0.96	50.2282	59
[R].GLALALFGGEAK.[N]		1	3	1	A0A0R4IF65	A0A0R4IF65 [482-493]		0	1146.65		2	-0.81	50.3017	55
[R].AVVYLQCCVR.[R]	2xCarbamidomethyl [C7; C8]	2	2	1	F8W4A0; E7FB39	F8W4A0 [895-904]; E7FB39 [879-888]		0	1267.63	28786114	2	0.4	33.246	51
[R].GESAGAAEDNVLQK.[F]		2	6	1	A0A2R8PVM7; A0A0R4IR40	A0A2R8PVM7 [526-539]; A0A0R4IR40 [513-526]		0	1388.67	715021	2	2.72	21.5072	54
[K].ASLQAEQVTVELTAER.[S]		1	5	2	F8W3L6	F8W3L6 [1762-1777]		0	1744.91	7.99661e+06	2	-1.99	42.216	90
[R].GDEFASTFLIR.[H]		1	3	1	A0A2R8RKP9	A0A2R8RKP9 [304-314]		0	1255.63	528986	2	1.58	49.7014	44
[R].GMGGAFVLVLYDELK.[K]		1	1	1	Q8JHI0	Q8JHI0 [281-295]		0	1611.85		2	1.01	51.8075	31
[K].AYLPVNESFGFTADLR.[S]		1	4	2	Q6P3J5	Q6P3J5 [786-801]		0	1799.9	12024747	2	-1.42	50.4007	79
[K].GNEFTSCEGDSK.[V]	1xCarbamidomethyl [C7]	1	5	1	A0A2R8Q548	A0A2R8Q548 [227-238]		0	1330.52	1.41385e+06	2	-0.96	15.998	62
[R].AYNVILEQLNSTNEELEVR.[K]		1	1	1	E7FB39	E7FB39 [1238-1256]		0	2234.13	1.18677e+06	2	0.55	50.3246	92
[K].ASTEATELLQNIR.[Q]		1	1	1	E7FGD8	E7FGD8 [656-668]		0	1445.76	456010	2	1.01	44.2123	71
[K].GPAVGIDLGTTYSCVGVFQHGK.[V]	1xCarbamidomethyl [C14]	1	10	1	Q90473	Q90473 [4-25]		0	2263.12	5.89668e+06	3	-0.53	46.3295	86
[R].CEAFGWHAIIVDGHSVEELCK.[A]	2xCarbamidomethyl [C1; C20]	1	1	1	E7F8S4	E7F8S4 [206-226]		0	2457.13	600144	4	-0.54	45.897	29
[R].ALMLQGVDLLADAVAVTMGPK.[G]		1	3	2	Q803B0	Q803B0 [38-58]		0	2113.14	43154457	3	0.64	52.9915	95
[R].CEEAVTTISAYWHGTQAR.[WR]	1xCarbamidomethyl [C1]	1	3	1	F1R617	F1R617 [776-793]		0	2079.96	466519	3	0.16	42.3708	36
[R].AVVYNPTTQADWTAK.[K]		1	3	2	I3ISA3	I3ISA3 [22-36]		0	1664.83	4.62252e+06	3	0.77	36.1738	29
[K].CEFQDAYVLLSEK.[K]	1xCarbamidomethyl [C1]	1	2	1	Q803B0	Q803B0 [237-249]		0	1601.75		2	-0.66	49.5281	31
[K].GPELLTMWFGESEANVR.[ED]	1xOxidation [M7]	1	3	1	A0A2R8QNF0	A0A2R8QNF0 [544-560]		0	1951.92	609380	2	-0.08	51.1914	31
[K].GFAFVEYEVPEAAQLALEQMNSVMLGGR.[N-]		1	18	1	A4IGG2	A4IGG2 [134-161]		0	3056.49		3	4.68	52.9036	64
[K].GAPVGGHILNYLLEK.[S]		1	4	1	R4GDM7	R4GDM7 [176-190]		0	1580.88	2.03244e+06	3	0.69	49.0101	36
[R].CELLYEGPGDDEAAMGIK.[N]	1xCarbamidomethyl [C1]	1	9	1	Q6P3J5	Q6P3J5 [369-386]		0	1967.87	373846	2	-1	44.438	39
[R].GANAVGYTNYPDNAVFK.[F]		1	5	1	A0A0R4IFJ4	A0A0R4IFJ4 [647-663]		0	1800.86	355249	2	-1.82	38.6481	23
[R].ALLENMEGLFLAVDEIVDGGVILESDPQQVVHR.[V]		1	3	1	Q7SXH1	Q7SXH1 [113-145]		0	3605.85		3	0.52	53.8752	20
[K].GFQQVSFVNSIATTK.[G]		1	3	2	A0A0R4IUF0	A0A0R4IUF0 [306-320]		0	1626.85	1.07802e+06	2	0.8	45.216	28
[R].ASYVQTIEEGANTHTHAAK.[D]		2	5	2	A0A2R8Q0D6; A0A2R8Q3W8	A0A2R8Q0D6 [1058-1076]; A0A2R8Q3W8 [1056-1074]		0	2027.98	3198847	3	0.13	28.6928	50
[R].GALTGGYYDTR.[K]		1	4	1	Q1LVV8	Q1LVV8 [662-672]		0	1173.55	764999	2	1.7	26.4016	53
[R].GAQVQVQQGK.[E]		2	7	1	A0A2R8Q0D6; A0A2R8Q3W8	A0A2R8Q0D6 [1384-1393]; A0A2R8Q3W8 [1382-1391]		0	1042.56	4.62068e+06	2	0.5	10.5854	49
[K].ASSVSDYVR.[G]		1	1	1	F1QUQ0	F1QUQ0 [553-561]		0	983.479	622994	2	0.36	23.0798	52
[R].GGQAYYNQQYQNR.[G]		1	1	1	Q1RLV3	Q1RLV3 [28-40]		0	1589.71	377778	2	-0.45	18.9236	48
[K].GCVEVHSHNAAFIR.[N]	1xCarbamidomethyl [C2]	5	20	3	F1R2S5; A0A2R8Q549; A0A2R8QN47; F1QV15; Q1LWN2	F1R2S5 [986-999]; A0A2R8Q549 [983-996]; A0A2R8QN47 [974-987]; F1QV15 [986-999]; Q1LWN2 [981-994]		0	1596.77	2.31364e+07	3	0.09	20.4816	22
[R].GISEFIVMAADAEPLEIILHLPLLCEDK.[N]	1xCarbamidomethyl [C25]	1	2	1	Q7ZV23	Q7ZV23 [49-76]		0	3136.63	440254	3	1.58	53.7058	35
[K].GLSEVQAEEPAVR.[L]		1	1	1	E7FE14	E7FE14 [1298-1310]		0	1384.71	1.34242e+06	2	0.2	28.2393	70
[K].ALSAGGYDVEK.[N]		1	19	1	A0A2R8Q0U0	A0A2R8Q0U0 [56-66]		0	1109.55	7.28879e+06	2	0.62	24.0553	49
[R].GCVQTTAQTLR.[N]	1xCarbamidomethyl [C2]	1	2	1	A0A0G2KFQ1	A0A0G2KFQ1 [219-229]		0	1234.62	736871	2	2.02	19.4698	36
[K].ASLYLWHGCK.[A]	1xCarbamidomethyl [C9]	2	7	1	A0A2R8Q0D6; A0A2R8Q3W8	A0A2R8Q0D6 [1463-1472]; A0A2R8Q3W8 [1461-1470]		0	1234.6	655817	3	-0.85	35.2151	27
[K].ATSPTGAAPGPGGR.[T]		1	8	1	A0A0R4IW90	A0A0R4IW90 [595-608]		0	1196.6	2037317	2	0.13	12.5201	46
[K].ALPTDKPLASAYLK.[V]		1	4	3	Q1LWN2	Q1LWN2 [719-732]		0	1487.85	2.33051e+08	3	0.12	35.3034	45
[K].AIQPDQLR.[Q]		1	4	1	A0A2R8QE00	A0A2R8QE00 [1028-1035]		0	940.521	1327828	2	0.51	22.3669	58
[K].ALQEGISWQR.[A]		1	3	1	A0A2R8Q549	A0A2R8Q549 [770-779]		0	1187.62	15164927	2	0.21	33.8297	50
[R].ASPSTSSPWVYR.[K]		1	3	1	A0A2R8Q548	A0A2R8Q548 [197-208]		0	1337.65	4.73949e+06	2	0.85	33.7828	36
[K].AYHEQLSVAEITNACFEPANQMVK.[C]	1xCarbamidomethyl [C15]	1	8	1	A7MBS2	A7MBS2 [281-304]		0	2750.29	5102279	3	0.37	46.3168	73
[K].AYHEQLTVAEITNACFEPANQMVK.[C]	1xCarbamidomethyl [C15]	1	1	1	Q2YDQ3	Q2YDQ3 [281-304]		0	2764.31	773753	3	2.67	46.6923	47
[R].AYLAGAAADVIEFGVR.[T]		2	8	3	F1R2S5; Q1LWN2	F1R2S5 [673-688]; Q1LWN2 [668-683]		0	1622.85	24332526	2	-0.68	50.516	101
[R].AYLAGAAADVVEFGVR.[T]		1	5	3	A0A2R8QN47	A0A2R8QN47 [661-676]		0	1608.84	19853806	2	-1.2	50.0189	82
[K].ALPTDRPLASAYFK.[V]		1	5	2	F1R2S5	F1R2S5 [724-737]		0	1549.84	180510870	2	0.09	38.3154	17
[K].ALPTDRPLASAYVK.[V]		2	9	3	A0A2R8QNH7; A0A2R8QQ28	A0A2R8QNH7 [704-717]; A0A2R8QQ28 [712-725]		0	1501.84	68478858	3	-1.25	31.5353	14
[K].GCVEVHSYNAAFIR.[N]	1xCarbamidomethyl [C2]	2	8	1	A0A2R8QNH7; A0A2R8QQ28	A0A2R8QNH7 [966-979]; A0A2R8QQ28 [974-987]		0	1622.77	2189846	3	0.23	32.7577	34
[K].ALPTDKPLASAYVK.[V]		2	9	2	A0A2R8QN47; F1QV15	A0A2R8QN47 [712-725]; F1QV15 [724-737]		0	1473.83	286092556	3	-1.04	30.8368	50
[R].TVLDGVNIGR.[G]		2	7	1	A0A2R8Q0D6; A0A2R8Q3W8	A0A2R8Q0D6 [1269-1278]; A0A2R8Q3W8 [1267-1276]		0	1043.58	4674839	2	-0.45	36.3379	54
[R].QPSQGPTFGIK.[G]		1	3	1	Q6DI12	Q6DI12 [410-420]		0	1159.61	3.63517e+06	2	0.99	29.528	46
[K].EEELQAALAR.[LI]		2	3	1	B3DFS9; F8W3L6	B3DFS9 [1087-1096]; F8W3L6 [1089-1098]		0	1129.58	11307885	2	0.1	31.6389	39
[K].TVLETEVSK.[L]		1	3	1	A0A286YAD0	A0A286YAD0 [950-958]		0	1005.55	3256880	2	-3.35	21.9042	41
[K].ADILVTGIGKPEMVHGDWLK.[T]		1	3	1	Q6DI12	Q6DI12 [208-227]		0	2179.16		3	-3.13	46.5744	16
[R].QSLSLLVR.[L]		1	9	1	Q1L8Z0	Q1L8Z0 [1699-1706]		0	915.562	313714	2	0.59	39.6585	55
[R].VADILTQLLQTDDSAEFNQVNTALISIFK.[I]		1	2	1	Q6PFN4	Q6PFN4 [99-127]		0	3207.68		3	10.57	54.1983	17
[R].YEILTPNAIPK.[G]		2	8	1	F8W3L6; I3ISA3	F8W3L6 [728-738]; I3ISA3 [741-751]		0	1258.7	41742444	2	0.38	41.6731	32
[K].AVATYHANTER.[E]		1	3	1	Q7ZSY3	Q7ZSY3 [521-531]		0	1232.6		3	0.29	10.7271	27
[R].EGATSAAK.[G]		1	3	4	F1R617	F1R617 [1021-1028]		0	734.368	1.45471e+06	2	-0.75	7.1836	48
[K].TVEVLEPEVNK.[L]		1	7	1	A4IGB8	A4IGB8 [111-121]		0	1256.67	3.66228e+06	2	0.88	31.372	39
[R].QEETFIPR.[E]		1	7	1	A2BEM5	A2BEM5 [547-554]		0	1019.52	168552	2	-2.6	30.0045	44
[R].QELESDNK.[K]		1	1	1	E7FB39	E7FB39 [1203-1210]		0	962.443	6537925	2	-1.18	9.5805	50
[R].YVDVLNPGR.[G]		1	1	1	Q1RLV3	Q1RLV3 [961-969]		0	1032.55	1.30493e+06	2	-0.34	32.7318	32
[R].QEYEDVAVK.[L]		1	10	1	A0A0R4IP04	A0A0R4IP04 [978-986]		0	1080.52	320099	2	-3.71	20.9879	35
[R].TPLSPSPVK.[T]		1	1	1	E7FG55	E7FG55 [873-881]		0	925.535	3.32871e+06	2	-0.11	20.9209	25
[K].TIIEEAIPMVSGPKPR.[A]	1xOxidation [M9]	1	6	1	A0A2R8QQ28	A0A2R8QQ28 [739-754]		0	1753.95	722068	3	-1.66	38.1664	18
[KR].QLAEYEGILDASK.[Q]		1	6	1	A0A2R8QP32	A0A2R8QP32 [430-442]		0	1436.73	304948	2	-6.05	42.3833	30
[R].TIFSLEEQR.[A]		1	1	1	E7F9L8	E7F9L8 [686-694]		0	1122.58	1.44535e+06	2	0.27	39.0427	58
[K].EKSEQQEDLTGVK.[E]		1	1	1	E7F3N4	E7F3N4 [979-991]		1	1490.73	696240	3	0.05	15.1235	28
[R].AWGPGLESGVVGK.[S]		1	2	1	E9QI62	E9QI62 [585-597]		0	1256.66	578280	2	-0.28	38.244	41
[R].DADFPALVVK.[A]		1	4	1	Q9I9E6	Q9I9E6 [139-148]		0	1074.58	1.05607e+06	2	1.09	45.4789	17
[K].TLDDVSTPAAK.[Q]		1	1	1	F1Q6G4	F1Q6G4 [1308-1318]		0	1117.57	362628	2	0.76	20.1511	37
[K].AVTTTLTTK.[W]		1	4	1	A0A2R8QL71	A0A2R8QL71 [23-31]		0	935.541	1.21548e+06	2	-0.68	17.9072	41
[R].DDDGTGVVHQAPYFGADDYR.[V]		1	2	1	Q6PGU7	Q6PGU7 [315-334]		0	2197.94	243088	3	0.19	37.2526	35
[K].EGFEADGIQGLK.[A]		1	4	1	B0S7S1	B0S7S1 [268-279]		0	1263.62	1.21779e+06	2	2.38	37.8282	40
[K].YMISTAVGK.[R]		1	1	1	A0A2R8Q3W8	A0A2R8Q3W8 [1329-1337]		0	969.507	1.61522e+06	2	2.76	28.8952	35
[K].YLTQQAVALQR.[T]		1	2	1	A0JMD0	A0JMD0 [1306-1316]		0	1290.72	148022	2	-0.08	30.3603	33
[K].EGDTVLHLK.[L]		1	3	1	A0A286YAD0	A0A286YAD0 [33-41]		0	1011.55	1279648	3	0.15	24.6428	23
[K].ATMQNLNDR.[L]	1xOxidation [M3]	1	20	1	Q05AL9	Q05AL9 [98-106]		0	1078.49	944002	2	0.65	10.0966	50
[K].THIETVINALK.[T]		1	1	1	X1WD71	X1WD71 [368-378]		0	1238.71	980879	3	-0.75	38.0731	31
[K].TTMQVDTLNTELAGER.[S]	1xOxidation [M3]	1	2	1	I3ISA3	I3ISA3 [1775-1790]		0	1794.85	171311	2	-0.75	33.1631	35
[K].QINIIDDETPEGK.[D]		1	4	1	A0A2R8Q549	A0A2R8Q549 [1041-1053]		0	1471.73		2	0.07	33.5178	31
[K].QLPLVKPYLR.[S]		2	8	1	F1R966; E9QBV1	F1R966 [1444-1453]; E9QBV1 [1444-1453]		0	1226.76	895320	3	2.22	37.9566	26
[K].YIEIGFDR.[K]		2	2	1	F8W4A0; E7FB39	F8W4A0 [214-221]; E7FB39 [223-230]		0	1012.51	27426248	2	0.11	40.9948	27
[R].QLSAEEQR.[R]		1	1	1	E7FE14	E7FE14 [925-932]		0	960.475	1.5849e+06	2	-2.57	10.9905	41
[K].QLVSEQVSYQR.[N]		1	3	1	A0A0R4IF65	A0A0R4IF65 [823-833]		0	1336.69		2	1.58	25.7289	41
[K].QIYYQHQDQQEIDPLAEK.[N]		1	1	1	F1Q6G4	F1Q6G4 [792-809]		0	2246.07	243832	3	-2.38	33.9246	7
[K].DCSAVESQLK.[D]	1xCarbamidomethyl [C2]	1	2	2	F8W3L6	F8W3L6 [1309-1318]		0	1136.53	79406560	2	-0.13	20.8241	31
[R].THYVINEDPKTNHIIVTK.[S]		5	22	1	A0A2R8QNH7; F1R2S5; A0A2R8QQ28; A0A2R8QN47; F1QV15	A0A2R8QNH7 [149-166]; F1R2S5 [169-186]; A0A2R8QQ28 [157-174]; A0A2R8QN47 [157-174]; F1QV15 [169-186]		1	2122.13	712615	4	1.23	26.0924	18
[R].YEDPVLGPR.[R]		1	2	1	F1QFN3	F1QFN3 [742-750]		0	1045.53	1.23217e+06	2	-0.46	29.5252	45
[K].DLVILLFETALLSSGFTLDDPQTHSNR.[I]		1	1	4	Q5RG12	Q5RG12 [663-689]		0	3002.55	18932639	3	-1.15	53.4332	18
[R].QSVPLQEHER.[V]		1	2	1	A0A286Y884	A0A286Y884 [640-649]		0	1222.62	1.9405e+06	3	0.72	14.156	31
[R].DRDEALQTVK.[D]		1	1	2	F1R1I5	F1R1I5 [1028-1037]		1	1174.61	6.65463e+06	2	0.73	15.8388	39
[K].STITALETK.[I]		1	5	2	F8W3L6	F8W3L6 [1814-1822]		0	963.536	1.70047e+08	2	0.12	25.6336	58
[K].ALQTLYTNR.[E]		1	1	1	E7FC33	E7FC33 [349-357]		0	1079.58		2	4.08	27.0605	39
[K].STMSTALSEAEER.[A]		1	2	1	A0A286Y884	A0A286Y884 [893-905]		0	1411.64	562476	2	-0.65	33.3429	48
[R].STSHTLALGR.[T]		1	2	1	Z4YIS0	Z4YIS0 [628-637]		0	1042.56	1.82837e+06	3	0.07	17.6672	28
[K].SVAPLEVVTK.[K]		1	1	1	B8A4D7	B8A4D7 [439-448]		0	1042.61	825651	2	0.84	34.7842	20
[K].DSSLIAALQAK.[I]		2	5	1	A0A2R8PVM7; A0A0R4IR40	A0A2R8PVM7 [375-385]; A0A0R4IR40 [362-372]		0	1116.63	570061	2	0.54	44.723	15
[K].STAGDTHLGGEDFDNR.[M]		2	11	1	Q6PGX4; Q90473	Q6PGX4 [221-236]; Q90473 [221-236]		0	1691.73	404662	3	-0.05	22.4966	11
[R].VNAELQAR.[S]		1	5	1	Q6TEP2	Q6TEP2 [563-570]		0	900.49	2113024	2	-0.09	15.4053	52
[R].AHIAQLCEK.[A]	1xCarbamidomethyl [C7]	1	6	1	F1R966	F1R966 [611-619]		0	1069.55	3315862	2	0.74	15.6928	35
[K].DSVVAGFQWATK.[E]		1	4	1	Q6P3J5	Q6P3J5 [677-688]		0	1308.66	2.59233e+06	2	-0.49	46.292	36
[R].DLGEELEALK.[TS]		3	6	1	F1QC64; B3DFS9; F8W3L6	F1QC64 [1139-1148]; B3DFS9 [1141-1150]; F8W3L6 [1143-1152]		0	1116.58	24620210	2	-0.11	47.6842	44
[K].SVTLHDQGVAEWK.[D]		1	3	1	Q6P9P3	Q6P9P3 [98-110]		0	1469.74	574648	3	0.43	29.8315	35
[R].SVVYQQSSK.[E]		1	3	1	A0A0R4IVE2	A0A0R4IVE2 [679-687]		0	1025.53	1.07701e+06	2	0.33	12.6734	41
[R].DTMSDLPEIR.[N]		1	5	1	F1RCN0	F1RCN0 [1253-1262]		0	1176.56	295404	2	0.87	38.9334	49
[K].SEAQEEIGDLR.[R]		1	2	1	Q2KN93	Q2KN93 [756-766]		0	1246.59	1.23016e+06	2	-2.05	28.4281	36
[K].AHTMTDDVTFWK.[W]		1	6	1	F1R966	F1R966 [101-112]		0	1451.66	481549	3	-0.6	40.0645	26
[K].SSSSSWESTVLGLR.[K]		1	1	1	A2CEX6	A2CEX6 [962-975]		0	1495.74	414623	2	0.64	49.2945	43
[K].ALEEAGAFVPK.[S]		1	2	1	Q6DG67	Q6DG67 [769-779]		0	1131.6	861638	2	5.04	35.5092	32
[K].DQLVVFHTK.[D]		1	1	1	E7F9L8	E7F9L8 [912-920]		0	1086.59	1.02104e+06	3	0.95	31.3031	15
[K].VLLSAVTENTYLMK.[L]		1	4	1	A0A2R8QN47	A0A2R8QN47 [51-64]		0	1581.86	7.71526e+06	3	0.91	48.5784	44
[R].VINSVAPEK.[D]		1	3	1	Q6DI12	Q6DI12 [113-121]		0	956.541	2.78032e+06	2	-0.19	16.0288	42
[K].SNQSATSATLPCLTAQR.[S]	1xCarbamidomethyl [C12]	1	6	1	A0A2R8Q548	A0A2R8Q548 [744-760]		0	1805.88	222288	2	0.27	33.8768	39
[K].SNFDQMLPGTHFQR.[V]	1xOxidation [M6]	1	4	1	F1Q5B8	F1Q5B8 [866-879]		0	1693.78	1.02889e+06	3	-0.5	31.8779	14
[K].SNDGDFTFSSSQR.[K]		1	3	1	X1WCS8	X1WCS8 [1032-1044]		0	1447.61		2	0.94	29.0981	60
[R].AIILAAAPGEK.[L]		1	5	1	F1RCN0	F1RCN0 [1197-1207]		0	1053.63	1.61419e+06	2	5.82	32.7346	39
[K].VLLSAMTENTYLMK.[L]	1xOxidation [M6]	2	9	1	A0A2R8QNH7; A0A2R8QQ28	A0A2R8QNH7 [43-56]; A0A2R8QQ28 [51-64]		0	1629.82	580285	2	0.47	42.127	34
[R].VLPAITEGLR.[D]		1	2	1	F1Q603	F1Q603 [436-445]		0	1068.64	635965	2	0.45	41.3628	47
[K].SQNENLAVAK.[T]		1	3	1	A0A286YAD0	A0A286YAD0 [940-949]		0	1073.56	3536777	2	0.87	15.5348	35
[K].SSDDLPAVSAGSGSVSASNSNTTAR.[N]		1	1	1	E7FG55	E7FG55 [51-75]		0	2338.08		3	1.97	27.8589	19
[K].AIFSTVLDK.[Q]		1	5	1	A0A2R8QJ78	A0A2R8QJ78 [488-496]		0	993.562	1.20509e+06	2	0.54	42.4633	46
[R].ALELLNYLAALNDDGDLTELGSMMAEFPLDPQLAK.[M]		1	1	1	E7F3I8	E7F3I8 [513-547]		0	3791.88		3	1.07	53.4475	11
[K].ALNEEAAK.[L]		1	6	1	A0A2R8Q548	A0A2R8Q548 [551-558]		0	845.436	14780457	2	0.8	10.5558	50
[R].ALELDPNLYR.[I]		2	6	1	F1QC64; I3ISA3	F1QC64 [749-758]; I3ISA3 [766-775]		0	1203.64	14797348	2	0.27	43.2254	50
[R].SLSTSNVFACSDRPTVIYSSNHK.[L]	1xCarbamidomethyl [C10]	1	3	1	I1XUS8	I1XUS8 [643-665]		0	2570.23	627242	4	-1.33	35.4816	13
[R].SLSSFVHGMQQK.[L]		1	6	1	A0A2R8Q548	A0A2R8Q548 [136-147]		0	1348.67	1.2559e+06	3	1.01	34.478	12
[K].VIQSILTER.[R]		1	4	1	A0A0R4IHR6	A0A0R4IHR6 [451-459]		0	1058.62	1.78177e+06	2	1.47	35.4331	42
[R].VQGIDGHPYVVLNNQER.[G]		1	1	1	F1R1I5	F1R1I5 [38-54]		0	1937.98	916374	3	0.83	32.5178	24
[R].VQLGLPEEDEEEERPPER.[E]		1	2	1	Q2KN93	Q2KN93 [199-216]		0	2151.02	570923	3	-0.64	32.8952	11
[R].SDVDENASAGVK.[R]		1	1	1	F8W411	F8W411 [1167-1178]		0	1191.55	397256	2	-0.13	12.7383	32
[R].AGIQFPVGR.[IV]		1	21	2	Q71PD7	Q71PD7 [24-32]		0	944.531	8746442	2	-0.64	38.0871	30
[K].VWAVACFAPQK.[Q]	1xCarbamidomethyl [C6]	1	1	1	K4IAH1	K4IAH1 [444-454]		0	1276.65	711178	2	-0.87	44.7986	37
[R].TAVNALPIK.[V]		1	3	1	A0A2R8QNH7	A0A2R8QNH7 [490-498]		0	926.567	8118295	2	1.05	30.9424	35
[R].VWIPDPAEVWR.[S]		2	2	1	F8W4A0; E7FB39	F8W4A0 [4-14]; E7FB39 [13-23]		0	1367.71	6572554	2	1.76	50.7052	30
[R].VCEDSTGSSYIR.[D]	1xCarbamidomethyl [C2]	1	1	1	Q7ZU82	Q7ZU82 [298-309]		0	1373.6	569752	2	-2.86	21.244	39
[K].ASIAALEAK.[I]		1	3	1	I3ISA3	I3ISA3 [1827-1835]		0	873.504	13099462	2	-0.27	26.6133	37
[K].VATAQDDITGDGTTSNVLIIGELLK.[Q]		1	2	1	Q7ZYX4	Q7ZYX4 [80-104]		0	2544.34		3	1.97	51.2507	15
[R].DFTVASPAEFVTR.[F]		1	8	1	F1QH12	F1QH12 [99-111]		0	1439.72	340669	2	4.63	48.1239	24
[R].YDTLENEYTQK.[R]		1	1	1	F1QNV4	F1QNV4 [809-819]		0	1403.63	300022	2	1.38	26.2462	38
[R].RAMNMLSEAEER.[Y]	2xOxidation [M3; M5]	1	1	1	B8A5K9	B8A5K9 [986-997]		1	1468.65	542103	3	3.78	14.6188	57
[R].ECLPLIIFLR.[N]	1xCarbamidomethyl [C2]	1	1	1	Q642H9	Q642H9 [40-49]		0	1273.73		2	-0.77	51.8626	18
[R].QVIHGEPLPLSR.[K]		1	2	1	A0A0R4J7S6	A0A0R4J7S6 [607-618]		0	1345.76	676219	3	-1.4	30.6606	19
[R].QVDGVSTLVK.[H]		1	4	1	R4GDM7	R4GDM7 [655-664]		0	1045.59	8.23944e+06	2	1.74	29.4678	38
[K].EDIQSVMTEVR.[R]		1	1	1	Q66HV4	Q66HV4 [470-480]		0	1306.63	283435	2	-0.71	40.3937	37
[R].EDMAALEK.[D]		2	20	1	A7MBS2; Q6TGS5	A7MBS2 [423-430]; Q6TGS5 [422-429]		0	906.424	455681	2	-1.63	21.9957	35
[K].QTGVSLAGK.[R]		1	3	1	Q6DI12	Q6DI12 [157-165]		0	860.484	6.20931e+06	2	0.1	16.9249	63
[K].EDQLEQLYSESINR.[H]		1	1	1	F1R1I5	F1R1I5 [320-333]		0	1723.81	254708	3	-0.78	46.1938	11
[K].QTEVFAHFIQPAAQK.[T]		1	3	1	B8A552	B8A552 [81-95]		0	1714.89	1289086	3	-0.35	39.8699	15
[K].TATVHEVIR.[S]		1	7	1	A0A2R8QDP7	A0A2R8QDP7 [592-600]		0	1025.57	458606	3	-0.74	16.2215	20
[R].VAFQNPEATLR.[R]		1	5	1	Q503T2	Q503T2 [548-558]		0	1245.66	361280	2	-3.72	34.4101	41
[R].AQLEAEIQEAR.[L]		2	3	1	A0A2R8QTR7; Q1LW14	A0A2R8QTR7 [798-808]; Q1LW14 [616-626]		0	1257.64	1782969	2	7.28	29.5549	43
[R].SAFHLAASR.[G]		1	2	1	A0A286Y884	A0A286Y884 [59-67]		0	959.506	647596	3	0.13	21.7518	24
[K].AGIIQDTWQK.[A]		1	1	1	B8A4D7	B8A4D7 [537-546]		0	1159.61	460878	2	4.78	34.8825	28
[R].TAANALPIR.[V]		1	5	1	Q1LWN2	Q1LWN2 [505-513]		0	926.542	279895328	2	0.14	26.697	48
[K].AGAKPDQIGIITPYEGQR.[S]		1	3	1	Q7ZVZ4	Q7ZVZ4 [763-780]		0	1914.01		3	2.05	35.6149	25
[R].SDIIEVASR.[L]		1	4	1	A0A0R4IGK1	A0A0R4IGK1 [1071-1079]		0	989.526	556326	2	2.75	29.4333	38
[R].TACIHIQK.[T]	1xCarbamidomethyl [C3]	2	2	2	F8W4A0; E7FB39	F8W4A0 [775-782]; E7FB39 [759-766]		0	970.514	61917352	2	0.48	14.7018	38
[K].DVGLAYTER.[C]		4	14	3	F1R2S5; A0A2R8QN47; F1QV15; Q1LWN2	F1R2S5 [200-208]; A0A2R8QN47 [188-196]; F1QV15 [200-208]; Q1LWN2 [195-203]		0	1023.51	644278262	2	-2.27	28.5482	46
[K].TADRPEAQQEVPVER.[A]		1	4	1	Q501T6	Q501T6 [579-593]		0	1724.86	468907	3	0.98	17.8876	34
[R].SASVQEQLLLR.[A]		1	6	1	A0A2R8QDP7	A0A2R8QDP7 [820-830]		0	1243.7	368422	2	0.3	38.5202	38
[K].VTFVDLPK.[F]		1	13	1	A8WFS5	A8WFS5 [366-373]		0	918.529	783952	2	-0.89	40.3154	41
[R].SAPQAQAVGGQSAK.[Q]		1	2	1	A0A0R4IKJ3	A0A0R4IKJ3 [189-202]		0	1299.67	597000	2	-0.15	11.1201	34
[K].AFIILHFADK.[V]		2	2	1	F8W4A0; E7FB39	F8W4A0 [563-572]; E7FB39 [547-556]		0	1174.66	5460470	3	-0.29	47.4095	19
[K].DKPTDLQNFGLR.[T]		1	2	2	F1Q9K1	F1Q9K1 [586-597]		0	1403.73	3.15588e+06	2	-0.81	36.4253	26
[R].ANAEQALQK.[R]		1	1	1	B8A4D7	B8A4D7 [733-741]		0	972.511	1.23342e+06	2	0.84	13.4332	41
[R].ANLQLANR.[R]		1	1	1	F1R1I5	F1R1I5 [1170-1177]		0	899.506	8861960	2	-0.29	20.1974	46
[K].ANYAVDAYFR.[E]		1	4	1	B8A552	B8A552 [722-731]		0	1189.56	766051	2	1.02	40.4806	35
[R].VEMQDASGTTAAVRPSASTQALSSSVSSSK.[L]		1	3	1	I1XUS8	I1XUS8 [740-769]		0	2940.42	286497	3	-3.18	30.1379	6
[M].AETAPAPAATPAK.[A]		1	3	1	A0A2R8Q0U0	A0A2R8Q0U0 [2-14]		0	1195.63	1.15243e+06	2	-0.58	13.3353	42
[K].VVSAVLQFGNIVFK.[K]		1	3	1	I3ISA3	I3ISA3 [362-375]		0	1520.88		2	-2.04	51.0836	41
[K].TMPSMSPIDK.[S]		1	2	1	F1R617	F1R617 [856-865]		0	1106.52	1.168e+06	2	0.42	30.0483	35
[K].QIGTMQAQLVDMK.[K]		1	3	1	F1QC64	F1QC64 [1361-1373]		0	1462.74	560561	2	-2.21	39.7593	45
[K].GADTVIYQR.[L]		1	1	1	E7FFK0	E7FFK0 [614-622]		0	1022.53	450639	2	4.96	22.2365	43
[K].IEAIWSQFK.[D]		4	17	1	F1R2S5; A0A2R8QN47; F1QV15; Q1LWN2	F1R2S5 [353-361]; A0A2R8QN47 [341-349]; F1QV15 [353-361]; Q1LWN2 [348-356]		0	1121.6	539075456	2	0.61	47.6148	39
[R].LDSIDPALR.[R]		2	3	1	E7FE14; E7EXJ5	E7FE14 [531-539]; E7EXJ5 [533-541]		0	999.547	4.0478e+06	2	-0.01	32.6676	47
[K].ENVIQEQR.[G]		1	4	1	A0A286Y967	A0A286Y967 [565-572]		0	1015.52	1.38266e+06	2	3.74	15.7162	32
[K].NEDKTELNIVENEDK.[T]		1	5	1	A0A2R8Q548	A0A2R8Q548 [357-371]		1	1789.85		3	5.89	27.4836	33
[K].LDPHLVLDQLR.[C]		1	3	1	F1QC64	F1QC64 [686-696]		0	1318.75	1.16161e+06	2	3.22	46.2658	35
[R].ITALWDDGEK.[M]		1	4	1	F1RCN0	F1RCN0 [659-668]		0	1147.56	643178	2	5.37	37.8	28
[R].LDNYDAPDIANIAISNELFEEAFAIFR.[K]		1	1	1	E9QBV1	E9QBV1 [1047-1073]		0	3071.5		2	-1.3	53.5515	22
[R].FCEELFSR.[L]	1xCarbamidomethyl [C2]	2	3	1	A0A2R8QTR7; Q1LW14	A0A2R8QTR7 [347-354]; Q1LW14 [150-157]		0	1087.49	1077211	2	-0.21	38.9094	41
[R].NFNLQYQDSR.[K]		1	3	1	Q6NV15	Q6NV15 [746-755]		0	1284.6	350347	2	1.13	30.8207	47
[R].LSTLDKFEAIWAQFK.[N]		2	10	1	A0A2R8QNH7; A0A2R8QQ28	A0A2R8QNH7 [327-341]; A0A2R8QQ28 [335-349]		1	1796.96		3	1.88	51.1265	32
[R].LSSSLDNK.[D]		1	2	1	Z4YIS0	Z4YIS0 [548-555]		0	863.447	1103205	2	0.21	13.2876	42
[R].GVPQIEVTFDIDANGILNVSAVDK.[S]		1	1	3	Q6PGX4	Q6PGX4 [470-493]		0	2514.31	682418	3	-2.15	52.2153	28
[K].NGHLSVTAPR.[L]		1	4	1	R4GDM7	R4GDM7 [1015-1024]		0	1051.56	1891620	3	0.54	16.3519	50
[K].NGVQAMVEFDSVQSAQR.[A]		1	5	1	A8KC22	A8KC22 [170-186]		0	1865.88		2	2.22	42.086	24
[K].LSIVGLVAQK.[G]		1	2	1	A0A0R4IQI9	A0A0R4IQI9 [646-655]		0	1027.65	425477	2	1.11	45.9762	43
[RK].NLDIERPTYTNLNR.[L]		2	17	1	A7MBS2; Q2YDQ3	A7MBS2 [216-229]; Q2YDQ3 [216-229]		0	1718.88	1888481	3	0.02	32.7058	22
[R].ENGLYLIDVK.[F]		1	2	1	E9QI62	E9QI62 [2303-2312]		0	1163.63	224822	2	3.77	45.5907	29
[K].LESMTYEQLKK.[T]	1xOxidation [M4]	4	18	1	F1R2S5; A0A2R8QN47; F1QV15; Q1LWN2	F1R2S5 [833-843]; A0A2R8QN47 [821-831]; F1QV15 [833-843]; Q1LWN2 [828-838]		1	1385.7	9017735	3	-0.31	18.6301	19
[K].GVQYLNEIK.[D]		1	4	1	Q6P3J5	Q6P3J5 [668-676]		0	1063.58	5886241	2	1.2	33.7525	42
[K].FDLNKPVR.[V]		1	3	1	A0A2R8RKP9	A0A2R8RKP9 [1145-1152]		0	988.557	526194	3	0.12	24.0014	27
[K].IICDLVEEK.[HF]	1xCarbamidomethyl [C3]	1	10	1	R4GDM7	R4GDM7 [443-451]		0	1118.58	8700616	2	0.03	32.0827	65
[RK].NLTPQIDGSTLR.[T]		1	13	1	A0A0R4IJ26	A0A0R4IJ26 [1592-1603]		0	1314.7	412418	2	-0.64	34.197	29
[K].FDQMLAEEK.[ST]	1xOxidation [M4]	4	9	1	F1QC64; B3DFS9; F8W3L6; I3ISA3	F1QC64 [1449-1457]; B3DFS9 [1451-1459]; F8W3L6 [1453-1461]; I3ISA3 [1466-1474]		0	1126.51	3.095e+06	2	1.16	21.061	28
[R].FDVLCVVR.[D]	1xCarbamidomethyl [C5]	1	3	1	A0A0R4IF65	A0A0R4IF65 [645-652]		0	1007.53	663512	2	0.45	47.2237	44
[R].LCAGAPEDIR.[E]	1xCarbamidomethyl [C2]	1	4	1	Q6B334	Q6B334 [251-260]		0	1101.54	1.95647e+06	2	0.64	23.6398	48
[K].ICADGALLSK.[H]	1xCarbamidomethyl [C2]	6	40	1	A0A2R8QNH7; F1R2S5; A0A2R8QQ28; A0A2R8QN47; F1QV15; Q1LWN2	A0A2R8QNH7 [1194-1203]; F1R2S5 [1217-1226]; A0A2R8QQ28 [1148-1157]; A0A2R8QN47 [1214-1223]; F1QV15 [1222-1231]; Q1LWN2 [1214-1223]		0	1047.55	5498003	2	0.5	29.2424	61
[K].NMDPLNDNVATLLHQSTDK.[F]	1xOxidation [M2]	1	3	1	I3ISA3	I3ISA3 [608-626]		0	2142.01	597926	3	0.85	44.1805	6
[RK].IIEAFLAK.[V]		1	4	1	Q803R6	Q803R6 [881-888]		0	904.55	784420	2	0.53	40.9311	44
[R].FEPVVFQR.[L]		1	1	1	E7F700	E7F700 [552-559]		0	1021.55	387296	2	-2.38	39.3452	38
[R].GTATYDGTAIASAVVK.[E]		1	3	1	A0A0R4IAE0	A0A0R4IAE0 [1227-1242]		0	1524.79		2	-2.06	37.8564	29
[K].EMEFNTTLK.[N]		1	2	1	A0A286Y884	A0A286Y884 [955-963]		0	1112.53	533013	2	1.41	34.3169	29
[R].IHFPLATYAPVISAEK.[A]		1	20	1	A7MBS2	A7MBS2 [265-280]		0	1756.96	488471	3	-1.77	48.8345	25
[R].GILSGTSDLLLTFDEAEVR.[K]		1	8	1	A0A2R9YJG7	A0A2R9YJG7 [35-53]		0	2036.05		2	1.79	51.5822	36
[K].LESMTYEQLK.[K]	1xOxidation [M4]	4	18	1	F1R2S5; A0A2R8QN47; F1QV15; Q1LWN2	F1R2S5 [833-842]; A0A2R8QN47 [821-830]; F1QV15 [833-842]; Q1LWN2 [828-837]		0	1257.6	21005570	2	0.44	24.2722	67
[R].GQFSTDELVAEVEKR.[N]		2	7	1	F1R966; E9QBV1	F1R966 [838-852]; E9QBV1 [838-852]		1	1707.85		2	-2.23	44.0228	45
[R].LEVEWER.[L]		6	37	1	A0A2R8QNH7; F1R2S5; A0A2R8QQ28; A0A2R8QN47; F1QV15; Q1LWN2	A0A2R8QNH7 [1238-1244]; F1R2S5 [1261-1267]; A0A2R8QQ28 [1192-1198]; A0A2R8QN47 [1258-1264]; F1QV15 [1266-1272]; Q1LWN2 [1258-1264]		0	960.479	3.67759e+06	2	-0.15	34.9707	60
[R].ETEVTQLK.[K]		1	1	1	F8W3L6	F8W3L6 [1173-1180]		0	947.504	98709536	2	-0.6	18.0238	46
[K].GQVEELSLK.[L]		1	2	1	A0A286Y884	A0A286Y884 [1023-1031]		0	1002.55	1.8695e+06	2	0.75	29.3043	52
[K].GSDDSWAQK.[L]		3	10	1	A0A0R4IW90; F8W4A0; E7FB39	A0A0R4IW90 [515-523]; F8W4A0 [534-542]; E7FB39 [518-526]		0	993.427	250530	2	-1.15	15.9262	41
[K].LVSIGAEEIVDGNAK.[M]		1	5	1	A0A2R8QDC7	A0A2R8QDC7 [116-130]		0	1514.81	313144	2	-0.64	40.3393	24
[K].ETLGAVCESYSSIK.[G]	1xCarbamidomethyl [C7]	1	1	1	Q8JHI1	Q8JHI1 [579-592]		0	1543.73	303776	2	-0.22	34.8965	32
[K].LVPEFAHDK.[T]		1	3	2	A0A2R8Q549	A0A2R8Q549 [20-28]		0	1055.55	1.21619e+08	3	0.25	25.3343	28
[K].LYTDESGK.[M]		1	5	1	A0A2R8QDP7	A0A2R8QDP7 [72-79]		0	912.431	433988	2	-0.41	12.5061	30
[K].LEPHLVLDQLR.[C]		1	3	1	I3ISA3	I3ISA3 [703-713]		0	1332.76	711998	2	-1.51	41.9032	32
[R].ESNCYNPER.[V]	1xCarbamidomethyl [C4]	1	6	1	F1R966	F1R966 [750-758]		0	1168.47	2.22215e+06	2	0.24	12.7411	33
[K].GSQQEAEAEK.[L]		1	6	1	A0A2R8Q548	A0A2R8Q548 [581-590]		0	1076.49	6.33285e+06	2	0.74	8.7499	40
[R].IVESDVGDSFYIR.[T]		1	8	1	E7FE08	E7FE08 [533-545]		0	1499.74	395444	2	-1.42	42.4816	40
[K].IEISECLPVVPK.[T]	1xCarbamidomethyl [C6]	1	1	1	E7F3N4	E7F3N4 [1347-1358]		0	1383.76	1.3437e+06	2	-1.09	44.6084	35
[RK].LGFEAGSIK.[E]		2	11	2	F1QC64; F8W3L6	F1QC64 [37-45]; F8W3L6 [40-48]		0	921.504	55113088	2	1.99	33.2751	40
[K].MGIEEYNK.[Q]		1	2	1	Q6PGU7	Q6PGU7 [111-118]		0	983.45	498385	2	0.67	22.9564	32
[R].ESLEALLQR.[A]		1	3	1	A0A2R8PWG5	A0A2R8PWG5 [624-632]		0	1058.58	292885	2	4.25	45.505	36
[K].MKDEIESLQQK.[L]		1	2	1	A0A286Y884	A0A286Y884 [993-1003]		1	1348.68	894458	3	0.26	22.8535	14
[K].IVAALEAEK.[R]		2	3	1	A0A2R8QTR7; Q1LW14	A0A2R8QTR7 [911-919]; Q1LW14 [729-737]		0	943.546	2.60809e+06	2	0.98	25.5343	65
[R].LEGIITTVKPLDYEK.[T]		1	5	1	A0A0R4IJR6	A0A0R4IJR6 [419-433]		0	1718.96		3	0.22	42.2324	18
[R].ITVDDILK.[RH]		1	5	2	Q5EI67	Q5EI67 [1725-1732]		0	916.535	1.9109e+06	2	-0.75	42.3402	35
[R].GMEQQLEEMK.[T]	1xOxidation [M]	1	3	2	F8W3L6	F8W3L6 [1536-1545]		0	1238.54	2.27284e+06	2	-0.43	23.1333	26
[R].GMEQQLEEMK.[T]		1	3	1	F8W3L6	F8W3L6 [1536-1545]		0	1222.54	25441190	2	0	34.0539	39
[R].MQSSNVLISGLR.[G]		1	4	1	Q6P9P3	Q6P9P3 [70-81]		0	1304.7	243487	2	0.32	40.6226	49
[R].EWYGWHFPEIGK.[I]		1	6	1	A7MBR5	A7MBR5 [186-197]		0	1548.73		3	0.16	50.2366	17
[R].MQTELEEALEK.[A]		1	2	1	A0A286Y884	A0A286Y884 [828-838]		0	1320.64	794688	2	0.39	38.9108	31
[K].EYFSDMTR.[H]		1	3	1	A0A0R4IUF0	A0A0R4IUF0 [625-632]		0	1048.44	409626	2	-0.3	30.7575	27
[R].IGTVSPLFQK.[L]		1	5	1	F1QFL1	F1QFL1 [825-834]		0	1089.63	846101	2	0.25	38.429	30
[R].LTEDLASSTAR.[V]		1	1	1	A0A0R4IUL0	A0A0R4IUL0 [602-612]		0	1163.59		2	2.1	21.3672	39
[R].EMAEAFAGEIPR.[I]	1xOxidation [M2]	1	1	1	X1WD71	X1WD71 [142-153]		0	1336.62	353617	2	4.83	35.364	26
[K].LLAVEIYR.[W]		1	3	1	A0A0R4IQI9	A0A0R4IQI9 [185-192]		0	976.583	353350	2	-0.65	42.0633	58
[RK].LVSTIITR.[LAI]		1	6	3	F6P5X4	F6P5X4 [760-767]		0	902.567	1.26597e+06	2	-0.88	32.0657	36
[K].GEALIYMEPEK.[Q]		1	2	1	F1QFN3	F1QFN3 [126-136]		0	1279.62	331209	2	-3.85	38.1098	44
[R].NSLHLLMETLNATTPHYVR.[C]	1xOxidation [M7]	3	5	1	A0A286YAD0; F8W4A0; E7FB39	A0A286YAD0 [635-653]; F8W4A0 [648-666]; E7FB39 [632-650]		0	2226.13	337914	4	2.36	46.421	26
[K].HCVAVPTCPAELLRPIHETATEAISK.[N]	2xCarbamidomethyl [C2; C8]	1	3	1	F1QV15	F1QV15 [451-476]		0	2900.48	2370459	4	-1.42	44.1555	12
[R].HEGNIFPNPEATFVK.[E]		1	1	1	A5A4L9	A5A4L9 [583-597]		0	1699.84	2404093	3	-1.83	42.2436	34
[K].ILNQCFDR.[E]	1xCarbamidomethyl [C5]	1	4	1	R4GDM7	R4GDM7 [546-553]		0	1065.51	2916050	2	-0.13	26.4044	36
[K].LADSSSYFFHLQK.[L]		1	2	1	A0A0G2KFQ1	A0A0G2KFQ1 [673-685]		0	1542.76	333651	3	-1.16	42.1411	19
[R].NSSVGSTTPTKEDQLEQLYSESINR.[H]		1	1	1	F1R1I5	F1R1I5 [309-333]		1	2783.33	1.31405e+06	3	-3.18	42.6325	28
[R].KVHQLTTQSLTPGVQK.[Q]		1	6	2	A0A2R8Q548	A0A2R8Q548 [516-531]		1	1765	2.34078e+06	3	-0.02	21.4987	35
[K].EITALAPSTMK.[I]		1	15	1	Q3B727	Q3B727 [317-327]		0	1161.62	2.01978e+06	2	6.15	32.3429	35
[R].KVESLQEEIAFLK.[K]		1	2	1	Q9YHX5	Q9YHX5 [214-226]		1	1533.85	315779	3	1.82	46.7822	48
[K].ELLAFQTPEK.[K]		1	1	1	Q4FE55	Q4FE55 [1436-1445]		0	1175.63		2	-0.21	40.2227	24
[R].LLSTDPVTAK.[E]		1	4	1	F6NK19	F6NK19 [529-538]		0	1044.59	5.94252e+06	2	-0.47	25.6787	51
[R].EIINNIHR.[M]		1	4	1	A0A0R4IUF0	A0A0R4IUF0 [870-877]		0	1008.56	1.1459e+06	3	-0.24	19.1268	27
[K].LLSDYDIK.[L]		1	4	1	A0A0R4IHR6	A0A0R4IHR6 [135-142]		0	966.514	1.30891e+06	2	0.16	32.7802	39
[R].LLQAYLEK.[G]		1	1	1	Q7SZC2	Q7SZC2 [707-714]		0	977.567	842558	2	0.22	35.1954	44
[K].LNYSTEPQPVTK.[D]		1	1	1	F1QDF2	F1QDF2 [698-709]		0	1376.71	1.11071e+06	2	0.26	22.8453	30
[R].LQEAPDAVPHGEMPR.[H]		1	4	1	F1QK71	F1QK71 [230-244]		0	1646.8	802463	3	1.62	25.9183	23
[K].GDEIFNPDEGICTR.[S]	1xCarbamidomethyl [C12]	1	4	1	F6P5X4	F6P5X4 [879-892]		0	1622.71	326679	2	3.66	39.3891	24
[R].NTDQASMPENTAAQK.[L]		1	3	1	I3ISA3	I3ISA3 [379-393]		0	1605.72	1.4432e+06	2	-1.74	14.6203	41
[R].LLLEETVK.[R]		1	6	1	F1QH12	F1QH12 [2265-2272]		0	944.566	509531	2	-1.23	35.1982	24
[K].LNSLVEDK.[V]		1	3	1	F1R617	F1R617 [947-954]		0	917.494	21576800	2	0.25	21.2299	50
[K].HQQLLEEK.[N]		1	3	1	I3ISA3	I3ISA3 [895-902]		0	1024.54	3372205	2	-0.5	14.5554	56
[R].FGFPEGSVELYAEK.[V]		1	1	1	Q6TLG8	Q6TLG8 [77-90]		0	1572.76	344033	2	-1.36	48.0321	31
[K].FLDWSDSK.[N]		2	7	1	A0A2R8Q0D6; A0A2R8Q3W8	A0A2R8Q0D6 [1224-1231]; A0A2R8Q3W8 [1222-1229]		0	997.463	1.47811e+06	2	-0.27	39.5536	29
[R].QALGQCQR.[E]	1xCarbamidomethyl [C6]	1	5	1	A0A0R4IRL3	A0A0R4IRL3 [718-725]		0	960.468	1.06172e+06	2	-0.03	10.4087	19
[R].NPVIDGVDDAK.[E]		1	8	1	A0A0R4IW90	A0A0R4IW90 [290-300]		0	1142.57	2.94992e+06	2	0.2	26.0284	50
[R].LNEELQDAK.[D]		1	1	1	A1L1W1	A1L1W1 [848-856]		0	1059.53	749913	2	9.66	18.0294	41
[R].IQTSTQDQGGDVSQK.[E]		1	3	1	A0A286YAD0	A0A286YAD0 [1036-1050]		0	1591.76	1.27011e+06	2	0.67	11.2284	33
[K].LLGDLIK.[V]		1	5	1	A0A0R4IFJ4	A0A0R4IFJ4 [902-908]		0	771.497	1.0406e+06	2	0.42	42.9036	52
[R].LLYNSSNPVLK.[A]		1	1	1	E7F9L8	E7F9L8 [534-544]		0	1247.7	1.78878e+06	2	1.55	35.928	67
[K].LQQQFNMHVFK.[L]		3	10	1	A0A0R4IW90; F8W4A0; E7FB39	A0A0R4IW90 [458-468]; F8W4A0 [477-487]; E7FB39 [461-471]		0	1419.72	9433119	3	-0.22	36.4445	26
[K].EIVPTFSGDDVAK.[I]		1	3	1	Q7ZVS5	Q7ZVS5 [269-281]		0	1377.69	1.8817e+06	2	-4	38.1126	38
[R].FVVMVTPEDLK.[A]		1	8	1	F1QH12	F1QH12 [153-163]		0	1277.68		2	3.03	47.6679	40
[K].QACVLMVK.[A]	1xCarbamidomethyl [C3]	1	5	1	F8W3L6	F8W3L6 [745-752]		0	948.501	35239124	2	-0.24	29.1506	47
[R].QAAITLQK.[Y]		2	2	1	F8W4A0; E7FB39	F8W4A0 [798-805]; E7FB39 [782-789]		0	872.52	54851160	2	0.64	20.636	53
[K].GAVIIVSHDAR.[L]		1	3	1	Q6NV15	Q6NV15 [822-832]		0	1137.64		2	1.52	20.7776	24
[R].ALPEFFNGK.[N]		1	6	1	F1Q9K1	F1Q9K1 [465-473]		0	1022.53	1.07779e+06	2	0.9	43.1022	27
[R].SGSFQVTDLGR.[I]		1	1	1	B0S754	B0S754 [973-983]		0	1166.58	330108	2	1.03	34.946	34
[R].SMEVSTQLAR.[A]		1	4	1	Q1LVV8	Q1LVV8 [635-644]		0	1121.56	543453	2	-0.65	26.5093	26
[R].CYITSQNHGFAVDPETLPK.[D]	1xCarbamidomethyl [C1]	1	3	1	Q5EI67	Q5EI67 [288-306]		0	2177.03		3	2.61	39.2992	5
[R].GAELEYESLKR.[Q]		1	8	1	A0A0R4IW90	A0A0R4IW90 [1193-1203]		1	1294.66	1.69613e+06	3	6.86	25.8103	25
[K].INDSLAFK.[D]		1	4	1	R4GDM7	R4GDM7 [363-370]		0	907.488	4846135	2	2.99	31.3172	39
[K].AYAALAALEK.[L]		1	4	1	Q6NXA4	Q6NXA4 [581-590]		0	1020.57	824751	2	1.33	39.7332	31
[K].DMVHDDAPFK.[F]	1xOxidation [M2]	3	12	2	F1R2S5; F1QV15; Q1LWN2	F1R2S5 [328-337]; F1QV15 [328-337]; Q1LWN2 [323-332]		0	1190.51	1.74295e+07	2	-0.27	20.3181	20
[K].TQIVNSTR.[Q]		1	4	1	A0A286YAD0	A0A286YAD0 [1263-1270]		0	918.5	3.08527e+06	2	0.37	12.2731	45
[K].SLCPDTWPNWDGR.[Q]	1xCarbamidomethyl [C3]	1	4	1	R4GDM7	R4GDM7 [642-654]		0	1603.7	1.28248e+06	2	2.31	46.3642	27
[K].DSAATTDEER.[Q]		1	3	1	I1XUS8	I1XUS8 [980-989]		0	1094.46	1.69746e+06	2	-0.11	9.318	50
[R].LNVLANVIR.[K]		2	5	1	F1Q5B8; E7EZ05	F1Q5B8 [312-320]; E7EZ05 [316-324]		0	1011.63	10468443	2	0.21	46.123	45
[K].TPVYAEVK.[R]		2	9	1	K4IAH1; E7EXY4	K4IAH1 [520-527]; E7EXY4 [540-547]		0	906.493	2.29999e+06	2	0.45	22.1858	30
[R].LFDHVVTR.[I]		1	4	1	Q6B334	Q6B334 [431-438]		0	986.542	1.15703e+06	3	0.33	26.1241	30
[K].FTTIPALR.[E]		2	9	1	A0A2R8QNH7; A0A2R8QQ28	A0A2R8QNH7 [410-417]; A0A2R8QQ28 [418-425]		0	918.541	43841972	2	0.03	38.8924	30
[K].GPNAQLAR.[L]		1	1	1	B8A4D7	B8A4D7 [649-656]		0	826.453	806605	2	-0.21	12.6157	43
[R].AYVSVALEQIAR.[W]		1	4	1	F6P5X4	F6P5X4 [713-724]		0	1319.73	233641	2	-2.43	45.6705	27
[R].IPHFPVYTR.[S]		1	3	1	A0A0R4IDJ0	A0A0R4IDJ0 [799-807]		0	1129.62		3	0.12	34.7678	15
[R].SLTRPLELSLPVPSDSETLR.[Q]		1	2	1	A0A286Y884	A0A286Y884 [396-415]		0	2210.2	791809	3	-1.39	48.942	13
[K].GAWSNVLR.[SG]		1	3	1	Q8JHI0	Q8JHI0 [273-280]		0	902.484	425528	2	-1.73	37.053	38
[K].FSWGAECK.[Q]	1xCarbamidomethyl [C7]	6	37	1	A0A2R8QNH7; F1R2S5; A0A2R8QQ28; A0A2R8QN47; F1QV15; Q1LWN2	A0A2R8QNH7 [1210-1217]; F1R2S5 [1233-1240]; A0A2R8QQ28 [1164-1171]; A0A2R8QN47 [1230-1237]; F1QV15 [1238-1245]; Q1LWN2 [1230-1237]		0	984.424	1807195	2	0.36	31.403	25
[K].SLSYHDFINK.[E]		1	3	1	A0A0R4IUF0	A0A0R4IUF0 [691-700]		0	1223.61	969089	3	0.34	34.3267	11
[R].DALENLQAK.[L]		1	2	1	A0A2R8PVM7	A0A2R8PVM7 [480-488]		0	1001.53	1.47228e+06	2	1.43	26.5681	37
[K].LVEALCAEHQINLIK.[V]	1xCarbamidomethyl [C6]	1	1	1	Q6PC90	Q6PC90 [64-78]		0	1750.95	450678	3	3.48	41.7701	27
[K].VLLADVVSK.[I]		1	3	1	F1R617	F1R617 [955-963]		0	943.582	32317886	2	-0.32	37.8268	58
[K].ALNETLER.[V]		1	2	1	A5WVQ1	A5WVQ1 [220-227]		0	945.5	1.15028e+06	2	0	21.1153	38
[R].VLIFSQMTR.[V]		1	3	1	B8A552	B8A552 [485-493]		0	1094.6	1.1051e+06	2	0.59	44.9005	41
[R].IGQQNEVR.[V]		1	6	1	Q7ZSY3	Q7ZSY3 [1205-1212]		0	943.496	2.62929e+06	2	-1.4	10.8302	54
[R].DLTDYLMK.[I]		2	24	1	Q3B727; Q7ZVF9	Q3B727 [185-192]; Q7ZVF9 [184-191]		0	998.486	2.98951e+06	2	0.68	46.9016	31
[R].LPLQDVYK.[I]		2	16	1	A0A2R8QSR4; A0A0R4IE10	A0A2R8QSR4 [248-255]; A0A0R4IE10 [248-255]		0	975.551	2203413	2	0.87	34.6347	30
[K].LSSAQIQVNNLK.[L]		1	3	1	A0A2R8QG07	A0A2R8QG07 [721-732]		0	1314.74		2	-1.94	30.5805	45
[K].ISQSQPDFTK.[S]		1	1	1	E7F9L8	E7F9L8 [983-992]		0	1150.57	1.10862e+06	2	-0.3	20.0544	31
[R].SVAVYSDADR.[H]		1	4	1	A0A0R4IH35	A0A0R4IH35 [62-71]		0	1082.51	285297	2	-0.9	19.3859	35
[K].SVLQEQDGNILSK.[E]		1	4	1	A0A286Y967	A0A286Y967 [552-564]		0	1430.75	931437	2	0.02	33.5043	30
[R].AVCDVPEPEER.[F]	1xCarbamidomethyl [C3]	1	2	1	A0A0G2KFQ1	A0A0G2KFQ1 [1250-1260]		0	1300.58	332932	2	-3.48	21.6662	32
[R].FIGPTPDVVR.[K]		1	3	1	A0A0R4IFJ4	A0A0R4IFJ4 [140-149]		0	1100.61	1.98932e+06	2	0.04	35.5297	41
[R].DGESCHINR.[N]	1xCarbamidomethyl [C5]	1	3	1	A0A286YAD0	A0A286YAD0 [345-353]		0	1087.46	665681	2	-0.77	9.5106	34
[KR].DGLAFNALIHR.[H]		1	5	1	A0A2R8QDC7	A0A2R8QDC7 [184-194]		0	1226.66	401396	3	-1.99	44.8254	24
[K].LLLPWLESR.[I]		1	6	1	F1R966	F1R966 [857-865]		0	1126.66		2	0.22	51.1744	57
[K].ARPFPDGLAEDIDKGDVSSR.[Q]		1	2	1	Q6P3J5	Q6P3J5 [606-625]		1	2145.06	387009	3	-1.61	37.5291	24
[R].TAANALPIK.[V]		1	6	1	A0A2R8QQ28	A0A2R8QQ28 [498-506]		0	898.536	50238916	2	-1.03	25.8958	58
[R].TYVDLYVK.[D]		1	4	1	A0A0R4IUF0	A0A0R4IUF0 [268-275]		0	1000.53	901505	2	-0.2	36.5637	37
[R].TAANALPVK.[V]		1	4	1	F1R2S5	F1R2S5 [510-518]		0	884.52	356126368	2	0.29	20.5462	67
[R].TAANALPVR.[V]		2	8	1	A0A2R8QN47; F1QV15	A0A2R8QN47 [498-506]; F1QV15 [510-518]		0	912.526	332840256	2	0.23	21.4776	65
[R].LLEEDTPR.[Y]		2	6	1	A0A2R8Q0D6; A0A2R8Q3W8	A0A2R8Q0D6 [33-40]; A0A2R8Q3W8 [31-38]		0	972.5	15316819	2	0.28	20.6067	55
[R].VAQFQSEK.[K]		1	3	1	F8W3L6	F8W3L6 [938-945]		0	936.479	180248896	2	-0.61	13.517	41
[K].TAAVEDFLR.[Y]		1	5	1	A0A2R8RK01	A0A2R8RK01 [1226-1234]		0	1021.53	215831	2	-3.16	41.342	43
[R].LSAFGQLHK.[V]		1	3	1	Q6NXA4	Q6NXA4 [326-334]		0	1000.56	387035	3	1.03	26.1515	19
[R].LREGEPGEPESQNAPLQPCR.[G]	1xCarbamidomethyl [C19]	1	6	1	A0A2R8Q548	A0A2R8Q548 [609-628]		1	2264.07	1.55178e+06	3	-0.67	22.6443	19
[K].DCSAVESQLKDAQALLEEETR.[Q]	1xCarbamidomethyl [C2]	1	2	1	F8W3L6	F8W3L6 [1309-1329]		1	2392.13		3	-2.49	46.03	16
[K].AQEHVAPSTPASAR.[Q]		1	1	1	E7FGD8	E7FGD8 [1356-1369]		0	1421.71	841435	3	0.95	11.8884	23
[K].STGEQDQGRPTTSTLNR.[F]		1	5	1	A1L1W1	A1L1W1 [1077-1093]		0	1847.88	323640	3	0.32	12.8605	15
[R].EYQELMNVK.[L]		1	10	1	F1QV31	F1QV31 [439-447]		0	1153.56	3.59863e+06	2	0.36	31.9401	22
[K].SQGIDLPEDIDATELEHK.[F]		1	1	1	F1Q6G4	F1Q6G4 [843-860]		0	2009.97	293257	3	-0.05	43.3568	32
[K].AVVLQAFQQETEHTVR.[H]		1	2	1	A0A2R8RZX0	A0A2R8RZX0 [106-121]		0	1855.97	572677	3	-1.44	40.5378	27
[K].VHEQVMAEIR.[Q]		1	3	1	F1QC64	F1QC64 [1185-1194]		0	1211.62	1.53199e+06	3	0.38	23.5967	17
[R].VGGLMAFAQK.[R]		1	2	1	B3DKJ9	B3DKJ9 [1003-1012]		0	1021.55	281976	2	2.39	40.624	42
[R].GEVAYIDGQVLVPPGYGQDVK.[S]		1	4	1	Q5EI67	Q5EI67 [1792-1812]		0	2204.12	782240	3	0.78	47.2797	4
[R].IQPGNPNYTLSLK.[C]		1	3	1	F6NK19	F6NK19 [905-917]		0	1444.78	1.75353e+06	2	1.02	36.0655	34
[K].VFLENVIR.[D]		1	6	3	Q0D294	Q0D294 [61-68]		0	989.578	1.63695e+07	2	0.03	40.4566	31
[K].APTPMNSPGR.[S]		1	6	1	A0A2R8Q548	A0A2R8Q548 [120-129]		0	1027.5	438486	2	-1.77	14.1884	47
[R].GHVFEESQVMGTPMFVVK.[A]		1	2	1	Q6P3J5	Q6P3J5 [768-785]		0	2021.98	423604	3	-0.06	46.9668	39
[K].APFMMDPHR.[A]		2	2	1	F8W4A0; E7FB39	F8W4A0 [675-683]; E7FB39 [659-667]		0	1101.5	1.06814e+06	3	-0.25	28.6873	40
[RK].TELEDTLDTTAAQQELR.[SY]		2	5	1	E9QFE1; I3ISA3	E9QFE1 [1173-1189]; I3ISA3 [1166-1182]		0	1933.93	613845	3	-2.11	40.6643	14
[K].VEPVVAESVVK.[A]		1	7	1	A0A286YB68	A0A286YB68 [184-194]		0	1155.66	751440	2	0.59	31.4324	40
[R].GDINVLLCGDPGTAK.[S]	1xCarbamidomethyl [C8]	1	3	1	A0A0R4IF65	A0A0R4IF65 [503-517]		0	1529.76	282281	2	-1.41	41.6632	27
[K].FCADGVLLSK.[H]	1xCarbamidomethyl [C2]	1	7	1	A0A2R8Q549	A0A2R8Q549 [1179-1188]		0	1109.57	459411	2	-6.37	38.4694	45
[K].VENGGVAVLTDR.[K]		1	2	1	Q6TEP2	Q6TEP2 [359-370]		0	1229.65	720959	2	4.6	30.1548	43
[K].AVLSEELDGK.[G]		1	2	1	B0UY57	B0UY57 [1993-2002]		0	1060.55		2	1.47	29.5013	30
[K].LIAEGAVTR.[Q]		2	5	1	F1Q5B8; E7EZ05	F1Q5B8 [541-549]; E7EZ05 [545-553]		0	929.541	18399574	2	-1.34	21.6141	55
[K].ANDFHYTK.[Q]		1	8	1	A0A0R4IW90	A0A0R4IW90 [279-286]		0	995.458	1.04101e+06	3	0.14	14.2487	33
[R].LIEIITK.[L]		1	3	1	F1R617	F1R617 [1038-1044]		0	829.539	20073588	2	0.4	35.6812	50
[R].LNPQEYLTSTSCR.[R]	1xCarbamidomethyl [C12]	1	2	1	F1Q9K1	F1Q9K1 [495-507]		0	1568.74	463336	3	-0.42	36.3879	5
[K].HLAAVEER.[K]		1	5	1	F1Q9K1	F1Q9K1 [887-894]		0	924.49	5264690	2	0.11	11.9816	36
[K].EAVEAIQNSTSIK.[Y]		1	2	1	F8W428	F8W428 [173-185]		0	1389.72		2	0.68	26.6774	17
[K].QLTGQEYKPGMTLPASAPVQK.[S]		1	2	1	F1QP23	F1QP23 [795-815]		0	2244.17	210712	3	-0.62	33.3167	17
[R].LAQATQER.[T]		1	4	1	Q1LVV8	Q1LVV8 [365-372]		0	916.485	2.26833e+06	2	-1.14	9.7645	45
[K].NQLCLAEGK.[T]	1xCarbamidomethyl [C4]	1	5	1	F1QFL1	F1QFL1 [931-939]		0	1032.51	710830	2	1.73	22.7389	25
[R].QINWTVLYR.[R]		1	2	1	Q8JGR4	Q8JGR4 [48-56]		0	1192.65	204817	2	5.58	48.8493	22
[R].LAIYELQK.[E]		1	4	1	A0A0R4IHR6	A0A0R4IHR6 [1289-1296]		0	977.567	1.53664e+06	2	3.65	36.8295	26
[K].ELQLAELR.[E]		1	2	1	A0A286Y884	A0A286Y884 [612-619]		0	971.552	1.89906e+06	2	0.59	39.2128	25
[K].NSLSSDER.[R]		1	4	1	F8W3L6	F8W3L6 [1724-1731]		0	907.412	129065392	2	-0.09	10.0909	44
[R].ADSYVEGK.[D]		1	1	1	F1QUQ0	F1QUQ0 [587-594]		0	868.405	17232938	2	-1.73	12.1324	26
[K].NSTSEDDINADLAYNSLK.[R]		1	4	1	A0A286YAD0	A0A286YAD0 [1181-1198]		0	1969.9	276328	2	5.62	40.1761	31
[K].IEEEVQQK.[W]		1	1	1	E7F9F1	E7F9F1 [16-23]		0	1002.51	571461	2	2.83	11.5955	21
[R].NASYDKLDK.[T]		1	2	1	F8W3L6	F8W3L6 [1412-1420]		1	1053.52	33900252	3	0.33	13.183	38
[R].EAESVPHAYEPLEDEESDSK.[V]		1	4	1	F1RCN0	F1RCN0 [781-800]		0	2260.97	264002	3	-1.32	29.9141	8
[K].ICEEAHSR.[S]	1xCarbamidomethyl [C2]	1	3	1	F1Q5B8	F1Q5B8 [562-569]		0	1001.45	995568	2	0.16	8.8039	39
[R].EPGAAEQVDNK.[G]		1	3	1	A0A2R8RKP9	A0A2R8RKP9 [858-868]		0	1157.54	536236	2	-2.04	11.1396	22
[R].NELQIELK.[S]		1	1	1	F8W3L6	F8W3L6 [1234-1241]		0	986.552	66543212	2	-0.19	35.7559	41
[K].VQWCALSVIK.[L]	1xCarbamidomethyl [C4]	1	4	1	Q6B334	Q6B334 [795-804]		0	1203.66	738007	2	1.02	47.7909	35
[R].AEMEDLISSK.[D]	1xOxidation [M3]	1	2	1	I3ISA3	I3ISA3 [1524-1533]		0	1138.53	363617	2	-2.29	21.5521	31
[R].QVLIASHLPSYELR.[H]		1	7	1	F1QH12	F1QH12 [1083-1096]		0	1625.9	384381	3	0.3	41.9998	9
[K].QSVLYDR.[L]		1	1	1	E7EXJ5	E7EXJ5 [144-150]		0	880.452	958591	2	1.05	21.166	54
[K].LDAQFTGPNK.[G]		1	2	1	E9QI62	E9QI62 [912-921]		0	1090.55	489720	2	-4.56	24.0114	44
[R].SGELAQEYDR.[RC]		1	5	1	A0A2R8QCL7	A0A2R8QCL7 [179-188]		0	1167.53	881699	2	1.03	20.5912	36
[R].VVFQASEER.[N]		2	2	1	F8W4A0; E7FB39	F8W4A0 [240-248]; E7FB39 [249-257]		0	1064.54	75329736	2	-0.98	22.3304	34
[K].AFTHTAQYDEAISDYFR.[R]		1	2	1	A2CEW4	A2CEW4 [177-193]		0	2034.92	180748	3	-0.2	45.3477	9
[R].QQQAEDQLK.[E]		1	5	2	F8W3L6	F8W3L6 [868-876]		0	1087.54	9.19784e+07	2	0.51	11.7692	43
[R].NMLLVGVDGPK.[V]		1	2	1	E9QI62	E9QI62 [2495-2505]		0	1142.62	224027	2	0.55	42.1382	25
[R].VNGFDESR.[V]		1	2	1	F1R617	F1R617 [289-296]		0	923.422	6471178	2	-0.33	16.5113	33
[R].QTVQELER.[K]		1	2	2	F8W3L6	F8W3L6 [1441-1448]		0	1002.52	1.25891e+08	2	0.02	18.4081	41
[K].IAVMELFRPK.[G]		1	3	1	I1XUS8	I1XUS8 [61-70]		0	1203.69	336597	3	0.69	47.0889	18
[R].QVFLATWK.[D]		1	6	1	F6NK19	F6NK19 [835-842]		0	992.556	2378726	2	1.48	43.8889	37
[K].QNLLSAGDNR.[H]		1	3	1	B8A552	B8A552 [116-125]		0	1087.55	1.90026e+06	2	-1.29	23.6758	32
[R].NMMQDREDQSILCTGESGAGK.[T]	1xCarbamidomethyl [C13]; 2xOxidation [M2; M3]	1	2	1	B3DFS9	B3DFS9 [163-183]		1	2359		4	10.29	21.4397	26
[K].IAVDEAKPAENEK.[L]		1	3	1	Q7ZVH7	Q7ZVH7 [217-229]		0	1413.72	685945	2	0.15	14.7944	24
[K].IATIPALR.[E]		1	6	1	A0A2R8Q549	A0A2R8Q549 [425-432]		0	854.546	13068097	2	-0.06	36.3352	42
[R].AEMEDLISSKDDVGK.[N]		1	2	1	I3ISA3	I3ISA3 [1524-1538]		1	1636.77	711096	3	1.62	32.6089	21
[K].NFSEVFQK.[L]		1	4	1	Q1LVV8	Q1LVV8 [1039-1046]		0	998.494	541702	2	-4.38	34.35	31
[K].KTDPSTLTEEEITR.[F]		1	3	1	Q6DI12	Q6DI12 [503-516]		1	1619.81	2548237	3	0.24	26.6816	41
[R].VTVSFIR.[D]		1	3	1	A0A286YAD0	A0A286YAD0 [1753-1759]		0	821.488	2.12513e+06	2	-0.52	36.2813	51
[K].YIEIYVQK.[V]		2	8	1	F1R966; E9QBV1	F1R966 [799-806]; E9QBV1 [799-806]		0	1055.58	5.35112e+06	2	-1.13	35.103	28
[K].VLYLMLR.[R]		1	3	1	F1QK71	F1QK71 [713-719]		0	907.543	452998	2	-0.86	48.4223	35
[K].HPGSFDVVHVK.[D]		1	1	1	Q642H9	Q642H9 [201-211]		0	1221.64	854933	3	-1	23.6439	30
[R].SAVAFLNTLK.[R]		1	3	1	E7F9T0	E7F9T0 [633-642]		0	1063.61	329571	2	-0.64	46.3529	39
[R].IEGSGDQVDTLELSGGAR.[I]		1	2	1	Q6P122	Q6P122 [344-361]		0	1803.87		2	-0.29	34.3225	18
[R].VLSNTGWGQTQIR.[Q]		1	2	1	U3JAU2	U3JAU2 [636-648]		0	1459.77		2	-0.68	33.8726	41
[R].ELLASTILTHVPVK.[E]		1	1	1	F1QQA2	F1QQA2 [308-321]		0	1520.9		3	-0.05	49.4586	21
[R].YMELEQR.[Y]		1	2	1	Q2KN93	Q2KN93 [479-485]		0	968.451	516288	2	0.33	23.933	28
[K].SEGLLAVEVER.[L]		1	2	1	A0A286Y884	A0A286Y884 [545-555]		0	1201.64	1.06228e+06	2	2.92	39.8393	40
[K].QDLLAYLQR.[I]		1	4	1	Q9PVF8	Q9PVF8 [774-782]		0	1119.62	258314	2	-1.23	49.1019	34
[K].HLVANNKDMVHDDAPFK.[F]	1xOxidation [M9]	1	4	1	F1R2S5	F1R2S5 [321-337]		1	1966.94	883084	4	1.06	18.3269	25
[K].SEKEVAEISTAGDSR.[A]		2	2	1	F8W4A0; E7FB39	F8W4A0 [1086-1100]; E7FB39 [1093-1107]		1	1578.76	798960	3	0.13	18.6397	25
[R].EQEVAELK.[K]		1	2	1	I3ISA3	I3ISA3 [1186-1193]		0	945.489	3.14514e+06	2	0.46	18.925	27
[K].SAPTTPASTSR.[I]		1	5	1	A0A2R8Q9S6	A0A2R8Q9S6 [212-222]		0	1075.54	770794	2	2.67	10.3976	33
[R].QDQSIVLLGK.[S]		1	2	1	X1WCS2	X1WCS2 [525-534]		0	1100.63	422416	2	-0.08	36.691	21
[R].HLLESER.[L]		1	2	1	E7FG55	E7FG55 [604-610]		0	883.463	4359834	2	-0.3	13.134	39
[R].EQGIPGLQGVDTR.[C]		1	4	1	Q5EI67	Q5EI67 [110-122]		0	1369.71	621892	2	1.65	36.6573	20
[K].GSTEEVCR.[V]	1xCarbamidomethyl [C7]	1	2	1	F1QUG5	F1QUG5 [494-501]		0	937.404	1193052	2	2.58	9.9732	32
[R].LYLINSPVVR.[A]		1	2	1	Q6PGU7	Q6PGU7 [625-634]		0	1173.7	1.46986e+06	2	-0.62	44.2745	51
[K].KAESQLQELQVK.[H]		1	1	1	F8W3L6	F8W3L6 [1256-1267]		1	1400.77	43244252	3	-0.64	25.2405	40
[K].KLVWVPSER.[LH]		2	7	1	F1QC64; I3ISA3	F1QC64 [28-36]; I3ISA3 [37-45]		1	1113.64	1.03294e+06	2	-1.73	32.8699	44
[K].HIAEEADR.[K]		1	34	1	A0A2R8RYF6	A0A2R8RYF6 [153-160]		0	940.448	676320	2	-1.75	9.3707	41
[K].QGGFGSTDDPCVELR.[L]	1xCarbamidomethyl [C11]	1	3	1	F1QD11	F1QD11 [556-570]		0	1637.72	250990	2	2.19	35.1559	32
[K].HAATTIQR.[F]		1	8	1	A0A0R4IW90	A0A0R4IW90 [787-794]		0	897.49	3.95609e+06	2	0.49	9.2167	40
[R].FTSVLIR.[E]		1	1	1	A2ARH3	A2ARH3 [974-980]		0	835.504	388065	2	0.33	36.0961	31
[R].LPIDKEEVSLR.[R]		1	4	1	Q1LVV8	Q1LVV8 [89-99]		1	1298.73	538837	3	1.56	30.7006	20
[R].TNQFVGAAPK.[I]		1	1	1	E7F3N4	E7F3N4 [731-740]		0	1032.55	955710	2	2.86	20.625	36
[K].FVSIPALR.[E]		1	3	1	F1QV15	F1QV15 [430-437]		0	902.546	79785472	2	-0.06	43.9137	40
[R].VVHFAEPGAGTK.[D]		1	1	1	X1WCS2	X1WCS2 [266-277]		0	1212.64	657049	3	-0.5	21.079	7
[K].CFSSVTTGSISR.[R]	1xCarbamidomethyl [C1]	1	2	1	F1R1I5	F1R1I5 [507-518]		0	1301.62		2	6.64	27.3995	36
[R].LNALGFSLEQR.[L]		2	4	1	Q2KN93; E7FG55	Q2KN93 [259-269]; E7FG55 [261-271]		0	1247.67	3.21247e+06	2	-2.27	45.8622	36
[R].TLSDYNIQK.[E]		1	14	1	A0A2R8RR55	A0A2R8RR55 [55-63]; [131-139]; [207-215]; [283-291]		0	1081.55	7183154	2	-0.34	24.1406	32
[K].GAALFLPR.[G]		1	6	1	X1WFY2	X1WFY2 [46-53]		0	844.504	445991	2	0.51	40.8063	35
[K].AALDEFSR.[V]		1	2	1	F1Q9K1	F1Q9K1 [711-718]		0	908.447	4.13937e+06	2	-1.98	28.6396	41
[R].TAQEYAGK.[Q]		1	2	1	B3DKJ9	B3DKJ9 [894-901]		0	867.421	1.64818e+06	2	-0.25	9.7103	36
[R].KPLLESGTLGTK.[G]		1	2	1	Q6P9P3	Q6P9P3 [593-604]		0	1243.73	416076	2	-1.57	26.0094	41
[R].WFNGQPIHAELSPVTDFR.[E]		1	3	1	Q4G0A1	Q4G0A1 [133-150]		0	2114.05	2063279	3	3.05	48.0293	22
[K].DDAEVER.[L]		1	7	1	Q7ZSY3	Q7ZSY3 [1329-1335]		0	833.364	1.25349e+06	2	-0.19	10.068	46
[R].TFSWLVNK.[I]		1	6	1	R4GDM7	R4GDM7 [355-362]		0	994.536	5.27515e+06	2	0.6	44.9841	39
[K].DDDFKDYINK.[N]		1	2	1	F1QP23	F1QP23 [637-646]		1	1272.57	1.38426e+06	3	1.95	30.8931	17
[R].KQSEEAYDTIPGQTK.[I]		1	1	1	B8JHR9	B8JHR9 [23-37]		1	1694.82	391908	3	-0.15	21.0102	28
[K].NTVLSAK.[H]		1	3	1	Q6DI12	Q6DI12 [285-291]		0	732.425	3.58132e+06	2	0.84	14.0759	48
[R].TSIHEAMEQQSISISK.[A]		1	3	1	A0A0R4IF65	A0A0R4IF65 [586-601]		0	1788.88	307763	3	0.6	30.1789	17
[R].DEKNQSIIVSGESGAGK.[T]		3	5	1	A0A286YAD0; F8W4A0; E7FB39	A0A286YAD0 [153-169]; F8W4A0 [144-160]; E7FB39 [153-169]		1	1718.86	376124	3	1.37	20.7119	25
[K].FISAQGPLLEK.[T]		1	3	1	X1WCS8	X1WCS8 [1275-1285]		0	1202.68	393564	2	-1.66	37.8465	32
[R].GDECGLALGR.[L]	1xCarbamidomethyl [C4]	1	1	1	A4IGC8	A4IGC8 [65-74]		0	1047.49	5.6853e+06	2	-4.15	26.373	30
[R].ELGLEAAK.[T]		1	3	1	Q803R6	Q803R6 [502-509]		0	830.462	1.09278e+06	2	-0.33	24.7169	30
[R].GDINVCIVGDPSTSK.[S]	1xCarbamidomethyl [C6]	1	4	1	B0S7S1	B0S7S1 [382-396]		0	1561.75	560493	2	-1.82	35.5162	37
[R].IPHNATVQVYDYR.[E]		1	3	1	Q6P3L0	Q6P3L0 [476-488]		0	1575.79	497027	3	0.19	28.3723	16
[K].FSEQSVEALLGK.[E]		1	3	1	I0BWE2	I0BWE2 [756-767]		0	1307.68	260967	2	3.25	49.0492	29
[R].ILKEEQELYQK.[E]		1	3	1	Q6B334	Q6B334 [488-498]		1	1420.77		2	0.44	24.1126	41
[R].TGVESDDENDLKSEGSEPTPE.[-]		1	5	1	F8W3L6	F8W3L6 [1944-1964]		1	2234.94	5549110	3	0.26	23.8779	25
[R].TDPVEIYK.[S]		1	2	1	A0A0G2KFQ1	A0A0G2KFQ1 [1071-1078]		0	964.499	1.38692e+06	2	-3.61	27.0453	32
[K].YAYTGECR.[S]	1xCarbamidomethyl [C7]	1	5	1	A0A0R4IXL0	A0A0R4IXL0 [215-222]		0	1019.43	363432	2	-0.91	15.7965	45
[R].TVVFDSIR.[K]		1	4	1	Q1LWQ1	Q1LWQ1 [670-677]		0	936.515	288250	2	0.23	35.6868	22
[R].DGNIQEGDVVLK.[I]		1	8	1	E7FE08	E7FE08 [247-258]		0	1286.66	1.11563e+06	2	-1.28	30.6634	25
[K].EFGFAGINVK.[G]		1	2	1	A0A0R4IQI9	A0A0R4IQI9 [729-738]		0	1081.57	258392	2	0.91	46.6326	35
[K].KVAGMDVELTVEER.[N]		1	1	1	Q7ZW20	Q7ZW20 [29-42]		1	1575.8	319287	3	-6.83	35.7397	24
[K].LVTTSETYVK.[N]		1	3	1	A0A286YAD0	A0A286YAD0 [381-390]		0	1140.61	2.25552e+06	2	-0.22	23.5335	55
[R].ILDVAQDLK.[S]		1	3	1	A1A5H6	A1A5H6 [560-568]		0	1014.58		2	-0.47	37.9933	35
[K].ECVLLDHLCDGEK.[D]	2xCarbamidomethyl [C2; C9]	1	3	1	F1QN45	F1QN45 [596-608]		0	1587.71	428845	3	-0.85	38.1381	9
[R].LEVNMQALK.[A]	1xOxidation [M5]	2	5	1	B3DFS9; F8W3L6	B3DFS9 [1563-1571]; F8W3L6 [1565-1573]		0	1061.57	3.97901e+06	2	0.24	24.3628	50
[K].NDVSTGHAASPATIVVGK.[A]		1	1	1	E7F3N4	E7F3N4 [709-726]		0	1723.9	201214	3	-0.65	26.2131	5
[K].IEQEAQSLESMEDGK.[K]		1	2	1	F8W3L6	F8W3L6 [1380-1394]		0	1693.76	7.23609e+06	2	6.1	31.2099	29
[K].SKQEIEISR.[R]		1	3	1	A0A0R4IVE2	A0A0R4IVE2 [730-738]		1	1089.59		2	2.04	15.7557	31
[R].GGVAPVLSGSEPAENVSK.[V]		1	3	1	F1QBD7	F1QBD7 [372-389]		0	1697.87	553158	2	-0.75	31.453	13
[K].DVAIGQECR.[Y]	1xCarbamidomethyl [C8]	1	2	1	A0A0R4IWM4	A0A0R4IWM4 [518-526]		0	1047.49	329359	2	-0.19	18.2786	35
[R].AILVDSLCQQGER.[L]	1xCarbamidomethyl [C8]	1	2	1	E7FG55	E7FG55 [439-451]		0	1488.75	410747	3	1.97	37.0861	11
[R].CIIPNHEK.[KR]	1xCarbamidomethyl [C1]	5	16	1	F1QC64; B3DFS9; F8W3L6; E9QFE1; I3ISA3	F1QC64 [674-681]; B3DFS9 [676-683]; F8W3L6 [678-685]; E9QFE1 [698-705]; I3ISA3 [691-698]		0	1010.51	1186749	3	-0.71	18.8882	14
[R].IVFQEFR.[Q]		4	13	1	F1QC64; B3DFS9; F8W3L6; I3ISA3	F1QC64 [715-721]; B3DFS9 [717-723]; F8W3L6 [719-725]; I3ISA3 [732-738]		0	938.509	553278	2	-4.86	40.282	36
[K].DLSSQFYLR.[E]		1	3	1	Q6P9P3	Q6P9P3 [111-119]		0	1128.57	514163	2	-0.21	44.1833	36
[R].VITDDGPPAQNPSEVK.[R]		1	4	1	F1Q5B8	F1Q5B8 [880-895]		0	1666.83	2.47476e+06	2	1.78	22.4925	39
[R].LTEGLVSVLK.[E]		1	1	1	F1RE30	F1RE30 [15-24]		0	1058.65	483740	2	-0.15	43.6868	29
[R].VIFQQEGER.[S]		1	1	1	E7F9L8	E7F9L8 [191-199]		0	1105.56	2.20822e+06	2	0.77	24.2476	48
[R].VNNVDFANIIR.[E]		1	8	1	E7FE08	E7FE08 [493-503]		0	1274.69	772014	2	-0.9	45.5695	35
[R].IEEEAAQK.[N]		1	3	1	F1QC64	F1QC64 [1095-1102]		0	917.457	9123737	2	0.46	9.6465	43
[K].ESTLHLVLR.[L]		1	14	1	A0A2R8RR55	A0A2R8RR55 [64-72]; [140-148]; [216-224]; [292-300]		0	1067.62	3.40537e+06	3	-0.01	34.6697	33
[R].LTEPDNAVIQQATAELK.[Q]		1	2	1	A0A2R8RZX0	A0A2R8RZX0 [12-28]		0	1840.97		2	0.23	46.6496	33
[K].EMESYYQEIGR.[A]		1	4	1	A0A0R4IHR6	A0A0R4IHR6 [796-806]		0	1404.61	226889	2	-2.41	34.4271	31
[K].VNVDDVISTASTQEDEEKPK.[L]		1	2	1	F1Q603	F1Q603 [1548-1567]		0	2204.06		3	0.31	35.8871	2
[R].AGGPGLER.[A]		1	2	1	E9QI62	E9QI62 [2150-2157]		0	756.4	1.25188e+06	2	-0.31	12.9548	35
[K].ESFVFDSR.[R]		1	3	1	A0A286YAD0	A0A286YAD0 [662-669]		0	986.458	2.28564e+06	2	1.08	35.4358	36
[R].LSLNAGPISR.[R]		1	3	1	A0A2R8RY18	A0A2R8RY18 [218-227]		0	1027.59	595433	2	-7.43	32.805	41
[R].EVVMLGYGSMIAK.[Y]	1xOxidation [M4]	1	6	1	A0A2R8Q549	A0A2R8Q549 [433-445]		0	1413.71	443174	2	0.66	42.437	23
[R].SADEHTDEVDSTPTSR.[N]		1	1	1	E7EXJ5	E7EXJ5 [97-112]		0	1746.74	1.11684e+06	3	-0.06	12.0067	16
[R].DLGFQGAPYR.[S]		1	1	1	A5A4L9	A5A4L9 [804-813]		0	1123.55	1263529	2	-0.92	35.7601	17
[K].SAAEETEKLPESSR.[A]		1	2	1	F1Q598	F1Q598 [1805-1818]		1	1533.74	246254	3	-3.78	16.342	18
[K].VLQELVHSSK.[L]		1	3	1	Q503T2	Q503T2 [873-882]		0	1139.64	528004	3	-0.71	22.6112	22
[R].LDEHLLSYPR.[F]		1	4	1	A0A2R8QE00	A0A2R8QE00 [1349-1358]		0	1242.65	310278	3	3.46	34.7594	10
[K].QVMCMSENK.[I]	1xCarbamidomethyl [C4]	1	4	1	R4GDM7	R4GDM7 [537-545]		0	1126.47	499135	2	-0.8	17.5201	33
[K].VLGNAGHPSSLKPIMK.[L]		1	6	1	A0A2R8Q549	A0A2R8Q549 [483-498]		0	1648.92	1.27543e+06	3	-3.74	24.6758	14
[R].LEEQEENTLR.[E]		1	1	1	E7FE14	E7FE14 [934-943]		0	1260.61	505885	2	-1.37	18.4798	32
[R].AQEAELTER.[S]		1	3	1	A0A0R4IE40	A0A0R4IE40 [602-610]		0	1046.51	2.04599e+06	2	0.7	15.4039	39
[R].AQAEQQHPTTSPAIIR.[A]		1	3	1	A1A5H6	A1A5H6 [1912-1927]		0	1747.91	236252	3	-0.26	20.5265	13
[R].GVNFYEVSPHIYAVADNAYR.[S]		1	5	1	R4GDM7	R4GDM7 [72-91]		0	2285.1	711995	3	-3.61	47.1322	14
[R].LFYNFDK.[N]		1	3	1	A0A0R4IAE0	A0A0R4IAE0 [1037-1043]		0	946.467	280747	2	-0.63	40.5251	25
[K].EVEAQLPEK.[V]		1	2	1	Q7ZSY3	Q7ZSY3 [995-1003]		0	1042.54	221698	2	-2.89	21.237	12
[R].AIQINPAFADAHSNLASIHK.[D]		1	13	1	A0A0R4IP04	A0A0R4IP04 [411-430]		0	2118.11	593761	4	4.02	38.0759	4
[KR].VEIIANDQGNR.[TI]		3	25	1	Q6PGX4; Q90473; Q6P3L3	Q6PGX4 [26-36]; Q90473 [26-36]; Q6P3L3 [48-58]		0	1228.63	633950	2	-0.35	21.6027	32
[K].YQIAVTK.[V]		1	4	2	A0A2R8QCL7	A0A2R8QCL7 [548-554]		0	822.472	538530	2	-0.23	22.7019	52
[R].LFSYYSPADGESK.[G]		1	2	1	X1WCS2	X1WCS2 [930-942]		0	1463.67	224285	2	-2.02	36.1398	29
[K].TSSPALQVK.[E]		1	1	1	E7FGD8	E7FGD8 [1497-1505]		0	930.525	486814	2	1.6	19.3997	6
[K].KASLQAEQVTVELTAER.[S]		1	5	1	F8W3L6	F8W3L6 [1761-1777]		1	1873	2.33752e+06	3	0.56	36.6045	24
[K].LVEVRPQINDLLTEGR.[R]		1	1	1	A0A0R4IMZ8	A0A0R4IMZ8 [836-851]		0	1852.03	358706	3	2.16	44.3495	8
[R].SQQSQVYR.[S]		1	1	1	Q1RLV3	Q1RLV3 [101-108]		0	995.49	1143407	2	1.88	11.0513	45
[K].TLNDFAVEYAK.[S]		1	2	1	Q5RHR0	Q5RHR0 [109-119]		0	1270.63	474958	2	-1.82	39.1506	28
[R].QQQLTAMR.[V]	1xOxidation [M7]	2	7	1	F1QC64; F8W3L6	F1QC64 [806-813]; F8W3L6 [810-817]		0	991.499	9120004	2	0.32	11.8272	45
[R].QGSTEGDVAIK.[R]		1	2	1	A0A2R8QG07	A0A2R8QG07 [340-350]		0	1104.55	550357	2	2.77	16.4805	32
[K].ENMTLQQK.[N]		1	2	1	A0A0R4IUF0	A0A0R4IUF0 [378-385]		0	991.488	648694	2	1.18	15.7571	24
[KR].FFVGGNWK.[M]		1	5	1	E9QBF0	E9QBF0 [13-20]		0	954.483	543745	2	-0.27	42.0386	31
[R].AEIQELAMVPR.[M]		1	1	1	A0A0R4IMS9	A0A0R4IMS9 [510-520]		0	1256.67	167734	2	0.92	42.4994	35
[R].IYQGTLGSIK.[V]		2	3	1	F1QD11; X1WD55	F1QD11 [936-945]; X1WD55 [48-57]		0	1079.61	765736	2	-0.11	30.29	23
[K].AEEEVVEEVPEVK.[Q]		1	2	1	A0A0G2L1R2	A0A0G2L1R2 [154-166]		0	1485.73		2	-2.08	33.8175	24
[R].GEEVLVELAENGKK.[A]		1	3	2	I3ISA3	I3ISA3 [58-71]		1	1514.81	1.22434e+06	3	0.79	38.8612	29
[R].AEAGVPAEFSIWTR.[E]		1	2	1	E9QI62	E9QI62 [2158-2171]		0	1533.77	833242	2	-1.94	50.0316	19
[K].CVVDAPDSSGR.[T]	1xCarbamidomethyl [C1]	2	6	1	A0A2R8PVM7; A0A0R4IR40	A0A2R8PVM7 [111-121]; A0A0R4IR40 [110-120]		0	1162.52	439808	2	-0.35	17.6078	45
[RK].DPFVPATK.[L]		4	18	1	A0A2R8QNH7; F1R2S5; A0A2R8QQ28; Q1LWN2	A0A2R8QNH7 [72-79]; F1R2S5 [92-99]; A0A2R8QQ28 [80-87]; Q1LWN2 [87-94]		0	874.467	608255488	2	-0.2	26.1116	34
[K].LHSDGLSCVDIDECK.[E]	2xCarbamidomethyl [C8; C14]	1	3	1	F1QN45	F1QN45 [892-906]		0	1747.76		3	-0.22	29.4528	30
[K].GTGASGSFK.[LVI]		1	25	1	A0A2R8Q0U0	A0A2R8Q0U0 [89-97]		0	811.394	3.89096e+06	2	-1.43	10.9075	53
[K].LIQDQQEQIQALR.[S]		1	1	1	F8W411	F8W411 [852-864]		0	1582.85	181364	2	1.18	32.594	29
[K].VFDGSLNTTPPCTSNIR.[F]	1xCarbamidomethyl [C12]	1	5	2	A0A2R8Q548	A0A2R8Q548 [239-255]		0	1878.9	2.0124e+06	3	-0.21	35.0112	23
[K].EIAEAYLGK.[T]		1	11	1	Q90473	Q90473 [129-137]		0	993.525	201402	2	1.41	30.2679	18
[K].FSVSPVVR.[V]		1	8	1	Q6P3J5	Q6P3J5 [499-506]		0	890.509	9096691	2	0.16	32.511	33
[K].LLVGVDEK.[I]		1	2	1	Q6DG67	Q6DG67 [152-159]		0	872.509	1.10522e+06	2	-0.75	28.2845	36
[K].TMEIVLLK.[K]		1	3	1	A0A2R8QG07	A0A2R8QG07 [635-642]		0	946.564	344716	2	-1.13	45.9487	21
[K].AADIDQEVK.[E]		1	6	1	Q5TYZ5	Q5TYZ5 [578-586]		0	988.495	368779	2	1.72	17.0916	45
[R].SGSTVPSILNR.[M]		1	4	1	Q6NY92	Q6NY92 [344-354]		0	1130.62	1.11536e+06	2	0.4	33.3872	29
[R].TLSQAVPEEGENDPHVR.[D]		1	6	1	F1Q8Z1	F1Q8Z1 [97-113]		0	1877.9		3	0.15	22.8957	16
[K].VLQALGNEK.[M]		1	4	1	R4GDM7	R4GDM7 [875-883]		0	971.552	11504814	2	-0.1	22.0837	43
[K].SFDELGDVIK.[S]		1	2	1	Q6DG67	Q6DG67 [780-789]		0	1122.57	781367	2	-0.49	44.1471	43
[R].DTVDPVQDEMLAR.[F]		1	3	1	A0A0R4IF65	A0A0R4IF65 [653-665]		0	1488.7		2	-2.22	37.8903	23
[K].FDSVGGLTHHIQSLK.[E]		1	2	1	E7FE14	E7FE14 [379-393]		0	1638.86	396818	4	1	33.9783	21
[K].DIVQDLNR.[L]		1	4	1	Q803R6	Q803R6 [236-243]		0	972.511	1.11405e+06	2	-0.91	31.4996	42
[R].SAVESPSESPVSVTEPFR.[T]		1	1	1	E9QH84	E9QH84 [599-616]		0	1904.92	326044	2	-0.76	40.2849	29
[K].EMLEEEEESK.[K]	1xOxidation [M2]	1	2	1	F8W3L6	F8W3L6 [1350-1359]		0	1268.52	271014	2	1.52	14.0492	20
[R].GGGGGGFR.[G]		1	3	1	E7EXU2	E7EXU2 [203-210]		0	664.316	15743624	2	-0.18	10.3989	68
[R].FEELTNLIK.[T]		1	2	1	F1QUG5	F1QUG5 [57-65]		0	1106.61	374174	2	0.86	46.5454	24
[K].LAVNMVPFPR.[L]		1	19	1	Q6NW90	Q6NW90 [253-262]		0	1143.63	341433	2	-0.63	47.1918	38
[K].ISNFLLEK.[S]		1	6	1	E7FDV0	E7FDV0 [189-196]		0	963.551		2	1.07	40.653	25
[K].VAGMSELPGAFK.[T]		1	3	1	F1QC64	F1QC64 [629-640]		0	1206.62	1.60132e+06	2	-3.96	40.999	27
[K].VEFVCSAR.[T]	1xCarbamidomethyl [C5]	1	6	1	A0A2R8Q548	A0A2R8Q548 [642-649]		0	967.467	11343579	2	0.34	24.6909	49
[K].QYLCDGR.[K]	1xCarbamidomethyl [C4]	1	1	1	F1QN45	F1QN45 [44-50]		0	911.404	352052	2	-0.13	16.7389	26
[K].APAGQLPR.[S]		1	7	1	Q7ZVS5	Q7ZVS5 [206-213]		0	809.463	2.89772e+06	2	-0.37	15.8629	37
[R].FGPVNLK.[M]		1	2	1	A0A0R4IWM4	A0A0R4IWM4 [713-719]		0	774.451	186533	2	0.79	32.4785	36
[R].NDEESAPWTR.[D]		1	1	1	E7EZF3	E7EZF3 [581-590]		0	1204.52	405399	2	1.29	26.5107	43
[K].SSHFEKPR.[M]		2	2	1	F8W4A0; E7FB39	F8W4A0 [551-558]; E7FB39 [535-542]		0	987.501	23431424	3	0.21	9.119	28
[R].GVDLSGNDFK.[G]		1	2	1	F8WK50	F8WK50 [12-21]		0	1051.51	701637	2	2.16	30.4862	48
[R].VLYPNDNFFEGK.[E]		1	10	1	E7EXT3	E7EXT3 [279-290]		0	1442.7	651707	2	3.17	44.6382	30
[K].GPVVSEPPK.[N]		1	2	2	F1QDF2	F1QDF2 [343-351]		0	909.504	596811	2	-1.94	16.3297	25
[K].RPELFVTSPGGK.[L]		1	3	1	F1QN45	F1QN45 [1363-1374]		0	1287.71	329874	2	1.37	29.1716	26
[R].EGLEGLVLK.[D]		1	2	1	Q4KM23	Q4KM23 [565-573]		0	957.562	809662	2	0.69	44.3523	42
[K].LQELIQK.[G]		1	1	1	B8JHR9	B8JHR9 [493-499]		0	871.525	1.46668e+06	2	0.17	23.9231	29
[K].GLVGLVNVK.[T]		1	1	1	E9QC45	E9QC45 [65-73]		0	898.572	330852	2	0.32	40.0343	33
[R].ELIIGDR.[Q]		1	3	1	Q08BA1	Q08BA1 [207-213]		0	815.462	4.22649e+06	2	-0.15	29.2369	49
[R].LTNSVVHPQNYVVVLDEDLK.[Q]		1	3	1	F1QN45	F1QN45 [1047-1066]		0	2282.2	502295	3	-7.44	48.8274	25
[R].QLASVILK.[Q]		1	4	1	F6P5X4	F6P5X4 [76-83]		0	871.561	1.06427e+06	2	-0.4	35.6288	51
[R].ITSENPDEGFKPSSGTVQELNFR.[S]		1	7	1	F1QH12	F1QH12 [510-532]		0	2552.23	359358	3	-3.08	39.2836	9
[K].ERDFQGMLEYR.[R]		1	1	1	E7FB39	E7FB39 [1439-1449]		1	1443.67	326519	3	-0.91	36.8803	17
[K].VMGNAGHPSSLKPIMK.[L]	2xOxidation [M2; M15]	6	26	1	A0A2R8QNH7; F1R2S5; A0A2R8QQ28; A0A2R8QN47; F1QV15; Q1LWN2	A0A2R8QNH7 [468-483]; F1R2S5 [488-503]; A0A2R8QQ28 [476-491]; A0A2R8QN47 [476-491]; F1QV15 [488-503]; Q1LWN2 [483-498]		0	1698.87	9469739	4	-0.2	13.5268	18
[R].DCQIAHGAAQFLK.[E]	1xCarbamidomethyl [C2]	1	1	1	A0A0R4IXL0	A0A0R4IXL0 [1092-1104]		0	1458.72	392979	3	0.64	36.5051	11
[K].GILEYLTVAEVVESMEDLITYTK.[N]		1	3	1	A0A2R9YJG7	A0A2R9YJG7 [61-83]		0	2616.34	446697	3	2.26	54.6318	21
[R].AGPELQVK.[L]		1	3	1	Q6P3L0	Q6P3L0 [817-824]		0	841.478	926748	2	-0.32	21.0804	51
[K].IILAPTTTSSSR.[R]		1	1	1	X1WD55	X1WD55 [446-457]		0	1246.7	455444	2	-1.19	28.2493	33
[-].XDAEQGMEHLGAFLLLWTGVSCLPLTEGFPK.[C]	2xCarbamidomethyl [C1; C22]; 1xOxidation [M7]	1	2	2	F1R0P4	F1R0P4 [1-31]		0	3492.66		3	0.29	52.8687	2
[K].KDQSSSVLSHGELEK.[Q]		1	1	1	F1QC64	F1QC64 [200-214]		1	1643.82	560315	3	0.08	18.1903	20
[R].HWGGNVLGPK.[S]		1	2	1	A0A2R8Q9K6	A0A2R8Q9K6 [236-245]		0	1064.56		2	2.46	25.7835	30
[K].SSPSPAEGDAPGR.[S]		1	4	1	A0A0R4IAE0	A0A0R4IAE0 [23-35]		0	1227.56	653463	2	1.26	12.0095	40
[K].QITFLHVFHHSIMPFTWWFGVR.[F]	1xOxidation [M13]	1	3	1	A9C3R2	A9C3R2 [143-164]		0	2802.41		3	-0.09	54.3697	3
[R].NSTLILAVR.[E]		1	3	1	X1WFY2	X1WFY2 [552-560]		0	986.599	358227	2	1.1	38.7681	44
[R].DLEAVSQR.[L]		1	3	1	F1QC64	F1QC64 [1396-1403]		0	917.469	6.25897e+06	2	-1.01	18.7446	27
[R].TLLCNLVR.[V]	1xCarbamidomethyl [C4]	1	5	1	A0A2R8PZN3	A0A2R8PZN3 [537-544]		0	988.561	545258	2	-0.34	41.7827	26
[K].TEIVITGEK.[E]		1	4	1	Q7ZU44	Q7ZU44 [269-277]		0	989.551	467762	2	0.33	25.2292	45
[K].QAEDEAKPAENEERPPEDK.[A]		1	3	1	Q7ZVH7	Q7ZVH7 [248-266]		0	2181.99		3	-2.01	11.6785	5
[R].ITAPDMSSVAGAANVAIK.[L]	1xOxidation [M6]	1	3	1	A0A2R8Q549	A0A2R8Q549 [597-614]		0	1731.89	642784	2	2.05	34.2908	24
[R].FFATVGGSANDTNVEEK.[V]		1	3	1	A0A286YAD0	A0A286YAD0 [179-195]		0	1785.83	888523	2	0.43	32.9347	19
[R].LIELLSK.[S]		1	2	1	B7ZC95	B7ZC95 [26-32]		0	815.524	353284	2	-1.06	40.7828	39
[R].RELEQSQAECSR.[L]	1xCarbamidomethyl [C10]	1	2	1	F1R1I5	F1R1I5 [655-666]		1	1492.68		3	-1.35	10.1571	27
[R].LDSASAFQGAVISPHYDSLLVK.[V]		1	1	1	A0A0R4IFJ4	A0A0R4IFJ4 [409-430]		0	2318.2	624149	3	-2.75	48.3337	17
[K].NFGSACSLSDK.[F]	1xCarbamidomethyl [C6]	1	3	1	A0A0R4IUF0	A0A0R4IUF0 [386-396]		0	1185.52	798180	2	0.39	23.2417	37
[R].ANHLQAEK.[K]		1	3	1	F1QC64	F1QC64 [934-941]		0	910.474	9539026	2	-1.34	8.8261	37
[R].ENPYYDSR.[V]		2	7	1	F1R966; E9QBV1	F1R966 [896-903]; E9QBV1 [896-903]		0	1043.44	4591201	2	0.17	17.2519	25
[K].GEAQLSPADR.[C]		1	2	1	Q6P3J5	Q6P3J5 [240-249]		0	1043.51	7221313	2	0.38	15.6278	32
[R].TYGEPTTADGVSLDR.[G]		1	1	1	E7FFK0	E7FFK0 [469-483]		0	1581.74	224033	2	2.67	29.8879	34
[R].QQQLTAMR.[V]		2	7	1	F1QC64; F8W3L6	F1QC64 [806-813]; F8W3L6 [810-817]		0	975.504	25496648	2	-0.76	18.9843	45
[K].VVGLSDYSEELEK.[L]		1	5	1	A0A2R8QCL7	A0A2R8QCL7 [129-141]		0	1467.72	597315	2	3.85	40.0659	28
[K].QQALAVSTDPEHR.[F]		1	4	1	B3DH83	B3DH83 [632-644]		0	1451.72	510518	3	-1.81	19.9441	27
[K].TVGVFIK.[D]		1	1	1	A5A4L9	A5A4L9 [133-139]		0	763.471	1.06096e+06	2	-0.74	33.2502	36
[K].TVGSTAEQMER.[Q]		1	2	1	F1Q603	F1Q603 [328-338]		0	1208.56	369573	2	1.59	17.623	37
[R].EAGNINQSLMTLR.[T]		1	4	1	A0A286Y967	A0A286Y967 [371-383]		0	1446.74	419078	2	1.81	40.448	11
[R].DLPNFEVR.[L]		1	2	1	F1RCN0	F1RCN0 [1322-1329]		0	989.505	891717	2	0.04	39.9459	42
[K].VANVELYYR.[A]		1	2	1	E9QBV1	E9QBV1 [1398-1406]		0	1126.59	1.63521e+06	2	3.49	34.1194	27
[K].DISPESLAAR.[D]		1	8	1	E7FE08	E7FE08 [237-246]		0	1058.55	665720	2	0.45	32.0104	27
[R].AIWGYCDQLK.[L]	1xCarbamidomethyl [C6]	1	4	1	F6P5X4	F6P5X4 [534-543]		0	1253.6	325907	2	-6.04	41.2437	30
[K].VIDPVAPR.[F]		1	2	1	F1QP23	F1QP23 [498-505]		0	866.509	3566926	2	0.51	24.5931	54
[K].AMQAALSSAAR.[EG]		1	4	1	Q803R6	Q803R6 [491-501]		0	1076.55	556294	2	1	21.4608	13
[R].LTSVDSVLK.[R]		1	3	1	A0A2R8QPW3	A0A2R8QPW3 [903-911]		0	961.556	418699	2	0.64	32.6889	54
[K].EVITATEDAEK.[L]		1	1	1	A0A0R4IXC4	A0A0R4IXC4 [914-924]		0	1205.59	370992	2	3.8	18.9687	40
[R].LVDPSMNK.[L]		1	3	1	B8A552	B8A552 [620-627]		0	903.46	1.20061e+06	2	2.84	18.4095	55
[R].VILAQGDNK.[V]		1	1	1	F1QQA2	F1QQA2 [339-347]		0	957.536	484986	2	0.63	16.9315	31
[K].SLSIYSAEK.[V]		1	2	1	F1R617	F1R617 [57-65]		0	997.52	18081378	2	1.67	28.4006	39
[R].FDEVLIR.[H]		1	4	1	R4GDM7	R4GDM7 [602-608]		0	891.493	9300875	2	0.08	37.5645	37
[R].LVQGLLDTK.[G]		1	2	1	F8WK50	F8WK50 [764-772]		0	986.588	518527	2	-0.45	34.653	30
[R].DSSEDSLK.[S]		1	2	1	A0A0R4IJ26	A0A0R4IJ26 [1027-1034]		0	880.389	538454	2	0.58	11.2735	41
[K].AQIFTQTQALR.[Y]		1	1	1	F1QQA2	F1QQA2 [273-283]		0	1276.7	553009	2	-1.21	33.6434	21
[R].ETEVTQLKK.[T]		1	1	1	F8W3L6	F8W3L6 [1173-1181]		1	1075.6	24074248	2	-0.07	12.7152	39
[K].ILDYSCSQDR.[D]	1xCarbamidomethyl [C6]	1	1	1	Q4FE55	Q4FE55 [535-544]		0	1256.56		2	-0.71	23.5644	29
[K].FINLFPETK.[S]		1	1	1	X1WD71	X1WD71 [548-556]		0	1108.6	1.57693e+06	2	0.52	49.1395	31
[R].EPDVLPLR.[R]		1	1	2	F1R1I5	F1R1I5 [286-293]		0	938.531	2.83902e+06	2	1.44	36.7009	35
[K].AIAFDKLEK.[T]		1	2	1	I3ISA3	I3ISA3 [1425-1433]		1	1034.59	2.60245e+06	3	0.62	29.4038	29
[K].LQQMVDCLEK.[R]	1xCarbamidomethyl [C7]	1	2	1	F1QDF2	F1QDF2 [548-557]		0	1263.61	355248	2	-0.44	31.1735	29
[R].LVLETLCK.[L]	1xCarbamidomethyl [C7]	1	2	1	A0A0R4IKJ3	A0A0R4IKJ3 [2118-2125]		0	975.554	828319	2	1.54	36.2332	45
[R].TLNVIVR.[V]		1	7	1	A0A2R8Q549	A0A2R8Q549 [1277-1283]		0	814.515	721015	2	0.15	30.1718	44
[R].CIKPNDVK.[SA]	1xCarbamidomethyl [C1]	3	3	1	E7F9L8; F8W4A0; E7FB39	E7F9L8 [589-596]; F8W4A0 [667-674]; E7FB39 [651-658]		0	973.514	3.7131e+06	2	0.57	10.5111	27
[K].KCDVIVLSGR.[K]	1xCarbamidomethyl [C2]	1	2	1	Q7ZU44	Q7ZU44 [946-955]		1	1146.63	317595	3	0.47	25.8944	28
[K].LLVDANNPK.[I]		1	1	1	A0A0R4IMS9	A0A0R4IMS9 [115-123]		0	983.552	546553	2	-0.65	22.453	44
[R].YNSEAVTR.[L]		1	1	1	E7F3N4	E7F3N4 [820-827]		0	939.453	893455	2	-0.7	12.0206	27
[R].LITNTAEAVLQK.[M]		1	1	1	E7EXJ5	E7EXJ5 [151-162]		0	1300.75	1.78372e+06	2	0.77	36.8775	38
[K].EKEDLVQTLQSAK.[K]		1	3	1	F1QBD7	F1QBD7 [598-610]		1	1488.79		3	-0.23	32.3122	4
[R].YCVEYAK.[R]	1xCarbamidomethyl [C2]	1	2	1	Q4KM23	Q4KM23 [6-12]		0	932.418	581038	2	0.62	20.5658	25
[K].NVYNLNDK.[Q]		1	2	1	Q4KM23	Q4KM23 [230-237]		0	979.484	875153	2	-1.53	21.4622	17
[R].LNQLLQGK.[C]		1	1	1	E7FGD8	E7FGD8 [28-35]		0	913.547	1.00578e+06	2	-0.05	24.8358	26
[R].ELCQDLLGPVHK.[S]	1xCarbamidomethyl [C3]	1	1	1	A2CEX6	A2CEX6 [950-961]		0	1408.73	1.15849e+06	3	-2.1	35.3351	10
[R].DDEGFIIR.[H]		1	10	1	Q6B334	Q6B334 [573-580]		0	964.473	1.47341e+06	2	0.95	38.6395	24
[K].YLAVAPPIIK.[Q]		1	3	1	I1XUS8	I1XUS8 [245-254]		0	1084.68	1.88538e+06	2	0.63	43.9883	33
[K].LVWVPSER.[LH]		2	7	1	F1QC64; I3ISA3	F1QC64 [29-36]; I3ISA3 [38-45]		0	985.547	7.5177e+06	2	0.94	37.9919	35
[K].IYDLDQQR.[Y]		1	2	1	A0A0G2KFQ1	A0A0G2KFQ1 [83-90]		0	1050.52	677371	2	-0.15	24.9444	44
[R].NVVAECLGK.[L]	1xCarbamidomethyl [C6]	1	2	1	Q5TYZ5	Q5TYZ5 [949-957]		0	989.508	571256	2	-0.22	24.1688	27
[R].ESNCYDPER.[V]	1xCarbamidomethyl [C4]	1	1	1	E9QBV1	E9QBV1 [750-758]		0	1169.45	695228	2	0.34	14.3737	36
[R].VISSVLQLGNMSFK.[K]	1xOxidation [M11]	1	3	1	F1QC64	F1QC64 [347-360]		0	1538.82		2	-1.31	46.8268	21
[R].HLELVDGDEGR.[M]		1	4	1	B8JKC9	B8JKC9 [244-254]		0	1239.6	156647	2	2.03	24.3865	27
[R].HLDQNTMGYLQWR.[W]		1	2	1	A0A140LGJ9	A0A140LGJ9 [100-112]		0	1661.79		3	2.04	10.3162	5
[R].ERELTALK.[G]		2	10	1	A0A2R8QG07; F1R1I5	A0A2R8QG07 [474-481]; F1R1I5 [758-765]		1	959.552	1.15532e+06	3	-0.11	17.9423	33
[R].QGMGLSR.[R]		2	4	1	Q2KN93; E7FG55	Q2KN93 [814-820]; E7FG55 [820-826]		0	748.377	1365496	2	-0.04	16.4383	22
[K].IVSQYSELVNEAK.[A]		1	1	1	Q6PFS4	Q6PFS4 [360-372]		0	1479.77	358059	2	-0.65	36.634	23
[K].ELEALIK.[S]		1	2	1	Q7ZU44	Q7ZU44 [792-798]		0	815.487	818510	2	-0.01	35.0599	33
[R].GADMSVVNEK.[G]		1	3	1	A0A2R8RKP9	A0A2R8RKP9 [676-685]		0	1049.49	267429	2	-1.49	19.6544	45
[R].KLLDEGR.[S]		1	2	1	A0A0R4IUB2	A0A0R4IUB2 [213-219]		1	830.473	1.90194e+06	2	-0.33	14.329	54
[K].KIEEEVQQK.[W]		1	1	1	E7F9F1	E7F9F1 [15-23]		1	1130.61		2	1.38	10.6283	33
[K].DNPLPFLR.[N]		1	3	1	A0A286YAD0	A0A286YAD0 [56-63]		0	971.531	1725091	2	-1.47	48.9089	30
[K].AAIHEGWTDGK.[E]		1	3	1	A0A2R8QDC7	A0A2R8QDC7 [412-422]		0	1184.57	473108	3	0.41	20.1525	18
[K].KIEDNNTLVFIVDVK.[A]		1	5	1	Q4G0B1	Q4G0B1 [88-102]		1	1746.96	1382118	3	0.23	48.5202	11
[R].SNPYYIVK.[Q]		1	4	1	Q1LVV8	Q1LVV8 [133-140]		0	983.52	578076	2	-0.89	29.7723	24
[K].LTGMAFR.[V]		1	4	1	Q5XJ10	Q5XJ10 [226-232]		0	795.418	883418	2	0.73	30.6113	36
[R].SQLQAPESSSR.[A]		1	5	1	F1QFL1	F1QFL1 [796-806]		0	1189.58	800034	2	-0.32	14.4455	36
[K].NYLSPTFK.[E]		1	5	1	A0A2R8QL71	A0A2R8QL71 [1291-1298]		0	969.504	525975	2	0.51	33.565	26
[K].VFYDLQR.[E]		1	2	1	E7EZ05	E7EZ05 [908-914]		0	940.489	1.17661e+06	2	-0.84	33.3928	35
[R].DLSQAMYK.[A]		1	2	1	F1R617	F1R617 [534-541]		0	955.455	6978234	2	-0.29	26.9728	47
[R].YTNSSTEIPEFPIAPEIALELLMAANFLDC.[-]	1xCarbamidomethyl [C30]	1	5	1	Q66IB1	Q66IB1 [84-113]		0	3369.63	325286	3	-1.08	55.3999	7
[K].KLNYGMENK.[I]		2	2	1	F8W4A0; E7FB39	F8W4A0 [927-935]; E7FB39 [911-919]		1	1096.55	2.09613e+06	2	1.47	16.2033	50
[K].DVTPDDSVSR.[L]		2	6	1	A0A2R8PVM7; A0A0R4IR40	A0A2R8PVM7 [797-806]; A0A0R4IR40 [784-793]		0	1090.5	737577	2	-2.76	15.5907	35
[K].QLAAEQEDAAAAK.[G]		1	1	1	B8A4D7	B8A4D7 [567-579]		0	1315.65	242332	2	2.7	15.9304	29
[R].LANQLLTDLVDDNYFYLFDLK.[A]		1	3	1	Q7ZWD6	Q7ZWD6 [248-268]		0	2533.29	247251	3	-0.14	52.7781	10
[RK].VTLELGGK.[SN]		1	10	1	Q8QGQ1	Q8QGQ1 [283-290]		0	816.483		2	-0.02	29.3649	31
[K].IKEQCPLEAGLHSSSK.[V]	1xCarbamidomethyl [C5]	2	7	1	A0A2R8Q0D6; A0A2R8Q3W8	A0A2R8Q0D6 [1488-1503]; A0A2R8Q3W8 [1486-1501]		1	1783.9	367743	3	-0.88	21.3784	19
[R].QRYEILTPNAIPK.[G]		2	8	1	F8W3L6; I3ISA3	F8W3L6 [726-738]; I3ISA3 [739-751]		1	1542.86	995390	2	-2.16	36.6995	36
[R].LAEPSQLLK.[T]		1	2	1	F8W4M8	F8W4M8 [98-106]		0	998.588	1310760	2	-0.32	34.845	39
[R].QLLLQPNR.[D]		1	4	1	A0A0R4IHR6	A0A0R4IHR6 [1009-1016]		0	981.584	902653	2	2.09	30.6564	36
[K].NMITGTSQADCAVLIVAGGVGEFEAGISK.[N]	1xCarbamidomethyl [C11]; 1xOxidation [M2]	1	5	1	A0A2R8QSR4	A0A2R8QSR4 [101-129]		0	2911.42		3	7.17	56.9993	12
[R].NLPFDFTWK.[M]		1	2	1	F1R2E0	F1R2E0 [644-652]		0	1167.58		2	0.09	50.7876	13
[K].ELTNEVK.[S]		1	2	1	I3ISA3	I3ISA3 [1248-1254]		0	832.441	6442823	2	-0.64	14.5058	34
[R].LASYLDK.[V]		1	9	1	Q05AL9	Q05AL9 [107-113]		0	809.44	386105088	2	0.31	23.0502	33
[K].EIVVYAPLTNK.[Q]		1	4	1	B7ZD98	B7ZD98 [475-485]		0	1246.7		2	3.02	40.5067	21
[R].VWIPDDEEVWR.[S]		1	8	1	A0A0R4IW90	A0A0R4IW90 [10-20]		0	1443.69	391091	2	0.54	48.7565	20
[R].QITLSLVANPSHLEAVDPVVQGK.[T]		1	2	1	E7EZ05	E7EZ05 [366-388]		0	2415.32	170166	3	0.63	49.1146	5
[R].EFLFNLPDR.[E]		1	1	1	E7EXJ5	E7EXJ5 [549-557]		0	1150.59		2	0.13	50.2197	40
[K].NPVPYQTQSQPSK.[R]		1	1	1	F1R1I5	F1R1I5 [233-245]		0	1473.73	1.39001e+06	2	0.39	17.7091	26
[R].NNIFEESYR.[R]		1	3	1	F1QP93	F1QP93 [638-646]		0	1171.54	1.26424e+06	2	-0.89	35.1706	26
[R].RSSTSSEPSPTVK.[T]		1	2	1	E7FG55	E7FG55 [827-839]		1	1362.69	655824	3	-0.72	10.1378	18
[R].YEEPPPPPPPVSYDAR.[S]		1	3	1	E7FE08	E7FE08 [1114-1129]		0	1810.86	261074	3	-0.06	32.123	0
[K].AFTKPVDTEEVPDYTTVIK.[Q]		1	1	1	E7EXJ5	E7EXJ5 [960-978]		0	2153.1	954389	3	-0.23	40.4086	17
[RK].RPETAATQFK.[LN]		1	6	1	R4GDM7	R4GDM7 [561-570]		0	1148.61	1.09055e+06	2	0.35	13.7392	24
[R].YIFTMLSTLAR.[L]		1	4	1	A0A0R4IUF0	A0A0R4IUF0 [804-814]		0	1315.71	4.01812e+06	2	3.3	51.1154	34
[R].KSEIEYYAMLAK.[T]		1	2	1	Q1L8Q7	Q1L8Q7 [36-47]		1	1445.73	151259	3	-1.53	40.2353	22
[K].GTDQNWAQK.[L]		1	3	1	A0A286YAD0	A0A286YAD0 [519-527]		0	1047.49	1.21911e+06	2	0.47	14.9869	30
[R].EAQSICER.[V]	1xCarbamidomethyl [C6]	1	4	1	F6NK19	F6NK19 [236-243]		0	992.447	3.01498e+06	2	-0.6	11.3817	37
[R].EKQQVAEQQLVEMEVK.[Q]		1	3	1	F1QC64	F1QC64 [862-877]		1	1915.98	328984	3	3.53	34.3458	11
[R].YEFGIFNQK.[I]		1	9	1	E7EXT3	E7EXT3 [162-170]		0	1145.56	334694	2	-0.14	45.6748	28
[R].VQGIGGQPYVVLK.[E]		1	3	1	A0A2R8QG07	A0A2R8QG07 [53-65]		0	1357.78	356815	2	0.58	39.6214	29
[K].AGNILLTEPGQVK.[L]		1	10	1	E9QBC8	E9QBC8 [155-167]		0	1339.76	189417	2	0.36	36.6116	28
[R].EGPETPNPSILNK.[R]		1	2	1	F1R7M6	F1R7M6 [695-707]		0	1395.71		2	-2.6	30.3766	10
[K].QVTELAIDTEER.[L]		1	5	1	A1L1W1	A1L1W1 [750-761]		0	1403.7		2	6.66	32.315	30
[K].NSMISLVEK.[L]		1	1	1	E7F9L8	E7F9L8 [570-578]		0	1020.54	734199	2	1.02	37.5857	30
[K].NKYEDEINK.[R]		1	13	1	F1QV31	F1QV31 [243-251]		1	1152.55	6.93108e+06	2	0.11	14.4033	36
[R].LDCSVYR.[A]	1xCarbamidomethyl [C3]	1	1	1	F1Q6G4	F1Q6G4 [1048-1054]		0	912.424	669318	2	-0.68	19.9069	38
[K].RDPHLACVAYER.[G]	1xCarbamidomethyl [C7]	2	7	1	F1R966; E9QBV1	F1R966 [912-923]; E9QBV1 [912-923]		1	1486.72	245900	3	-2.01	20.4449	6
[R].IANTQLNR.[E]		1	4	1	A0A286Y967	A0A286Y967 [304-311]		0	929.516	1.77723e+06	2	-1.27	13.6987	25
[R].TLPDSESK.[M]		1	2	1	E7FG55	E7FG55 [143-150]		0	876.431	1.58411e+06	2	-1.26	11.3325	35
[R].APDLAEMITR.[V]		1	2	1	Q4KM23	Q4KM23 [552-561]		0	1116.57	525577	2	-0.83	44.6098	20
[R-].AQAVSVR.[K]		1	4	1	F8W3L6	F8W3L6 [1613-1619]		0	730.421	181226416	2	1.12	11.4951	46
[R].FEEFLQR.[K]		2	5	1	F1Q5B8; E7EZ05	F1Q5B8 [261-267]; E7EZ05 [265-271]		0	968.484	13394257	2	-0.1	35.6741	43
[K].LLEGEECR.[L]	1xCarbamidomethyl [C7]	1	1	1	Q7SZP4	Q7SZP4 [398-405]		0	1005.47	43713092	2	-0.49	17.1107	56
[K].TAAVCVAK.[L]	1xCarbamidomethyl [C5]	1	7	1	F6NK19	F6NK19 [140-147]		0	819.439	2.62971e+06	2	0.1	13.0233	47
[K].ASTEGIAIQGQQGAR.[L]		1	8	1	Q1L8Z0	Q1L8Z0 [75-89]		0	1486.76	195093	2	-1.1	21.9	22
[K].TWLELGNK.[Q]		1	2	1	Q1LW14	Q1LW14 [227-234]		0	960.515	1.08815e+06	2	-0.35	41.0181	28
[R].DFQGMLEYR.[R]	1xOxidation [M5]	1	1	1	E7FB39	E7FB39 [1441-1449]		0	1174.52	1.63472e+06	2	-0.34	32.9524	51
[R].DFQGMLEYR.[R]		1	1	1	E7FB39	E7FB39 [1441-1449]		0	1158.52	8787642	2	0.01	44.4614	30
[K].GDSYGVQLR.[T]		1	3	1	A0A2R8QG07	A0A2R8QG07 [70-78]		0	994.495	638643	2	-0.44	26.4662	32
[K].ILATILHLGNLK.[F]		1	1	1	E7F9L8	E7F9L8 [270-281]		0	1305.83	892094	3	0.66	48.5798	30
[R].AVQGMLDFDYVCSR.[Q]	1xCarbamidomethyl [C12]	1	2	1	Q6DG67	Q6DG67 [499-512]		0	1660.75		2	-0.3	48.4996	29
[R].IPNYDVR.[E]		1	3	1	A0A0R4IUF0	A0A0R4IUF0 [863-869]		0	876.457	2.60674e+06	2	0.62	23.4181	48
[R].TSASGEHACGDTAAQK.[T]	1xCarbamidomethyl [C9]	1	1	1	Q1RLS3	Q1RLS3 [504-519]		0	1590.68	858540	2	-6.57	17.6862	8
[K].TFTTGVAAVK.[K]		1	2	1	X1WCS2	X1WCS2 [1037-1046]		0	994.557	439476	2	1.2	26.7418	29
[K].TGQLAAIK.[VC]		1	18	1	E9QD58	E9QD58 [45-52]		0	801.483	665222	2	2.23	20.2376	21
[R].TQVPDYYDIIK.[K]		1	1	1	X1WD55	X1WD55 [495-505]		0	1354.69	534772	2	1.25	45.396	20
[K].LNVQPSDSDYAVDIR.[N]		1	5	1	A0A2R8QL71	A0A2R8QL71 [417-431]		0	1691.82	584034	2	1.1	37.5455	22
[KR].DAGMPIQGQPCFCK.[Y]	2xCarbamidomethyl [C11; C13]	2	9	1	K4IAH1; E7EXY4	K4IAH1 [474-487]; E7EXY4 [494-507]		0	1608.7		2	-0.09	34.6191	14
[R].CSGPGLER.[A]	1xCarbamidomethyl [C1]	1	2	1	E9QI62	E9QI62 [1077-1084]		0	875.404	410063	2	-0.84	13.7927	45
[K].CPHNLCGLAPK.[V]	2xCarbamidomethyl [C1; C6]	1	4	1	A0A2R8QE00	A0A2R8QE00 [112-122]		0	1266.61	294570	3	-0.08	22.4587	25
[R].FLVTVIK.[D]		1	5	1	A0A2R8RNP8	A0A2R8RNP8 [526-532]		0	819.534	201451	2	-0.58	42.1078	41
[K].VEFPVQVR.[S]		1	1	1	X1WCE5	X1WCE5 [806-813]		0	973.547	344782	2	-1.87	37.6401	30
[R].QEEEMQAK.[ED]		2	6	1	F1QC64; I3ISA3	F1QC64 [846-853]; I3ISA3 [863-870]		0	992.435	5.17999e+06	2	0.69	9.8832	43
[R].APDVWSR.[A]		1	3	1	Q503T2	Q503T2 [746-752]		0	830.416		2	4.69	25.6309	26
[K].DLIGSAVAR.[L]		2	3	1	A0A2R8QTR7; Q1LW14	A0A2R8QTR7 [1114-1122]; Q1LW14 [932-940]		0	901.51	2.23521e+06	2	-1.13	31.8807	19
[K].IGNTGGMLDNILASK.[L]		1	4	1	Q6DG67	Q6DG67 [627-641]		0	1503.78	271170	2	-0.53	48.4663	16
[R].DVNGDAVAVQR.[S]		1	2	1	F8W411	F8W411 [88-98]		0	1143.58	175361	2	1.25	18.6987	29
[K].EEVATHDQEVDKLR.[E]		1	2	1	F1R1I5	F1R1I5 [770-783]		1	1668.82	218510	3	-2.04	17.2561	22
[truncated: 190 more rows]
