# Supplementary material for: Rbm24a dictates mRNA recruitment for germ granule assembly in zebrafish
Source: EMBO J. 2025 Apr 25;44(11):3121–49. doi: 10.1038/s44318-025-00442-z (PMC12130248; doi:10.1038/s44318-025-00442-z)
Supplement: Supplementary file 3 — Data Set EV1 [file 44318_2025_442_MOESM3_ESM.zip › result/peptides_WT25_32.xlsx]

## Sheet: PeptideGroups
Annotated Sequence	Modifications	# Protein Groups	# Proteins	# PSMs	Master Protein Accessions	Positions in Master Proteins	Modifications in Master Proteins	# Missed Cleavages	Theo. MH+ [Da]	Abundances (Grouped): WT25_32	Charge (by Search Engine): Mascot	DeltaM [ppm] (by Search Engine): Mascot	RT [min] (by Search Engine): Mascot	Ions Score (by Search Engine): Mascot
[R].AAAEGSGMSIQR.[A]		1	3	1	F1RAM4	F1RAM4 [138-149]		0	1177.56	1.51683e+06	2	-0.48	16.935	43
[R].LVQAFQYTDK.[H]		1	2	1	A3KP44	A3KP44 [220-229]		0	1212.63	6.58872e+06	2	-0.21	30.749	52
[R].IVQEVEAFPAVR.[D]		1	1	1	Q6DGB2	Q6DGB2 [262-273]		0	1357.75		2	-2.74	38.0865	46
[R].IVQEVTDDK.[S]		1	1	1	F1QM43	F1QM43 [86-94]		0	1046.54	405614	2	-0.01	14.2761	38
[R].LVQGSILK.[K]		1	1	1	Q9PTP1	Q9PTP1 [6-13]		0	857.545	6.35892e+06	2	-0.38	25.678	40
[K].LVTEDVQGK.[N]		1	1	1	Q6PBY1	Q6PBY1 [86-94]		0	988.531	36502136	2	-0.14	15.5537	66
[K].MDLVQEDQR.[D]		1	3	1	A0A2R8QGD9	A0A2R8QGD9 [130-138]		0	1133.53	406425	2	0.01	23.0984	49
[K].MEIQEIQLK.[E]		2	25	2	Q803M1; A7E2K1	Q803M1 [105-113]; A7E2K1 [104-112]		0	1131.61	26807624	2	-0.1	37.9367	35
[K].MEIQEIQLK.[E]	1xOxidation [M1]	2	25	2	Q803M1; A7E2K1	Q803M1 [105-113]; A7E2K1 [104-112]		0	1147.6	2.60594e+06	2	0.19	31.8684	50
[K].MEIQEMQLK.[E]		1	11	1	A0A0R4IAL5	A0A0R4IAL5 [105-113]		0	1149.56	859283	2	-1.37	34.9482	46
[K].MMEIMTR.[E]		1	1	1	Q6PBY1	Q6PBY1 [168-174]		0	911.415	2.09041e+06	2	0.45	29.9233	37
[K].NFGIGQDIQPK.[R]		1	3	1	A0A2R8Q9K6	A0A2R8Q9K6 [38-48]		0	1216.63	8690942	2	-0.45	32.9468	53
[R].NGVSLAALK.[K]		1	6	1	A0A140LH34	A0A140LH34 [46-54]		0	872.52	1.59974e+06	2	0.09	31.9707	71
[K].IVFVQTNDFK.[L]		1	2	1	E7F6Q4	E7F6Q4 [172-181]		0	1210.65	560739	2	-0.7	39.099	29
[K].NLCSWAVDGK.[D]	1xCarbamidomethyl [C3]	1	1	2	B0UYN4	B0UYN4 [101-110]		0	1149.54	4.18067e+06	2	1.14	34.1506	49
[R].NLVGVSHTEDEVK.[T]		1	3	1	F1R377	F1R377 [108-120]		0	1426.72	497995	3	-0.72	20.1635	29
[K].NMITGTSQADCAVLIVAAGVGEFEAGISK.[N]	1xCarbamidomethyl [C11]	1	10	2	A7YYA5	A7YYA5 [101-129]		0	2909.44	5730296	3	2.04	52.0292	48
[K].NMITGTSQADCAVLIVAAGVGEFEAGISK.[N]	1xCarbamidomethyl [C11]; 1xOxidation [M2]	1	10	1	A7YYA5	A7YYA5 [101-129]		0	2925.43		3	-0.51	51.8713	45
[R].NPAAAEELQNLAK.[A]		1	1	1	F1RAM4	F1RAM4 [44-56]		0	1368.71	1.76425e+06	2	-0.48	35.5884	43
[RK].NQSIIVSGESGAGK.[T]		1	15	1	Q1LXI2	Q1LXI2 [178-191]		0	1346.69	273026	2	0.04	20.9151	56
[R].NVLVESAR.[L]		1	2	1	B0UYN4	B0UYN4 [63-70]		0	887.495	32048846	2	0.33	19.1315	52
[R].QGLDLAVQYAK.[A]		1	3	1	Q7T3H9	Q7T3H9 [88-98]		0	1205.65	522567	2	-0.57	36.8253	49
[R].QLALEVIVTLSETAAAMLR.[K]		1	1	1	B8JHR9	B8JHR9 [273-291]		0	2029.14	251891	3	1.24	54.1211	45
[K].QPFQVASLEAK.[E]		1	2	1	F1QF85	F1QF85 [94-104]		0	1217.65	4.39434e+06	2	-0.36	35.6759	58
[R].QTATALPTGTSK.[C]		1	3	1	Q7ZVG6	Q7ZVG6 [4-15]		0	1175.63	681002	2	-0.01	16.8688	42
[R].QTATQLFK.[L]		1	2	1	A0A2R8Q9K6	A0A2R8Q9K6 [90-97]		0	936.515	19115356	2	3.81	25.9797	50
[K].QTLAFVEIEK.[T]		5	26	1	F1R2S5; A0A2R8RHW2; F1QV15; Q1LWN2; F1Q7L0	F1R2S5 [265-274]; A0A2R8RHW2 [245-254]; F1QV15 [265-274]; Q1LWN2 [260-269]; F1Q7L0 [265-274]		0	1177.65	29279476	2	0.49	41.3	45
[R].NIEDHSAER.[S]		5	26	2	F1R2S5; A0A2R8RHW2; F1QV15; Q1LWN2; F1Q7L0	F1R2S5 [926-934]; A0A2R8RHW2 [906-914]; F1QV15 [926-934]; Q1LWN2 [921-929]; F1Q7L0 [926-934]		0	1070.49	85784162	3	-0.38	9.6874	34
[R].ITQSNFAVGYK.[T]		1	1	1	Q6NWC1	Q6NWC1 [164-174]		0	1227.64	764407	2	-0.54	28.5868	73
[K].ITLNSLGQSK.[F]		1	6	1	A0A2R8Q548	A0A2R8Q548 [772-781]		0	1060.6	3.18988e+06	2	0.19	28.4864	53
[R].LSNIFVIGK.[G]		1	1	1	Q642H9	Q642H9 [222-230]		0	990.598	16058371	2	0.44	43.8709	72
[K].HALTPEGK.[S]		1	1	1	Q6P5K6	Q6P5K6 [194-201]		0	852.457	1.01558e+06	2	-1.37	9.8043	45
[R].HGVSLAALK.[K]		1	12	1	Q6DH38	Q6DH38 [44-52]		0	895.536	1.29812e+06	2	-1.07	24.0001	24
[K].HVDEAHVDEK.[N]		1	2	1	B0UYN4	B0UYN4 [182-191]		0	1178.54	4.59814e+06	3	0.49	8.7107	32
[R].KICADGALLSK.[H]	1xCarbamidomethyl [C3]	1	11	2	A0A2R8RHW2	A0A2R8RHW2 [1194-1204]		1	1175.65	693873	2	-1	22.5692	65
[K].KPLPDHVSIVEPK.[E]		1	2	1	Q7ZVD9	Q7ZVD9 [202-214]		0	1458.83	534996	3	1.11	24.3517	16
[R].KTCTSIAFTQTNPEDK.[A]	1xCarbamidomethyl [C3]	1	2	1	A0A2R8Q9K6	A0A2R8Q9K6 [197-212]		1	1840.87	605336	3	-0.87	23.3101	56
[K].KVAPAPSVAK.[K]		1	2	1	A0A2R8Q9K6	A0A2R8Q9K6 [11-20]		1	967.593	2.08439e+06	2	-0.63	10.0342	57
[K].ICADGALLSK.[H]	1xCarbamidomethyl [C2]	5	40	1	F1R2S5; A0A2R8RHW2; F1QV15; Q1LWN2; F1Q7L0	F1R2S5 [1217-1226]; A0A2R8RHW2 [1195-1204]; F1QV15 [1222-1231]; Q1LWN2 [1214-1223]; F1Q7L0 [1217-1226]		0	1047.55	1.22695e+06	2	-0.55	27.1269	65
[K].IDLIAIADFAAGAMENWGLVTYR.[E]		1	1	1	F1QRM9	F1QRM9 [313-335]		0	2510.27		3	-0.92	53.9244	21
[R].LEELDANSR.[K]		1	3	1	E9QDE6	E9QDE6 [108-116]		0	1046.51	789862	2	-0.35	18.9461	39
[K].LESMTLDQLK.[R]	1xOxidation [M4]	1	6	1	A0A2R8RHW2	A0A2R8RHW2 [813-822]		0	1193.61	540596	2	2.34	28.1418	51
[R].YIIDDLEAGRNYTFYIVAYMPMGASR.[M]		1	2	1	Q2EY14	Q2EY14 [465-490]		1	3029.45		6	5.01	30.2258	5
[K].LGDGTDKDEQR.[A]		1	1	1	Q5TYQ3	Q5TYQ3 [195-205]		1	1233.57	425136	3	1.74	9.0689	31
[K].IGGIGTVPVGR.[V]		1	14	1	A7YYA5	A7YYA5 [256-266]		0	1025.61	1.4495e+06	2	-0.76	30.1562	37
[K].LGPALATGNTVVMK.[V]		1	8	1	Q8QGQ2	Q8QGQ2 [195-208]		0	1371.77	1.53878e+06	2	-0.3	35.5232	46
[R].LLDVLMQESK.[L]		1	1	1	Q7T3L7	Q7T3L7 [66-75]		0	1175.63	451814	2	0.25	42.8149	51
[K].LIEVDDER.[K]		1	2	1	Q6DHL6	Q6DHL6 [15-22]		0	988.495	5.93594e+06	2	-0.26	22.2479	61
[K].IIEVGDTPK.[D]		1	3	1	Q90ZM2	Q90ZM2 [99-107]		0	971.541	389364	2	-0.03	22.8525	47
[K].LLLQVQHASK.[Q]		1	6	2	Q8JHI0	Q8JHI0 [34-43]		0	1136.68	1.87295e+07	2	-0.63	23.166	49
[K].LIPDSVGKDIEK.[A]		1	1	1	Q6PBY1	Q6PBY1 [188-199]		1	1313.73	684056	3	-0.44	26.5527	37
[R].INVYYNEATGGK.[Y]		1	7	1	Q6TGT0	Q6TGT0 [47-58]		0	1328.65	561078	2	0.93	26.7966	43
[R].IPEITMSK.[R]		4	33	1	F1R2S5; A0A2R8RHW2; F1QV15; Q1LWN2	F1R2S5 [1322-1329]; A0A2R8RHW2 [1300-1307]; F1QV15 [1327-1334]; Q1LWN2 [1319-1326]		0	918.496	218305344	2	0.16	29.3849	50
[R].IPEITMSRR.[D]		1	8	1	F1Q7L0	F1Q7L0 [1322-1330]		1	1102.6	6.39862e+06	2	-10.68	32.6341	43
[R].LPIIVTTYAK.[K]		2	18	1	A0A2R8RHW2; Q1LWN2	A0A2R8RHW2 [1246-1255]; Q1LWN2 [1265-1274]		0	1118.68	63027672	2	-0.04	41.3099	57
[R].LQVDPAK.[Y]		1	5	1	A0A2R8RYH8	A0A2R8RYH8 [86-92]		0	770.441	7.50606e+06	2	-0.34	15.4989	47
[R].LSAMTENTYLMK.[L]		1	4	1	F1QV15	F1QV15 [65-76]		0	1401.68	3.09296e+06	2	-0.63	36.0705	18
[K].LSILYPATTGR.[N]		1	3	1	Q6PBK9	Q6PBK9 [144-154]		0	1191.67	3.24477e+06	2	0.06	39.0131	45
[K].QVAQQEAQR.[A]		1	3	1	Q6PC13	Q6PC13 [209-217]		0	1057.54	763901	2	2.77	9.0539	59
[R].GVEYELYR.[R]		1	1	1	Q6NYX8	Q6NYX8 [25-32]		0	1028.5	1.449e+06	2	-0.29	31.0462	37
[K].QVQMAATYIAR.[K]		1	2	1	Q7SX98	Q7SX98 [227-237]		0	1251.65	116232	2	1.36	30.0769	34
[R].SDELNCFTR.[S]	1xCarbamidomethyl [C6]	1	3	1	F1QN45	F1QN45 [398-406]		0	1141.49	1.36949e+06	2	0.16	28.1842	70
[K].VALVTGANK.[G]		1	1	1	Q7SYD0	Q7SYD0 [6-14]		0	872.52	1.14948e+06	2	-0.75	17.772	50
[R].VAPEEHPVLLTEAPLNPK.[A]		1	14	1	Q3B727	Q3B727 [97-114]		0	1954.06	5998860	3	-2.17	37.2147	24
[KR].VEIIANDQGNR.[TI]		1	25	1	B7ZV46	B7ZV46 [28-38]		0	1228.63	335532	2	-0.55	20.5463	29
[K].VETVEDLVGK.[L]		1	3	1	F1R9Y9	F1R9Y9 [238-247]		0	1088.58	3.05808e+06	2	-0.52	35.6268	47
[R].VGATAAVYSAAILEYLTAEVLELAGNASK.[D]		1	4	2	Q71PD7	Q71PD7 [47-75]		0	2895.53	589054	4	-1.41	54.2885	20
[R].VGDVYIPR.[D]		1	6	1	Q7ZVN1	Q7ZVN1 [40-47]		0	918.504	331060	2	-0.02	28.8825	57
[R].VGGLLTLTGAK.[V]		1	4	1	A0A2R8RL59	A0A2R8RL59 [143-153]		0	1029.63	1.31101e+06	2	-1.28	39.9815	67
[R].VGSTIFGTR.[E]		1	1	1	B1H1M3	B1H1M3 [242-250]		0	937.51	541947	2	0.94	29.3964	60
[R].VLDQTYK.[S]		1	1	2	A7E2K1	A7E2K1 [162-168]		0	866.462	7.73172e+07	2	-0.04	15.3206	51
[K].VLISATTENTYLMK.[L]		1	4	1	Q1LWN2	Q1LWN2 [58-71]		0	1583.83	1.23344e+06	2	1.67	40.6896	33
[K].VLQQPGVTHNSVGTR.[S]		1	2	1	A0A140LG13	A0A140LG13 [302-316]		0	1592.85	8879647	3	0.49	15.9908	29
[R].VPTPNVSVVDLTVR.[L]		1	1	1	Q5XJ10	Q5XJ10 [233-246]		0	1495.85	847199	2	2.99	44.7165	29
[K].TVTAMDVVYALK.[R]		1	4	1	Q0D294	Q0D294 [81-92]		0	1310.7	4.19641e+06	2	-0.47	49.8263	69
[K].VQAINESNR.[F]		1	1	1	Q1LVD7	Q1LVD7 [191-199]		0	1030.53	1.45988e+06	2	-0.32	11.2293	56
[R].VQLIASSIAENDNMK.[I]	1xOxidation [M14]	3	20	1	F1R2S5; F1QV15; F1Q7L0	F1R2S5 [1202-1216]; F1QV15 [1207-1221]; F1Q7L0 [1202-1216]		0	1648.82	28373934	2	-0.28	33.4861	80
[R].VQLIVSSIAENDNMK.[I]		1	8	2	Q1LWN2	Q1LWN2 [1199-1213]		0	1660.86	2.69718e+06	3	-0.36	42.3792	38
[R].VQLIVSSIAENDNMK.[I]	1xOxidation [M14]	1	8	1	Q1LWN2	Q1LWN2 [1199-1213]		0	1676.85	1.37857e+06	3	-0.09	38.4106	17
[K].VSAPESGLLSK.[V]		1	1	1	Q08C33	Q08C33 [272-282]		0	1087.6	30499094	2	-0.07	27.5249	51
[R].VVDSLQLTATK.[K]		1	3	1	Q6PBK9	Q6PBK9 [162-172]		0	1174.67	6609984	2	-0.53	30.2244	56
[K].VVVSTNIAETSLTIDGVVFVIDPGFAK.[Q]		1	1	1	E7F3I8	E7F3I8 [391-417]		0	2791.51		3	2.3	51.8505	24
[K].VWNLANCK.[L]	1xCarbamidomethyl [C7]	1	2	1	O42248	O42248 [176-183]		0	1004.5	607524	2	-0.24	29.6069	40
[K].YALTGDEVKK.[I]		1	1	1	Q642H9	Q642H9 [54-63]		1	1123.6	1626342	2	3.84	17.2627	27
[R].YDDMAAAMK.[AS]		2	7	1	Q6P102; E7F354	Q6P102 [19-27]; E7F354 [20-28]		0	1015.42	1.61421e+06	2	0.26	23.5917	63
[R].YDDMAASMK.[A]		1	2	1	Q5PRD0	Q5PRD0 [19-27]		0	1031.42	1.39814e+06	2	0.28	21.14	64
[R].YLAEVATGEK.[R]		1	3	1	E7F354	E7F354 [133-142]		0	1080.56	808982	2	-0.22	22.4481	62
[RK].YLAPHSATK.[D]		1	6	1	F1Q7L0	F1Q7L0 [1136-1144]		0	987.526	12309826	2	0.62	10.0508	60
[R].VQLIASSIAENDNMK.[I]		3	20	2	F1R2S5; F1QV15; F1Q7L0	F1R2S5 [1202-1216]; F1QV15 [1207-1221]; F1Q7L0 [1202-1216]		0	1632.83	75308713	2	-0.4	37.6142	88
[K].TVIVTGSNVGIGR.[A]		1	1	1	Q6DBT2	Q6DBT2 [38-50]		0	1272.73	371585	2	-1.76	30.5249	28
[R].TVELLYK.[Y]		1	6	1	A0A2R8RYH8	A0A2R8RYH8 [234-240]		0	865.503	6522407	2	0.04	32.0671	54
[R].TTPSYVAFTDTER.[L]		1	22	1	B7ZV46	B7ZV46 [39-51]		0	1487.7	181225	2	-0.69	34.6646	22
[K].SDPMVQCIIEESGEHIIAGAGELHLEICLK.[D]	2xCarbamidomethyl [C7; C28]	1	2	1	Q6P3J5	Q6P3J5 [530-559]		0	3348.63	759698	4	-1.43	51.0374	29
[K].SEVITDKDTGK.[K]		1	4	1	Q6NYW8	Q6NYW8 [128-138]		1	1192.61		2	-0.05	10.1776	57
[R].SGETEDTFIADLVVGLCTGQIK.[T]	1xCarbamidomethyl [C17]	1	8	1	Q6GQM9	Q6GQM9 [373-394]		0	2353.16		3	2.2	51.8171	45
[K].SLQDIIAILGMDELSEEDKLTVAR.[A]	1xOxidation [M11]	1	1	1	A8WGC6	A8WGC6 [422-445]		1	2675.38		3	-8.65	51.7356	18
[R].SLQSVAEER.[A]		1	1	1	Q6DHS3	Q6DHS3 [97-105]		0	1018.52		2	2.26	19.9763	53
[R].SLSDSSLTER.[A]		1	3	1	A0A2R8Q548	A0A2R8Q548 [187-196]		0	1094.53	950300	2	-0.46	21.3017	43
[R].SLVVDSGEDDLGR.[G]		1	2	1	F1QCS3	F1QCS3 [191-203]		0	1361.65	84408	2	-5.98	30.5405	34
[K].SPAADESVDR.[I]		3	12	1	A0A2R8Q549; F1QV15; F1Q7L0	A0A2R8Q549 [694-703]; F1QV15 [699-708]; F1Q7L0 [699-708]		0	1046.47	5.04267e+06	2	0.01	10.6629	60
[K].SPAAEESVDR.[I]		1	5	1	F1R2S5	F1R2S5 [699-708]		0	1060.49	12721659	2	0.1	11.1417	61
[R].SSNFTLVGSHK.[I]		1	6	1	A0A2R8Q548	A0A2R8Q548 [761-771]		0	1176.6	908726	2	0.72	22.1683	36
[K].STINIQYK.[V]		1	3	1	Q504I6	Q504I6 [82-89]		0	966.525	3597234	2	-0.04	24.982	28
[R].STSPAESQVFYLK.[M]		1	4	1	B2GTJ8	B2GTJ8 [107-119]		0	1456.73	1.45762e+06	2	-0.57	38.0159	35
[R].TAANALPVK.[V]		1	4	1	F1R2S5	F1R2S5 [510-518]		0	884.52	6011335	2	-0.19	19.375	69
[R].TAANALPVR.[V]		2	8	1	F1QV15; F1Q7L0	F1QV15 [510-518]; F1Q7L0 [510-518]		0	912.526	4.88806e+06	2	0.03	20.1721	66
[K].TADEISQQTGNK.[V]		1	2	1	F1QB21	F1QB21 [97-108]		0	1291.61	2666727	2	1.53	11.3237	43
[K].TATFAISILQQIDIELK.[G]		1	4	1	A8E590	A8E590 [106-122]		0	1904.07	461359	3	0.15	52.3345	28
[K].TGSGTMNLGGSLTR.[Q]	1xOxidation [M6]	1	1	1	Q7SXP1	Q7SXP1 [182-195]		0	1367.66	1751982	2	0.73	21.8099	63
[R].THYVINEDPK.[TA]		5	30	1	F1R2S5; A0A2R8RHW2; F1QV15; Q1LWN2; F1Q7L0	F1R2S5 [169-178]; A0A2R8RHW2 [149-158]; F1QV15 [169-178]; Q1LWN2 [164-173]; F1Q7L0 [169-178]		0	1215.6	14591214	2	0.17	16.7754	42
[K].TIDDLEEK.[VL]		3	8	1	Q803M1; A7E2K1; A0A0R4IAL5	Q803M1 [216-223]; A7E2K1 [215-222]; A0A0R4IAL5 [216-223]		0	962.468	2.19448e+06	2	-1.06	20.2513	49
[R].TLSDYNIQK.[E]		1	14	1	A0A2R8RR55	A0A2R8RR55 [55-63]; [131-139]; [207-215]; [283-291]		0	1081.55	2.83883e+06	2	-0.56	22.9516	52
[R].TLSSSSQASIEIDSLYEGIDFYTSITR.[A]		1	7	1	B7ZV46	B7ZV46 [275-301]		0	2983.44		3	10.15	52.2616	35
[K].TNHIIVTK.[S]		4	22	1	F1R2S5; A0A2R8RHW2; F1QV15; F1Q7L0	F1R2S5 [179-186]; A0A2R8RHW2 [159-166]; F1QV15 [179-186]; F1Q7L0 [179-186]		0	925.547	58980036	3	0.03	11.6621	28
[K].TPLDLTSDQSIK.[H]		1	4	1	Q70X92	Q70X92 [235-246]		0	1317.69	280161	2	-1.12	32.8662	51
[K].TQNIYELQEAGAQGVCR.[T]	1xCarbamidomethyl [C16]	3	19	2	A0A2R8RHW2; F1QV15; F1Q7L0	A0A2R8RHW2 [132-148]; F1QV15 [152-168]; F1Q7L0 [152-168]		0	1936.92	13395510	3	-0.45	33.9314	39
[K].TQNIYEMQEAGAQGVCR.[T]	1xCarbamidomethyl [C16]; 1xOxidation [M7]	2	10	1	F1R2S5; Q1LWN2	F1R2S5 [152-168]; Q1LWN2 [147-163]		0	1970.87	2.5813e+06	3	-2.08	23.5166	60
[R].TQNVLGEK.[G]		1	2	1	Q7ZVD9	Q7ZVD9 [55-62]		0	888.479	42535084	2	0.46	15.0628	35
[K].TSYAQHQQVR.[Q]		1	1	1	Q6PBY1	Q6PBY1 [153-162]		0	1217.6	16472260	3	-0.06	9.7478	38
[R].SADIALVAGGNR.[K]		1	1	1	E7F8R3	E7F8R3 [125-136]		0	1143.61	574406	2	1.35	28.723	24
[R].GTMVTIEGPR.[F]		1	1	1	Q7ZV22	Q7ZV22 [164-173]		0	1060.55	440759	2	2.79	27.9725	71
[R].LGAQALMGAAK.[M]		1	3	1	A0A140LG13	A0A140LG13 [217-227]		0	1030.57	11152319	2	0.2	30.5207	70
[K].GTGASGSFK.[LVI]		3	25	1	Q6DH38; A0A140LH34; E7F225	Q6DH38 [87-95]; A0A140LH34 [89-97]; E7F225 [90-98]		0	811.394	13041810	2	-1.36	10.1942	50
[K].AYQDAFEISK.[K]		1	2	1	Q5PRD0	Q5PRD0 [148-157]		0	1171.56	2719944	2	-0.37	32.398	42
[K].CAGNEDIITLR.[A]	1xCarbamidomethyl [C1]	1	1	1	Q9PTP1	Q9PTP1 [81-91]		0	1261.62	1.04206e+06	2	-0.95	34.1179	30
[K].CASGCVCK.[G]	3xCarbamidomethyl [C1; C5; C7]	1	3	1	P52722	P52722 [43-50]		0	941.364	1.81983e+06	2	-2.35	9.6273	55
[K].CFENVLAK.[N]	1xCarbamidomethyl [C1]	1	1	1	Q9DDU5	Q9DDU5 [129-136]		0	980.487	14140031	2	-0.86	30.7529	44
[R].CMTNTPVVVR.[E]	1xCarbamidomethyl [C1]	1	5	1	A0A140LG13	A0A140LG13 [132-141]		0	1176.59	1.95668e+06	2	-0.33	24.5407	62
[K].CTNCQCTTCK.[K]	4xCarbamidomethyl [C1; C4; C6; C9]	1	2	1	P52722	P52722 [20-29]		0	1332.48	2.03498e+06	2	-0.12	8.5811	37
[R].CVFVVGPDK.[R]	1xCarbamidomethyl [C1]	1	3	1	Q6PBK9	Q6PBK9 [132-140]		0	1020.52	757236	2	-2.13	31.5528	45
[R].DAEDAVFGR.[N]		1	3	1	A8WG53	A8WG53 [54-62]		0	979.448	216145	2	-1.9	29.5913	50
[R].DAEDAVYAR.[D]		1	5	1	A0A2R8Q4W3	A0A2R8Q4W3 [65-73]		0	1009.46	807459	2	-0.46	19.1043	44
[K].DAPAQIVEVLK.[H]		1	3	1	F1QV15	F1QV15 [310-320]		0	1182.67	910099	2	0.34	44.0013	56
[R].DAVTYTEHAK.[R]		1	7	1	Q0D294	Q0D294 [69-78]		0	1134.54	1.37066e+06	3	-0.46	12.6675	22
[R].DETNYGIPQR.[A]		1	2	1	O42248	O42248 [48-57]		0	1192.56	2.77104e+06	2	0.27	23.9561	55
[R].DGGAGDSLSSHNNQK.[F]		1	2	1	A0A2R8QAE1	A0A2R8QAE1 [153-167]		0	1486.65	1.08038e+06	2	-0.02	9.7834	70
[K].AVNDWVAAIGK.[N]		1	3	1	B7ZVR0	B7ZVR0 [313-323]		0	1143.62	399628	2	-0.24	43.8723	44
[K].DGILIK.[ATK]		1	4	3	A0ES87	A0ES87 [57-62]		0	658.413	1.74094e+06	2	0.05	28.4313	56
[R].DLKPQNLLIDNK.[G]		1	1	1	Q7T3L7	Q7T3L7 [128-139]		0	1410.8	548908	3	-0.26	36.0463	26
[K].DIPGLTDSTVPR.[R]		1	2	1	Q6DHL6	Q6DHL6 [120-131]		0	1270.66	3769860	2	-0.97	37.1142	37
[KR].DLSHCQER.[-I]	1xCarbamidomethyl [C5]	6	27	2	F1R2S5; A0A2R8Q549; A0A2R8RHW2; F1QV15; Q1LWN2; F1Q7L0	F1R2S5 [189-196]; A0A2R8Q549 [184-191]; A0A2R8RHW2 [169-176]; F1QV15 [189-196]; Q1LWN2 [184-191]; F1Q7L0 [189-196]		0	1044.45	113763096	3	0.07	9.6408	37
[R].DLTDYLMK.[I]		2	24	1	Q6IQR3; Q3B727	Q6IQR3 [186-193]; Q3B727 [185-192]		0	998.486	4268336	2	-0.12	45.9793	35
[K].DLVILLFETALLSSGFSLDDPQTHSNR.[I]		1	1	2	O57521	O57521 [652-678]		0	2988.53	2.49074e+06	4	0.03	53.2408	15
[R].GTGIVSAPVPK.[K]		1	1	1	Q6NWC3	Q6NWC3 [187-197]		0	1025.6	15977692	2	0.31	25.2426	37
[K].DLVILLFETALLSSGFTLDDPQTHSNR.[I]		1	1	2	Q5RG12	Q5RG12 [663-689]		0	3002.55	2.77875e+06	3	0.92	52.5194	6
[RK].DPFVPATK.[L]		3	18	1	F1R2S5; A0A2R8RHW2; Q1LWN2	F1R2S5 [92-99]; A0A2R8RHW2 [72-79]; Q1LWN2 [87-94]		0	874.467	230323104	2	1.34	24.2742	30
[K].DSIGNSFATR.[L]		1	1	1	Q642H9	Q642H9 [212-221]		0	1067.51	21552582	2	0.14	24.6211	67
[K].DSYVGDEAQSK.[R]		2	28	1	Q6IQR3; Q3B727	Q6IQR3 [53-63]; Q3B727 [52-62]		0	1198.52	13100327	2	0.43	14.3213	44
[K].DTSSGSAAASFEQMQK.[KQ]		5	36	1	F1R2S5; A0A2R8RHW2; F1QV15; Q1LWN2; F1Q7L0	F1R2S5 [1145-1160]; A0A2R8RHW2 [1123-1138]; F1QV15 [1150-1165]; Q1LWN2 [1142-1157]; F1Q7L0 [1145-1160]		0	1644.72	38878928	2	1.54	29.2263	99
[K].DVGLAYTER.[C]		4	14	3	F1R2S5; F1QV15; Q1LWN2; F1Q7L0	F1R2S5 [200-208]; F1QV15 [200-208]; Q1LWN2 [195-203]; F1Q7L0 [200-208]		0	1023.51	1.65461e+08	2	-1.67	29.4668	56
[K].DVTEAHVDQK.[N]		1	2	1	F1QCN0	F1QCN0 [218-227]		0	1141.55	22324128	3	0.33	10.1748	31
[R].DGTGVVEFVR.[K]		1	6	1	A0A2R8Q4W3	A0A2R8Q4W3 [151-160]		0	1078.55	2830342	2	-0.08	36.5065	34
[K].AVLQAFHAEK.[K]		1	2	1	B0UYN4	B0UYN4 [120-129]		0	1113.61	1.35715e+06	2	1.12	23.4686	34
[K].AVDSQLLPLIK.[K]		1	2	1	Q6DRC6	Q6DRC6 [229-239]		0	1196.72	1075093	2	-1.43	47.5699	59
[R].AVAVVVDPIQSVK.[G]		1	2	1	A3KNN5	A3KNN5 [140-152]		0	1324.78	301299	2	-2.94	39.8262	37
[R].AAAENMIAK.[L]		1	2	1	B0V3F8	B0V3F8 [156-164]		0	918.471		2	0.17	16.7867	60
[R].AAVDAGYVPNDMQVGQTGK.[I]		1	1	1	Q7ZUS9	Q7ZUS9 [251-269]		0	1920.91	217229	3	-1.71	32.8704	24
[R].ADGYEPPIQESV.[-]		1	1	1	Q6PBY1	Q6PBY1 [256-267]		0	1304.6	5312916	2	-0.17	37.5616	28
[R].ADTYELQVR.[G]		1	2	1	E9QHD8	E9QHD8 [108-116]		0	1094.55	421937	2	-0.34	27.3059	49
[R].AEAEVASLNR.[R]		1	2	1	A0A0R4IAL5	A0A0R4IAL5 [45-54]		0	1059.54	4447244	2	-0.02	19.0461	46
[K].AEAGVLGEYPAAR.[L]		3	19	1	F1R2S5; F1QV15; F1Q7L0	F1R2S5 [1248-1260]; F1QV15 [1253-1265]; F1Q7L0 [1248-1260]		0	1303.66	351642880	2	0.11	31.1734	58
[RK].AEDGESGAAATEK.[A]		1	3	1	A0A0R4IAV0	A0A0R4IAV0 [237-249]		0	1235.54	1.05624e+06	2	-0.19	9.58	62
[R].AEGPAVER.[L]		4	19	1	F1R2S5; F1QV15; Q1LWN2; F1Q7L0	F1R2S5 [1019-1026]; F1QV15 [1019-1026]; Q1LWN2 [1014-1021]; F1Q7L0 [1019-1026]		0	828.421	18041014	2	-0.07	10.7583	47
[R].AELAESHVK.[Q]		1	2	2	Q803M1	Q803M1 [147-155]		0	983.516	54468604	2	0.04	10.1491	59
[K].AELNEFLTR.[E]		1	2	1	Q7ZVD9	Q7ZVD9 [19-27]		0	1092.57	9586264	2	0.12	39.0579	46
[M].AETAPAAPPAK.[A]		1	8	1	Q6DH38	Q6DH38 [2-12]		0	1023.55	3.69736e+06	2	0.34	11.2378	39
[M].AETAPAPAASPAK.[A]		1	4	1	A0A140LH34	A0A140LH34 [2-14]		0	1181.62	1.11836e+06	2	0.57	11.7279	52
[R].AFCSILVPR.[A]	1xCarbamidomethyl [C3]	1	3	1	Q1LVA0	Q1LVA0 [174-182]		0	1062.58	283533	2	-0.69	41.2857	38
[K].ALAASGYDVEK.[N]		1	2	1	E7F225	E7F225 [57-67]		0	1123.56	2534907	2	0.48	22.1697	48
[R].ALETGPDTTVAR.[Q]		1	1	1	Q5TYQ3	Q5TYQ3 [123-134]		0	1230.63	2.03664e+06	2	0.23	19.8226	88
[R].AIGSASEGAQSSLQEVYHK.[S]		1	2	1	Q6TGV6	Q6TGV6 [169-187]		0	1961.96	244105	3	-0.7	28.3098	56
[K].ALLEVVQSGGK.[N]		1	1	1	Q6P0I2	Q6P0I2 [196-206]		0	1100.63	817878	2	-0.42	33.513	51
[R].ALMLQGVDLLADAVAVTMGPK.[G]		1	3	1	Q8JGM5	Q8JGM5 [38-58]		0	2113.14	294553	3	-1.18	52.5559	57
[K].ALPTDKPLASAYLK.[V]		1	4	1	Q1LWN2	Q1LWN2 [719-732]		0	1487.85	10144000	3	0	33.3309	23
[K].ALPTDKPLASAYVK.[V]		2	9	1	F1QV15; F1Q7L0	F1QV15 [724-737]; F1Q7L0 [724-737]		0	1473.83	8626352	3	-0.48	29.0412	47
[R].ALSAVCVR.[S]	1xCarbamidomethyl [C6]	1	2	1	A0A2R8RVG3	A0A2R8RVG3 [221-228]		0	875.477	599156	2	-0.09	22.0044	37
[K].ALSSMDLQK.[V]		1	3	1	A0A0R4IC92	A0A0R4IC92 [35-43]		0	992.508	1.25128e+06	2	0.12	24.191	60
[K].AMEAVAAQGK.[VAG]		1	5	1	Q7T3G4	Q7T3G4 [243-252]		0	975.493	270516	2	-1.51	13.2475	35
[K].AMGIMNSFVNDIFER.[I]		1	18	1	X1WHF1	X1WHF1 [57-71]		0	1743.82	2121195	2	-0.08	51.1308	116
[K].ANHIIVTK.[S]		1	4	1	Q1LWN2	Q1LWN2 [174-181]		0	895.536	25228798	2	-0.39	11.4196	34
[K].APAMFNIR.[N]	1xOxidation [M4]	1	1	1	Q6PBY1	Q6PBY1 [35-42]		0	935.477	1.65946e+06	2	-1.39	26.6205	48
[R].APEVLLGASR.[Y]		1	1	1	Q7T3L7	Q7T3L7 [171-180]		0	1012.58	3.81771e+06	2	-0.33	29.8007	52
[R].ASGNYATVISHNPETK.[K]		1	1	2	Q6P0V6	Q6P0V6 [129-144]		0	1688.82	9160805	2	-0.83	21.9509	49
[R].ASSVPVGSGYEVLIQK.[F]		1	1	1	Q08C33	Q08C33 [23-38]		0	1633.88	886669	3	-0.46	40.6478	33
[K].EDAANNYAR.[G]		1	27	1	A8KB60	A8KB60 [97-105]		0	1023.45	763334	2	0.13	10.7441	28
[R].EDAGRPEALAK.[V]		1	3	1	Q6NYW8	Q6NYW8 [87-97]		0	1156.6	2.50762e+06	3	-0.58	11.8768	33
[K].YPIEHGIITNWDDMEK.[I-]		1	19	1	Q6IQR3	Q6IQR3 [71-86]		0	1960.91	890010	3	-0.04	41.3681	22
[R].GILNILQLNLK.[KT]		5	29	1	F1R2S5; A0A2R8RHW2; F1QV15; Q1LWN2; F1Q7L0	F1R2S5 [140-150]; A0A2R8RHW2 [120-130]; F1QV15 [140-150]; Q1LWN2 [135-145]; F1Q7L0 [140-150]		0	1238.78		2	5.75	50.9997	60
[R].FVQFPGLLK.[Q]		1	8	1	A8E5B4	A8E5B4 [96-104]		0	1048.62	1.80782e+06	2	-0.15	48.2521	29
[R].ETAEGDVASLNR.[R]		1	3	1	A7E2K1	A7E2K1 [42-53]		0	1261.6	61559864	2	-0.41	22.1047	70
[K].ETAGLYETLK.[A]		1	2	1	Q6IQH4	Q6IQH4 [7-16]		0	1124.58	217403	2	-0.83	31.189	37
[R].FSAVALCK.[A]	1xCarbamidomethyl [C7]	1	2	1	Q7ZTI4	Q7ZTI4 [210-217]		0	895.471	28530070	2	-0.24	28.0741	46
[K].EVMVVNIGDK.[L]		1	2	1	Q6P959	Q6P959 [122-131]		0	1103.58	328088	2	-0.94	33.1718	28
[R].FQSAAIGALQEASEAYLVGLFEDTNLCAIHAK.[R]	1xCarbamidomethyl [C27]	1	1	1	Q6PI20	Q6PI20 [85-116]		0	3437.7	722316	3	0.28	51.9922	32
[R].EYQELMNVK.[L]		1	10	1	F1QV31	F1QV31 [439-447]		0	1153.56	1.4836e+06	2	-0.28	30.5844	39
[R].FIMESGAK.[G]		1	2	1	Q7ZVD9	Q7ZVD9 [125-132]		0	882.439	11087349	2	0.4	22.3158	52
[K].FLEATSGMSPAER.[A]	1xOxidation [M8]	1	2	1	Q7ZTI4	Q7ZTI4 [112-124]		0	1411.65	2505417	2	0.48	22.5958	27
[K].FETGNMCMVTGGANLGR.[I]	1xCarbamidomethyl [C7]; 1xOxidation [M8]	1	1	1	Q642H9	Q642H9 [175-191]		0	1830.79	172292	2	-0.41	32.8478	29
[K].GLGSTVQEMDLTGAK.[L]		1	1	1	Q08C33	Q08C33 [148-162]		0	1506.75	4362299	2	-0.78	37.5066	103
[K].EYTGDVYLSSR.[D]		1	1	1	Q7SYD0	Q7SYD0 [27-37]		0	1289.6	163545	2	-0.9	28.5217	38
[R].GINGVSPK.[V]		1	4	1	Q6Q417	Q6Q417 [95-102]		0	771.436	1.02212e+06	2	-0.35	12.7332	49
[K].GIMDCVVR.[I]	1xCarbamidomethyl [C5]; 1xOxidation [M3]	1	1	1	Q8JHI0	Q8JHI0 [53-60]		0	965.454		2	-0.66	20.337	43
[R].FERATNSEK.[E]		3	24	1	A0A2R8RHW2; Q1LWN2; F1Q7L0	A0A2R8RHW2 [1272-1280]; Q1LWN2 [1291-1299]; F1Q7L0 [1294-1302]		1	1081.53	3.35097e+06	2	-10.49	11.4704	46
[K].EMQPTHPIR.[L]	1xOxidation [M2]	1	2	1	Q5PRD0	Q5PRD0 [159-167]		0	1124.55	1.36641e+06	3	0.11	9.8909	29
[K].EITALAPSTMK.[I]		2	15	2	Q6IQR3; Q3B727	Q6IQR3 [318-328]; Q3B727 [317-327]		0	1161.62	1.33437e+06	2	2.27	30.9376	46
[R].EPAAAPATGNK.[N]		1	4	1	F1Q5B8	F1Q5B8 [985-995]		0	1026.52	665211	2	-0.04	9.8057	38
[R].ELMETMNR.[M]		1	1	1	Q6PH25	Q6PH25 [160-167]		0	1023.46	211467	2	0.35	23.1419	42
[R].EFSGLGNCLVK.[I]	1xCarbamidomethyl [C8]	1	1	1	Q8JHI0	Q8JHI0 [153-163]		0	1223.61	12400580	2	0.04	37.4485	32
[K].EGAEEPAAK.[K]		1	2	1	A0A0R4IAV0	A0A0R4IAV0 [219-227]		0	901.426	2993858	2	-0.63	9.2112	49
[R].GLGLQMVK.[Q]		1	3	1	F1RAM4	F1RAM4 [19-26]		0	845.491	1.22673e+06	2	0.34	34.2464	45
[K].GFTAAGVIAANR.[I]		1	3	1	A0A140LG13	A0A140LG13 [30-41]		0	1147.62	4.31508e+06	2	0.25	33.4535	50
[K].EGGYDLVSGTR.[Y]		1	1	1	Q6DEJ9	Q6DEJ9 [127-137]		0	1153.55	944330	2	0	26.6318	42
[K].FYTCGEAPNYDK.[S]	1xCarbamidomethyl [C4]	1	2	1	B8JIS8	B8JIS8 [32-43]		0	1464.61	1.2305e+06	2	0.02	24.1967	31
[R].ELAEDGYSGVEVR.[V]		1	2	1	Q7ZVD9	Q7ZVD9 [28-40]		0	1423.67	1.78962e+06	2	0.18	28.9891	68
[K].FCADGVLLSK.[H]	1xCarbamidomethyl [C2]	1	7	1	A0A2R8Q549	A0A2R8Q549 [1179-1188]		0	1109.57	3.17282e+06	2	0.01	36.6536	64
[R].ELISNASDALDK.[I]		1	2	1	A0A286YAP4	A0A286YAP4 [104-115]		0	1275.64	311527	2	0.24	30.6283	58
[R].EILPQAPIAVR.[M]		1	3	1	Q6NWF7	Q6NWF7 [239-249]		0	1206.72	678990	2	0.63	39.5139	40
[R].GAVSAVFCR.[I]	1xCarbamidomethyl [C8]	1	1	1	A4UU77	A4UU77 [27-35]		0	966.483	1.13605e+06	2	0.28	29.2122	64
[K].EIELTAALPSQR.[S]		2	14	3	F1QV15; Q1LWN2	F1QV15 [1308-1319]; Q1LWN2 [1300-1311]		0	1327.72	2.7656e+07	2	0	39.6488	63
[K].EIELTAALPSQK.[S]		3	25	3	F1R2S5; A0A2R8RHW2; F1Q7L0	F1R2S5 [1303-1314]; A0A2R8RHW2 [1281-1292]; F1Q7L0 [1303-1314]		0	1299.72	1.23725e+08	2	0.03	38.7495	68
[K].HIAEEADR.[K]		3	34	1	Q803M1; A7E2K1; A0A0R4IAL5	Q803M1 [117-124]; A7E2K1 [116-123]; A0A0R4IAL5 [117-124]		0	940.448	18538132	2	-0.19	9.1633	39
[R].LEGLEETGSGSSK.[K]		1	2	1	B0V3F8	B0V3F8 [138-150]		0	1293.62	1.53089e+06	2	0.29	19.8481	24
[K].TPVVPFK.[A]		1	5	1	F1Q7L0	F1Q7L0 [275-281]		0	787.471	67454408	2	-0.02	29.4948	32
[R].AVCMLSNTTAIAEAWAR.[L]	1xCarbamidomethyl [C3]	1	23	1	A8KB60	A8KB60 [374-390]		0	1864.9		3	0.81	50.0621	19
[R].VQFIASSIAENDNFK.[F]		1	5	1	A0A2R8Q549	A0A2R8Q549 [1164-1178]		0	1682.84	186170	2	0.44	43.3463	22
[K].GCEVVVSGK.[L]	1xCarbamidomethyl [C2]	1	2	1	Q7ZVD9	Q7ZVD9 [133-141]		0	934.466	22928278	2	1.17	14.0885	40
[KR].LAADDFR.[VIL]		1	22	1	Q1LXJ7	Q1LXJ7 [162-168]		0	807.4	118431472	2	0.2	23.4658	48
[R].IASDGLK.[G]		1	1	1	Q6PBY1	Q6PBY1 [57-63]		0	703.398	35204540	2	0.18	12.5548	51
[K].IIAPPER.[K]		2	18	1	Q6IQR3; Q3B727	Q6IQR3 [331-337]; Q3B727 [330-336]		0	795.472	18009048	2	-0.58	18.7389	44
[K].FSTQNMCPIEGEGNVAR.[F]	1xCarbamidomethyl [C7]	1	3	1	X1WHC2	X1WHC2 [164-180]		0	1909.85	183478	2	-0.66	32.8506	20
[K].VAPAPSVAK.[K]		1	2	1	A0A2R8Q9K6	A0A2R8Q9K6 [12-20]		0	839.499	18136924	2	-0.74	12.4067	40
[K].VVNPLFEK.[R]		1	2	1	A0A2R8Q9K6	A0A2R8Q9K6 [27-34]		0	945.54	12340011	2	-1.23	34.4114	42
[K].GCEVVVIPAGVPR.[K]	1xCarbamidomethyl [C2]	1	1	1	Q7T334	Q7T334 [91-103]		0	1352.74	234926	2	-3.94	39.6162	30
[K].ASPNADTTILFVK.[G]		1	2	1	A0A0R4IRS8	A0A0R4IRS8 [83-95]		0	1376.74	247872	2	-0.54	41.6707	25
[K].LGSDVSCLVAGTNCAK.[V]	2xCarbamidomethyl [C7; C14]	1	1	1	Q7ZUS9	Q7ZUS9 [48-63]		0	1651.78	671444	2	3.81	32.8945	30
[R].IPEITMSK.[R]	1xOxidation [M6]	4	33	1	F1R2S5; A0A2R8RHW2; F1QV15; Q1LWN2	F1R2S5 [1322-1329]; A0A2R8RHW2 [1300-1307]; F1QV15 [1327-1334]; Q1LWN2 [1319-1326]		0	934.491	766580	2	-2.89	29.5387	34
[K].ILQVSFK.[T]		1	4	1	Q7ZTS8	Q7ZTS8 [312-318]		0	834.508	1.93936e+06	2	-1.34	34.9554	44
[R].EAVTFLR.[K]		1	5	1	Q6NZW7	Q6NZW7 [435-441]		0	835.467	232197	2	-1.48	32.7728	46
[R].YIELLTR.[S]		1	1	1	F8W4Q1	F8W4Q1 [1041-1047]		0	907.525	277187	2	-0.78	37.6169	30
[K].EGGVVSSQPTAVR.[N]		1	4	1	E9QI05	E9QI05 [139-151]		0	1286.67	314402	2	0.24	17.6103	20
[K].NTQVIPQVYHQQSR.[R]		1	4	1	Q7ZTS8	Q7ZTS8 [190-203]		0	1697.87	419754	3	1.41	24.2911	16
[R].NVLSESAR.[I]		1	2	1	F1QCN0	F1QCN0 [98-105]		0	875.458	4456065	2	0.2	16.2686	43
[K].QGGLGPMK.[I]		1	2	1	A3KP44	A3KP44 [155-162]		0	787.413	2.41123e+06	2	-0.02	17.4721	50
[R].DTLYEAVK.[E]		1	2	1	E9QFD9	E9QFD9 [7-14]		0	938.483	22687732	2	1.97	26.2536	35
[K].MEDLIVK.[D]		1	1	1	Q6AZA0	Q6AZA0 [168-174]		0	847.459	899720	2	-1.26	29.7228	32
[K].ELSAATNALR.[Q]		1	2	1	Q6PBZ6	Q6PBZ6 [67-76]		0	1045.56	617073	2	1.05	24.301	28
[K].GVELLLGQK.[V]		1	1	1	E7FFC4	E7FFC4 [199-207]		0	956.578	335040	2	-1.09	38.6842	40
[K].ITVLEIQK.[T]		1	5	1	F1R1X3	F1R1X3 [245-252]		0	943.582	409797	2	-2.97	33.4464	39
[R].YLAEVAVGEEK.[N]		1	2	1	Q6P102	Q6P102 [128-138]		0	1207.62	1.09593e+06	2	2.05	29.0313	33
[R].EVADSYAQNAK.[V]		1	2	1	F1QKV3	F1QKV3 [175-185]		0	1195.56	354644	2	0.45	14.1941	24
[K].EDLTEVR.[D]		1	4	1	F8W4I2	F8W4I2 [93-99]		0	861.431	835168	2	-0.11	19.5365	61
[K].EVATAIR.[G]		1	1	1	Q6NWC3	Q6NWC3 [132-138]		0	759.436	19650366	2	0.44	14.6362	51
[R].AAASAGFR.[A]		1	3	1	Q7T3H9	Q7T3H9 [26-33]		0	750.389	2100328	2	0.35	12.6141	47
[R].YDDMAAAMK.[AS]	1xOxidation [M8]	2	7	1	Q6P102; E7F354	Q6P102 [19-27]; E7F354 [20-28]		0	1031.42	376178	2	-0.43	14.344	30
[K].STLTDSLVSK.[A]		1	2	1	Q6P3J5	Q6P3J5 [33-42]		0	1050.57	304542	2	-0.05	28.7343	39
[KR].EYTAAVEAK.[Q]		1	3	1	Q6PC13	Q6PC13 [200-208]		0	981.489	605633	2	1.12	15.2231	37
[R].SVQPLADK.[T]		1	1	1	Q7SXP1	Q7SXP1 [245-252]		0	857.473	20262140	2	-0.15	14.7209	40
[K].AAIAADSEVYK.[M]		1	3	1	B8A5V5	B8A5V5 [69-79]		0	1137.58	768210	2	-0.08	22.1908	27
[K].TAIITGGNTGIGK.[A]		1	1	1	Q66IF0	Q66IF0 [38-50]		0	1202.67	179751	2	-0.04	25.1139	23
[R].TEIIILATR.[T]		1	2	1	Q7ZVD9	Q7ZVD9 [46-54]		0	1029.63	5036204	2	-1.04	40.9151	40
[R].IIVENLSSR.[CIV]		1	13	2	Q5M9N3	Q5M9N3 [116-124]		0	1030.59	1.00264e+06	2	-3.29	27.9877	40
[R].LQHQLGLVEK.[S]		1	3	1	Q5XJR8	Q5XJR8 [169-178]		0	1164.67	1.34036e+06	3	-0.79	21.3635	29
[K].EDKYEEEIK.[VI]		2	28	1	Q803M1; A7E2K1	Q803M1 [182-190]; A7E2K1 [181-189]		1	1182.55	1.85384e+06	2	0.16	16.0117	40
[K].YFGDIISVGQR.[L]		1	1	1	Q08C33	Q08C33 [117-127]		0	1254.65	928998	2	-0.84	43.6322	28
[K].VVPELTEALNK.[-]		1	1	1	Q7ZUS9	Q7ZUS9 [323-333]		0	1212.68	2007284	2	0.88	37.6311	29
[K].GIMDCVVR.[I]	1xCarbamidomethyl [C5]	1	1	1	Q8JHI0	Q8JHI0 [53-60]		0	949.459	12606463	2	-0.82	32.9087	47
[K].AADESER.[G]		3	35	1	Q803M1; A7E2K1; A0A0R4IAL5	Q803M1 [83-89]; A7E2K1 [82-88]; A0A0R4IAL5 [83-89]		0	777.337	1.14485e+06	2	-0.64	7.4464	36
[K].HILNAAYNTGFR.[F]		1	7	1	F1R2S5	F1R2S5 [1282-1293]		0	1376.71	172804	2	-0.98	29.1021	19
[K].LIPDSVGK.[D]		1	1	1	Q6PBY1	Q6PBY1 [188-195]		0	828.483	16597473	2	0.13	21.5034	23
[K].VEIATLTR.[E]		1	1	1	Q7ZV77	Q7ZV77 [211-218]		0	902.531	1.4013e+06	2	0.28	28.6222	46
[K].FSASGELGTGNIK.[L]		1	1	1	Q9PTP1	Q9PTP1 [169-181]		0	1280.65	2.71975e+06	2	1.82	28.9122	21
[K].LGPALATGNTVVMK.[V]	1xOxidation [M13]	1	8	1	Q8QGQ2	Q8QGQ2 [195-208]		0	1387.76	274494	2	-0.76	29.7328	11
[R].ANAEYMSPSGK.[V]		1	1	1	Q6WFZ4	Q6WFZ4 [61-71]		0	1154.51	229555	2	1.31	15.9582	27
[R].ASTSSTSGTSR.[E]		1	6	1	A0A2R8Q548	A0A2R8Q548 [954-964]		0	1041.48	250431	2	-0.53	8.5099	29
[RK].FASFIDK.[VAE]		1	22	1	F1QV31	F1QV31 [168-174]		0	827.43	16432808	2	0.46	32.4799	52
[K].CFIVGADNVGSK.[Q]	1xCarbamidomethyl [C1]	1	4	1	F8W4I2	F8W4I2 [27-38]		0	1266.61	138558	2	-1.37	31.1918	17
[R].STGSSLEQIQK.[Q]		1	7	1	A0A2R8Q549	A0A2R8Q549 [1112-1122]		0	1177.61	5.41429e+06	2	-1.06	19.3144	19
[R].LQAEPESLR.[K]		1	3	1	E9QDE6	E9QDE6 [90-98]		0	1042.55	4717145	2	0.27	21.1008	33
[K].SPYQEFTDHLAK.[T]		1	1	1	Q6NWC3	Q6NWC3 [250-261]		0	1435.69	441343	3	-0.47	34.4931	17
[K].LQCLNESR.[D]	1xCarbamidomethyl [C3]	1	1	1	Q6NYX8	Q6NYX8 [39-46]		0	1019.49	10254693	2	-1.29	15.0096	38
[K].SLEEVIER.[A]		1	8	1	Q8QGQ2	Q8QGQ2 [428-435]		0	974.515	352927	2	-0.62	31.1606	37
[R].SALDLAK.[E]		1	1	1	Q5XJS8	Q5XJS8 [72-78]		0	717.414	2.84317e+06	2	-0.37	22.5653	55
[R].EAPPYGGVK.[M]		1	1	1	Q6AZA0	Q6AZA0 [159-167]		0	917.473	1.23503e+06	2	0.13	16.9098	19
[R].LAVGEMGK.[N]		1	1	1	Q5XJS8	Q5XJS8 [130-137]		0	804.428	1.89741e+06	2	-0.09	21.4032	43
[K].QVAQQEAER.[A]		1	1	1	Q7T1D8	Q7T1D8 [186-194]		0	1058.52	716812	2	4.49	9.6532	32
