# Supplementary material for: Rbm24a dictates mRNA recruitment for germ granule assembly in zebrafish
Source: EMBO J. 2025 Apr 25;44(11):3121–49. doi: 10.1038/s44318-025-00442-z (PMC12130248; doi:10.1038/s44318-025-00442-z)
Supplement: Supplementary file 3 — Data Set EV1 [file 44318_2025_442_MOESM3_ESM.zip › result/peptides_WT32_45.xlsx]

## Sheet: PeptideGroups
Annotated Sequence	Modifications	# Protein Groups	# Proteins	# PSMs	Master Protein Accessions	Positions in Master Proteins	Modifications in Master Proteins	# Missed Cleavages	Theo. MH+ [Da]	Abundances (Grouped): WT32_45	Charge (by Search Engine): Mascot	DeltaM [ppm] (by Search Engine): Mascot	RT [min] (by Search Engine): Mascot	Ions Score (by Search Engine): Mascot
[K].AAAALTER.[T]		1	2	1	Q6AZB3	Q6AZB3 [137-144]		0	802.442	4657246	2	-0.36	12.651	53
[K].QEYDESGPSIVHR.[K]		1	6	1	Q7ZVF9	Q7ZVF9 [360-372]		0	1516.7	5400450	3	0.55	20.9122	52
[K].NSQAADSGPK.[L]		1	2	1	Q6PC36	Q6PC36 [139-148]		0	974.454		2	1.4	8.6694	55
[K].NMAVLVEQR.[A]		1	3	1	Q6TGV4	Q6TGV4 [390-398]		0	1059.56	208854	2	-1.12	30.1826	35
[R].NIEDHSAER.[S]		5	26	1	A0A2R8Q5K5; A0A2R8Q212; A3KMS4; A0A2R8QN47; F1QV15	A0A2R8Q5K5 [914-922]; A0A2R8Q212 [914-922]; A3KMS4 [921-929]; A0A2R8QN47 [914-922]; F1QV15 [926-934]		0	1070.49	9598187	2	0.57	9.2913	43
[K].NKYEDEINK.[R]		1	13	1	Q9PV92	Q9PV92 [201-209]		1	1152.55	1224697	2	0.53	13.4966	46
[R].NGVSLAALK.[K]		1	6	1	A0A140LH63	A0A140LH63 [46-54]		0	872.52	350085	2	-0.12	32.2922	69
[K].NAAGEGGAKPKPSK.[AX]		2	4	1	Q5XJ47; A0A0R4IAV0	Q5XJ47 [213-226]; A0A0R4IAV0 [200-213]		0	1311.7	1.54608e+06	3	-0.07	8.4626	46
[K].MTASLATHEK.[F]	1xOxidation [M1]	1	5	2	A0A2R8Q212	A0A2R8Q212 [408-417]		0	1104.54	1965163	2	3.15	9.679	38
[K].MTASLATHEK.[F]		1	5	1	A0A2R8Q212	A0A2R8Q212 [408-417]		0	1088.54	3.03029e+06	3	-0.17	12.262	32
[R].MTASKPDFEVGSSTQLK.[L]		1	2	1	Q6AZB3	Q6AZB3 [157-173]		0	1825.9	1.58389e+06	3	0.11	29.024	50
[K].MSITDLNR.[I]		1	2	1	Q7ZW95	Q7ZW95 [284-291]		0	949.477	4381666	2	-0.3	30.6631	46
[K].MEIQEIQLK.[E]		1	25	2	A0A2R8RYF6	A0A2R8RYF6 [141-149]		0	1131.61	748975	2	0.12	38.1983	47
[K].IWHHTFYNELR.[V]		2	24	1	Q6IQR3; Q7ZVF9	Q6IQR3 [87-97]; Q7ZVF9 [85-95]		0	1515.75	732490	3	-0.55	29.9049	33
[K].LVSEVQYDK.[D]		1	2	1	B8JM11	B8JM11 [176-184]		0	1080.56	892431	2	-0.56	20.9291	40
[K].LVQPVALQLVLDR.[A]		3	12	2	A0A2R8Q5K5; A0A2R8Q212; F1QV15	A0A2R8Q5K5 [525-537]; A0A2R8Q212 [525-537]; F1QV15 [537-549]		0	1463.89	5.82032e+06	3	0.12	50.4858	76
[K].IVQMTEAEVR.[G]		1	4	1	A0A0R4IA80	A0A0R4IA80 [9-18]		0	1175.61	446086	2	3.88	25.4569	57
[R].IQLVEEELDR.[A]		1	35	1	A0A2R8RYF6	A0A2R8RYF6 [92-101]		0	1243.65	2.67076e+06	2	-0.37	37.3969	52
[R].LQEDTGAK.[I]		1	5	1	A2CE73	A2CE73 [100-107]		0	861.431	1.10739e+06	2	-0.61	9.1033	36
[R].LPLQDVYK.[I]		1	16	1	A7YYA5	A7YYA5 [248-255]		0	975.551	4.82238e+06	2	-0.2	33.3751	30
[K].LLVSNLDFGVSDADIQELFAEFGTLK.[K]		1	3	1	A7MBY2	A7MBY2 [127-152]		0	2841.46	473131	3	-1.33	52.5432	44
[K].LIIWDSYTTNK.[VI]		1	3	1	Q803H5	Q803H5 [79-89]		0	1353.7	1622179	2	-1	44.4457	51
[R].LLITVQTQK.[V]		1	2	1	Q58EG2	Q58EG2 [193-201]		0	1043.65	472960	2	0.12	31.4436	40
[K].IIHEAGYSEEECK.[Q]	1xCarbamidomethyl [C12]	1	2	1	Q7ZW82	Q7ZW82 [78-90]		0	1564.69	954273	3	-0.59	15.0555	19
[K].IGGIGTVPVGR.[V]		1	14	1	A7YYA5	A7YYA5 [256-266]		0	1025.61	4214135	2	0.07	30.4651	70
[K].LGDGLFLQCCK.[E]	2xCarbamidomethyl [C9; C10]	1	1	1	F1QZA4	F1QZA4 [225-235]		0	1310.62	870169	2	-0.88	41.1214	79
[R].IGAEVYHNLK.[N]		1	9	1	Q568G3	Q568G3 [184-193]		0	1143.62	748664	3	-0.18	21.4219	35
[R].LFVSGACDASAK.[L]	1xCarbamidomethyl [C7]	1	2	1	Q803H5	Q803H5 [198-209]		0	1225.59	3.66319e+06	2	0.92	24.6187	44
[R].QTQQALDK.[C]		1	2	1	A4IGC4	A4IGC4 [97-104]		0	931.484	711294	2	-0.96	9.5501	46
[K].SEDQSELVSR.[L]		1	6	1	A0A0R4IK64	A0A0R4IK64 [67-76]		0	1149.54	2.3947e+06	2	0.45	16.1511	55
[R].SGETEDTFIADLVVGLCTGQIK.[T]	1xCarbamidomethyl [C17]	1	8	1	Q568G3	Q568G3 [373-394]		0	2353.16	291369	3	-1.38	51.7822	56
[K].SNQGDEETTK.[I]		1	3	1	B8A5D4	B8A5D4 [250-259]		0	1108.48		2	-0.46	8.5972	63
[K].YDEAASYIQTK.[F]		1	2	1	Q7ZWI5	Q7ZWI5 [289-299]		0	1288.61	557438	2	0.43	25.5471	52
[R].VSTSGATSR.[R]		1	6	1	B0QZM5	B0QZM5 [124-132]		0	865.437	3066109	2	1.32	8.8612	46
[K].VSPHPSTMEMVK.[E]		2	4	1	Q5XJ47; A0A0R4IAV0	Q5XJ47 [55-66]; A0A0R4IAV0 [42-53]		0	1342.65	10394552	3	-0.19	20.3316	24
[K].VSLAVSDLQR.[S]		1	2	2	Q66I87	Q66I87 [141-150]		0	1087.61	2.16393e+06	2	-0.18	32.9786	58
[K].VLLANTDIADK.[-]		1	2	1	Q6AZB3	Q6AZB3 [301-311]		0	1172.65	5389983	2	0.02	31.8781	79
[R].VLELNASDER.[G]		1	6	1	A0A140LGX0	A0A140LGX0 [100-109]		0	1145.58	1.60152e+06	2	-1.33	25.6159	79
[R].VGSAAQTR.[A]		1	2	1	Q08BA1	Q08BA1 [416-423]		0	789.421	2458409	2	-14.73	8.637	37
[R].VGATAAVYSAAILEYLTAEVLELAGNASK.[D]		1	4	1	Q71PD7	Q71PD7 [47-75]		0	2895.53	756789	3	0.33	54.3831	54
[K].VFGQEVAYVNFDK.[ST]		5	27	1	A0A2R8Q5K5; A0A2R8Q212; A3KMS4; A0A2R8QN47; F1QV15	A0A2R8Q5K5 [726-738]; A0A2R8Q212 [726-738]; A3KMS4 [733-745]; A0A2R8QN47 [726-738]; F1QV15 [738-750]		0	1515.75	1.16375e+06	2	0.1	43.4143	41
[R].VDPNVHVEDEGR.[S]		1	3	1	B2GS04	B2GS04 [304-315]		0	1365.64	864724	3	-0.1	16.1695	36
[K].TVTAMDVVYALK.[R]		1	4	1	Q0D294	Q0D294 [81-92]		0	1310.7	4445130	2	-0.29	49.8814	82
[K].TSTILAAAR.[E]		1	6	1	A0A140LGX0	A0A140LGX0 [80-88]		0	903.526	1.47868e+06	2	-0.81	23.487	52
[R].TSESLNVVVR.[RQ]		1	60	1	F1Q918	F1Q918 [175-184]		0	1103.61	1.27794e+06	2	0	28.3056	71
[K].IEVVEIMVDHK.[T]	1xOxidation [M7]	1	3	1	F1QFV2	F1QFV2 [131-141]		0	1327.69	1.96775e+06	3	-0.08	31.3347	33
[K].TSDLQTTTHVK.[H]		1	2	1	A0A2R8Q4T9	A0A2R8Q4T9 [131-141]		0	1230.63	1.18849e+06	3	1.76	11.3901	19
[K].TGTCNCGATCK.[C]	3xCarbamidomethyl [C4; C6; C10]	1	1	1	Q7ZSY6	Q7ZSY6 [9-19]		0	1229.47	5.25775e+06	2	0.4	8.7265	80
[R].TGIENVLQQR.[Y]		1	2	1	B8JM11	B8JM11 [160-169]		0	1157.63	2109596	2	1.1	33.8861	41
[R].TGGIHEALLK.[S]		3	19	1	A0A2R8Q212; A3KMS4; A0A2R8QN47	A0A2R8Q212 [677-686]; A3KMS4 [684-693]; A0A2R8QN47 [677-686]		0	1038.59	15078318	2	0.18	22.1233	48
[K].TATFAISILQQIDIELK.[G]		1	4	1	A8E590	A8E590 [106-122]		0	1904.07	992501	2	-0.19	52.3745	56
[R].TAANALPVK.[V]		1	4	1	A0A2R8Q5K5	A0A2R8Q5K5 [498-506]		0	884.52	14822171	2	-0.19	19.3028	50
[R].TAANALPIR.[V]		1	5	1	A0A2R8Q212	A0A2R8Q212 [498-506]		0	926.542	26178578	2	0.01	25.3752	41
[R].TAANALPIK.[V]		1	6	1	A3KMS4	A3KMS4 [505-513]		0	898.536	3.26832e+06	2	-0.56	24.5876	46
[KR].SWFGESGSK.[R]		1	31	1	F1Q918	F1Q918 [92-100]		0	984.442	1.70872e+06	2	-1.56	30.2322	33
[K].SSFATSSK.[S]		1	6	1	B0QZM5	B0QZM5 [136-143]		0	814.394	1.11082e+06	2	-0.79	10.2207	54
[K].SSAADESVDR.[I]		1	9	1	A3KMS4	A3KMS4 [694-703]		0	1036.45	3.11445e+06	2	0.11	9.9503	45
[K].SPAAEESVDR.[I]		1	5	1	A0A2R8Q5K5	A0A2R8Q5K5 [687-696]		0	1060.49	10770038	2	1.14	11.1911	56
[K].SPAADESVDR.[I]		3	12	1	A0A2R8Q549; A0A2R8QN47; F1QV15	A0A2R8Q549 [694-703]; A0A2R8QN47 [687-696]; F1QV15 [699-708]		0	1046.47	10140045	2	0.12	10.8893	64
[K].SPAADESADR.[I]		1	4	1	A0A2R8Q212	A0A2R8Q212 [687-696]		0	1018.44	37198068	2	-0.18	9.0801	61
[RK].TLYVGNLSR.[D]		1	5	1	Q6TGT2	Q6TGT2 [10-18]		0	1022.56	2.05012e+06	2	-0.13	30.648	38
[K].YPIEHGIITNWDDMEK.[I-]		1	19	1	Q6IQR3	Q6IQR3 [71-86]		0	1960.91	1.72275e+06	3	-0.32	41.5154	39
[K].IEVVEIMVDHK.[T]		1	3	2	F1QFV2	F1QFV2 [131-141]		0	1311.7	8.79753e+06	2	-0.01	40.2421	73
[RK].LEFEVQVGPR.[A]		6	32	1	A0A2R8Q5K5; A0A2R8Q212; A3KMS4; A0A2R8Q549; A0A2R8QN47; F1QV15	A0A2R8Q5K5 [1015-1024]; A0A2R8Q212 [1015-1024]; A3KMS4 [1022-1031]; A0A2R8Q549 [1024-1033]; A0A2R8QN47 [1015-1024]; F1QV15 [1027-1036]		0	1173.63	240883	2	-3.21	40.354	56
[K].DSYVGDEAQSK.[R]		2	28	1	Q6IQR3; Q7ZVF9	Q6IQR3 [53-63]; Q7ZVF9 [51-61]		0	1198.52	13002642	2	4.5	14.2537	46
[R].DQETQELASK.[R]		1	3	1	B0JZP4	B0JZP4 [30-39]		0	1148.54	549045	2	0.46	14.3372	50
[R].DNDTLSEIK.[I]		1	3	1	Q66I39	Q66I39 [274-282]		0	1034.5	7466909	2	-0.35	24.9824	52
[K].DLNNISDVR.[R]		1	2	1	B7ZD39	B7ZD39 [169-177]		0	1045.53	1773995	2	3.16	26.5191	18
[K].DGYNNVIK.[G]		1	3	1	Q66I39	Q66I39 [155-162]		0	922.463	8606004	2	-0.13	21.9642	25
[R].DAVTYTEHAK.[R]		1	7	1	Q0D294	Q0D294 [69-78]		0	1134.54	1.31779e+06	3	-0.54	12.748	17
[K].DAPAQIVEVLK.[H]		1	3	1	F1QV15	F1QV15 [310-320]		0	1182.67	8895700	2	-0.28	44.0772	47
[R].DACDDALSAYVK.[E]	1xCarbamidomethyl [C3]	1	4	1	Q6ZM50	Q6ZM50 [122-133]		0	1327.58	3908021	2	-1.04	37.2568	63
[R].CPEALFQPSFLGMESCGIHETTFNSIMK.[C]	2xCarbamidomethyl [C1; C16]	1	6	1	Q7ZVF9	Q7ZVF9 [257-284]		0	3231.46		3	0.79	50.285	46
[R].AYLAGAAADVVEFGVR.[T]		1	5	1	A0A2R8QN47	A0A2R8QN47 [661-676]		0	1608.84	271031	2	-1.04	49.7854	82
[R].AYLAGAAADVIEFGVR.[T]		2	8	1	A0A2R8Q5K5; A0A2R8Q212	A0A2R8Q5K5 [661-676]; A0A2R8Q212 [661-676]		0	1622.85		2	0.83	50.2167	74
[K].ASDGNSYR.[L]		1	4	1	Q6IQS0	Q6IQS0 [123-130]		0	869.375	1.36532e+06	2	-0.19	8.9806	57
[K].AQAEAQAQVK.[D]		1	4	1	Q502T3	Q502T3 [159-168]		0	1043.55	5323372	2	0.61	9.5529	43
[K].APDPAIEEIK.[Q]		1	2	1	Q6P298	Q6P298 [42-51]		0	1082.57	1.59097e+06	2	-0.01	27.794	46
[K].AMGIMNSFVNDIFER.[I]		1	18	1	X1WHF1	X1WHF1 [57-71]		0	1743.82	2.97848e+06	2	-0.22	51.1265	95
[K].AIVQATLK.[E]		1	2	1	B0V1K1	B0V1K1 [45-52]		0	843.53	3.22894e+06	2	0.94	23.0664	44
[R].ALQASALK.[AT]		1	6	1	Q8JH72	Q8JH72 [305-312]		0	801.483	2.5588e+06	2	-0.13	18.2671	46
[K].ALPTDKPLASAYVK.[V]		2	9	1	A0A2R8QN47; F1QV15	A0A2R8QN47 [712-725]; F1QV15 [724-737]		0	1473.83	4.64181e+06	3	-0.05	29.5592	34
[R].ALNNSQACVGK.[Y]	1xCarbamidomethyl [C8]	1	2	1	Q8JH72	Q8JH72 [332-342]		0	1161.57	1860545	2	-1.19	11.3549	90
[R].ALMLQGVDLLADAVAVTMGPK.[G]		1	3	1	Q8JGM5	Q8JGM5 [38-58]		0	2113.14	393747	3	1.42	52.6058	93
[K].AGFAGDDAPR.[A]		2	29	1	Q6IQR3; Q7ZVF9	Q6IQR3 [21-30]; Q7ZVF9 [19-28]		0	976.448	12516230	2	-0.24	17.3604	68
[R].AEGPAVEK.[L]		1	4	1	A0A2R8Q549	A0A2R8Q549 [1016-1023]		0	800.415	1.12273e+06	2	-0.71	10.0192	38
[RK].AEDGESGAAATEK.[A]		2	3	1	Q5XJ47; A0A0R4IAV0	Q5XJ47 [250-262]; A0A0R4IAV0 [237-249]		0	1235.54	45735796	2	0.2	9.1019	82
[R].ADDYEQVK.[A]		1	1	1	Q6PGV1	Q6PGV1 [257-264]		0	967.437	2.43554e+06	2	0.29	13.4672	45
[K].AAEAEQIIEYLK.[Q]		1	2	1	B0V1K1	B0V1K1 [24-35]		0	1377.73	572083	2	0.87	48.3915	64
[K].AADEVNAK.[F]		1	4	1	Q502T3	Q502T3 [255-262]		0	817.405	5256721	2	-0.16	8.9601	53
[K].AAAEPTATITK.[GS]		2	4	1	Q5XJ47; A0A0R4IAV0	Q5XJ47 [19-29]; A0A0R4IAV0 [6-16]		0	1073.58	55733716	2	0.07	16.1398	41
[K].DVNSAIATIK.[T]		1	5	1	A8KB60	A8KB60 [327-336]		0	1031.57	1.07933e+06	2	-0.58	31.9874	58
[R].EDSSKPFAHTTVK.[K]		1	2	1	F1QFV2	F1QFV2 [93-105]		0	1446.72	6437861	4	-0.18	11.5474	28
[R].EDSSKPGAHSTVK.[K]		1	2	2	E7FAQ8	E7FAQ8 [94-106]		0	1342.66	8.19299e+06	3	-0.34	8.5916	27
[K].EGAEEPAAK.[K]		1	2	1	A0A0R4IAV0	A0A0R4IAV0 [219-227]		0	901.426	102860392	2	0.18	8.9792	49
[K].IDEVNIMTEK.[N]		1	2	1	E7FAQ8	E7FAQ8 [132-141]		0	1191.59	6.89274e+06	2	-1.94	32.2795	57
[K].ICADGALLSK.[H]	1xCarbamidomethyl [C2]	5	40	1	A0A2R8Q5K5; A0A2R8Q212; A3KMS4; A0A2R8QN47; F1QV15	A0A2R8Q5K5 [1204-1213]; A0A2R8Q212 [1195-1204]; A3KMS4 [1210-1219]; A0A2R8QN47 [1214-1223]; F1QV15 [1222-1231]		0	1047.55	7.77058e+06	2	0.5	28.0776	48
[R].LATCSSDR.[S]	1xCarbamidomethyl [C4]	1	2	1	A0A2R8RKG2	A0A2R8RKG2 [44-51]		0	909.409	3.64479e+06	2	-0.39	9.2436	41
[R].LASGTSEK.[I]		1	2	1	Q6DRK4	Q6DRK4 [306-313]		0	792.41		2	0.77	8.759	47
[R].LANGQCVTK.[G]	1xCarbamidomethyl [C6]	1	23	1	A0A2R8RTZ6	A0A2R8RTZ6 [253-261]		0	990.504	925565	2	-0.04	10.1497	51
[R].KVSPHPSTMEMVK.[E]	1xOxidation [M11]	2	4	1	Q5XJ47; A0A0R4IAV0	Q5XJ47 [54-66]; A0A0R4IAV0 [41-53]		1	1486.74	3.47204e+06	3	0.58	11.1869	28
[R].KGPCIIYNEDNGVTR.[A]	1xCarbamidomethyl [C4]	1	2	1	Q7ZW95	Q7ZW95 [205-219]		1	1735.84	891485	3	0.38	25.2531	58
[K].KAAAEPTATITK.[GS]		2	4	1	Q5XJ47; A0A0R4IAV0	Q5XJ47 [18-29]; A0A0R4IAV0 [5-16]		1	1201.68	11736892	2	0.37	11.5784	82
[K].HAVSEGTK.[A]		1	20	1	X1WHF1	X1WHF1 [108-115]		0	828.421	516502	2	-0.15	8.4667	57
[K].GTGASGSFK.[LVI]		1	25	1	A0A140LH63	A0A140LH63 [89-97]		0	811.394	3.93095e+06	2	-0.3	10.2605	50
[K].GSENETTETKPAAPEDSNAK.[S]		1	1	1	Q5XJ47	Q5XJ47 [30-49]		0	2075.94	3088431	3	0.12	10.4348	42
[R].GNVGFVFTK.[E]		1	4	1	F8W4I2	F8W4I2 [84-92]		0	968.52	23468816	2	0.33	37.3034	43
[K].GILAADESTGSVAK.[R]		1	3	1	Q8JH72	Q8JH72 [29-42]		0	1318.68	1414926	2	0.44	25.564	59
[R].IEQEIVIAK.[K]		1	2	1	F1QX75	F1QX75 [65-73]		0	1042.61	484912	2	1.19	28.1512	6
[R].GGGGGGGGGGGNFNR.[Y]		1	3	1	F1QFV2	F1QFV2 [192-206]		0	1177.51	3.76885e+06	2	0.73	9.8774	88
[K].FQEEIQGK.[Y]		1	1	1	B3DHD5	B3DHD5 [16-23]		0	978.489	1.24607e+06	2	-0.4	17.0357	30
[K].FGEVTDCTIK.[M]	1xCarbamidomethyl [C7]	1	5	1	F8W5P8	F8W5P8 [92-101]		0	1169.55	1.41732e+06	2	-0.73	26.7163	65
[R].EYTQIVEQLR.[N]		1	5	1	A0A2R8QJ78	A0A2R8QJ78 [456-465]		0	1278.67	290245	2	0.02	37.6247	59
[R].EYQELMNVK.[L]		1	10	1	Q9PV92	Q9PV92 [397-405]		0	1153.56	1.35124e+06	2	0.36	30.9524	37
[R].EVLQYNAPGGK.[R]		1	5	1	Q5XJ03	Q5XJ03 [53-63]		0	1175.61	1.03521e+06	2	1.46	23.1978	56
[K].ETTDDAKPK.[T]		2	4	2	Q5XJ47; A0A0R4IAV0	Q5XJ47 [184-192]; A0A0R4IAV0 [171-179]		0	1004.49	65489488	2	-0.05	8.5258	42
[R].ESANSSGPTK.[F]		1	2	1	Q6TGU2	Q6TGU2 [256-265]		0	977.453		2	-0.51	8.6342	35
[R].EQAQTQTLK.[K]		1	2	1	Q6P4U7	Q6P4U7 [325-333]		0	1046.55	525219	2	0.11	10.2053	35
[R].ELYGAGVEK.[L]		1	3	1	E9QDP2	E9QDP2 [58-66]		0	965.494	703502	2	-2.04	20.3175	38
[R].ELVSPSELPTEEVHR.[A]		1	6	1	Q5XJ03	Q5XJ03 [76-90]		0	1721.87	562102	3	0.25	33.6797	44
[K].EITSLAPSTMK.[I]		1	5	1	Q7ZVF9	Q7ZVF9 [316-326]		0	1177.61	5735740	2	0.02	30.0322	52
[K].EIDEDEILNK.[L]		1	2	1	Q66I39	Q66I39 [14-23]		0	1217.59	1.46e+06	2	-0.05	31.0728	45
[K].EKYTTVDETR.[L]		2	4	1	Q5XJ47; A0A0R4IAV0	Q5XJ47 [89-98]; A0A0R4IAV0 [76-85]		1	1241.6	1.24126e+06	2	0.63	11.3521	45
[R].FQSSAVMALQEASEAYLVGLFEDTNLCAIHAK.[R]	1xCarbamidomethyl [C27]	1	5	2	A8E503	A8E503 [85-116]		0	3513.7	6.59239e+06	5	0.34	52.2431	70
[K].YTTVDETR.[L]		2	4	2	Q5XJ47; A0A0R4IAV0	Q5XJ47 [91-98]; A0A0R4IAV0 [78-85]		0	984.463	5.34029e+07	2	-0.21	12.5759	52
