# Supplementary material for: Rbm24a dictates mRNA recruitment for germ granule assembly in zebrafish
Source: EMBO J. 2025 Apr 25;44(11):3121–49. doi: 10.1038/s44318-025-00442-z (PMC12130248; doi:10.1038/s44318-025-00442-z)
Supplement: Supplementary file 3 — Data Set EV1 [file 44318_2025_442_MOESM3_ESM.zip › result/peptides_WT45_55.xlsx]

## Sheet: PeptideGroups
Annotated Sequence	Modifications	# Protein Groups	# Proteins	# PSMs	Master Protein Accessions	Positions in Master Proteins	Modifications in Master Proteins	# Missed Cleavages	Theo. MH+ [Da]	Abundances (Grouped): WT45_55	Charge (by Search Engine): Mascot	DeltaM [ppm] (by Search Engine): Mascot	RT [min] (by Search Engine): Mascot	Ions Score (by Search Engine): Mascot
[K].LFDLLDVLEFNQVVIFVK.[S]		1	6	1	A2AWA1	A2AWA1 [277-294]		0	2151.21		3	-0.09	53.3164	41
[K].MAATFIGNSTAIQELFK.[R]		2	10	2	Q6IQJ2; A0A0R4IPH2	Q6IQJ2 [363-379]; A0A0R4IPH2 [363-379]		0	1841.95	2.65466e+06	2	0.12	50.7398	82
[K].IYQIYEGTAQIQR.[L]		1	6	2	A2CG95	A2CG95 [401-413]		0	1582.82	6437065	3	-0.55	34.9173	38
[K].LYDILGVSPSASENELKK.[A]		2	4	2	Q7ZVS0; Q7ZUP5	Q7ZVS0 [9-26]; Q7ZUP5 [9-26]		1	1963.04	1.06245e+06	3	0.25	42.7491	33
[K].IWHHTFYNELR.[V]		2	24	3	Q6IQR3; Q7ZVF9	Q6IQR3 [87-97]; Q7ZVF9 [85-95]		0	1515.75	39609234	3	-0.37	30.0112	45
[K].LVQPIALQLVLDR.[A]		2	14	1	A0A2R8QNH7; A0A2R8QN47	A0A2R8QNH7 [517-529]; A0A2R8QN47 [525-537]		0	1477.91	473851	2	1.16	50.8451	64
[R].LVPGWTQAITIGR.[H]		1	1	1	Q7ZUP6	Q7ZUP6 [158-170]		0	1411.81	2.05419e+06	2	-0.53	48.222	69
[K].LVNDYMNK.[K]		1	2	1	Q90XD4	Q90XD4 [333-340]		0	996.482	1.68112e+06	2	0.46	21.9055	45
[R].LVCSCTGPVNR.[D]	2xCarbamidomethyl [C3; C5]	1	4	1	Q08CQ0	Q08CQ0 [70-80]		0	1262.6	834743	2	-1.59	16.8169	56
[K].LTSALAAQLQIPIK.[F]		5	24	1	A0A2R8QNH7; F1R2S5; A0A2R8QN47; F1QV15; Q1LWN2	A0A2R8QNH7 [80-93]; F1R2S5 [100-113]; A0A2R8QN47 [88-101]; F1QV15 [100-113]; Q1LWN2 [95-108]		0	1466.89	756212	2	-0.17	48.3648	76
[R].ITAPDMASVAGAANVAIK.[L]		4	19	2	A0A2R8QNH7; F1R2S5; A0A2R8QN47; Q1LWN2	A0A2R8QNH7 [582-599]; F1R2S5 [602-619]; A0A2R8QN47 [590-607]; Q1LWN2 [597-614]		0	1699.9	2.50747e+06	3	0.81	44.3784	40
[R].ISTGTQSSTPHDSPEAPHLLPVR.[G]		1	3	1	A0A0R4IKV3	A0A0R4IKV3 [240-262]		0	2427.23	1197448	4	-0.73	30.2182	43
[R].ISGLIYEETR.[G]		1	6	1	Q0D294	Q0D294 [47-56]		0	1180.62	3.27512e+06	2	-0.15	33.8743	71
[R].ISEQFTAMFR.[R]		2	16	1	Q6IQJ2; A0A0R4IPH2	Q6IQJ2 [381-390]; A0A0R4IPH2 [381-390]		0	1229.6	7391578	2	-0.3	45.5955	72
[K].LSELEDLLPSR.[T]		1	3	1	Q7ZVS0	Q7ZVS0 [350-360]		0	1271.68	401836	2	-0.31	47.2966	75
[R].IQVAQPVVEMDGDEMTR.[I]		1	1	1	Q7ZUP6	Q7ZUP6 [42-58]		0	1917.9	301422	3	2.03	39.6935	45
[R].LQLQSGNIEAK.[F]		1	5	1	A4QP71	A4QP71 [50-60]		0	1200.66	1.23691e+06	2	0.38	25.5075	62
[R].IPEITMSR.[R]		1	8	1	A0A2R8QN47	A0A2R8QN47 [1319-1326]		0	946.503	720981	2	0.18	31.3729	36
[K].MAATFIGNSTAIQELFK.[R]	1xOxidation [M1]	2	10	2	Q6IQJ2; A0A0R4IPH2	Q6IQJ2 [363-379]; A0A0R4IPH2 [363-379]		0	1857.94		2	-0.23	50.4912	88
[K].MDSTEPPYSQAR.[F]		2	9	1	Q92005; A0A0R4IE10	Q92005 [155-166]; A0A0R4IE10 [155-166]		0	1381.61	26153222	2	-0.16	19.7041	56
[K].MFALDEADEMLSR.[G]		1	1	1	Q802C9	Q802C9 [178-190]		0	1527.68		2	2.57	50.1434	35
[K].MTASLATHEK.[F]		1	5	2	Q1LWN2	Q1LWN2 [415-424]		0	1088.54	2.58824e+06	2	-0.35	12.7457	49
[K].QSIAIDDCTFHQCVR.[L]	2xCarbamidomethyl [C8; C13]	1	8	1	I3IT87	I3IT87 [238-252]		0	1849.83	1.01662e+06	3	-0.32	30.8914	42
[R].QLVDDFDK.[G]		1	2	1	Q7SXF6	Q7SXF6 [36-43]		0	979.473	257589	2	1.96	30.0334	32
[R].QLALEVIVTLSETAAAMLR.[K]		1	1	1	B8JHR9	B8JHR9 [273-291]		0	2029.14	672970	3	-0.92	54.1896	69
[K].QEYDESGPSIVHR.[K]		2	6	9	Q7ZVF9; C5IG37	Q7ZVF9 [360-372]; C5IG37 [207-219]		0	1516.7	5.2711e+08	3	-0.05	21.4207	73
[K].QDLSTLDVSK.[L]		1	3	1	F1QGW6	F1QGW6 [18-27]		0	1105.57	1.13148e+06	2	0.98	27.1171	62
[K].QDKPHQTPSSTTSTSSNTSGSSK.[S]		1	3	1	Q6DBZ4	Q6DBZ4 [105-127]		0	2350.08		4	-0.09	8.6097	27
[R].NVLIFDLGGGTFDVSILTIEDGIFEVK.[AS]		1	22	1	F1R9V3	F1R9V3 [194-220]		0	2911.53	807874	3	2.99	53.2032	58
[R].NTYYASIAK.[A]		1	6	1	A2CG95	A2CG95 [355-363]		0	1030.52	8937801	2	0.4	24.1122	25
[R].INVYYNEATGGK.[Y]		1	7	1	Q6IQJ2	Q6IQJ2 [47-58]		0	1328.65	45511708	2	0.47	27.316	69
[R].NTQTGAVTR.[S]		1	2	1	Q7SXK9	Q7SXK9 [286-294]		0	947.49	778486	2	-0.21	9.288	43
[K].NSSYFVEWIPNNVK.[TV]		2	18	2	Q6IQJ2; A0A0R4IPH2	Q6IQJ2 [337-350]; A0A0R4IPH2 [337-350]		0	1696.83	7.82636e+06	2	-0.58	49.8961	39
[RK].NQSIIVSGESGAGK.[T]		1	15	1	Q1LXI2	Q1LXI2 [178-191]		0	1346.69	384299	2	-0.05	21.239	63
[K].NMITGTSQADCAVLIVAAGVGEFEAGISK.[N]	1xCarbamidomethyl [C11]; 1xOxidation [M2]	1	10	1	A0A0R4IE10	A0A0R4IE10 [101-129]		0	2925.43		3	-2.2	51.904	66
[K].NMITGTSQADCAVLIVAAGVGEFEAGISK.[N]	1xCarbamidomethyl [C11]	1	10	2	A0A0R4IE10	A0A0R4IE10 [101-129]		0	2909.44		4	-0.15	52.2123	48
[K].NENTISTK.[M]		1	5	1	P79733	P79733 [12-19]		0	906.453	558991	2	0.32	9.584	44
[R].NEALEEISTTDLK.[Y]		1	2	1	Q6PI45	Q6PI45 [76-88]		0	1462.73	291547	2	-1.87	37.5407	45
[K].NAAQFLLSTNDK.[T]		1	2	1	Q6PGU9	Q6PGU9 [107-118]		0	1321.67	1.64351e+06	2	-1.51	38.7114	87
[R].MVLATAGGVSHDEVVSLAK.[Q]		1	4	1	A0A2R8Q5U6	A0A2R8Q5U6 [252-270]		0	1883.99	623600	3	-0.97	37.3747	48
[K].NSTTSWVGFSGGQHHTLCLNSEGK.[A]	1xCarbamidomethyl [C18]	1	1	1	Q6NY65	Q6NY65 [288-311]		0	2604.19	772575	4	-0.27	34.81	15
[K].QTPQIGVIEDLHAAAYK.[N]		1	4	1	Q6IQ59	Q6IQ59 [168-184]		0	1853.98	383496	3	0.91	42.9184	44
[K].LNNTTVLYLK.[E]		1	4	1	F1Q665	F1Q665 [301-310]		0	1178.68	538831	2	0.27	36.5025	83
[K].INAVSSADVVNVAK.[K]		1	3	1	Q6IQ59	Q6IQ59 [417-430]		0	1386.76	1.37346e+06	2	1.49	31.3573	60
[R].LAHLAPELPAVAEFSTAETMGHSADR.[L]		1	1	1	A0A2R8RRC9	A0A2R8RRC9 [186-211]		0	2721.33		4	-5.16	47.2439	49
[K].LAAVDATVHQGLASR.[F]		1	1	2	Q90WA5	Q90WA5 [217-231]		0	1508.82	4.1256e+06	3	-0.18	27.2429	41
[R].KVESLQEEIAFLK.[K]		1	2	1	Q9YHX5	Q9YHX5 [214-226]		1	1533.85	682534	3	0.63	32.9165	41
[K].KTEAIDALGDGDLQK.[A]		1	1	1	Q6NX98	Q6NX98 [121-135]		1	1573.81	4934519	3	0.16	28.727	55
[K].KLDFGVATNSTSLPSVK.[T]		1	3	1	Q7ZUS1	Q7ZUS1 [339-355]		1	1763.95	761324	3	-0.5	38.6901	73
[K].KGDECEFLGHNR.[C]	1xCarbamidomethyl [C5]	1	1	1	Q5BJ17	Q5BJ17 [281-292]		1	1461.65	1.82631e+06	3	-0.25	16.7495	37
[K].KFSVVEQEK.[I]		1	3	1	Q6TH14	Q6TH14 [81-89]		1	1093.59	612084	2	-0.34	16.8404	46
[R].KEGNASGTTLLDALDAILPPSRPTDKPLR.[L]		1	5	1	Q92005	Q92005 [219-247]		1	3046.65	467216	4	1.31	50.3416	16
[R].KDLYANTVLSGGTTMYPGIADR.[M]	1xOxidation [M15]	2	6	1	Q7ZVF9; C5IG37	Q7ZVF9 [291-312]; C5IG37 [138-159]		1	2359.16	4742562	3	-1.04	39.2903	87
[R].KDLYANTVLSGGTTMYPGIADR.[M]		2	6	1	Q7ZVF9; C5IG37	Q7ZVF9 [291-312]; C5IG37 [138-159]		1	2343.16	17270962	3	-0.53	43.2074	86
[R].HQGVMVGMGQK.[D]	2xOxidation [M5; M8]	2	27	1	Q6IQR3; Q7ZVF9	Q6IQR3 [42-52]; Q7ZVF9 [40-50]		0	1203.56	21213510	2	0.06	9.3737	45
[R].HQGVMVGMGQK.[D]	1xOxidation [M]	2	27	2	Q6IQR3; Q7ZVF9	Q6IQR3 [42-52]; Q7ZVF9 [40-50]		0	1187.57	47947640	2	0.2	12.8497	54
[R].HQGVMVGMGQK.[D]		2	27	3	Q6IQR3; Q7ZVF9	Q6IQR3 [42-52]; Q7ZVF9 [40-50]		0	1171.57	174998752	2	-1.85	16.9979	67
[R].HITGEQLGDLYK.[S]		1	2	1	Q6TH14	Q6TH14 [270-281]		0	1373.71	3.85859e+06	3	-0.77	30.3604	53
[K].HLLYESDADKDGR.[L]		1	3	1	Q7SXV9	Q7SXV9 [272-284]		1	1518.72	516197	3	0.59	16.8898	61
[K].HDAVQAPAK.[A]		1	2	1	Q6P7E4	Q6P7E4 [168-176]		0	936.49	676491	2	-0.15	9.2921	71
[R].GYSFVTTAER.[E]		1	16	1	Q6IQR3	Q6IQR3 [199-208]		0	1130.55	1.28424e+06	2	0.86	30.6441	55
[K].LALDIEIATYR.[K]		1	22	1	F1QV31	F1QV31 [448-458]		0	1277.71	301939	2	-1.03	49.4544	52
[R].LANGQCVTK.[G]	1xCarbamidomethyl [C6]	1	23	1	A0A2R8RTZ6	A0A2R8RTZ6 [253-261]		0	990.504	4.33792e+06	2	-1.03	10.2884	46
[K].LAVNMVPFPR.[L]		2	19	1	Q6IQJ2; A0A0R4IPH2	Q6IQJ2 [253-262]; A0A0R4IPH2 [253-262]		0	1143.63	15861278	2	0.12	46.0044	60
[K].LAVNMVPFPR.[L]	1xOxidation [M5]	2	19	1	Q6IQJ2; A0A0R4IPH2	Q6IQJ2 [253-262]; A0A0R4IPH2 [253-262]		0	1159.63	1.31112e+06	2	-0.45	39.7275	59
[R].IMNVIGEPIDER.[G]		1	3	1	A8WGC6	A8WGC6 [133-144]		0	1385.71	1.0753e+06	2	-0.12	39.3031	66
[R].IMNTFSVVPSPK.[V]		2	15	1	Q6IQJ2; A0A0R4IPH2	Q6IQJ2 [163-174]; A0A0R4IPH2 [163-174]		0	1319.7	9636666	2	2.24	40.1846	82
[K].LLVSNLDFGVSDADIQELFAEFGTLK.[K]		1	3	1	A7MBY2	A7MBY2 [127-152]		0	2841.46	633808	3	-1.14	52.7048	65
[R].IINEPTAAAIAYGLDK.[GKR]		1	23	1	F1R9V3	F1R9V3 [172-187]		0	1659.9	714734	2	-1.26	32.8584	68
[K].LILTNVNVDLK.[Y]		1	1	1	Q7ZUP6	Q7ZUP6 [68-78]		0	1241.75	2.12701e+06	2	-0.38	44.2691	60
[K].ILGADTGAELEETGR.[V]		1	1	1	Q08BA1	Q08BA1 [58-72]		0	1531.76	1189933	2	-0.02	33.2676	79
[K].LLEGEECR.[L]	1xCarbamidomethyl [C7]	1	1	1	Q7SZP4	Q7SZP4 [398-405]		0	1005.47	23645368	2	-0.55	16.5339	54
[K].LIANNTTVER.[R]		1	4	1	F1R473	F1R473 [380-389]		0	1130.62	3.8641e+06	2	-0.35	17.5461	47
[K].LNEHYVNTTDFLDAIK.[T]		1	2	1	Q7ZUP6	Q7ZUP6 [425-440]		0	1892.94	2623565	3	-1.09	47.112	57
[KR].LKGEATVSFDDPPSAK.[A]		1	7	1	A1A5X7	A1A5X7 [256-271]		1	1661.84	8979558	3	-1.42	25.8512	37
[K].IGGIGTVPVGR.[V]		2	14	1	Q92005; A0A0R4IE10	Q92005 [256-266]; A0A0R4IE10 [256-266]		0	1025.61	161374480	2	0.43	30.71	68
[R].IGAEVYHNLK.[N]		2	9	3	Q6IQP5; Q6TH14	Q6IQP5 [184-193]; Q6TH14 [184-193]		0	1143.62	1.1365e+07	3	-0.34	21.6018	33
[K].LFKPEQEAVK.[Y]		1	2	1	F1R184	F1R184 [110-119]		0	1188.66	3.23813e+06	3	-0.18	19.7605	28
[R].LEQDEFALR.[S]		2	2	1	A0A2R8RRC9; Q7ZTH6	A0A2R8RRC9 [221-229]; Q7ZTH6 [236-244]		0	1120.56	3640836	2	-1.66	34.1975	69
[R].LEGGSGGDSEVQR.[T]		1	1	1	Q6AZC1	Q6AZC1 [259-271]		0	1290.59	651385	2	0.22	11.261	101
[K].LDYDEEASAMLK.[E]		1	1	1	Q6NX98	Q6NX98 [214-225]		0	1384.63	1.05425e+06	2	0.34	40.1359	91
[K].LDTLCDLYETLTITQAVIFINTR.[R]	1xCarbamidomethyl [C5]	2	7	2	Q802C9; A8E590	Q802C9 [260-282]; A8E590 [283-305]		0	2713.41	532427	3	2.91	53.2978	57
[K].IDLIAIADFAAGAMENWGLVTYR.[E]		1	1	1	F1QRM9	F1QRM9 [313-335]		0	2510.27		3	-3.77	53.983	63
[R].LHFFMPGFAPLTSR.[G]		2	14	2	Q6IQJ2; A0A0R4IPH2	Q6IQJ2 [263-276]; A0A0R4IPH2 [263-276]		0	1620.84	4.96849e+06	3	0.54	50.2289	57
[K].QVGEQFLNIR.[S]		1	3	1	Q6IQ59	Q6IQ59 [233-242]		0	1203.65	729895	2	0.87	40.52	57
[K].QVHPDTGISSK.[A]		1	18	1	X1WHF1	X1WHF1 [46-56]		0	1168.6	3833639	3	-0.34	10.9584	56
[K].QVLEPAFR.[Q]		1	2	1	Q6NYN8	Q6NYN8 [172-179]		0	959.531	2.42932e+06	2	-0.47	31.1844	53
[K].VGQELEVRPGIVSK.[D]		1	2	1	F1QGW6	F1QGW6 [290-303]		0	1510.86	1.81055e+06	3	1.21	28.0237	50
[R].VGQAVALR.[A]		2	6	1	Q9DEG7; A0A2R8PZF8	Q9DEG7 [191-198]; A0A2R8PZF8 [182-189]		0	813.494	1.09495e+06	2	0.17	18.4584	61
[K].VGAVDADQHNSLGGQYGVR.[G]		1	2	1	Q90WA5	Q90WA5 [78-96]		0	1942.94	1.75189e+06	3	-0.7	25.3838	40
[R].VGATAAVYSAAILEYLTAEVLELAGNASK.[D]		1	4	1	Q71PD7	Q71PD7 [47-75]		0	2895.53	974142	3	-0.69	54.3174	73
[K].VFGQEVAYVNFDK.[ST]		5	27	1	A0A2R8QNH7; F1R2S5; A0A2R8QN47; F1QV15; Q1LWN2	A0A2R8QNH7 [718-730]; F1R2S5 [738-750]; A0A2R8QN47 [726-738]; F1QV15 [738-750]; Q1LWN2 [733-745]		0	1515.75	3461762	2	0.26	43.8112	60
[K].VFAPAGVSPTVMNLHR.[G]		3	11	1	A0A2R8QN47; F1QV15; Q1LWN2	A0A2R8QN47 [112-127]; F1QV15 [124-139]; Q1LWN2 [119-134]		0	1695.9	2.28932e+06	3	0.23	39.3655	48
[R].VETGVLKPGMVVTFAPANVTTEVK.[S]	1xOxidation [M10]	1	4	1	Q92005	Q92005 [267-290]		0	2503.35	3.3816e+06	3	-0.3	43.362	64
[R].VETGVLKPGMVVTFAPANVTTEVK.[S]		1	4	1	Q92005	Q92005 [267-290]		0	2487.35	885216	4	0.38	47.0141	32
[K].VELVQILSK.[D]		1	1	1	Q6P0X9	Q6P0X9 [194-202]		0	1028.64	984275	2	0.15	45.1292	62
[K].VEGGTPLFK.[L]		1	5	1	Q6NZW7	Q6NZW7 [134-142]		0	947.52	36674304	2	0.43	29.5435	45
[K].VDLMSISAHK.[I]		1	1	1	Q1LYQ9	Q1LYQ9 [243-252]		0	1100.58	1.04318e+06	3	0.3	30.7969	25
[R].VCVETVESGVMTK.[D]	1xCarbamidomethyl [C2]	1	2	1	Q7ZUP6	Q7ZUP6 [399-411]		0	1438.69	2.80122e+06	2	0.39	31.897	87
[R].VAPEEHPVLLTEAPLNPK.[A]		1	14	6	Q7ZVF9	Q7ZVF9 [96-113]		0	1954.06	9.24347e+08	3	-0.02	39.0386	58
[R].VAPEEHPTLLTEAPLNPK.[A]		1	13	1	Q6IQR3	Q6IQR3 [98-115]		0	1956.04		3	13.7	40.1133	31
[K].VALVYGQMNEPPGAR.[A]		1	4	1	A8WGC6	A8WGC6 [254-268]		0	1601.81	324409	2	6.96	34.8631	48
[R].VALTGLTVAEYFR.[D]		1	4	2	A8WGC6	A8WGC6 [271-283]		0	1439.79	1.36971e+06	2	0.21	50.3678	74
[R].TYLAGAAADVVEFGVR.[T]		1	4	1	F1QV15	F1QV15 [673-688]		0	1638.85		2	-0.17	50.0005	78
[R].VHIEIGPDGR.[V]		1	6	2	F1QFJ8	F1QFJ8 [282-291]		0	1092.58	995160	3	0.3	24.4967	41
[R].VIENADSSTIHAVTFLR.[T]		1	3	1	R4GF25	R4GF25 [124-140]		0	1872.98	380494	3	0.99	40.4874	54
[R].VLETEGFDITYLPVK.[S]		1	1	1	Q1LYQ9	Q1LYQ9 [159-173]		0	1723.92		2	-0.89	50.1322	96
[K].VLGYISSGK.[R]		1	8	1	Q6TH48	Q6TH48 [369-377]		0	923.52	4951853	2	-0.22	25.7365	36
[R].YSNTAVEALVVEVNAIR.[A]		1	22	1	A0A2R8RTZ6	A0A2R8RTZ6 [220-236]		0	1847.99	303920	3	1.63	50.812	55
[K].YPIEHGIITNWDDMEK.[I-]		1	19	5	Q6IQR3	Q6IQR3 [71-86]		0	1960.91	2.35531e+08	3	0.05	42.1925	48
[R].YLTTAVITNK.[D]		1	3	1	Q6DRI1	Q6DRI1 [257-266]		0	1123.64	451261	2	0.47	30.1588	46
[R].YIECFIAEQNMVSVAIGCATR.[E]	2xCarbamidomethyl [C4; C18]	1	3	1	Q7T2Q9	Q7T2Q9 [362-382]		0	2432.14		3	0.44	50.4302	28
[K].YEALLLGGLPQEGLAR.[A]		5	26	1	A0A2R8QNH7; F1R2S5; A0A2R8QN47; F1QV15; Q1LWN2	A0A2R8QNH7 [19-34]; F1R2S5 [39-54]; A0A2R8QN47 [27-42]; F1QV15 [39-54]; Q1LWN2 [34-49]		0	1699.94		2	-0.33	50.1293	81
[R].VYSLFLDEAR.[S]		1	2	1	P83571	P83571 [429-438]		0	1212.63	641284	2	1.2	45.9625	61
[K].VVSSSIVDK.[Y]		1	2	1	Q1LUG7	Q1LUG7 [168-176]		0	933.525	838299	2	-0.2	17.7486	42
[R].VVIFQQETENK.[S]		1	3	1	Q6PGU9	Q6PGU9 [53-63]		0	1334.7	2.67852e+06	2	-0.05	30.1123	48
[K].TVTAMDVVYALK.[R]		1	4	3	Q0D294	Q0D294 [81-92]		0	1310.7	8.30854e+06	2	-0.1	32.8122	82
[KR].VVLAYEPVWAIGTGK.[T]		1	5	1	E9QBF0	E9QBF0 [167-181]		0	1602.89	1.08586e+06	2	-0.79	32.8457	56
[R].VVDALGNPIDGK.[G]		1	3	1	Q08BA1	Q08BA1 [149-160]		0	1197.65	2.45752e+06	2	-0.3	31.8715	58
[R].VTTELRPPEEETSLAEITGTSTASSHSGSTR.[I]		1	2	1	Q58E00	Q58E00 [133-163]		0	3231.56	288087	4	-0.52	36.9475	29
[R].VTDKFDCVEPDDVEGK.[I]	1xCarbamidomethyl [C7]	1	2	1	Q66HU5	Q66HU5 [84-99]		1	1852.83	571416	3	2.9	27.3567	28
[R].VSELEEEVR.[T]		1	1	1	Q68EI0	Q68EI0 [402-410]		0	1089.54	827450	2	2.84	23.8326	66
[R].VQLIASSIAENDNFK.[F]		1	2	1	Q3T7B3	Q3T7B3 [189-203]		0	1648.85	646762	2	-0.09	42.5536	65
[M-].VNFTVDQIR.[EA]		1	5	1	A2CE51	A2CE51 [2-10]		0	1091.58	261295	2	-0.55	35.4625	58
[R].VLITTDLLAR.[G]		2	7	1	Q802C9; A8E590	Q802C9 [325-334]; A8E590 [348-357]		0	1114.68	2.59201e+06	2	0.11	45.9441	63
[R].VIISAPSADAPMFVMGVNHEK.[Y]		1	3	1	E9QGA9	E9QGA9 [117-137]		0	2213.11	997188	3	-2.97	32.9014	60
[K].VVDLLAPYAK.[G]		1	3	1	A8WGC6	A8WGC6 [178-187]		0	1088.64	3.08754e+06	2	0.37	44.1235	72
[K].TVEINNTDAEGR.[L]		1	3	1	A9JT03	A9JT03 [335-346]		0	1318.62	1.18693e+06	2	-1.21	16.9446	77
[R].TTGIVMDSGDGVTHTVPIYEGYALPHAILR.[L]	1xOxidation [M6]	1	6	3	Q7ZVF9	Q7ZVF9 [148-177]		0	3199.61	2.45732e+06	3	1.56	47.1319	41
[R].TTGIVMDSGDGVTHTVPIYEGYALPHAILR.[L]		1	6	2	Q7ZVF9	Q7ZVF9 [148-177]		0	3183.61	9.95961e+06	4	-0.66	48.9495	58
[K].TATFAISILQQIDIELK.[G]		1	4	1	A8E590	A8E590 [106-122]		0	1904.07	847857	2	-1.03	52.4902	67
[K].SYELPDGQVITIGNER.[F]		3	22	8	Q6IQR3; Q7ZVF9; C5IG37	Q6IQR3 [241-256]; Q7ZVF9 [239-254]; C5IG37 [86-101]		0	1790.89	2.8343e+08	2	-0.01	43.0523	93
[K].SYEDIDNAPEEK.[A]		1	1	1	Q5BJ17	Q5BJ17 [86-97]		0	1409.61	2.41105e+06	2	-0.23	21.356	60
[R].STGLVLDSGATHTTAIPVHDGYVLQQGIVK.[S]		1	4	1	F1R473	F1R473 [165-194]		0	3077.63	1.4187e+06	4	-1.5	43.109	25
[K].SSGLSICTGTGSK.[A]	1xCarbamidomethyl [C7]	1	3	1	A0A0R4IKV3	A0A0R4IKV3 [294-306]		0	1254.6	1.31333e+06	2	-1.09	22.9143	61
[R].SQSAAATPSSGSAAR.[L]		1	5	1	A8WGS1	A8WGS1 [207-221]		0	1348.65		2	1.66	9.4835	38
[K].SPAADESADR.[I]		1	4	1	Q1LWN2	Q1LWN2 [694-703]		0	1018.44	7.05746e+06	2	-1.5	9.1741	48
[K].SLQDIIAILGMDELSEEDKLTVAR.[A]	1xOxidation [M11]	1	1	1	A8WGC6	A8WGC6 [422-445]		1	2675.38		3	2.09	51.7945	12
[K].TAVCDIPPR.[G]	1xCarbamidomethyl [C4]	2	17	8	Q6IQJ2; A0A0R4IPH2	Q6IQJ2 [351-359]; A0A0R4IPH2 [351-359]		0	1028.52	1.52212e+07	2	0.23	20.1251	69
[R].SLADSSFGTFFSETGAGK.[Y]		1	4	1	Q6TGS5	Q6TGS5 [42-59]		0	1808.83		2	-1.05	50.0601	125
[R].SGPFGQVFRPDNFVFGQSGAGNNWAK.[G]		2	6	1	Q6IQJ2; A0A0R4IPH2	Q6IQJ2 [78-103]; A0A0R4IPH2 [78-103]		0	2784.33		3	-0.79	50.0132	47
[R].SGETEDTFIADLVVGLCTGQIK.[T]	1xCarbamidomethyl [C17]	2	8	2	Q6IQP5; Q6TH14	Q6IQP5 [373-394]; Q6TH14 [373-394]		0	2353.16		2	2.62	51.8541	66
[K].SGDAAIVEMVPGKPMCVESFSTYPPLGR.[F]	1xCarbamidomethyl [C16]	1	3	1	Q92005	Q92005 [396-423]		0	2995.44		3	0.38	49.8015	53
[R].SFSIQTLTAPGR.[K]		1	3	1	F1QN45	F1QN45 [964-975]		0	1277.68	321604	2	0.89	42.6054	62
[R].SEIDMLDIR.[EQ]		1	9	2	F8W2N0	F8W2N0 [442-450]		0	1091.54	209218	2	-0.16	45.5074	65
[K].SCCTSVNEVICHGIPDRR.[H]	3xCarbamidomethyl [C2; C3; C11]	1	2	1	Q4QRK0	Q4QRK0 [191-208]		1	2159.97	503808	4	-0.81	30.0658	18
[K].SALSHTMVVDTR.[N]		1	3	1	F1R2U1	F1R2U1 [256-267]		0	1316.66	700264	3	-0.15	23.1093	38
[K].QYTGINTISK.[K]		1	3	1	Q6PUQ3	Q6PUQ3 [255-264]		0	1124.59	2.54619e+06	2	0.36	23.1037	72
[K].SHLMEIQLNGGTISDK.[V]		1	3	1	Q5BJJ2	Q5BJJ2 [178-193]		0	1742.87	477983	3	0.01	36.9151	55
[R].GYFIQPTVFGDVK.[D]		1	8	1	Q6TH48	Q6TH48 [394-406]		0	1470.76	1518174	2	-0.58	49.6153	47
[K].TESSVPSK.[A]		1	2	1	Q5XJA5	Q5XJA5 [254-261]		0	834.42	2.3648e+06	2	0.44	9.2191	49
[R].TFVQESIYDEFVER.[S]		1	8	1	Q6TH48	Q6TH48 [324-337]		0	1761.83		2	-2.19	50.0394	85
[K].TSFVNFTDICK.[L]	1xCarbamidomethyl [C10]	1	2	1	F1Q8P7	F1Q8P7 [211-221]		0	1331.63	590767	2	-0.25	44.4904	68
[R].TSAEETSAPR.[G]		1	2	1	Q90WT0	Q90WT0 [269-278]		0	1048.49		2	0.68	9.5198	62
[K].TQNIYEMQEAGAQGVCR.[T]	1xCarbamidomethyl [C16]	2	10	1	F1R2S5; Q1LWN2	F1R2S5 [152-168]; Q1LWN2 [147-163]		0	1954.87	988095	3	-1.11	31.1704	35
[R].TQGFLALFSGDTGEIK.[S]		1	2	1	P83571	P83571 [254-269]		0	1683.86		2	-2.69	50.7803	65
[R].TPFLLSGTTYSDLMPHDLAR.[A]		1	1	1	Q7ZTH6	Q7ZTH6 [59-78]		0	2235.11		3	-0.06	50.1476	17
[K].TPAFAESVTEGDVR.[W]		1	5	1	Q6NZW7	Q6NZW7 [75-88]		0	1478.71	19593848	2	-1.46	33.262	93
[R].TNQAIVDAALNALR.[S]		1	2	2	Q90WA5	Q90WA5 [119-132]		0	1469.81	959502	3	-0.18	50.1406	77
[K].TITLEVEPSDTIENVK.[A]		1	14	1	A0A2R8RR55	A0A2R8RR55 [12-27]; [88-103]; [164-179]; [240-255]		0	1787.93	743542	2	-0.35	42.5396	41
[K].TFPTINPATGEIICHVAEGDKADVDK.[A]	1xCarbamidomethyl [C14]	1	4	1	Q6TH48	Q6TH48 [52-77]		1	2798.37	631373	4	3.77	45.3569	20
[R].TLSSSTQASIEIDSLYEGIDFYTSITR.[A]		1	9	1	F1R9V3	F1R9V3 [273-299]		0	2997.46		3	0.44	51.7861	58
[K].TIGGGDDSFNTFFSETGAGK.[H]		1	14	1	A7MBS2	A7MBS2 [41-60]		0	2007.89	910167	2	-0.69	32.8179	85
[K].TIEAEAAHGTVTR.[H]		1	2	1	Q7ZUP6	Q7ZUP6 [339-351]		0	1355.69	13224106	3	1.27	15.9493	32
[K].THINIVVIGHVDSGK.[S]		2	5	4	Q92005; A0A0R4IE10	Q92005 [6-20]; A0A0R4IE10 [6-20]		0	1588.88	5.33721e+06	3	-0.87	31.7293	44
[K].TGTCNCGATCK.[C]	3xCarbamidomethyl [C4; C6; C10]	1	1	1	Q7ZSY6	Q7ZSY6 [9-19]		0	1229.47		2	0.69	8.6353	83
[K].TGTAEVSSILEEK.[I]		1	1	1	Q08BA1	Q08BA1 [45-57]		0	1363.7	1.18693e+06	2	-0.63	36.4621	63
[R].TGGINEALLK.[S]		2	7	1	F1R2S5; F1QV15	F1R2S5 [689-698]; F1QV15 [689-698]		0	1015.58	7425596	2	0.36	31.6281	67
[R].TGGIHEALLK.[S]		3	19	1	A0A2R8QNH7; A0A2R8QN47; Q1LWN2	A0A2R8QNH7 [669-678]; A0A2R8QN47 [677-686]; Q1LWN2 [684-693]		0	1038.59	2.74462e+06	2	0.06	22.5265	31
[R].TGAIVDVPVGEELLGR.[V]		1	2	1	Q08BA1	Q08BA1 [133-148]		0	1624.89	1.4164e+06	2	-0.7	49.825	59
[K].TIPIDGNYFCYTR.[H]	1xCarbamidomethyl [C10]	1	7	1	Q6TH48	Q6TH48 [159-171]		0	1619.75	900832	2	0.82	44.5585	52
[R].GYAFNHSADFETVR.[M]		1	4	1	Q7SXW6	Q7SXW6 [201-214]		0	1613.73	1.11597e+06	3	-0.46	31.6867	15
[K].YYVTIIDAPGHR.[D]		2	13	2	Q92005; A0A0R4IE10	Q92005 [85-96]; A0A0R4IE10 [85-96]		0	1404.73	6.01494e+07	3	-0.61	34.7701	60
[K].ANWYFLLAR.[T]		1	7	1	A2CG95	A2CG95 [203-211]		0	1153.62		2	-0.11	50.5891	50
[K].EIIDLVLDR.[TIV]		1	14	2	A7MBS2	A7MBS2 [113-121]		0	1085.62	1.21876e+06	2	-0.39	49.928	64
[R].CPEALFQPSFLGMESCGIHETTFNSIMK.[C]	2xCarbamidomethyl [C1; C16]; 1xOxidation [M27]	2	6	1	Q7ZVF9; C5IG37	Q7ZVF9 [257-284]; C5IG37 [104-131]		0	3247.46		3	0.59	50.0813	30
[K].EITSLAPSTMK.[I]		2	5	4	Q7ZVF9; C5IG37	Q7ZVF9 [316-326]; C5IG37 [163-173]		0	1177.61	7.60705e+08	2	-0.08	31.211	50
[K].EIVDSFDDMNLR.[E]		1	1	1	Q802C9	Q802C9 [29-40]		0	1453.66	709451	2	-1.93	44.359	65
[R].EIVHIQAGQCGNQIGAK.[F]	1xCarbamidomethyl [C10]	2	15	2	Q6IQJ2; A0A0R4IPH2	Q6IQJ2 [3-19]; A0A0R4IPH2 [3-19]		0	1822.92	21073224	3	0.16	25.1354	62
[R].CPEALFQPSFLGMESCGIHETTFNSIMK.[C]	2xCarbamidomethyl [C1; C16]	2	6	2	Q7ZVF9; C5IG37	Q7ZVF9 [257-284]; C5IG37 [104-131]		0	3231.46	1.0495e+06	3	0.56	50.3884	27
[K].EIVQPQVSQPLPVR.[V]		1	21	1	A0A2R8RTZ6	A0A2R8RTZ6 [53-66]		0	1589.9	2.84574e+06	3	-0.15	35.5206	45
[R].AYLAGAAADVVEFGVR.[T]		1	5	1	A0A2R8QN47	A0A2R8QN47 [661-676]		0	1608.84		2	-0.59	49.8933	88
[K].ENVLIGEGAGFK.[I]		1	6	1	A2CG95	A2CG95 [265-276]		0	1233.65	8904255	2	0.5	37.4268	54
[R].EPVYVDVHILER.[T]		1	21	1	A0A2R8RTZ6	A0A2R8RTZ6 [287-298]		0	1468.78	1.09786e+06	3	-1.41	42.1061	35
[R].ETQALILAPTR.[E]		1	2	1	Q7ZVA6	Q7ZVA6 [101-111]		0	1212.69	533099	2	0.07	34.8213	42
[K].EVDEQMLNVQNK.[N]		2	12	2	Q6IQJ2; A0A0R4IPH2	Q6IQJ2 [325-336]; A0A0R4IPH2 [325-336]		0	1446.69	23247325	2	2.4	28.4191	59
[R].EVISSAVAQVTAVAEGK.[L]		1	2	1	F1QJE0	F1QJE0 [356-372]		0	1658.9		3	0.13	49.9728	38
[R].ATVNTQEQK.[R]		1	3	1	Q9DGE0	Q9DGE0 [113-121]		0	1018.52	133271	2	3.46	8.8089	39
[R].EVVMLGYGSLIAK.[HY]		4	21	1	A0A2R8QNH7; F1R2S5; F1QV15; Q1LWN2	A0A2R8QNH7 [418-430]; F1R2S5 [438-450]; F1QV15 [438-450]; Q1LWN2 [433-445]		0	1379.76	1.49211e+06	2	-0.26	49.0232	49
[K].ATMQNLNDR.[L]	1xOxidation [M3]	1	20	1	Q05AL9	Q05AL9 [98-106]		0	1078.49	1.38924e+06	2	-0.03	9.708	51
[K].ATDFVVNQPGK.[F]		1	1	2	Q7ZUP6	Q7ZUP6 [179-189]		0	1175.61	8.1376e+06	2	0.42	25.1088	55
[R].ASLISAVSDK.[L]		1	2	1	F1QGE6	F1QGE6 [228-237]		0	990.547	1.09808e+06	2	2.79	30.8773	46
[K].FASATGSTTFAGR.[F]		1	1	1	Q803F6	Q803F6 [90-102]		0	1273.62	3.66001e+06	2	-1.08	24.4165	62
[K].AQIAAQYSGAR.[L]		1	4	1	Q6NYN8	Q6NYN8 [16-26]		0	1135.59	2.68113e+06	2	0.04	18.1039	58
[K].APTIVGKPTDKPVLFK.[G]		1	2	1	A0A0R4I9F5	A0A0R4I9F5 [168-183]		0	1711.02	1.55144e+06	4	-0.21	30.7997	27
[R].FDDKPDYSYLR.[Q]		1	5	1	Q7T2E3	Q7T2E3 [260-270]		0	1418.66	270007	3	-0.39	31.0624	24
[R].ANDDLADASLEK.[L]		1	4	1	F1Q665	F1Q665 [180-191]		0	1261.59	638761	2	-3.89	25.5888	84
[K].AMGIMNSFVNDIFER.[I]		1	18	2	X1WHF1	X1WHF1 [57-71]		0	1743.82	1.40236e+06	2	-0.22	51.2657	137
[R].FEELNADLFR.[G]		1	11	1	F1R9V3	F1R9V3 [302-311]		0	1253.62	249783	2	0.44	47.0632	50
[K].FENYVNNCFK.[G]	1xCarbamidomethyl [C8]	1	6	1	A8E570	A8E570 [253-262]		0	1334.58	830783	2	0.38	32.947	66
[K].FGSVYLAR.[E]		1	3	1	Q6DBZ4	Q6DBZ4 [149-156]		0	912.494	231027	2	0.32	32.2132	63
[R].ALTVPELTQQMFDAK.[N]		1	4	1	Q6IQJ2	Q6IQJ2 [283-297]		0	1691.87	3.20263e+06	3	-1.12	50.2233	67
[K].ALSAGGYDVEK.[N]		1	19	1	A0A2R8Q0U0	A0A2R8Q0U0 [56-66]		0	1109.55	2.72948e+06	2	-0.15	23.3102	50
[R].DCGGAAAILGAFK.[A]	1xCarbamidomethyl [C2]	1	3	1	A9JT03	A9JT03 [283-295]		0	1250.62		2	-1.35	49.8989	56
[K].FMLELDGTENK.[S]		1	3	1	Q6TH14	Q6TH14 [93-103]		0	1296.61	1.20739e+06	2	-0.35	42.8809	58
[R].ELENELIK.[S]		1	3	1	X1WER2	X1WER2 [13-20]		0	987.536	395568	2	-0.13	31.006	41
[K].EIELTAALPSQR.[S]		2	14	1	F1QV15; Q1LWN2	F1QV15 [1308-1319]; Q1LWN2 [1300-1311]		0	1327.72	982841	2	0	39.7063	68
[R].DNNGVIGLLEPMK.[K]		1	1	1	Q6NY65	Q6NY65 [148-160]		0	1399.72	624703	2	0.99	50.1652	69
[R].DTSEEGSETVPAK.[V]		1	1	1	Q6NY65	Q6NY65 [102-114]		0	1349.61	5.35267e+06	2	0.3	12.5995	70
[R].DNIQGITKPAIR.[R]		1	6	1	Q0D294	Q0D294 [25-36]		0	1325.75	1.85864e+06	3	0.02	25.2398	26
[R].DVACGANHTLVLDSQK.[R]	1xCarbamidomethyl [C4]	1	2	1	Q6NYE2	Q6NYE2 [307-322]		0	1727.84	862694	3	-0.21	25.9061	49
[K].DVDAAYMNK.[V]		1	10	1	F1QV31	F1QV31 [265-273]		0	1026.46	13960432	2	0.27	20.8379	45
[K].DVDAAYMNK.[V]	1xOxidation [M7]	1	10	1	F1QV31	F1QV31 [265-273]		0	1042.45	2.75243e+06	2	-0.13	14.4395	39
[K].DVILPVPAFNVINGGSHAGNK.[L]		1	4	1	Q6TH14	Q6TH14 [142-162]		0	2119.13		3	0.3	50.0586	39
[K].DVNAAIANIK.[T]		1	5	1	Q6TGS5	Q6TGS5 [326-335]		0	1028.57	3.39368e+06	2	0.05	32.117	48
[K].DVNAAIATIK.[T]		1	9	1	A7MBS2	A7MBS2 [327-336]		0	1015.58	275804	2	0	33.1207	58
[K].DVVELTDDNFDR.[T]		1	2	1	Q90WA5	Q90WA5 [161-172]		0	1437.65	849078	2	0.84	39.0768	46
[K].DVVVQHVNIEGLGR.[T]		1	3	1	F1R2U1	F1R2U1 [44-57]		0	1534.83	635436	3	-1.57	37.1299	39
[K].DMVHDDAPLK.[F]		2	15	1	A0A2R8QNH7; A0A2R8QN47	A0A2R8QNH7 [308-317]; A0A2R8QN47 [316-325]		0	1140.54	1.07899e+06	3	-0.65	21.9861	34
[K].DLYANTVLSGGTTMYPGIADR.[M]	1xOxidation [M14]	2	6	1	Q7ZVF9; C5IG37	Q7ZVF9 [292-312]; C5IG37 [139-159]		0	2231.06	17105680	3	-0.99	46.0973	45
[K].EAESCDCLQGFQLTHSLGGGTGSGMGTLLISK.[I]	2xCarbamidomethyl [C5; C7]	2	12	1	Q6IQJ2; A0A0R4IPH2	Q6IQJ2 [123-154]; A0A0R4IPH2 [123-154]		0	3311.53		3	-2.52	49.8044	16
[K].DLYANTVLSGGTTMYPGIADR.[M]		2	6	3	Q7ZVF9; C5IG37	Q7ZVF9 [292-312]; C5IG37 [139-159]		0	2215.07	3.14905e+07	2	0.29	49.6354	100
[R].EAPPYGGVK.[M]		1	1	1	Q6AZA0	Q6AZA0 [159-167]		0	917.473	2148473	2	-0.54	17.1321	27
[K].GVGALFVR.[R]		1	1	1	Q1LYQ9	Q1LYQ9 [258-265]		0	818.488	948630	2	0.71	38.0296	47
[K].DLVILLFETALLSSGFSLDDPQTHSNR.[I]		1	1	1	O57521	O57521 [652-678]		0	2988.53	1.95965e+06	3	-0.84	53.2963	7
[K].DITFNPEDDDYDHQLSVR.[M]		1	5	1	A8E570	A8E570 [22-39]		0	2178.96	1737231	3	0.34	40.3682	48
[R].DGYYIQAQCAIIMFDVTSR.[V]	1xCarbamidomethyl [C9]	1	1	1	P79735	P79735 [76-94]		0	2251.05	528541	3	-0.29	50.9963	42
[K].EDAANNYAR.[G]		2	27	1	A7MBS2; Q6TGS5	A7MBS2 [97-105]; Q6TGS5 [96-104]		0	1023.45	4180735	2	0.25	10.9443	58
[K].DGVFLYFEDNAGVIVNNK.[G]		1	1	1	Q6PC14	Q6PC14 [92-109]		0	2013.99	608209	2	-4.91	50.5742	69
[K].EELTLEGIR.[Q]		2	5	1	Q802C9; A8E590	Q802C9 [239-247]; A8E590 [262-270]		0	1059.57	696154	2	-1.41	38.3853	36
[R].EEQDAFAIK.[S]		1	1	1	Q6AZA0	Q6AZA0 [202-210]		0	1050.51	2127708	2	0.66	28.4573	46
[R].EFDLDEDEGR.[K]		1	2	1	F1Q8P7	F1Q8P7 [53-62]		0	1224.5	516221	2	-0.09	30.3221	30
[K].EGNASGTTLLDALDAILPPSRPTDKPLR.[L]		1	5	1	Q92005	Q92005 [220-247]		0	2918.56		4	-4.07	50.754	37
[R].DFVYVSQDPK.[D]		2	2	1	A0A2R8RRC9; Q7ZTH6	A0A2R8RRC9 [321-330]; Q7ZTH6 [336-345]		0	1197.58	4799414	2	-0.89	30.8477	47
[K].DDPSKPVHLTAFLGYK.[A]		1	2	1	Q5BJJ2	Q5BJJ2 [35-50]		0	1787.93	850499	3	-0.24	41.2399	37
[K].ELEDLLPTR.[A]		1	2	1	Q7ZUP5	Q7ZUP5 [351-359]		0	1085.58	400384	2	-0.38	41.4706	42
[K].ELELTVALPSK.[R]		2	7	1	Q3T7B3; A0A2R8Q549	Q3T7B3 [290-300]; A0A2R8Q549 [1265-1275]		0	1199.69	1.37996e+06	2	0.59	44.2705	69
[K].ALQEQSRPK.[V]		1	2	1	Q5XJA5	Q5XJA5 [238-246]		0	1056.58	1.62327e+06	2	-1.04	8.9505	39
[R].DSQFEVLFQCR.[Y]	1xCarbamidomethyl [C10]	1	23	1	A0A2R8RTZ6	A0A2R8RTZ6 [209-219]		0	1428.66	1.00301e+06	2	-1.44	48.6555	41
[R].GSAGHVSSTATASTK.[R]		1	1	1	Q1LYD1	Q1LYD1 [238-252]		0	1361.67	597278	3	0.12	8.7846	26
[R].FTQEVQVTEAR.[C]		1	8	1	P79733	P79733 [146-156]		0	1307.66	841063	2	0.17	23.6673	62
[R].AIAELGIYPAVDPLDSTSR.[I]		1	4	1	A8WGC6	A8WGC6 [377-395]		0	1988.03	1.13958e+06	2	2.33	50.1077	66
[K].AAWESGILAK.[E]		1	1	1	Q6AZA0	Q6AZA0 [217-226]		0	1045.57	1.56498e+06	2	1.29	37.2828	46
[R].FTTEEEVDYTAEK.[C]		1	1	1	Q1LYQ9	Q1LYQ9 [407-419]		0	1561.69	551459	2	0.74	27.8442	69
[R].AHSSMVGVNLPQK.[A]		1	3	1	F1QXV8	F1QXV8 [172-184]		0	1367.71	1.2544e+06	3	0.76	24.6869	33
[R].GSSSTSTLTQAISK.[V]		1	4	1	Q6IQ59	Q6IQ59 [303-316]		0	1367.7		2	2.47	26.6835	56
[R].AEAGDNMGALIR.[G]		1	1	1	Q5BJ17	Q5BJ17 [311-322]		0	1217.59	3.03852e+06	2	0.09	33.0455	83
[R].GEGGILINSEGER.[F]		1	3	1	Q6TNQ9	Q6TNQ9 [312-324]		0	1330.66	740357	2	0.26	28.5138	59
[R].FPGQLNADLR.[K]		2	19	4	Q6IQJ2; A0A0R4IPH2	Q6IQJ2 [242-251]; A0A0R4IPH2 [242-251]		0	1130.6	1.421e+07	2	-0.13	35.0842	60
[K].AAVGQVNAIAQGNLAAADLSK.[A]		1	4	1	Q6IQ59	Q6IQ59 [354-374]		0	1982.07	428900	3	1.19	41.3346	53
[K].GQSADETDSTPAK.[K]		1	3	1	Q7ZUS1	Q7ZUS1 [366-378]		0	1306.58	756096	2	1.78	9.3319	63
[K].AGFAGDDAPR.[A]		2	29	7	Q6IQR3; Q7ZVF9	Q6IQR3 [21-30]; Q7ZVF9 [19-28]		0	976.448	1.42963e+09	2	-0.49	18.5823	29
[K].GLVESGSADEDVVR.[D]		1	2	1	Q6PI45	Q6PI45 [195-208]		0	1432.69	640382	2	0.36	27.3918	81
[R].AAVPSGASTGVHEALELR.[D]		1	4	1	Q6TH14	Q6TH14 [33-50]		0	1764.92	7.97588e+06	3	0.02	34.0319	73
[K].FWEVISDEHGIDPTGTYHGDSDLQLDR.[I]		1	6	1	A0A0R4IPH2	A0A0R4IPH2 [20-46]		0	3102.41	1196684	4	-0.45	32.7859	24
[R].GNPTVEVDLYTTK.[G]		1	4	1	Q6TH14	Q6TH14 [16-28]		0	1436.73	2.02946e+06	2	-1.29	35.2452	65
[R].FTQAGSEVSALLGR.[I]		1	4	1	A8WGC6	A8WGC6 [300-313]		0	1435.75	1.19631e+06	2	-1.12	44.5238	91
[K].ALDLFTEAIK.[L]		1	1	1	Q6NX98	Q6NX98 [136-145]		0	1120.62	5.7842e+06	2	-1.02	49.1646	29
[R].FSYVCPDLVK.[E]	1xCarbamidomethyl [C5]	1	3	1	Q6PUQ3	Q6PUQ3 [231-240]		0	1227.61	1709034	2	0.31	40.4391	36
[R].FQSSAVMALQEASEAYLVGLFEDTNLCAIHAK.[R]	1xCarbamidomethyl [C27]	1	5	3	A8E503	A8E503 [85-116]		0	3513.7	6.27487e+06	4	0.74	52.2822	69
[K].AEAGVLGEYPAAR.[L]		3	19	1	F1R2S5; A0A2R8QN47; F1QV15	F1R2S5 [1248-1260]; A0A2R8QN47 [1245-1257]; F1QV15 [1253-1265]		0	1303.66	2310657	2	-1.3	31.4617	72
[R].FSEGTSADR.[E]		1	2	1	Q1LUG7	Q1LUG7 [213-221]		0	969.427	571036	2	0.65	11.2975	67
[R].GLGLDDALEPR.[Q]		1	2	1	P83571	P83571 [30-40]		0	1155.6	799030	2	-2.36	39.9926	73
[K].AAIDWFDGK.[DE]		1	6	1	A1A5X7	A1A5X7 [272-280]		0	1022.49	4702300	2	0.19	44.4351	57
[R].AAWEVDMGR.[R]		1	6	1	A2CG95	A2CG95 [345-353]		0	1034.47	3.34207e+06	2	0.18	34.6335	47
[K].ALPTDKPLASAYLK.[V]		1	4	1	Q1LWN2	Q1LWN2 [719-732]		0	1487.85	5283229	3	-0.06	34.0538	39
[R].FSPDGQYLVTGSVDGFIEVWNFTTGK.[I]		1	2	1	Q7ZVA0	Q7ZVA0 [222-247]		0	2864.38		3	-4.08	52.3628	44
[R].GVEAVGGSLSVSSSR.[E]		1	3	1	Q6IQ59	Q6IQ59 [103-117]		0	1391.71	845362	2	0.14	27.7765	84
[R].ALMLQGVDLLADAVAVTMGPK.[G]		1	3	1	Q803B0	Q803B0 [38-58]		0	2113.14		3	-0.4	52.7719	88
[R].AALEACHK.[G]	1xCarbamidomethyl [C6]	1	2	1	Q90XD4	Q90XD4 [279-286]		0	899.44	1.6946e+06	2	-0.42	9.2508	65
[K].AAQDGANVVIAAK.[T]		1	2	1	Q6P5L8	Q6P5L8 [30-42]		0	1227.67	1.03139e+06	2	-0.25	22.6804	56
[K].AAVAWEAGKPLTIEEVEVAPPK.[A]		1	1	1	Q90XD4	Q90XD4 [12-33]		0	2305.24	305007	3	0.47	44.8975	37
[K].GHYTEGAELVDSVLDVVR.[K]		2	15	1	Q6IQJ2; A0A0R4IPH2	Q6IQJ2 [104-121]; A0A0R4IPH2 [104-121]		0	1958.98		3	0.03	50.4565	74
[R].GITINASHVEYTTANR.[H]		1	1	1	Q5BJ17	Q5BJ17 [100-115]		0	1746.88	3.49303e+06	3	2.16	28.3885	33
[K].FSVVEQEK.[I]		1	3	1	Q6TH14	Q6TH14 [82-89]		0	965.494	8.02352e+06	2	-0.14	22.3013	47
[K].FYEEVHELER.[K]		1	6	1	A4QP71	A4QP71 [61-70]		0	1350.63	1.20254e+06	3	0.24	28.3095	41
[R].DGQFVVVVAR.[D]		1	23	1	A0A2R8RTZ6	A0A2R8RTZ6 [125-134]		0	1089.61	470121	2	-0.87	40.2084	54
[R].DLTDYLMK.[I]		3	24	1	Q6IQR3; Q7ZVF9; C5IG37	Q6IQR3 [186-193]; Q7ZVF9 [184-191]; C5IG37 [31-38]		0	998.486	4.1019e+06	2	-0.36	44.2442	41
[K].AAVPSIQHCLDNCAK.[A]	2xCarbamidomethyl [C9; C13]	1	3	1	F1QXV8	F1QXV8 [42-56]		0	1683.79	1.6616e+06	3	-0.89	27.3344	34
[R].TEVFASACAIAR.[A]	1xCarbamidomethyl [C8]	1	3	1	A9JT03	A9JT03 [118-129]		0	1295.64	325471	2	-4.21	34.0939	31
[K].ALPTDKPLASAYVK.[V]		2	9	1	A0A2R8QN47; F1QV15	A0A2R8QN47 [712-725]; F1QV15 [724-737]		0	1473.83	3.92381e+06	3	-0.73	29.7042	37
[K].YADAELEEGMK.[E]		1	2	1	F1Q8P7	F1Q8P7 [88-98]		0	1255.55	401409	2	-1.09	27.5347	53
[K].TEICVGR.[A]	1xCarbamidomethyl [C4]	1	3	1	A3KQR0	A3KQR0 [351-357]		0	834.414	1.20499e+06	2	-1.77	17.6273	47
[K].TAVIDHHNYDISDPGEHTLIVADPENLLK.[A]		1	2	1	A0A0R4I9F5	A0A0R4I9F5 [139-167]		0	3226.6	186417	5	0.06	45.132	3
[K].TAIAIDTIINQK.[R]		1	3	1	Q08BA1	Q08BA1 [218-229]		0	1300.75	1.46479e+06	2	0.49	43.0565	55
[K].TAELELGLK.[K]		1	2	1	Q58E00	Q58E00 [100-108]		0	973.556	895593	2	-0.56	36.4339	59
[K].YEDEINK.[R]		1	17	1	F1QV31	F1QV31 [245-251]		0	910.415	5.19323e+06	2	0.22	13.4447	36
[R].TAANALPVK.[V]		1	4	1	F1R2S5	F1R2S5 [510-518]		0	884.52	3728751	2	0.15	19.6546	67
[K].YEDEINKR.[SATN]		1	17	1	F1QV31	F1QV31 [245-252]		1	1066.52	11585224	2	-0.08	11.0372	46
[R].YEQTGNQDLAEALSR.[W]		1	2	1	A0A0R4I9F5	A0A0R4I9F5 [268-282]		0	1694.8	908378	2	0.79	35.7103	47
[K].YPIEHGIITNWDDMEK.[I-]	1xOxidation [M14]	1	19	1	Q6IQR3	Q6IQR3 [71-86]		0	1976.91	56780724	3	-0.74	36.712	12
[K].DQLLLGPTYATPK.[V]		2	2	1	A0A2R8RRC9; Q7ZTH6	A0A2R8RRC9 [331-343]; Q7ZTH6 [346-358]		0	1416.77	2.61111e+06	2	-1.51	41.0989	38
[-].DSGDGVTHTVPIYEGYALPHAILR.[L]		1	1	1	C5IG37	C5IG37 [1-24]		0	2581.3	487031	4	-1.4	46.9586	34
[R].WLLDALPAVGTPVIIK.[F]		5	27	1	A0A2R8QNH7; F1R2S5; A0A2R8QN47; F1QV15; Q1LWN2	A0A2R8QNH7 [349-364]; F1R2S5 [369-384]; A0A2R8QN47 [357-372]; F1QV15 [369-384]; Q1LWN2 [364-379]		0	1706.03		2	-1.38	51.2713	33
[R].DGGAGDSLSSHNNQK.[F]		1	2	1	A0A2R8QAE1	A0A2R8QAE1 [153-167]		0	1486.65	500785	3	-2.1	9.4597	30
[R].AEPEDHYFLLTEPPLNTPENR.[E]		1	4	1	Q6PUQ3	Q6PUQ3 [103-123]		0	2482.19	475540	3	-0.36	46.4442	10
[R].TIAMDGTEGLVR.[G]		1	3	1	A8WGC6	A8WGC6 [99-110]		0	1262.64	1.30501e+06	2	0.87	34.5572	41
[K].TSVIELK.[A]		1	3	1	F1QN45	F1QN45 [1516-1522]		0	789.472	588283	2	1.26	27.0408	37
[K].AGMTHIVR.[E]		1	2	1	Q5BJJ2	Q5BJJ2 [51-58]		0	884.477	635366	2	-0.81	13.7726	42
[K].ATQAMVLAPTR.[E]		1	1	1	Q802C9	Q802C9 [100-110]		0	1158.63	851348	2	-4.23	27.3525	49
[R].VLAVLNQHLNTR.[T]		1	3	1	Q6NYN8	Q6NYN8 [136-147]		0	1377.8	1.97734e+06	3	0.07	31.811	52
[R].APPPVAALGPLR.[V]		1	22	2	A0A2R8RTZ6	A0A2R8RTZ6 [237-248]		0	1158.7	9609103	2	0.13	40.554	35
[K].VLAEAGGANYK.[S]		1	1	1	Q5BJ17	Q5BJ17 [75-85]		0	1092.57	11622282	2	-2.67	17.6869	58
[K].VLISATTENTYLMK.[L]		1	4	1	Q1LWN2	Q1LWN2 [58-71]		0	1583.83	982291	2	-0.02	41.1365	26
[K].ANYISHGLR.[A]		1	8	1	Q6TH48	Q6TH48 [455-463]		0	1030.54	499384	2	-0.2	18.0491	43
[K].SSGAFVWACK.[N]	1xCarbamidomethyl [C9]	1	2	1	Q7ZUP6	Q7ZUP6 [298-307]		0	1112.52	2.84125e+06	2	0.98	36.4353	51
[KR].VEIIANDQGNR.[TI]		1	25	1	F1R9V3	F1R9V3 [26-36]		0	1228.63	607430	2	0.05	20.8251	44
[K].VEPSDNGPLFSELK.[F]		1	3	1	Q7ZUS1	Q7ZUS1 [73-86]		0	1531.76	755447	2	0.62	43.489	62
[R].VGNTDAEGR.[M]		1	5	1	Q08CQ0	Q08CQ0 [341-349]		0	918.428	2.53514e+06	2	0.25	8.7748	79
[R].AIVAIENPADVCVISSR.[N]	1xCarbamidomethyl [C12]	1	2	1	Q803F6	Q803F6 [64-80]		0	1813.95	1.21841e+06	2	-0.46	44.499	45
[K].AISGVHTVR.[F]		1	3	1	F1QGW6	F1QGW6 [60-68]		0	939.537	1.03499e+06	3	0.08	12.1416	40
[K].VDCTQHYEVCSDNQVR.[G]	2xCarbamidomethyl [C3; C10]	1	2	1	F1R184	F1R184 [214-229]		0	2009.84	1.17021e+06	3	-0.74	18.5273	32
[R].AEAGDNMGALIR.[G]	1xOxidation [M7]	1	1	1	Q5BJ17	Q5BJ17 [311-322]		0	1233.59	729416	2	0.16	20.7955	54
[R].AVFVDLEPTVIDEVR.[T]		1	13	2	A7MBS2	A7MBS2 [65-79]		0	1701.91	787084	2	-3.93	50.2304	21
[K].TRLEQEIATYR.[SN]		1	3	1	Q05AL9	Q05AL9 [387-397]		1	1379.73	9644258	3	-0.11	29.8016	48
[R].AEGPAVER.[L]		4	19	1	F1R2S5; A0A2R8QN47; F1QV15; Q1LWN2	F1R2S5 [1019-1026]; A0A2R8QN47 [1007-1014]; F1QV15 [1019-1026]; Q1LWN2 [1014-1021]		0	828.421	13785060	2	-0.07	11.0344	53
[K].VSLEDLYNGK.[T]		2	5	1	Q7ZVS0; Q7ZUP5	Q7ZVS0 [124-133]; Q7ZUP5 [123-132]		0	1137.58	1.4287e+06	2	-0.62	40.4093	62
[K].VSHVSTGGGASLELLEGK.[V]		1	3	1	F1QXV8	F1QXV8 [389-406]		0	1740.91	1.28738e+06	3	0.37	35.3387	40
[R].VSGSELVQK.[F]		1	1	1	Q6AZC1	Q6AZC1 [214-222]		0	946.52		2	-1.63	16.5112	50
[R].VQSVEQIR.[E]		1	21	1	A0A2R8PZF8	A0A2R8PZF8 [153-160]		0	958.532	429157	2	1.06	17.8857	20
[R].VQISAAHTDEDIDR.[T]		1	3	1	Q6NWC4	Q6NWC4 [429-442]		0	1569.75	768640	3	-1.28	20.6116	36
[K].TSDLIVLGLPWK.[T]		1	7	1	Q802C7	Q802C7 [109-120]		0	1341.78	306657	2	0.52	50.8742	31
[R].VQLIASSIAENDNR.[K]		1	11	1	A0A2R8QNH7	A0A2R8QNH7 [1179-1192]		0	1529.79	325766	2	-1.53	34.6125	59
[R].VQFIASSIAENDNFK.[F]		1	5	1	A0A2R8Q549	A0A2R8Q549 [1164-1178]		0	1682.84	1.79867e+06	2	0.15	43.6646	36
[R].VPLLAAYK.[T]		1	2	1	F8W2N0	F8W2N0 [216-223]		0	874.54	636025	2	0.13	35.8425	40
[K].AYHEQLSVAEITNACFEPANQMVK.[C]	1xCarbamidomethyl [C15]	1	8	1	A7MBS2	A7MBS2 [281-304]		0	2750.29	780023	3	-1.56	32.9095	20
[K].AFLFDVVSK.[I]		1	6	1	F1Q665	F1Q665 [240-248]		0	1025.57	485547	2	-3.84	49.453	43
[R].AWEVSDLTGR.[V]		1	4	1	Q6IQ59	Q6IQ59 [149-158]		0	1133.56	427777	2	-2.73	40.6723	43
[K].VLQSALAAIR.[H]		1	1	1	Q6NZ06	Q6NZ06 [197-206]		0	1041.64	936716	2	0.02	37.0309	45
[K].AFESSTYTHDGR.[V]		1	5	1	Q9DDE2	Q9DDE2 [130-141]		0	1370.6	586281	3	-0.33	15.8605	33
[R].GVFIVSAK.[R]		1	2	1	Q7ZVG1	Q7ZVG1 [6-13]		0	820.493	281660	2	-1.33	31.8096	41
[R].EASVAVTAGGDHK.[A]		1	2	1	Q6NW65	Q6NW65 [397-409]		0	1241.61	524593	3	-0.73	11.4555	30
[K].DSYVGDEAQSK.[R]		2	28	2	Q6IQR3; Q7ZVF9	Q6IQR3 [53-63]; Q7ZVF9 [51-61]		0	1198.52	1059623452	2	0.43	15.7519	41
[K].FVPQEVQVTK.[L]		1	4	1	Q6IQ59	Q6IQ59 [34-43]		0	1174.65	1.90631e+06	2	-0.1	27.2991	33
[R].LEYVQAAR.[V]		1	2	1	Q6PI45	Q6PI45 [110-117]		0	949.51	723806	2	-0.62	21.3011	44
[R].IFAAGFDSSK.[N]		1	1	1	Q6DHJ8	Q6DHJ8 [155-164]		0	1042.52	638160	2	-0.19	32.2486	31
[K].YTTVDETR.[L]		1	4	1	Q4V956	Q4V956 [78-85]		0	984.463	803689	2	-1.45	12.6736	47
[K].LFHTAPNVPHYAK.[N]		1	2	1	Q4QRK0	Q4QRK0 [298-310]		0	1494.79	1.21039e+06	4	0.14	23.1806	7
[K].IFIGNLSPTSTADDLR.[S]		1	3	1	F1Q7F8	F1Q7F8 [4-19]		0	1719.89	261471	2	0.62	45.9653	34
[K].LGPALATGNTVVMK.[V]		1	8	1	Q6TH48	Q6TH48 [195-208]		0	1371.77	1.9791e+06	2	1.04	35.9728	28
[R].IHFPLATYAPVISAEK.[A]		1	20	1	A7MBS2	A7MBS2 [265-280]		0	1756.96	1.07951e+06	3	1.98	32.8555	32
[K].LHVSNISSGCTNQELR.[A]	1xCarbamidomethyl [C10]	1	3	1	F1Q7F8	F1Q7F8 [80-95]		0	1814.88	347209	3	1.18	23.656	43
[K].LEAAAAAQEDR.[D]		1	2	1	Q58E00	Q58E00 [208-218]		0	1144.56	604140	2	1.89	14.4014	47
[R].IKPNESNVTILGR.[F]		1	2	1	Q566T0	Q566T0 [345-357]		0	1440.82	201359	3	1.39	27.0691	16
[R].LLIIATTPYTEK.[E]		1	2	1	P83571	P83571 [354-365]		0	1362.79	1.22092e+06	2	-0.72	43.8141	55
[K].ILNAEEIEGMR.[V]	1xOxidation [M10]	1	3	1	Q4QRK0	Q4QRK0 [129-139]		0	1290.64	486119	2	0.44	30.8364	47
[KR].FMEQVIFK.[Y]		1	7	1	Q6PUQ3	Q6PUQ3 [92-99]		0	1041.54	1.61497e+06	2	-0.13	43.0834	27
[R].FLEQQNK.[IMV]		2	21	1	Q9YHX5; F1QV31	Q9YHX5 [114-120]; F1QV31 [177-183]		0	906.468	586593	2	1.87	26.9435	28
[R].IMNTFSVVPSPK.[V]	1xOxidation [M2]	2	15	1	Q6IQJ2; A0A0R4IPH2	Q6IQJ2 [163-174]; A0A0R4IPH2 [163-174]		0	1335.7	2.01705e+06	2	-0.11	35.3373	55
[K].FKPGDTVIPLYVPQCGECK.[F]	2xCarbamidomethyl [C15; C18]	1	2	1	Q90XD4	Q90XD4 [85-103]		0	2208.08	833720	3	-0.27	44.3562	15
[R].SPAFLGNFPLGK.[V]		1	4	1	Q6NYN8	Q6NYN8 [44-55]		0	1247.68	912374	2	0.58	49.3665	47
[K].LNYSDHDVIK.[W]		1	8	1	I3IT87	I3IT87 [410-419]		0	1203.6	1.81758e+06	3	-0.12	21.9324	20
[K].FDVQFPDNNWLSPEK.[L]		1	2	1	Q7ZUP5	Q7ZUP5 [334-348]		0	1835.86	479018	2	-0.25	50.1985	32
[R].LIDDMVAQVLK.[S]		1	2	1	Q7ZUP6	Q7ZUP6 [287-297]		0	1244.69	4.48677e+06	2	2.89	50.0743	61
[K].GAEATIQR.[L]		1	1	1	Q5SPK4	Q5SPK4 [289-296]		0	845.448	284981	2	-1.66	11.4047	37
[R].IDIVENR.[F]		1	2	1	Q66I24	Q66I24 [265-271]		0	858.468	1.14371e+06	2	-0.16	23.1368	46
[K].GCVEVHSHNAAFIR.[N]	1xCarbamidomethyl [C2]	5	20	2	F1R2S5; A0A2R8Q549; A0A2R8QN47; F1QV15; Q1LWN2	F1R2S5 [986-999]; A0A2R8Q549 [983-996]; A0A2R8QN47 [974-987]; F1QV15 [986-999]; Q1LWN2 [981-994]		0	1596.77	2.06526e+06	3	-0.14	19.3401	32
[R].GYSFTTTAER.[E]		2	8	1	Q7ZVF9; C5IG37	Q7ZVF9 [197-206]; C5IG37 [44-53]		0	1132.53	547760	2	0.3	27.1058	44
[R].GVEGMNFADIEK.[T]		1	5	1	Q6NZW7	Q6NZW7 [338-349]		0	1309.61	9465797	2	-0.26	40.469	50
[K].HGNNPHLVEDQR.[F]		1	2	1	Q6PHG7	Q6PHG7 [361-372]		0	1415.68	185973	3	-0.27	10.1923	29
[K].HIAEEADR.[K]		1	34	1	A0A2R8RYF6	A0A2R8RYF6 [153-160]		0	940.448	250194	2	-0.32	9.1425	39
[K].HIGYDDSSK.[G]		1	1	2	F1QYU7	F1QYU7 [89-97]		0	1021.46	1.38627e+06	2	4.03	10.6981	50
[K].GTTLSEVVK.[I]		1	3	1	F1QS86	F1QS86 [960-968]		0	933.525	513078	2	3.13	25.5761	31
[K].GTGASGSFK.[LVI]		1	25	1	A0A2R8Q0U0	A0A2R8Q0U0 [89-97]		0	811.394	2.69879e+06	2	-0.15	10.459	50
[K].HTGPNCPETEGDGLVR.[L]	1xCarbamidomethyl [C6]	1	2	1	F1QFJ8	F1QFJ8 [95-110]		0	1738.78	793611	3	0.15	19.7366	45
[K].GPGVSSQASAPR.[A]		1	2	1	Q801T9	Q801T9 [333-344]		0	1113.56	197866	2	1.24	11.6697	36
[K].KEELTLEGIR.[Q]		2	5	1	Q802C9; A8E590	Q802C9 [238-247]; A8E590 [261-270]		1	1187.66	960598	3	-0.21	31.0807	34
[R].GNVAGDSK.[N]		2	12	4	Q92005; A0A0R4IE10	Q92005 [323-330]; A0A0R4IE10 [323-330]		0	747.363	1.72154e+06	2	-0.26	4.0951	25
[R].KLAVNMVPFPR.[L]		2	19	1	Q6IQJ2; A0A0R4IPH2	Q6IQJ2 [252-262]; A0A0R4IPH2 [252-262]		1	1271.73	448222	3	1.21	40.2225	40
[K].GITYDTGGADIK.[A]		1	5	1	Q08CQ0	Q08CQ0 [263-274]		0	1210.6	822017	2	1.82	25.8299	67
[R].KLDVDSEECK.[T]	1xCarbamidomethyl [C9]	1	4	1	Q6NYN8	Q6NYN8 [404-413]		1	1222.56	879293	2	-1.04	12.7471	31
[R].GITFEDVVIPK.[E]		1	6	1	A2CG95	A2CG95 [254-264]		0	1217.68	9155220	2	0.24	47.853	48
[K].KVTLELGGK.[S]		1	5	1	Q6TH48	Q6TH48 [280-288]		1	944.578	614760	2	0.06	22.4537	62
[R].LAANMTTK.[G]		1	2	1	F1QJE0	F1QJE0 [92-99]		0	849.45	1379934	2	-0.56	13.7344	46
[K].LAEVPVAK.[R]		1	2	1	Q6DBR4	Q6DBR4 [56-63]		0	826.503	461334	2	-2.43	21.1287	44
[R].GHVVYENR.[M]		1	23	1	A0A2R8RTZ6	A0A2R8RTZ6 [184-191]		0	973.485	4.29043e+06	2	-0.35	10.1294	37
[R].LASVEER.[K]		1	4	1	Q5XJR9	Q5XJR9 [51-57]		0	803.426	1.61189e+06	2	0.92	12.5611	31
[K].ICADGALLSK.[H]	1xCarbamidomethyl [C2]	5	40	1	A0A2R8QNH7; F1R2S5; A0A2R8QN47; F1QV15; Q1LWN2	A0A2R8QNH7 [1194-1203]; F1R2S5 [1217-1226]; A0A2R8QN47 [1214-1223]; F1QV15 [1222-1231]; Q1LWN2 [1214-1223]		0	1047.55	4.28157e+06	2	0.5	28.2195	60
[R].LPIIVTTYAK.[K]		2	18	1	A0A2R8QNH7; Q1LWN2	A0A2R8QNH7 [1245-1254]; Q1LWN2 [1265-1274]		0	1118.68	1.25057e+06	2	-0.15	41.6267	64
[RK].IPVGPETLGR.[I]		1	3	1	A8WGC6	A8WGC6 [123-132]		0	1038.59	3.857e+06	2	-0.64	30.955	35
[R].FGDDEGSDR.[S]		1	3	1	A1A5X7	A1A5X7 [139-147]		0	997.386	3.70864e+06	2	0.96	11.5642	49
[R].IQPIQFTTDCK.[D]	1xCarbamidomethyl [C10]	1	4	1	Q08CQ0	Q08CQ0 [5-15]		0	1350.67	398612	2	0.69	35.0771	47
[K].EGVSAAFAVK.[L]		1	1	1	Q6PD83	Q6PD83 [179-188]		0	978.525	592938	2	0.28	30.7622	39
[K].QDGMDEDVVFR.[R]		1	2	1	Q5XJA5	Q5XJA5 [274-284]		0	1310.57	838090	2	-1.57	35.96	62
[R].EEIVPAAPSYDR.[S]		1	7	1	A2CG95	A2CG95 [63-74]		0	1346.66	6.50951e+06	2	-0.67	30.0489	43
[K].EDVELQLNK.[Q]		1	3	1	F1R2U1	F1R2U1 [298-306]		0	1087.56	393732	2	-3.43	28.5392	48
[R].QQSPASQEGNALEVHR.[E]		1	4	1	A0A0R4IXV4	A0A0R4IXV4 [400-415]		0	1750.85		3	2.45	28.114	1
[K].QQYEQVDR.[N]		1	1	1	Q802Z5	Q802Z5 [278-285]		0	1065.5	774766	2	-0.98	12.3002	28
[K].QSGTTYFIDTNQLR.[V]		1	4	2	F1R473	F1R473 [63-76]		0	1643.8		2	-0.2	39.9629	27
[R].EAVTFLR.[K]		1	5	1	Q6NZW7	Q6NZW7 [435-441]		0	835.467	175284	2	0.05	33.9802	34
[K].QTLAFVEIEK.[T]		5	26	1	A0A2R8QNH7; F1R2S5; A0A2R8QN47; F1QV15; Q1LWN2	A0A2R8QNH7 [245-254]; F1R2S5 [265-274]; A0A2R8QN47 [253-262]; F1QV15 [265-274]; Q1LWN2 [260-269]		0	1177.65	6.66115e+06	2	-2.93	41.7497	53
[K].FDTLCDLYDTLTITQAVIFCNTK.[R]	2xCarbamidomethyl [C5; C20]	1	2	1	Q7ZVA6	Q7ZVA6 [260-282]		0	2752.32		3	-6.36	52.7569	32
[K].EALELLK.[N]		1	5	1	Q6IQP5	Q6IQP5 [222-228]		0	815.487	484276	2	-0.45	36.1357	42
[R].DYTYDELLNR.[V]		1	2	1	F1Q8P7	F1Q8P7 [167-176]		0	1301.6	453539	2	-1.65	41.3601	51
[R].RIPLAEWDAR.[I]		1	4	1	A0A2R8Q5U6	A0A2R8Q5U6 [446-455]		1	1226.66	262922	3	-1.24	35.1789	40
[K].RYEQTGNQDLAEALSR.[W]		1	2	1	A0A0R4I9F5	A0A0R4I9F5 [267-282]		1	1850.9	429389	3	0.47	30.9812	76
[K].SAAPPVLQPQDVQVSK.[L]		1	2	1	F1QJE0	F1QJE0 [34-49]		0	1663.9	627046	2	-0.04	33.0151	38
[K].DYEEIGPSICR.[H]	1xCarbamidomethyl [C10]	1	2	1	Q6PUQ3	Q6PUQ3 [399-409]		0	1338.6	820735	2	1.71	32.6701	44
[R].SFTYIDPNVLK.[GS]		1	12	1	F1QS86	F1QS86 [1086-1096]		0	1296.68	310506	2	-1.34	45.1348	26
[K].SIITGIEMFHK.[S]		1	1	1	Q5BJ17	Q5BJ17 [296-306]		0	1275.68	1696824	3	-0.38	44.0709	21
[R].SNAEIQEINR.[I]		1	1	1	F8W2N0	F8W2N0 [283-292]		0	1173.59	396790	2	0.75	19.6857	55
[R].SNIWLAAVTK.[Q]		1	10	1	I3IT87	I3IT87 [61-70]		0	1102.63	1.13794e+06	2	-6.63	45.5442	29
[R].QVPTAPPGYHTALK.[K]		1	3	1	B0UYC0	B0UYC0 [277-290]		0	1479.8	589775	3	0.15	24.2473	33
[R].NIEDHSAER.[S]		5	26	2	A0A2R8QNH7; F1R2S5; A0A2R8QN47; F1QV15; Q1LWN2	A0A2R8QNH7 [906-914]; F1R2S5 [926-934]; A0A2R8QN47 [914-922]; F1QV15 [926-934]; Q1LWN2 [921-929]		0	1070.49	2.03261e+07	3	0.13	9.3669	46
[R].EHALLAFTLGVK.[Q]		1	5	1	Q92005	Q92005 [135-146]		0	1298.75	949739	3	0.1	46.6193	38
[K].AAIDFAK.[K]		1	2	1	F1QPU3	F1QPU3 [131-137]		0	735.404	756055	2	-0.02	25.3696	49
[K].EVDEQMLNVQNK.[N]	1xOxidation [M6]	2	12	1	Q6IQJ2; A0A0R4IPH2	Q6IQJ2 [325-336]; A0A0R4IPH2 [325-336]		0	1462.68	2.07414e+06	2	-0.07	19.9408	33
[K].EVNTDPWPGYR.[Y]		1	3	1	Q4QRK0	Q4QRK0 [71-81]		0	1333.62	1033607	2	-1.49	34.8199	46
[K].LVALIGPHVSEPSR.[A]		1	2	1	Q803Q1	Q803Q1 [35-48]		0	1474.84	249944	3	-4.42	33.8078	34
[R].LYWVDSK.[L]		1	12	1	K7DYA0	K7DYA0 [507-513]		0	910.467	360648	2	-0.12	34.9032	35
[K].MADQDGDLR.[A]		1	4	1	Q7SXV9	Q7SXV9 [162-170]		0	1020.44	658758	2	-0.33	14.3575	66
[R].EVVMLGYGSLIAK.[HY]	1xOxidation [M4]	4	21	1	A0A2R8QNH7; F1R2S5; F1QV15; Q1LWN2	A0A2R8QNH7 [418-430]; F1R2S5 [438-450]; F1QV15 [438-450]; Q1LWN2 [433-445]		0	1395.76	558862	2	-1.17	44.5294	52
[K].ELSTQTVR.[E]		1	2	1	F1QNH4	F1QNH4 [309-316]		0	933.5	628823	2	-0.78	14.5903	36
[K].EVVPVSIPQR.[G]		1	1	1	Q6AZA0	Q6AZA0 [227-236]		0	1123.65	2511454	2	-0.19	32.9456	43
[K].MDSTEPPYSQAR.[F]	1xOxidation [M1]	2	9	1	Q92005; A0A0R4IE10	Q92005 [155-166]; A0A0R4IE10 [155-166]		0	1397.6	4445479	2	-0.45	16.541	57
[K].MEDLIVK.[D]		1	1	1	Q6AZA0	Q6AZA0 [168-174]		0	847.459	1875070	2	-0.9	30.2634	34
[R].FASFIDKVR.[YFK]		1	15	1	F1QV31	F1QV31 [168-176]		1	1082.6	683802	3	-0.22	33.4779	29
[K].MQKPNAAIR.[D]		1	1	1	Q6NX98	Q6NX98 [164-172]		0	1028.57	660876	3	0.24	12.2048	32
[K].FASIPALR.[E]		1	4	1	F1R2S5	F1R2S5 [430-437]		0	874.515	1.81301e+06	2	-1.05	38.2091	45
[R].IRPEATAAQPSDESEPEPQEPK.[I]		1	2	1	F1QEZ3	F1QEZ3 [29-50]		0	2406.14	278982	3	-1.77	18.7829	16
[R].EYIAQVLK.[N]		1	1	1	A9LDD9	A9LDD9 [337-344]		0	963.551	450974	2	0.12	33.9591	21
[R].EVALAYGK.[D]		1	1	1	B8A6D3	B8A6D3 [186-193]		0	850.467	413055	2	0.16	23.1974	50
[K].GTAFGGWK.[S]		1	2	1	Q90XD4	Q90XD4 [318-325]		0	823.41	1.20075e+06	2	0.22	30.8759	36
[R].LEQEIATYR.[CSNW]		1	9	1	Q05AL9	Q05AL9 [389-397]		0	1122.58	36491356	2	0.06	24.4293	62
[K].AVSISTEPPAYLR.[E]		1	8	1	Q5XJR9	Q5XJR9 [90-102]		0	1403.75	1.71932e+06	2	-1.51	37.5449	30
[RK].GEVVLDDR.[T]		1	2	1	Q6P0C4	Q6P0C4 [408-415]		0	902.458	268721	2	-1.93	20.7518	41
[K].VGGTSDVEVNEK.[K]		1	1	1	Q803B0	Q803B0 [406-417]		0	1233.6	252402	2	1.5	14.7938	33
[K].ALIAASPLK.[I]		1	1	1	Q6PBI0	Q6PBI0 [421-429]		0	883.561	927780	2	-2.26	32.5646	35
[R].EVAGGAAR.[I]		1	3	1	Q9DEG7	Q9DEG7 [170-177]		0	730.384	1.17534e+06	2	1.8	8.6709	26
[K].DLAGCIHGLANCK.[L]	2xCarbamidomethyl [C5; C12]	1	2	1	Q7ZUP6	Q7ZUP6 [412-424]		0	1428.67	2.7481e+06	3	-0.12	35.425	28
[R].QGAFLVNTAR.[G]		2	21	1	Q9DEG7; A0A2R8PZF8	Q9DEG7 [263-272]; A0A2R8PZF8 [254-263]		0	1076.58	481987	2	-0.07	29.7594	14
[R].GDECGLALGR.[L]	1xCarbamidomethyl [C4]	1	1	1	A4IGC8	A4IGC8 [65-74]		0	1047.49		2	0.86	25.6199	36
[K].LGFMSAFVK.[A]		1	5	1	Q6NZW7	Q6NZW7 [282-290]		0	999.533	4588880	2	-0.8	49.7276	59
[K].CASGCVCK.[G]	3xCarbamidomethyl [C1; C5; C7]	1	3	1	Q7ZSY6	Q7ZSY6 [43-50]		0	941.364	1.56095e+06	2	-0.08	8.7978	52
[R].LEPLQSGGGQER.[G]		1	1	1	Q1LYQ9	Q1LYQ9 [272-283]		0	1270.64	1278729	2	0.38	19.1535	26
[R].DASTITTLR.[V]		1	2	1	Q6PGU9	Q6PGU9 [146-154]		0	977.526	4.18342e+06	2	0.22	25.9373	24
[K].STTTGHLIYK.[C]		2	15	1	Q92005; A0A0R4IE10	Q92005 [21-30]; A0A0R4IE10 [21-30]		0	1120.6	65473740	3	0.14	16.9701	33
[R].YSNLGSAVYAK.[E]		1	2	1	F1QI07	F1QI07 [5-15]		0	1172.59	217969	2	0.76	26.1187	19
[K].APILIATDVASR.[G]		1	10	1	B0JZJ1	B0JZJ1 [394-405]		0	1226.71	524609	2	-0.55	38.3725	46
