# Supplementary material for: Rbm24a dictates mRNA recruitment for germ granule assembly in zebrafish
Source: EMBO J. 2025 Apr 25;44(11):3121–49. doi: 10.1038/s44318-025-00442-z (PMC12130248; doi:10.1038/s44318-025-00442-z)
Supplement: Supplementary file 3 — Data Set EV1 [file 44318_2025_442_MOESM3_ESM.zip › result/peptides_WT55_100.xlsx]

## Sheet: PeptideGroups
Annotated Sequence	Modifications	# Protein Groups	# Proteins	# PSMs	Master Protein Accessions	Positions in Master Proteins	Modifications in Master Proteins	# Missed Cleavages	Theo. MH+ [Da]	Abundances (Grouped): WT55_100	Charge (by Search Engine): Mascot	DeltaM [ppm] (by Search Engine): Mascot	RT [min] (by Search Engine): Mascot	Ions Score (by Search Engine): Mascot
[K].AAAGLLAAGLK.[R]		1	5	1	E9QDF8	E9QDF8 [106-116]		0	955.593	540672	2	-0.19	37.6393	38
[K].IVFAPGQSIPLTIVK.[S]		1	5	1	Q7ZVF4	Q7ZVF4 [364-378]		0	1582.96		2	-0.14	50.2219	48
[K].LVEVRPQINDLLTEGR.[R]		1	1	1	A0A0R4IMZ8	A0A0R4IMZ8 [836-851]		0	1852.03	807696	3	-0.31	44.1161	26
[K].LVAIVDVIDQNR.[A]		1	2	1	A8E526	A8E526 [24-35]		0	1354.77	116702	2	-4.09	48.6494	30
[K].LVALIGPHVSEPSR.[A]		1	2	1	Q803Q1	Q803Q1 [35-48]		0	1474.84	323406	3	1.73	34.5041	40
[R].ITSEEGQDYLK.[G]		1	1	1	Q6NZS4	Q6NZS4 [298-308]		0	1282.62	1.61265e+06	2	-0.1	24.8077	63
[R].ITPSYVAFTTEGER.[L]		1	2	2	Q6P3L3	Q6P3L3 [59-72]		0	1570.77	2.56992e+06	2	0.12	39.3361	55
[R].IVGDPFDLNTEQGPQVNEDQFK.[K]		1	5	2	Q6TH48	Q6TH48 [346-367]		0	2490.18	5.79456e+06	3	1.69	48.0937	29
[K].ITISPLQDLTLYNPER.[T]		2	4	1	A0A0B4J1A6; A0A0R4IYT0	A0A0B4J1A6 [313-328]; A0A0R4IYT0 [309-324]		0	1873.01		2	1.28	50.5872	102
[K].ITGHFYASQLAQR.[K]		1	2	1	A0A0R4IYT0	A0A0R4IYT0 [567-579]		0	1491.77	1.66277e+06	3	-0.3	28.2472	24
[K].ITFGKPTAGEGASAK.[Y]		1	2	1	A1L1S8	A1L1S8 [239-253]		0	1434.76	728179	3	-0.99	20.3654	39
[R].ITAPDMAYVAGAANVAIK.[L]		1	7	1	A0A2R8QKR3	A0A2R8QKR3 [595-612]		0	1775.94	490256	2	1.13	47.6143	46
[R].ITAPDMASVAGAANVAIK.[L]	1xOxidation [M6]	5	19	1	A0A2R8QNH7; F1R2S5; A0A2R8QQ28; A0A2R8QN47; Q1LWN2	A0A2R8QNH7 [582-599]; F1R2S5 [602-619]; A0A2R8QQ28 [590-607]; A0A2R8QN47 [590-607]; Q1LWN2 [597-614]		0	1715.9	3.39294e+06	2	1.67	35.2734	83
[R].ITAPDMASVAGAANVAIK.[L]		5	19	1	A0A2R8QNH7; F1R2S5; A0A2R8QQ28; A0A2R8QN47; Q1LWN2	A0A2R8QNH7 [582-599]; F1R2S5 [602-619]; A0A2R8QQ28 [590-607]; A0A2R8QN47 [590-607]; Q1LWN2 [597-614]		0	1699.9	9547064	2	-1.02	44.7296	109
[K].ITAFVPNDGCLNFIEENDEVLVAGFGR.[K]	1xCarbamidomethyl [C10]	1	1	1	A8KB78	A8KB78 [81-107]		0	2996.45		3	0.2	51.2492	63
[K].ITLGHEIGAGAACLK.[C]	1xCarbamidomethyl [C13]	1	3	1	Q6DHS8	Q6DHS8 [10-24]		0	1510.8	1.7702e+06	3	-0.22	33.3005	45
[K].LVILEGELER.[SA]		2	15	1	A0A0R4IM99; Q7T3F0	A0A0R4IM99 [169-178]; Q7T3F0 [133-142]		0	1170.67	1.32571e+06	2	-0.49	43.2243	57
[K].LVNAQGQPVYCK.[F]	1xCarbamidomethyl [C11]	1	4	1	Q7ZTT1	Q7ZTT1 [222-233]		0	1376.7	1.35454e+06	2	-0.85	19.8709	58
[K].LVQDVANNTNEEAGDGTTTATVLAR.[A]		1	2	1	Q803B0	Q803B0 [97-121]		0	2560.25	3.06996e+06	3	-1.13	33.1325	91
[K].MTASLATHEK.[F]		1	5	2	Q1LWN2	Q1LWN2 [415-424]		0	1088.54	73571396	2	0.32	13.0453	40
[K].MQQQLDEYEQLLDVK.[L]		1	5	1	Q6NUV5	Q6NUV5 [353-367]		0	1879.91	349034	2	0.83	49.6923	46
[K].MIDLIIPR.[G]	1xOxidation [M1]	1	1	1	A4IGC8	A4IGC8 [533-540]		0	986.57	2.33809e+06	2	-0.45	44.3635	46
[K].MEIQEMQLK.[E]		2	11	1	A0A0R4IM99; Q7T3F0	A0A0R4IM99 [141-149]; Q7T3F0 [105-113]		0	1149.56	1.19718e+06	2	0.12	35.8203	45
[K].MEIQEIQLK.[E]		2	25	2	Q803M1; A7E2K1	Q803M1 [105-113]; A7E2K1 [104-112]		0	1131.61	778835	2	0.12	38.9069	50
[K].MEEFKDQLPADECNK.[L]	1xCarbamidomethyl [C13]; 1xOxidation [M1]	1	3	1	F1QFC0	F1QFC0 [599-613]		1	1869.8	714306	3	0.63	23.8508	20
[K].MEEFKDQLPADECNK.[L]	1xCarbamidomethyl [C13]	1	3	1	F1QFC0	F1QFC0 [599-613]		1	1853.8	3.68453e+06	3	0.49	27.2911	32
[K].MDQAIIFCR.[T]	1xCarbamidomethyl [C8]	1	2	1	F1R2L8	F1R2L8 [506-514]		0	1153.55	581205	2	-0.02	39.0279	49
[R].LYQVEYAMEAIGHAGTCLGILANDGVLLAAER.[R]	1xCarbamidomethyl [C17]	1	1	2	Q7ZV77	Q7ZV77 [18-49]		0	3418.71	790957	4	-0.88	52.0666	53
[K].LYKEEMEQTYVSK.[L]		1	6	1	Q6NUV5	Q6NUV5 [259-271]		1	1647.79	725467	3	-0.16	24.0682	31
[R].LYESELADAR.[K]		2	3	1	Q90XD8; A0A2R8RV77	Q90XD8 [89-98]; A0A2R8RV77 [89-98]		0	1166.57	4741921	2	0.19	28.0979	51
[K].IWHHTFYNELR.[V]		2	24	1	F1RCB6; Q7ZVF9	F1RCB6 [87-97]; Q7ZVF9 [85-95]		0	1515.75	1.33252e+06	3	0.12	30.7506	38
[K].LVQPVALQLVLER.[A]		1	6	1	Q1MTC4	Q1MTC4 [532-544]		0	1477.91	6368542	2	0.5	50.6618	50
[K].LVQPVALQLVLDR.[A]		3	12	2	F1R2S5; Q1LWN2; A0A2R8QKR3	F1R2S5 [537-549]; Q1LWN2 [532-544]; A0A2R8QKR3 [530-542]		0	1463.89	102308472	3	0.05	50.6561	90
[K].LVQPIALQLVLDR.[A]		3	14	1	A0A2R8QNH7; A0A2R8QQ28; A0A2R8QN47	A0A2R8QNH7 [517-529]; A0A2R8QQ28 [525-537]; A0A2R8QN47 [525-537]		0	1477.91	1.57457e+06	3	-1.02	50.901	83
[K].ITAEIQLANHGSSR.[A]		1	2	1	F1QTB5	F1QTB5 [43-56]		0	1496.78	1.01933e+06	3	-0.4	24.4169	40
[K].LSTLCIDFNK.[H]	1xCarbamidomethyl [C5]	1	4	1	E7EZ90	E7EZ90 [189-198]		0	1210.61	997618	2	1.36	42.3915	36
[K].LSTDQDMDVK.[Y]		1	2	1	Q642H5	Q642H5 [567-576]		0	1151.52	488755	2	0.7	19.748	83
[K].LSQQQQEMAALR.[L]		1	2	1	A0A2R8RV77	A0A2R8RV77 [347-358]		0	1402.71	1.21198e+06	2	1.84	27.3985	68
[R].LQAVLSQPLTDLK.[S]		1	9	1	Q6NYA4	Q6NYA4 [35-47]		0	1425.83	3.55694e+06	2	-0.04	44.5535	51
[R].IQASLQHEISR.[L]		1	1	1	E7FB39	E7FB39 [1366-1376]		0	1281.69	3633165	3	0.17	21.2937	61
[R].LQALEEAYTQAQK.[K]		1	2	1	F1Q9S3	F1Q9S3 [99-111]		0	1492.76	192597	2	1.07	33.5984	53
[R].LPTTTFIGGDESALPLR.[E]		1	4	2	F1Q5B8	F1Q5B8 [185-201]		0	1787.95	734925	2	-2.26	49.0292	56
[R].LPLQLEDAVRPEGEGDEEGR.[A]		1	2	1	F1R246	F1R246 [182-201]		0	2209.07	1.73971e+06	3	-1.15	39.3952	53
[R].LPIIVTTYAK.[K]		3	18	1	A0A2R8QNH7; A0A2R8QQ28; Q1LWN2	A0A2R8QNH7 [1245-1254]; A0A2R8QQ28 [1199-1208]; Q1LWN2 [1265-1274]		0	1118.68	1.51081e+06	2	0.4	42.0382	77
[R].LPIGPNEVFEEPTFR.[G]		1	1	1	A7MC03	A7MC03 [386-400]		0	1744.89		2	0.12	49.7705	55
[R].IPGIETDSVQHVSDSR.[H]		1	1	1	Q1MTA9	Q1MTA9 [318-333]		0	1739.86	374629	3	-1.89	28.1429	21
[K].IPFSAPFLVK.[S]		1	3	1	A0A0R4IYT0	A0A0R4IYT0 [27-36]		0	1118.66		2	2.16	50.193	36
[K].LPFAAAQIGNSFR.[N]		1	2	1	F1QUV7	F1QUV7 [270-282]		0	1391.74	313727	2	-0.21	46.795	35
[R].LPEDSVPTDR.[H]		1	4	1	F1QUB4	F1QUB4 [430-439]		0	1128.55	496410	2	0.22	20.7615	48
[R].INVYYNEATGGK.[Y]		1	7	1	Q6TGT0	Q6TGT0 [47-58]		0	1328.65	631045	2	0.1	27.7535	51
[K].LNSLSIGLR.[Q]		1	1	1	A4IGC8	A4IGC8 [415-423]		0	972.584	15618405	2	-2.75	37.8458	64
[R].LNSAIIYDR.[D]		1	4	1	F1R2K9	F1R2K9 [131-139]		0	1064.57	13101723	2	-0.07	30.8893	71
[K].LNSALAAQLQTPIK.[F]		1	3	1	Q1MTC4	Q1MTC4 [95-108]		0	1467.85	1154282	2	-1.5	40.4796	48
[R].LQDVSEEGGEGQSR.[G]		1	2	1	A4VCF7	A4VCF7 [409-422]		0	1490.67	236925	2	1.75	14.2202	45
[K].MTASLATHEK.[F]	1xOxidation [M1]	1	5	2	Q1LWN2	Q1LWN2 [415-424]		0	1104.54	15407995	2	1.05	9.9209	46
[R].IQEHSDQVPVGNIPR.[S]		1	3	1	Q7ZVL6	Q7ZVL6 [237-251]		0	1688.87	1.5181e+06	3	0.2	25.5972	21
[K].LQPIAGEEEVDEALR.[L]		1	4	1	F1QK71	F1QK71 [630-644]		0	1668.84	986895	2	0.96	42.695	54
[K].LSPLKPNAGEASVANLDK.[M]		1	3	1	B2GQ13	B2GQ13 [478-495]		0	1823.99	21870474	3	0.95	31.5468	78
[R].LSPDGHFGSK.[F]		1	1	1	Q7ZVI8	Q7ZVI8 [373-382]		0	1044.51	983508	3	-0.31	16.274	41
[R].LSHANSAVVLSAVK.[V]		1	7	1	A0A2R8Q6M9	A0A2R8Q6M9 [248-261]		0	1395.8		3	0.81	27.4167	12
[R].ISGLIYEETR.[G]		1	6	1	Q0D294	Q0D294 [47-56]		0	1180.62	5.21137e+06	2	0.47	34.3499	58
[R].ISGETIFVTAPHDATAGIIGVNR.[K]		1	6	1	Q6DRI2	Q6DRI2 [298-320]		0	2339.24		3	-1.43	46.6084	25
[R].ISELPPVSSEHVGGYR.[L]		1	3	1	A0A0R4IHT0	A0A0R4IHT0 [627-642]		0	1726.88	683055	3	-0.73	30.7548	29
[K].LSDSLPSSVK.[E]		1	2	1	F8W2P6	F8W2P6 [272-281]		0	1032.56	1.03309e+06	2	1.43	25.4403	59
[K].ISDAPAQIVEVLK.[H]		2	10	4	A0A2R8QN47; Q1LWN2	A0A2R8QN47 [296-308]; Q1LWN2 [303-315]		0	1382.79	2.07315e+08	3	0.06	47.2074	52
[K].LSDAALDCLEK.[L]	1xCarbamidomethyl [C8]	1	2	1	Q7SXM2	Q7SXM2 [568-578]		0	1234.6	841148	2	2.81	34.9955	87
[R].ISAQDLLLAVAAEFQNESAAALAAAATR.[H]		1	4	2	F6P5X4	F6P5X4 [393-420]		0	2786.47		3	-0.75	53.0827	37
[R].LSAMTENTYLMK.[L]		1	4	1	A0A2R8QKR3	A0A2R8QKR3 [58-69]		0	1401.68	1.70745e+06	2	-3.42	37.0145	49
[R].IRPVNPNSPSAQNSFYK.[V]		1	5	1	F1RC77	F1RC77 [112-128]		0	1918.98	1.10195e+06	3	-0.77	25.4887	33
[R].LQWFEQQAK.[K]		1	3	1	Q6NUW2	Q6NUW2 [175-183]		0	1177.6	565691	2	1.03	38.18	35
[K].IQVADWMK.[G]		2	4	1	Q3T7B3; Q1MTC4	Q3T7B3 [480-487]; Q1MTC4 [1489-1496]		0	990.508	4491742	2	0.09	41.441	50
[R].IQTYAEYLQSR.[Q]		1	3	1	A0A0R4IW61	A0A0R4IW61 [504-514]		0	1371.69	576820	2	-0.23	36.126	44
[K].LQELEGAVK.[S]		1	5	1	F8W3L6	F8W3L6 [1801-1809]		0	986.552	4.22505e+06	2	0.18	24.0408	49
[R].LNQSLSPIQQTLSPIIQQSR.[K]		2	3	1	Q90XD8; A0A2R8RV77	Q90XD8 [396-415]; A0A2R8RV77 [396-415]		0	2251.24		2	0.68	49.9095	89
[R].MVNHFITEFK.[R]		2	8	1	Q6NYR4; Q90473	Q6NYR4 [237-246]; Q90473 [237-246]		0	1265.63	860171	3	-0.24	36.1522	18
[R].NAETVLCSETR.[N]	1xCarbamidomethyl [C7]	1	2	1	Q8UVX0	Q8UVX0 [174-184]		0	1279.59	412748	2	0.35	25.0497	51
[K].QGFADLPICMAK.[T]	1xCarbamidomethyl [C9]	1	3	1	Q6DI12	Q6DI12 [854-865]		0	1350.65	362803	2	1.82	47.3045	27
[K].QEYDESGPSIVHR.[K]		1	6	2	Q7ZVF9	Q7ZVF9 [360-372]		0	1516.7	7.95263e+07	2	-0.31	21.3134	64
[K].QESEGPLTGLDGR.[I]		1	4	1	A0A2R8QJH1	A0A2R8QJH1 [349-361]		0	1358.65	379938	2	2.02	32.0896	78
[K].QDGPSSLSR.[D]		1	3	1	Q7ZV01	Q7ZV01 [300-308]		0	946.459	1.48377e+06	2	-0.84	12.9142	57
[K].QDEEEELTVSK.[Q]		1	1	1	Q803X7	Q803X7 [124-134]		0	1306.6	803987	2	-1.12	21.8294	72
[R].QCLEDLAALIQK.[I]	1xCarbamidomethyl [C2]	1	3	1	Q7T158	Q7T158 [618-629]		0	1401.74	333308	2	-0.51	49.9676	52
[K].QGLFPNNYVTK.[I]		1	3	1	E7FDV0	E7FDV0 [1106-1116]		0	1280.66	1377490	2	-0.08	38.763	46
[R].QALQFLENSYK.[N]		1	3	1	Q7ZU29	Q7ZU29 [258-268]		0	1340.68	329371	2	-0.82	42.8026	40
[K].QAATSLQQASLK.[L]		1	3	1	F1QFC0	F1QFC0 [638-649]		0	1245.68	13472688	2	0	21.9191	70
[R].QAAESAGFNVLR.[L]		1	2	1	Q5RGE6	Q5RGE6 [157-168]		0	1262.65	969539	2	0.45	35.1479	87
[R].NYTSEEAFVHINNK.[L]		1	5	1	A0A0R4IC11	A0A0R4IC11 [150-163]		0	1665.79	1.76678e+06	3	-0.63	30.8402	26
[K].NVTDVVNTCHDAGISK.[K]	1xCarbamidomethyl [C9]	1	1	1	Q6NZS4	Q6NZS4 [477-492]		0	1729.82	1.28077e+06	3	0.7	24.6783	38
[K].NVQFVFDAVTDVIIK.[N]		1	6	2	Q7ZW82	Q7ZW82 [354-368]		0	1707.93	843439	3	-0.31	51.5662	48
[K].NVNYVNAYAEFVEPHK.[I]		1	4	1	A8WGN7	A8WGN7 [227-242]		0	1893.91	671673	3	-0.32	45.4058	26
[K].QADLYVSEGLHPR.[V]		1	2	1	Q7ZYX4	Q7ZYX4 [105-117]		0	1484.75	1.29557e+06	3	0.06	29.3495	38
[R].QLALEVIVTLSETAAAMLR.[K]		1	1	2	B8JHR9	B8JHR9 [273-291]		0	2029.14	1.26934e+06	3	0.43	54.2752	82
[K].QLASAYQEEVK.[V]		1	5	1	F1RC77	F1RC77 [214-224]		0	1265.64	2.48264e+06	2	3.61	23.7523	54
[R].QIAVSSQDSVGR.[V]		1	1	1	A4IGC8	A4IGC8 [424-435]		0	1246.64	14207900	2	1.17	18.6163	47
[R].QSDSGISSVK.[S]		2	3	1	F1QTB5; Q8AYB9	F1QTB5 [260-269]; Q8AYB9 [260-269]		0	1007.5	2.64139e+06	2	0.28	13.0257	82
[K].QQISLATQVVK.[M]		1	1	1	Q6NVI6	Q6NVI6 [515-525]		0	1214.71	1.0382e+06	2	-0.25	32.4394	59
[K].QQLLIGAYAK.[A]		1	3	1	B3DKJ0	B3DKJ0 [431-440]		0	1104.64	919034	2	0.21	36.5893	50
[R].QMMQNPQILAALQER.[L]		1	1	1	Q803X7	Q803X7 [29-43]		0	1770.9	909942	3	0.36	47.2103	42
[R].QLYHPEQLISGK.[E]		1	3	1	Q6TGS5	Q6TGS5 [84-95]		0	1412.75	11130096	3	-0.52	31.503	35
[K].QLWEHPAETPTSPEPK.[A]		1	3	1	Q7ZU52	Q7ZU52 [74-89]		0	1846.9	342684	3	-0.53	27.6249	34
[K].QLVILSVNEVTAK.[R]		1	3	1	Q7SYM7	Q7SYM7 [167-179]		0	1413.83	718496	2	-0.3	45.8281	61
[R].QITEEDFYEK.[L]		1	3	1	Q7ZVL6	Q7ZVL6 [326-335]		0	1301.59	1022476	2	-1.36	31.1107	48
[K].QLSEQGLDPVDGPIK.[V]		1	2	1	Q7ZW47	Q7ZW47 [554-568]		0	1595.83	358767	2	-2.04	37.2828	46
[R].QIQQERDELQDEINSQNAK.[N]		1	4	1	F8W3L6	F8W3L6 [1705-1723]		1	2286.1	1.03408e+06	3	-1.81	28.4077	27
[KR].QLLQANPILEAFGNAK.[T]		3	15	2	F1QC64; B3DFS9; F8W3L6	F1QC64 [215-230]; B3DFS9 [215-230]; F8W3L6 [218-233]		0	1726.95	12310112	2	-0.56	50.685	81
[R].QIGDGEEIVYK.[F]		1	2	1	B3DFN3	B3DFN3 [472-482]		0	1250.63	859340	2	-2.08	29.5848	43
[R].QLFHPEQLISGK.[E]		1	5	1	Q6TNP9	Q6TNP9 [85-96]		0	1396.76	1605270	3	-0.19	39.1782	43
[R].QLEETEEEAAR.[A]		1	5	1	F8W3L6	F8W3L6 [1885-1895]		0	1304.6	1215264	2	-0.27	15.9168	76
[R].QLEEAEEEATR.[A]		1	3	1	I3ISA3	I3ISA3 [1898-1908]		0	1304.6	259379	2	-0.83	18.1709	56
[R].NVLIFDLGGGTFDVSILTIEDGIFEVK.[AS]		2	22	1	B7ZV46; Q6NYR4	B7ZV46 [196-222]; Q6NYR4 [194-220]		0	2911.53	674536	3	4.57	53.1613	71
[R].NVGVLPLTTETVTSDLR.[V]		1	1	1	B3DHD5	B3DHD5 [419-435]		0	1814.99	872874	2	4.34	49.7427	20
[K].NVDLLSEMLQEHDEPILK.[H]	1xOxidation [M8]	1	1	1	Q803X7	Q803X7 [169-186]		0	2139.06	2.19114e+06	3	0.2	45.2689	41
[K].NVDLLSEMLQEHDEPILK.[H]		1	1	1	Q803X7	Q803X7 [169-186]		0	2123.07	1.5926e+06	3	-0.01	50.4052	44
[R].NLLTGEYSGVPDVAR.[H]		1	3	1	F8W4M7	F8W4M7 [644-658]		0	1590.81	255300	2	-1.09	42.9456	52
[K].NLINQMLTINPAK.[R]		1	10	1	A2BGW3	A2BGW3 [246-258]		0	1469.81		2	-1.97	50.2692	43
[R].NIEDHSAER.[S]		6	26	3	A0A2R8QNH7; F1R2S5; A0A2R8QQ28; A0A2R8QN47; Q1LWN2; A0A2R8QKR3	A0A2R8QNH7 [906-914]; F1R2S5 [926-934]; A0A2R8QQ28 [914-922]; A0A2R8QN47 [914-922]; Q1LWN2 [921-929]; A0A2R8QKR3 [919-927]		0	1070.49	2.16875e+08	3	0.56	9.4158	37
[RK].NLDIERPTYTNLNR.[L]		2	17	1	A8KB60; A7MBS2	A8KB60 [216-229]; A7MBS2 [216-229]		0	1718.88	22342922	3	1.4	32.0479	26
[R].NLDIERPSYTNLNR.[LF]		2	8	1	Q6TGS5; Q6TNP9	Q6TGS5 [215-228]; Q6TNP9 [216-229]		0	1704.87	18543022	3	0.89	31.9973	24
[R].NLDFQDVLDK.[L]		1	1	1	Q6NZS4	Q6NZS4 [442-451]		0	1206.6	1.72678e+06	2	-0.06	46.4694	37
[R].NHTEGPPAAAK.[R]		1	3	1	A0A0R4IZK0	A0A0R4IZK0 [190-200]		0	1092.54		2	1.8	8.9224	42
[K].NGLESYAFNMK.[S]		2	9	1	Q6NYR4; Q90473	Q6NYR4 [540-550]; Q90473 [540-550]		0	1273.59	382554	2	-0.64	41.5246	62
[K].NFGEDIDSEK.[L]		1	4	1	B8K0D5	B8K0D5 [197-206]		0	1153.5	755280	2	0.53	24.2112	34
[R].NELESYAYSLK.[N]		1	2	1	Q6P3L3	Q6P3L3 [561-571]		0	1316.64	1.66585e+06	2	0.75	39.9801	39
[K].NEGETAQRPDNTAFTQQR.[L]		1	3	1	A7MCH5	A7MCH5 [3-20]		0	2062.95	316929	3	-1.23	17.8117	26
[K].NDIPEITLALK.[V]		7	31	2	A0A2R8QNH7; F1R2S5; A0A2R8QQ28; A0A2R8QN47; Q1LWN2; A0A2R8QKR3; Q1MTC4	A0A2R8QNH7 [457-467]; F1R2S5 [477-487]; A0A2R8QQ28 [465-475]; A0A2R8QN47 [465-475]; Q1LWN2 [472-482]; A0A2R8QKR3 [470-480]; Q1MTC4 [472-482]		0	1226.7	1074209	3	0.19	48.1993	43
[K].NAWADNANACAK.[Q]	1xCarbamidomethyl [C10]	2	3	1	A4VCH0; F1QG78	A4VCH0 [435-446]; F1QG78 [435-446]		0	1305.56	397578	2	-0.97	18.4272	65
[K].NAVVTVPAYFNDSQR.[Q]		1	3	1	F1QFC0	F1QFC0 [191-205]		0	1680.83	1.03089e+06	3	-0.1	41.5033	31
[K].NAGVEGSLVVEK.[I]		1	1	1	Q803B0	Q803B0 [482-493]		0	1201.64	2.03191e+06	2	5.05	27.205	59
[R].NLNSTLYELLR.[M]		1	1	1	A4IGC8	A4IGC8 [182-192]		0	1335.73		2	-1.16	50.6674	42
[R].NADVAQSLLQTLNK.[V]		1	2	1	Q8UVX0	Q8UVX0 [501-514]		0	1514.82	2295301	2	-3.22	49.772	50
[R].NLQDAMQVCR.[N]	1xCarbamidomethyl [C9]	1	2	1	Q8JHI7	Q8JHI7 [389-398]		0	1234.57	3.35506e+06	2	1.28	28.6563	46
[K].NMFEEEIKDTR.[R]		1	6	1	Q6NUV5	Q6NUV5 [210-220]		1	1411.65	351516	3	0.6	32.6692	32
[R].NTINDPLAQADWATK.[K]		1	6	1	F8W3L6	F8W3L6 [16-30]		0	1657.82	1.17291e+06	2	-1.02	43.1087	61
[K].NSSYFVEWIPNNVK.[TV]		2	18	1	Q6TGT0; Q6NW90	Q6TGT0 [337-350]; Q6NW90 [337-350]		0	1696.83		2	-0.37	49.9662	34
[R].NSQDEYEEER.[K]		1	9	1	Q6NWC7	Q6NWC7 [134-143]		0	1298.51	209677	2	-1.61	12.6073	54
[R].NSLESYLSVR.[S]		1	2	1	Q6DRK7	Q6DRK7 [448-457]		0	1167.6	1.23141e+06	2	1.33	42.6894	48
[R].NSDQASMPDDTAAQK.[V]		1	5	1	F8W3L6	F8W3L6 [367-381]		0	1578.67	380532	2	0.19	14.8107	48
[R].NRPPYGQGYTQPGPGYR.[-]		1	2	1	Q802X1	Q802X1 [380-396]		0	1907.91	263640	3	-0.52	22.2287	19
[K].NQVAMNPTNTVFDAK.[R]		1	6	1	Q6NYR4	Q6NYR4 [57-71]		0	1649.8	1.90041e+06	2	1.13	35.9472	57
[K].NQTAEREEFEHQQK.[EL]		2	8	1	Q6NYR4; Q90473	Q6NYR4 [584-597]; Q90473 [584-597]		1	1773.82	2.69548e+06	3	-0.15	10.3783	17
[RK].NQSIIVSGESGAGK.[T]		1	15	1	E7FB39	E7FB39 [156-169]		0	1346.69	2.02617e+06	2	-0.32	21.4575	54
[K].NQPSWGTGENIK.[V]		1	4	1	Q6NUV5	Q6NUV5 [517-528]		0	1330.64	844804	2	-0.28	25.9625	48
[K].NQLTSNPENTVFDAK.[R]		1	2	1	Q6P3L3	Q6P3L3 [80-94]		0	1677.81	2.14116e+06	2	-0.4	34.2656	73
[K].NPLANDGQYENITVHR.[H]		1	3	1	Q5FY48	Q5FY48 [65-80]		0	1840.89	1.6484e+06	3	-0.7	29.9163	55
[R].NPDDISNEEYGEFYK.[S]		1	1	1	O57521	O57521 [291-305]		0	1819.77	3.09122e+06	2	1.45	37.0898	60
[K].NMITGTSQADCAVLIVAAGVGEFEAGISK.[N]	1xCarbamidomethyl [C11]; 1xOxidation [M2]	1	10	1	A7YYA5	A7YYA5 [101-129]		0	2925.43		3	0.3	51.968	86
[K].NMITGTSQADCAVLIVAAGVGEFEAGISK.[N]	1xCarbamidomethyl [C11]	1	10	6	A7YYA5	A7YYA5 [101-129]		0	2909.44	2.93983e+07	3	0.21	52.1389	96
[R].NIQLIDMSGR.[V]		1	1	1	Q6NY74	Q6NY74 [331-340]		0	1146.59	1459653	2	-2.25	40.3083	48
[R].LNQPAINIYTDK.[D]		1	3	1	Q4QRG0	Q4QRG0 [344-355]		0	1389.74	1.86789e+06	2	0.07	34.7287	47
[R].LNQDQLEALSK.[AY]		1	7	1	Q6DBQ6	Q6DBQ6 [60-70]		0	1258.66	606358	2	1.06	32.1303	69
[R].LNGTDPEDVIR.[N]		1	3	1	Q6NVA6	Q6NVA6 [94-104]		0	1228.62	14724114	2	-0.25	30.1012	70
[K].LAAELYPQK.[S]		1	1	1	Q3S344	Q3S344 [531-539]		0	1032.57	1.26585e+06	2	-0.46	27.6472	37
[R].LAAATFAGVENK.[F]		1	3	1	A0A0R4IHT0	A0A0R4IHT0 [643-654]		0	1191.64	1.74164e+06	2	2.32	30.8922	68
[R].KVESLQEEIAFLK.[K]		1	2	1	Q9YHX5	Q9YHX5 [214-226]		1	1533.85		3	-0.75	46.0993	35
[K].KTQNIYELQEAGAQGVCR.[T]	1xCarbamidomethyl [C17]	4	19	1	A0A2R8QNH7; A0A2R8QQ28; A0A2R8QN47; A0A2R8QKR3	A0A2R8QNH7 [131-148]; A0A2R8QQ28 [139-156]; A0A2R8QN47 [139-156]; A0A2R8QKR3 [144-161]		1	2065.01	1.4443e+06	3	-1.16	29.943	53
[K].KTDPSTLTEEEITR.[F]		1	3	1	Q6DI12	Q6DI12 [503-516]		1	1619.81	895350	3	0.24	26.2903	44
[R].KSNQQNLGTIK.[C]		1	3	1	F1R2K9	F1R2K9 [414-424]		1	1230.68	1.02816e+06	2	0.42	12.2789	65
[K].LAAEMAAAEEAAR.[R]		1	2	1	Q803S1	Q803S1 [283-295]		0	1303.63	870737	2	0.15	30.583	89
[K].KSDVSLTVPQSPNFSDR.[F]		1	2	1	E9QE51	E9QE51 [720-736]		1	1876.94	183921	3	-1.83	34.3626	23
[R].KHTLSYVDPETGK.[V]		1	3	1	B2GQ13	B2GQ13 [621-633]		1	1474.75	6.02755e+06	3	0.15	17.8795	50
[R].KEEILSANK.[K]		1	1	1	A4IGC8	A4IGC8 [380-388]		1	1031.57	5949576	2	0.49	13.3134	68
[K].KEEELQAALAR.[LI]		2	3	2	B3DFS9; F8W3L6	B3DFS9 [1086-1096]; F8W3L6 [1088-1098]		1	1257.68	21118875	2	-0.1	24.6402	62
[K].KEDIAMWEINEAFSVVVLANIK.[M]		1	1	1	Q6AZA0	Q6AZA0 [337-358]		1	2519.32	162022	3	-1.18	52.0445	19
[R].KDTETGENIK.[Q]		1	3	1	F1QFC0	F1QFC0 [628-637]		1	1134.56	10774041	2	-0.48	9.0964	62
[K].KDQSSIALSHGELEK.[Q]		1	6	1	F8W3L6	F8W3L6 [203-217]		1	1641.84	928186	3	0.35	19.7107	46
[K].KPETVKPLQISSLSEATK.[D]		1	1	2	Q6PFS4	Q6PFS4 [102-119]		0	1956.1	2.36914e+06	4	1.64	31.2255	35
[R].LAAGGEENQDPTK.[S]		1	3	1	A0A2R8Q548	A0A2R8Q548 [30-42]		0	1329.63	424089	2	-0.92	12.1277	101
[R].LAATDPDYSIR.[D]		1	4	1	Q7ZTT1	Q7ZTT1 [253-263]		0	1221.61	3.07847e+06	2	0.81	28.1246	59
[K].LAATNALLNSLEFTK.[A]		1	1	1	A0A0R4IMZ8	A0A0R4IMZ8 [192-206]		0	1605.88		2	1.32	50.3746	92
[K].LASAFTEEQAVLYHQR.[V]		1	4	1	A0A2R8QMV9	A0A2R8QMV9 [212-227]		0	1862.94	239423	3	-0.29	38.6897	27
[R].LAQQDLQVAK.[R]		1	3	1	A7MC03	A7MC03 [51-60]		0	1113.63	693134	2	-1.19	21.5426	62
[K].LAQLFSISPR.[Q]		1	1	1	E7EYC1	E7EYC1 [454-463]		0	1131.65	1.17936e+06	2	-0.26	45.6927	55
[K].LAQALTDMR.[Q]		1	6	1	Q6NUV5	Q6NUV5 [242-250]		0	1018.53	1.43585e+06	2	5.78	28.7477	55
[R].IAPLEEGSLPYNVAEAQR.[Q]		1	3	2	A0A0R4IHT0	A0A0R4IHT0 [293-310]		0	1957	1.0238e+06	3	0.35	43.9057	33
[K].LAPEDLDTFK.[L]		1	1	1	Q6PFS4	Q6PFS4 [681-690]		0	1148.58	4.40493e+06	2	0.46	38.3695	51
[K].IAPADGIDAK.[Q]		1	2	1	A0A0R4IYT0	A0A0R4IYT0 [469-478]		0	970.52	7.01326e+06	2	-0.27	19.7767	38
[R].LANTGLFNLR.[Q]		1	2	1	E7EZ90	E7EZ90 [562-571]		0	1118.63	2758706	2	-3.08	44.3429	59
[R].LANIQEAALR.[K]		1	4	1	Q7ZVF4	Q7ZVF4 [548-557]		0	1098.63	4454402	2	-0.18	30.3928	62
[R].IANADQLLTQDVER.[F]		1	4	1	Q803I6	Q803I6 [181-194]		0	1585.82	315166	2	0.16	39.7695	51
[R].LAFYETGEAPR.[K]		1	4	1	Q6PH34	Q6PH34 [406-416]		0	1253.62	628684	2	-1.32	34.1906	67
[K].LAEVEADSR.[V]		1	3	1	F1R6T0	F1R6T0 [161-169]		0	989.49	205216	2	-0.7	14.9918	62
[K].LADQCTGLQGFLVFHSFGGGTGSGFTSLLMER.[L]	1xCarbamidomethyl [C5]	1	8	1	A7MBS2	A7MBS2 [125-156]		0	3390.62		3	-3.08	51.2243	17
[K].IACLDFSLQK.[T]	1xCarbamidomethyl [C3]	1	5	1	Q9W792	Q9W792 [235-244]		0	1194.62	731146	2	-0.12	43.1073	59
[R].LAAYIDTVR.[SR]		1	10	2	Q6NUV5	Q6NUV5 [43-51]		0	1021.57	5.64245e+06	2	1.5	31.6677	52
[R].KDLYANTVLSGGTTMYPGIADR.[M]	1xOxidation [M15]	1	6	1	Q7ZVF9	Q7ZVF9 [291-312]		1	2359.16	538905	3	-1.35	39.6172	49
[R].KDLYANTVLSGGTTMYPGIADR.[M]		1	6	1	Q7ZVF9	Q7ZVF9 [291-312]		1	2343.16	1.12009e+06	3	-1.86	43.6533	75
[K].KDADLTSSQNR.[L]		1	7	1	Q6NUV5	Q6NUV5 [124-134]		1	1234.6	486300	2	0.4	9.5488	47
[K].HTLSYVDPETGK.[V]		1	3	1	B2GQ13	B2GQ13 [622-633]		0	1346.66	4.06439e+06	2	-1.13	21.7601	31
[K].GSAELVAEFFSFGINSILYQR.[G]		1	3	1	Q567E0	Q567E0 [12-32]		0	2348.19	173474	3	-0.39	53.132	53
[R].GQTDGDNISFSSR.[S]		1	1	1	B3DHD5	B3DHD5 [659-671]		0	1383.61	308280	2	-0.31	24.518	55
[K].GQSPANNENKPPTSR.[R]		1	2	1	F1Q898	F1Q898 [204-218]		0	1596.77	1623678	3	0.93	9.2199	30
[R].GQLQGSDEVTIK.[Y]		1	1	1	Q802X1	Q802X1 [46-57]		0	1274.66	4.0817e+06	2	-0.9	23.9682	67
[R].GPVSIEEVDLDGR.[Y]		2	3	2	Q90XD8; A0A2R8RV77	Q90XD8 [441-453]; A0A2R8RV77 [441-453]		0	1385.69	4.8108e+06	2	-0.69	38.9231	74
[R].GPVQDLLDVQTK.[E]		1	2	2	A7MBZ6	A7MBZ6 [74-85]		0	1312.71	4917528	2	0.58	43.99	79
[R].GPVGLEGLLTTK.[W]		1	1	1	A4IGC8	A4IGC8 [732-743]		0	1184.69	17868814	2	0.11	47.7072	64
[K].GPAVGIDLGTTYSCVGVFQHGK.[V]	1xCarbamidomethyl [C14]	2	10	1	Q6NYR4; Q90473	Q6NYR4 [4-25]; Q90473 [4-25]		0	2263.12	921954	3	-1.18	45.6324	25
[R].GNLTMLVLR.[D]		1	3	1	F1QXZ7	F1QXZ7 [267-275]		0	1016.59	204424	2	-0.08	46.6671	42
[K].GLVEVDEGR.[K]		1	5	1	Q7ZVF4	Q7ZVF4 [354-362]		0	973.495	1.9491e+06	2	-0.29	24.154	42
[K].GINSYPSLYVFR.[A]		1	1	1	A4IG47	A4IG47 [196-207]		0	1415.73	2.18653e+06	2	-0.55	49.3615	45
[K].GLNNLLDENR.[I]		1	2	1	F8W428	F8W428 [411-420]		0	1157.59	431278	2	-0.68	36.8517	51
[K].GILQYDMWEK.[T]		1	2	1	F1R2K9	F1R2K9 [564-573]		0	1282.61	615482	2	-0.43	47.4831	30
[R].GLLPQLIGVAPEK.[A]		1	3	1	A0A0R4IHT0	A0A0R4IHT0 [393-405]		0	1334.8		2	-0.8	49.9911	37
[R].GILNILQLNLK.[KT]		6	29	1	A0A2R8QNH7; F1R2S5; A0A2R8QQ28; A0A2R8QN47; Q1LWN2; A0A2R8QKR3	A0A2R8QNH7 [120-130]; F1R2S5 [140-150]; A0A2R8QQ28 [128-138]; A0A2R8QN47 [128-138]; Q1LWN2 [135-145]; A0A2R8QKR3 [133-143]		0	1238.78	5.82197e+06	2	-0.16	51.1192	66
[R].GSGNLEAIHLIK.[K]		1	2	2	Q6PBW6	Q6PBW6 [192-203]		0	1251.71	3.01311e+06	3	1.1	35.0314	41
[R].LASGDWFTSR.[T]		2	3	1	A5PMV7; Q642H5	A5PMV7 [135-144]; Q642H5 [135-144]		0	1139.55	803442	2	-0.09	39.7844	48
[K].GSSAAGLTASVLR.[D]		1	4	1	F1QK71	F1QK71 [410-422]		0	1189.65	1.26385e+06	2	0.17	35.1466	59
[K].GSVLFIQSLDTK.[E]		1	1	1	A4IG47	A4IG47 [323-334]		0	1307.72	4.87298e+06	2	-2.17	47.3101	44
[R].HQGVMVGMGQK.[D]	1xOxidation [M]	2	27	3	F1RCB6; Q7ZVF9	F1RCB6 [42-52]; Q7ZVF9 [40-50]		0	1187.57	7.44782e+06	2	0.51	13.3822	55
[R].HQGVMVGMGQK.[D]		2	27	2	F1RCB6; Q7ZVF9	F1RCB6 [42-52]; Q7ZVF9 [40-50]		0	1171.57	39126119	2	-0.39	17.587	72
[K].HLQDVTVK.[F]		1	5	1	A4QP71	A4QP71 [163-170]		0	939.526	3.4957e+06	2	-0.59	13.8853	46
[K].HETAAAFLK.[K]		1	1	1	Q7ZVI8	Q7ZVI8 [23-31]		0	987.526	1.12957e+06	2	0.43	23.6284	36
[R].HEILLSQSVR.[Q]		1	1	2	A4IGC8	A4IGC8 [109-118]		0	1181.66	7.88196e+06	2	0.25	25.0702	53
[K].HAVSEGTK.[A]		1	20	1	R4GE02	R4GE02 [137-144]		0	828.421		2	-0.29	8.5207	52
[K].HAVPNLVANLPGGGQSQPAR.[A]		1	3	1	B1WB97	B1WB97 [730-749]		0	1983.05	659896	3	-0.6	34.6297	47
[R].HAPPVSAASMSAFDPLK.[N]		1	2	1	Q802X1	Q802X1 [151-167]		0	1725.86	528571	3	0.26	43.693	36
[R].GYSFTTTAER.[E]		1	8	2	Q7ZVF9	Q7ZVF9 [197-206]		0	1132.53	50769524	2	-0.13	25.79	48
[R].GYLTDESTNSLQTTR.[T]		1	5	1	F1RC77	F1RC77 [416-430]		0	1685.8	1.40782e+06	2	0.63	29.4915	90
[R].GYFIQPTVFGDVK.[D]		1	8	1	Q6TH48	Q6TH48 [394-406]		0	1470.76	4421382	2	-0.66	49.7521	55
[R].GVNPDDPLPPVDPWLK.[R]		1	3	1	Q5FY48	Q5FY48 [494-509]		0	1758.91		2	0.11	50.0992	37
[K].GVIALCMEDGSIHR.[F]	1xCarbamidomethyl [C6]; 1xOxidation [M7]	1	2	2	B2GQ13	B2GQ13 [230-243]		0	1573.75	1.79247e+06	3	-0.5	29.3052	51
[K].GVIALCMEDGSIHR.[F]	1xCarbamidomethyl [C6]	1	2	1	B2GQ13	B2GQ13 [230-243]		0	1557.75	3761329	3	-0.21	36.8722	47
[R].GTQGTTSGATAELDASK.[T]		1	2	1	Q6NWC7	Q6NWC7 [597-613]		0	1594.76	313077	2	0.65	19.0037	49
[R].GSTDNLMDDIER.[A]		1	3	1	Q7ZU96	Q7ZU96 [379-390]		0	1365.6	693720	2	-0.85	38.8998	73
[R].LASIVEQVAMLQNQGR.[E]		1	1	2	A4IGC8	A4IGC8 [75-90]		0	1756.94	7.86946e+06	2	-0.56	49.9258	82
[R].LASIVEQVAMLQNQGR.[E]	1xOxidation [M10]	1	1	1	A4IGC8	A4IGC8 [75-90]		0	1772.93	463390	2	-0.23	48.2645	77
[R].LASTLVHLGEYQAAVDGAR.[K]		1	7	1	Q6DRI2	Q6DRI2 [1227-1245]		0	1971.03	307086	3	-0.07	41.526	40
[K].LLEGHGALQIQQGALK.[E]		1	1	1	I6V1W0	I6V1W0 [201-216]		0	1675.95	792178	3	-1.77	33.5306	45
[K].LIEELTAATDR.[I]		1	1	1	E7FE23	E7FE23 [329-339]		0	1231.65	723085	2	1.41	35.1782	51
[R].IIEDNEYTAR.[QE]		1	11	2	A1A5H8	A1A5H8 [423-432]		0	1223.59	1081379	2	-1	22.583	41
[K].LLDTFYPGDQQSITYGTK.[S]		1	1	2	A4IGC8	A4IGC8 [263-280]		0	2047	9.54186e+06	3	-0.24	45.0299	60
[R].LIDFLEAGK.[T]		1	4	1	Q6NWH7	Q6NWH7 [230-238]		0	1005.56	1.14719e+06	2	1.87	46.653	52
[K].IICDLVEEK.[HF]	1xCarbamidomethyl [C3]	2	10	1	R4GDM7; B8JLK6	R4GDM7 [443-451]; B8JLK6 [414-422]		0	1118.58	2471496	2	0.36	31.5751	51
[R].ILAQITGTENDQAQESRPGK.[KN]		1	3	1	Q7ZVC1	Q7ZVC1 [322-341]		0	2156.09	286460	3	1.93	25.2691	31
[K].ILAHNNFVGR.[L]		1	2	1	A0A0R4IYT0	A0A0R4IYT0 [280-289]		0	1140.63	2.40408e+06	3	-0.04	21.6354	30
[K].LLAEALTQVSTK.[S]		1	1	1	Q7ZUC5	Q7ZUC5 [287-298]		0	1273.74	314428	2	2.73	39.4884	74
[KR].LKGEATVSFDDPPSAK.[A]		1	7	1	Q7ZUE3	Q7ZUE3 [347-362]		1	1661.84	842317	3	0.56	26.2488	21
[K].IKDAPAQTVEVLK.[H]		1	4	2	F1R2S5	F1R2S5 [308-320]		1	1411.82	94218616	3	-0.22	26.3769	38
[R].IHFPLVTYSPIISAEK.[A]		2	5	1	Q6TGS5; Q6TNP9	Q6TGS5 [264-279]; Q6TNP9 [265-280]		0	1815.01	7.13991e+06	3	0.1	49.7882	34
[R].IHFPLATYAPVISAEK.[A]		2	20	2	A8KB60; A7MBS2	A8KB60 [265-280]; A7MBS2 [265-280]		0	1756.96	2.9741e+06	3	-2.29	47.6464	25
[K].IHETIETINQLK.[T]		1	1	1	Q802C8	Q802C8 [419-430]		0	1438.79	1.66975e+06	3	1.2	30.2743	21
[K].LGVIEDHSNR.[T]		1	2	2	A0A286YAP4	A0A286YAP4 [495-504]		0	1139.58	1.58528e+06	3	-0.06	16.8393	27
[K].LLETTDRPDGHQNNLR.[S]		1	1	1	A0A0R4IMZ8	A0A0R4IMZ8 [510-525]		0	1878.94	523914	4	0.46	17.6073	28
[R].LGSSIDVAVPR.[F]		1	1	1	Q5RKQ3	Q5RKQ3 [257-267]		0	1113.63	515111	2	0.57	33.9645	68
[K].LLEVEHPAAK.[V]		1	3	1	Q9W792	Q9W792 [65-74]		0	1106.62	413135	2	-0.13	19.1815	46
[K].ILGADTGAELEETGR.[V]		1	1	1	Q08BA1	Q08BA1 [58-72]		0	1531.76	656224	2	1.66	33.6593	52
[K].LNATVTPSSK.[E]		1	6	1	A0A2R8Q548	A0A2R8Q548 [148-157]		0	1017.56	550337	2	-0.74	14.8447	68
[K].LMDPLLYEYAGTWPK.[D]	1xOxidation [M2]	5	21	1	A0A2R8QNH7; A0A2R8QQ28; A0A2R8QN47; Q1LWN2; A0A2R8QKR3	A0A2R8QNH7 [57-71]; A0A2R8QQ28 [65-79]; A0A2R8QN47 [65-79]; Q1LWN2 [72-86]; A0A2R8QKR3 [70-84]		0	1812.89	2119896	2	-1.11	50.3216	87
[K].LMDPLLYEYAGTWPK.[D]		5	21	2	A0A2R8QNH7; A0A2R8QQ28; A0A2R8QN47; Q1LWN2; A0A2R8QKR3	A0A2R8QNH7 [57-71]; A0A2R8QQ28 [65-79]; A0A2R8QN47 [65-79]; Q1LWN2 [72-86]; A0A2R8QKR3 [70-84]		0	1796.89		2	-0.15	50.7873	72
[K].LIVVVGDGPGFYTTR.[C]		1	2	1	A7YT47	A7YT47 [533-547]		0	1593.86	538885	2	1.03	47.2089	57
[K].LLVSNLDFGVSDADIQELFAEFGTLK.[K]		1	3	2	A7MBY2	A7MBY2 [127-152]		0	2841.46	1.25235e+06	3	0.02	52.7602	71
[R].ILVPTQFVGAIIGK.[E]		1	6	4	A0A0R4IYT0	A0A0R4IYT0 [199-212]		0	1455.89	2.70163e+06	2	-0.34	51.1826	65
[K].IITDFSASVK.[K]		1	1	1	B8JLW8	B8JLW8 [467-476]		0	1080.59	674216	2	0.23	34.386	40
[K].LISQNAPAAADAPAGR.[K]		1	2	1	A0JMN7	A0JMN7 [182-197]		0	1522.8	735925	2	-0.68	21.2727	42
[R].LLQSNPVLEAFGNAK.[T]		1	6	1	R4GDM7	R4GDM7 [140-154]		0	1600.87	1.7746e+06	2	-0.85	49.7535	62
[R].ILQQAASPK.[T]		1	5	1	Q6NW66	Q6NW66 [459-467]		0	955.557	499192	2	0.78	13.6884	44
[R].IIQGQLDQYNR.[G]		1	1	1	F1Q9C7	F1Q9C7 [164-174]		0	1347.7	443918	2	-1.96	26.1105	45
[K].IINSAINTK.[A]		1	2	1	Q8JHI7	Q8JHI7 [154-162]		0	973.568	2.50912e+06	2	-0.31	18.4618	60
[R].IINEPTAAAIAYGLDKR.[D]		1	2	1	Q6P3L3	Q6P3L3 [196-212]		1	1816	1.99636e+06	3	0.67	42.8245	53
[R].IINEPTAAAIAYGLDK.[GKR]		3	23	1	B7ZV46; Q6NYR4; Q6P3L3	B7ZV46 [174-189]; Q6NYR4 [172-187]; Q6P3L3 [196-211]		0	1659.9	7194407	2	-0.16	46.0604	95
[R].ILHELAQEALSIHGVK.[D]		1	1	1	A4IGC8	A4IGC8 [497-512]		0	1757.99	430093	3	-0.54	41.3396	28
[K].ILFQDDDEVVK.[A]		1	1	1	F1QY25	F1QY25 [120-130]		0	1320.67	647334	2	0.25	39.1059	44
[K].QTEEDLLYGTVIR.[T]		1	3	1	A0A0R4IC50	A0A0R4IC50 [457-469]		0	1536.79	393182	2	0.11	46.3866	45
[K].LGPALATGNTVVMK.[V]		1	8	1	Q6TH48	Q6TH48 [195-208]		0	1371.77	2778006	2	-0.48	36.4287	50
[K].IGGIGTVPVGR.[V]		2	14	1	A7YYA5; A0A2R8QSR4	A7YYA5 [256-266]; A0A2R8QSR4 [256-266]		0	1025.61	3.76988e+06	2	-1.36	31.0671	60
[K].IEAIWSQFK.[D]		4	17	3	F1R2S5; A0A2R8QN47; Q1LWN2; A0A2R8QKR3	F1R2S5 [353-361]; A0A2R8QN47 [341-349]; Q1LWN2 [348-356]; A0A2R8QKR3 [346-354]		0	1121.6	1.68318e+08	2	0.83	45.0163	61
[K].IEAINQALENEYEVR.[R]		1	1	2	X1WEE6	X1WEE6 [200-214]		0	1790.89	1.04654e+06	2	-6.08	42.9075	51
[K].LDTLCDLYETLTITQAVIFINTR.[R]	1xCarbamidomethyl [C5]	1	7	4	A8E590	A8E590 [283-305]		0	2713.41	2.36345e+06	3	-0.6	53.321	56
[K].IDSDLEGHPTPK.[L]		2	3	1	Q7T2Q9; B2GRK9	Q7T2Q9 [102-113]; B2GRK9 [102-113]		0	1308.64	1.43591e+06	3	0.71	16.8977	25
[R].LDQLIYIPLPDEK.[S]		1	2	1	A0A2R8QNF0	A0A2R8QNF0 [639-651]		0	1556.86		2	-1.37	50.4299	50
[K].LDPHLVLDQLR.[C]		1	3	2	F1QC64	F1QC64 [686-696]		0	1318.75	9.96226e+06	3	0.1	45.5991	30
[K].IDIIPNVQER.[T]		1	1	1	O57521	O57521 [72-81]		0	1196.66	4859991	2	0.11	39.9618	49
[K].IDLIAIADFAAGAMENWGLVTYR.[E]		1	1	2	F1QRM9	F1QRM9 [313-335]		0	2510.27	620409	3	-8	54.0088	70
[R].LDIDPESVTWQR.[V]		1	2	1	Q6DI12	Q6DI12 [520-531]		0	1458.72	1.13871e+06	2	-3.18	44.3012	57
[R].LDGLVGSPSGYMESLPK.[V]		1	1	1	Q803X7	Q803X7 [44-60]		0	1749.87	4.67573e+06	2	-0.58	46.7575	58
[R].LCPGAGATEIELAK.[H]	1xCarbamidomethyl [C2]	1	3	1	Q7ZU96	Q7ZU96 [408-421]		0	1429.74	1.49163e+06	2	-0.36	34.0677	37
[K].LCPESADIATSVR.[D]	1xCarbamidomethyl [C2]	1	1	1	E7FE23	E7FE23 [173-185]		0	1418.69	441382	2	-1.22	30.5241	56
[K].LATNAAITVLR.[V]		1	3	1	Q7ZU96	Q7ZU96 [510-520]		0	1142.69	1367518	2	-0.04	37.3862	51
[R].LATAGVDTTVR.[M]		1	2	1	E7EYR2	E7EYR2 [32-42]		0	1103.61	1.63519e+06	2	2.88	21.9762	50
[K].IASTVHQIR.[D]		3	4	1	F1QNU2; F1QY25; A4IGA9	F1QNU2 [276-284]; F1QY25 [276-284]; A4IGA9 [276-284]		0	1024.59	251992	2	0.8	12.8039	29
[R].LEELQTQLEEAQR.[R]		1	2	1	Q7SXD7	Q7SXD7 [246-258]		0	1586.8	313108	2	-1.53	34.7569	41
[K].LGNIEFKPESR.[V]		1	2	1	Q7T158	Q7T158 [197-207]		0	1289.68	1.55439e+06	3	-0.83	27.9275	13
[R].IEFLQNHENNAVYR.[A]		1	1	1	F1R606	F1R606 [466-479]		0	1746.86	1.29396e+06	3	-0.94	32.2052	49
[R].LEQEIATYR.[CSNW]		1	9	1	Q05AL9	Q05AL9 [389-397]		0	1122.58	11460546	2	3.86	24.7331	51
[K].IGDPTPYVEGQSK.[A]		1	1	1	Q6NY74	Q6NY74 [111-123]		0	1390.68	2.5595e+06	2	0.16	24.7417	43
[K].LGCIGSATLDGENIR.[F]	1xCarbamidomethyl [C3]	1	3	1	F1QN45	F1QN45 [1131-1145]		0	1575.78	3655268	2	-0.27	36.3876	73
[R].LGANYLQLPVNCPYR.[T]	1xCarbamidomethyl [C12]	1	4	1	Q7ZTT1	Q7ZTT1 [366-380]		0	1777.91	1.16171e+06	2	-0.32	46.5537	29
[K].LFVTNDAATILR.[E]		1	3	1	Q7ZU96	Q7ZU96 [63-74]		0	1333.75	1.8867e+06	2	0.87	46.2021	51
[R].IFVISQSEAR.[L]		1	2	1	F1R246	F1R246 [172-181]		0	1149.63	3292568	2	2.57	33.3088	56
[R].LFTNFSGADLLK.[L]		1	1	1	E7EYC1	E7EYC1 [364-375]		0	1325.71	910848	2	-0.16	49.908	49
[R].LFHTQTGGILLPNDTK.[R]		1	4	1	F1QZ60	F1QZ60 [299-314]		0	1754.94	1.06425e+06	3	-0.83	37.3572	22
[K].LFDLLDVLEFNQVVIFVK.[S]		1	6	2	A2AWA1	A2AWA1 [277-294]		0	2151.21	952259	3	-0.86	53.3654	33
[K].LETYNDESR.[I]		1	1	1	Q6NY74	Q6NY74 [563-571]		0	1126.5	1893592	2	-0.62	14.6358	50
[R].LESQTQQINNLQK.[Q]		2	3	1	Q90XD8; A0A2R8RV77	Q90XD8 [308-320]; A0A2R8RV77 [308-320]		0	1543.81	4216242	2	-2.24	21.5412	71
[K].LESMTYEQLKK.[T]		4	18	2	F1R2S5; A0A2R8QN47; Q1LWN2; A0A2R8QKR3	F1R2S5 [833-843]; A0A2R8QN47 [821-831]; Q1LWN2 [828-838]; A0A2R8QKR3 [826-836]		1	1369.7	8.56661e+06	2	1.15	24.6599	29
[K].LESMTYEQLK.[K]	1xOxidation [M4]	4	18	1	F1R2S5; A0A2R8QN47; Q1LWN2; A0A2R8QKR3	F1R2S5 [833-842]; A0A2R8QN47 [821-830]; Q1LWN2 [828-837]; A0A2R8QKR3 [826-835]		0	1257.6	6.66306e+06	2	0.15	23.7644	67
[K].LESMTYEQLK.[K]		4	18	1	F1R2S5; A0A2R8QN47; Q1LWN2; A0A2R8QKR3	F1R2S5 [833-842]; A0A2R8QN47 [821-830]; Q1LWN2 [828-837]; A0A2R8QKR3 [826-835]		0	1241.61	18585418	2	-0.11	31.2918	63
[K].LESLITQTR.[A]		1	4	1	A0A2R8QMV9	A0A2R8QMV9 [269-277]		0	1060.6	757975	2	-0.04	29.9276	37
[R].LEQIELSAGR.[K]		1	3	1	A9JSY2	A9JSY2 [421-430]		0	1115.61	355459	2	-0.22	30.9706	34
[R].IEGLSYQLSALQK.[Q]		1	2	1	B3DFN3	B3DFN3 [294-306]		0	1449.79	872701	2	0.47	44.2737	84
[K].GIHPTIISESFQK.[A]		1	2	1	Q6PH46	Q6PH46 [121-133]		0	1456.78	1.42764e+06	3	-0.23	33.9171	21
[K].QTGVSLAGK.[R]		1	3	1	Q6DI12	Q6DI12 [157-165]		0	860.484	1.42827e+06	2	0.66	16.6544	45
[K].QTIAHQQQQLTNLQVAAQR.[Q]		1	4	1	A0A2U3TVF3	A0A2U3TVF3 [44-62]		0	2176.16	667101	3	-0.94	28.6295	58
[K].VGEVIVTK.[D]		1	1	1	Q803B0	Q803B0 [345-352]		0	844.514	6.92739e+06	2	-0.44	20.3627	48
[R].VGATAAVYSAAILEYLTAEVLELAGNASK.[D]		1	4	1	Q71PD7	Q71PD7 [47-75]		0	2895.53	954365	4	-1.07	54.4778	31
[R].VGAGAPVYLAAVLEYLTAEILELAGNAAR.[D]		1	14	1	R4GE02	R4GE02 [164-192]		0	2915.59	160203	3	0.04	56.0511	22
[R].VFSGVVSTGLK.[V]		1	2	1	Q6P3J5	Q6P3J5 [416-426]		0	1093.63	2.24153e+06	2	-0.8	34.4441	43
[K].VFGQEVAYVNFDK.[ST]		6	27	2	A0A2R8QNH7; F1R2S5; A0A2R8QQ28; A0A2R8QN47; Q1LWN2; A0A2R8QKR3	A0A2R8QNH7 [718-730]; F1R2S5 [738-750]; A0A2R8QQ28 [726-738]; A0A2R8QN47 [726-738]; Q1LWN2 [733-745]; A0A2R8QKR3 [731-743]		0	1515.75	2.9223e+07	2	-0.7	44.1726	76
[R].VFEVSLADLQNDEVAFR.[K]		1	1	1	Q6PBY1	Q6PBY1 [66-82]		0	1951.98		2	-5.68	50.5323	48
[K].VGEVTYVEHLMDGEGK.[S]		1	2	1	F1R2E0	F1R2E0 [72-87]		0	1762.83	376384	3	0.6	45.2327	35
[K].VFDAIMNFK.[K]		1	11	1	Q6P3J5	Q6P3J5 [300-308]		0	1084.55	466239	2	-0.87	47.6784	55
[K].VFAPAGVSPTVMNLYR.[G]		3	12	2	A0A2R8QNH7; F1R2S5; A0A2R8QQ28	A0A2R8QNH7 [104-119]; F1R2S5 [124-139]; A0A2R8QQ28 [112-127]		0	1721.9	1.56883e+07	3	0.03	49.025	72
[K].VFAPAGVSPTVMNLHR.[G]	1xOxidation [M12]	3	11	1	A0A2R8QN47; Q1LWN2; A0A2R8QKR3	A0A2R8QN47 [112-127]; Q1LWN2 [119-134]; A0A2R8QKR3 [117-132]		0	1711.89	8499384	3	0.7	33.0434	59
[K].VFAPAGVSPTVMNLHR.[G]		3	11	3	A0A2R8QN47; Q1LWN2; A0A2R8QKR3	A0A2R8QN47 [112-127]; Q1LWN2 [119-134]; A0A2R8QKR3 [117-132]		0	1695.9	4.20397e+07	2	-0.7	39.9633	113
[K].VFAPAGVSPSVLNLYR.[G]		1	3	2	Q1MTC4	Q1MTC4 [119-134]		0	1689.93	1.59084e+06	2	-1.5	49.9925	73
[R].VETGVLKPGMVVTFAPANVTTEVK.[S]		1	4	2	A0A2R8QSR4	A0A2R8QSR4 [267-290]		0	2487.35	554523	3	0.77	47.2173	26
[R].VESLAGQLANLQK.[E]		1	6	1	Q6NUV5	Q6NUV5 [300-312]		0	1370.76	4.20517e+06	2	0.65	42.3108	29
[K].VFAPAGVSPTVMNLYR.[G]	1xOxidation [M12]	3	12	2	A0A2R8QNH7; F1R2S5; A0A2R8QQ28	A0A2R8QNH7 [104-119]; F1R2S5 [124-139]; A0A2R8QQ28 [112-127]		0	1737.9	3.38165e+06	3	0.08	43.8057	47
[K].VGGTSDVEVNEK.[K]		1	1	1	Q803B0	Q803B0 [406-417]		0	1233.6	4395266	2	-2.17	15.0505	47
[R].VGIGGMEAK.[V]		1	1	1	A4IGC8	A4IGC8 [283-291]		0	861.45	6.98191e+06	2	-0.91	22.8611	64
[K].VGINYQPPTVVPGGDLAK.[V]		4	26	2	A8KB60; A7MBS2; Q6TGS5; Q6TNP9	A8KB60 [353-370]; A7MBS2 [353-370]; Q6TGS5 [352-369]; Q6TNP9 [353-370]		0	1824.99	2.88188e+07	3	-0.49	42.6052	49
[K].VLISATTENTYLMK.[L]	1xOxidation [M13]	1	4	1	Q1LWN2	Q1LWN2 [58-71]		0	1599.83	3.22801e+06	2	0.1	36.5851	64
[K].VLISATTENTYLMK.[L]		1	4	1	Q1LWN2	Q1LWN2 [58-71]		0	1583.83	6463910	2	-4.41	41.5344	66
[K].VLGYISSGK.[R]		1	8	1	Q6TH48	Q6TH48 [369-377]		0	923.52	7773876	2	0.05	26.0287	39
[K].VLGQFTLVGIPPAPR.[G]		1	2	2	F1QFC0	F1QFC0 [502-516]		0	1564.92	7406403	2	-2.83	50.1119	104
[K].VLGIVGLGR.[I]		1	2	1	F1QEY8	F1QEY8 [147-155]		0	883.572	3.23443e+06	2	0.22	42.9853	65
[K].VLEVEHSVPK.[R]		1	2	1	A0A0R4IYT0	A0A0R4IYT0 [67-76]		0	1136.63	4.69878e+06	3	0.74	20.4302	23
[R].VLELVSITANK.[N]		1	1	1	A9LDD9	A9LDD9 [387-397]		0	1186.7		2	0.09	43.1925	34
[K].VIELKPDFTSAR.[L]		1	2	1	Q6P0U6	Q6P0U6 [97-108]		0	1375.76	1.02898e+06	3	2.11	34.8642	24
[R].VIDPFTIKPLDASTIVASAR.[A]		2	3	1	Q7T2Q9; B2GRK9	Q7T2Q9 [534-553]; B2GRK9 [534-553]		0	2114.19		3	2.74	50.2374	45
[R].VLAQDVYAK.[D]		1	10	1	D3KYK8	D3KYK8 [392-400]		0	1006.56	459597	2	4.77	23.0365	41
[K].VHLSAMTENTYLMK.[L]		1	5	1	F1R2S5	F1R2S5 [63-76]		0	1637.8	1.90369e+06	3	0.34	36.5547	51
[R].VGYFSVDADSTPEK.[L]		1	2	1	B0UYD6	B0UYD6 [745-758]		0	1514.7	921764	2	-1.58	35.181	40
[K].VGTEVTTGTGPNK.[K]		1	4	1	Q7ZW47	Q7ZW47 [346-358]		0	1260.64	705451	2	0.75	13.5256	74
[R].VGSTSENITQK.[V]		1	6	1	Q6PBB2	Q6PBB2 [440-450]		0	1163.59	2.53316e+06	2	2.62	12.3669	56
[K].VGLQVVAVK.[A]		1	2	1	Q803B0	Q803B0 [293-301]		0	912.588	7.05127e+06	2	-0.05	32.9671	52
[K].VEQPVVTATAGNK.[K]		1	4	1	A0A2R8QJH1	A0A2R8QJH1 [264-276]		0	1313.71	416832	2	-0.91	18.9303	35
[R].VEGFVDKNNDLLYR.[D]		1	2	1	Q7T158	Q7T158 [439-452]		1	1681.85	272337	3	-0.4	35.8259	39
[K].VEDMAELTCLNEASVLHNLR.[E]	1xCarbamidomethyl [C9]	2	9	1	B3DFS9; F8W3L6	B3DFS9 [86-105]; F8W3L6 [84-103]		0	2314.12		3	-4.53	49.7328	64
[K].VEDMAELTCLNEASVLHNLK.[ED]	1xCarbamidomethyl [C9]; 1xOxidation [M4]	2	7	1	F1QC64; I3ISA3	F1QC64 [81-100]; I3ISA3 [90-109]		0	2302.11	1.10081e+06	3	-1.02	44.9994	63
[R].VAECVELR.[K]	1xCarbamidomethyl [C4]	1	1	1	F1R606	F1R606 [29-36]		0	975.493	4972321	2	-0.32	22.7993	46
[R].TYLAGAAADVVEFGVR.[T]		1	4	2	A0A2R8QKR3	A0A2R8QKR3 [666-681]		0	1638.85	656353	2	0.2	50.0273	97
[R].TWGDSSVQQDIK.[Y]		1	2	1	Q6P3L3	Q6P3L3 [100-111]		0	1363.65	1.96172e+06	2	-0.61	29.5529	66
[K].TVTAMDVVYALK.[R]		1	4	3	Q0D294	Q0D294 [81-92]		0	1310.7	7.09956e+06	2	-0.01	50.0878	64
[K].TVSNAVITVPAYFNDSQR.[Q]		1	9	1	Q6NYR4	Q6NYR4 [138-155]		0	1982	3.75289e+06	3	-0.16	46.0922	48
[K].TVNELQNLTSAEVVVPR.[D]		1	2	1	A0A0R4IYT0	A0A0R4IYT0 [537-553]		0	1869.01	2.04557e+06	3	-0.46	46.7546	76
[R].TVIIEQSWGSPK.[V]		1	3	1	Q803B0	Q803B0 [61-72]		0	1344.72	2.56481e+06	2	-0.03	36.8128	57
[K].TVHLLAGVADTTK.[D]		1	3	1	A0A0R4IHT0	A0A0R4IHT0 [57-69]		0	1325.74	1410247	3	0.55	31.0213	43
[R].TVDPHVGPTASDEQVDK.[M]		1	3	1	F1QZ60	F1QZ60 [442-458]		0	1794.85	1.63978e+06	3	-0.58	19.2747	12
[K].TTSSEDEETKER.[N]		1	2	1	F1R2K9	F1R2K9 [763-774]		1	1411.62	9211145	3	-1.02	8.7326	69
[R].TTPSYVAFTDTER.[L]		3	22	1	B7ZV46; Q6NYR4; Q90473	B7ZV46 [39-51]; Q6NYR4 [37-49]; Q90473 [37-49]		0	1487.7	9016883	2	-0.93	35.3315	71
[R].TTPSVVAFTSDGER.[L]		1	3	1	F1QFC0	F1QFC0 [89-102]		0	1466.71	13490338	2	-0.05	35.1122	66
[K].TTNIYEEDKR.[S]		1	5	2	Q4V9Q4	Q4V9Q4 [493-502]		1	1268.61	2.30643e+06	3	0.56	13.7854	25
[R].TTGIVMDSGDGVTHTVPIYEGYALPHAILR.[L]		1	6	1	Q7ZVF9	Q7ZVF9 [148-177]		0	3183.61	432432	4	-1.74	49.4452	28
[R].TTGAPGQGPK.[S]		1	3	1	E9QE51	E9QE51 [103-112]		0	913.474	2.47461e+06	2	-0.43	8.9837	56
[K].VAEIETAEK.[E]		1	4	1	Q6PBW6	Q6PBW6 [264-272]		0	989.515	2.16844e+06	2	-1.14	15.5748	57
[K].VIIVVGDGPGFYTTR.[C]		1	2	1	F1QYX8	F1QYX8 [535-549]		0	1593.86		2	3.33	46.6409	60
[R].VAELSATQR.[C]		1	2	1	F1QF18	F1QF18 [276-284]		0	974.527	936523	2	0.57	16.0364	43
[K].VAFTGSTDVGHLIQR.[A]		1	5	1	Q6TH48	Q6TH48 [257-271]		0	1600.84	8896709	3	-0.21	37.418	69
[K].VEDMAELTCLNEASVLHNLK.[ED]	1xCarbamidomethyl [C9]	2	7	1	F1QC64; I3ISA3	F1QC64 [81-100]; I3ISA3 [90-109]		0	2286.11	3.56621e+06	3	-0.43	49.5545	83
[R].VEAVNMAEGIVHDTESK.[M]		1	3	1	F1QFC0	F1QFC0 [582-598]		0	1828.87	2.90032e+06	3	-0.37	41.5776	51
[K].VDSIPAPDLSEAQWR.[R]		1	5	1	F1QEB4	F1QEB4 [40-54]		0	1683.83	706871	2	3.04	44.6344	46
[R].VDQSAVGFEYVGK.[T]		1	3	1	B3DGZ4	B3DGZ4 [131-143]		0	1398.69	814113	2	1.32	35.4926	24
[R].VDLTLDQNSAFQHIR.[L]		1	2	1	Q08CC9	Q08CC9 [397-411]		0	1756.9	1.12612e+06	3	-1.14	40.3238	65
[R].VDEYDYSKPLQGQVK.[K]		1	3	2	B2GQ13	B2GQ13 [598-612]		0	1768.88	2.29989e+07	3	-0.34	28.1119	50
[K].VDEAVAVLQAHQAK.[E]		1	2	1	F1QB54	F1QB54 [606-619]		0	1478.8	719068	3	0.25	28.5051	29
[K].VDDSSGSIGR.[R]		1	2	1	F1QUV7	F1QUV7 [598-607]		0	992.464	1.3326e+06	2	-0.36	11.864	56
[K].VDATAESDLATR.[F]		1	3	1	Q1ECX9	Q1ECX9 [232-243]		0	1248.61	791950	2	-4.61	21.3303	68
[K].VATVGSQPDTQSPVFQENYER.[M]		1	2	1	A2BIN5	A2BIN5 [31-51]		0	2352.11	568379	3	-0.17	34.2699	44
[K].VASITEQVLTLVNK.[R]		2	3	1	F1QTB5; Q8AYB9	F1QTB5 [466-479]; Q8AYB9 [466-479]		0	1514.88		2	-0.65	50.4908	48
[R].VAPEEHPVLLTEAPLNPK.[A]		2	14	3	F1RCB6; Q7ZVF9	F1RCB6 [98-115]; Q7ZVF9 [96-113]		0	1954.06	9.53813e+07	3	-0.49	38.8122	25
[K].VANVELYYK.[AS]		1	7	1	Q6DRI2	Q6DRI2 [1398-1406]		0	1098.58	434645	2	3.17	32.4105	43
[R].VAINNMDLSVVDKDQSIGPK.[T]		1	5	1	Q6NYA4	Q6NYA4 [371-390]		1	2143.11	650818	3	-0.11	40.0238	60
[K].VALLSPAGEEVAVR.[S]		1	4	1	Q6NUV5	Q6NUV5 [529-542]		0	1410.8	4239246	2	-0.01	40.3903	39
[K].VAEQTPLTALYIASLIK.[E]		1	8	1	Q6TH48	Q6TH48 [209-225]		0	1831.06	1.96897e+06	2	-0.12	51.4564	32
[R].TSVPTVQVQGQR.[I]		1	5	1	Q6NW66	Q6NW66 [261-272]		0	1299.7	234296	2	0.51	22.9906	47
[R].VINEPTAAALAYGLDK.[T]		1	3	2	F1QFC0	F1QFC0 [222-237]		0	1645.88	15800160	2	0.59	45.2285	108
[K].VLSEQSGTFR.[S]		1	1	1	A4VCH0	A4VCH0 [376-385]		0	1123.57	1.12052e+06	2	-0.71	21.9565	45
[R].YGAPPHAGGGIGLER.[V]		1	3	1	F1R246	F1R246 [491-505]		0	1451.74	1.07167e+06	3	1.87	24.2449	17
[K].YFLDAIENNK.[Y]		1	2	1	B8JLK7	B8JLK7 [183-192]		0	1226.61	403506	2	1.97	42.2626	46
[R].YFAGNLASGGAAGATSLCFVYPLDFAR.[T]	1xCarbamidomethyl [C18]	1	4	1	Q8JHI0	Q8JHI0 [112-138]		0	2796.35		3	0.17	51.1016	24
[R].YESLTDPTK.[L]		1	1	1	O57521	O57521 [55-63]		0	1053.51	4599005	2	0.05	21.2578	42
[K].YEALLLGGLPQEGLAR.[A]		6	26	2	A0A2R8QNH7; F1R2S5; A0A2R8QQ28; A0A2R8QN47; Q1LWN2; A0A2R8QKR3	A0A2R8QNH7 [19-34]; F1R2S5 [39-54]; A0A2R8QQ28 [27-42]; A0A2R8QN47 [27-42]; Q1LWN2 [34-49]; A0A2R8QKR3 [32-47]		0	1699.94	110263704	2	-0.98	50.2205	75
[K-].YASVVDKDGER.[Y]		1	3	1	A0A0R4IHT0	A0A0R4IHT0 [23-33]		1	1238.6	1120368	3	-0.51	12.9591	36
[K].YGFGFGGTGK.[K]		1	2	1	F1R2L8	F1R2L8 [163-172]		0	990.468	807067	2	-0.63	35.9402	72
[K].YAEAFEALPR.[A]		1	3	1	Q7ZU96	Q7ZU96 [441-450]		0	1166.58	2037364	2	0.72	38.4663	48
[K].YAAIPAAAVVGLGSFR.[I]		1	4	1	Q6GQP1	Q6GQP1 [10-25]		0	1562.87		2	-1.4	50.4327	37
[K].WTPIEYFNNK.[I]		1	1	1	B0S6F2	B0S6F2 [431-440]		0	1311.64	1.06454e+06	2	-1.25	47.5434	32
[K].WTAPEAALYGR.[F]		1	5	1	A1A5H8	A1A5H8 [441-451]		0	1234.62	344016	2	-3.65	38.7729	35
[R].WLLDALPAVGTPVIIK.[F]		6	27	2	A0A2R8QNH7; F1R2S5; A0A2R8QQ28; A0A2R8QN47; Q1LWN2; A0A2R8QKR3	A0A2R8QNH7 [349-364]; F1R2S5 [369-384]; A0A2R8QQ28 [357-372]; A0A2R8QN47 [357-372]; Q1LWN2 [364-379]; A0A2R8QKR3 [362-377]		0	1706.03	4.90289e+06	2	2.2	51.2985	66
[K].WELTPVAIQAGK.[L]		1	4	1	A8WGN7	A8WGN7 [443-454]		0	1312.73	3.13602e+06	2	-0.25	45.1647	61
[K].WDAAFVGPISIK.[E]		1	2	1	A7MBZ6	A7MBZ6 [419-430]		0	1303.7	3.36954e+06	2	-0.17	49.9549	59
[K].YAALYQPLFDK.[R]		1	1	1	Q803X7	Q803X7 [94-104]		0	1328.69	8022746	2	0.01	46.8049	50
[K].YGLNAGPIVASTR.[K]		1	8	1	Q8UUR7	Q8UUR7 [110-122]		0	1318.71	996775	2	-0.94	35.5406	82
[K].YGPALSIR.[V]		1	1	1	F1QB54	F1QB54 [214-221]		0	876.494	1.97624e+06	2	-0.37	31.744	53
[R].YIECFIAEQNMVSVAIGCATR.[E]	2xCarbamidomethyl [C4; C18]	2	3	1	Q7T2Q9; B2GRK9	Q7T2Q9 [362-382]; B2GRK9 [362-382]		0	2432.14	1.37634e+06	3	0.66	50.4894	26
[K].YVVVTGITPTPLGEGK.[S]		1	3	1	Q6DI12	Q6DI12 [370-385]		0	1630.91	1.68143e+06	2	0.02	43.2257	65
[K].YVSPEDVAK.[L]		1	2	1	Q5RGE6	Q5RGE6 [110-118]		0	1007.5	756096	2	0.28	21.6946	41
[R].YTTAGNSGSSAGK.[I]		1	1	1	Q6PFS4	Q6PFS4 [32-44]		0	1200.55		2	0.2	8.9196	86
[R].YSVFVSNIPYDVK.[W]		1	2	1	F1R2E0	F1R2E0 [48-60]		0	1530.78	765364	2	-0.17	46.756	45
[R].YSFIENNGCLVDSK.[L]	1xCarbamidomethyl [C9]	1	2	1	A7MBZ6	A7MBZ6 [312-325]		0	1645.75	2.09538e+06	2	1.46	39.0251	66
[R].YSENTPYIYK.[N]		1	3	1	Q6NYQ1	Q6NYQ1 [402-411]		0	1277.6	864124	2	-0.33	28.5191	68
[R].YRPGTVALR.[E]		2	8	1	Q6PI20; A8E503	Q6PI20 [42-50]; A8E503 [42-50]		0	1032.59	2.29544e+06	3	-0.01	19.504	34
[K].YPIEHGIITNWDDMEK.[I-]	1xOxidation [M14]	1	19	1	F1RCB6	F1RCB6 [71-86]		0	1976.91	3.0141e+06	3	-0.18	37.2941	25
[K].YPASTVQILGAEK.[A]		1	5	1	Q6PH34	Q6PH34 [322-334]		0	1376.74	574046	2	0.25	36.4301	80
[R].YNSADDDNVTQVR.[T]		1	4	1	Q7ZTT1	Q7ZTT1 [432-444]		0	1496.66	1.77973e+06	2	-1.39	18.7741	52
[K].YMACCLLYR.[G]	2xCarbamidomethyl [C4; C5]	3	24	1	A8KB60; A7MBS2; Q6TGS5	A8KB60 [312-320]; A7MBS2 [312-320]; Q6TGS5 [311-319]		0	1249.55	1.01904e+06	2	-5.74	39.6144	66
[RK].YLVLDEADR.[M]		1	12	1	O42107	O42107 [431-439]		0	1093.55	1.55319e+06	2	0.34	34.408	58
[K].YLPGMLPSSGK.[F]		1	5	1	A0A2R8QFD1	A0A2R8QFD1 [192-202]		0	1149.6	1652282	2	-2.05	35.1192	54
[R].YLGNTVPPVFAIIAR.[A]		2	7	2	Q3T7B3; Q1MTC4	Q3T7B3 [151-165]; Q1MTC4 [1160-1174]		0	1630.93	7.67382e+06	3	-3.36	51.191	46
[K].YIETAELCGGAR.[I]	1xCarbamidomethyl [C8]	1	2	1	A0A140LH30	A0A140LH30 [353-364]		0	1339.63	620592	2	-0.31	28.2486	73
[R].VYDSLVALDK.[F]		1	3	1	Q1RLP8	Q1RLP8 [261-270]		0	1122.6	1406724	2	0.16	38.1064	60
[K].VVVSTNIAETSLTIDGVVFVIDPGFAK.[Q]		1	1	1	E7F3I8	E7F3I8 [391-417]		0	2791.51		3	3.87	51.9766	37
[K].VVQELGNNPK.[F]		1	5	1	F8W3L6	F8W3L6 [554-563]		0	1097.59	3.72495e+06	2	-0.05	15.0928	46
[K].VVPIASLNPYQSK.[W]		1	1	2	Q6NY74	Q6NY74 [171-183]		0	1415.79	3.81064e+06	2	-0.82	40.9589	46
[R].VQELEGGLISAK.[K]		1	4	1	Q6NUV5	Q6NUV5 [170-181]		0	1243.69	5.07409e+06	2	0.7	33.5787	61
[K].VPVNDEEQTNVPHIYAIGDILEGK.[W]		1	4	1	A8WGN7	A8WGN7 [419-442]		0	2650.34		3	0.63	49.9386	38
[R].VPSQQQLQNYR.[Q]		1	3	1	A0A0R4IC50	A0A0R4IC50 [147-157]		0	1360.7	607361	2	-0.96	23.2609	61
[K].VPIAVPEDLR.[D]		1	5	1	F1RC77	F1RC77 [129-138]		0	1108.64	3.46774e+06	2	-0.27	38.7658	39
[R].VPFQDALDLVR.[T]		1	2	1	B8JIP2	B8JIP2 [191-201]		0	1272.69	257782	2	-1.75	50.2345	43
[K].VNSELEEVTR.[N]		1	2	2	B3DFN3	B3DFN3 [104-113]		0	1175.59	1.59847e+06	2	0.21	25.7309	64
[K].VNSEAEEILK.[S]		1	1	1	A7YT47	A7YT47 [646-655]		0	1131.59	800069	2	-1	29.3757	36
[M-].VNFTVDQIR.[EA]		1	5	1	Q6P3J5	Q6P3J5 [2-10]		0	1091.58	1.31578e+06	2	0.01	35.7482	58
[R].VNEIAEQLESTNSDYEKEK.[L]		1	1	1	Q803B0	Q803B0 [371-389]		1	2226.04	829475	3	-0.01	34.2267	25
[K].VNAADENQR.[R]		1	1	1	Q6DI20	Q6DI20 [267-275]		0	1016.48		2	-0.17	8.9182	58
[K].VMGNAGHPSSLKPIMK.[L]	2xOxidation [M2; M15]	6	26	1	A0A2R8QNH7; F1R2S5; A0A2R8QQ28; A0A2R8QN47; Q1LWN2; A0A2R8QKR3	A0A2R8QNH7 [468-483]; F1R2S5 [488-503]; A0A2R8QQ28 [476-491]; A0A2R8QN47 [476-491]; Q1LWN2 [483-498]; A0A2R8QKR3 [481-496]		0	1698.87	4299351	4	-0.27	13.0425	36
[K].VMGNAGHPSSLKPIMK.[L]	1xOxidation [M]	6	26	2	A0A2R8QNH7; F1R2S5; A0A2R8QQ28; A0A2R8QN47; Q1LWN2; A0A2R8QKR3	A0A2R8QNH7 [468-483]; F1R2S5 [488-503]; A0A2R8QQ28 [476-491]; A0A2R8QN47 [476-491]; Q1LWN2 [483-498]; A0A2R8QKR3 [481-496]		0	1682.87	1.37601e+07	4	-0.03	18.0637	33
[R].VLVNEQQNAYGVAVK.[T]		1	1	1	B0S6C5	B0S6C5 [317-331]		0	1631.88	993448	2	-1.78	31.0086	102
[R].VITYLDQSTQK.[S]		1	2	1	F8W428	F8W428 [379-389]		0	1295.68	444374	2	-2.28	28.2444	64
[R].VLSGEFQIVNPHLLK.[D]		1	2	1	F1R2K9	F1R2K9 [629-643]		0	1693.96	3.37278e+06	3	0.02	46.0589	57
[R].VQFIASSIAENDNFK.[F]		1	5	2	Q1MTC4	Q1MTC4 [1198-1212]		0	1682.84	1.10589e+07	2	-0.22	44.119	82
[R].VLNLNDNTFTK.[K]		1	1	1	Q08BV5	Q08BV5 [240-250]		0	1278.67	468250	2	4.03	36.1748	49
[R].VQLIASSIAENDNFK.[F]		1	2	2	Q3T7B3	Q3T7B3 [189-203]		0	1648.85	5714759	2	1.02	42.8217	85
[K].VRPDDVDVTELSNEGLK.[D]		1	9	1	Q8UUR7	Q8UUR7 [88-104]		0	1885.95	1.05743e+06	3	-0.35	35.7468	53
[R].VVGIDVDTEGAGR.[G]		1	4	1	F1QK71	F1QK71 [298-310]		0	1287.65	2358270	2	-1.47	29.9036	54
[R].VVGDVHYDSAK.[D]		1	3	1	Q6DI12	Q6DI12 [251-261]		0	1189.58	2.07906e+06	3	0.29	15.1054	34
[R].VVDALGNPIDGK.[G]		1	3	1	Q08BA1	Q08BA1 [149-160]		0	1197.65	1.71147e+06	2	0.11	32.2635	78
[R].VTVGVAYAHMDR.[S]		1	2	1	Q08CC9	Q08CC9 [463-474]		0	1318.66	987871	3	-1.23	27.5218	49
[R].VTVGEFSAEGEGNSK.[K]		1	4	1	Q7ZW47	Q7ZW47 [243-257]		0	1510.7	1.04808e+06	2	-1.16	28.2132	71
[K].VTTADKLDQEGSENAGPK.[V]		1	8	1	O42107	O42107 [215-232]		1	1859.9	800582	3	-0.27	16.3586	45
[K].VTHAVVTVPAYFNDAQR.[Q]		1	2	1	Q6P3L3	Q6P3L3 [163-179]		0	1887.97	2249249	3	-1.85	37.8035	24
[K].VTGHVITDIVEGK.[K]		1	1	2	A4IGC8	A4IGC8 [315-327]		0	1367.75	1.82868e+07	2	-0.22	34.4413	57
[K].VSYIPDETAAADAPAVGGR.[R]		1	2	2	A0A0R4IYT0	A0A0R4IYT0 [151-169]		0	1859.91	4.32498e+06	3	1.27	36.0893	38
[R].VSTLLNTSINSIK.[N]		1	1	1	E7FB39	E7FB39 [1498-1510]		0	1389.79	1.66864e+06	2	-0.74	42.3094	40
[K].VSTFLEDLSHK.[L]		1	2	1	E7EZ90	E7EZ90 [309-319]		0	1275.66	1.74549e+06	3	0.02	40.1024	22
[K].VSNNEITVTNLTYQK.[V]		1	4	1	Q9PTK9	Q9PTK9 [212-226]		0	1723.89		2	-1.67	35.0011	62
[K].VSFTGSVPTGK.[K]		1	4	1	Q7ZVB2	Q7ZVB2 [242-252]		0	1079.57	9095163	2	0.47	27.5684	59
[K].VSAIDQTPR.[A]		1	9	1	Q8UUR7	Q8UUR7 [506-514]		0	986.527	1.89075e+06	2	0.19	16.4631	44
[R].VSADLETIQMTASLAMHEK.[F]	1xOxidation [M16]	1	5	1	A0A2R8QN47	A0A2R8QN47 [399-417]		0	2091.01	634577	3	0.44	44.3663	37
[K].VQQTVQDLFGR.[A]		1	3	1	F1QFC0	F1QFC0 [398-408]		0	1290.68	17235692	2	-6.51	39.8756	55
[K].TSSQTAQLDKPSGR.[W]		1	2	1	Q5I9I6	Q5I9I6 [203-216]		0	1475.74	524309	3	-1.77	10.6943	47
[R].TSRPDTAVIYNPEEK.[F]		2	3	1	Q7T2Q9; B2GRK9	Q7T2Q9 [475-489]; B2GRK9 [475-489]		0	1719.85	1.726e+06	3	-0.06	25.5599	29
[K].TSNEELAQTWK.[K]		1	1	1	Q7ZVI8	Q7ZVI8 [550-560]		0	1306.63	1.26216e+06	2	2.52	28.6831	67
[R].SNNLEDTITLIK.[G]		1	5	1	A0A2R8QHV3	A0A2R8QHV3 [280-291]		0	1360.73	438074	2	0.82	45.5642	66
[K].SNDEESFAMSR.[M]		1	4	1	F1QIC0	F1QIC0 [361-371]		0	1272.52	272329	2	1.1	24.7627	67
[K].SLYEAELADAR.[R]		1	2	1	B3DFN3	B3DFN3 [74-84]		0	1237.61	1.16967e+06	2	0.37	33.9758	45
[K].SLVSDVYSAAK.[K]		1	3	1	Q7ZVQ8	Q7ZVQ8 [101-111]		0	1139.59	579467	2	1.93	39.4997	70
[R].SITYLVLDEADR.[M]		1	1	1	B8A609	B8A609 [425-436]		0	1394.72	264317	2	-1.63	46.2707	52
[K].SLTSNQDLLTVFSK.[T]		1	1	1	B0S6C5	B0S6C5 [244-257]		0	1552.82		2	-0.79	49.8953	54
[K].SNQQNLGTIK.[C]		1	3	1	F1R2K9	F1R2K9 [415-424]		0	1102.59	8072097	2	-0.76	16.66	32
[K].SLTNDWEDHLAVK.[H]		2	3	1	O57521; Q5RG12	O57521 [306-318]; Q5RG12 [317-329]		0	1527.74	3.90223e+06	3	0.09	38.6622	63
[R].SLSDSSLTER.[A]		1	3	1	A0A2R8Q548	A0A2R8Q548 [187-196]		0	1094.53	897817	2	-0.23	21.9177	58
[R].SIQFVDWCPTGFK.[V]	1xCarbamidomethyl [C8]	2	13	1	Q6TGS5; Q6TNP9	Q6TGS5 [339-351]; Q6TNP9 [340-352]		0	1584.75	10286876	2	-1.47	50.1251	53
[R].SLLPSDCQVHLR.[A]	1xCarbamidomethyl [C7]	1	2	1	A0A2U3TVL4	A0A2U3TVL4 [502-513]		0	1424.73	630858	3	0.96	33.5814	20
[K].SIIEEAIPMVTGPKPR.[A]		1	5	1	F1R2S5	F1R2S5 [751-766]		0	1737.96	2364141	3	0.49	45.0676	13
[R].SLLAECVDTER.[Y]	1xCarbamidomethyl [C6]	1	5	1	A8WFR6	A8WFR6 [301-311]		0	1292.62	308094	2	0.9	31.6061	46
[R].SIHDALCVIR.[C]	1xCarbamidomethyl [C7]	1	1	1	Q6PH46	Q6PH46 [398-407]		0	1183.63	1.03301e+06	3	-0.45	32.8521	27
[R].SISSLGADSSAGASFR.[K]		1	1	1	Q501Z8	Q501Z8 [378-393]		0	1512.73	456162	2	-1.42	32.3743	95
[K].SPAAASSTAPSTPK.[S]		1	1	1	E7EYR2	E7EYR2 [488-501]		0	1272.64	429267	2	0.84	11.7431	57
[K].SPAAEESVDR.[I]		1	5	3	F1R2S5	F1R2S5 [699-708]		0	1060.49	6.93454e+07	2	-0.71	11.5066	59
[K].SPNFEAQLEDLQEK.[L]		1	3	1	Q7ZVQ8	Q7ZVQ8 [333-346]		0	1647.79	384565	2	-1.78	44.5187	39
[K].SVESALQTLR.[E]		1	2	1	Q7SX85	Q7SX85 [429-438]		0	1103.61	260515	2	0	38.5935	31
[K].SVEAVVTPLK.[I]		1	6	1	A0A2R8Q548	A0A2R8Q548 [467-476]		0	1042.61	1.04154e+06	2	2.01	31.8739	52
[K].STQALNEALNER.[A]		1	1	1	Q6PFS4	Q6PFS4 [279-290]		0	1345.67	3.38301e+06	2	0.69	28.3	73
[K].STNGDTFLGGEDFDQHLLR.[H]		1	2	1	F1QFC0	F1QFC0 [269-287]		0	2121.98	1.59405e+06	3	-0.94	45.9049	60
[R].STGSSLEQIQK.[Q]		2	7	1	Q3T7B3; Q1MTC4	Q3T7B3 [137-147]; Q1MTC4 [1146-1156]		0	1177.61	2.38679e+06	2	-1.37	19.755	46
[K].STAGDTHLGGEDFDNR.[M]		2	11	1	Q6NYR4; Q90473	Q6NYR4 [221-236]; Q90473 [221-236]		0	1691.73	10719203	3	0.6	21.7976	17
[K].STAELEAEEVEK.[L]		1	2	1	E9QE51	E9QE51 [379-390]		0	1334.63	1.36174e+06	2	-0.77	23.9899	39
[R].SSLADVGFVEER.[G]		1	2	1	Q7ZVC1	Q7ZVC1 [483-494]		0	1308.64	421951	2	-1.42	39.4983	61
[K].SSGISTIHPETPK.[E]		1	3	1	A0A0R4IHT0	A0A0R4IHT0 [664-676]		0	1353.7	667386	3	-0.65	20.419	39
[R].SSGAVVGIQCHYPR.[L]	1xCarbamidomethyl [C10]	1	2	1	A7MBZ6	A7MBZ6 [212-225]		0	1530.75	662607	2	0.35	24.6416	80
[K].SSAADESVDR.[I]		2	9	1	A0A2R8QNH7; A0A2R8QQ28	A0A2R8QNH7 [679-688]; A0A2R8QQ28 [687-696]		0	1036.45	17655110	2	0.58	10.0142	52
[R].SQNVMAAASIANIVK.[S]		1	2	1	Q9W792	Q9W792 [20-34]		0	1516.82	383432	2	-3.75	46.1716	34
[R].SQNSSQLEGLDFK.[A]		1	6	1	A0A2R8QBC2	A0A2R8QBC2 [201-213]		0	1452.7	771963	2	0.13	36.1606	77
[K].SPYVACQGTSLCILK.[Q]	2xCarbamidomethyl [C6; C12]	1	1	1	F1QN45	F1QN45 [29-43]		0	1696.84		2	2.42	41.3339	38
[R].SPTDITGQYEK.[W]		1	3	1	E7FDV9	E7FDV9 [550-560]		0	1238.59	247440	2	3.92	22.3211	41
[R].SLGYAYVNFQQPADAER.[A]		1	6	1	F1QB54	F1QB54 [51-67]		0	1928.91	414142	2	3.56	42.4013	46
[K].SLGGGQQGGAQR.[G]		1	3	1	F1Q898	F1Q898 [174-185]		0	1115.56	2.33156e+06	2	-1.41	9.6836	65
[R].SLADSSFGTFFSETGAGK.[Y]		1	4	2	Q6TGS5	Q6TGS5 [42-59]		0	1808.83	5899443	2	0.1	50.0893	120
[R].SLAASPSVYDSLAR.[S]		1	4	1	F1QK71	F1QK71 [326-339]		0	1436.74	1.53381e+06	2	-0.1	37.6726	67
[R].SDGTSLYITR.[D]		1	2	1	Q6PGW8	Q6PGW8 [336-345]		0	1112.56	440759	2	-2.37	28.1106	49
[K].SDGGYTYDTSDLAAIR.[N]		1	5	1	Q7ZVF4	Q7ZVF4 [379-394]		0	1704.77	1.06189e+06	2	2.95	39.487	80
[K].SDDSFNTFFSETGSGK.[H]		1	2	1	Q6TNP9	Q6TNP9 [45-60]		0	1725.72	1.34988e+06	2	-0.45	45.9063	90
[K].SALLANNVALPNGDQR.[RK]		1	9	1	Q8UUR7	Q8UUR7 [18-33]		0	1652.87		2	0.69	37.023	71
[R].SALDSVEVAYSR.[Q]		1	3	1	Q7ZU29	Q7ZU29 [176-187]		0	1296.64	445314	2	-0.96	35.4466	50
[K].SAGGIGVAVSCIR.[A]	1xCarbamidomethyl [C11]	1	4	1	F1R2K9	F1R2K9 [244-256]		0	1246.66	11240719	2	0.23	34.6729	54
[K].SAGADSPTEPLEGAVR.[A]		1	1	1	Q6PFS4	Q6PFS4 [583-598]		0	1556.76	2.33487e+06	2	0.37	29.3261	54
[R].RVDAENQIQTLQEQLDFQK.[H]		2	3	1	Q90XD8; A0A2R8RV77	Q90XD8 [199-217]; A0A2R8RV77 [199-217]		1	2303.16	882646	3	-0.63	45.873	82
[K].RPGQPFALK.[V]		1	3	1	F1QN45	F1QN45 [1192-1200]		0	1013.59	167845	3	1.45	23.855	22
[K].RPEVVDSDDEPVESQQK.[K]		1	3	1	Q6DHE3	Q6DHE3 [302-318]		0	1956.91	198590	3	-1.27	17.5279	30
[R].RLNQPAINIYTDK.[D]		1	3	2	Q4QRG0	Q4QRG0 [343-355]		1	1545.84	1.105e+06	3	-1.51	30.025	28
[K].RKPAESGGGAAEK.[K]		1	3	1	F1QZ60	F1QZ60 [541-553]		1	1257.65		3	-0.01	8.4958	52
[K].QVTLELGGK.[S]		1	3	1	Q7ZVB2	Q7ZVB2 [264-272]		0	944.541	7212573	2	1.49	30.2462	44
[K].QVILNLVNQK.[G]		2	3	1	A4VCH0; F1QG78	A4VCH0 [301-310]; F1QG78 [301-310]		0	1168.7	1.03202e+06	2	0.46	39.2503	46
[K].QTVFLLESPVAVK.[A]		1	4	1	A0A2R8QHV3	A0A2R8QHV3 [446-458]		0	1430.83		2	-1.52	49.6631	61
[K].SDIGEVLLVGGMTR.[M]		1	3	1	F1QFC0	F1QFC0 [381-394]		0	1446.76		2	-0.48	50.0217	105
[K].SVHFPGQAVGSR.[R]		1	1	1	Q3S344	Q3S344 [191-202]		0	1241.64	673688	3	-0.9	23.4407	26
[K].SDIGEVLLVGGMTR.[M]	1xOxidation [M12]	1	3	1	F1QFC0	F1QFC0 [381-394]		0	1462.76	698806	2	-0.5	45.4334	54
[R].SEAAQLQEAISK.[L]		1	2	1	A0A2R8RYD3	A0A2R8RYD3 [524-535]		0	1274.66	274558	2	-1.19	30.7094	74
[K].SKDLSHCQER.[-I]	1xCarbamidomethyl [C7]	6	24	2	A0A2R8QNH7; F1R2S5; A0A2R8QQ28; A0A2R8QN47; Q1LWN2; A0A2R8QKR3	A0A2R8QNH7 [167-176]; F1R2S5 [187-196]; A0A2R8QQ28 [175-184]; A0A2R8QN47 [175-184]; Q1LWN2 [182-191]; A0A2R8QKR3 [180-189]		1	1259.58	22006328	2	-0.15	8.7095	51
[R].SHSAPQIPEDDIDQYLSK.[Q]		1	1	1	Q7ZVI8	Q7ZVI8 [115-132]		0	2042.97	667491	3	-1.92	40.9617	21
[K].SGYAFVDCPDEK.[V]	1xCarbamidomethyl [C8]	1	3	1	A0A0R4IYT0	A0A0R4IYT0 [37-48]		0	1387.58	3.00545e+06	2	-0.55	30.95	41
[R].SGSGVAGER.[E]		1	5	1	F1RC77	F1RC77 [405-413]		0	819.396	5586278	2	-0.26	8.9421	56
[R].SGLGTAELDCK.[L]	1xCarbamidomethyl [C10]	1	3	1	Q7ZVQ8	Q7ZVQ8 [356-366]		0	1150.54	726660	2	0.17	24.6091	79
[R].SGETEDTFIADLVVGLCTGQIK.[T]	1xCarbamidomethyl [C17]	1	8	2	Q6GQM9	Q6GQM9 [373-394]		0	2353.16		2	0.23	51.9115	82
[R].SGESVTLVTR.[E]		1	1	1	B8A609	B8A609 [620-629]		0	1048.56	531010	2	0.67	24.1653	41
[K].SFYPEEISSMVLTK.[M]		2	9	1	Q6NYR4; Q90473	Q6NYR4 [113-126]; Q90473 [113-126]		0	1630.8		2	-0.53	50.171	35
[R].SFSIQTLTAPGR.[K]		1	3	1	F1QN45	F1QN45 [964-975]		0	1277.68	6320098	2	-4.84	42.7792	49
[K].SFFDNISCDDTR.[K]	1xCarbamidomethyl [C8]	1	4	1	Q6P111	Q6P111 [338-349]		0	1476.61	321697	2	0.1	40.9992	33
[K].SEQEQLQHTYAK.[K]		1	7	2	Q6NUV5	Q6NUV5 [112-123]		0	1461.7	4.51409e+06	2	-0.43	15.4891	78
[R].SENYQALLDAGLPQK.[V]		1	5	1	A0A0R4IHZ5	A0A0R4IHZ5 [26-40]		0	1646.84		2	0	44.954	64
[K].SENPGISITEISK.[K]		1	5	1	F1QEB4	F1QEB4 [566-578]		0	1374.71	1.13112e+06	2	5.87	35.9054	43
[R].SELCLEDYNK.[Y]	1xCarbamidomethyl [C4]	1	5	1	F8W3L6	F8W3L6 [298-307]		0	1270.56	2.58161e+06	2	-0.43	31.2862	55
[R].SEGASALAETVR.[E]		1	1	1	Q08BV5	Q08BV5 [278-289]		0	1190.6	606251	2	2.53	26.4485	64
[K].SDSADEEHTAQASAAATPDQHR.[T]		1	2	2	Q08CC9	Q08CC9 [342-363]		0	2294.99	4.11089e+06	3	0.7	12.6327	30
[R].SVLNEASSSDKDFSEPSIVK.[E]		1	3	1	Q8UUR7	Q8UUR7 [304-323]		1	2139.05	1.23734e+06	3	0.01	35.3385	27
[R].SVSPSLEGAGEATTGPHVDLGK.[L]		1	1	1	Q6NZ07	Q6NZ07 [397-418]		0	2109.05	315504	3	-0.66	32.6268	31
[K].SVVPGGGAVEAALSIYLENYATSMGSR.[E]		1	5	1	Q9W792	Q9W792 [408-434]		0	2699.33		3	1.45	52.0057	56
[K].TITLEVEPSDTIENVK.[A]		1	14	1	A0A2R8RR55	A0A2R8RR55 [12-27]; [88-103]; [164-179]; [240-255]		0	1787.93	3.9052e+06	2	-0.62	42.7198	67
[R].TLSSSTQASIEIDSLYEGIDFYTSITR.[A]		2	9	2	Q6NYR4; Q90473	Q6NYR4 [273-299]; Q90473 [273-299]		0	2997.46	1.68682e+06	3	-0.9	51.7883	58
[R].TIQFVDWCPTGFK.[VI]	1xCarbamidomethyl [C8]	2	15	1	A8KB60; A7MBS2	A8KB60 [340-352]; A7MBS2 [340-352]		0	1598.77		2	-1.17	50.1902	26
[K].TIPIDGNYFCYTR.[H]	1xCarbamidomethyl [C10]	1	7	1	Q6TH48	Q6TH48 [159-171]		0	1619.75	3.27892e+06	2	-0.76	45.098	61
[R].TLIQNCGASAIR.[V]	1xCarbamidomethyl [C6]	1	2	1	Q8JHI7	Q8JHI7 [449-460]		0	1303.68	1.75999e+06	2	2.11	27.2753	62
[K].TLLENTAITIGR.[L]		1	4	1	F1RDR1	F1RDR1 [767-778]		0	1301.74		2	0.76	42.4099	70
[K].TIIEEAIPMVTGPKPR.[A]		2	8	1	A0A2R8QN47; A0A2R8QKR3	A0A2R8QN47 [739-754]; A0A2R8QKR3 [744-759]		0	1751.97	3696595	3	-0.58	44.2546	25
[K].TIIEEAIPMATGPKPR.[A]	1xOxidation [M9]	1	4	1	Q1LWN2	Q1LWN2 [746-761]		0	1739.94	1893595	3	0.76	33.8536	22
[R].TLGSVADGQSAR.[L]		1	2	1	B0UY40	B0UY40 [60-71]		0	1161.59	517031	2	-0.72	16.9134	46
[K].TIGGGDDSFNTFFSETGAGK.[H]		2	14	2	A8KB60; A7MBS2	A8KB60 [41-60]; A7MBS2 [41-60]		0	2007.89	4.98964e+06	3	-0.12	48.9987	38
[K].TLFATEDALEVR.[K]		1	4	1	R4GDM7	R4GDM7 [687-698]		0	1364.71	1.20182e+06	2	-1.17	44.66	67
[K].TLENTLSDLQIR.[V]		1	6	1	Q6NUV5	Q6NUV5 [158-169]		0	1402.75	1582189	2	0.4	46.0965	75
[R].TLCYAVPYIEIK.[G]	1xCarbamidomethyl [C3]	5	21	1	F1R2S5; A0A2R8QN47; Q1LWN2; A0A2R8QKR3; Q1MTC4	F1R2S5 [974-985]; A0A2R8QN47 [962-973]; Q1LWN2 [969-980]; A0A2R8QKR3 [967-978]; Q1MTC4 [971-982]		0	1469.77	7.30432e+06	2	-0.71	49.2145	41
[R].TLASLEPEQR.[S]		1	1	1	A4IGC8	A4IGC8 [356-365]		0	1143.6	24272730	2	0.71	26.4415	58
[R].TKPAANPIQFTLNK.[E]		1	1	2	F1R2K9	F1R2K9 [741-754]		0	1542.86	1.09406e+07	3	0.13	34.8459	31
[R].TLTIIDTGIGMTK.[A]		2	5	2	O57521; Q5RG12	O57521 [82-94]; Q5RG12 [86-98]		0	1363.75	1.9356e+06	2	3.7	47.0231	68
[M].TKENVQGGGEEEQQAQSK.[K]		1	3	1	F1R246	F1R246 [2-19]		1	1946.9	1.21273e+06	3	-0.5	9.4408	59
[R].TLTNDITALQTR.[L]		2	4	1	F1QTB5; Q8AYB9	F1QTB5 [516-527]; Q8AYB9 [516-527]		0	1346.73	2.37927e+06	2	-0.51	37.3267	70
[R].TLVDTAYNADPR.[I]		1	1	1	Q6NWJ4	Q6NWJ4 [265-276]		0	1335.65	1.03153e+06	2	0.32	28.5037	58
[R].TSDDLSFSK.[G]		1	1	1	A1A5H8	A1A5H8 [109-117]		0	999.463	419005	2	-1.89	24.5816	54
[K].TQVPALEAALQK.[VL]		2	3	1	Q90XD8; A0A2R8RV77	Q90XD8 [176-187]; A0A2R8RV77 [176-187]		0	1268.72	2.1867e+06	2	-0.48	40.1504	44
[K].TQNIYEMQEAGAQGVCR.[T]	1xCarbamidomethyl [C16]; 1xOxidation [M7]	2	10	2	F1R2S5; Q1LWN2	F1R2S5 [152-168]; Q1LWN2 [147-163]		0	1970.87	3.11501e+06	3	-0.31	24.2576	56
[K].TQNIYEMQEAGAQGVCR.[T]	1xCarbamidomethyl [C16]	2	10	1	F1R2S5; Q1LWN2	F1R2S5 [152-168]; Q1LWN2 [147-163]		0	1954.87	7.18793e+06	3	2.45	31.4777	50
[K].TQNIYELQEAGAQGVCR.[T]	1xCarbamidomethyl [C16]	4	19	2	A0A2R8QNH7; A0A2R8QQ28; A0A2R8QN47; A0A2R8QKR3	A0A2R8QNH7 [132-148]; A0A2R8QQ28 [140-156]; A0A2R8QN47 [140-156]; A0A2R8QKR3 [145-161]		0	1936.92	33258558	3	0.02	34.6955	72
[K].TQNIYELQEAGAQGVCK.[T]	1xCarbamidomethyl [C16]	1	3	2	Q1MTC4	Q1MTC4 [147-163]		0	1908.91	1.03159e+06	3	-0.28	34.0457	45
[KR].TQLEELEDELQATEDAK.[L]		2	5	1	F1QC64; I3ISA3	F1QC64 [1542-1558]; I3ISA3 [1559-1575]		0	1961.92		2	0.83	49.801	119
[K].TQAGSVEAIR.[L]		1	3	1	Q7ZVU2	Q7ZVU2 [266-275]		0	1031.55	826568	2	0.5	18.0835	36
[K].TPTDLWDWAALK.[E]		1	2	1	F1R2K9	F1R2K9 [574-585]		0	1416.72		2	-0.64	50.7611	65
[K].TPSSSSLSQR.[M]		1	2	1	A0A0R4IZK0	A0A0R4IZK0 [594-603]		0	1049.52	2.03967e+06	2	3.69	12.0923	57
[K].TPQLLTQQR.[H-]		1	3	1	E9QE51	E9QE51 [363-371]		0	1084.61	1.83416e+06	2	-0.04	24.8474	34
[K].TPAFAESVTEGDVR.[W]		1	5	1	Q6NZW7	Q6NZW7 [75-88]		0	1478.71	498081	2	-2.7	33.7935	79
[R].TLYETELADAR.[K]		1	7	1	Q6NUV5	Q6NUV5 [80-90]		0	1281.63	3.87132e+06	2	-0.95	33.1027	82
[R].TLWTVLDAIDQMWLPVVR.[T]		1	1	1	Q6TNR9	Q6TNR9 [66-83]		0	2156.16	156597	3	0.03	53.8026	38
[R].TLVEINENRDDAEELAAQR.[L]		1	4	1	Q08CA8	Q08CA8 [450-468]		1	2186.07	181864	3	1.49	33.7073	24
[K].TLTNFVSTSEK.[T]		1	1	1	A4IGA9	A4IGA9 [540-550]		0	1226.63	1.4704e+06	2	0.56	30.8388	55
[K].QTLAFVEIEK.[T]		6	26	1	A0A2R8QNH7; F1R2S5; A0A2R8QQ28; A0A2R8QN47; Q1LWN2; A0A2R8QKR3	A0A2R8QNH7 [245-254]; F1R2S5 [265-274]; A0A2R8QQ28 [253-262]; A0A2R8QN47 [253-262]; Q1LWN2 [260-269]; A0A2R8QKR3 [258-267]		0	1177.65	87828880	2	0.39	42.5345	61
[R].THYVINEDPK.[TA]		6	30	2	A0A2R8QNH7; F1R2S5; A0A2R8QQ28; A0A2R8QN47; Q1LWN2; A0A2R8QKR3	A0A2R8QNH7 [149-158]; F1R2S5 [169-178]; A0A2R8QQ28 [157-166]; A0A2R8QN47 [157-166]; Q1LWN2 [164-173]; A0A2R8QKR3 [162-171]		0	1215.6	135551328	2	0.37	17.5451	55
[K].TGTCNCGATCK.[C]	3xCarbamidomethyl [C4; C6; C10]	1	1	1	Q7ZSY6	Q7ZSY6 [9-19]		0	1229.47		2	0.1	8.738	80
[R].TEDALQLYSQVIK.[L]		1	9	1	Q6NWC7	Q6NWC7 [238-250]		0	1507.8	446043	2	-2.85	49.7201	35
[K].TEAQEEIGDLR.[R]		1	2	1	A0A2R8RYD3	A0A2R8RYD3 [654-664]		0	1260.61	233314	2	-0.5	28.2301	55
[K].TDSDTQLIR.[G]		1	3	1	Q7ZYX4	Q7ZYX4 [200-208]		0	1048.53	1.53877e+06	2	0.09	21.8599	63
[K].TAVETAILLLR.[I]		1	2	1	Q8JHI7	Q8JHI7 [507-517]		0	1199.74	2099793	2	-0.23	50.5225	67
[R].TATTQETDGFQVK.[R]		1	1	1	Q802C8	Q802C8 [256-268]		0	1425.69	2.16109e+06	2	-0.44	24.0217	71
[R].TAPGVSNTVVNIVR.[G]		1	4	1	F1QQQ3	F1QQQ3 [121-134]		0	1426.8	251564	2	-2.01	37.85	47
[K].TANEDIENYSDIFQVR.[D]		1	6	1	F1RD28	F1RD28 [163-178]		0	1913.89	218725	2	0.92	49.1344	44
[R].TAEDHSAPVGNGQDSELER.[L]		1	5	1	A0A2U3TVF3	A0A2U3TVF3 [370-388]		0	2011.9	37809380	3	-0.12	17.638	46
[K].TADLVSEVGK.[A]		1	3	1	Q6DI12	Q6DI12 [198-207]		0	1018.54	1.18685e+06	2	1.17	27.1787	63
[R].TAANALPVR.[V]		2	8	1	A0A2R8QN47; A0A2R8QKR3	A0A2R8QN47 [498-506]; A0A2R8QKR3 [503-511]		0	912.526	157197424	2	-0.3	20.9257	64
[K].TAAFLLPILQR.[FL]		1	11	1	O42107	O42107 [328-338]		0	1242.76	1.68288e+06	2	0.11	50.8869	38
[R].SYSYVCGVSSK.[E]	1xCarbamidomethyl [C6]	1	1	1	B8JLW8	B8JLW8 [524-534]		0	1236.56	641401	2	0.93	24.0956	47
[R].SYNDELQYLDK.[I]		1	2	1	Q6NZS4	Q6NZS4 [4-14]		0	1387.64	1.05319e+06	2	-1.04	37.8006	67
[K].SYELPDGQVITIGNER.[F]		2	22	3	F1RCB6; Q7ZVF9	F1RCB6 [241-256]; Q7ZVF9 [239-254]		0	1790.89	5.04482e+07	2	-0.22	43.4255	62
[K].SWTIVDAQSHQR.[D]		1	3	1	Q5FY48	Q5FY48 [272-283]		0	1427.7	855029	3	-0.19	28.4035	35
[K].TEDDELGTEELSDEELR.[Q]		1	3	1	Q7ZVL6	Q7ZVL6 [309-325]		0	1979.86	425016	2	3.2	38.5186	35
[K].TGTGDVSFENVR.[D]		1	3	1	A0A0R4IHT0	A0A0R4IHT0 [102-113]		0	1281.61	1.01926e+06	2	-1.71	28.6281	72
[K].TEEDAESDEPVR.[S]		2	3	1	Q90XD8; A0A2R8RV77	Q90XD8 [551-562]; A0A2R8RV77 [551-562]		0	1376.58	491945	2	0.37	14.3017	62
[K].TEKPTEDEAKPAENQEK.[M]		1	6	1	F1QNE0	F1QNE0 [186-202]		0	1943.92	599384	4	0.35	9.4923	15
[K].TGLPSGTYCDIISGDK.[S]	1xCarbamidomethyl [C9]	1	3	1	F1RD28	F1RD28 [463-478]		0	1683.79	471539	2	1.04	40.5375	55
[K].TGLLNSTITH.[-]		1	2	1	A0A0R4IC50	A0A0R4IC50 [586-595]		0	1056.57	779750	2	-0.69	32.0029	80
[R].TGGINEALLK.[S]		2	7	1	F1R2S5; A0A2R8QKR3	F1R2S5 [689-698]; A0A2R8QKR3 [682-691]		0	1015.58	125642504	2	1.98	32.0437	59
[R].TGGIHEALLK.[S]		4	19	2	A0A2R8QNH7; A0A2R8QQ28; A0A2R8QN47; Q1LWN2	A0A2R8QNH7 [669-678]; A0A2R8QQ28 [677-686]; A0A2R8QN47 [677-686]; Q1LWN2 [684-693]		0	1038.59	154386122	2	-0.17	22.8885	55
[K].TGDEDIEIK.[A]		1	1	1	B0S6C5	B0S6C5 [332-340]		0	1019.49	1.15115e+06	2	1.65	22.4917	51
[K].TGAVVIDCGINTIADSSRPSGK.[R]	1xCarbamidomethyl [C8]	1	2	1	Q6DI12	Q6DI12 [228-249]		0	2218.11	533121	3	0.1	39.2765	24
[R].TGAIVDVPVGEELLGR.[V]		1	2	1	Q08BA1	Q08BA1 [133-148]		0	1624.89		2	-1.97	49.8605	47
[K].TFPTINPATGEIICHVAEGDK.[A]	1xCarbamidomethyl [C14]	1	4	1	Q6TH48	Q6TH48 [52-72]		0	2270.11	1.773e+06	3	-0.75	47.6101	51
[R].TFFTQVLNEAER.[E]		1	4	1	Q7ZTT1	Q7ZTT1 [445-456]		0	1454.73		2	-0.64	50.2608	65
[R].TFFSCTSAHTSTGDGNAMVTR.[A]	1xCarbamidomethyl [C5]	1	2	1	B2GQ13	B2GQ13 [259-279]		0	2247.98	2.293e+06	3	-0.73	30.6345	55
[K].TEVNSGFFYK.[S]		1	3	1	Q7ZYX4	Q7ZYX4 [242-251]		0	1191.57	1.09724e+06	2	-0.02	36.1734	50
[R].TEPNMHVASFAYSHIK.[S]		2	8	1	A0A2R8QN47; A0A2R8QKR3	A0A2R8QN47 [570-585]; A0A2R8QKR3 [575-590]		0	1831.88	1.34631e+06	4	-0.09	33.1452	25
[K].TEMEDLVSSK.[D]		1	3	1	F8W3L6	F8W3L6 [1511-1520]		0	1138.53	847386	2	0.71	29.4633	56
[K].TELEDTLDSTAAQQELR.[TA]		2	4	2	F1QC64; F8W3L6	F1QC64 [1149-1165]; F8W3L6 [1153-1169]		0	1919.92	2.76324e+06	2	0.25	39.7016	99
[K].TEIAGPGFINVHLK.[R]		1	8	2	Q7ZVF4	Q7ZVF4 [155-168]		0	1495.83	1.86292e+06	3	-6.07	42.2457	30
[R].TEGIQEALLK.[S]		1	3	1	Q1MTC4	Q1MTC4 [684-693]		0	1101.62	4.01093e+06	2	-0.64	36.3283	44
[K].GLGLDEAGNAK.[Q]		1	3	1	Q6TGU6	Q6TGU6 [23-33]		0	1044.53	1.57087e+06	2	-0.45	23.3525	49
[R].LLSTSVVSEK.[F]		1	2	1	F1Q9C7	F1Q9C7 [357-366]		0	1062.6	592485	2	2.12	26.417	58
[K].GIDPFSLDALAK.[E]		1	2	1	Q7ZYX4	Q7ZYX4 [296-307]		0	1246.67		2	-0.5	50.323	57
[R].EAAVDHGSDEVK.[F]		1	2	2	Q6PBW6	Q6PBW6 [143-154]		0	1256.58	2.8949e+06	2	3.23	9.9583	48
[K].EADFANLLSTNR.[R]		2	3	1	Q90XD8; A0A2R8RV77	Q90XD8 [154-165]; A0A2R8RV77 [154-165]		0	1350.66	4675432	2	-1.97	45.298	48
[R].EADIDGDGQVNYEEFVQMMTAK.[-]		1	3	1	Q6PI52	Q6PI52 [128-149]		0	2490.08		3	-1.74	50.6757	32
[R].EAEAQAELR.[E]		1	9	1	F1QTH9	F1QTH9 [586-594]		0	1016.5	227359	2	0.07	14.9762	36
[K].EAEGDVTSVK.[D]		1	3	1	Q7ZU96	Q7ZU96 [226-235]		0	1034.5	2523596	2	-0.12	13.4918	69
[K].EAFNMIDQNR.[D]		1	5	1	Q6NVA6	Q6NVA6 [36-45]		0	1237.56	13815340	2	-1.55	32.1262	44
[K].EAFNMIDQNR.[D]	1xOxidation [M5]	1	5	1	Q6NVA6	Q6NVA6 [36-45]		0	1253.56	359161	2	0.1	23.0914	40
[R].EAGNINQSLMTLR.[T]		1	4	1	Q4V9Q4	Q4V9Q4 [255-267]		0	1446.74	387654	2	0.46	39.6959	41
[R].EALEDSQQAVR.[L]		1	6	1	A0A0R4IRN6	A0A0R4IRN6 [109-119]		0	1245.61	488407	2	-2.44	17.3487	62
[K].ECTGTDGRPDAVITLDR.[S]	1xCarbamidomethyl [C2]	1	1	1	Q6DI20	Q6DI20 [591-607]		0	1875.89	536891	3	1.2	30.3773	24
[K].EDIAMWEINEAFSVVVLANIK.[M]		1	1	1	Q6AZA0	Q6AZA0 [338-358]		0	2391.23		3	0.54	52.992	20
[R].EDLMGLAIGSHGANIQQAR.[K]		1	5	1	F1RC77	F1RC77 [227-245]		0	1980.99	485194	3	0.49	42.3136	30
[K].GIEEAIDSHVIAEEEAR.[K]		1	1	1	Q6PFS4	Q6PFS4 [549-565]		0	1867.9	755047	3	-0.41	40.4441	48
[R].EDQSILCTGESGAGK.[T]	1xCarbamidomethyl [C7]	4	18	1	F1QC64; B3DFS9; F8W3L6; I3ISA3	F1QC64 [164-178]; B3DFS9 [169-183]; F8W3L6 [167-181]; I3ISA3 [173-187]		0	1551.7	9941111	2	-0.5	25.4361	72
[K].EDQTEYIEEK.[R]		1	1	1	O57521	O57521 [186-195]		0	1283.56	3.25083e+06	2	0.38	20.2289	43
[K].EDQTEYIEEKR.[V]		1	1	1	O57521	O57521 [186-196]		1	1439.66	868848	3	-1.9	17.6543	35
[R].EEAQEILNSK.[M]		1	1	1	Q6PFS4	Q6PFS4 [508-517]		0	1160.58	2.92727e+06	2	0.03	24.1111	39
[R].EEASDLLLNK.[K]		1	5	1	E7FDV0	E7FDV0 [720-729]		0	1131.59	1.51784e+06	2	-0.46	33.7907	47
[K].EEASDYLELETIK.[N]		1	2	1	A0A286YAP4	A0A286YAP4 [254-266]		0	1539.74	495313	2	1.12	44.1769	52
[K].EEIVQFFSGLEIVPNGITLPVDFQGR.[S]		1	2	1	F1QFJ8	F1QFJ8 [121-146]		0	2904.51		3	4.52	52.0722	33
[K].EETGDECLVELADSGK.[K]	1xCarbamidomethyl [C7]	1	7	1	F8W3L6	F8W3L6 [49-64]		0	1751.76	459268	2	-1.48	40.9162	95
[K].EFSPFGTITSAK.[-V]		1	3	1	F1QB54	F1QB54 [313-324]		0	1284.65	954159	2	0.17	44.5761	59
[K].EGALCEENMR.[A]	1xCarbamidomethyl [C5]	1	4	1	Q6P3J5	Q6P3J5 [689-698]		0	1208.5	435708	2	1.14	19.9093	55
[R].EGCLEAYTGIIQGLK.[G]	1xCarbamidomethyl [C3]	1	3	1	A0A0R4IMZ8	A0A0R4IMZ8 [763-777]		0	1651.84	461640	2	-0.29	49.9691	81
[K].EGNGTVMGAELR.[HI]		1	33	1	A0A2R8QJ29	A0A2R8QJ29 [99-110]		0	1233.59	11089882	2	-2.02	26.0584	61
[R].EGSSGSSSSGEAGEK.[K]		1	3	1	F1QFC0	F1QFC0 [663-677]		0	1355.56		2	-0.28	8.6236	101
[R].EGSSGSSSSGEAGEKK.[E]		1	3	2	F1QFC0	F1QFC0 [663-678]		1	1483.65	1.44102e+06	3	0.98	8.4702	52
[K].EAALNTAVSER.[K-]		1	7	1	Q6NUV5	Q6NUV5 [146-156]		0	1160.59	6222871	2	-0.39	21.011	71
[K].EAAFDDAVEER.[V]		1	3	1	Q1LXD4	Q1LXD4 [5-15]		0	1251.55		2	0.95	27.225	80
[R].DVVAEINAYSK.[S]		3	4	1	F1QNU2; F1QY25; A4IGA9	F1QNU2 [289-299]; F1QY25 [289-299]; A4IGA9 [289-299]		0	1208.62	418786	2	1.13	39.1073	53
[K].DVNAAIATIK.[T]		1	9	1	A7MBS2	A7MBS2 [327-336]		0	1015.58	1.88776e+06	2	-0.78	33.3599	55
[K].DLYANTVLSGGTTMYPGIADR.[M]	1xOxidation [M14]	1	6	2	Q7ZVF9	Q7ZVF9 [292-312]		0	2231.06	2.31313e+06	2	4.21	46.1148	47
[K].DMSLPVLEAR.[A]		1	1	1	A4IGC8	A4IGC8 [130-139]		0	1130.59	3.58316e+06	2	-0.73	46.224	49
[K].DMVHDDAPFK.[F]	1xOxidation [M2]	3	12	2	F1R2S5; Q1LWN2; A0A2R8QKR3	F1R2S5 [328-337]; Q1LWN2 [323-332]; A0A2R8QKR3 [321-330]		0	1190.51	1.07934e+07	2	0.04	19.8083	46
[K].DNHLLGTFDLTGIPPAPR.[G]		1	2	1	Q6P3L3	Q6P3L3 [473-490]		0	1934.01	880794	3	0.47	49.8343	29
[R].DNIQGITKPAIR.[R]		1	6	1	Q0D294	Q0D294 [25-36]		0	1325.75	2349449	3	-0.25	25.5726	56
[R].DNIVSSQEGTVPFIFVGTK.[E]		1	5	2	F1RC77	F1RC77 [339-357]		0	2038.05		2	0.11	50.5337	32
[RK].DPFVPATK.[L]		4	18	1	A0A2R8QNH7; F1R2S5; A0A2R8QQ28; Q1LWN2	A0A2R8QNH7 [72-79]; F1R2S5 [92-99]; A0A2R8QQ28 [80-87]; Q1LWN2 [87-94]		0	874.467	172375872	2	-1.52	25.0039	48
[R].DQAIISAVSCK.[L]	1xCarbamidomethyl [C10]	1	2	1	Q7ZUX1	Q7ZUX1 [253-263]		0	1191.6	420152	2	-0.1	30.0856	37
[RK].DQCIIISGESGAGK.[T]	1xCarbamidomethyl [C3]	1	9	2	R4GDM7	R4GDM7 [99-112]		0	1434.69		2	0.98	29.9544	46
[K].DQSSIALSHGELEK.[Q]		1	6	1	F8W3L6	F8W3L6 [204-217]		0	1513.75	3460563	3	-1.09	25.2145	41
[K].DQTAEVQEGHQAILEDLAVVR.[G]		1	2	1	I6V1W0	I6V1W0 [267-287]		0	2321.17		3	-1.15	47.684	39
[K].DQVAHSAFVER.[V]		1	1	1	O57521	O57521 [491-501]		0	1258.62	7838913	3	0.11	19.6004	46
[R].DQVVSGWQLR.[K]		2	3	1	Q90XD8; A0A2R8RV77	Q90XD8 [464-473]; A0A2R8RV77 [464-473]		0	1187.62	1.07003e+06	2	-0.41	38.9274	41
[R].EGYACTSIHGDR.[S]	1xCarbamidomethyl [C5]	1	6	1	Q6PBB2	Q6PBB2 [496-507]		0	1365.59	630756	3	0.86	15.0031	27
[R].DRQPVTVADFISR.[A]		1	4	1	F1RC77	F1RC77 [606-618]		1	1503.79	1.27113e+06	3	-0.16	42.0858	56
[K].DRVEAVNMAEGIVHDTESK.[M]		1	3	2	F1QFC0	F1QFC0 [580-598]		1	2100	1.7195e+06	4	0.8	41.3963	41
[K].DRVEAVNMAEGIVHDTESK.[M]	1xOxidation [M8]	1	3	1	F1QFC0	F1QFC0 [580-598]		1	2116	419448	3	-0.17	31.8413	40
[R].DSLVFLVDASK.[E]		1	4	1	F1QZ60	F1QZ60 [32-42]		0	1193.64	311095	2	1.68	49.5184	37
[K].DSTINTSSITEEANETKPSK.[A]		1	1	1	E7F3N4	E7F3N4 [1816-1835]		0	2152.03	1.08338e+06	3	0.34	28.4007	8
[K].DSYVGDEAQSK.[R]		2	28	1	F1RCB6; Q7ZVF9	F1RCB6 [53-63]; Q7ZVF9 [51-61]		0	1198.52	73271640	2	-0.59	14.5138	44
[K].DTEAIWAQFK.[D]		1	6	1	Q1MTC4	Q1MTC4 [347-356]		0	1208.59	2.08309e+06	2	0.23	47.9624	34
[R].DTLLFPSFIHSQK.[R]		1	3	2	Q7ZTT1	Q7ZTT1 [157-169]		0	1532.81	1.53726e+06	3	0.28	49.5559	32
[K].DTTASAVAIGLK.[Q]		1	2	1	A7YT47	A7YT47 [518-529]		0	1146.64	1.24732e+06	2	-0.6	34.1532	73
[K].DTTASAVAVGLK.[Q]		1	2	1	F1QYX8	F1QYX8 [520-531]		0	1132.62	668239	2	1.25	29.6853	62
[R].DTTATAETVDK.[A]		1	3	1	Q7T2C2	Q7T2C2 [58-68]		0	1151.54	1.29785e+06	2	1.07	12.7701	50
[K].DVDAAYMNKVELEAK.[V]		1	10	1	F1QV31	F1QV31 [265-279]		1	1695.83	1.07208e+06	3	0.2	35.1838	43
[K].DVGLAYTESCPECTER.[V]	2xCarbamidomethyl [C10; C13]	2	9	1	A0A2R8QNH7; A0A2R8QQ28	A0A2R8QNH7 [180-195]; A0A2R8QQ28 [188-203]		0	1886.79	6848427	2	0.24	31.2353	58
[K].DVLLVAQGEMALEEFLK.[Q]		1	1	2	A0A0G2L009	A0A0G2L009 [1448-1464]		0	1905		2	-5.23	52.7325	85
[K].DRVDEYDYSKPLQGQVK.[K]		1	3	1	B2GQ13	B2GQ13 [596-612]		1	2040		3	4.31	27.3589	45
[K].EGYVDYSTTK.[V]		1	3	1	Q498Z9	Q498Z9 [409-418]		0	1162.53	370937	2	-1.76	21.2634	44
[R].EKDTILDVIGVCK.[N]	1xCarbamidomethyl [C12]	1	1	2	Q6NY74	Q6NY74 [299-311]		1	1489.79	2.69062e+06	2	-3.63	46.2793	76
[K].ELAEQTLNNVNQFK.[K]		1	2	2	F1R2L8	F1R2L8 [297-310]		0	1647.83	1161677	2	-2.01	37.6365	61
[R].EQAEAEVASLNR.[R]		1	2	1	Q803M1	Q803M1 [43-54]		0	1316.64	3401159	2	2.32	24.6896	31
[R].EQLAIAEFAR.[S]		1	4	1	Q9W792	Q9W792 [435-444]		0	1147.61	3.1404e+06	2	-2.09	43.035	21
[R].EQLEEEEEAK.[R]		1	3	1	F1QC64	F1QC64 [1346-1355]		0	1233.55	4215112	2	-0.57	14.6152	38
[K].EQLLQSNPVLEAFGNAK.[T]		1	3	1	Q7T158	Q7T158 [56-72]		0	1857.97	555267	2	-0.06	50.3648	58
[R].EQQIVIQSSGGLSK.[D]		1	3	1	F1QFC0	F1QFC0 [545-558]		0	1473.79	7771073	2	-1.11	27.9473	67
[K].ESEIIDFFLGSALKDEVLK.[I]		1	2	1	E9QDR0	E9QDR0 [76-94]		1	2153.14	970143	3	-0.72	51.4187	25
[K].ESSTEQYVPDVFYK.[D]		1	1	1	Q7ZVI8	Q7ZVI8 [430-443]		0	1691.78	922060	2	-2.21	44.3719	49
[R].ESYVNLCSNPEDK.[L]	1xCarbamidomethyl [C7]	1	3	1	F1REN0	F1REN0 [182-194]		0	1554.67	328707	2	2.94	28.4473	55
[R].ETAEGDVASLNR.[R]		1	3	1	A7E2K1	A7E2K1 [42-53]		0	1261.6	267609	2	-0.8	22.8708	57
[K].ETAESYLGQSVK.[N]		1	3	1	F1QFC0	F1QFC0 [179-190]		0	1311.64	9389648	2	0.23	29.3799	51
[K].ETGITVHTDHK.[A]		1	2	1	F1QEY8	F1QEY8 [400-410]		0	1237.62	1.76049e+06	3	-0.28	10.2618	19
[K].ETLDIVLANK.[D]		1	4	1	F1R2K9	F1R2K9 [119-128]		0	1115.63	5574518	2	-0.66	39.5501	29
[K].ETLVEIDSR.[K]		1	1	1	A1L230	A1L230 [297-305]		0	1061.55	387083	2	0.77	29.7467	27
[K].EQADFAIEALAK.[A]		1	2	2	B3DFS9	B3DFS9 [413-424]		0	1305.67	10307218	2	-0.38	44.8536	47
[R].ETTDAHVACR.[C]	1xCarbamidomethyl [C9]	2	8	1	Q3T7B3; Q1MTC4	Q3T7B3 [607-616]; Q1MTC4 [1616-1625]		0	1159.52	3.59372e+06	3	0.19	9.4285	30
[R].EVALLADMDK.[V]		1	3	1	A0JMN7	A0JMN7 [250-259]		0	1104.56	293265	2	-0.17	43.2825	54
[R].EVAMLGYGSLIAR.[H]		1	5	1	A0A2R8QN47	A0A2R8QN47 [426-438]		0	1379.74	4.91078e+06	2	0.54	48.6466	44
[R].EVAMLGYGSLIAR.[H]	1xOxidation [M4]	1	5	1	A0A2R8QN47	A0A2R8QN47 [426-438]		0	1395.73	4.29803e+06	2	-0.37	42.8401	56
[K].EVCQTLLK.[S]	1xCarbamidomethyl [C3]	1	3	1	Q6TNU7	Q6TNU7 [395-402]		0	990.529	724989	2	0.14	26.0133	47
[K].EVDEQMLNVQNK.[N]		2	12	1	Q6TGT0; Q6NW90	Q6TGT0 [325-336]; Q6NW90 [325-336]		0	1446.69	593227	2	0.97	28.8186	59
[R].EVDIGIPDATGR.[L]		1	2	1	A0A2R8QNF0	A0A2R8QNF0 [366-377]		0	1242.63	592133	2	-0.46	36.8368	38
[K].EVDNAGITVASADR.[F]		1	2	1	B8JLK7	B8JLK7 [347-360]		0	1417.69	575222	2	-1.34	24.9843	67
[K].EVECPPPR.[T]	1xCarbamidomethyl [C4]	1	4	1	A0A0R4IC11	A0A0R4IC11 [419-426]		0	983.461	861778	2	-1.82	11.8936	39
[K].EVEEDEYTAFYK.[T]		1	2	1	A0A286YAP4	A0A286YAP4 [350-361]		0	1522.66	537247	2	-1.94	37.1922	63
[R].EVLNDTAPR.[A]		1	2	1	B0UYD6	B0UYD6 [558-566]		0	1014.52	1.94624e+06	2	3.09	17.3882	50
[R].EVSDFISYLK.[R]		1	2	1	A0A0R4IGN3	A0A0R4IGN3 [427-436]		0	1200.61		2	0.6	49.5686	41
[R].EVVMLGYGSLIAK.[HY]	1xOxidation [M4]	5	21	1	A0A2R8QNH7; F1R2S5; A0A2R8QQ28; Q1LWN2; A0A2R8QKR3	A0A2R8QNH7 [418-430]; F1R2S5 [438-450]; A0A2R8QQ28 [426-438]; Q1LWN2 [433-445]; A0A2R8QKR3 [431-443]		0	1395.76	25347584	2	5.04	44.9293	62
[K].EYFPMEVVTK.[G]		1	2	1	E7EZ90	E7EZ90 [376-385]		0	1242.61	642698	2	-0.01	44.304	46
[K].ETVEEQASTTER.[V]		1	2	1	F8W428	F8W428 [781-792]		0	1379.63	405337	2	1.48	14.6194	45
[K].DLYANTVLSGGTTMYPGIADR.[M]		1	6	2	Q7ZVF9	Q7ZVF9 [292-312]		0	2215.07	2.56074e+06	2	-0.26	49.6396	108
[K].EPIPVLPTVHYNMGGIPTNYK.[G]		1	3	1	B2GQ13	B2GQ13 [395-415]		0	2340.21	1.48361e+06	3	-0.26	47.5101	33
[K].EPFPVIYVDSQK.[E]		1	1	1	B8A5D3	B8A5D3 [47-58]		0	1421.73	442350	2	-0.33	45.3284	33
[R].ELALQIYDEAR.[K]		1	6	1	Q6PBB2	Q6PBB2 [309-319]		0	1320.68	732788	2	-1.78	43.3851	64
[R].ELAQQVQQVAAEYGK.[A]		1	5	1	Q6NWH7	Q6NWH7 [180-194]		0	1661.85	523553	2	-0.02	43.0364	100
[R].ELEDATESASAMNR.[E]		1	5	1	F8W3L6	F8W3L6 [1906-1919]		0	1523.66	437569	2	-4.24	22.9293	53
[K].EIEDQNSVQEPR.[S]		1	3	1	F1Q898	F1Q898 [267-278]		0	1443.67	573725	2	0.11	17.1676	70
[K].ELEEVVQPIVSK.[L]		1	2	1	Q6P3L3	Q6P3L3 [620-631]		0	1369.76	3.4502e+06	2	0.04	37.573	55
[K].EIELTAALPSQK.[S]		4	25	1	A0A2R8QNH7; F1R2S5; A0A2R8QQ28; A0A2R8QN47	A0A2R8QNH7 [1280-1291]; F1R2S5 [1303-1314]; A0A2R8QQ28 [1234-1245]; A0A2R8QN47 [1300-1311]		0	1299.72	1623815	2	-2.6	39.1894	33
[K].EIELTAALPSQR.[S]		2	14	1	Q1LWN2; A0A2R8QKR3	Q1LWN2 [1300-1311]; A0A2R8QKR3 [1290-1301]		0	1327.72	1.20156e+06	2	2.11	40.0266	49
[K].ELELTVALPSK.[R]		2	7	1	Q3T7B3; Q1MTC4	Q3T7B3 [290-300]; Q1MTC4 [1299-1309]		0	1199.69	3.84198e+06	2	2.02	44.689	69
[K].ELELTVALPSKR.[T]		2	7	1	Q3T7B3; Q1MTC4	Q3T7B3 [290-301]; Q1MTC4 [1299-1310]		1	1355.79	540991	3	-0.32	39.1185	32
[R].ELEVQHPAAK.[M]		1	3	2	Q7ZU96	Q7ZU96 [75-84]		0	1121.59	1.9341e+06	3	-0.17	13.4524	15
[R].ELFAETIDAFR.[I]		1	4	1	F8W3L6	F8W3L6 [325-335]		0	1311.66		2	-0.51	50.2233	40
[R].ELGLPEEIVSR.[H]		1	1	1	B8JLW8	B8JLW8 [424-434]		0	1241.67	1417342	2	-0.26	43.4934	34
[K].EIIDMVLER.[V]	1xOxidation [M5]	1	2	1	Q6TNP9	Q6TNP9 [113-121]		0	1133.59	586404	2	-0.76	41.0375	30
[K].EPLNFWGGAR.[V]		1	2	1	Q7ZVB2	Q7ZVB2 [24-33]		0	1146.57	2.26422e+06	2	-0.26	44.2821	35
[R].ELLIIGGVAAK.[E]		1	2	1	F1R2L8	F1R2L8 [320-330]		0	1083.68	2.51619e+06	2	0.07	44.6904	43
[K].ELLSDIEEHLK.[C]		1	2	1	F1R2L8	F1R2L8 [657-667]		0	1325.69	534482	3	-0.68	46.7922	31
[K].ELLTSFGPLK.[A]		1	6	1	Q6P022	Q6P022 [280-289]		0	1104.63	508664	2	0.1	47.1528	41
[K].EIQPAACSHK.[C]	1xCarbamidomethyl [C7]	1	3	1	F1QN45	F1QN45 [907-916]		0	1140.55	450335	2	-0.05	9.7536	31
[R].ELSEQIGAIESHSVVELEK.[L]		1	2	1	E7FB39	E7FB39 [936-954]		0	2097.07	205973	3	-0.26	45.2718	26
[K].EITALAPSTMK.[I]		1	15	1	F1RCB6	F1RCB6 [318-328]		0	1161.62	104876400	2	0.17	31.6988	34
[K].EITSLAPSTMK.[I]		1	5	1	Q7ZVF9	Q7ZVF9 [316-326]		0	1177.61	487641	2	0.54	30.7851	51
[R].ELVVEIIR.[E]		1	1	1	Q5RKQ3	Q5RKQ3 [232-239]		0	970.593	188162	2	3.43	44.0276	55
[R].EMEAELEDER.[K]		1	2	1	I3ISA3	I3ISA3 [1613-1622]		0	1250.52	2.14962e+06	2	1.78	24.2661	49
[R].EMEAQISELQEDLELEK.[A]		1	1	1	F8W3L6	F8W3L6 [1115-1131]		0	2033.96		2	-2.06	49.9329	44
[R].EMGEYGLENYTEVK.[T]		1	5	1	Q6TH48	Q6TH48 [492-505]		0	1661.74	1.83289e+06	2	-1.73	39.5868	55
[K].ENCLYQACPSK.[D]	2xCarbamidomethyl [C3; C8]	1	1	1	Q6NY74	Q6NY74 [459-469]		0	1369.59	760202	2	-0.21	20.492	34
[R].ENVNLAQIR.[T]		1	2	1	Q7ZW27	Q7ZW27 [123-131]		0	1056.58	795841	2	-0.46	29.6124	43
[R].EPAAAPATGNK.[N]		1	4	1	F1Q5B8	F1Q5B8 [985-995]		0	1026.52	766536	2	-1.23	9.755	40
[K].ELLLSGTSPTAEALVLK.[G]		1	4	1	Q7ZW47	Q7ZW47 [465-481]		0	1741.99		2	-0.93	49.9301	63
[R].EYTQIVEQLR.[N]		1	5	1	A0A2R8QJ78	A0A2R8QJ78 [456-465]		0	1278.67	1.16956e+06	2	-1.03	38.2421	54
[K].DLVILLFETALLSSGFTLDDPQTHSNR.[I]		1	1	4	Q5RG12	Q5RG12 [663-689]		0	3002.55	7728978	3	-0.3	52.795	5
[K].DISTPVDVSNR.[D]		1	2	1	Q8JHI7	Q8JHI7 [138-148]		0	1202.6		2	1.49	26.835	43
[R].AGVLAHLEEER.[D]		2	10	2	F1QC64; F8W3L6	F1QC64 [768-778]; F8W3L6 [772-782]		0	1223.64	1.47719e+07	3	0.83	30.2218	37
[K].AIADSGASVVVTGGK.[V]		1	3	1	Q7ZU96	Q7ZU96 [282-296]		0	1331.72	1.92705e+06	2	0.24	26.4499	74
[K].ALELDSNLYR.[I]		1	5	1	F8W3L6	F8W3L6 [753-762]		0	1193.62	17028862	2	-0.05	38.5102	57
[R].ALESSIAPIVVFASNR.[G]		1	3	1	Q6TGU6	Q6TGU6 [318-333]		0	1673.92		3	-0.4	50.4285	41
[K].AIGAFNVTYDSEEK.[Q]		1	3	1	Q7SYM7	Q7SYM7 [153-166]		0	1543.73	1.02655e+06	2	1.02	37.6754	55
[K].ALGWTGDFGK.[G]		1	3	1	Q6NUW2	Q6NUW2 [414-423]		0	1051.52	305787	2	-0.85	41.2011	40
[R].ALLDSQFSYQHAIEESVVLIYDPIK.[T]		1	2	2	Q6AXJ2	Q6AXJ2 [115-139]		0	2878.49		3	0.9	51.2886	28
[R].ALLENMEGLFLAVDEIVDGGVILESDPQQVVHR.[V]		1	3	1	Q7SXH1	Q7SXH1 [113-145]		0	3605.85		4	0.54	53.804	15
[R].AILVDLEPGTMDSVR.[SG]		1	11	2	Q6NW90	Q6NW90 [63-77]		0	1615.84	299013	2	-0.91	47.7688	22
[R].ALMLQGVDLLADAVAVTMGPK.[G]		1	3	2	Q803B0	Q803B0 [38-58]		0	2113.14	2.93128e+06	2	2.49	52.8927	116
[K].AIPSPFQHADIVTTTTHK.[S]		1	1	1	A9LDD9	A9LDD9 [252-269]		0	1964.02	690785	4	-0.38	35.0173	19
[K].ALPTDKPLASAYLK.[V]		1	4	2	Q1LWN2	Q1LWN2 [719-732]		0	1487.85	6.38195e+07	3	-0.06	34.5745	47
[K].ALPTDKPLASAYVK.[V]		2	9	2	A0A2R8QN47; A0A2R8QKR3	A0A2R8QN47 [712-725]; A0A2R8QKR3 [717-730]		0	1473.83	73305135	2	-0.28	30.2448	57
[K].ALQEGISWQR.[A]		1	3	1	Q1MTC4	Q1MTC4 [770-779]		0	1187.62	1.83732e+06	2	0.41	33.2333	47
[K].ALQQEQEIEQR.[IL]		1	6	1	Q6NW66	Q6NW66 [448-458]		0	1371.69	277664	2	-0.95	19.2085	26
[K].ALVFVDNHDNQR.[G]		1	7	1	F1RD28	F1RD28 [312-323]		0	1427.7	1.93937e+06	3	0.84	26.5887	36
[R].ALVNHPNVISCPHLGASTK.[E]	1xCarbamidomethyl [C11]	1	2	1	F1QEY8	F1QEY8 [271-289]		0	2015.05	1.88103e+06	4	-2.67	28.0218	35
[R].AMAILEPLK.[V]		1	2	1	B0UYD6	B0UYD6 [567-575]		0	985.575	483904	2	0.99	43.2547	36
[K].AMGIMNSFVNDIFER.[I]		1	18	1	R4GE02	R4GE02 [86-100]		0	1743.82	4.78589e+06	2	-0.36	51.2843	115
[R].ANLENQIAEAEER.[G]		1	3	1	Q6NWF6	Q6NWF6 [353-365]		0	1486.71		2	1.2	34.1022	46
[R].ANRPEGGSTSR.[D]		1	4	1	F1RC77	F1RC77 [595-605]		0	1131.55	1.44963e+06	3	-0.49	8.6301	48
[K].APILIATDVASR.[G]		1	10	1	Q6NWH7	Q6NWH7 [394-405]		0	1226.71	1.47859e+06	2	0.05	38.7672	73
[K].AQIHDIVLVGGSTR.[I]		3	17	2	B7ZV46; Q6NYR4; Q90473	B7ZV46 [331-344]; Q6NYR4 [329-342]; Q90473 [329-342]		0	1465.81	1.44364e+07	3	-0.05	32.3285	47
[R].AQTEGLNISEEALSHLGEIGTK.[T]		1	3	1	Q6TGU6	Q6TGU6 [379-400]		0	2297.16	684538	3	-0.74	49.624	50
[K].AQTQEQAEFAVEALAK.[A]		2	8	2	F1QC64; F8W3L6	F1QC64 [409-424]; F8W3L6 [412-427]		0	1733.87	2.88586e+06	3	-0.6	43.4113	62
[K].ASADDVAGLR.[R]		1	3	1	A0A2R8QBC2	A0A2R8QBC2 [541-550]		0	974.49	1.31453e+06	2	-0.24	22.001	71
[K].ATCSGLSEEQLAK.[L]	1xCarbamidomethyl [C3]	1	1	1	I6V1W0	I6V1W0 [86-98]		0	1393.66	621822	2	0.79	23.0625	79
[K].AGFAGDDAPR.[A]		2	29	1	F1RCB6; Q7ZVF9	F1RCB6 [21-30]; Q7ZVF9 [19-28]		0	976.448	118321680	2	0.19	17.8527	67
[K].AGCTVLLIQK.[S]	1xCarbamidomethyl [C3]	1	2	1	Q6PH46	Q6PH46 [287-296]		0	1102.63	862835	2	-0.5	34.0635	33
[R].AFVHWYVGEGMEEGEFSEAR.[E]		4	26	1	A8KB60; A7MBS2; Q6TGS5; Q6TNP9	A8KB60 [403-422]; A7MBS2 [403-422]; Q6TGS5 [402-421]; Q6TNP9 [403-422]		0	2330.02	1.75197e+06	3	-6.88	46.9105	36
[K].AFSWALVTSK.[N]		1	3	1	Q7ZV01	Q7ZV01 [260-269]		0	1109.6	1521143	2	0.4	47.1889	57
[K].AADIISGPK.[R]		1	2	1	Q7SY23	Q7SY23 [124-132]		0	871.488		2	0.04	21.5073	62
[K].AAEETSLDK.[K]		1	3	1	Q7ZU52	Q7ZU52 [45-53]		0	963.463	520653	2	0.89	11.7205	61
[R].AAFGLSEAGFNTACVTK.[L]	1xCarbamidomethyl [C14]	1	3	2	B2GQ13	B2GQ13 [73-89]		0	1743.84	6.35024e+06	2	-1.03	44.1741	100
[K].AAIDWFDGK.[DE]		1	6	1	Q7ZUE3	Q7ZUE3 [363-371]		0	1022.49	1.00036e+06	2	0.25	44.9264	45
[R].AALSILQELK.[K]		1	4	1	Q7ZW47	Q7ZW47 [264-273]		0	1085.66	1.74562e+06	2	-0.62	49.6226	61
[K].AAPVVTEEK.[T]		1	3	1	Q6DI34	Q6DI34 [150-158]		0	943.509	1.14893e+06	2	0.41	13.7615	40
[R].AAQEEQQPASAQANANTEQTSASETK.[D]		1	2	1	Q803S1	Q803S1 [312-337]		0	2690.21	355311	3	-0.98	13.4988	32
[K].AATGEEVSAEDLGGADLHCR.[K]	1xCarbamidomethyl [C19]	1	2	1	A2BIN5	A2BIN5 [252-271]		0	2057.92	691715	3	0.15	29.734	46
[R].AAVASFEEQPR.[S]		1	1	1	F1QIB3	F1QIB3 [346-356]		0	1204.6	305422	2	0.47	24.483	38
[K].AAVEHFDGK.[E]		1	3	2	Q4QRG0	Q4QRG0 [376-384]		0	973.474	1.07983e+07	2	-1.47	13.0669	44
[K].AAVVEPVVVEEVRPVK.[R]		1	1	1	Q501Z8	Q501Z8 [310-325]		0	1720	670097	3	1.24	37.3918	30
[R].ACALTIAEIDTPGEK.[L]	1xCarbamidomethyl [C2]	1	3	2	B2GQ13	B2GQ13 [463-477]		0	1588.79	17045229	2	-1.89	40.3959	97
[K].ACSASTQPCSQLHVTSLGEALKK.[S]	2xCarbamidomethyl [C2; C9]	1	2	1	F1QEY8	F1QEY8 [345-367]		1	2473.22	591677	4	0.22	32.8422	22
[K].ATESAAPPAKPSEPEAK.[S]		1	8	1	A0A0R4IMW7	A0A0R4IMW7 [68-84]		0	1680.84	301012	3	1.42	12.4402	30
[R].ADGGGSEASGGKPYISFK.[G]		1	2	1	Q7ZV01	Q7ZV01 [324-341]		0	1727.82	1.34563e+06	3	-1.51	27.9529	37
[K].ADSIGQLVTVR.[GV]		1	7	1	Q7ZVL6	Q7ZVL6 [154-164]		0	1158.65	1.75138e+06	2	-0.91	38.8454	57
[K].ADVIQATGDAVCIFK.[E]	1xCarbamidomethyl [C12]	1	4	2	F1QEB4	F1QEB4 [190-204]		0	1607.81	865914	2	-1.84	47.876	82
[R].AEAALEEESR.[Q]		1	2	1	Q803S1	Q803S1 [147-156]		0	1104.52	2.40815e+06	2	-1.31	15.5312	52
[K].AEAGLLGEFPAFR.[L]		2	7	1	Q3T7B3; Q1MTC4	Q3T7B3 [235-247]; Q1MTC4 [1244-1256]		0	1377.72	19822762	2	-0.1	50.5541	62
[K].AEAGVLGEFPAAR.[L]		3	18	1	A0A2R8QNH7; A0A2R8QQ28; Q1LWN2	A0A2R8QNH7 [1225-1237]; A0A2R8QQ28 [1179-1191]; Q1LWN2 [1245-1257]		0	1287.67	2064634	2	-0.71	40.5389	54
[K].AEAGVLGEYPAAR.[L]		3	19	1	F1R2S5; A0A2R8QN47; A0A2R8QKR3	F1R2S5 [1248-1260]; A0A2R8QN47 [1245-1257]; A0A2R8QKR3 [1235-1247]		0	1303.66	2814250	2	-4.57	31.7779	56
[R].AEDQSLFLQGNR.[L]		1	3	1	A0JMG3	A0JMG3 [34-45]		0	1377.68	392787	2	-0.19	34.1172	51
[-K].AEGDVAALNR.[R]		1	4	1	Q7T3F0	Q7T3F0 [45-54]		0	1015.52	1.98974e+06	2	0.37	19.4821	63
[K].AELDQQQQMLSQSLELPHDAR.[I]		1	1	1	E7FB39	E7FB39 [1345-1365]		0	2437.18	521451	3	-1.99	42.6964	37
[K].AENAPDVDVSK.[A]		1	2	1	F1QUV7	F1QUV7 [34-44]		0	1144.55	1.33996e+06	2	0.07	17.4066	53
[R].AETQTVLDELR.[S]		1	2	1	Q6PGW8	Q6PGW8 [294-304]		0	1274.66	404893	2	-3.59	39.7391	60
[RK].AFEAAAQNLSEVER.[N]		1	5	1	A0A2R8PXU7	A0A2R8PXU7 [449-462]		0	1534.75	357358	2	-0.83	34.7301	67
[R].AFHNEAQVNPDR.[K]		1	5	1	Q9W792	Q9W792 [470-481]		0	1397.66	769329	3	0.91	13.8867	25
[K].ADHGVDILDLVQK.[H]		1	4	1	A0A2R8QHV3	A0A2R8QHV3 [58-70]		0	1422.76	726905	3	0.42	46.4127	32
[K].ATEVNCYNCGK.[T]	2xCarbamidomethyl [C6; C9]	1	3	1	Q801Z9	Q801Z9 [139-149]		0	1315.54	203724	2	1.23	13.2487	42
[R].ATLESVVQER.[F]		1	2	1	Q7ZUX1	Q7ZUX1 [353-362]		0	1131.6	464205	2	3.31	30.6885	46
[K].ATISNDGATILK.[L]		1	3	1	B3DKJ0	B3DKJ0 [56-67]		0	1203.66	2.65697e+06	2	-0.76	29.1543	51
[K].DAQALLEEETR.[Q]		1	2	1	F8W3L6	F8W3L6 [1319-1329]		0	1274.62	923923	2	-0.23	35.7177	66
[R].DATVIADILR.[Q]		1	1	1	A4IG47	A4IG47 [764-773]		0	1086.62	8391071	2	0.27	50.2996	51
[R].DAVTYTEHAK.[R]		1	7	2	Q0D294	Q0D294 [69-78]		0	1134.54	4.54943e+06	2	0.49	13.2021	56
[K].DAYIDSDKNLTGK.[R]		1	2	1	Q8AYB9	Q8AYB9 [571-583]		1	1439.7	612423	3	-0.27	22.5182	32
[K].DCQDESDESGCGQTK.[C]	2xCarbamidomethyl [C2; C11]	1	3	1	F1QN45	F1QN45 [808-822]		0	1715.61		2	0.6	9.0622	73
[R].DDEHAAVALSSLIR.[TA]		1	3	1	Q5FY48	Q5FY48 [366-379]		0	1496.77	1.81381e+06	3	-0.24	45.7189	49
[R].DDLMGLAIGTHGANIQQAR.[K]		1	3	1	Q7SYM7	Q7SYM7 [227-245]		0	1980.99	566737	3	-0.43	43.2328	58
[K].DDSIEGIYDTLK.[Q]		1	4	1	F1R2K9	F1R2K9 [225-236]		0	1368.65	3.68173e+06	2	0.06	48.8223	45
[K].DFELDVLEEAYTTEHWLVR.[I]		1	2	1	Q7ZUY9	Q7ZUY9 [672-690]		0	2365.13		3	-1.39	51.7783	66
[K].DFIPNMITGAAQADVAVLVVDASR.[G]		1	5	1	F1QJC3	F1QJC3 [348-371]		0	2473.28	239937	3	-2.31	52.215	48
[K].DGDGTITTK.[E]		1	5	1	Q6PI52	Q6PI52 [23-31]		0	907.437	3.57481e+06	2	1.12	10.5549	57
[R].DGELLFVHSVTGSEFWSALLEK.[A]		1	3	1	Q5BLH5	Q5BLH5 [162-183]		0	2464.24		3	-14.44	51.1938	29
[K].DGNGYISAAELR.[H]		1	3	1	Q6PI52	Q6PI52 [96-107]		0	1265.61	5.01272e+06	2	-1.5	34.8228	49
[K].DAPAQTVEVLK.[H]		1	4	1	F1R2S5	F1R2S5 [310-320]		0	1170.64	51701576	2	0.04	30.0828	34
[K].DGQDHVVPGLYACGEAGCASVHGANR.[L]	2xCarbamidomethyl [C13; C18]	1	3	2	B2GQ13	B2GQ13 [423-448]		0	2697.19	7.16297e+06	3	-0.66	30.2327	69
[K].DGVFLYFEDNAGVIVNNK.[G]		1	1	1	Q6PC14	Q6PC14 [92-109]		0	2013.99	1478966	2	0.18	50.6715	107
[K].DGVSAVDNSYK.[E]		1	3	1	E9QE51	E9QE51 [265-275]		0	1154.53	1.13823e+06	2	0.1	19.8513	60
[K].DGYVALNQAPEGHVVK.[S]		1	2	1	F1R2L8	F1R2L8 [253-268]		0	1696.87	1.7096e+06	3	0.08	28.6408	32
[R].DGYYIQAQCAIIMFDVTSR.[V]	1xCarbamidomethyl [C9]	1	1	2	P79735	P79735 [76-94]		0	2251.05	2015505	2	0.26	50.9591	86
[R].DGYYIQAQCAIIMFDVTSR.[V]	1xCarbamidomethyl [C9]; 1xOxidation [M13]	1	1	1	P79735	P79735 [76-94]		0	2267.05	2.27343e+06	3	3.3	50.9661	26
[K].DICEGDEVEVYSR.[A]	1xCarbamidomethyl [C3]	1	5	1	F1RC77	F1RC77 [58-70]		0	1570.67	461567	2	0.01	31.4592	96
[K].DLFDQENNCAK.[T]	1xCarbamidomethyl [C9]	3	4	1	F1QNU2; F1QY25; A4IGA9	F1QNU2 [327-337]; F1QY25 [327-337]; A4IGA9 [327-337]		0	1353.57	375764	2	-0.94	29.2939	54
[K].DIGLAYTETCVECTK.[R]	2xCarbamidomethyl [C10; C13]	1	3	1	Q1MTC4	Q1MTC4 [195-209]		0	1759.79	1.12651e+06	2	-1.22	38.7687	76
[R].DILELAGGDNDSGPISK.[K]		1	2	1	B8JI50	B8JI50 [9-25]		0	1700.83	268899	2	-4.35	44.3069	39
[K].DIILQSNPLLEAFGNAK.[T]		2	6	1	E7FDV0; B0S6F2	E7FDV0 [144-160]; B0S6F2 [140-156]		0	1843		2	-3.56	51.2052	52
[R].DLMACAQTGSGK.[T]	1xCarbamidomethyl [C5]	2	16	1	O42107; Q6PBB2	O42107 [316-327]; Q6PBB2 [247-258]		0	1238.55	443890	2	-1.81	22.4366	52
[R].DINSIQELIR.[A]		1	3	1	B0S687	B0S687 [91-100]		0	1200.66	231261	2	-2.97	48.288	51
[K].DISQGAQSSSESHGNTEPK.[R]		1	2	1	A0A2U3TVL4	A0A2U3TVL4 [180-198]		0	1958.87		3	-0.34	10.2457	13
[K].DGQVIGIGAGQQSR.[I]		1	2	1	A2CEW4	A2CEW4 [436-449]		0	1385.71	337493	2	0.19	26.1507	30
[K].DLVILLFETALLSSGFSLDDPQTHSNR.[I]		1	1	2	O57521	O57521 [652-678]		0	2988.53	3.90964e+06	5	-1.11	53.4384	8
[K].DAPAQIVEVLK.[H]		1	3	1	A0A2R8QKR3	A0A2R8QKR3 [303-313]		0	1182.67	22089116	2	-0.49	44.6443	50
[R].DALIDCGVIPALLAR.[L]	1xCarbamidomethyl [C6]	1	2	1	F1R606	F1R606 [195-209]		0	1596.88		2	0.88	51.024	50
[R].AVADPVPPVAVVPSR.[G]		1	1	1	E7F3N4	E7F3N4 [1725-1739]		0	1473.84	379293	2	-0.7	38.5766	48
[R].AVAQALEVVPR.[T]		1	2	1	Q8JHI7	Q8JHI7 [438-448]		0	1152.67	2.55028e+06	2	0.09	35.904	56
[R].AVCMLSNTTAIAEAWAR.[L]	1xCarbamidomethyl [C3]	3	23	2	A8KB60; A7MBS2; Q6TNP9	A8KB60 [374-390]; A7MBS2 [374-390]; Q6TNP9 [374-390]		0	1864.9		2	-2.59	50.2388	84
[R].AVDDAGEALFK.[A]		1	1	1	Q6PFS4	Q6PFS4 [293-303]		0	1135.56	3.93053e+06	2	-0.06	36.2809	57
[K].AVEEDFVDMR.[K]		1	2	1	A0A2U3TVL4	A0A2U3TVL4 [561-570]		0	1210.54	259283	2	0.16	36.9989	64
[R].AVFIDLEPTVVDEIR.[N]		1	3	2	Q6TGS5	Q6TGS5 [64-78]		0	1715.92		2	-1.35	50.5913	60
[R].AVFPSIVGRPR.[H]		2	28	1	F1RCB6; Q7ZVF9	F1RCB6 [31-41]; Q7ZVF9 [29-39]		0	1198.71	322406	3	-0.3	34.4758	43
[R].AVFVDLEPTVIDEVR.[T]		2	13	1	A8KB60; A7MBS2	A8KB60 [65-79]; A7MBS2 [65-79]		0	1701.91		3	-3	50.3201	59
[K].AVLNPLCQVDFR.[A]	1xCarbamidomethyl [C7]	1	4	1	Q7ZVV7	Q7ZVV7 [68-79]		0	1431.74	644243	2	1.34	47.9079	42
[R].AVISALEHSR.[E]		1	1	2	Q6PFS4	Q6PFS4 [449-458]		0	1082.6	3.70364e+06	3	0.19	23.9654	41
[R].AVQFVEEQPGLVQTGLGSVR.[V]		1	4	2	Q6GQP1	Q6GQP1 [52-71]		0	2114.12	1.31535e+06	3	-1.75	46.1646	50
[K].AVSDLANHTPGK.[E]		1	4	1	Q6PBW6	Q6PBW6 [420-431]		0	1209.62	1.45691e+06	3	0.4	15.9436	29
[K].AVSDWAITSLEGR.[L]		1	1	1	Q6NZ07	Q6NZ07 [188-200]		0	1404.71	469636	2	-2.3	47.323	41
[K].DALYNVVAFAK.[E]		1	1	1	A4IG47	A4IG47 [434-444]		0	1210.65	3.6993e+06	2	0.1	48.5431	46
[R].AVSFFNPESDTPLAR.[S]		1	10	1	O42107	O42107 [629-643]		0	1650.81	932362	2	-1.72	47.3917	41
[R].AYEVLKDEDLR.[K]		1	1	2	A4IG47	A4IG47 [81-91]		1	1350.69	5.77362e+06	3	-0.58	28.9445	39
[K].AYHNSPAYLAYVNAK.[N]		1	2	1	Q803S1	Q803S1 [130-144]		0	1681.83	471522	3	2.36	33.1973	29
[R].AYLAGAAADVIEFGVR.[T]		2	8	2	F1R2S5; Q1LWN2	F1R2S5 [673-688]; Q1LWN2 [668-683]		0	1622.85	2173347	2	-0.37	50.3867	86
[R].AYLAGAAADVVEFGVR.[T]		1	5	1	A0A2R8QN47	A0A2R8QN47 [661-676]		0	1608.84	2.16923e+06	2	-0.29	49.923	76
[K].CGVEDHDVQLETEESKK.[V]	1xCarbamidomethyl [C1]	1	3	1	Q6DHS8	Q6DHS8 [46-62]		1	2002.9	546346	4	1.04	18.5132	13
[R].CIPALDNIKPANADQK.[I]	1xCarbamidomethyl [C1]	1	1	1	Q803B0	Q803B0 [447-462]		0	1767.91	1.2361e+06	3	0.52	32.3673	14
[R].CPEALFQPSFLGMESCGIHETTFNSIMK.[C]	2xCarbamidomethyl [C1; C16]	1	6	1	Q7ZVF9	Q7ZVF9 [257-284]		0	3231.46		3	0.34	50.5064	23
[R].CQSLTEELEFR.[K]	1xCarbamidomethyl [C1]	1	2	1	B3DFN3	B3DFN3 [192-202]		0	1411.65	280355	2	0.05	42.8499	41
[R].CSALVVQSFIR.[G]	1xCarbamidomethyl [C1]	1	3	1	Q7T158	Q7T158 [668-678]		0	1279.68	235486	2	-0.42	46.3103	42
[R].CVSELVIESR.[E]	1xCarbamidomethyl [C1]	1	2	1	Q7ZU29	Q7ZU29 [570-579]		0	1191.6	317334	2	0.72	32.8563	24
[K].DAGTISGLNVLR.[I]		1	9	1	Q6NYR4	Q6NYR4 [160-171]		0	1215.67	11376640	2	0.05	42.9783	56
[R].DAGYEFDICFTSVQK.[R]	1xCarbamidomethyl [C9]	1	1	1	Q6TNR9	Q6TNR9 [47-61]		0	1779.79	291357	2	-2.99	49.6951	34
[K].DALDVYIEHR.[L]		1	5	2	Q7ZVL6	Q7ZVL6 [97-106]		0	1230.61	647780	3	0.18	35.9622	40
[K].AWNLICDVSR.[K]	1xCarbamidomethyl [C6]	1	4	1	Q7ZVF4	Q7ZVF4 [308-317]		0	1233.6	3.29611e+06	2	0.85	45.6061	50
[R].FAEEINQLNSK.[H]		1	1	1	Q08BP8	Q08BP8 [260-270]		0	1292.65	767660	2	-1.31	29.4491	74
[R].EDPGEDLGLR.[I]		1	2	1	A4VCF7	A4VCF7 [216-225]		0	1100.52	389174	2	1.49	31.0269	30
[K].YYVTIIDAPGHR.[D]		2	13	1	A7YYA5; A0A2R8QSR4	A7YYA5 [85-96]; A0A2R8QSR4 [85-96]		0	1404.73		2	-2.47	35.323	73
[R].FSIAPSSLDPALLR.[K]		1	2	1	Q6DRK7	Q6DRK7 [311-324]		0	1486.83		2	-0.29	50.2551	56
[K].FSPAGPILSIR.[V]		1	1	1	F1QB54	F1QB54 [31-41]		0	1157.67	1.47656e+06	2	-1.96	45.3738	50
[K].FSTIASSYEECR.[A]	1xCarbamidomethyl [C11]	1	1	1	Q6DI20	Q6DI20 [499-510]		0	1449.63	412407	2	-1.65	30.6261	41
[R].FSTVAGEAGSSDTVR.[D]		1	3	2	Q7ZTT1	Q7ZTT1 [113-127]		0	1483.7	1.41754e+06	2	0.65	23.2524	77
[K].FTFIENCSNPR.[S]	1xCarbamidomethyl [C7]	1	2	1	Q7ZYX4	Q7ZYX4 [360-370]		0	1384.63	760604	2	0.87	35.4176	45
[R].FTTSEQAAK.[N]		1	2	1	A0A2R8RN29	A0A2R8RN29 [434-442]		0	982.484	825412	2	1.3	11.3413	40
[K].FVALENISCK.[I]	1xCarbamidomethyl [C9]	1	1	1	Q7ZVI8	Q7ZVI8 [196-205]		0	1180.6	1.8524e+06	2	0	36.0519	50
[R].FVDSFGADK.[L]		1	2	1	F1QYX8	F1QYX8 [720-728]		0	985.463	751474	2	1.15	28.0838	64
[R].FQTEIQTVNK.[Q]		1	2	1	F1R246	F1R246 [351-360]		0	1207.63	2.19764e+06	2	-0.07	24.5992	52
[R].FVDSYGADK.[L]		1	1	1	A7YT47	A7YT47 [718-726]		0	1001.46	1.8747e+06	2	0.6	19.6748	56
[K].FVQLVQLLR.[VL]		6	27	1	A0A2R8QNH7; F1R2S5; A0A2R8QQ28; A0A2R8QN47; Q1LWN2; A0A2R8QKR3	A0A2R8QNH7 [318-326]; F1R2S5 [338-346]; A0A2R8QQ28 [326-334]; A0A2R8QN47 [326-334]; Q1LWN2 [333-341]; A0A2R8QKR3 [331-339]		0	1115.69	226304864	2	0.65	50.5788	57
[R].FVSEGDGGIVK.[S]		1	2	1	F1QBM2	F1QBM2 [456-466]		0	1107.57	2.56053e+06	2	-0.35	24.8869	39
[R].FVTLSATSASVSDVR.[E]		1	1	1	Q6NW46	Q6NW46 [183-197]		0	1539.8		2	1.91	37.9031	36
[K].FWEVISDEHGIDPTGTYHGDSDLQLDR.[I]		1	6	1	Q6NW90	Q6NW90 [20-46]		0	3102.41	526106	4	-0.77	46.333	23
[K].FYEEVHELER.[K]		2	6	2	A4QP71; Q803X7	A4QP71 [61-70]; Q803X7 [83-92]		0	1350.63	6.85975e+06	3	-0.16	28.6225	53
[K].FCADGVLLSK.[H]	1xCarbamidomethyl [C2]	2	7	2	Q3T7B3; Q1MTC4	Q3T7B3 [204-213]; Q1MTC4 [1213-1222]		0	1109.57	1.58257e+07	2	-0.21	37.6062	66
[R].GATGSVSPQEEEELR.[S]		1	4	1	F1QK71	F1QK71 [311-325]		0	1588.74	985607	2	-1.08	23.5832	82
[R].FATHSAALSVR.[N]		1	6	1	A0A2R8Q1G3	A0A2R8Q1G3 [308-318]		0	1159.62	1.19622e+06	3	-0.79	21.182	31
[R].FDDGVVQSDMK.[H]		1	7	1	Q6NYR4	Q6NYR4 [78-88]		0	1240.55	1.06532e+06	2	-1.96	28.126	55
[R].GATQQILDEAER.[S]		1	4	1	Q6PBW6	Q6PBW6 [377-388]		0	1330.66	2.41981e+06	2	0.35	31.8556	68
[R].FQSSAVMALQEASEAYLVGLFEDTNLCAIHAK.[R]	1xCarbamidomethyl [C27]	1	5	3	A8E503	A8E503 [85-116]		0	3513.7	3.5129e+07	5	-0.88	52.3443	62
[K].FDTLCDLYDTLTITQAVIFCNTK.[R]	2xCarbamidomethyl [C5; C20]	1	2	1	Q7ZVA6	Q7ZVA6 [260-282]		0	2752.32		3	3.28	52.8299	47
[K].FELTGIPPAPR.[G]		3	15	2	B7ZV46; Q6NYR4; Q90473	B7ZV46 [461-471]; Q6NYR4 [459-469]; Q90473 [459-469]		0	1197.66	1.54212e+06	2	-1.11	42.6066	57
[K].FEVGDGENLGLPLGVEK.[A]		1	4	1	F1RCG7	F1RCG7 [185-201]		0	1772.91	227272	2	-1.84	49.6381	44
[R].FEELNADLFR.[G]		2	11	1	Q6NYR4; Q90473	Q6NYR4 [302-311]; Q90473 [302-311]		0	1253.62	7.32696e+06	2	-1.9	47.1918	51
[K].FEYANGVVGK.[VA]		7	26	1	A0A2R8QNH7; F1R2S5; A0A2R8QQ28; A0A2R8QN47; Q1LWN2; A0A2R8QKR3; Q1MTC4	A0A2R8QNH7 [94-103]; F1R2S5 [114-123]; A0A2R8QQ28 [102-111]; A0A2R8QN47 [102-111]; Q1LWN2 [109-118]; A0A2R8QKR3 [107-116]; Q1MTC4 [109-118]		0	1083.55	33911196	2	-0.24	28.1815	55
[K].FGAEWAQNTIVPK.[V]		2	3	1	A5PMV7; Q642H5	A5PMV7 [473-485]; Q642H5 [473-485]		0	1460.75	1.00538e+06	2	0.32	43.0322	45
[K].FEAIWAQFK.[N]		2	10	1	A0A2R8QNH7; A0A2R8QQ28	A0A2R8QNH7 [333-341]; A0A2R8QQ28 [341-349]		0	1139.59	1309672	2	-0.09	50.0231	48
[R].FGGGNVDFLK.[T]		1	2	1	A7YT47	A7YT47 [609-618]		0	1053.54	958638	2	0.51	40.2524	51
[R].FGGSGSQVDSAR.[M]		1	2	1	Q6PHK7	Q6PHK7 [348-359]		0	1167.54	339231	2	-1.9	14.209	89
[R].FQSAAIGALQEASEAYLVGLFEDTNLCAIHAK.[R]	1xCarbamidomethyl [C27]	1	1	2	Q6PI20	Q6PI20 [85-116]		0	3437.7	3.59767e+06	4	-8.05	52.0806	62
[R].FGQVYTEAK.[R]		1	2	1	Q7ZUY9	Q7ZUY9 [647-655]		0	1042.52	657136	2	-0.31	22.3803	27
[K].FGTYVNTEGR.[A]		1	3	1	F1RDA6	F1RDA6 [597-606]		0	1143.54	703943	2	0.73	23.8663	58
[R].FLAEEGFYK.[F]		1	3	1	Q7ZUY9	Q7ZUY9 [59-67]		0	1103.54	481156	2	0.8	38.0049	40
[K].FLDDLCVQK.[E]	1xCarbamidomethyl [C6]	1	4	1	A0A0R4IC11	A0A0R4IC11 [410-418]		0	1137.56	2.32763e+06	2	-0.14	38.0627	57
[R].FLEKPQEGVTASR.[L]		1	2	1	F6NZ60	F6NZ60 [179-191]		0	1461.77	353635	3	-0.85	20.3781	35
[R].FLESTDSFNNELKR.[L]		1	2	1	Q803S1	Q803S1 [257-270]		1	1699.83	634606	3	-0.72	34.0868	54
[R].FLGTAGQNVSDMVK.[Y]		1	2	2	Q7ZVU2	Q7ZVU2 [339-352]		0	1466.73		2	2.06	38.0119	63
[R].FLSNGNVTIPGQQDR.[DE]		2	8	1	F1QC64; F8W3L6	F1QC64 [307-321]; F8W3L6 [310-324]		0	1645.83	1.10451e+06	2	-2.81	34.8172	46
[K].FNFDQTAVR.[N]		1	1	1	Q6DI20	Q6DI20 [469-477]		0	1097.54	855081	2	0.08	33.72	60
[R].FEALQLSFK.[N]		1	10	1	A0A0R4I9C7	A0A0R4I9C7 [298-306]		0	1082.59	411621	2	1.23	47.3711	57
[K].GDATLSYEEPAFAK.[A]		1	3	1	Q4QRG0	Q4QRG0 [362-375]		0	1498.71	6.56834e+06	2	-1.82	36.4371	43
[K].FVQLVQFLR.[A]		1	6	1	Q1MTC4	Q1MTC4 [333-341]		0	1149.68	2.34354e+06	2	0.33	50.5886	50
[R].GDLGIEIPTEK.[V]		1	5	1	Q6NXD1	Q6NXD1 [296-306]		0	1171.62	755648	2	0.86	39.4517	25
[KR].GFGFVCFSSPEEATK.[A]	1xCarbamidomethyl [C6]	2	8	1	B8K0D5; F1QB54	B8K0D5 [334-348]; F1QB54 [334-348]		0	1662.75	443736	2	0.02	48.3406	39
[R].GEEILSGAQR.[I]		1	3	1	F1R246	F1R246 [452-461]		0	1059.54	3.25908e+06	2	-2.21	21.6142	50
[K].GDVTITNDGATILK.[Q]		1	2	1	Q6PH46	Q6PH46 [60-73]		0	1417.75	971435	2	0.03	35.9388	73
[R].GEFEGFVAVVNK.[A]		1	1	1	Q6DI20	Q6DI20 [326-337]		0	1295.66	662948	2	1.78	44.9018	47
[K].GFDILGINPVQR.[M]		1	4	1	Q7ZVF4	Q7ZVF4 [649-660]		0	1328.73		2	-0.28	50.2192	62
[R].GEGGILINSEGER.[F]		1	3	1	B2GQ13	B2GQ13 [310-322]		0	1330.66	25251466	2	-0.11	28.7203	67
[K].GEEDLMEAQVK.[A]		1	3	1	Q7ZU96	Q7ZU96 [271-281]		0	1248.58	916553	2	1.21	29.0533	61
[R].GGIIDEAALLR.[A]		1	2	1	F1QEY8	F1QEY8 [237-247]		0	1127.64	3.63511e+06	2	-0.11	46.3076	76
[R].FASEVAGVEDLGTTGR.[G]		1	3	1	F1RDA6	F1RDA6 [189-204]		0	1608.79	642763	2	-1.27	37.609	58
[K].FASYLTFSPSEVK.[S]		1	1	1	A4IGC8	A4IGC8 [632-644]		0	1475.74	7673713	2	0.05	46.6807	73
[K].QLEAESQAAQR.[Q]		1	2	1	B0UY40	B0UY40 [209-219]		0	1230.61	281098	2	0.53	13.1781	33
[R].QLFHPEQLITGK.[E]		2	19	1	A8KB60; A7MBS2	A8KB60 [85-96]; A7MBS2 [85-96]		0	1410.77	10495193	3	-0.79	40.3626	33
[K].QLSDETLLR.[V]		1	6	1	Q6NUV5	Q6NUV5 [183-191]		0	1074.58	2739051	2	0.06	33.393	25
[R].QISFQDVR.[F]		1	3	1	Q7SYM7	Q7SYM7 [41-48]		0	992.516	3276169	2	1.3	31.0128	36
[R].EDVIQICGPADGIR.[L]	1xCarbamidomethyl [C7]	1	1	1	E7EYC1	E7EYC1 [379-392]		0	1542.76	991042	2	2.56	40.4285	47
[R].QEYEEEIAK.[Y]		1	2	1	F1Q5B8	F1Q5B8 [550-558]		0	1138.53	826459	2	-2.87	19.8802	30
[K].EDLYLKPIQR.[T]		1	4	2	Q6P3J5	Q6P3J5 [440-449]		0	1274.71	1.48383e+06	3	0.71	30.5499	41
[R].QQLQNACDEAEK.[G]	1xCarbamidomethyl [C7]	1	1	1	F1QY25	F1QY25 [620-631]		0	1433.63	564866	2	1.25	13.2292	53
[K].GSGTAEVELK.[K]		1	3	1	Q6NXD1	Q6NXD1 [127-136]		0	990.51	573695	2	0.27	18.8896	51
[R].GSQRPDVLTTGAGVPIGDK.[L]		1	3	1	Q7ZTT1	Q7ZTT1 [20-38]		0	1867.99	2.31145e+06	3	0.69	31.0508	27
[K].AGEDLPGHISVR.[K]		1	4	1	A0A2R8QHV3	A0A2R8QHV3 [459-470]		0	1250.65	837263	3	2.64	26.1423	20
[K].DVNSAIATIK.[T]		1	5	1	A8KB60	A8KB60 [327-336]		0	1031.57	24164848	2	-0.22	32.2206	60
[K].SAYYSVVGLR.[K]		1	9	1	Q6NYA4	Q6NYA4 [48-57]		0	1114.59	2553647	2	0.13	37.795	40
[R].LAQEATETDR.[A]		1	5	1	A0A2R8Q3W8	A0A2R8Q3W8 [375-384]		0	1133.54	275485	2	2.11	10.9247	55
[R].VSADLETIQMTASLAMHEK.[F]	2xOxidation [M10; M16]	1	5	1	A0A2R8QN47	A0A2R8QN47 [399-417]		0	2107	157575	3	0.83	41.2194	29
[R].FSAEDEALSSIAR.[E]		1	4	1	F6NRL4	F6NRL4 [17-29]		0	1395.68	227089	2	-1.37	40.6468	33
[R].SFGGVSSGPPEK.[K]		1	3	1	Q7T2C2	Q7T2C2 [292-303]		0	1148.56	620422	2	0.89	20.9327	33
[K].EELQQLNDR.[L]		1	7	1	Q6NUV5	Q6NUV5 [34-42]		0	1144.56	1.32363e+06	2	-0.25	21.3548	51
[K].ANNGICFLR.[Y]	1xCarbamidomethyl [C6]	1	4	1	B0UYD6	B0UYD6 [292-300]		0	1064.53	303072	2	-1.61	37.2955	44
[K].NTVIATGGYGR.[T]		1	2	1	B2GQ13	B2GQ13 [248-258]		0	1108.57	27916892	2	-0.25	22.2676	48
[K].NSGFDIEGEGPAVR.[D]		1	3	1	Q7ZU96	Q7ZU96 [477-490]		0	1447.68	1.59341e+06	2	0.76	34.7781	37
[R].ITAPDMAYVAGAANVAIK.[L]	1xOxidation [M6]	1	7	1	A0A2R8QKR3	A0A2R8QKR3 [595-612]		0	1791.93	296075	2	-1.15	39.6604	30
[K].LTVLQMEK.[N]		1	5	1	A9JTA0	A9JTA0 [96-103]		0	961.539	199914	2	-0.76	33.5546	38
[K].YVTDIATLQR.[H]		1	2	1	Q7ZU79	Q7ZU79 [244-253]		0	1179.64	486245	2	0.48	33.8394	43
[R].GILNILQLNLKK.[T]		6	28	1	A0A2R8QNH7; F1R2S5; A0A2R8QQ28; A0A2R8QN47; Q1LWN2; A0A2R8QKR3	A0A2R8QNH7 [120-131]; F1R2S5 [140-151]; A0A2R8QQ28 [128-139]; A0A2R8QN47 [128-139]; Q1LWN2 [135-146]; A0A2R8QKR3 [133-144]		1	1366.88		3	0.63	50.2912	44
[R].ELLPILPAAPPEQIK.[S]		1	1	1	F1QY25	F1QY25 [658-672]		0	1628.96	1.04518e+06	2	0.17	50.2565	32
[K].AAPAPVTASASETPAAAEKPAK.[T]		1	2	1	A0A286Y8J6	A0A286Y8J6 [90-111]		0	2036.07		3	-1.57	19.6502	19
[R].ELLIQFYK.[S]		2	9	1	F1Q7S8; E7EXY4	F1Q7S8 [656-663]; E7EXY4 [662-669]		0	1053.6	282725	2	-1.35	48.3797	45
[K].LVSFAPVDAAVDQK.[A]		1	4	1	F8W459	F8W459 [391-404]		0	1459.78	201083	2	2.58	42.5209	25
[K].YPIFEGQETSK.[K]		1	2	1	F1QUV7	F1QUV7 [674-684]		0	1298.63	667922	2	-0.31	31.2269	46
[R].LEASGPPAK.[K]		1	2	1	Q68EG6	Q68EG6 [249-257]		0	869.473	1.17766e+06	2	2.24	11.3539	40
[K].YMACCLLYR.[G]	2xCarbamidomethyl [C4; C5]; 1xOxidation [M2]	3	24	1	A8KB60; A7MBS2; Q6TGS5	A8KB60 [312-320]; A7MBS2 [312-320]; Q6TGS5 [311-319]		0	1265.55	828035	2	-0.59	35.1796	48
[R].GLQELETQQIK.[N]		1	3	1	A0A2R8QB22	A0A2R8QB22 [103-113]		0	1286.7	715887	2	1.56	31.8047	43
[R].NDLASHEYK.[K]		1	1	2	A4IG47	A4IG47 [373-381]		0	1076.5	4176588	2	0.29	12.2108	38
[R].NEVANLDQQGGGSR.[Y]		1	1	1	Q0D283	Q0D283 [78-91]		0	1444.68	190122	2	-0.23	18.3788	30
[K].EICNAYTELNDPIR.[Q]	1xCarbamidomethyl [C3]	1	4	1	A0A0R4IC11	A0A0R4IC11 [482-495]		0	1707.8	994401	2	-3.9	39.8359	30
[K].YGEYFPGTGDLR.[D]		1	6	1	F1R653	F1R653 [202-213]		0	1374.63	380577	2	0.47	39.6767	24
[R].EKAEGDVAALNR.[R]		1	2	1	Q7T3F0	Q7T3F0 [43-54]		1	1272.65		3	-2.48	16.5912	23
[K].GNEFEDYCLK.[R]	1xCarbamidomethyl [C8]	1	2	1	E7F1G8	E7F1G8 [87-96]		0	1274.54	286710	2	1.18	34.8531	30
[K].LDNLVAILDVNR.[L]		2	3	1	Q7T2Q9; B2GRK9	Q7T2Q9 [174-185]; B2GRK9 [174-185]		0	1354.77		2	-0.48	50.4675	21
[R].NLTWTLSNLCR.[N]	1xCarbamidomethyl [C10]	1	2	1	F1R606	F1R606 [221-231]		0	1377.69	930723	2	0.56	48.1384	49
[K].NMDPLNDNVATLLHQSTDK.[F]		1	3	1	I3ISA3	I3ISA3 [608-626]		0	2126.02	4.94715e+06	3	-0.91	49.1798	11
[K].GPQGVGAGGKPGAGTTGASGDKGDAVATVGK.[V]		1	3	1	Q6DHS8	Q6DHS8 [304-334]		1	2625.32	235958	4	0.82	16.3628	1
[R].GQEIIDALK.[G]		1	1	1	Q8UVX0	Q8UVX0 [665-673]		0	986.552	807824	2	-0.13	36.2037	40
[K].VQEQELREEAQEILNSK.[M]		1	1	1	Q6PFS4	Q6PFS4 [501-517]		1	2043.04	332084	3	0.01	44.7812	21
[K].GEDSVPETVHHVVVTVNPK.[N]		1	2	1	F1R2L8	F1R2L8 [433-451]		0	2043.05	263303	3	-3.15	34.0098	11
[R].LAEPSQLLK.[T]		1	2	1	F8W4M8	F8W4M8 [98-106]		0	998.588	1.49308e+06	2	-0.62	34.1836	48
[K].GDAVATVGK.[V]		1	3	1	Q6DHS8	Q6DHS8 [326-334]		0	817.441	745186	2	1.77	12.4529	45
[K].TIFIEQSDFR.[E]		1	2	1	B0UYD6	B0UYD6 [610-619]		0	1255.63	830063	2	-2.99	41.6939	41
[K].CPVDPYFIIPDR.[C]	1xCarbamidomethyl [C1]	1	4	1	F1QK71	F1QK71 [208-219]		0	1491.73	372846	2	0.55	49.2505	36
[R].HYFQNTQGLIFVVDSNDR.[E]		1	11	1	Q78AP9	Q78AP9 [80-97]		0	2153.04		3	-3.74	46.1383	41
[R].TLSDYNIQK.[E]		1	14	1	A0A2R8RR55	A0A2R8RR55 [55-63]; [131-139]; [207-215]; [283-291]		0	1081.55	7276409	2	0.79	23.5846	30
[K].CFSVLGFTK.[Q]	1xCarbamidomethyl [C1]	1	3	1	Q5FY48	Q5FY48 [336-344]		0	1058.53	541929	2	-1.68	46.9855	45
[R].VGQAMASTEEK.[A]		1	3	1	Q7ZUY9	Q7ZUY9 [555-565]		0	1150.54	222281	2	0.49	12.0091	34
[K].CDYPAACNAMETLLVHR.[D]	2xCarbamidomethyl [C1; C7]	1	1	1	A4IGC8	A4IGC8 [588-604]		0	2020.9	538832	3	1.88	46.9869	32
[K].TMQSHAAVFR.[T]		1	3	1	B2GQ13	B2GQ13 [515-524]		0	1147.57	1768595	3	3.38	18.0848	39
[K].HSELSELNVK.[V]		1	3	1	A8WI00	A8WI00 [345-354]		0	1155.6	596190	2	-0.88	24.1083	46
[K].HQVEYLGLK.[E]		1	2	1	E7FDV0	E7FDV0 [605-613]		0	1086.59	1.73674e+06	2	3.32	26.5928	34
[K].AVVQVFEGTSGIDAK.[K]		1	6	1	Q6PC68	Q6PC68 [85-99]		0	1520.8	394203	2	4.79	39.4969	27
[K].ALSAGGYDVEK.[N]		1	19	1	A0A2R8Q0U0	A0A2R8Q0U0 [56-66]		0	1109.55	4268992	2	2.05	23.5429	47
[R].TTTSQAIFR.[L]		1	2	1	F1R246	F1R246 [219-227]		0	1024.54	3.35773e+06	2	-0.14	25.4152	48
[K].TVENLGVSYVK.[T]		1	3	1	B8JIP2	B8JIP2 [52-62]		0	1208.65	407625	2	0.92	32.2677	44
[K].ALVLNGTLVQPK.[G]		1	7	1	A0A2R8Q0U0	A0A2R8Q0U0 [77-88]		0	1252.76	367716	2	0.51	39.8565	55
[K].ATSQLLLETDWESILQICDLIR.[Q]	1xCarbamidomethyl [C18]	1	2	1	Q6PH00	Q6PH00 [15-36]		0	2617.35		3	-1.8	52.607	27
[K].HIAEEADR.[K]		4	34	1	A0A0R4IM99; Q803M1; Q7T3F0; A7E2K1	A0A0R4IM99 [153-160]; Q803M1 [117-124]; Q7T3F0 [117-124]; A7E2K1 [116-123]		0	940.448	6.6281e+06	2	-0.71	9.0419	42
[K].GVVSVPHGIQNTLR.[S]		1	5	1	F8W2P6	F8W2P6 [104-117]		0	1476.83	545414	3	0.39	32.4946	22
[K].ATEVQFPAKPVASNEAK.[A]		1	3	1	Q90ZY6	Q90ZY6 [686-702]		0	1786.93	499596	3	0	25.574	27
[R].VAGALQGVK.[G]		1	3	1	F1RDA6	F1RDA6 [330-338]		0	842.509	1.58619e+06	2	0.09	18.4146	48
[K].ASSGLLYPLER.[GV]		1	9	1	F1QEB4	F1QEB4 [348-358]		0	1205.65	1756190	2	-1.58	42.7736	48
[R].HAQGETTAGINVR.[K]		1	2	2	Q6PH46	Q6PH46 [478-490]		0	1353.69	2.07118e+06	3	0.57	15.428	19
[K].AQIDQWEAAQCK.[E]	1xCarbamidomethyl [C11]	1	3	1	A0A0R4IC50	A0A0R4IC50 [408-419]		0	1447.66	471082	2	0.8	28.4142	43
[R].VIAEGFEAAK.[D]		1	2	1	Q7ZYX4	Q7ZYX4 [118-127]		0	1034.55	3.61075e+06	2	0.35	26.5454	42
[R].CSVLAAANSVFGR.[W]	1xCarbamidomethyl [C1]	1	4	1	F1QK71	F1QK71 [484-496]		0	1351.68	234663	2	0.95	46.7772	39
[R].CTYLVLDEADR.[M]	1xCarbamidomethyl [C1]	1	10	1	Q6NWH7	Q6NWH7 [244-254]		0	1354.63	279832	2	0.84	38.9535	27
[K].TLAVNAAQDSTDLVAK.[L]		1	5	1	Q9W792	Q9W792 [452-467]		0	1616.85	2.56061e+06	2	1.02	34.3003	38
[K].SILFVPASAPR.[G]		1	2	1	A0A286YAP4	A0A286YAP4 [386-396]		0	1157.67	1.3233e+06	2	-0.48	43.2811	46
[K].ALDLFTEAIK.[L]		1	1	1	Q6NX98	Q6NX98 [136-145]		0	1120.62	617720	2	0.39	49.5573	29
[R].IHDAQLLTER.[A]		1	3	1	F1R246	F1R246 [462-471]		0	1195.64	1.41098e+06	3	0.24	23.438	53
[K].GTEVNNPILQCVNIR.[K]	1xCarbamidomethyl [C11]	1	1	2	Q6NY74	Q6NY74 [16-30]		0	1726.89	1.2021e+06	3	0.03	44.4231	22
[K].DMENAVNTGR.[L]		1	1	1	A4IGC8	A4IGC8 [390-399]		0	1106.49	4693072	2	0.05	17.5096	61
[K].SNPGDFTLSVR.[R]		1	7	1	Q7SY37	Q7SY37 [36-46]		0	1192.6		2	1.8	36.6501	28
[K].VIVDFSSPNIAK.[E]		1	7	1	Q7ZVF4	Q7ZVF4 [195-206]		0	1289.71	1.76823e+06	2	-0.73	39.8593	47
[K].SPAAFVPPSSTEK.[A]		1	1	1	E7EYR2	E7EYR2 [552-564]		0	1317.67	385160	2	1.57	26.2875	29
[K].SPAAPLLYDINPDFKPPK.[R]		1	1	1	B8A5D3	B8A5D3 [376-393]		0	1983.06	179837	3	-0.93	48.1398	11
[K].VLTPEELEK.[A]		1	4	1	Q7ZVF4	Q7ZVF4 [486-494]		0	1057.58	1.77163e+06	2	0.11	30.5541	46
[R].VLSIGDGIAR.[V]		1	1	1	Q08BA1	Q08BA1 [73-82]		0	1000.58	1.53025e+06	2	-1.19	34.7174	54
[R].DQGGEHINSR.[D]		1	1	1	A4IG47	A4IG47 [754-763]		0	1112.51		2	-0.06	8.9618	36
[R].SSVSEAEGVQALPR.[S]		1	3	1	Q4V9P9	Q4V9P9 [237-250]		0	1429.73	290850	2	-3.3	29.0434	40
[R].SVLNEASSSDK.[D]		1	3	1	Q8UUR7	Q8UUR7 [304-314]		0	1136.54	401150	2	0.04	16.9318	37
[R].FVANHVELK.[V]		1	5	1	Q6NYA4	Q6NYA4 [356-364]		0	1056.58	2.15779e+06	3	0.14	21.7949	33
[K].AIFSTVLDK.[Q]		1	5	1	A0A2R8QJ78	A0A2R8QJ78 [488-496]		0	993.562	1.28735e+06	2	1.95	41.6869	46
[K].ALLADEDGR.[L]		1	3	1	A0A0R4IHT0	A0A0R4IHT0 [509-517]		0	959.479	1.5303e+06	2	0.56	21.4729	66
[R].DELQDEINSQNAK.[N]		1	4	1	F8W3L6	F8W3L6 [1711-1723]		0	1503.69	554540	2	2.37	26.4268	41
[K].KLPVLPVVEKPK.[V]		1	4	1	Q7ZW47	Q7ZW47 [274-285]		1	1346.88	162519	4	0.26	31.3554	35
[K].TFLVWVNEEDHLR.[V]		1	10	1	Q8AY63	Q8AY63 [224-236]		0	1657.83	410979	3	0.19	48.4847	39
[K].EITALAPSTMK.[I]	1xOxidation [M10]	1	15	1	F1RCB6	F1RCB6 [318-328]		0	1177.61	3.56853e+06	2	-0.08	24.9166	29
[R].AILLAGPPGTGK.[T]		1	3	1	Q6TGU6	Q6TGU6 [65-76]		0	1094.66	2.18626e+06	2	3.54	34.5522	33
[K].VLENAEGAR.[T]		1	3	1	F1QFC0	F1QFC0 [80-88]		0	958.495	2809876	2	-3.26	11.2053	50
[K].TGVSGTAIELR.[A]		1	3	1	Q8UVX0	Q8UVX0 [103-113]		0	1103.61	724219	2	6.09	30.4958	40
[R].STAFAIGSDGLCCQSR.[E]	2xCarbamidomethyl [C12; C13]	1	2	1	F1R2L8	F1R2L8 [99-114]		0	1729.76	504583	2	3.25	37.1356	23
[R].FEEISCVNFAR.[G]	1xCarbamidomethyl [C6]	1	4	1	F1QEB4	F1QEB4 [372-382]		0	1371.64	635855	2	0.53	39.9462	44
[K].SLQNSGLGK.[A]		1	2	1	Q6PFK7	Q6PFK7 [483-491]		0	903.489	401802	2	-0.47	15.0045	43
[R].LPSSSLDIPTHFVK.[T]		1	4	1	A8KBP8	A8KBP8 [430-443]		0	1540.84	407338	3	-0.53	40.9645	27
[R].ETLLGLLGK.[N]		1	1	1	Q08BP8	Q08BP8 [247-255]		0	943.582	9346277	2	1.17	50.3924	54
[R].LLLPGELAK.[H]		1	21	1	R4GE02	R4GE02 [128-136]		0	953.603	6138572	2	-0.11	41.9617	51
[K].LSQALQDLR.[K]		1	2	1	B3DFN3	B3DFN3 [236-244]		0	1043.58	2.00448e+06	2	1.65	29.9996	50
[K].LGLNTYLYAPK.[D]		1	1	1	A0A0R4IC35	A0A0R4IC35 [36-46]		0	1252.69	157521	2	-3.56	44.1274	45
[R].ETQMVVVILPTNR.[K]		1	1	1	Q8UVX0	Q8UVX0 [549-561]		0	1499.83		2	0.39	45.8786	37
[K].LSADDLNSLIAHAHR.[R]		1	1	1	Q6PFS4	Q6PFS4 [397-411]		0	1632.85	453613	4	-0.6	41.9645	40
[R].LPIIFTTYAK.[K]		2	7	1	Q3T7B3; Q1MTC4	Q3T7B3 [255-264]; Q1MTC4 [1264-1273]		0	1166.68	9147175	2	-0.24	48.8237	79
[R].IFEGTNDILR.[L]		1	3	1	Q7T2C2	Q7T2C2 [465-474]		0	1177.62	1.17114e+06	2	1.12	38.9315	40
[R].LNVWDLSK.[I]		1	7	1	Q1LXD4	Q1LXD4 [342-349]		0	974.531	893638	2	1.32	44.1909	42
[K].IGEICQLTCKPEYAYGAAGSPPK.[I]	2xCarbamidomethyl [C5; C9]	1	3	1	F1RCG7	F1RCG7 [94-116]		0	2510.21	175024	3	-1.58	35.972	6
[K].ESDLSHVQNK.[S]		2	7	1	F1QY96; A0A0R4IHZ5	F1QY96 [146-155]; A0A0R4IHZ5 [90-99]		0	1156.56	1212086	3	0.24	10.1841	26
[R].LSAMTENTYLMK.[L]	1xOxidation [M]	1	4	2	A0A2R8QKR3	A0A2R8QKR3 [58-69]		0	1417.67	689262	2	-2.12	31.3372	33
[R].ISLADIAQK.[L]		1	1	1	Q6NYV1	Q6NYV1 [386-394]		0	958.557		2	-3.4	37.1469	44
[K].IKSEQEQLQHTYAK.[K]		1	7	2	Q6NUV5	Q6NUV5 [110-123]		1	1702.88	1.77329e+06	3	-0.96	14.7512	32
[K].IQQLEEQLDSEMK.[EG]		1	5	1	F8W3L6	F8W3L6 [1823-1835]		0	1590.77	512126	2	-0.44	38.0599	36
[K].EVLELIQLAR.[V]		3	4	1	F1QNU2; F1QY25; A4IGA9	F1QNU2 [398-407]; F1QY25 [398-407]; A4IGA9 [398-407]		0	1183.7	945438	2	3	50.1874	51
[K].ETAQSALGSDVK.[D]		1	2	1	Q5RGE6	Q5RGE6 [126-137]		0	1205.6	971583	2	-0.56	19.8124	57
[R].ELVSNASDALDK.[I]		1	1	1	O57521	O57521 [41-52]		0	1261.63	5.39677e+06	2	1.42	27.0634	37
[K].ENAGAAEKPITVHSTPEGCSSACR.[N]	2xCarbamidomethyl [C19; C23]	1	2	1	A0A0R4IYT0	A0A0R4IYT0 [234-257]		0	2529.15	1.20214e+06	4	0.19	16.6614	23
[R].LSSEMNSSSASMAR.[E]		1	6	1	Q6NUV5	Q6NUV5 [277-290]		0	1457.64	341772	2	-0.33	19.5827	38
[R].EQILDDEAR.[S]		1	2	1	A1L1S8	A1L1S8 [475-483]		0	1088.52	1068796	2	0.05	21.9776	41
[K].LPEGSLSPEAK.[R]		1	4	1	E7EZ90	E7EZ90 [147-157]		0	1127.59	1.89345e+06	2	0.33	23.4873	47
[K].LSFISVGNK.[F]		1	10	1	E9QCU8	E9QCU8 [637-645]		0	964.546		2	0.74	37.9497	45
[K].LSLQQQEMAALR.[L]		1	1	1	Q90XD8	Q90XD8 [347-358]		0	1387.74	341224	2	-0.94	38.2858	34
[K].ETLLAAPGSEEPVFER.[A]		1	4	1	Q7ZVU2	Q7ZVU2 [10-25]		0	1744.88		2	0.33	44.0984	23
[R].IGAVNCGDNGMLCR.[S]	2xCarbamidomethyl [C6; C13]	1	1	1	A4IG47	A4IG47 [180-193]		0	1536.67	480649	2	-2.95	28.3029	39
[R].ESTQTAELISAPR.[V]		1	2	1	Q5U3J8	Q5U3J8 [74-86]		0	1402.72	182947	2	4.67	29.4144	42
[R].IETLDPALIRPGR.[I]		1	3	1	A8KC30	A8KC30 [334-346]		0	1450.84	405746	3	0.81	37.8486	26
[RK].VPLILVGNK.[SV]		1	7	1	A0A0R4IGX0	A0A0R4IGX0 [111-119]		0	952.619	505417	2	0.03	40.2721	39
[R].NELQIELK.[S]		1	1	1	F8W3L6	F8W3L6 [1234-1241]		0	986.552	533693	2	0.8	35.2155	30
[R].LGDVISIQPCPDVK.[Y]	1xCarbamidomethyl [C10]	1	2	1	A0A2R8QNF0	A0A2R8QNF0 [96-109]		0	1540.8	263999	2	-0.29	40.2	40
[K].AMAAALLDK.[G]		1	1	1	A9LDD9	A9LDD9 [348-356]		0	903.497	987765	2	-0.34	32.208	32
[R].LLEDTAVSK.[Y]		1	1	1	Q802C8	Q802C8 [210-218]		0	975.536	2.99731e+06	2	0.74	21.3956	46
[R].NATAVAGR.[Y]		1	1	1	Q6NZU8	Q6NZU8 [260-267]		0	759.411	3.69878e+06	2	-0.43	9.4769	63
[K].TVLIMELINNVAK.[A]		1	3	1	A8WGC6	A8WGC6 [202-214]		0	1457.84	541605	2	2.37	51.5859	29
[R].SDELNCFTR.[S]	1xCarbamidomethyl [C6]	1	3	1	F1QN45	F1QN45 [398-406]		0	1141.49	1.17929e+06	2	1.44	28.8669	53
[K].ALAASGYDVEK.[N]		1	2	1	E7F225	E7F225 [57-67]		0	1123.56	741676	2	1.14	22.9265	56
[R].AGQTTYNGVIDCFR.[K]	1xCarbamidomethyl [C12]	1	3	1	A0A0R4IHT0	A0A0R4IHT0 [554-567]		0	1601.74	209302	2	-4.16	39.8813	45
[K].GWNILTNSEK.[T]		1	3	1	F1RDA6	F1RDA6 [103-112]		0	1161.59	377162	2	2.44	40.1411	40
[K].LFDFVNAK.[K]		1	9	1	F1QEB4	F1QEB4 [415-422]		0	953.509	1.69568e+06	2	-1.04	43.9581	44
[R].TLCSDDTPMVR.[R]	1xCarbamidomethyl [C3]	2	3	1	A5PMV7; Q642H5	A5PMV7 [172-182]; Q642H5 [172-182]		0	1294.58	472212	2	0.27	25.3989	51
[R].MQEQTVQMEHQGK.[I]		1	2	1	Q6NZU8	Q6NZU8 [74-86]		0	1573.71	320821	3	0.98	13.5982	0
[R].FCELTPEK.[L]	1xCarbamidomethyl [C2]	1	1	1	Q6NVI6	Q6NVI6 [345-352]		0	1023.48	1.49899e+06	2	-1.14	23.9543	29
[K].IDDLVNTR.[-]		1	2	1	Q6PH46	Q6PH46 [526-533]		0	945.5	2.56335e+06	2	-0.13	24.0436	49
[R].SCVPKPIECLAK.[E]	2xCarbamidomethyl [C2; C9]	1	3	1	Q6DI12	Q6DI12 [324-335]		0	1401.72	769295	3	0.59	29.2616	19
[K].LEAADEGSGDVK.[Y]		1	6	1	F1Q5B8	F1Q5B8 [334-345]		0	1190.55	965901	2	4.7	13.7327	34
[K].ALELDANNEK.[A]		1	4	1	F1RCG7	F1RCG7 [340-349]		0	1116.55	681235	2	0.88	22.4451	37
[K].ALAVLEEVK.[V]		1	3	1	Q7ZYX4	Q7ZYX4 [130-138]		0	971.577	2.85416e+06	2	-0.23	39.3014	30
[K].HITGAYK.[V]		1	4	1	A0A0R4IC11	A0A0R4IC11 [352-358]		0	789.425	2913525	2	-0.73	9.7677	25
[K].EGSPQYTLLK.[E]		1	1	1	Q6NZ07	Q6NZ07 [323-332]		0	1135.6	653656	2	0.26	32.4614	27
[K].VIDPATATSVDLR.[D]		1	2	1	Q6PH46	Q6PH46 [188-200]		0	1357.73	1.67669e+06	2	0.13	35.9939	38
[R].LASTGSGQSFLAR.[Q]		1	2	1	A0A2R8QB62	A0A2R8QB62 [486-498]		0	1294.67		2	-1.33	29.4088	38
[R].HINPVASALIR.[R]		1	2	1	Q6DRK7	Q6DRK7 [259-269]		0	1190.7	610497	3	-0.23	32.9798	38
[K].VLEDKELDSQPTPR.[I]		1	3	1	Q6PHD9	Q6PHD9 [364-377]		1	1626.83	640684	3	-1.16	21.4351	40
[R].VKDESPSAGSNVQPGALFFSR.[D]		1	2	1	Q68EG6	Q68EG6 [173-193]		1	2193.09	358900	3	-3.14	42.0368	25
[K].QVHPDTGISSK.[A]		1	18	2	R4GE02	R4GE02 [75-85]		0	1168.6	5.23929e+06	3	0.37	10.8798	42
[K].NLSAQCQEVR.[K]	1xCarbamidomethyl [C6]	1	9	1	Q501U3	Q501U3 [380-389]		0	1204.57	265442	2	-1.01	15.6328	41
[R].QQIYNTVEK.[K]		1	6	1	F1QYX8	F1QYX8 [280-288]		0	1122.58	586589	2	0.49	19.3454	30
[K].TQLNSEMLR.[R]		2	3	1	Q90XD8; A0A2R8RV77	Q90XD8 [190-198]; A0A2R8RV77 [190-198]		0	1091.55	2.52128e+06	2	-0.5	27.807	40
[K].LGIFVADADETCR.[F]	1xCarbamidomethyl [C12]	1	9	1	Q6NYA4	Q6NYA4 [59-71]		0	1466.69	850977	2	-4.43	42.0637	35
[R].GEDITDDEDGGITR.[R]		1	4	1	F1RCG7	F1RCG7 [134-147]		0	1492.64	366822	2	1.66	23.8621	24
[M].VLLAAAVCTK.[A]	1xCarbamidomethyl [C8]	1	2	1	Q7ZW27	Q7ZW27 [2-11]		0	1045.61	240313	2	-0.78	32.5589	29
[K].AWALSSLPR.[A]		1	1	1	A4IG47	A4IG47 [658-666]		0	1000.56	4730126	2	-0.57	43.5857	43
[R].GDECGLALGR.[L]	1xCarbamidomethyl [C4]	1	1	1	A4IGC8	A4IGC8 [65-74]		0	1047.49	15960373	2	-1.35	25.7675	57
[R].NLEETVAR.[Q]		1	5	1	Q9PTK9	Q9PTK9 [12-19]		0	931.484	990277	2	0.29	19.8457	43
[R].NSDVELQQR.[A]		1	1	1	X1WD71	X1WD71 [571-579]		0	1088.53	266484	2	2.07	14.9707	41
[K].VIQEIVDK.[S]		1	5	1	F8W4G8	F8W4G8 [300-307]		0	943.546	983564	2	-2.58	23.5443	59
[K].VGTFFSEVKPAGPTVEQQTEMAR.[S]		1	1	1	A4IGC8	A4IGC8 [329-351]		0	2509.24	2207841	3	-3.11	40.6717	18
[R].TNLDEGDVQPVK.[E]		1	1	1	Q6NZS4	Q6NZS4 [129-140]		0	1314.65	1.20172e+06	2	2.16	22.7339	48
[R].SALAFLNAR.[S]		1	3	1	A0A0R4IZK0	A0A0R4IZK0 [124-132]		0	962.542	1455106	2	-0.57	43.0228	34
[R].DVGGEGVQQGLLK.[L]		1	3	1	Q66HW5	Q66HW5 [350-362]		0	1299.69	341471	2	-1.28	32.0465	48
[K].DAIQLVSTR.[E]		1	1	1	A4IGC8	A4IGC8 [513-521]		0	1002.56	22677140	2	0.38	32.4861	51
[K].GVVDSDDLPLNVSR.[E]		1	2	1	A0A286YAP4	A0A286YAP4 [436-449]		0	1485.75	1.16667e+06	2	1.45	39.7985	35
[R].VNFAMDVGK.[A]		1	3	1	Q6NXD1	Q6NXD1 [491-499]		0	980.487	244059	2	-0.12	33.9913	33
[K].IQEIISQVR.[R]		1	2	1	A0A0R4IYT0	A0A0R4IYT0 [581-589]		0	1085.63	4.50803e+06	2	-0.06	30.1964	29
[R].LEEDVALR.[I]		1	4	1	F1QF86	F1QF86 [53-60]		0	944.505	524680	2	-2.83	25.7773	27
[K].EIFPTENLNTPTGISATCR.[R]	1xCarbamidomethyl [C18]	1	9	2	Q8UUR7	Q8UUR7 [523-541]		0	2121.03	659268	3	-0.83	43.1506	32
[R].HLAPTAPDTLGCYPFYQK.[D]	1xCarbamidomethyl [C12]	1	3	1	Q7ZVU2	Q7ZVU2 [371-388]		0	2079	237737	3	-0.04	41.0361	13
[R].LSQAEEDVIR.[L]		1	2	1	B1H1H0	B1H1H0 [2-11]		0	1159.6	244999	2	-0.49	25.3368	44
[R].VESLLVTAISK.[A]		1	1	1	E7F3I8	E7F3I8 [427-437]		0	1159.69	304965	2	-1.25	44.2072	35
[R].TAGSAGSGYGGGVSSGAVPGK.[G]		1	2	1	Q6DHS8	Q6DHS8 [160-180]		0	1723.82	423763	3	0.77	20.152	27
[R].IVFCTGK.[I]	1xCarbamidomethyl [C4]	1	4	1	F1Q5B8	F1Q5B8 [897-903]		0	824.433	548276	2	0.85	24.6472	54
[R].HADYANDDLR.[V]		1	1	1	E7FB39	E7FB39 [1488-1497]		0	1189.52	793120	2	-0.62	14.7484	43
[R].ELLTTMGDR.[F]	1xOxidation [M6]	1	3	1	Q6NVA6	Q6NVA6 [125-133]		0	1051.51	771651	2	-1.39	20.7242	39
[K].QIGNVAALPGIVHR.[S]		1	1	1	Q6NZS4	Q6NZS4 [68-81]		0	1444.84	1.86846e+06	3	0.03	38.0443	57
[K].EIPDVLVDPR.[T]		1	2	1	Q6DRK7	Q6DRK7 [25-34]		0	1152.63	1.20347e+06	2	-0.22	42.1275	48
[K].EDAPPADLSPIHLLTAPEYK.[L]		2	3	1	Q7T2Q9; B2GRK9	Q7T2Q9 [294-313]; B2GRK9 [294-313]		0	2177.11	388576	3	1.25	49.8357	16
[K].SIYYITGESK.[D]		1	1	1	O57521	O57521 [481-490]		0	1160.58	6.39706e+06	2	-0.49	31.3151	40
[K].LLQDYFNGK.[E]		2	7	1	Q6NYR4; Q90473	Q6NYR4 [349-357]; Q90473 [349-357]		0	1097.56	4.24504e+06	2	2.75	37.9865	39
[K].EDSFPVPR.[N]		1	5	1	F1RC77	F1RC77 [283-290]		0	946.463	2.67908e+06	2	0.2	29.6881	30
[K].SVVNVESAAAVQSPDTESPTK.[A]		1	4	1	Q6GQP1	Q6GQP1 [192-212]		0	2116.04	519714	3	0.67	30.7178	23
[R].ESEDGTEELEVR.[I]		1	11	1	D3KYK8	D3KYK8 [473-484]		0	1392.61		2	4.36	24.5278	40
[K].GFGPDESSSGSIHTQR.[S]		1	5	1	F8W4G8	F8W4G8 [392-407]		0	1661.75	394924	3	1.6	19.0052	2
[R].ESESNQNLLPTATPQEAQQWLHR.[N]		1	1	1	E7EYC1	E7EYC1 [333-355]		0	2677.3	510862	3	1.8	44.8578	5
[K].ELSIVGVR.[G]		1	2	1	Q7ZU52	Q7ZU52 [22-29]		0	872.52	1.26213e+06	2	1.62	35.0145	53
[R].AAQALIEK.[Y]		1	2	1	F1R606	F1R606 [480-487]		0	843.493	8302191	2	-0.06	17.8921	47
[K].EYLVSGELSEAEHCLR.[D]	1xCarbamidomethyl [C14]	1	2	1	F1QBM2	F1QBM2 [338-353]		0	1891.89	5164008	3	-2.06	43.2937	24
[K].YSEGYPGK.[R]		1	1	1	A9LDD9	A9LDD9 [85-92]		0	900.41	760237	2	0.27	14.157	35
[K].FDVAQGK.[E]		1	4	1	R4GDM7	R4GDM7 [990-996]		0	764.394	376253	2	-0.25	16.7639	41
[R].EDMAALEK.[D]		3	20	1	A8KB60; A7MBS2; Q6TGS5	A8KB60 [423-430]; A7MBS2 [423-430]; Q6TGS5 [422-429]		0	906.424	18772286	2	-0.22	21.3561	53
[K].ASDLLNLR.[K]		1	2	1	Q7T2Q9	Q7T2Q9 [93-100]		0	901.51	1.98754e+06	2	-0.18	36.382	46
[K].GILLFGNPQQK.[E]		1	3	1	Q7T2C2	Q7T2C2 [193-203]		0	1214.69	871547	2	-0.74	45.4016	56
[K].SSVLESLVGR.[D]		1	4	1	A0A140LH30	A0A140LH30 [39-48]		0	1046.58	660697	2	1.03	45.0342	35
[K].MIDLIIPR.[G]		1	1	1	A4IGC8	A4IGC8 [533-540]		0	970.575	8397961	2	1.16	48.2547	48
[R].DIIACGFDVNK.[T]	1xCarbamidomethyl [C5]	1	5	1	Q5RL11	Q5RL11 [214-224]		0	1251.6	179851	2	3.03	40.0846	27
[R].AVLAASSSYFR.[D]		1	3	1	E7F5Q3	E7F5Q3 [46-56]		0	1171.61	374089	2	0.25	36.1083	30
[K].WSTDDVQINDISLQDYIAVK.[E]		1	2	2	Q8JHH3	Q8JHH3 [23-42]		0	2323.15		2	0.03	50.4066	3
[K].AFMEALQAGADISMIGQFGVGFYSAYLVAEK.[V]		2	5	1	O57521; Q5RG12	O57521 [111-141]; Q5RG12 [115-145]		0	3284.6		4	-0.19	52.7353	25
[R].IQFKPDDGISPDR.[V]		1	2	1	Q5RKQ3	Q5RKQ3 [292-304]		0	1487.75	481929	3	-0.76	28.6309	21
[K].SGTSEFLNK.[M]		1	2	1	A0A286YAP4	A0A286YAP4 [170-178]		0	982.484	1.27043e+06	2	-1.12	22.6782	48
[K].GSDDSWAQK.[L]		1	10	1	E7FB39	E7FB39 [518-526]		0	993.427	799812	2	-1.15	15.852	44
[R].NVLIFDLGGGSFDVSILTIEDGIFEVK.[S]		1	1	1	Q90473	Q90473 [194-220]		0	2897.52	458118	3	0.11	52.9012	15
[R].AFEAAAQNLSEEER.[N]		1	2	1	F1QUA6	F1QUA6 [459-472]		0	1564.72		2	1.18	29.336	35
[R].ANEQEPCGWWLAR.[V]	1xCarbamidomethyl [C7]	1	4	1	F1RC77	F1RC77 [71-83]		0	1616.73	349639	2	0.02	46.0312	47
[R].VTVLGHVQR.[G]		1	3	1	A0A0R4IEX8	A0A0R4IEX8 [293-301]		0	1008.59	337254	3	0.08	18.905	33
[R].TEPNMHVSSFAYSHIK.[S]		1	4	1	F1R2S5	F1R2S5 [582-597]		0	1847.87	515011	3	0.72	30.4252	22
[R].EELQEAHVR.[I]		1	2	1	B3DFN3	B3DFN3 [285-293]		0	1110.55	313791	2	2.59	13.527	45
[K].AFDLTEQR.[Y]		1	2	1	A0A2R8QUZ6	A0A2R8QUZ6 [405-412]		0	979.484	2.69349e+06	2	-0.78	28.5163	25
[R].FEELCSDLFR.[G]	1xCarbamidomethyl [C5]	1	8	1	B7ZV46	B7ZV46 [304-313]		0	1315.6	203812	2	-3.18	46.8828	32
[M].AETAPAPAATPAK.[A]		1	3	1	A0A2R8Q0U0	A0A2R8Q0U0 [2-14]		0	1195.63	587763	2	1.56	13.0536	42
[MK].EELIAEIR.[VN]		1	8	2	F1QEY8	F1QEY8 [39-46]		0	972.536	2252009	2	-0.61	36.7415	41
[K].VVIFESELHK.[C]		1	2	1	A7MBZ6	A7MBZ6 [169-178]		0	1200.66	14923190	3	-0.33	33.7921	27
[R].SIAEMGAYVSLLEYNNIEGMILLSELSR.[R]		1	2	1	Q9I9E9	Q9I9E9 [26-53]		0	3115.57		3	0.65	53.1627	6
[R].EANQAINPK.[L]		1	2	1	Q6NWH7	Q6NWH7 [464-472]		0	984.511		2	0.4	10.4104	32
[K].LGSAVVTR.[G]		1	1	1	A4IGC8	A4IGC8 [57-64]		0	802.478	19736320	2	0.09	15.991	57
[K].EAVAMESFAK.[A]		1	4	1	Q6PBW6	Q6PBW6 [432-441]		0	1082.52	678377	2	-0.29	30.9267	40
[K].TDPSTLTEEEITR.[F]		1	3	1	Q6DI12	Q6DI12 [504-516]		0	1491.72	744960	2	0.43	31.9599	18
[K].ISNAPAQIK.[E]		1	6	1	Q1MTC4	Q1MTC4 [303-311]		0	941.541	6693284	2	-0.55	15.5848	45
[K].TDTQAELNLICK.[M]	1xCarbamidomethyl [C11]	1	3	1	Q6DI12	Q6DI12 [760-771]		0	1405.7	1.08777e+06	2	-1.83	36.2355	31
[K].AEQFYSGDTDGKR.[V]		1	3	1	F1Q5B8	F1Q5B8 [387-399]		1	1473.66	569852	3	-0.27	16.7003	31
[K].VVNVVQFEPNK.[G]		1	2	1	F1QUV7	F1QUV7 [442-452]		0	1272.69	955326	2	-1.18	35.542	36
[K].HLGEQEVR.[E]		2	3	1	Q90XD8; A0A2R8RV77	Q90XD8 [218-225]; A0A2R8RV77 [218-225]		0	967.496	5.40661e+06	2	0.47	10.3539	40
[R].LLSDLSGK.[V]		1	1	1	F1QBM2	F1QBM2 [223-230]		0	832.477	1.79685e+06	2	0.01	25.759	49
[R].LQSKPQDALEGVVLSPPLEER.[V]		1	1	1	Q6NZU8	Q6NZU8 [301-321]		0	2305.24	904900	3	-0.64	45.5199	19
[R].AVCMLSNTTAIAEAWAR.[L]	1xCarbamidomethyl [C3]; 1xOxidation [M4]	3	23	1	A8KB60; A7MBS2; Q6TNP9	A8KB60 [374-390]; A7MBS2 [374-390]; Q6TNP9 [374-390]		0	1880.9	197015	3	-2.47	46.7631	12
[R].LQQLALQGK.[S]		1	1	1	A4IG47	A4IG47 [776-784]		0	998.599	12407679	2	0.17	25.6677	49
[R].ATSNVFAMFDQSQIQEFK.[E]	1xOxidation [M8]	1	5	2	Q6NVA6	Q6NVA6 [18-35]		0	2106.98		2	-3.15	49.6006	22
[K].ASNTAEVYFENVR.[V]		1	3	1	Q7T2C2	Q7T2C2 [309-321]		0	1499.71	634374	2	2.17	37.9088	46
[K].QLIVGVNK.[M]		2	13	1	A7YYA5; A0A2R8QSR4	A7YYA5 [147-154]; A0A2R8QSR4 [147-154]		0	870.541	2.76301e+06	2	-0.04	26.1684	48
[K].LQQVDSLWK.[E]		1	5	1	A7MBR5	A7MBR5 [22-30]		0	1116.6	425284	2	0	39.2114	41
[R].IIQHCSNYSTQELLR.[F]	1xCarbamidomethyl [C5]	1	3	1	A0A140LH30	A0A140LH30 [441-455]		0	1861.92	1.61563e+06	3	-2.22	29.2376	24
[K].VADMALHYANK.[Y]		1	3	1	Q7ZU96	Q7ZU96 [297-307]		0	1232.61	627320	3	-0.14	23.6057	7
[K].EALNVINTHTK.[S]		1	8	1	Q6NWC7	Q6NWC7 [59-69]		0	1239.67	280507	3	-1.29	22.1941	5
[K].VASDGATELR.[V]		1	2	1	Q6DHD2	Q6DHD2 [339-348]		0	1018.52	340202	2	0.58	15.6593	41
[R].QLLQANPILESFGNAK.[T]		1	3	1	I3ISA3	I3ISA3 [230-245]		0	1742.94		2	-1.49	50.2763	21
[R].TAVNALPIK.[V]		1	3	1	A0A2R8QNH7	A0A2R8QNH7 [490-498]		0	926.567	6.99807e+06	2	0.06	30.2243	41
[K].HPASTVQILGAEK.[A]		1	5	1	A7MBR5	A7MBR5 [312-324]		0	1350.74	503031	3	-0.25	24.9433	17
[R].DCVDGTDEVNCK.[N]	2xCarbamidomethyl [C2; C11]	1	5	1	A0A2R8QJ78	A0A2R8QJ78 [298-309]		0	1411.55	339758	2	0.53	14.9679	50
[R].DPPPGFLPR.[V]		1	4	1	Q6GQP1	Q6GQP1 [108-116]		0	995.531	653256	2	0.53	36.2079	38
[K].KLVWVPSEK.[HL]		2	10	1	B3DFS9; F8W3L6	B3DFS9 [33-41]; F8W3L6 [31-39]		1	1085.64	847385	2	-2.52	31.041	36
[K].TDDSLDWDSSAIR.[T]		1	3	1	A0A0R4IZK0	A0A0R4IZK0 [163-175]		0	1480.66		2	-3.69	39.5068	24
[R].SLLVLAEGVK.[R]		1	3	1	F1QIP9	F1QIP9 [911-920]		0	1028.64	279024	2	0.63	45.3603	45
[R].SLPAVQSDER.[L]		1	2	1	B8JIP2	B8JIP2 [241-250]		0	1101.55	399660	2	1.14	19.6516	52
[R].SLQEAVSQAAER.[K]		1	3	1	B0S5C8	B0S5C8 [344-355]		0	1288.65		2	-1.1	29.1211	31
[K].IPSLAYHSATVYK.[K]		1	2	1	A4QP79	A4QP79 [192-204]		0	1449.77	885750	3	-0.35	30.8374	23
[K].TATFAISILQQIDIELK.[G]		1	4	1	A8E590	A8E590 [106-122]		0	1904.07	1.60672e+06	3	2.27	52.582	39
[K].TALQCVMEVDEER.[I]	1xCarbamidomethyl [C5]	1	4	1	Q6NYQ1	Q6NYQ1 [154-166]		0	1579.71	287697	2	-5.59	40.1439	39
[K].KPDIDEIVLVGGSTR.[I]		1	2	1	Q6P3L3	Q6P3L3 [351-365]		0	1598.87	347917	3	-1.43	40.4526	31
[R].LADFSYEK.[Y]		1	1	1	Q6NZ07	Q6NZ07 [82-89]		0	972.467	899955	2	-1.52	28.0697	40
[K].DMVHDDAPFK.[F]		3	12	1	F1R2S5; Q1LWN2; A0A2R8QKR3	F1R2S5 [328-337]; Q1LWN2 [323-332]; A0A2R8QKR3 [321-330]		0	1174.52	45081344	3	1.49	27.4013	40
[R].FVGQDVEGER.[M]		1	2	1	A3QJW5	A3QJW5 [503-512]		0	1135.54	564070	2	1.77	21.3021	43
[R].TAANALPVK.[V]		1	4	1	F1R2S5	F1R2S5 [510-518]		0	884.52	111507880	2	-0.05	19.8443	70
[R].ESAEHLTK.[T]		1	2	1	Q08CC9	Q08CC9 [297-304]		0	914.458	2.07605e+06	2	-0.91	9.2058	43
[K].FSWGAECK.[Q]	1xCarbamidomethyl [C7]	6	37	1	A0A2R8QNH7; F1R2S5; A0A2R8QQ28; A0A2R8QN47; Q1LWN2; A0A2R8QKR3	A0A2R8QNH7 [1210-1217]; F1R2S5 [1233-1240]; A0A2R8QQ28 [1164-1171]; A0A2R8QN47 [1230-1237]; Q1LWN2 [1230-1237]; A0A2R8QKR3 [1220-1227]		0	984.424	1.45396e+06	2	-0.32	30.6247	32
[R].TAANALPIK.[V]		1	6	1	A0A2R8QQ28	A0A2R8QQ28 [498-506]		0	898.536	29769706	2	-0.28	25.1539	47
[R].DLASSLTEK.[D]		1	4	1	F8W2P6	F8W2P6 [156-164]		0	963.499	679111	2	-0.83	30.5844	42
[R].DICLTENIHK.[D]	1xCarbamidomethyl [C3]	1	5	1	F1RC77	F1RC77 [139-148]		0	1242.61	2.13317e+06	3	0.04	27.8747	26
[R].SVELAANTK.[G]		2	3	1	Q7T2Q9; B2GRK9	Q7T2Q9 [460-468]; B2GRK9 [460-468]		0	932.505	2.25514e+06	2	2.76	16.1205	27
[K].DLEGEPIEIVFAKPPDQK.[R]		1	3	1	Q6TGW7	Q6TGW7 [396-413]		0	2025.05	411265	3	1.58	49.524	20
[R].DLKPSNILYVDESGNPESIR.[I]		2	16	2	B0R0M9; A0A286YAW9	B0R0M9 [531-550]; A0A286YAW9 [536-555]		0	2246.13	185238	3	0.79	43.2384	23
[R].SLAPSIYGSDDLKK.[A]		1	4	1	F1QK71	F1QK71 [340-353]		1	1493.78	2.06893e+06	3	-1.08	30.2005	17
[K].DCELENAIK.[G]	1xCarbamidomethyl [C2]	1	1	1	Q7ZVB2	Q7ZVB2 [280-288]		0	1091.5	6.03148e+06	2	0.19	29.8464	47
[R].LAEVSPNLVR.[Y]		1	3	1	F1RDA6	F1RDA6 [650-659]		0	1097.63	1.08349e+06	2	0.28	31.4932	40
[R].FVQDNNTYILK.[K]		1	2	1	B8JLL1	B8JLL1 [198-208]		0	1354.7		2	0.07	34.0027	21
[K].LASEQQETEEDDFAKDR.[Y]		1	2	1	F1R246	F1R246 [42-58]		1	2010.89	523255	3	0.41	22.0109	22
[R].QTVQELER.[K]		1	2	1	F8W3L6	F8W3L6 [1441-1448]		0	1002.52	2290684	2	2.27	18.0821	46
[K].TSADVFGSSADEPDAK.[K]		1	3	1	Q5FY48	Q5FY48 [546-561]		0	1596.7	1.18107e+06	2	1.87	27.3914	32
[R].EAAEQVER.[A]		1	2	1	Q803S1	Q803S1 [304-311]		0	931.448	2.48938e+06	2	0.1	9.9934	79
[K].AVTESTFFR.[C]		1	5	1	F8W4G8	F8W4G8 [117-125]		0	1057.53	754766	2	0.82	36.0313	47
[K].TQENLETLR.[KR]		1	9	1	A0A0R4IQ29	A0A0R4IQ29 [316-324]		0	1103.57		2	3.44	24.1526	36
[K].TPVVPIK.[A]		5	21	1	A0A2R8QNH7; F1R2S5; A0A2R8QQ28; Q1LWN2; A0A2R8QKR3	A0A2R8QNH7 [255-261]; F1R2S5 [275-281]; A0A2R8QQ28 [263-269]; Q1LWN2 [270-276]; A0A2R8QKR3 [268-274]		0	753.487	233276704	2	1.81	25.2946	47
[R].HQGVMVGMGQK.[D]	2xOxidation [M5; M8]	2	27	1	F1RCB6; Q7ZVF9	F1RCB6 [42-52]; Q7ZVF9 [40-50]		0	1203.56	2.4045e+06	3	-0.66	9.5249	26
[R].ETLINVAR.[T]		1	3	1	Q7ZYX4	Q7ZYX4 [146-153]		0	915.526	1.8766e+06	2	-0.67	29.399	35
[K].TPFYPSYPQPR.[S]		1	1	1	A5JNG8	A5JNG8 [308-318]		0	1352.66		2	1.36	35.0371	25
[R].SALESYFVK.[C]		1	3	1	A0A0R4I9C7	A0A0R4I9C7 [356-364]		0	1043.54	610370	2	-0.2	40.7562	13
[K].QTIVTGEDVGGR.[A]		1	4	1	A0A2R8PYM3	A0A2R8PYM3 [431-442]		0	1231.63	259518	2	-2.75	21.806	38
[R].HSIAATELDNIPQR.[N]		1	1	1	I6V1W0	I6V1W0 [532-545]		0	1564.81	413132	3	-0.6	29.652	18
[K].CAATALNSK.[L]	1xCarbamidomethyl [C1]	1	3	1	B3DKJ0	B3DKJ0 [158-166]		0	935.461	565418	2	-0.54	11.663	19
[K].TLSQQNVER.[I]		1	3	1	Q6TNU7	Q6TNU7 [356-364]		0	1074.55	1.24791e+06	2	-0.62	12.9184	23
[K].IFKPLTSPELSK.[Y]		1	3	1	F1R738	F1R738 [590-601]		0	1359.79	442457	3	-0.12	32.4174	12
[R].TINEVENQILTR.[D]		1	6	1	Q6TNW2	Q6TNW2 [736-747]		0	1429.76	208082	2	2.42	38.5837	42
[R].LMDLLEEGLK.[R]		1	4	1	Q7ZVF4	Q7ZVF4 [463-472]		0	1160.62	272816	2	5.54	49.5907	37
[K].TIDDLEEK.[VL]		3	8	1	A0A0R4IM99; Q803M1; A7E2K1	A0A0R4IM99 [252-259]; Q803M1 [216-223]; A7E2K1 [215-222]		0	962.468	2.18529e+06	2	0.08	20.5464	52
[R].IMNTFSVVPSPK.[V]		2	15	1	Q6TGT0; Q6NW90	Q6TGT0 [163-174]; Q6NW90 [163-174]		0	1319.7	177903	2	0.02	40.8845	31
[R].CVCVDFQTQR.[L]	2xCarbamidomethyl [C1; C3]	1	4	1	F1QK71	F1QK71 [220-229]		0	1312.58	364501	2	-1.17	28.4846	23
[R].SGHYDQQSLENEK.[Q]		1	2	1	Q803G9	Q803G9 [446-458]		0	1534.68	295483	3	1.8	14.4228	29
[K].ETAEAYLGK.[K]		1	2	1	Q6P3L3	Q6P3L3 [153-161]		0	981.489	2.05315e+06	2	0.87	23.2736	35
[R].LGAGAGLK.[S]		1	1	1	Q5BLF0	Q5BLF0 [329-336]		0	686.42	806104	2	-0.46	15.7574	44
[K].HSQFIGYPITLYVEK.[E]		1	1	1	O57521	O57521 [204-218]		0	1794.94	234258	3	0.57	48.0277	14
[R].AQYEDIANR.[S]		2	13	1	Q6NWF6; F1QV31	Q6NWF6 [289-297]; F1QV31 [331-339]		0	1079.51	845203	2	0.48	19.4863	44
[K].GCVEVHSHNAAFIR.[N]	1xCarbamidomethyl [C2]	5	20	1	F1R2S5; A0A2R8QN47; Q1LWN2; A0A2R8QKR3; Q1MTC4	F1R2S5 [986-999]; A0A2R8QN47 [974-987]; Q1LWN2 [981-994]; A0A2R8QKR3 [979-992]; Q1MTC4 [983-996]		0	1596.77	1.82696e+06	4	0.43	19.7795	22
[R].SSSPNQSLASSSSFSGR.[S]		1	1	1	I6V1W0	I6V1W0 [559-575]		0	1685.77	439265	2	-1.03	23.9487	25
[R].GFDQDMADR.[A]		1	4	1	A8WGN7	A8WGN7 [330-338]		0	1054.43	1.4177e+06	2	-0.01	22.1278	48
[K].AHTFDGAILFLPNK.[L-]		1	3	1	Q8UVX0	Q8UVX0 [158-171]		0	1543.83	298093	3	-6.24	47.0861	24
[R].VNSLIQSGVDEGAK.[V]		1	1	1	Q6DHT4	Q6DHT4 [357-370]		0	1416.73		2	-0.73	28.8285	31
[R].YFATVSESSDDASVEEK.[V]		1	2	1	E7FB39	E7FB39 [179-195]		0	1863.81	771728	2	-6.37	28.7162	48
[R].ELCGESAGR.[S]	1xCarbamidomethyl [C3]	1	2	1	Q7ZVL6	Q7ZVL6 [667-675]		0	978.431	1329450	2	3.97	10.9135	26
[R].VLYPNDNFFEGK.[E]		1	10	1	F8W5B8	F8W5B8 [280-291]		0	1442.7	837132	2	-0.89	44.2793	25
[K].LLEGEEER.[L]		1	8	1	Q6NUV5	Q6NUV5 [380-387]		0	974.479	4274187	2	-0.74	16.7257	53
[R].VITVEDHYK.[E]		2	3	1	Q7T2Q9; B2GRK9	Q7T2Q9 [559-567]; B2GRK9 [559-567]		0	1103.57	1.93264e+06	3	-0.08	19.2605	25
[R].VLTQDELLDEAK.[L]		1	1	1	Q1L8X4	Q1L8X4 [167-178]		0	1373.72	345807	2	1.34	36.668	31
[R].LIELLSK.[S]		1	2	1	B7ZC95	B7ZC95 [26-32]		0	815.524	381799	2	-1.51	39.8868	53
[K].LLEPFYNK.[L]		1	3	1	A0A0R4IW61	A0A0R4IW61 [412-419]		0	1023.55	989803	2	-1.68	38.7375	32
[R].ELLTTMGDR.[F]		1	3	1	Q6NVA6	Q6NVA6 [125-133]		0	1035.51	21065968	2	-0.31	30.223	78
[K].VIQQLVPSSYR.[L]		1	2	1	A0A2U3TVL4	A0A2U3TVL4 [398-408]		0	1289.72	766526	2	-0.64	35.0286	35
[R].ELALECDYIR.[E]	1xCarbamidomethyl [C6]	1	3	1	A0A0R4I9G5	A0A0R4I9G5 [353-362]		0	1281.61	212203	2	-0.14	40.8483	35
[K].YGAQLVSLAHR.[E]		1	2	1	Q7ZVL6	Q7ZVL6 [33-43]		0	1214.66	922157	3	-0.12	30.701	33
[K].VLLSAVTENTYLMK.[L]	1xOxidation [M13]	1	4	1	A0A2R8QN47	A0A2R8QN47 [51-64]		0	1597.85	1.54251e+06	2	-1.41	43.7638	39
[KR].LGIIGVVNR.[S]		1	3	2	A0A140LH30	A0A140LH30 [238-246]		0	940.594	1.15993e+06	2	-0.03	40.1369	53
[K].GLVGLVNVK.[T]		1	1	1	E9QC45	E9QC45 [65-73]		0	898.572	559861	2	-0.7	39.1824	33
[K].VVDQQNGMFR.[C]		1	1	1	Q6NY74	Q6NY74 [475-484]		0	1193.57	425911	2	-4.3	24.6854	35
[R].VLERPQAVSAR.[C]		1	3	1	Q5FY48	Q5FY48 [511-521]		0	1225.7	1.9877e+06	3	0.35	16.1304	32
[R].ITTEEVIK.[E]		1	3	1	F1QJE5	F1QJE5 [102-109]		0	932.53	590293	2	-0.06	23.8306	22
[R].NALFASINK.[G]		1	2	1	Q6YBS2	Q6YBS2 [247-255]		0	977.541	269756	2	0.03	35.4729	31
[R].EYEAGGIAK.[D]		1	2	1	A2BIN5	A2BIN5 [415-423]		0	937.463	2.17879e+06	2	-0.03	15.8816	28
[R].VDEQTAYK.[T]		2	11	1	A0A2R8PXU7; F1QUA6	A0A2R8PXU7 [506-513]; F1QUA6 [517-524]		0	953.457	770553	2	0.44	11.7459	47
[R].GPGGGGNTNWK.[T]		1	1	1	Q6NY74	Q6NY74 [418-428]		0	1044.49	2234103	2	-1.84	13.9145	36
[K].MAVTFIGNSTAIQELFK.[R]		1	1	1	Q6NW90	Q6NW90 [363-379]		0	1869.98		2	-1.99	51.0586	21
[K].AFGSTIVINPEK.[D]		1	2	1	F8W428	F8W428 [451-462]		0	1275.69	199160	2	-1.1	37.4582	26
[K].LYEQILAENEK.[L]		1	2	1	Z4YIS0	Z4YIS0 [1022-1032]		0	1349.69	342060	2	2.28	34.9402	35
[K].EVLVDENK.[I]		1	3	1	A1L230	A1L230 [15-22]		0	945.489	494677	2	-2.06	17.2654	30
[KR].IEEQADFEK.[I]		2	3	1	A4VCH0; F1QG78	A4VCH0 [423-431]; F1QG78 [423-431]		0	1108.52	1.14122e+06	2	-0.02	20.4316	57
[K].LVTWYDNEFGYSNR.[V]		1	1	1	Q5XJ10	Q5XJ10 [308-321]		0	1763.8	352791	2	-2.75	48.4336	40
[K].MLCVQEESYR.[H]	1xCarbamidomethyl [C3]	1	2	1	Q7SXD7	Q7SXD7 [234-243]		0	1314.58	278999	2	2.44	28.4556	26
[R].GEQASILRPK.[L]		1	1	1	K7DY99	K7DY99 [681-690]		0	1098.63	284463	3	-0.19	17.408	20
[K].MLEVLGEKPDLPEGASDDVK.[A]		1	7	1	A0A2R8Q7H5	A0A2R8Q7H5 [218-237]		0	2142.06	179492	3	2.5	41.2966	6
[R].VYVCDEGVER.[E]	1xCarbamidomethyl [C4]	1	7	1	A0A2R8Q7H5	A0A2R8Q7H5 [206-215]		0	1225.55	696419	2	-3.15	21.5776	46
[K].VLEQLMGK.[AE]		1	3	1	Q6TNU7	Q6TNU7 [156-163]		0	917.512	407215	2	0.24	32.7774	45
[R].VSQIQAVTCGGR.[M]	1xCarbamidomethyl [C9]	1	3	1	Q1RLP8	Q1RLP8 [314-325]		0	1275.65	807639	2	3.82	22.2986	34
[K].MLVSGAGDIK.[L]		1	3	1	Q7ZYX4	Q7ZYX4 [46-55]		0	990.529	1.2746e+06	2	-4.12	27.4901	45
[K].VSHLLGMNVTDFTR.[A]		1	5	1	F8W3L6	F8W3L6 [382-395]		0	1589.81	461402	3	-0.68	44.0914	41
[K].VSEFALSPGSQPSK.[V]		1	2	1	F1QYG1	F1QYG1 [169-182]		0	1433.73	320587	2	0.35	31.1445	28
[R].AGEYMETHGVK.[F]		1	4	1	A8WGN7	A8WGN7 [339-349]		0	1221.56	1.48956e+06	3	-0.19	15.1728	35
[K].IIDINYYPVK.[ED]		1	4	1	F1R2K9	F1R2K9 [480-489]		0	1237.68	12587120	2	0.07	42.3079	40
[R].LSPATENK.[L]		1	3	1	Q7ZU29	Q7ZU29 [364-371]		0	859.452		2	-1.3	9.9838	38
[K].VQTAQSEAK.[I]		1	1	1	Q6PFS4	Q6PFS4 [351-359]		0	961.495		2	0.91	8.7612	64
[R].VQLIASSIAENDNR.[K]		2	11	1	A0A2R8QNH7; A0A2R8QQ28	A0A2R8QNH7 [1179-1192]; A0A2R8QQ28 [1133-1146]		0	1529.79	379402	2	-0.89	34.9997	47
[K].GERPMVIQR.[G]		1	6	1	A0A2R8QFD1	A0A2R8QFD1 [79-87]		0	1085.59	316427	3	0.02	16.36	21
[R].GEVVSTFGAVQGPR.[W]		1	3	1	B0S687	B0S687 [168-181]		0	1403.73	307210	2	-0.81	33.8733	26
[R].MLQADPNK.[V]		1	2	1	Q6NZS4	Q6NZS4 [199-206]		0	916.456	815607	2	0.33	13.5242	31
[K].YGVSGYPTLK.[I]		1	2	1	A0A0R4IGN3	A0A0R4IGN3 [50-59]		0	1084.57	861219	2	-0.93	32.2066	33
[K].ILGPQGSTIK.[R]		1	5	1	A2CE73	A2CE73 [89-98]		0	1013.6	529881	2	-0.29	23.5677	49
[K].ISSVQSIVPALEIANQHR.[K]		1	1	1	Q803B0	Q803B0 [251-268]		0	1962.08	2.54577e+06	3	0.18	46.4531	12
[K].VFGQEMAFGR.[I]	1xOxidation [M6]	1	3	1	Q1MTC4	Q1MTC4 [733-742]		0	1157.54	347108	2	0.01	30.6665	35
[K].FLDEEAPSTIQAK.[T]		1	5	1	Q6NYA4	Q6NYA4 [503-515]		0	1448.73	3.1913e+06	2	0.16	31.6733	19
[R].LTQQNMDLLEQMGK.[Q]		1	1	1	E7FB39	E7FB39 [1377-1390]		0	1648.8	278828	2	-0.69	44.3373	22
[R].VFDKDGNGYISAAELR.[H]		1	3	1	Q6PI52	Q6PI52 [92-107]		1	1754.87	1.4117e+06	3	-0.99	35.2141	29
[K].VFCENLPEDSR.[E]	1xCarbamidomethyl [C3]	1	2	1	Q642H5	Q642H5 [308-318]		0	1365.61	700570	2	-0.67	28.2669	41
[R].APFDLFENK.[K]		2	3	1	O57521; Q5RG12	O57521 [338-346]; Q5RG12 [349-357]		0	1080.54	1.46647e+06	2	0.25	46.6516	32
[R].VETGVLKPGMVVTFAPANVTTEVK.[S]	1xOxidation [M10]	1	4	1	A0A2R8QSR4	A0A2R8QSR4 [267-290]		0	2503.35		3	-1.25	44.2213	11
[K].FIDIAQAK.[E]		1	2	1	Q6P0U6	Q6P0U6 [439-446]		0	905.509	847429	2	0.93	31.5044	39
[K].VFNPYTEFK.[E]		1	3	1	Q1LVD7	Q1LVD7 [72-80]		0	1144.57	616758	2	-0.34	41.1984	26
[K].LCNNNEIRPGK.[H]	1xCarbamidomethyl [C2]	1	4	1	Q6TGW7	Q6TGW7 [223-233]		0	1314.66	624984	3	0.72	11.6964	25
[K].VEISEEELK.[I]		1	3	1	F1QZ60	F1QZ60 [557-565]		0	1075.55	2.56002e+06	2	-0.51	27.7838	24
[K].QASSLDVANGPPR.[K]		1	1	1	A3KPI6	A3KPI6 [142-154]		0	1311.67	164042	2	-0.89	23.0928	24
[R].AQEIAQQNHLPCIYLVDSGGANLPR.[Q]	1xCarbamidomethyl [C12]	1	1	1	A2BIN5	A2BIN5 [159-183]		0	2764.38		3	-1.33	46.0468	20
[K].VEDIHAITGLLK.[D]		1	3	1	A0A0R4IZK0	A0A0R4IZK0 [420-431]		0	1308.75	1419438	3	0.06	43.9567	33
[R].QELQEYLR.[S]		1	5	1	Q6PH34	Q6PH34 [280-287]		0	1078.55	675844	2	2.07	33.0122	19
[K].HALIIYDDLSK.[Q]		1	3	1	Q08BA1	Q08BA1 [305-315]		0	1287.69		2	-2.99	37.1107	24
[R].YYAGWADK.[IW]		1	11	1	Q6TH48	Q6TH48 [147-154]		0	973.441	1225359	2	2.05	27.5148	51
[K].ICADGALLSK.[H]	1xCarbamidomethyl [C2]	6	40	1	A0A2R8QNH7; F1R2S5; A0A2R8QQ28; A0A2R8QN47; Q1LWN2; A0A2R8QKR3	A0A2R8QNH7 [1194-1203]; F1R2S5 [1217-1226]; A0A2R8QQ28 [1148-1157]; A0A2R8QN47 [1214-1223]; Q1LWN2 [1214-1223]; A0A2R8QKR3 [1204-1213]		0	1047.55	4.55743e+06	2	1.43	28.548	53
[R].QALHSGQNQLK.[D]		1	1	1	A4IGC8	A4IGC8 [119-129]		0	1223.65	3.02405e+06	2	-0.71	10.0977	39
[R].VFVDSCVASSDPTVANALR.[Y]	1xCarbamidomethyl [C6]	1	2	2	A7MBZ6	A7MBZ6 [293-311]		0	2007.98	3.6438e+06	2	-2.5	42.3773	26
[K].EIIDLVLDR.[TIV]		2	14	2	A8KB60; A7MBS2	A8KB60 [113-121]; A7MBS2 [113-121]		0	1085.62	367008	2	5.46	50.4441	51
[K].LKEENFFGPK.[E]		2	4	1	A0A0B4J1A6; A0A0R4IYT0	A0A0B4J1A6 [476-485]; A0A0R4IYT0 [502-511]		1	1208.63	833905	2	0.83	30.2271	47
[K].VLDLSDNAFGPDGVK.[G]		1	1	1	Q08BV5	Q08BV5 [116-130]		0	1546.77	336585	2	1.94	44.1867	41
[R].NPETGELISSWYK.[G]		1	1	1	Q6DI20	Q6DI20 [478-490]		0	1523.74	482230	2	-3	46.1298	34
[K].GLQDEQQGGR.[Y]		1	1	1	A4IG47	A4IG47 [101-110]		0	1087.51	11605064	2	0.17	10.2056	33
[R].EGLESGEPGTDDGR.[F]		1	3	1	A0A2R8QJF6	A0A2R8QJF6 [355-368]		0	1418.6		2	1.43	17.4179	27
[K].EGNGTVMGAELR.[HI]	1xOxidation [M7]	1	33	1	A0A2R8QJ29	A0A2R8QJ29 [99-110]		0	1249.58	522592	2	-0.17	17.1332	49
[R].GVIVLHGFK.[T]		2	9	1	A8WFS5; E7FCS3	A8WFS5 [521-529]; E7FCS3 [473-481]		0	969.588	209822	3	0.19	33.8888	29
[K].YPIEHGIITNWDDMEK.[I-]		1	19	2	F1RCB6	F1RCB6 [71-86]		0	1960.91	1.09255e+07	2	-2.86	42.2711	16
[K].GLSASTIAVPAPTAVPAK.[T]		1	2	1	Q6DHS8	Q6DHS8 [181-198]		0	1650.94	1.08696e+06	2	-1.3	38.9055	32
[R].EGGQTAPAETR.[L]		1	5	1	A0A2R8Q7H5	A0A2R8Q7H5 [454-464]		0	1116.53	1.44973e+06	2	-0.43	9.6058	21
[K].EGECSQTIR.[L]	1xCarbamidomethyl [C4]	1	2	2	Q7SXM2	Q7SXM2 [260-268]		0	1079.48	317421	2	0.76	10.7883	34
[K].NSFDCAK.[K]	1xCarbamidomethyl [C5]	1	3	1	A0A0R4IHT0	A0A0R4IHT0 [373-379]		0	841.351	587746	2	-0.65	12.0302	37
[K].ALPTDRPLASAYFK.[V]		1	5	1	F1R2S5	F1R2S5 [724-737]		0	1549.84	29094274	3	0.09	37.5176	8
[K].GLVEVDEGRK.[I]		1	5	1	Q7ZVF4	Q7ZVF4 [354-363]		1	1101.59	540042	2	0.36	18.2174	39
[K].LEQSVIVK.[E]		1	4	1	F1RCG7	F1RCG7 [262-269]		0	915.551	867326	2	0.19	22.4197	28
[R].NLVCTDLFTR.[G]	1xCarbamidomethyl [C4]	1	2	1	E7F1G8	E7F1G8 [379-388]		0	1238.62	380635	2	2.67	44.5705	39
[R].STEENGQLAER.[R]		1	5	1	F1QUB4	F1QUB4 [279-289]		0	1233.57	356292	2	-1.47	12.417	41
[R].ADEWIQVPELR.[T]		1	3	1	Q7ZVQ8	Q7ZVQ8 [437-447]		0	1355.7	218979	2	-0.11	48.7226	34
[KR].VVLAYEPVWAIGTGK.[T]		1	5	1	E9QBF0	E9QBF0 [167-181]		0	1602.89		2	-1.63	50.3385	20
[R].VVSLTDYR.[Q]		1	5	1	Q6PH34	Q6PH34 [272-279]		0	952.51	830105	2	0.57	30.0701	42
[K].LHSDGLSCVDIDECK.[E]	2xCarbamidomethyl [C8; C14]	1	3	1	F1QN45	F1QN45 [892-906]		0	1747.76	1.01617e+06	3	0.83	28.8483	25
[K].YVMDVITK.[Q]		1	5	1	Q6NWH7	Q6NWH7 [106-113]		0	968.512	358137	2	-1.95	34.156	50
[K].VYEQLDVTAR.[E]		1	2	1	Q6NZT2	Q6NZT2 [83-92]		0	1193.62		2	-1.18	28.6436	33
[R].YETFLQR.[Y]		1	4	1	R4GDM7	R4GDM7 [633-639]		0	956.484	609858	2	0.28	31.9106	47
[K].STITALETK.[I]		1	5	1	F8W3L6	F8W3L6 [1814-1822]		0	963.536	3.21322e+06	2	-0.39	25.0716	42
[R].ESGIIANER.[F]		1	1	1	Q6NZ22	Q6NZ22 [200-208]		0	988.506	270625	2	-0.14	17.4898	21
[K].STTTGHLIYK.[C]		2	15	1	A7YYA5; A0A2R8QSR4	A7YYA5 [21-30]; A0A2R8QSR4 [21-30]		0	1120.6	676094	2	-0.8	17.511	24
[R].ADILEDKDGK.[S]		1	3	1	F1R2E0	F1R2E0 [262-271]		1	1103.56	511614	2	2.23	16.0236	35
[R].GGGQIIPTAR.[R]		1	4	1	Q6P3J5	Q6P3J5 [717-726]		0	969.548	1.24325e+06	2	-0.2	23.4972	24
[R].LKDVEALLNAK.[E]		1	7	1	Q6NUV5	Q6NUV5 [135-145]		1	1213.72	2.48546e+06	3	0.58	36.3918	40
[R].TDDEVVQR.[E]		1	2	1	A0A286YAP4	A0A286YAP4 [45-52]		0	961.459	657799	2	0.28	12.2326	38
[R].DLAIAAHVK.[I]		1	5	1	A0A2R8QBC2	A0A2R8QBC2 [168-176]		0	937.547	893205	2	1.58	24.8996	34
[R].YSNINAGK.[A]		1	2	1	Q6PH46	Q6PH46 [29-36]		0	866.437	2208450	2	-1.65	10.6718	47
[R].DFSYNFFGFK.[T]		1	4	1	F1R2K9	F1R2K9 [140-149]		0	1271.57		2	0.69	51.06	22
[R].FVALVPQR.[E]		1	3	1	F1QZ60	F1QZ60 [407-414]		0	929.557	3.37714e+06	2	-0.22	34.4455	37
[K].TDIITFQK.[Q]		1	5	1	A9JTA0	A9JTA0 [69-76]		0	965.53		2	-0.09	34.084	35
[K].YKYEALLLGGLPQEGLAR.[A]		1	4	1	A0A2R8QN47	A0A2R8QN47 [25-42]		1	1991.1	486838	3	-0.03	49.6895	34
[K].TLPSLVVHVR.[G]		1	10	1	A0A2R8RN29	A0A2R8RN29 [37-46]		0	1120.68	436450	3	-0.56	35.7191	37
[R].TESLLEPADVQR.[S]		1	2	1	A0F081	A0F081 [258-269]		0	1357.7	408612	2	1.22	33.2475	26
[K].VLELEYVK.[S]		1	1	1	A5PMV7	A5PMV7 [195-202]		0	992.566	1.23058e+06	2	0.67	38.4897	27
[K].VLELDYVK.[S]		1	2	1	Q642H5	Q642H5 [195-202]		0	978.551	2.10785e+06	2	1.27	38.2111	40
[K].TSPQTLSNLCLK.[I]	1xCarbamidomethyl [C10]	1	7	1	F1Q7S8	F1Q7S8 [563-574]		0	1361.71		2	1.13	35.272	28
[R].GVLEEQIVNQK.[V]		1	2	1	Q7SYB2	Q7SYB2 [56-66]		0	1256.68	294319	2	-0.19	30.7576	39
[R].VLCDMIPCGEEEVDQAIK.[S]	2xCarbamidomethyl [C3; C8]	1	3	1	Q7ZVB2	Q7ZVB2 [53-70]		0	2105.96	176322	3	0.05	47.662	4
[KR].GVLFYGPPGCGK.[T]	1xCarbamidomethyl [C10]	1	3	1	A0A2R8QNF0	A0A2R8QNF0 [513-524]		0	1251.62	229571	2	0.59	38.9343	24
[R].LLSLSHGQNTLSR.[D]		1	2	1	A0A2U3TVL4	A0A2U3TVL4 [591-603]		0	1425.78		3	1.72	26.8192	18
[K].VKPLLQVTR.[Q]		3	13	1	B3DFS9; F8W3L6; I3ISA3	B3DFS9 [839-847]; F8W3L6 [841-849]; I3ISA3 [854-862]		0	1053.68	396607	3	-0.93	25.8125	29
[R].TVEAEVLSR.[R]		1	1	1	Q6NZ07	Q6NZ07 [67-75]		0	1003.54	931490	2	-0.66	27.2739	21
[K].TVEALLGSSAR.[L]		1	1	1	A8KBP8	A8KBP8 [167-177]		0	1103.61	403262	2	-1.66	33.3351	37
[K].AISVGDPLCEGTR.[M]	1xCarbamidomethyl [C9]	1	2	1	Q7ZVB2	Q7ZVB2 [328-340]		0	1374.67	4.66612e+06	2	-2.44	35.6121	25
[K].HLEETGGQVR.[T]		1	4	1	B0UYD6	B0UYD6 [255-264]		0	1125.56	800433	2	-3.77	10.16	36
[K].VFDLLNK.[K]		1	2	1	A9JRA8	A9JRA8 [407-413]		0	848.488	258000	2	0.25	40.8271	37
[R].HLAGEVAK.[E]		1	2	1	Q6PHK7	Q6PHK7 [151-158]		0	824.462	591830	2	0.34	9.8197	29
[R].ILQEGVGPK.[K]		1	2	1	A7YT47	A7YT47 [559-567]		0	940.546	2.66214e+06	2	-0.41	19.5267	41
[R].ASVLLSMK.[R]		1	2	1	F1QBM2	F1QBM2 [299-306]		0	848.491	799551	2	-1.28	34.4745	66
[R].VEHAGFGVVLGEDK.[-K]		1	5	1	Q7ZVF4	Q7ZVF4 [437-450]		0	1456.74	1.39025e+06	3	0.24	34.7881	28
[K].AQAEDDLAEK.[K]		1	3	1	A0A2R8QJF6	A0A2R8QJF6 [224-233]		0	1089.51		2	1.39	13.9692	35
[K].ASPTESDQSTDLPLR.[G]		1	1	1	E7F3N4	E7F3N4 [1876-1890]		0	1616.78	280856	2	1.03	29.0124	32
[K].VEEHTLQGLK.[E]		1	3	1	Q7T2C2	Q7T2C2 [133-142]		0	1153.62	1.06403e+06	3	-0.69	18.9684	20
[R].VASTGVSR.[V]		1	2	1	Q6PH46	Q6PH46 [227-234]		0	776.426	3878370	2	0.37	9.3023	24
[K].TQTAQSTVTLR.[V]		1	2	1	A4VCF7	A4VCF7 [525-535]		0	1205.65	353975	2	2.57	19.0686	50
[R].VVALDGDTK.[N]		2	3	1	Q7T2Q9; B2GRK9	Q7T2Q9 [338-346]; B2GRK9 [338-346]		0	917.494	3239281	2	-0.02	18.6135	41
[R].GANDFMCDEMER.[S]	1xCarbamidomethyl [C7]	1	5	1	Q9W792	Q9W792 [380-391]		0	1474.54	227219	2	0.69	34.7724	32
[R].VLLAASSR.[R]		1	1	1	E9QE51	E9QE51 [146-153]		0	816.494	1.88334e+06	2	0.58	20.6144	53
[R].TFSWLVNK.[I]		2	6	1	R4GDM7; B8JLK6	R4GDM7 [355-362]; B8JLK6 [330-337]		0	994.536	609915	2	0.17	44.3677	39
[K].VTEGLTDVILYHQPDDK.[K]		1	3	1	F1QY96	F1QY96 [330-346]		0	1942.98	1.17775e+06	3	1.34	42.579	21
[K].GEEEEDEHLELK.[E]		2	2	1	F1QTB5; Q8AYB9	F1QTB5 [81-92]; Q8AYB9 [81-92]		0	1456.64	1.012e+06	3	-0.19	22.1251	18
[K].TGGAVFSK.[W]		1	2	1	F1R2L8	F1R2L8 [83-90]		0	766.409	1.55856e+06	2	0.12	16.0604	50
[K].KEDLVFIFWAPESAPLK.[S]		1	1	1	Q6TH32	Q6TH32 [93-109]		1	1990.07		3	0.81	50.8535	5
[K].FVSIPALR.[E]		1	3	1	A0A2R8QKR3	A0A2R8QKR3 [423-430]		0	902.546	22764696	2	0.01	43.1265	40
[R].INDYVFSFDK.[M]		1	4	1	Q7ZVF4	Q7ZVF4 [514-523]		0	1247.59	1.27103e+06	2	-1.46	45.6827	30
[K].CYSVEPVLR.[C]	1xCarbamidomethyl [C1]	2	9	2	Q3T7B3; Q1MTC4	Q3T7B3 [558-566]; Q1MTC4 [1567-1575]		0	1122.56	6.76237e+06	2	1.74	32.617	35
[R].TIGEVTATYK.[F]		1	5	1	Q6NUV5	Q6NUV5 [474-483]		0	1082.57	5036076	2	0.32	24.4437	46
[K].CQPSAITLNR.[Q]	1xCarbamidomethyl [C1]	1	1	1	Q7ZVI8	Q7ZVI8 [224-233]		0	1159.59	587557	2	-0.23	24.4042	41
[K].CIVAAVK.[R]	1xCarbamidomethyl [C1]	2	3	1	Q7T2Q9; B2GRK9	Q7T2Q9 [614-620]; B2GRK9 [614-620]		0	760.439	1.03673e+06	2	-0.7	20.949	33
[K].VQIGNISAAK.[T]		1	2	1	Q8JHI7	Q8JHI7 [21-30]		0	1000.58	1.28903e+06	2	0.46	25.4207	26
[K].HVDLTEQTR.[AG]		1	3	1	Q6P111	Q6P111 [226-234]		0	1098.55	625542	2	1.17	13.7476	42
[R].CIIPNHEK.[KR]	1xCarbamidomethyl [C1]	4	16	1	F1QC64; B3DFS9; F8W3L6; I3ISA3	F1QC64 [674-681]; B3DFS9 [676-683]; F8W3L6 [678-685]; I3ISA3 [691-698]		0	1010.51	2.27212e+06	2	1.03	15.4708	15
[K].AGSIWDLR.[LR]		1	5	1	A0A0R4IHZ5	A0A0R4IHZ5 [193-200]		0	917.484	280529	2	-1.14	43.0533	23
[K].TLQGSEVVNVLR.[S]		1	1	1	B8JLR1	B8JLR1 [539-550]		0	1314.74	249734	2	-1.11	39.6974	34
[R].VPLSVFTTNPCR.[I]	1xCarbamidomethyl [C11]	1	4	1	A8KBP8	A8KBP8 [393-404]		0	1390.71	325540	2	1.16	41.6223	25
[K].LLYNNVSNFGR.[L]		1	7	1	Q6DRI2	Q6DRI2 [1216-1226]		0	1296.67	469388	2	-0.31	37.6435	31
[R].ALDLVAAK.[C]		1	1	1	Q6NYV1	Q6NYV1 [171-178]		0	800.488	433268	2	0.49	29.004	30
[K].TPDTTQQHSSDPVK.[I]		1	1	1	E7FE23	E7FE23 [77-90]		0	1540.72	2.43659e+06	3	-0.4	9.9569	12
[KR].GTNESLER.[Q]		1	8	1	Q9YHX5	Q9YHX5 [326-333]		0	905.432	481197	2	-1.08	10.8644	23
[R].ALIAGGGAPEIELALR.[L]		1	2	1	Q6PH46	Q6PH46 [414-429]		0	1550.89	540793	2	0.08	49.9315	20
[K].VDHGEPIGR.[G]		1	1	1	O57521	O57521 [168-176]		0	979.496	2.41929e+06	2	0.9	10.3357	43
[R].FAHTNNEDLLK.[K]		1	2	1	A0A0R4IGN3	A0A0R4IGN3 [139-149]		0	1301.65	1.02169e+06	3	0.4	22.8336	40
[K].SGCEGHPPWPEGICTK.[C]	2xCarbamidomethyl [C3; C14]	1	1	1	Q7ZVI8	Q7ZVI8 [208-223]		0	1811.78	237623	3	0.88	31.3526	7
[K].LSDGVAVIK.[V]		1	1	1	Q803B0	Q803B0 [397-405]		0	901.535	7.09499e+06	2	4.42	26.624	75
[R].ISEAVPGR.[S]		1	2	1	Q6NWJ4	Q6NWJ4 [579-586]		0	828.457	1.09773e+06	2	0.95	16.2599	34
[K].LQDANPALENCDK.[A]	1xCarbamidomethyl [C11]	1	4	1	F1RCG7	F1RCG7 [327-339]		0	1487.68	294712	2	-0.49	19.9274	37
[R].FGILSSK.[H]		1	3	1	B8JIP2	B8JIP2 [137-143]		0	751.435	288183	2	-1.14	32.7526	41
[K].LFLETNLPSGGK.[K]		1	4	1	Q6PH34	Q6PH34 [78-89]		0	1275.69	322618	2	3.49	41.269	32
[R].NLAIPVVNK.[S]		1	1	1	F1RAN8	F1RAN8 [387-395]		0	967.593	378840	2	-0.25	35.5937	41
[K].NKYEDEINK.[R]		2	13	1	Q6NWF6; F1QV31	Q6NWF6 [201-209]; F1QV31 [243-251]		1	1152.55	8752483	2	0.32	13.8234	36
[K].LFEVIETEK.[T]		1	12	1	B8A5C0	B8A5C0 [119-127]		0	1107.59	194052	2	-0.58	39.0895	24
[K].SGDLISIIR.[T]		1	1	1	B3DHD5	B3DHD5 [604-612]		0	973.568	760660	2	-0.06	44.731	39
[K].LAILYAK.[R]		1	1	1	Q6NX98	Q6NX98 [150-156]		0	791.503	679967	2	0.38	34.6113	50
[K].LALDLVK.[K]		1	2	1	Q7ZUX1	Q7ZUX1 [45-51]		0	771.497	301612	2	0.97	39.3938	47
[K].NETLSSTLK.[K]		1	5	1	B0UYD6	B0UYD6 [24-32]		0	992.526	828963	2	-2.83	21.8444	23
[K].DQVFPATK.[L]		1	3	1	Q1MTC4	Q1MTC4 [87-94]		0	905.473	2.66139e+06	2	2.56	22.4014	38
[R].EIEEQLR.[R]		1	5	1	A0A2R8Q1G3	A0A2R8Q1G3 [525-531]		0	916.473	1.03117e+06	2	-0.27	19.6706	46
[R].EMEMELEDER.[K]		2	6	1	F1QC64; F8W3L6	F1QC64 [1596-1605]; F8W3L6 [1600-1609]		0	1310.52		2	3.23	31.2946	40
[R].NAQQYQYLVK.[G]		1	4	1	R4GDM7	R4GDM7 [226-235]		0	1254.65	661224	2	0.42	29.9529	16
[R].NAANTVVK.[V]		1	2	1	Q5RGE6	Q5RGE6 [59-66]		0	816.457	996274	2	-0.23	10.6633	31
[R].SKVDEAVAVLQAHQAK.[E]		1	2	1	F1QB54	F1QB54 [604-619]		1	1693.92	1.02708e+06	3	0.52	31.048	11
[K].DQLPADECNK.[L]	1xCarbamidomethyl [C8]	1	3	1	F1QFC0	F1QFC0 [604-613]		0	1189.52	1.01521e+06	2	0.66	13.8627	55
[K].FSPAGQIMSIR.[V]		1	4	1	B8K0D5	B8K0D5 [31-41]		0	1206.63	248860	2	1.5	41.711	31
[K].EIETTVVK.[A]		1	4	1	F1R738	F1R738 [218-225]		0	918.514	641210	2	0.96	19.7536	27
[R].NLSDAATK.[Q]		2	12	1	E7FC99; F8W4M8	E7FC99 [386-393]; F8W4M8 [360-367]		0	819.421	16573032	2	-0.19	10.8417	43
[R].NISDLTNIPVR.[H]		1	3	1	B0UXY9	B0UXY9 [249-259]		0	1241.68	192875	2	0.32	40.1341	35
[R].LEVNMQALK.[A]		2	5	1	B3DFS9; F8W3L6	B3DFS9 [1563-1571]; F8W3L6 [1565-1573]		0	1045.57	1.1579e+06	2	0.87	36.0795	49
[R].EGGTGLVQR.[C]		1	6	1	A0A2R8Q548	A0A2R8Q548 [78-86]		0	916.485	1.13511e+06	2	-0.4	14.7357	57
[R].QPIVDTFDIR.[I]		1	1	1	Q6DC04	Q6DC04 [311-320]		0	1203.64	597676	2	-0.34	43.71	42
[R].QTIQGVQYLHNNR.[V]		1	2	1	Q6DRK7	Q6DRK7 [145-157]		0	1570.81	1.40639e+06	3	-0.21	25.0581	29
[K].LQSDVPLR.[L]		1	2	1	A0A0R4IYT0	A0A0R4IYT0 [191-198]		0	927.526	7289476	2	0.2	23.5346	42
[K].QIQSAEELIQQEK.[Y]		1	2	1	Q6P0U6	Q6P0U6 [271-283]		0	1543.8	249047	2	-2.4	34.747	36
[R].QLPFSDVR.[L]		1	5	1	F1RC77	F1RC77 [41-48]		0	961.51	2.41792e+06	2	-0.04	35.744	27
[K].EDKYEEEIK.[VI]		3	28	1	Q803M1; Q7T3F0; A7E2K1	Q803M1 [182-190]; Q7T3F0 [182-190]; A7E2K1 [181-189]		1	1182.55	864874	2	1.71	16.7469	47
[R].IATQLAVK.[K]		1	3	1	B3DKJ0	B3DKJ0 [127-134]		0	843.53	2.49901e+06	2	0.58	22.5591	37
[R].FMQTFVLAPEGSAVNK.[F]		1	4	1	Q7ZV01	Q7ZV01 [108-123]		0	1738.88	332965	2	-0.45	46.5084	36
[K].QVVCLEAR.[V]	1xCarbamidomethyl [C4]	2	3	1	Q90XD8; A0A2R8RV77	Q90XD8 [321-328]; A0A2R8RV77 [321-328]		0	974.509	5.37262e+06	2	-0.5	23.7863	37
[R].QELEQALGIR.[N]		1	1	1	Q802C8	Q802C8 [499-508]		0	1156.63	340238	2	1.53	38.6274	32
[K].MKDTDSEEEIR.[E]		1	3	1	Q6PI52	Q6PI52 [77-87]		1	1352.6	345097	2	0.14	13.1006	45
[K].QAIQSNALNNDK.[W]		1	4	1	A0A2R8QJH1	A0A2R8QJH1 [318-329]		0	1315.66	249268	2	0.94	16.8312	32
[K].DVNAAIANIK.[T]		2	5	1	Q6TGS5; Q6TNP9	Q6TGS5 [326-335]; Q6TNP9 [327-336]		0	1028.57	30907946	2	0.52	32.3645	40
[R].QAAPVDVVR.[S]		1	3	1	Q5EI67	Q5EI67 [1843-1851]		0	954.537	173213	2	-1.51	21.9734	36
[R].NVEDLSGGELQR.[F]		1	3	1	Q6TNW3	Q6TNW3 [213-224]		0	1316.64	351690	2	-0.09	27.5966	30
[R].DVETLIEKPTVPLNSLK.[M]		1	3	1	Q7ZU52	Q7ZU52 [135-151]		0	1896.07	407071	3	-0.68	46.0716	20
[R].SALLFQHEETLGK.[A]		1	3	1	Q8UVX0	Q8UVX0 [145-157]		0	1472.77	724337	3	-1.29	34.5592	10
[K].SAILSQAPFTFR.[D]		1	5	1	Q6NYA4	Q6NYA4 [315-326]		0	1337.72	1.04555e+06	2	-1.07	47.9993	31
[K].NTDQTLDLEPCTGFQR.[K]	1xCarbamidomethyl [C11]	1	3	1	A0A0R4IW61	A0A0R4IW61 [193-208]		0	1894.86	201682	2	-0.74	39.1993	31
[K].SAVGHEYQSK.[L]		1	6	1	B3DGZ4	B3DGZ4 [97-106]		0	1105.53		2	0.89	9.34	27
[K].EFPLIPVGR.[F]		1	4	1	Q7ZTT1	Q7ZTT1 [307-315]		0	1027.59	3.12414e+06	2	1.6	47.542	29
[R].EFSYLDEEEKEK.[A]		1	1	1	Q6NWJ4	Q6NWJ4 [223-234]		1	1545.7	288262	3	-1.13	28.614	27
[KR].RPETVATQFK.[N]		1	3	1	B8JLK6	B8JLK6 [532-541]		0	1176.64	642807	2	0.92	17.7262	27
[R].LPSYLDK.[V]		1	2	1	F1QBD8	F1QBD8 [459-465]		0	835.456	800640	2	-0.68	32.4337	37
[K].EAFETFINK.[R]		1	2	1	F8W428	F8W428 [497-505]		0	1098.55	4602372	2	1.29	38.868	26
[K].FDLMYAK.[R]		4	26	1	A8KB60; A7MBS2; Q6TGS5; Q6TNP9	A8KB60 [395-401]; A7MBS2 [395-401]; Q6TGS5 [394-400]; Q6TNP9 [395-401]		0	887.433	8421224	2	0.14	38.6826	50
[K].ESDLLNLR.[K]		1	1	1	B2GRK9	B2GRK9 [93-100]		0	959.516	716984	2	-3.65	37.454	46
[R-].IVLENSSR.[E]		1	5	1	Q6NV39	Q6NV39 [397-404]		0	917.505	689275	2	-4.54	17.6712	21
[R].ELQESSGASIK.[I]		1	3	1	B8A609	B8A609 [125-135]		0	1148.58	343936	2	-0.18	15.8195	33
[K].ELQTINDQLR.[H]		1	1	1	A2CEI4	A2CEI4 [643-652]		0	1229.65	213194	2	-0.16	29.1169	22
[R].ELIPNLLK.[T]		1	3	1	A2CEM4	A2CEM4 [273-280]		0	939.587	670207	2	1.61	46.9161	25
[K].LAASELFK.[D]		1	3	1	Q7T158	Q7T158 [884-891]		0	878.498	1.29081e+06	2	0.16	37.8199	31
[K].SPFILDENEAK.[N]		1	2	1	F1R7J0	F1R7J0 [489-499]		0	1262.63	301372	2	-0.32	36.7987	30
[K].DISTNYYASQK.[K]		1	2	1	A0A286YAP4	A0A286YAP4 [673-683]		0	1289.6	824363	2	0.99	24.0942	46
[K].LVPEFAHDK.[T]		1	3	1	Q1MTC4	Q1MTC4 [20-28]		0	1055.55	9903444	2	0.37	23.1292	33
[K].DMVHDDAPLK.[F]	1xOxidation [M2]	3	15	3	A0A2R8QNH7; A0A2R8QQ28; A0A2R8QN47	A0A2R8QNH7 [308-317]; A0A2R8QQ28 [316-325]; A0A2R8QN47 [316-325]		0	1156.53	7.22046e+06	3	1.33	14.8584	20
[K].LVQIFPEDISLK.[N]		1	2	1	A0A2R8QJF6	A0A2R8QJF6 [288-299]		0	1401.8		2	-2.55	50.2331	22
[R].IYGESTEAVQK.[A]		1	4	1	F8W4G8	F8W4G8 [261-271]		0	1224.61	865814	2	-3.7	18.1301	28
[K].LVDFLNK.[Y]		1	5	1	A0A2R8QFD1	A0A2R8QFD1 [185-191]		0	848.488	5933852	2	0.39	38.8984	47
[R].IYGETPEAVK.[Q]		1	5	1	F1RC77	F1RC77 [264-273]		0	1106.57	3509494	2	-0.23	21.5917	48
[R].ISVAWCK.[NK]	1xCarbamidomethyl [C6]	1	3	1	A0A2R8QCN1	A0A2R8QCN1 [445-451]		0	863.444	370695	2	-0.36	31.3745	27
[R].LSVSASAGR.[Q]		1	5	1	A0A2U3TVF3	A0A2U3TVF3 [389-397]		0	847.463	2.44762e+06	2	1.7	15.7561	38
[R].ISVYYNEATGGK.[Y]		1	4	1	Q6NW90	Q6NW90 [47-58]		0	1301.64	379285	2	6.51	27.7106	30
[K].IVCDLIENK.[L]	1xCarbamidomethyl [C3]	1	1	1	B0S6F2	B0S6F2 [441-449]		0	1103.58	2.95309e+06	2	-2.26	30.421	50
[R].ETLSVLDGRMEAYEADLR.[M]		1	1	1	E7EZE7	E7EZE7 [191-208]		1	2068	582583	3	3.99	43.5401	11
[K].TLLADQGEIR.[V]		1	3	1	F1R6T0	F1R6T0 [139-148]		0	1115.61	290908	2	-0.33	29.7185	39
[K].TVISQSLSK.[Y]		1	3	1	Q7SY46	Q7SY46 [257-265]		0	962.552	695334	2	1.33	22.2845	40
[K].TLITDLKPR.[G]		1	1	1	E7FB39	E7FB39 [1459-1467]		0	1056.64	504349	2	1.38	31.0798	35
[R].AVLNPLCQVDYR.[A]	1xCarbamidomethyl [C7]	1	1	1	Q7SZE5	Q7SZE5 [68-79]		0	1447.74	842268	2	1.29	42.8578	18
[R].AFISDWDK.[V]		1	1	1	Q6NZU8	Q6NZU8 [233-240]		0	981.468	380818	2	-1.29	38.9329	26
[K].SDCIAIDWMGR.[N]	1xCarbamidomethyl [C3]	1	3	1	F1QN45	F1QN45 [1020-1030]		0	1323.58	343292	2	-4.29	47.4306	41
[K].KVDELQEILK.[K]		1	3	1	Q7SXD7	Q7SXD7 [342-351]		1	1214.7	210570	3	-0.64	37.8212	52
[R].SVSPSPAAPK.[A]		1	2	1	Q7ZVC1	Q7ZVC1 [140-149]		0	940.51	747747	2	-0.07	12.3352	45
[R].LAYVAPTIPR.[R]		1	2	1	Z4YIS0	Z4YIS0 [566-575]		0	1100.65	346151	2	-0.3	36.8708	18
[K].EIVDSVLDR.[M]		1	3	1	Q6TGS5	Q6TGS5 [112-120]		0	1045.55	24796310	2	-0.58	35.5597	42
[R].EEIFGPVMQILK.[F]		1	8	1	Q6TH48	Q6TH48 [414-425]		0	1403.76	1529690	2	-1.04	50.8911	25
[R].QLAEDFLK.[E]		1	4	1	Q6NWH7	Q6NWH7 [290-297]		0	963.515	794476	2	0.06	38.7184	39
[K].AVSTIAQNAR.[A]		1	3	1	F1RDA6	F1RDA6 [496-505]		0	1030.56	1.22639e+06	2	-4.47	15.0237	31
[R].EDPFQTYSK.[L]		1	3	1	A0A2R8Q1K1	A0A2R8Q1K1 [494-502]		0	1114.51		2	-0.51	29.3701	39
[K].ANITAIR.[R]		1	2	1	Q8JHI7	Q8JHI7 [306-312]		0	758.452	1666150	2	-0.51	20.3137	34
[K].LSEDPNIVIAK.[M]		1	3	1	A0A0R4IGN3	A0A0R4IGN3 [378-388]		0	1198.67	1.29071e+06	2	-0.62	31.9945	39
[R].AAQLLDK.[D]		1	1	1	Q6NZ07	Q6NZ07 [473-479]		0	758.441	376348	2	1.1	17.7542	42
[R].LAQIQQAK.[K]		1	9	1	Q7ZW47	Q7ZW47 [312-319]		0	899.531	3.44119e+06	2	0.65	13.8333	37
[R].KVPGVTAIELEEETGTFR.[I]		1	5	1	F8W4G8	F8W4G8 [243-260]		1	1976.03	447851	3	-0.44	43.9085	39
[R].SSPSSVNYADFGSAPSK.[F]		1	3	1	A1L1R7	A1L1R7 [467-483]		0	1700.78	256098	2	-3.12	31.4352	30
[R].LTGLEALK.[S]		1	1	1	Q6NVI6	Q6NVI6 [28-35]		0	844.514	3205618	2	0.36	33.9338	42
[R].ELSIYSPDGR.[A]		1	4	1	Q6GQP1	Q6GQP1 [42-51]		0	1136.56	1.61152e+06	2	-1.03	32.3313	28
[K].QFLGYFLKPYFK.[D]		1	3	1	I1V1W6	I1V1W6 [167-178]		0	1550.84		2	-2.58	37.5246	17
[K].TQYVISEDPK.[A]		1	3	1	Q1MTC4	Q1MTC4 [164-173]		0	1179.59	2.45753e+06	2	1.11	24.0203	33
[K].VTEGLNDVILYHQPDDK.[K-]		1	4	1	Q6TGW7	Q6TGW7 [267-283]		0	1955.97	504625	3	0.45	39.0825	32
[K].DVDAAYMNK.[V]		1	10	1	F1QV31	F1QV31 [265-273]		0	1026.46	18146832	2	-0.45	21.0766	43
[R].LVGMPAK.[R]		1	3	1	F1QFC0	F1QFC0 [103-109]		0	715.417	4.24524e+06	2	-0.44	21.1679	50
[R].VVVTVEQTQEEIEK.[A]		1	3	1	F1QEL4	F1QEL4 [457-470]		0	1630.85	387565	2	-0.35	32.1332	19
[K].VPSFAAGR.[V]		1	2	1	A0A0R4IYT0	A0A0R4IYT0 [522-529]		0	804.436	8495830	2	-0.53	22.8308	29
[R].LQDALTSER.[K]		1	3	1	R4GER7	R4GER7 [66-74]		0	1032.53		2	1.32	20.5224	21
[R].VQLIASSIAENDNMK.[I]		3	20	1	F1R2S5; A0A2R8QN47; A0A2R8QKR3	F1R2S5 [1202-1216]; A0A2R8QN47 [1199-1213]; A0A2R8QKR3 [1189-1203]		0	1632.83	335214	2	0.12	38.609	35
[R].LNLEQGR.[F]		1	2	1	F1QFR4	F1QFR4 [161-167]		0	829.453	156807	2	1.38	19.2367	30
[R].AGIQFPVGR.[IV]		1	21	4	Q71PD7	Q71PD7 [24-32]		0	944.531	3.97747e+06	2	0.59	37.3124	20
[K].LICSVECK.[K]	2xCarbamidomethyl [C3; C7]	1	3	1	Q6DHS8	Q6DHS8 [528-535]		0	1008.49	1.76106e+06	2	-0.83	18.9698	28
[R].AGLPDTHPLAAR.[L]		1	2	1	B8JLL1	B8JLL1 [228-239]		0	1218.66	572141	3	0.09	23.5944	26
[K].LVPEAVGDQK.[A]		1	3	1	E7FDV9	E7FDV9 [364-373]		0	1055.57	411175	2	0.48	19.9576	31
[K].LEEAFNSR.[C]		1	4	1	E7EZ90	E7EZ90 [258-265]		0	965.469	1.78473e+06	2	1.25	20.3809	36
[K].NKDTVNEEQINVLK.[A]		1	10	1	E7FB39	E7FB39 [568-581]		1	1643.86	961578	3	-1.22	27.7302	29
[K].VVQAYAEQGLR.[G]		1	3	1	F1QBW6	F1QBW6 [559-569]		0	1233.66		2	2.68	24.9319	31
[K].VIPELNGK.[L]		1	4	1	Q5XJ10	Q5XJ10 [218-225]		0	869.509	1.06231e+06	2	0.41	25.9555	41
[K].LIDIGVAGFR.[V]		1	6	1	F1RD28	F1RD28 [206-215]		0	1060.61	1.27099e+06	2	-3.72	47.3172	44
[R].IYVASIHPDLSDDDIK.[S]		1	7	1	A0A2U3TVF3	A0A2U3TVF3 [169-184]		0	1800.9	768224	3	0.09	39.0853	5
[R].NLALCPANHAPLR.[E]	1xCarbamidomethyl [C5]	1	6	1	E7FC99	E7FC99 [515-527]		0	1446.76	533126	3	-2.28	28.5107	25
[R].VIVFDGIPSR.[T]		1	3	1	Q6TNW3	Q6TNW3 [532-541]		0	1102.63	325109	2	1.23	42.463	38
[R].LTAELQDTK.[L]		1	2	1	E7FE29	E7FE29 [1513-1521]		0	1018.54	732248	2	-0.2	19.6818	29
[R].VTDGALVVVDCVSGVCVQTETVLR.[Q]	2xCarbamidomethyl [C11; C16]	1	5	1	Q6P3J5	Q6P3J5 [121-144]		0	2576.31		3	-3	50.3442	14
[R].IYVASVHPDLSDDDIK.[S]		1	10	1	A4IGG2	A4IGG2 [191-206]		0	1786.89	421469	3	0.93	35.9082	6
[R].QAVTNPNNTLYATK.[R]		1	3	2	F1QFC0	F1QFC0 [111-124]		0	1534.79	7.62954e+06	2	-0.68	32.0769	22
[K].FGEVVDCTLK.[L]	1xCarbamidomethyl [C7]	1	4	1	A4QP67	A4QP67 [77-86]		0	1167.57	381029	2	0.33	31.9478	20
[K].AQQLQQELSR.[R]		1	4	1	A0A2R8PZ44	A0A2R8PZ44 [136-145]		0	1200.63	264777	2	0.39	22.3655	54
[R].VSIPITVR.[Q]		1	4	1	F1QK71	F1QK71 [606-613]		0	884.556	1.51684e+06	2	0.07	36.1564	43
[K].TVPNVFINK.[K]		1	3	1	A8WGN7	A8WGN7 [77-85]		0	1031.59	2.3865e+06	2	1.32	35.3534	29
[R].EYQELMNVK.[L]		1	10	1	F1QV31	F1QV31 [439-447]		0	1153.56	8.10471e+06	2	-0.49	31.3675	38
[R].LEAVNGR.[D]		1	2	1	E7FB39	E7FB39 [394-400]		0	758.416	775740	2	-0.66	11.8248	33
[K].YQADITDLLK.[E]		1	2	1	A0A2R8RTX5	A0A2R8RTX5 [156-165]		0	1179.63		2	2.03	46.6685	36
[R].VAVTAPGMAR.[E]		1	3	1	F1RDA6	F1RDA6 [612-621]		0	972.53	312382	2	1.33	23.3285	26
[R].YQPISYNLCSR.[S]	1xCarbamidomethyl [C9]	1	8	1	F1RD28	F1RD28 [82-92]		0	1400.66	488523	2	-1.01	34.4341	14
[K].ASIQLFGQLK.[F]		1	1	1	A4IG47	A4IG47 [489-498]		0	1104.64	1.37863e+06	2	-0.23	45.56	29
[R].VVEEDLKR.[T]		1	1	1	B3DKJ0	B3DKJ0 [314-321]		1	987.547	936348	3	-0.31	12.8444	27
[K].IYDFTIQR.[I]		1	2	1	Q7T158	Q7T158 [814-821]		0	1055.55	925269	2	-1.13	38.1672	35
[R].GFHAALPVSDNR.[V]		1	2	1	A4QP79	A4QP79 [302-313]		0	1283.65	279517	2	-0.68	27.5514	27
[K].VSEVFLK.[I]		1	3	1	A0A2R8QT01	A0A2R8QT01 [455-461]		0	821.477	370645	2	-0.22	30.8472	30
[K].LATPVTEELLEK.[T]		1	3	1	A0A0R4IHZ5	A0A0R4IHZ5 [353-364]		0	1342.75	260521	2	0.24	42.5833	23
[K].QLPDHDQDPER.[C]		1	3	1	Q6DHS8	Q6DHS8 [249-259]		0	1349.61	1.32691e+06	3	0	11.8135	17
[R].GCHLLVATPGR.[L]	1xCarbamidomethyl [C2]	1	6	1	Q6PBB2	Q6PBB2 [348-358]		0	1180.63	1.03356e+06	3	1.67	24.362	20
[K].QICGEYLLSK.[M]	1xCarbamidomethyl [C3]	1	3	1	Q7ZVQ8	Q7ZVQ8 [120-129]		0	1210.61	375323	2	0.45	35.4438	33
[K].APGIIPR.[I]		1	3	1	Q08BA1	Q08BA1 [175-181]		0	723.451	751207	2	0.3	24.476	49
[K].LEEVSLK.[N]		1	2	1	Q08CG5	Q08CG5 [523-529]		0	817.467	1.03141e+06	2	0.42	25.0194	46
[K].NLDDSIDDEK.[L]		1	4	1	B8K0D5	B8K0D5 [300-309]		0	1163.51	388326	2	0.54	21.6255	34
[R].NINTISSVLR.[D]		1	5	1	F1RC77	F1RC77 [502-511]		0	1116.64	3.07605e+06	2	1.41	38.6374	33
[K].NIPVEEADR.[L]		1	4	1	Q7ZTT1	Q7ZTT1 [244-252]		0	1042.52	3.2276e+06	2	-0.08	19.7079	36
[R].NLQVNSTHIEAK.[F]		1	2	1	E9QB27	E9QB27 [70-81]		0	1353.71	772410	3	-0.09	18.9486	22
[K].ADASQFELLK.[V]		1	5	1	A0A286YAW9	A0A286YAW9 [58-67]		0	1121.58	282000	2	-3.42	40.3668	55
[RK].FASFIDK.[VAE]		2	22	1	Q6NWF6; F1QV31	Q6NWF6 [126-132]; F1QV31 [168-174]		0	827.43	99395928	2	0.98	33.949	45
[K].YKAEDDVQR.[ED]		2	10	1	Q6NYR4; Q90473	Q6NYR4 [525-533]; Q90473 [525-533]		1	1123.54	4489329	2	0.82	10.0688	52
[K].ENVIQEQR.[G]		1	4	1	Q4V9Q4	Q4V9Q4 [449-456]		0	1015.52	1.93859e+06	2	0.31	15.3878	34
[K].VMGNAGHPSSLKPIMK.[L]		6	26	1	A0A2R8QNH7; F1R2S5; A0A2R8QQ28; A0A2R8QN47; Q1LWN2; A0A2R8QKR3	A0A2R8QNH7 [468-483]; F1R2S5 [488-503]; A0A2R8QQ28 [476-491]; A0A2R8QN47 [476-491]; Q1LWN2 [483-498]; A0A2R8QKR3 [481-496]		0	1666.88	4.52453e+06	3	-2.27	21.799	11
[R].NNLDDNSTSYDKPPLSESPVEILPVR.[N]		1	4	1	Q6NX99	Q6NX99 [320-345]		0	2899.43	472709	3	-3.51	47.1641	10
[R].NPAEQMDFITR.[T]		1	2	1	Q08BP8	Q08BP8 [345-355]		0	1321.62	282293	2	-1	37.896	29
[K].VKPLLQVSR.[Q]		1	3	1	F1QC64	F1QC64 [837-845]		0	1039.66	6099513	3	2.08	24.4788	43
[K].NHNTVPVQEESEEK.[K]		1	4	1	B1H1I6	B1H1I6 [169-182]		0	1639.76	17828834	3	0.31	12.4797	18
[R].NFSLNLYK.[V]		1	2	1	F1QBE4	F1QBE4 [187-194]		0	998.531	591718	2	0.07	42.4332	34
[K].NFIAQGAYDNR.[T]		1	2	1	Q6PC68	Q6PC68 [452-462]		0	1268.6	338158	2	-0.94	28.2005	44
[R].NSTILPR.[K]		1	2	1	F1QBE4	F1QBE4 [268-274]		0	800.462	1.98953e+06	2	-0.42	21.843	41
[RK].GVVDSEDIPLNLSR.[E]		2	6	2	O57521; Q5RG12	O57521 [378-391]; Q5RG12 [389-402]		0	1513.79	355232	3	-1.66	43.3533	17
[K].IILVLPDDPK.[Y]		1	3	1	Q5SPR8	Q5SPR8 [442-451]		0	1122.68	202701	2	-0.4	45.1965	37
[R].LTPEDIER.[M]		1	2	1	Q6P3L3	Q6P3L3 [531-538]		0	972.5	3.99222e+06	2	0.03	25.334	37
[R].LTPDAPVGYLR.[N]		1	2	1	F1R606	F1R606 [210-220]		0	1201.66	6542909	2	-1.45	37.4596	32
[K].YDDIPVEATGHNGPQPIDR.[VF]		1	3	1	Q6PBB2	Q6PBB2 [191-209]		0	2093.99	814793	3	-0.81	29.9515	26
[K].YLQQIFETQR.[M]		1	1	1	Q802C8	Q802C8 [337-346]		0	1325.68	1.07791e+06	2	3.99	40.4569	32
[K].LLNDEDQVVVNK.[A]		1	4	1	E7FC99	E7FC99 [158-169]		0	1385.73	637387	2	-0.61	27.9011	37
[K].ITITNDQNR.[L]		1	2	1	Q6P3L3	Q6P3L3 [522-530]		0	1074.55	4.01364e+06	2	0.18	16.0881	52
[M].PAVPSSSESVGTGPVCPHAAK.[M]	1xCarbamidomethyl [C16]	1	2	1	F1QIC0	F1QIC0 [2-22]		0	2034.99	163291	3	1.17	22.216	10
[R].ELDGLDR.[H]		1	1	1	A0A2R8Q3W8	A0A2R8Q3W8 [135-141]		0	817.405	610375	2	2.53	21.8514	16
[R].VETPVLPPVLVPR.[HR]		1	10	1	Q6A3P7	Q6A3P7 [134-146]		0	1415.86		2	-0.23	50.0024	22
[K].VQELANVR.[H]		1	3	1	F1R7J0	F1R7J0 [148-155]		0	928.521	757431	2	-0.28	19.7424	15
[R].APILAVTR.[N]		1	3	1	Q6NXD1	Q6NXD1 [449-456]		0	840.53	1.27347e+06	2	0.99	28.6957	39
[KR].ELVEAGYDVR.[Q]		1	2	1	A0A0R4IQZ2	A0A0R4IQZ2 [90-99]		0	1150.57		2	0.87	29.3318	25
[R].TMQNTNDVETAR.[C]		1	4	1	E7FC99	E7FC99 [200-211]		0	1379.62		2	-2.9	13.7672	34
[R].KIQEIISQVR.[R]		1	2	1	A0A0R4IYT0	A0A0R4IYT0 [580-589]		1	1213.73	1.61959e+06	2	-0.65	28.2959	57
[R].SLYNVQGLR.[A]		1	3	1	A0A2R8QJF6	A0A2R8QJF6 [405-413]		0	1049.57	206853	2	-2.25	33.4165	35
[R].IALYGLGSIPDER.[L]		1	3	1	Q7T397	Q7T397 [177-189]		0	1403.75	192016	2	-0.73	47.4072	27
[K].DAGQIAGLNVLR.[V]		1	3	1	F1QFC0	F1QFC0 [210-221]		0	1226.69	18705294	2	1.05	44.0192	28
[K].DTDSEEEIR.[E]		1	3	1	Q6PI52	Q6PI52 [79-87]		0	1093.46	3980471	2	0.57	14.5769	37
[R].RFDDAEVQK.[D]		1	3	1	F1QFC0	F1QFC0 [130-138]		1	1107.54	9346288	2	2.08	13.6729	49
[R].KLLEGEECR.[L]	1xCarbamidomethyl [C8]	1	1	1	Q7SZP4	Q7SZP4 [397-405]		1	1133.56	6.13021e+06	2	0.76	14.2469	48
[R].LAQELEGTEK.[K]		1	2	1	A0A0R4IQ14	A0A0R4IQ14 [184-193]		0	1117.57	155267	2	-3.61	18.4519	28
[K].LAGSIAPEIYGHEDVKK.[A]		1	3	1	Q7ZVL6	Q7ZVL6 [336-352]		1	1826.96	824829	4	1.5	28.7874	17
[K].IQDKEGIPPDQQR.[L]		1	14	1	A0A2R8RR55	A0A2R8RR55 [30-42]; [106-118]; [182-194]; [258-270]		1	1523.78		3	1.21	13.3007	15
[K].TISHVIIGLK.[T]		1	3	1	Q6TGU6	Q6TGU6 [153-162]		0	1080.68	1.03158e+06	3	-0.26	32.5505	23
[R].LQEAPDAVPHGEMPR.[H]		1	4	1	F1QK71	F1QK71 [230-244]		0	1646.8	632463	3	2.96	25.382	17
[K].TRLEQEIATYR.[SN]		1	3	1	Q05AL9	Q05AL9 [387-397]		1	1379.73	826656	2	0.06	30.3322	49
[K].DVGLAYTER.[C]		4	14	1	F1R2S5; A0A2R8QN47; Q1LWN2; A0A2R8QKR3	F1R2S5 [200-208]; A0A2R8QN47 [188-196]; Q1LWN2 [195-203]; A0A2R8QKR3 [193-201]		0	1023.51	201504288	2	4.17	27.5542	51
[K].SPAADESVDR.[I]		3	12	3	A0A2R8QN47; A0A2R8QKR3; Q1MTC4	A0A2R8QN47 [687-696]; A0A2R8QKR3 [692-701]; Q1MTC4 [694-703]		0	1046.47	7.67332e+07	2	1.41	11.3274	28
[K].AQTSGQSAQIMR.[L]		1	2	1	F1QUV7	F1QUV7 [331-342]		0	1277.63	200265	2	3.23	16.112	26
[K].WNPFDLTK.[V]		1	4	1	Q7ZTT1	Q7ZTT1 [294-301]		0	1020.51		2	0.69	49.7938	25
[R].VATGDGVPSPR.[K]		1	2	1	A1L1S8	A1L1S8 [8-18]		0	1055.55	754968	2	3.38	16.7809	42
[K].ILLGDEDVILEQK.[D]		1	3	1	Q6DBY0	Q6DBY0 [284-296]		0	1484.82	318494	2	-0.69	46.4212	49
[K].STEQQELER.[I]		1	3	1	E9QE51	E9QE51 [202-210]		0	1119.53	1.65562e+06	2	-5.69	13.5326	45
[R].NYDGLIVR.[S]		1	1	1	F1QEY8	F1QEY8 [47-54]		0	949.51	2.09836e+06	2	-0.68	32.5852	44
[R].KLEDLQK.[R]		1	4	1	F1QZ60	F1QZ60 [235-241]		1	873.504	2525120	2	0.29	12.5988	41
[R].VPGLNIPLCAAQCER.[I]	2xCarbamidomethyl [C9; C13]	1	1	1	E7F427	E7F427 [296-310]		0	1697.85		2	1.05	44.7169	23
[K].LITSVADVVNNDPVIGR.[K]		1	3	1	F8W5B8	F8W5B8 [622-638]		0	1781.98	263776	2	-2.3	47.1904	28
[K].VFLENVIR.[D]		1	6	1	Q0D294	Q0D294 [61-68]		0	989.578	6790883	2	-1.08	43.9872	36
[R].KYAALYQPLFDK.[R]		1	1	1	Q803X7	Q803X7 [93-104]		1	1456.78	1.29837e+06	3	1.03	41.1318	30
[R].LVQAFQFTDK.[H]		1	3	1	A2AWE1	A2AWE1 [159-168]		0	1196.63	328637	2	-1.91	39.8233	31
[K].NTVCTLSAGK.[F]	1xCarbamidomethyl [C4]	1	2	1	Q7SXM2	Q7SXM2 [113-122]		0	1050.52	302530	2	0.12	16.639	40
[R].VQDLTLEK.[A]		1	2	1	F1R246	F1R246 [78-85]		0	945.525	4032521	2	2.06	24.1851	36
[K].TLYQIQAER.[I]		1	3	1	F1R7J0	F1R7J0 [136-144]		0	1121.59	647715	2	1.15	27.8308	40
[K].QAADMILLDDNFASIVTGVEEGR.[L]		1	26	1	Q9DEY3	Q9DEY3 [745-767]		0	2464.2		3	-1.71	51.7811	16
[K].DNAYNSFGGR.[S]		1	4	1	Q6PBB2	Q6PBB2 [113-122]		0	1100.48	797497	2	0.95	22.5844	38
[K].ISNFLLEK.[S]		2	6	1	E7FDV0; B0S6F2	E7FDV0 [189-196]; B0S6F2 [185-192]		0	963.551	2.63576e+06	2	5.12	39.7858	27
[K].EGIVALR.[R]		1	2	1	Q7ZYX4	Q7ZYX4 [308-314]		0	757.457	2.28381e+06	2	0.14	28.2725	49
[R].IDDIVSGHK.[K]		1	2	1	Q8JHI7	Q8JHI7 [518-526]		0	983.516	397661	2	0.6	16.171	24
[R].ESTVTVTNDGATILK.[A]		1	3	1	Q6PBW6	Q6PBW6 [58-72]		0	1548.81	1.00473e+06	2	-0.14	33.3229	21
[R].KIDSDLEGHPTPK.[L]		2	3	1	Q7T2Q9; B2GRK9	Q7T2Q9 [101-113]; B2GRK9 [101-113]		1	1436.74	1.11442e+06	3	-0.6	14.846	29
[K].TEVEILK.[T]		1	1	1	E7F2H7	E7F2H7 [82-88]		0	831.482	2.55785e+06	2	-0.06	29.5028	33
[R].LGAGPDGVEGIK.[R]		1	4	1	B0R0M9	B0R0M9 [302-313]		0	1112.59	371905	2	-2.27	27.6802	17
[R].QQQLTAMK.[V]		1	2	1	B3DFS9	B3DFS9 [808-815]		0	947.498	19003218	2	0.16	16.9756	57
[R].ESLSDSVSGELSADPHSPK.[G]		1	2	1	F1QBM2	F1QBM2 [76-94]		0	1941.9	228677	3	-0.66	32.1112	21
[R].FDSPESAEK.[A]		1	6	1	Q32PS6	Q32PS6 [526-534]		0	1009.45	404681	2	-1	15.1967	32
[R].SASPSPAPVR.[L]		1	2	1	Q4V9Q4	Q4V9Q4 [598-607]		0	968.516	1.76394e+06	2	0.07	12.6242	36
[K].MINPTVPESPAFALK.[S]		1	2	1	E9QE51	E9QE51 [472-486]		0	1614.86		2	-1.81	46.0021	21
[R].VSVAHLFAAR.[E]		1	1	1	X1WEE6	X1WEE6 [259-268]		0	1070.61	695977	3	0.14	35.0959	17
[K].IAESIPYLR.[E]		1	3	1	A0A2R8QJF6	A0A2R8QJF6 [346-354]		0	1061.6	217631	2	2.03	39.9199	41
[K].TIIEEAIPMVSGTKPR.[A]	1xOxidation [M9]	1	3	1	A0A2R8QNH7	A0A2R8QNH7 [731-746]		0	1757.95	127841	3	1.41	36.4385	10
[R].EILDTEAK.[N]		6	28	1	A0A2R8QNH7; F1R2S5; A0A2R8QQ28; A0A2R8QN47; Q1LWN2; A0A2R8QKR3	A0A2R8QNH7 [1044-1051]; F1R2S5 [1064-1071]; A0A2R8QQ28 [1052-1059]; A0A2R8QN47 [1052-1059]; Q1LWN2 [1059-1066]; A0A2R8QKR3 [1057-1064]		0	918.478	581172	2	-0.56	19.9134	32
[R].LEWEWER.[L]		2	7	1	Q3T7B3; Q1MTC4	Q3T7B3 [248-254]; Q1MTC4 [1257-1263]		0	1047.49	1.03788e+06	2	-0.11	44.09	30
[K].FNNLFAGGNFAEAAK.[V]		1	6	1	Q6DRI2	Q6DRI2 [368-382]		0	1570.76		2	0.75	45.887	40
[R].EGGSGATVLQK.[A]		1	4	1	Q1RLP8	Q1RLP8 [728-738]		0	1046.55	1.25931e+06	2	-1.06	15.1868	24
[K].ALEILPDCVCSSAK.[N]	2xCarbamidomethyl [C8; C10]	1	3	1	Q7ZU96	Q7ZU96 [139-152]		0	1562.76	656697	2	-2.26	41.2442	23
[K].YAMEQSIK.[S]		2	18	1	A4IGG2; A0A2U3TVF3	A4IGG2 [30-37]; A0A2U3TVF3 [31-38]		0	969.471	322824	2	1.7	21.6663	34
[R].AIYDIYGK.[K]		1	3	1	F1QWW6	F1QWW6 [76-83]		0	942.493		2	1.34	34.4136	32
[K].LGNLFLNDDMDVK.[I]		1	2	1	Q6DRK7	Q6DRK7 [165-177]		0	1493.73		2	-2.66	48.1688	26
[K].IPDNFKPEK.[K]		1	5	1	P0C218	P0C218 [430-438]		0	1087.58	342857	3	2.37	19.4468	17
[R].LQVAGEITTGPR.[V]		1	4	1	A0A0R4IHT0	A0A0R4IHT0 [456-467]		0	1241.68	659485	2	2.09	29.5239	33
[K].LSQGEYIAPEK.[L]		1	1	1	E7F351	E7F351 [579-589]		0	1234.63	265853	2	2.47	22.7367	25
[R].KQEESVQK.[Q]		1	2	1	Q6NZU8	Q6NZU8 [152-159]		1	975.511		2	0.56	8.5919	41
[R].QYQIDAAIVR.[I]		1	2	1	F8W428	F8W428 [798-807]		0	1176.64	204021	2	1.96	35.4743	41
[R].GATVLELPQR.[W]		1	1	1	A2CEI4	A2CEI4 [110-119]		0	1083.62	330128	2	2.45	34.7216	34
[K].QEANQFLSFEQK.[Q]		1	3	1	Q5FY48	Q5FY48 [694-705]		0	1468.71	1.11177e+06	2	-2.56	39.8799	29
[R].LLQFVTGTSR.[V]		1	4	1	F1QP93	F1QP93 [911-920]		0	1121.63	418342	2	0.6	38.5865	32
[K].GCNVLCATPGR.[L]	2xCarbamidomethyl [C2; C6]	1	10	1	O42107	O42107 [404-414]		0	1204.56	508711	2	0.05	23.5457	45
[K].TQTLPYNK.[K]		1	1	1	F1QNU2	F1QNU2 [551-558]		0	964.51	445619	2	3.91	18.2062	20
[K].ITDFGLSK.[MIEV]		3	49	2	Q90ZY6; A0A2R8QUZ6; B0R0M9	Q90ZY6 [599-606]; A0A2R8QUZ6 [537-544]; B0R0M9 [200-207]		0	880.477	1505592	2	-0.06	31.8569	34
[R].LKPDLIFTEK.[G]		1	2	1	Q8JHI7	Q8JHI7 [284-293]		0	1203.7	457959	2	2.38	36.9231	35
[K].HLVENNVAMVHDDAPLK.[F]	1xOxidation [M9]	1	5	1	Q1MTC4	Q1MTC4 [316-332]		0	1917.95	483943	3	-0.04	23.8607	25
[R].FINNNAVTR.[M]		1	3	1	F1QV12	F1QV12 [400-408]		0	1048.55	245927	2	-1.42	18.8023	33
[R].TQEAIIQIMK.[M]		1	4	1	F1REN0	F1REN0 [715-724]		0	1174.65	263637	2	7.73	40.8703	16
[K].AVQIHQDTLR.[T]		1	2	1	E7EXY4	E7EXY4 [859-868]		0	1180.64	356484	3	-1.35	17.6895	15
[R].QVFLATWK.[D]		1	6	1	A0A2R8Q6M9	A0A2R8Q6M9 [874-881]		0	992.556	175383	2	-1.23	43.1981	18
[R].VAVEYIPLR.[H]		1	4	1	F8W2X8	F8W2X8 [317-325]		0	1059.62		2	4	40.3541	29
[R].KPAAQCVLDGVR.[G]	1xCarbamidomethyl [C6]	1	4	1	A0A2R8Q1P1	A0A2R8Q1P1 [367-378]		0	1313.7	266323	3	0.26	24.5039	19
[R].IYLYLVK.[V]		1	2	1	F1QUV7	F1QUV7 [364-370]		0	911.56	829091	2	0.31	45.1285	39
[K].NSEPVYEPATGR.[V]		1	4	1	Q7ZVB2	Q7ZVB2 [41-52]		0	1319.62	4.64653e+06	2	-2.42	21.0639	27
[R].SILESVPAER.[L]		1	1	1	A0A1D5NSL4	A0A1D5NSL4 [252-261]		0	1100.59	407179	2	0.48	31.4748	36
[R].LDSASLDAEPEPIAHTPDIAPSSPPALGVHQPR.[R]		1	2	1	A0JMN7	A0JMN7 [144-176]		0	3385.7	515404	4	-1	41.0418	14
[K].VLSGAQQVVPK.[W]		1	10	1	O42107	O42107 [648-658]		0	1125.66	1.46979e+06	2	0.55	23.8109	45
[R].FTVAEALK.[H]		1	1	1	Q6NZU8	Q6NZU8 [285-292]		0	878.498	3.01251e+06	2	0.16	35.441	48
[R].VAALQNLVK.[I]		1	1	1	A0A0R4IMZ8	A0A0R4IMZ8 [235-243]		0	955.593	1.49858e+06	2	-2.81	35.1438	26
[R].KLNVETFGVPGR.[Y]		1	3	1	F1Q898	F1Q898 [337-348]		1	1316.73	433007	3	0.19	33.8619	37
[K].IKDAPAQIVEVLK.[H]		1	3	1	A0A2R8QKR3	A0A2R8QKR3 [301-313]		1	1423.85	21014492	3	-0.57	39.7971	35
[K].FQEDLLNISR.[T]		1	2	1	Q6PBW6	Q6PBW6 [155-164]		0	1234.64	5.45416e+06	2	18.69	42.8415	24
[R].GAAVDEYFR.[Q]		1	1	1	Q6DC04	Q6DC04 [302-310]		0	1027.48	740924	2	-0.75	33.2503	28
[R].RFDDGVVQSDMK.[H]	1xOxidation [M11]	1	7	1	Q6NYR4	Q6NYR4 [77-88]		1	1412.65	431006	3	-0.17	18.1941	23
[R].IINIDNIIK.[F]		1	4	1	Q803I6	Q803I6 [430-438]		0	1055.65	457756	2	-0.46	47.6228	40
[R].GASGAFYK.[A]		1	3	1	Q7SYM7	Q7SYM7 [10-17]		0	800.394	1.4292e+06	2	-0.92	18.1456	41
[K].YEDEINKR.[SATN]		2	17	1	Q6NWF6; F1QV31	Q6NWF6 [203-210]; F1QV31 [245-252]		1	1066.52	121614792	3	-0.52	10.9415	35
[K].YAFHGEK.[D]		1	3	1	F1QN45	F1QN45 [1002-1008]		0	851.405	706223	2	0.1	12.7036	28
[RK].ICDFGFAK.[QI]	1xCarbamidomethyl [C2]	2	21	2	B0R0M9; A0A286YAW9	B0R0M9 [551-558]; A0A286YAW9 [556-563]		0	957.45	514987	2	-0.18	36.3862	19
[R].LVLAGDAGSGK.[S]		1	1	1	A5WW21	A5WW21 [470-480]		0	987.547	381775	2	0.17	21.686	34
[K].TNHIIVTK.[S]		5	22	1	A0A2R8QNH7; F1R2S5; A0A2R8QQ28; A0A2R8QN47; A0A2R8QKR3	A0A2R8QNH7 [159-166]; F1R2S5 [179-186]; A0A2R8QQ28 [167-174]; A0A2R8QN47 [167-174]; A0A2R8QKR3 [172-179]		0	925.547	45492932	2	0.02	12.7337	34
[K].IGDVVGGSSQQSSK.[R]		1	1	1	Q7SXM2	Q7SXM2 [377-390]		0	1348.67	480912	2	-1.87	15.2867	10
[R].LVSGTLQLAK.[N]		1	2	1	A0A2U3TVL4	A0A2U3TVL4 [432-441]		0	1029.63	1.34305e+06	2	0.85	31.2502	34
[R].SQFEGIVADLIR.[R]		1	3	1	F1QFC0	F1QFC0 [352-363]		0	1347.73		3	0.02	50.7321	22
[K].AIELSLQEQK.[Q]		1	2	1	A8WI00	A8WI00 [172-181]		0	1158.64	367513	2	-0.49	33.0462	19
[K].APAEAPVR.[K]		1	5	1	Q501Z8	Q501Z8 [97-104]		0	810.447	754754	2	1.05	11.6823	35
[R].ILDAIK.[DST]		1	7	2	B8A446	B8A446 [1411-1416]		0	672.429		2	0.74	29.845	28
[K].SFAELTDQSR.[A]		1	2	1	F6NZ60	F6NZ60 [514-523]		0	1153.55	467156	2	3.59	29.011	23
[K].DSLSCEIVSAK.[S]	1xCarbamidomethyl [C5]	1	2	1	Q6YBS2	Q6YBS2 [411-421]		0	1208.58	368451	2	0.37	31.5892	32
[K].VETVTTEDTLAK.[E]		1	2	1	F1Q9S3	F1Q9S3 [335-346]		0	1306.67	327640	2	0.26	23.3731	30
[R].TNNFNVETLK.[G]		1	1	1	Q7SYB8	Q7SYB8 [372-381]		0	1179.6	1.22764e+06	2	-0.65	31.816	12
[K].DCYPAVQK.[T]	1xCarbamidomethyl [C2]	1	1	1	A0A0R4IMZ8	A0A0R4IMZ8 [542-549]		0	980.451	615175	2	0.02	16.7625	30
[K].LLEGEECR.[L]	1xCarbamidomethyl [C7]	1	1	1	Q7SZP4	Q7SZP4 [398-405]		0	1005.47	71705768	2	-0.85	16.8964	59
[R].FLQDYSNK.[G]		1	2	1	Q6DBY0	Q6DBY0 [504-511]		0	1014.49		2	-0.27	22.5605	16
[K].STCIYGGAPK.[G]	1xCarbamidomethyl [C3]	1	4	1	Q6NWH7	Q6NWH7 [200-209]		0	1053.5	398008	2	0.33	19.2494	35
[R].LSGGIDR.[-M]		1	3	1	F1R2E0	F1R2E0 [455-461]		0	717.389	1.79152e+06	2	1.17	13.0439	31
[R].AKPLLVAEVR.[R]		1	3	1	Q1MTC4	Q1MTC4 [780-789]		0	1095.69	574214	2	0.06	27.9515	20
[R].EQEELNDAVGFSR.[V]		1	3	1	A0A0R4IW61	A0A0R4IW61 [258-270]		0	1493.69	615220	2	-1.95	32.8057	36
[R].KAVTEPEAR.[Y]		1	2	1	Q6DRK7	Q6DRK7 [132-140]		1	1000.54	413370	2	0.04	9.3372	28
[K].VYEGERPLTK.[D]		1	2	1	Q6P3L3	Q6P3L3 [463-472]		0	1191.64	4.06271e+06	3	-0.08	14.8612	9
[K].GTGASGSFK.[LVI]		2	25	1	A0A2R8Q0U0; E7F225	A0A2R8Q0U0 [89-97]; E7F225 [90-98]		0	811.394	3095239	2	-1.13	10.3755	45
[K].DGDLAAALVR.[I]		1	2	1	B3DFN3	B3DFN3 [119-128]		0	1000.54	1.51897e+06	2	0.65	39.2489	30
[R].VGVALQPGGGITK.[V]		1	3	1	A0A0J9YJ24	A0A0J9YJ24 [151-163]		0	1196.7	321767	2	-0.91	30.6205	21
[K].EIIEAGLLTR.[F]		1	2	1	F1R606	F1R606 [111-120]		0	1114.65	4616984	2	1.54	41.7471	26
[K].VDCQAHYQTCQSAGIK.[A]	2xCarbamidomethyl [C3; C10]	1	1	1	A4IG47	A4IG47 [722-737]		0	1865.83	1698763	3	-0.17	16.077	23
[R].CNGVLEGIR.[I]	1xCarbamidomethyl [C1]	4	68	1	F1QC64; B3DFS9; F8W3L6; I3ISA3	F1QC64 [697-705]; B3DFS9 [699-707]; F8W3L6 [701-709]; I3ISA3 [714-722]		0	1017.51	12586396	2	-0.2	29.8231	33
[R].GLVLDHGAR.[H]		1	3	1	Q7ZYX4	Q7ZYX4 [209-217]		0	937.521		2	-1.15	18.1047	38
[K].EPIEVEER.[A]		1	1	1	X1WET9	X1WET9 [193-200]		0	1000.49	216698	2	0.54	19.9162	33
[RK].LLDAEEEDEFYK.[T]		1	5	1	Q1L8X4	Q1L8X4 [20-31]		0	1500.67		2	-1.33	38.2011	15
[R].DTSEEGSETVPAK.[V]		1	1	1	Q6NY65	Q6NY65 [102-114]		0	1349.61	136689	2	1.03	12.8905	21
[K].VTSICLNK.[S]	1xCarbamidomethyl [C5]	1	10	1	A8WFS5	A8WFS5 [297-304]		0	934.503	245216	2	1.09	22.5042	27
[R].YEAPLFNAR.[I]		1	3	1	F1RDA6	F1RDA6 [413-421]		0	1080.55	792088	2	-0.66	36.3269	40
[K].FELDTAER.[K]		1	5	1	Q6NYA4	Q6NYA4 [459-466]		0	980.468	3.36046e+06	2	0.02	28.3606	47
[K].YDTQVGER.[G]		1	1	1	E7F6F7	E7F6F7 [589-596]		0	967.448	347093	2	-0.85	13.6266	48
[R].SYFAVDSYK.[V]		1	1	1	A1L1S8	A1L1S8 [293-301]		0	1079.5	450911	2	1.05	33.9955	37
[K].GFVVINQK.[G]		1	2	1	Q7ZYX4	Q7ZYX4 [288-295]		0	904.525	2.01322e+06	2	-1.76	29.1669	35
[R].AEGPAVER.[L]		4	19	1	F1R2S5; A0A2R8QN47; Q1LWN2; A0A2R8QKR3	F1R2S5 [1019-1026]; A0A2R8QN47 [1007-1014]; Q1LWN2 [1014-1021]; A0A2R8QKR3 [1012-1019]		0	828.421	31609216	2	-0.07	10.8938	50
[R].SQPFFASCVLK.[N]	1xCarbamidomethyl [C8]	1	2	1	F1R2L8	F1R2L8 [224-234]		0	1283.65	1.41876e+06	2	0.13	44.8677	21
[K].VYVTSDQK.[N]		1	3	1	A1L230	A1L230 [93-100]		0	939.478	503982	2	0.33	11.9555	28
[R].LSVDYGKK.[SA]		4	24	2	A8KB60; A7MBS2; Q6TGS5; Q6TNP9	A8KB60 [157-164]; A7MBS2 [157-164]; Q6TGS5 [156-163]; Q6TNP9 [157-164]		1	909.504	4.18192e+06	3	-0.14	15.5494	21
[K].IPYTTVLR.[L]		1	9	1	F1QEB4	F1QEB4 [235-242]		0	962.567	1587442	2	-0.19	34.5345	20
[R].AEGPSVER.[L]		2	9	1	A0A2R8QNH7; A0A2R8QQ28	A0A2R8QNH7 [999-1006]; A0A2R8QQ28 [1007-1014]		0	844.416	2.38526e+06	2	0.1	10.9455	53
[R].TFIQNCPAK.[T]	1xCarbamidomethyl [C6]	1	3	1	Q6TH31	Q6TH31 [452-460]		0	1078.53		2	1.67	19.7837	29
[K].KIEQDTDTK.[I]		1	2	1	A0A0R4IYT0	A0A0R4IYT0 [300-308]		1	1077.54		2	1.17	8.7653	21
[K].SQNYFTDNEADSVR.[M]		1	1	1	Q6NWJ4	Q6NWJ4 [359-372]		0	1645.71	427028	2	-4.05	30.1583	42
[R].DLGEELEALK.[TS]		3	6	1	F1QC64; B3DFS9; F8W3L6	F1QC64 [1139-1148]; B3DFS9 [1141-1150]; F8W3L6 [1143-1152]		0	1116.58	5977951	2	0.44	47.2393	30
[R].SLGGMEAYCVR.[A]	1xCarbamidomethyl [C9]	1	2	1	Q6PH46	Q6PH46 [436-446]		0	1242.56	202153	2	0.33	32.8663	28
[R].YLESIPVNQGPLPSQK.[G]		1	3	1	B1WB97	B1WB97 [587-602]		0	1769.94	508751	2	0.65	38.0979	18
[R].VTGTLAAATSTASPR.[V]		1	4	1	A0A2R8QML9	A0A2R8QML9 [819-833]		0	1403.75	449435	2	-0.56	30.9062	14
[K].VTFVDLPK.[F]		3	13	1	A8WFS5; F1QIP9; E7FCS3	A8WFS5 [366-373]; F1QIP9 [366-373]; E7FCS3 [318-325]		0	918.529	1.53414e+06	2	-1.16	39.5685	42
[K].EILAEVER.[N]		1	2	1	Q8JHI7	Q8JHI7 [381-388]		0	958.52	2.07413e+06	2	0.69	29.4266	39
[R].DLTDYLMK.[I]	1xOxidation [M7]	2	24	1	F1RCB6; Q7ZVF9	F1RCB6 [186-193]; Q7ZVF9 [184-191]		0	1014.48	8724999	2	0.26	39.2128	31
[K].KTQNIYEMQEAGAQGVCR.[T]	1xCarbamidomethyl [C17]; 1xOxidation [M8]	2	9	1	F1R2S5; Q1LWN2	F1R2S5 [151-168]; Q1LWN2 [146-163]		1	2098.96	159180	3	0.9	19.919	24
[K].WVDYSDK.[Y]		1	2	1	Q6DRK7	Q6DRK7 [405-411]		0	912.41	674344	2	0.27	22.8118	28
[R].DEPHGGDSAK.[D]		1	4	1	F1QZ60	F1QZ60 [169-178]		0	1012.43	433989	3	-0.25	8.5331	28
[K].LEEQLSK.[M]		1	1	1	B0R0D7	B0R0D7 [465-471]		0	846.457	878233	2	0.28	14.7701	24
[K].YDTNIPR.[Q]		1	2	1	F6NZ60	F6NZ60 [381-387]		0	878.437	245119	2	1.15	20.3795	34
[K].IFVGGIK.[ED]		1	13	2	F6P364	F6P364 [105-111]		0	733.461	478496	2	0.57	30.9471	36
[K].GFALVCVGSDSSSR.[K]	1xCarbamidomethyl [C6]	1	2	1	Q6NWC6	Q6NWC6 [125-138]		0	1441.67		2	5.67	39.3804	26
[R].VSSESIEQK.[I]		1	1	1	Q7T2A5	Q7T2A5 [78-86]		0	1006.51	853884	2	-1.29	12.1446	26
[R].DFVDAPR.[L]		1	2	1	F1QG78	F1QG78 [572-578]		0	819.4	323940	2	-0.17	24.7275	35
[R].AAQIFTGLK.[A]		1	2	1	F1Q7H6	F1Q7H6 [622-630]		0	948.551	183593	2	0.54	35.7772	28
[R].IADGYDQAAK.[I]		1	1	1	Q6NVI6	Q6NVI6 [133-142]		0	1051.51	2.47746e+06	2	-1.2	15.1293	29
[K].IGPVLESSALQAEVKPVLEK.[L]		1	2	1	Q642H5	Q642H5 [547-566]		0	2107.2	1.18317e+06	3	-0.66	45.6451	3
[R].FTIELAK.[K]		1	4	1	B8A4B0	B8A4B0 [191-197]		0	821.477	401079	2	-1.04	38.0895	50
[R].TCELEEEQR.[R]	1xCarbamidomethyl [C2]	1	3	1	Q7SXD7	Q7SXD7 [112-120]		0	1193.51		2	0.93	14.8938	23
[K].AIDTTGLEEQER.[E]		1	2	1	A0A0R4II27	A0A0R4II27 [685-696]		0	1361.65	195052	2	2.26	24.9702	35
[R].EEQEAQSQLK.[K]		1	2	1	Q6P0U6	Q6P0U6 [140-149]		0	1189.57	551106	2	2.96	11.2322	18
[R].TLTIIDTGIGMTK.[A]	1xOxidation [M11]	2	5	2	O57521; Q5RG12	O57521 [82-94]; Q5RG12 [86-98]		0	1379.75	650015	2	3.98	42.782	18
[R].VIISAPSADAPMFVMGVNHEK.[Y]		1	3	1	Q5XJ10	Q5XJ10 [117-137]		0	2213.11	432929	3	-2.3	47.0259	31
[K].LATSTGHIYK.[Y]		1	5	1	F1QEB4	F1QEB4 [64-73]		0	1090.59	1.38047e+06	3	-2.09	14.6963	19
[R].HQDKDQCILITGESGAGK.[T]	1xCarbamidomethyl [C7]	1	3	1	Q7T158	Q7T158 [13-30]		1	1956.94	219152	3	-2.49	21.9804	20
[K].VCNPIITK.[L]	1xCarbamidomethyl [C2]	2	9	1	Q6NYR4; Q90473	Q6NYR4 [602-609]; Q90473 [602-609]		0	944.523	7798842	2	0.39	23.1021	31
[K].AVVNDATIFK.[L]		1	7	1	F1REN0	F1REN0 [375-384]		0	1077.59	863904	2	-0.42	35.3116	25
[R].VDGAVLLEDR.[L]		1	1	1	Q503E2	Q503E2 [157-166]		0	1086.58	1.2104e+06	2	15.79	34.8214	21
[K].YYTGNYDQYVK.[T]		1	4	1	Q6NYQ1	Q6NYQ1 [302-312]		0	1413.63	490052	2	-1.38	31.3414	58
[R].LGFSEVELVQMVVDGVK.[L]		1	4	1	Q8AY63	Q8AY63 [342-358]		0	1848.98		3	0.4	51.9143	29
[K].AQEELRPLQEVPEDSQNK.[H]		1	1	1	Q6NZU8	Q6NZU8 [598-615]		0	2110.04	341254	3	-2.16	29.0505	4
[K].ALLPGVGGK.[K]		1	1	1	F6NZ60	F6NZ60 [35-43]		0	811.504	316764	2	1.92	32.0057	28
[R].LQVALQER.[R]		1	5	1	F1QUB4	F1QUB4 [298-305]		0	956.552	597792	2	-0.83	26.1726	23
[R].FPEILQK.[I]		1	4	1	Q7ZVF4	Q7ZVF4 [582-588]		0	874.503	2976994	2	-0.21	36.6389	33
[K].LCESPNVDAK.[T]	1xCarbamidomethyl [C2]	1	4	1	A0A2R8QMV9	A0A2R8QMV9 [163-172]		0	1132.53	169966	2	-0.52	16.0405	26
[R].EEIFGPVMQILK.[F]	1xOxidation [M8]	1	8	1	Q6TH48	Q6TH48 [414-425]		0	1419.76	924173	2	-1.92	50.1293	23
[R].DASITELR.[V]		1	1	1	E7FFB1	E7FFB1 [997-1004]		0	904.473	631611	2	-0.07	23.2397	29
[R].EFDMLLGR.[L]		1	2	1	Q7ZU29	Q7ZU29 [580-587]		0	980.487	183381	2	1.19	46.3386	40
[R].CDGYADCR.[D]	2xCarbamidomethyl [C1; C7]	1	3	1	F1QN45	F1QN45 [721-728]		0	1016.36	892570	2	0.62	11.3246	42
[R].GVSLNVPNVK.[E]		1	2	1	X1WCT2	X1WCT2 [365-374]		0	1026.59	347664	2	-0.17	33.1776	32
[K].LIINSLYK.[N]		1	2	1	A0A286YAP4	A0A286YAP4 [89-96]		0	963.587	1.07666e+06	2	0.11	40.0719	47
[K].CGEFQWSCASR.[T]	2xCarbamidomethyl [C1; C8]	1	3	1	F1QN45	F1QN45 [783-793]		0	1387.55	520746	2	-3.41	33.066	25
[R].NLLSVAYK.[N]		1	18	1	B2GTJ8	B2GTJ8 [42-49]		0	907.525	840891	2	-1.59	36.5631	37
[K].NIFTEFGK.[T]		1	4	1	B8K0D5	B8K0D5 [209-216]		0	955.488	809799	2	2.27	45.1299	17
[K].GAWSNVLR.[SG]		1	3	1	Q8JHI0	Q8JHI0 [273-280]		0	902.484	130074	2	-1.26	36.1125	25
[K].LMIWDTR.[S]		1	7	1	Q1LXD4	Q1LXD4 [252-258]		0	934.481	346399	2	-0.66	43.0158	28
[R].KENCLYQACPSK.[D]	2xCarbamidomethyl [C4; C9]	1	1	1	Q6NY74	Q6NY74 [458-469]		1	1497.68	518712	3	0.76	15.694	27
[K].NEMPISCYQVLAQDCTSELK.[F]	2xCarbamidomethyl [C7; C15]; 1xOxidation [M3]	2	7	1	Q3T7B3; Q1MTC4	Q3T7B3 [374-393]; Q1MTC4 [1383-1402]		0	2402.07	182558	3	4.03	43.7916	16
[K].ELDEFELK.[K]		1	3	1	Q6NYQ1	Q6NYQ1 [56-63]		0	1022.5	1.0042e+06	2	-0.11	38.7931	18
[R].AIDDGVNTFK.[V]		1	3	1	Q7ZU96	Q7ZU96 [391-400]		0	1079.54	2714901	2	-2.24	27.897	30
[K].AVGPEITK.[N]		2	4	1	A5PMV7; Q642H5	A5PMV7 [273-280]; Q642H5 [273-280]		0	814.467	1392316	2	-1.19	17.4334	36
[R].FLEETNR.[L]		1	2	1	F8W428	F8W428 [340-346]		0	908.447	641189	2	-0.3	18.7042	35
[R].AVNFFSK.[V]		1	8	1	Q6DRI2	Q6DRI2 [1435-1441]		0	812.43	514038	2	-0.09	34.6213	36
[K].QVDSSPSPGIAR.[F]		1	10	1	Q6P7X7	Q6P7X7 [132-143]		0	1213.62	192655	2	1.99	17.4094	28
[K].VLVNAPVSR.[V]		1	1	1	B0S6C5	B0S6C5 [308-316]		0	954.573	1.57213e+06	2	0.08	23.6339	47
[K].ETMLTSTSEPSR.[C]		1	2	1	F1RBW3	F1RBW3 [489-500]		0	1338.62	222425	2	-1.4	21.2173	14
[R].FGHSTTLLSNK.[M]		1	2	1	A4QP79	A4QP79 [252-262]		0	1204.63	1.18179e+06	3	-0.29	21.7058	11
[R].NLANSVTEEILEK.[A]		1	2	1	F1QY96	F1QY96 [408-420]		0	1459.76	453839	2	-0.18	47.3031	32
[K].SQIFSTASDNQPTVTIK.[V]		1	2	1	Q6P3L3	Q6P3L3 [446-462]		0	1836.93	1.68526e+06	2	-0.74	36.3699	34
[R].QIGVGYR.[A]		1	5	1	F1RC77	F1RC77 [393-399]		0	792.436	2.34518e+06	2	0	20.4878	28
[R].KYAGLYQPILDK.[R]		1	5	1	A4QP71	A4QP71 [71-82]		1	1408.78	413285	3	0.09	35.1248	30
[R].IPEITMSR.[R]		1	8	1	A0A2R8QN47	A0A2R8QN47 [1319-1326]		0	946.503	455215	2	-0.21	31.895	49
[R].CAECTK.[R]	2xCarbamidomethyl [C1; C4]	3	11	1	F1R2S5; A0A2R8QN47; A0A2R8QKR3	F1R2S5 [209-214]; A0A2R8QN47 [197-202]; A0A2R8QKR3 [202-207]		0	768.301		2	-0.14	0.0118	32
[K].IHYENNSPFLTISSITR.[T]		2	3	1	F1QTB5; Q8AYB9	F1QTB5 [207-223]; Q8AYB9 [207-223]		0	1992.02	285128	3	-1.77	46.6338	32
[K].FAQDEEAR.[H]		1	3	1	A0JMG3	A0JMG3 [204-211]		0	965.432	751782	2	1.77	11.4116	45
[R].QPSQGPTFGIK.[G]		1	3	1	Q6DI12	Q6DI12 [410-420]		0	1159.61	1.24312e+06	2	1.2	28.8979	35
[K].EEFVHAANK.[F]		1	3	1	A0A0R4IHT0	A0A0R4IHT0 [252-260]		0	1044.51	1.06449e+06	3	-0.22	13.1148	15
[R].FTISEAVLER.[L]		1	2	1	A0A0R4IJJ4	A0A0R4IJJ4 [463-472]		0	1164.63	219708	2	1.04	43.9956	23
[R].ADVVANDAGDR.[V]		1	3	1	Q5RGE6	Q5RGE6 [23-33]		0	1102.51	1.2927e+06	2	-2.18	12.7533	44
[R].YGVQADR.[V]		1	3	1	B3DGZ4	B3DGZ4 [161-167]		0	808.395	1.62491e+06	2	0.57	12.5429	41
[K].DMVHDDAPLK.[F]		3	15	1	A0A2R8QNH7; A0A2R8QQ28; A0A2R8QN47	A0A2R8QNH7 [308-317]; A0A2R8QQ28 [316-325]; A0A2R8QN47 [316-325]		0	1140.54	12376812	3	-0.25	22.2062	13
[K].HCVAVPTCPAELLRPIHETATEAISK.[N]	2xCarbamidomethyl [C2; C8]	1	3	1	A0A2R8QKR3	A0A2R8QKR3 [444-469]		0	2900.48	226430	4	-2.1	44.1302	1
[R].ELSEALTR.[N]		1	2	1	F1QUV7	F1QUV7 [584-591]		0	918.489	1.56127e+06	2	-0.03	23.3299	20
[R].ECLPLIIFLR.[N]	1xCarbamidomethyl [C2]	1	1	1	Q642H9	Q642H9 [40-49]		0	1273.73		2	-0.48	51.7089	10
[R].EIQVQHPAAK.[S]		1	2	2	Q8JHI7	Q8JHI7 [68-77]		0	1120.61	1.89351e+06	2	1.38	12.345	36
[K].QGSVLDILK.[G]		1	2	1	A0A0R4IEI9	A0A0R4IEI9 [180-188]		0	972.572	334521	2	0.33	46.7239	26
[R].AEGPAVEK.[L]		2	4	1	Q3T7B3; Q1MTC4	Q3T7B3 [7-14]; Q1MTC4 [1016-1023]		0	800.415		2	-1.24	10.1516	35
[R].IAGLSMLNR.[Q]		1	2	1	A1L230	A1L230 [354-362]		0	974.545		2	-1.64	39.574	18
[KR].LQIELGK.[VI]		2	9	1	B3DFN3; Q6NUV5	B3DFN3 [97-103]; Q6NUV5 [103-109]		0	800.488	9169812	2	-0.27	32.2417	35
[R].IDNLIFHPTEAR.[V]		1	3	1	E9QBY4	E9QBY4 [215-226]		0	1425.75	188203	3	1.94	36.2425	14
[K].TGMYYLR.[T]		1	2	1	F1R2K9	F1R2K9 [734-740]		0	903.439	1.40894e+06	2	-1.74	31.6217	44
[K].ELEQIFCQFDSK.[L]	1xCarbamidomethyl [C7]	1	5	1	F1Q5B8	F1Q5B8 [322-333]		0	1543.71		2	1.61	49.4211	19
[K].SIIEEAIPMVTGPKPR.[A]	1xOxidation [M9]	1	5	1	F1R2S5	F1R2S5 [751-766]		0	1753.95		3	1.47	39.591	16
[R].MVIISGPPEAQFK.[A]		1	2	1	A0A0R4IYT0	A0A0R4IYT0 [481-493]		0	1416.76	3.27556e+06	2	-0.01	42.6108	17
[R].MSTSVDR.[M]		1	2	1	F1R2E0	F1R2E0 [520-526]		0	795.367	575150	2	2.19	10.8051	19
[R].AIDTLSGK.[V]		1	2	1	A0A0R4IYT0	A0A0R4IYT0 [53-60]		0	804.446	6.2025e+06	2	0.22	17.4729	48
[K].LMEIYER.[L]		1	4	2	Q6NYQ1	Q6NYQ1 [186-192]		0	953.476	516093	2	-0.92	32.6898	15
[R].LAEEQQR.[L]		1	3	1	A2RRV2	A2RRV2 [418-424]		0	873.442	3.22658e+06	2	-0.95	9.1919	47
[K].LMCGGAPAAER.[G]	1xCarbamidomethyl [C3]	1	8	1	Q6TH48	Q6TH48 [383-393]		0	1132.52	2.46645e+06	2	-0.58	17.0557	29
[K].LWAPTAENPTTLK.[G]		1	2	1	F1QF18	F1QF18 [516-528]		0	1441.77	482307	2	0.2	38.6814	22
[R].EIIAQPELHK.[F]		1	1	1	A4VCH0	A4VCH0 [174-183]		0	1177.66	842777	3	2.94	23.9515	7
[K].SGQFCDVR.[L]	1xCarbamidomethyl [C5]	1	3	1	Q7ZVQ8	Q7ZVQ8 [28-35]		0	968.425	533533	2	-0.23	17.8293	33
[K].LLLSQLEIK.[K]		1	5	1	A9JTA0	A9JTA0 [222-230]		0	1056.67		2	-10.99	47.5546	53
[K].NEPIPERPPQCSEEK.[K]	1xCarbamidomethyl [C11]	1	3	1	Q7ZW47	Q7ZW47 [181-195]		0	1809.84	302243	3	1.09	18.5174	2
[R].ALELENDR.[L]		1	2	1	B3DFN3	B3DFN3 [46-53]		0	959.479	1.42049e+06	2	-0.02	22.3389	30
[R].TLCYSCPYIQVK.[G]	2xCarbamidomethyl [C3; C6]	2	9	1	A0A2R8QNH7; A0A2R8QQ28	A0A2R8QNH7 [954-965]; A0A2R8QQ28 [962-973]		0	1531.73	385409	2	0.62	38.3531	23
[K].INFTEGR.[A]		1	7	1	Q5XJ09	Q5XJ09 [89-95]		0	836.426	228400	2	0.12	23.2467	20
[K].GDYPLEAVR.[T]		1	3	1	Q6NXD1	Q6NXD1 [369-377]		0	1019.52	1.0197e+06	2	-0.5	31.9711	24
[RK].LGSQIFIK.[EH]		1	9	2	F1QXZ7	F1QXZ7 [215-222]		0	905.545	467621	2	-0.9	35.0973	20
[K].TPTPGGAQFVGLELYK.[R]		1	6	1	F1QV12	F1QV12 [73-88]		0	1677.88	262131	2	-1.87	47.71	9
[R].LLLASPDAGYK.[V]		1	2	1	Q6PFK7	Q6PFK7 [469-479]		0	1147.64	529596	2	0.67	35.5392	25
[K].MDITNLAR.[V]		1	2	1	A0A0R4IZK0	A0A0R4IZK0 [499-506]		0	933.482	1022339	2	-0.59	34.3874	30
[KR].LVWVPSEK.[HL]		2	12	1	B3DFS9; F8W3L6	B3DFS9 [34-41]; F8W3L6 [32-39]		0	957.54	2.1378e+06	2	0.89	36.155	27
[R].LTPDQSVGLR.[Y]		1	2	1	B0UYD6	B0UYD6 [629-638]		0	1085.59	2149567	2	0.51	25.6042	45
[K].EALDLAR.[M]		1	2	1	Q6NZU8	Q6NZU8 [67-73]		0	787.431	2890549	2	-1.1	24.87	68
[K].IASTYAK.[K]		1	8	1	A0A2R8QN47	A0A2R8QN47 [1268-1274]		0	753.414	695107	2	0.13	10.9652	30
[K].TVGVQGDSR.[S]		1	1	1	B8JLW8	B8JLW8 [515-523]		0	918.464	2458819	2	-0.42	10.2937	34
[K].FYDYGSTINAK.[A]		1	1	1	E7FCS3	E7FCS3 [326-336]		0	1278.6		2	-2.06	31.1093	28
[K].SFSQLETLK.[T]		1	1	1	A0A0G2KKS3	A0A0G2KKS3 [313-321]		0	1052.56	456670	2	-1.34	35.4715	28
[R].DLKPENLLLASK.[CMSL]		1	20	1	A2BGW3	A2BGW3 [135-146]		0	1340.78	236687	2	-0.2	41.3325	7
[R].TVESIEDTVR.[D]		1	3	1	A2VCX7	A2VCX7 [128-137]		0	1148.58		2	-0.08	27.7479	20
[R].KVQIGNISAAK.[T]		1	2	1	Q8JHI7	Q8JHI7 [20-30]		1	1128.67	435394	3	0.16	20.2628	41
[K].HLVSNNK.[D]		1	5	1	Q1LWN2	Q1LWN2 [316-322]		0	811.442	1.73687e+06	2	0.21	9.452	17
[K].HPDYAILAAR.[I]		1	4	1	F1R2K9	F1R2K9 [71-80]		0	1126.6	2.40368e+06	2	-1.39	29.0787	39
[R].YKENPDIVNQSQQAQAR.[E]		1	1	1	Q7T355	Q7T355 [334-350]		1	1988.98	252285	3	-1.42	18.1512	12
[K].FGVQTDR.[Q]		1	3	1	B3DGZ4	B3DGZ4 [235-241]		0	822.41	1179552	2	-1.25	17.6853	29
[R].LVSQAQSDFK.[H]		1	2	1	Q6P0U6	Q6P0U6 [157-166]		0	1122.58	780449	2	-0.16	20.208	20
[K].IVPSVAPVK.[S]		1	2	1	A0A0R4IEI9	A0A0R4IEI9 [151-159]		0	909.577	463029	2	-1.42	25.8702	40
[K].TAEEVTGLSQEGQR.[M]		1	3	1	F1QYX8	F1QYX8 [112-125]		0	1504.72	160516	2	-0.8	21.9875	11
[K].QALGEVTAALR.[E]		1	3	1	Q1LY88	Q1LY88 [408-418]		0	1128.64	417930	2	2.37	36.9287	29
[K].LAQAPLDADGDNVLQDK.[N]		1	3	1	Q4V9Q4	Q4V9Q4 [208-224]		0	1782.89	788770	2	2.5	36.1621	29
[K].ELVSDTNQHVK.[S]		2	4	1	A5PMV7; Q642H5	A5PMV7 [332-342]; Q642H5 [332-342]		0	1269.64	332223	2	0.39	13.0683	27
[K].DPAAEVR.[M]		2	3	1	F1QTB5; Q8AYB9	F1QTB5 [457-463]; Q8AYB9 [457-463]		0	757.384	2.46537e+06	2	0.17	12.1249	52
[K].LCDNYEIR.[S]	1xCarbamidomethyl [C2]	1	3	1	A0A0R4IHZ5	A0A0R4IHZ5 [230-237]		0	1082.49	428776	2	0.39	25.3891	28
[R].GTTITLVMK.[E]		1	2	1	A0A286YAP4	A0A286YAP4 [245-253]		0	963.554	283415	2	1.05	36.0136	44
[R].IPIMAK.[Q]		1	5	1	A2RRV2	A2RRV2 [215-220]		0	672.411	124046	2	-1.44	23.4352	28
[K].IAPAEAPDSK.[M]		1	2	1	A0A0B4J1A6	A0A0B4J1A6 [443-452]		0	998.515	217850	2	-0.06	12.843	26
[K].MDLIDLEDETIDAEVMNSLAVTMDDFR.[W]		1	2	1	A0A2R8QNF0	A0A2R8QNF0 [427-453]		0	3101.4	250315	3	-0.3	53.3683	18
[K].SYSEDDIHR.[S]		1	6	1	A0A2R8QC08	A0A2R8QC08 [429-437]		0	1121.49	411238	3	0.51	13.6701	21
[R].VALVEQVIGGR.[L]		1	3	1	A0A0R4IVS9	A0A0R4IVS9 [327-337]		0	1140.67	131469	2	-1.09	42.5125	31
[R].IPEITMSK.[R]		5	33	1	A0A2R8QNH7; F1R2S5; A0A2R8QQ28; Q1LWN2; A0A2R8QKR3	A0A2R8QNH7 [1299-1306]; F1R2S5 [1322-1329]; A0A2R8QQ28 [1253-1260]; Q1LWN2 [1319-1326]; A0A2R8QKR3 [1309-1316]		0	918.496	1.67039e+06	2	0.23	30.4944	50
[K].MKETAEAYLGK.[K]		1	2	1	Q6P3L3	Q6P3L3 [151-161]		1	1240.62	566829	3	0.08	22.3058	25
[R].ELEGLLSSDR.[D]		1	2	1	B3DFN3	B3DFN3 [317-326]		0	1118.57	429410	2	1.18	36.5271	30
[R].FELFVMK.[K]		1	4	1	A0A0R4IC11	A0A0R4IC11 [474-480]		0	913.485	1.07176e+06	2	-0.1	49.83	49
[K].EPCLIFTNR.[R]	1xCarbamidomethyl [C3]	1	5	1	A0A2R8QJ78	A0A2R8QJ78 [436-444]		0	1149.57	421057	2	-0.24	38.9819	24
[R].TLRALTNWK.[A]		4	15	1	A0A2R8QN47; Q1LWN2; A0A2R8QKR3; Q1MTC4	A0A2R8QN47 [703-711]; Q1LWN2 [710-718]; A0A2R8QKR3 [708-716]; Q1MTC4 [710-718]		1	1102.64	1.21345e+06	2	-10.17	41.0156	41
[K].QTTSSSSFSSTSSYTESR.[S]		1	9	1	Q8UUR7	Q8UUR7 [569-586]		0	1929.83	258410	2	3.24	22.0418	14
[R].LDNVWGVGGGQRPVK.[H]		1	2	1	F1QBM2	F1QBM2 [312-326]		0	1581.85	392249	3	-1.75	31.1802	20
[R].EQLTNSIR.[L]		1	4	1	A0A2R8QB22	A0A2R8QB22 [323-330]		0	960.511	694798	2	0.6	19.5602	24
[K].YAGLYQPILDK.[R]		1	5	1	A4QP71	A4QP71 [72-82]		0	1280.69	831634	2	0.58	41.6138	32
[R].QVYLSGLR.[S]		1	1	1	E7F427	E7F427 [30-37]		0	935.531	744128	2	-0.74	32.5978	25
[R].STIIGDSMCR.[L]	1xCarbamidomethyl [C9]	1	7	1	Q7ZVF4	Q7ZVF4 [215-224]		0	1139.52	730754	2	-6.1	27.636	35
[R].FVEHLEELQK.[A]		1	5	1	A9JTA0	A9JTA0 [280-289]		0	1271.66	8.06918e+06	3	-0.34	28.2697	12
