# Supplementary material for: Rbm24a dictates mRNA recruitment for germ granule assembly in zebrafish
Source: EMBO J. 2025 Apr 25;44(11):3121–49. doi: 10.1038/s44318-025-00442-z (PMC12130248; doi:10.1038/s44318-025-00442-z)
Supplement: Supplementary file 3 — Data Set EV1 [file 44318_2025_442_MOESM3_ESM.zip › result/peptides_WT_25.xlsx]

## Sheet: PeptideGroups
Annotated Sequence	Modifications	# Protein Groups	# Proteins	# PSMs	Master Protein Accessions	Positions in Master Proteins	Modifications in Master Proteins	# Missed Cleavages	Theo. MH+ [Da]	Abundances (Grouped): WT_25	Charge (by Search Engine): Mascot	DeltaM [ppm] (by Search Engine): Mascot	RT [min] (by Search Engine): Mascot	Ions Score (by Search Engine): Mascot
[K].AAAASAPAGTK.[R]		1	3	1	Q6NV11	Q6NV11 [63-73]		0	915.489	53356088	2	-0.46	8.9097	62
[K].LVILANNCPALR.[K]	1xCarbamidomethyl [C8]	1	2	1	Q7ZUG6	Q7ZUG6 [45-56]		0	1353.77	27978738	2	-0.35	39.4269	47
[K].LVAIVDVIDQNR.[A]		1	2	1	A8E526	A8E526 [24-35]		0	1354.77	8.37554e+06	2	0.78	47.7418	86
[K].ITYNQCGDVMR.[A]	1xCarbamidomethyl [C6]	1	9	1	A0A2R8QHK5	A0A2R8QHK5 [26-36]		0	1356.6	14635041	2	0.69	23.4929	61
[K].ITVTSEVPFSK.[R]		1	2	1	Q32Q51	Q32Q51 [70-80]		0	1207.66	14206537	2	0.33	35.7597	57
[K].ISVQDFTSQVIK.[S]		1	3	1	Q5BL98	Q5BL98 [36-47]		0	1364.74	1.2962e+06	2	-0.55	47.494	60
[R].LSSENADSEIETETPVK.[A]		1	3	1	A0A2R8RIU9	A0A2R8RIU9 [947-963]		0	1848.87	1750735	2	2.17	28.1996	79
[R].ISGLIYEETR.[G]		2	6	5	Q0D272; Q0D294	Q0D272 [47-56]; Q0D294 [47-56]		0	1180.62	8.09925e+08	2	0.68	33.235	61
[R].ISAFGYLECSAK.[T]	1xCarbamidomethyl [C9]	1	4	1	Q6DHE8	Q6DHE8 [151-162]		0	1345.65	370332	2	2.82	42.6289	50
[R].LQGDANNLHGFEVDSR.[V]		1	1	1	Q568H8	Q568H8 [125-140]		0	1771.84	1.53885e+06	3	0.61	29.0242	45
[K].IQAVEVTITHLAPGTK.[H]		1	1	1	Q6PHF1	Q6PHF1 [129-144]		0	1677.95	3850903	3	-0.43	38.3276	55
[R].LPSAGVGDMVMATVK.[K]	1xOxidation [M9]	1	1	1	Q6PC14	Q6PC14 [52-66]		0	1491.75	981895	2	0.9	36.2497	61
[R].LPSAGVGDMVMATVK.[K]		1	1	1	Q6PC14	Q6PC14 [52-66]		0	1475.76	4177229	2	1.93	45.213	53
[R].LPIIVTTYAK.[K]		3	18	1	A0A2R8QNH7; A3KMS4; Q1LWN2	A0A2R8QNH7 [1245-1254]; A3KMS4 [1261-1270]; Q1LWN2 [1265-1274]		0	1118.68	24375714	2	-0.36	41.2281	44
[R].LPIIFTTYAK.[K]		2	7	1	Q3T7B3; A0A2R8RIU9	Q3T7B3 [255-264]; A0A2R8RIU9 [1230-1239]		0	1166.68	5.96893e+06	2	-0.77	47.8416	52
[R].LPGTPDSIAVVR.[E]		1	1	1	A8WHV7	A8WHV7 [77-88]		0	1224.69	11446989	2	-0.23	34.6377	54
[K].INEKPQIIAEYECGK.[A]	1xCarbamidomethyl [C13]	1	1	1	Q6PBY3	Q6PBY3 [98-112]		0	1791.89	1.29536e+06	3	-0.47	30.1522	32
[K].LMDPLLYEYAGTWPK.[D]	1xOxidation [M2]	4	21	1	A0A2R8QNH7; A3KMS4; A0A2R8QN47; Q1LWN2	A0A2R8QNH7 [57-71]; A3KMS4 [72-86]; A0A2R8QN47 [65-79]; Q1LWN2 [72-86]		0	1812.89		2	-0.3	50.1417	65
[K].LMDPLLYEYAGTWPK.[D]		4	21	1	A0A2R8QNH7; A3KMS4; A0A2R8QN47; Q1LWN2	A0A2R8QNH7 [57-71]; A3KMS4 [72-86]; A0A2R8QN47 [65-79]; Q1LWN2 [72-86]		0	1796.89		2	-2.05	50.6118	59
[K].LIYQEYETGK.[E]		1	2	1	Q9DDU5	Q9DDU5 [107-116]		0	1243.62		2	-2.52	28.2709	61
[K].LISSDGHEFIVK.[R]		1	7	1	Q66IB1	Q66IB1 [22-33]		0	1344.72	1301125	3	-0.25	30.5855	11
[R].ILNIPQILTEQYPK.[G]		1	2	2	A0JME6	A0JME6 [46-59]		0	1669.95	2.89906e+06	2	1.01	50.3174	40
[R].LVQAFQFTDK.[H]		1	3	1	A2AWE1	A2AWE1 [159-168]		0	1196.63	3.39585e+06	2	0.33	38.8004	54
[K].LVQPVALQLVLDR.[A]		2	12	1	F1R2S5; Q1LWN2	F1R2S5 [537-549]; Q1LWN2 [532-544]		0	1463.89	2.63795e+06	2	-0.73	50.4447	47
[R].LVQSPNSYFMDVK.[C]		3	4	1	Q6PBT1; Q4VBV2; Q24JV7	Q6PBT1 [24-36]; Q4VBV2 [24-36]; Q24JV7 [24-36]		0	1527.75	3.40652e+06	2	0.37	41.505	58
[K].LWTLVSEQTR.[V]		1	1	2	Q6P2M0	Q6P2M0 [78-87]		0	1232.66	9271990	2	-0.58	41.3074	58
[R].QSCNVPATNSVFSDPCYGTYK.[Y]	2xCarbamidomethyl [C3; C16]	3	31	1	A0A2R8QKW9; F1QJD7; F6NMZ5	A0A2R8QKW9 [115-135]; F1QJD7 [141-161]; F6NMZ5 [119-139]		0	2395.03	2.85322e+06	3	0.21	38.0257	39
[K].QQSEEDLLLQDFSR.[N]		1	2	1	B8JL82	B8JL82 [9-22]		0	1707.82	608852	2	0.21	48.9998	62
[R].QNFEEACEAAVNR.[Q]	1xCarbamidomethyl [C7]	1	1	2	Q9DDT0	Q9DDT0 [7-19]		0	1537.67	1.91604e+06	2	-0.8	26.5699	80
[K].QLDDLKVELSQLR.[V]		1	2	1	A0A2R8RS24	A0A2R8RS24 [19-31]		1	1556.86	3.21261e+06	3	0.15	43.9382	28
[R].QGVACAVSAAQK.[D]	1xCarbamidomethyl [C5]	1	4	1	Q5BKV9	Q5BKV9 [130-141]		0	1189.6	8022167	2	0.03	16.8112	59
[K].QEYDESGPSIVHR.[K]		2	6	1	Q3B727; Q7ZVF9	Q3B727 [361-373]; Q7ZVF9 [360-372]		0	1516.7	9720723	3	1.09	20.4098	44
[K].QETDEEFDAR.[W]		1	1	1	Q4VBU7	Q4VBU7 [37-46]		0	1239.51	328959	2	-1	18.4871	70
[R].QCVLHDHVCDGEK.[D]	2xCarbamidomethyl [C2; C9]	1	2	1	A0A286YAQ3	A0A286YAQ3 [191-203]		0	1596.69	893260	3	-0.21	12.918	24
[K].NREPTQLESLSIR.[G]		1	3	1	A4VAK3	A4VAK3 [15-27]		1	1542.82	947173	3	-0.86	31.0784	32
[K].NMITGTSQADCAVLIVAAGVGEFEAGISK.[N]	1xCarbamidomethyl [C11]	1	10	1	A7YYA5	A7YYA5 [101-129]		0	2909.44	2.98501e+06	3	-3.82	52.0147	73
[R].ILMVGLDAAGK.[T]		1	14	2	Q78AP9	Q78AP9 [20-30]		0	1087.62	1.5768e+06	2	-0.36	40.6078	58
[R].NIEDHSAER.[S]		5	26	1	A0A2R8QNH7; F1R2S5; A3KMS4; A0A2R8QN47; Q1LWN2	A0A2R8QNH7 [906-914]; F1R2S5 [926-934]; A3KMS4 [921-929]; A0A2R8QN47 [914-922]; Q1LWN2 [921-929]		0	1070.49	6.46141e+06	2	0.8	9.142	53
[K].NKDQGTFEDFVEGLR.[V]		1	11	1	A0A2R8QHK5	A0A2R8QHK5 [79-93]		1	1754.83	796671	2	-0.56	47.6232	71
[R].NGVCPSHFSVGSK.[N]	1xCarbamidomethyl [C4]	1	3	1	Q6PBW7	Q6PBW7 [86-98]		0	1375.64	4.30735e+06	3	-1.04	19.9538	42
[K].NDIPEITLALK.[V]		6	31	1	A0A2R8QNH7; F1R2S5; A3KMS4; A0A2R8QN47; A0A2R8RIU9; Q1LWN2	A0A2R8QNH7 [457-467]; F1R2S5 [477-487]; A3KMS4 [472-482]; A0A2R8QN47 [465-475]; A0A2R8RIU9 [472-482]; Q1LWN2 [472-482]		0	1226.7	1.00423e+06	2	-0.54	47.4954	35
[K].NDFTEEEEAQVR.[K]		1	1	1	Q6PBY8	Q6PBY8 [143-154]		0	1466.64	846660	2	2.29	26.2693	65
[K].NCVVLVDSTPYR.[Q]	1xCarbamidomethyl [C2]	1	1	1	P62247	P62247 [99-110]		0	1422.7	6541854	2	0.9	34.2515	67
[K].NAESNAELK.[G]		1	2	1	Q7T1K0	Q7T1K0 [97-105]		0	975.474	33354258	2	-0.56	10.6986	58
[K].MKDTDSEEEIR.[E]		1	3	2	A0A2R8RTK5	A0A2R8RTK5 [77-87]		1	1352.6	1.62052e+07	3	-0.23	12.5987	73
[R].MGEADDSLLR.[L]	1xOxidation [M1]	1	1	1	Q7ZUG5	Q7ZUG5 [62-71]		0	1122.51	6.98732e+06	2	0.44	25.1704	42
[R].MGEADDSLLR.[L]		1	1	1	Q7ZUG5	Q7ZUG5 [62-71]		0	1106.51	22056548	2	0.81	29.7385	70
[K].MATQLTGPVMPIK.[K-]		1	2	1	Q90Z10	Q90Z10 [146-158]		0	1386.75	469220	2	-3	39.9927	49
[K].NLCSWAVDGK.[D]	1xCarbamidomethyl [C3]	1	1	1	B0UYN4	B0UYN4 [101-110]		0	1149.54	475834	2	1.14	34.3162	52
[R].LLLSLPAAPSSK.[-]		1	1	1	Q1L9A2	Q1L9A2 [146-157]		0	1196.72	1.27144e+06	2	1.53	44.5159	55
[K].LLGYQLAAYFDKPTAR.[V]		5	39	2	A0A2R8QNH7; F1R2S5; A3KMS4; A0A2R8QN47; Q1LWN2	A0A2R8QNH7 [1163-1178]; F1R2S5 [1186-1201]; A3KMS4 [1179-1194]; A0A2R8QN47 [1183-1198]; Q1LWN2 [1183-1198]		0	1826.98	8.93804e+06	3	-0.46	48.8621	51
[K].ILESVGIEADDVR.[M]		1	1	1	A7E2K4	A7E2K4 [26-38]		0	1415.74	8445993	2	-0.47	36.4033	89
[R].KLLEGEECR.[L]	1xCarbamidomethyl [C8]	1	1	1	Q7SZP4	Q7SZP4 [397-405]		1	1133.56	6.16743e+06	2	0.54	13.4398	53
[K].KLDDFSGSNQTK.[L]		1	1	1	Q7ZUI4	Q7ZUI4 [87-98]		1	1339.65	13265144	2	0.65	14.8228	75
[R].KHPQQEASGSPTPK.[R]		1	2	1	Q6NV11	Q6NV11 [27-40]		1	1491.76		3	0.11	8.7215	60
[K].KGDSTEEELK.[M]		1	2	1	Q90Z10	Q90Z10 [136-145]		1	1135.55	5.41048e+06	2	-1.89	9.4558	73
[R].KESYAIYVYK.[V]		1	18	2	X1WHF1	X1WHF1 [33-42]		1	1263.66	89459662	2	0.25	28.5398	58
[R].KDDEVQVVR.[G]		1	1	1	Q7SXA1	Q7SXA1 [51-59]		1	1087.57	4887181	2	0.39	13.3769	49
[R].HVLTTLGEK.[M]		2	20	2	A0A2R8QJ29; A0A2R8QHK5	A0A2R8QJ29 [111-119]; A0A2R8QHK5 [110-118]		0	997.568	224467629	2	0.06	17.2694	60
[K].HSGSVAFDEIVNIAR.[V]		1	6	1	A0A2R8RYC9	A0A2R8RYC9 [100-114]		0	1614.82	2176212	3	0.31	44.9337	42
[K].HNQETGDNVGPLIIK.[R]		1	1	1	Q6PGY7	Q6PGY7 [89-103]		0	1634.85	927927	3	-1.24	30.671	47
[K].HILTAAYDTGFR.[F]		1	8	1	Q1LWN2	Q1LWN2 [1279-1290]		0	1364.7	1.12309e+06	2	-1.43	32.1005	59
[R].KSEIEYYAMLAK.[T]		1	2	1	Q7ZUG6	Q7ZUG6 [57-68]		1	1445.73	817364	2	-0.71	38.2822	56
[K].HGYIGEFEIIDDHR.[A]		1	1	1	Q6Q420	Q6Q420 [44-57]		0	1700.8	505582	3	-1.36	37.7551	52
[K].HFELGGDK.[K]		1	5	1	A0A2R8Q736	A0A2R8Q736 [112-119]		0	902.437	7.75162e+06	2	-0.43	17.446	55
[K].HAVSEGTK.[A]		2	20	15	X1WHF1; Q6DH91	X1WHF1 [108-115]; Q6DH91 [101-108]		0	828.421	2.56537e+08	2	-0.07	2.6141	69
[K].GYGYGAGAGTLSMDK.[G]	1xOxidation [M13]	1	3	1	Q6NZV4	Q6NZV4 [69-83]		0	1463.65	542891	2	-1.07	24.7166	39
[K].GYGYGAGAGTLSMDK.[G]		1	3	1	Q6NZV4	Q6NZV4 [69-83]		0	1447.65	972598	2	-0.46	30.8347	59
[K].GVSRPNVQEALK.[V]		1	1	1	A8WHV7	A8WHV7 [33-44]		0	1297.72	808610	2	-0.7	20.2069	50
[K].GSVLLLCDMQEK.[F]	1xCarbamidomethyl [C7]	1	2	1	A0JME6	A0JME6 [11-22]		0	1392.69	1.69792e+06	2	-0.49	43.2174	45
[K].GPLQSVQVFGR.[K]		1	1	1	Q1LWH1	Q1LWH1 [5-15]		0	1187.65	17646502	2	-0.11	40.1519	61
[R].GNNVLYISTQK.[R]		1	1	1	Q6IMW9	Q6IMW9 [67-77]		0	1236.66	374988	2	1.85	29.6458	44
[K].GLSENPDYSNVVFLK.[V]		1	1	2	Q7ZUI4	Q7ZUI4 [44-58]		0	1681.84	4.04979e+07	3	-2.22	44.8414	55
[R].GILNILQLNLK.[KT]		5	29	1	A0A2R8QNH7; F1R2S5; A3KMS4; A0A2R8QN47; Q1LWN2	A0A2R8QNH7 [120-130]; F1R2S5 [140-150]; A3KMS4 [135-145]; A0A2R8QN47 [128-138]; Q1LWN2 [135-145]		0	1238.78	2.2875e+06	2	-0.46	50.953	66
[K].HGEVCPAGWKPGK.[D]	1xCarbamidomethyl [C5]	1	3	1	A2AWE1	A2AWE1 [169-181]		0	1422.69	953927	3	-2.77	16.4209	35
[K].QTLAFVEIEK.[T]		5	26	1	A0A2R8QNH7; F1R2S5; A3KMS4; A0A2R8QN47; Q1LWN2	A0A2R8QNH7 [245-254]; F1R2S5 [265-274]; A3KMS4 [260-269]; A0A2R8QN47 [253-262]; Q1LWN2 [260-269]		0	1177.65	2.07987e+06	2	-0.33	41.255	46
[R].KSEIEYYAMLAK.[T]	1xOxidation [M9]	1	2	2	Q7ZUG6	Q7ZUG6 [57-68]		1	1461.73	1675342	3	-0.08	34.538	40
[R].KTVTAMDVVYALK.[R]		1	4	1	Q0D294	Q0D294 [80-92]		1	1438.8	5.90244e+06	2	-0.26	44.41	66
[K].LLEPLLLLGK.[E]		1	1	1	Q1LWH1	Q1LWH1 [51-60]		0	1108.73	41162092	2	-0.18	50.9502	70
[R].LLEELEEGQK.[G]		1	3	1	F1R1E9	F1R1E9 [33-42]		0	1187.62	1.28947e+06	2	-0.52	31.3539	51
[R].LHLCQISAASQGTR.[D]	1xCarbamidomethyl [C4]	1	1	1	Q4VBI5	Q4VBI5 [23-36]		0	1541.79	372049	3	0.89	24.4648	38
[R].IGYYVNNEYTDTELR.[E]		1	1	1	Q6NYY4	Q6NYY4 [109-123]		0	1849.86	351800	2	-2.18	37.9802	58
[K].IGSLIDVNQSK.[D]		1	1	1	Q566Y8	Q566Y8 [105-115]		0	1173.65	540828	2	1.88	30.9443	55
[K].LGQLPAWLGTR.[D]		1	2	2	F6P873	F6P873 [18-28]		0	1211.69	1.37364e+06	2	-0.42	47.3975	51
[R].IEIIFPAEYPFKPPK.[I]		1	4	1	A2BIR5	A2BIR5 [35-49]		0	1788.99	461194	3	0.63	49.8591	24
[R].IEGDETSTEAATR.[L]		1	1	1	Q568H8	Q568H8 [99-111]		0	1379.63	1396700	2	1.75	12.8926	88
[K].IEFSPLDAWNSGVQK.[S]		1	1	1	Q1LUK1	Q1LUK1 [69-83]		0	1690.84	1.21383e+06	2	0.24	49.8068	57
[RK].LEFEVQVGPR.[A]		7	32	3	Q3T7B3; A0A2R8QNH7; F1R2S5; A3KMS4; A0A2R8QN47; A0A2R8RIU9; Q1LWN2	Q3T7B3 [15-24]; A0A2R8QNH7 [1007-1016]; F1R2S5 [1027-1036]; A3KMS4 [1022-1031]; A0A2R8QN47 [1015-1024]; A0A2R8RIU9 [1024-1033]; Q1LWN2 [1022-1031]		0	1173.63	3.15639e+07	2	-0.3	36.7896	50
[R].KTIGIEPAADGK.[G]		1	3	2	A0A286YBP4	A0A286YBP4 [61-72]		1	1199.66	3.9366e+06	2	-1.23	16.5434	68
[K].IEEIKDFLLTAR.[R]		1	1	1	Q6DGL9	Q6DGL9 [5-16]		1	1447.82	3.55274e+06	3	-0.22	46.1299	43
[K].LDDFSGSNQTK.[L]		1	1	1	Q7ZUI4	Q7ZUI4 [88-98]		0	1211.55	25852500	2	0.51	16.7138	80
[R].ICDECNYGSYQGR.[C]	2xCarbamidomethyl [C2; C5]	1	2	1	Q6YMR2	Q6YMR2 [45-57]		0	1621.64	698640	2	-0.12	19.9425	74
[K].ICADGALLSK.[H]	1xCarbamidomethyl [C2]	5	40	2	A0A2R8QNH7; F1R2S5; A3KMS4; A0A2R8QN47; Q1LWN2	A0A2R8QNH7 [1194-1203]; F1R2S5 [1217-1226]; A3KMS4 [1210-1219]; A0A2R8QN47 [1214-1223]; Q1LWN2 [1214-1223]		0	1047.55	1.51376e+08	2	0.15	27.7208	53
[K].LASVPSGGAVAVSSAAAPSSGGSAAAPAAEEK.[K]		1	1	2	A7E2K4	A7E2K4 [62-93]		0	2725.36	1.03141e+07	3	1.15	30.4981	48
[K].LASVPAGGAVAVSTASAGGGGGAPAEAPAAEEK.[K]		1	1	1	Q6PBJ9	Q6PBJ9 [62-94]		0	2778.39	1.30117e+06	3	1.29	32.3343	28
[K].IAGYVTHLMK.[R]		2	2	2	Q6P6F0; Q5BJA1	Q6P6F0 [50-59]; Q5BJA1 [50-59]		0	1132.62	5.33387e+06	3	0.43	29.2154	30
[K].IAFAITAIK.[GV]		1	3	1	Q8JGS9	Q8JGS9 [26-34]		0	947.592	15250131	2	1.77	44.2875	58
[R].KVVGCSCVVIK.[D]	2xCarbamidomethyl [C5; C7]	1	1	2	Q6PC90	Q6PC90 [102-112]		1	1248.68	7202299	2	-0.24	18.9592	40
[R].KVLQALEGLK.[M]		1	3	1	Q6PBW7	Q6PBW7 [103-112]		1	1098.69	10685089	2	0.03	31.8508	66
[K].KVEGFGSSSGK.[T]		1	8	1	Q6P5J4	Q6P5J4 [161-171]		1	1082.55	1939851	2	0.78	10.8161	69
[R].LDVGNFSWGSECCTR.[K]	2xCarbamidomethyl [C12; C13]	1	1	1	P62247	P62247 [60-74]		0	1787.75	813970	2	0.97	44.4364	69
[K].QTYSTEPNNLK.[A]		1	4	1	A0A286YBP4	A0A286YBP4 [37-47]		0	1294.63	9308274	2	-0.19	16.9355	48
[K].QVCDGTPQCQDR.[S]	2xCarbamidomethyl [C3; C9]	2	3	1	F1QN45; A0A286YAQ3	F1QN45 [386-397]; A0A286YAQ3 [236-247]		0	1463.6	1.74241e+06	2	0.3	10.6022	50
[K].QVHPDTGISSK.[A]		1	18	4	X1WHF1	X1WHF1 [46-56]		0	1168.6	1412191581	3	0.52	11.1423	43
[R].VLRPPGGASNISFGTEEEKPVR.[K]		1	2	1	Q6TGZ7	Q6TGZ7 [20-41]		0	2340.23	809083	4	0.83	30.4208	49
[K].VLIEGSINSVR.[V]		1	4	1	Q6NZZ2	Q6NZZ2 [61-71]		0	1186.68	2.85954e+06	2	-0.11	32.7383	70
[K].VIGAGNAWHR.[G]		1	2	1	Q6NZV4	Q6NZV4 [131-140]		0	1080.57	2.85303e+06	3	0.73	19.7801	61
[K].VLEQLTGQTPVFSK.[A]		1	1	2	Q6IQI6	Q6IQI6 [39-52]		0	1546.85	17670482	2	0.27	40.12	99
[K].VHVGDEDYVHLR.[V]		1	3	1	A7MCL7	A7MCL7 [59-70]		0	1438.71	1.64452e+06	3	0.69	25.4079	46
[K].VHLSAMTENTYLMK.[L]		1	5	1	F1R2S5	F1R2S5 [63-76]		0	1637.8	887606	3	-0.55	35.3867	30
[K].VFGQEVAYVNFDK.[ST]		5	27	1	A0A2R8QNH7; F1R2S5; A3KMS4; A0A2R8QN47; Q1LWN2	A0A2R8QNH7 [718-730]; F1R2S5 [738-750]; A3KMS4 [733-745]; A0A2R8QN47 [726-738]; Q1LWN2 [733-745]		0	1515.75	954903	2	-0.14	43.2903	67
[R].VFDPQTDKPSK.[W]		1	1	1	Q6ZM62	Q6ZM62 [148-158]		0	1261.64	3.53011e+06	3	0.4	14.1216	41
[R].VFDKEGNGTVMGAELR.[HI]		2	32	1	A0A2R8QJ29; A0A2R8QHK5	A0A2R8QJ29 [95-110]; A0A2R8QHK5 [94-109]		1	1722.85	3.13017e+06	3	-1.18	30.1234	34
[R].VFDKDGNGYISAAELR.[H]		1	3	2	A0A2R8RTK5	A0A2R8RTK5 [92-107]		1	1754.87	2.50876e+07	2	-0.01	34.4067	62
[R].VLTVINQTQK.[E]		1	2	1	A0A2R8RS24	A0A2R8RS24 [56-65]		0	1143.67	18918006	2	0.49	24.2568	70
[K].VFAPAGVSPTVMNLYR.[G]		3	12	1	A0A2R8QNH7; F1R2S5; A3KMS4	A0A2R8QNH7 [104-119]; F1R2S5 [124-139]; A3KMS4 [119-134]		0	1721.9	578547	3	1.31	48.2059	28
[K].VFAPAGVSPTVMNLHR.[G]		2	11	1	A0A2R8QN47; Q1LWN2	A0A2R8QN47 [112-127]; Q1LWN2 [119-134]		0	1695.9	6.9128e+06	3	0.12	38.8712	73
[K].VEGFGSSSGK.[T]		1	8	1	Q6P5J4	Q6P5J4 [162-171]		0	954.453	1.45395e+06	2	-0.08	15.013	49
[K].VDVDDAQDVAQSCEIK.[C]	1xCarbamidomethyl [C13]	1	1	2	Q7ZUI4	Q7ZUI4 [59-74]		0	1791.81	1.84795e+07	2	1.18	30.1263	94
[R].VCTLAIIDPGDSDIIR.[S]	1xCarbamidomethyl [C2]	1	2	2	Q7ZUG6	Q7ZUG6 [91-106]		0	1757.91	5.79865e+06	2	-0.56	49.3476	76
[R].VCEEIAIIPSK.[K]	1xCarbamidomethyl [C2]	1	1	1	Q5BJA1	Q5BJA1 [34-44]		0	1258.67	4094897	2	0.23	36.3794	68
[K].VANVSLLALYK.[G]		1	1	1	A8KB78	A8KB78 [125-135]		0	1190.71	14614398	2	-0.15	46.8353	71
[R].VAFIAFGPHEGK.[L]		1	2	2	A8E526	A8E526 [12-23]		0	1272.67	1.567e+07	2	-0.4	37.2743	61
[K].TVTAMDVVYALRR.[Q]		1	1	1	Q0D272	Q0D272 [81-93]		1	1494.81	1.19362e+06	3	-9.52	50.5052	55
[K].TVTAMDVVYALKR.[Q]	1xOxidation [M5]	1	4	2	Q0D294	Q0D294 [81-93]		1	1482.8	1.33157e+06	3	0.38	39.3831	58
[K].TVTAMDVVYALKR.[Q]		1	4	2	Q0D294	Q0D294 [81-93]		1	1466.8	5.41721e+06	3	-0.29	45.8017	52
[K].VFAPAGVSPTVMNLHR.[G]	1xOxidation [M12]	2	11	1	A0A2R8QN47; Q1LWN2	A0A2R8QN47 [112-127]; Q1LWN2 [119-134]		0	1711.89	2.27609e+06	3	1.13	32.0836	50
[K].TVTAMDVVYALK.[R]	1xOxidation [M5]	1	4	5	Q0D294	Q0D294 [81-92]		0	1326.7	1.29208e+08	2	-0.32	42.584	77
[K].VNALIEEGQYGR.[L]		1	1	1	Q05AN2	Q05AN2 [86-97]		0	1348.69	538851	2	-0.33	30.2791	50
[K].VNGRPLEMIEPVTLQYK.[L]	1xOxidation [M8]	1	1	1	Q1LWH1	Q1LWH1 [34-50]		0	2003.06	1.30725e+06	3	0	38.2723	18
[R].YSLDPENPTK.[S]		1	2	1	Q7T1K0	Q7T1K0 [4-13]		0	1163.56	7.3786e+06	2	-0.41	26.9673	45
[R].YLYTLVITDK.[E]		1	2	1	Q6DGL9	Q6DGL9 [41-50]		0	1228.68	2.63159e+06	2	0.84	45.53	41
[K].YGVITNVHVAR.[N]		1	1	1	Q566W6	Q566W6 [28-38]		0	1228.68	620568	3	-1.48	25.2586	30
[R].YFPTQALNFAFK.[D]		1	4	1	Q8JHI0	Q8JHI0 [81-92]		0	1446.74	1.66314e+06	2	-0.08	50.2562	39
[K].YEALLLGGLPQEGLAR.[A]		5	26	2	A0A2R8QNH7; F1R2S5; A3KMS4; A0A2R8QN47; Q1LWN2	A0A2R8QNH7 [19-34]; F1R2S5 [39-54]; A3KMS4 [34-49]; A0A2R8QN47 [27-42]; Q1LWN2 [34-49]		0	1699.94	1.79535e+07	2	-0.83	50.025	76
[R].YALYDATYETK.[E]		1	1	1	Q6TH32	Q6TH32 [79-89]		0	1337.63	11667784	2	-1.24	32.6196	50
[R].VYNVTQHAVGIIVNK.[Q]		1	1	2	Q6IQQ0	Q6IQQ0 [64-78]		0	1654.93	1.09178e+07	3	-1.21	34.4872	35
[K].VVNEIDIEDLR.[T]		1	2	1	Q7T326	Q7T326 [82-92]		0	1314.69	363867	2	1.13	41.9641	82
[K].VVHAFDIEDLGDK.[A]		1	1	1	Q6PGY7	Q6PGY7 [55-67]		0	1457.73	1.20261e+06	3	0.1	39.5475	39
[K].VVEPQNHQPTNNPNTSK.[F]		1	2	1	Q6NZV4	Q6NZV4 [91-107]		0	1903.93	7.35779e+06	3	0.1	9.4187	55
[K].VNGRPLEMIEPVTLQYK.[L]		1	1	1	Q1LWH1	Q1LWH1 [34-50]		0	1987.07	1.39917e+06	3	-0.41	43.7333	22
[R].VVDSLQLTATK.[K]		1	3	1	Q6PBK9	Q6PBK9 [162-172]		0	1174.67	376327	2	-0.32	30.349	63
[R].VSAILSSQKPVVVR.[K]		1	4	2	A0A286YBP4	A0A286YBP4 [128-141]		0	1482.9	1.67101e+07	3	-0.51	27.5499	55
[K].VQLQGVQVSK.[S]		1	1	1	Q08BN2	Q08BN2 [83-92]		0	1085.63	6409618	2	-0.17	23.9336	52
[R].VQLIVSSIAENDNMK.[I]		1	8	1	Q1LWN2	Q1LWN2 [1199-1213]		0	1660.86	2.77313e+06	2	-0.43	42.2304	99
[R].VQLIASSIAENDNRK.[I]		2	11	1	A0A2R8QNH7; A3KMS4	A0A2R8QNH7 [1179-1193]; A3KMS4 [1195-1209]		1	1657.89	2704642	3	3.71	28.5412	46
[R].VQLIASSIAENDNMK.[I]		2	20	1	F1R2S5; A0A2R8QN47	F1R2S5 [1202-1216]; A0A2R8QN47 [1199-1213]		0	1632.83	5.63968e+06	3	-0.11	37.748	65
[R].VQLIASSIAENDNFK.[F]		1	2	1	Q3T7B3	Q3T7B3 [189-203]		0	1648.85	1.5979e+06	2	-0.31	42.0599	86
[R].VQFIASSIAENDNFK.[F]		1	5	1	A0A2R8RIU9	A0A2R8RIU9 [1164-1178]		0	1682.84	5619317	2	0.51	43.1792	76
[K].VPFDLELYNEGLK.[V]		1	3	1	A5PMY4	A5PMY4 [92-104]		0	1536.79	466908	2	0.9	49.8209	56
[R].VNYSQKPDGPAPIIDVVR.[A]		1	1	1	Q6P2M0	Q6P2M0 [88-105]		0	1968.05	22011318	3	0	37.4092	63
[R].VNQAIWLLCTGAR.[E]	1xCarbamidomethyl [C9]	1	3	2	Q8JHH3	Q8JHH3 [147-159]		0	1501.79	5.98634e+06	2	6.24	48.362	35
[K].VVDGLDVVDAIEK.[K]		1	1	1	Q6PC53	Q6PC53 [132-144]		0	1371.74	2179829	2	0.02	47.6829	79
[K].GLESTTLADKDGEIYCK.[-G]	1xCarbamidomethyl [C16]	1	2	1	Q6NZV4	Q6NZV4 [151-167]		1	1899.9	2.96714e+06	3	0.32	28.5131	51
[K].TVTAMDVVYALK.[R]		1	4	3	Q0D294	Q0D294 [81-92]		0	1310.7	2.74111e+08	2	0.36	49.7998	97
[R].TTPSYVAFTDTER.[L]		1	22	1	B7ZV46	B7ZV46 [39-51]		0	1487.7	453458	2	1.28	34.6029	60
[K].SVMALAGIGEVLGK.[R]	1xOxidation [M3]	1	1	1	Q6P026	Q6P026 [20-33]		0	1360.75	11162752	2	0.23	47.9175	70
[K].SVMALAGIGEVLGK.[R]		1	1	1	Q6P026	Q6P026 [20-33]		0	1344.76	848699	3	-0.4	50.2576	44
[R].STNSVTACEGSVLR.[L]	1xCarbamidomethyl [C8]	1	12	2	B3DH61	B3DH61 [38-51]		0	1480.71	2.45448e+07	2	-0.28	25.2559	60
[R].STGSSLEQIQK.[Q]		2	7	1	Q3T7B3; A0A2R8RIU9	Q3T7B3 [137-147]; A0A2R8RIU9 [1112-1122]		0	1177.61	3.27275e+06	2	-2.61	19.1001	48
[R].STESLQANVQR.[L]		1	2	1	Q90Z10	Q90Z10 [106-116]		0	1232.62	9795584	2	1.2	16.9652	53
[R].SSVVCENAIVNFK.[C]	1xCarbamidomethyl [C5]	1	2	1	A3KQ79	A3KQ79 [134-146]		0	1466.73	592202	2	0.81	38.599	53
[R].SSSSLSIVSSR.[C]		1	4	1	A0A2R8QKW9	A0A2R8QKW9 [100-110]		0	1109.58	7230870	2	0.5	24.9186	83
[R].SSNTVTACEGSILR.[L]	1xCarbamidomethyl [C8]	1	10	2	F6NMZ5	F6NMZ5 [51-64]		0	1494.72	2.03103e+07	2	-1.44	29.1935	68
[R].SSETVTACEGSILR.[L]	1xCarbamidomethyl [C8]	1	6	1	F1QJD7	F1QJD7 [74-87]		0	1509.72	2.63491e+06	2	-0.15	30.5066	81
[K].SSAPVQQKPPSTLVSVAR.[M]		1	3	1	X1WGH3	X1WGH3 [51-68]		0	1852.03	1.03037e+06	3	0.48	26.5967	35
[K].SVNHSLLELHK.[L]		1	1	1	Q9DDT0	Q9DDT0 [106-116]		0	1276.7	2.15625e+06	3	-0.55	22.1083	32
[R].SPWCYTTDPETR.[W]	1xCarbamidomethyl [C4]	1	2	1	Q6PBA6	Q6PBA6 [339-350]		0	1512.64	347200	2	0.73	31.6891	68
[R].SMQVAFFECK.[R]	1xCarbamidomethyl [C9]	1	1	1	Q0P451	Q0P451 [50-59]		0	1246.56	426386	2	-0.78	42.8278	47
[R].SIQFVDWCPTGFK.[V]	1xCarbamidomethyl [C8]	2	13	1	Q6NWJ5; Q6TGS5	Q6NWJ5 [340-352]; Q6TGS5 [339-351]		0	1584.75	948800	2	-2.24	49.9424	48
[K].SIHALSVAPSTVGDYTK.[Q]		1	1	1	Q1LUK1	Q1LUK1 [84-100]		0	1745.91	2.83395e+06	3	0.59	33.0693	36
[K].SHCAEIAHNVSSK.[N]	1xCarbamidomethyl [C3]	1	1	1	Q24JV1	Q24JV1 [94-106]		0	1439.67		3	-0.02	9.3304	45
[K].SGLAVSSSLNAR.[S]		1	2	1	A7MCR1	A7MCR1 [61-72]		0	1161.62	2236655	2	1.38	26.5006	56
[K].SDPHIVPSITNK.[R]		1	3	1	F1RCH5	F1RCH5 [72-83]		0	1307.7	10419728	3	1.18	24.5621	38
[K].SDAVNGAEER.[A]		1	1	1	Q5XJ23	Q5XJ23 [37-46]		0	1047.47	2246841	2	0.58	9.4752	58
[R].RQAVDVSPLR.[R]		1	3	1	Q8JHH3	Q8JHH3 [136-145]		1	1140.65	1.74748e+06	3	-0.75	20.8828	41
[K].RGEDVSTAEAEFTEK.[L]		1	2	1	F1QBZ6	F1QBZ6 [135-149]		1	1668.77	513256	3	-1.93	27.2319	36
[K].QVHPDTGISSR.[A]		1	2	2	Q6DH91	Q6DH91 [39-49]		0	1196.6	9.75933e+06	3	0.37	11.093	55
[K].SNEAQAIETAR.[T]		1	1	1	Q7T3F3	Q7T3F3 [131-141]		0	1189.58	829743	2	-0.84	18.0288	50
[K].TVTAIDVVYALK.[R]		1	1	1	A0A140LGV2	A0A140LGV2 [72-83]		0	1292.75	711305	2	0.18	49.9353	60
[R].SVSDTAELLGLSR.[T]		1	1	1	A0A140LGC3	A0A140LGC3 [24-36]		0	1347.71	133012	2	1.21	44.2903	57
[K].TELQLTNDEVER.[V]		1	2	1	E9QDB0	E9QDB0 [30-41]		0	1446.71	669829	2	-0.25	29.2182	79
[K].TTGLVGLAVSQNPHER.[L]		1	1	1	Q5BJA2	Q5BJA2 [8-23]		0	1678.89	807139	3	-1.23	30.8277	41
[K].TTGFGMIYDSLDYAK.[K]	1xOxidation [M6]	1	4	1	Q642J7	Q642J7 [69-83]		0	1697.77	761357	2	-0.62	46.9504	62
[K].TTGFGMIYDSLDYAK.[K]		1	4	1	Q642J7	Q642J7 [69-83]		0	1681.78		2	-0.32	50.0333	63
[R].TTDASLTLEK.[S]		1	2	1	B8A5I7	B8A5I7 [18-27]		0	1078.56	1.57976e+06	2	-0.2	23.2381	36
[K].TSFTSVADTPENLR.[L]		1	3	1	Q7SYA6	Q7SYA6 [66-79]		0	1537.75	1189089	2	-0.45	34.5437	55
[K].TSEKEPDPFSLTIGK.[S]		1	1	1	E7F0A1	E7F0A1 [92-106]		1	1648.84	2.51054e+06	3	0.05	39.8492	49
[K].TRLEQEIATYR.[SN]		1	3	1	Q05AL9	Q05AL9 [387-397]		1	1379.73	8055532	3	-0.64	29.0912	59
[K].TQNIYEMQEAGAQGVCR.[T]	1xCarbamidomethyl [C16]	2	10	1	F1R2S5; Q1LWN2	F1R2S5 [152-168]; Q1LWN2 [147-163]		0	1954.87	673011	2	-0.51	30.8821	54
[K].TQNIYELQEAGAQGVCR.[T]	1xCarbamidomethyl [C16]	2	19	2	A0A2R8QNH7; A0A2R8QN47	A0A2R8QNH7 [132-148]; A0A2R8QN47 [140-156]		0	1936.92	3.46992e+06	2	-2.4	34.0398	93
[K].TQLVAGTNYFVK.[V]		1	1	1	A7MCL7	A7MCL7 [47-58]		0	1340.72	10078646	2	-0.64	38.2074	54
[R].TAANALPVR.[V]		1	8	1	A0A2R8QN47	A0A2R8QN47 [498-506]		0	912.526	2603907	2	-0.37	19.9579	65
[K].TQIDHYIDIAR.[T]		1	2	1	Q7ZUD6	Q7ZUD6 [187-197]		0	1344.69	1.20356e+06	3	-0.27	33.684	26
[K].TITLEVEPSDTIENVK.[A]		1	14	2	Q7ZU62	Q7ZU62 [28-43]		0	1787.93	7.91965e+06	2	-0.14	41.9861	70
[K].TILDLVQQASNYK.[Q]		1	1	1	Q7ZV23	Q7ZV23 [21-33]		0	1492.8		2	-1.06	50.0319	65
[R].TLDLNEMDYIQR.[G]	1xOxidation [M7]	1	1	1	A8WHV7	A8WHV7 [98-109]		0	1526.72	667819	2	-0.1	37.5974	58
[R].TLDLNEMDYIQR.[G]		1	1	1	A8WHV7	A8WHV7 [98-109]		0	1510.72	1.66639e+06	2	0.49	44.7111	55
[R].TLCYAVPYIEIK.[G]	1xCarbamidomethyl [C3]	4	21	2	F1R2S5; A0A2R8QN47; A0A2R8RIU9; Q1LWN2	F1R2S5 [974-985]; A0A2R8QN47 [962-973]; A0A2R8RIU9 [971-982]; Q1LWN2 [969-980]		0	1469.77	217748234	2	-1.04	48.7761	33
[K].TIAECLADELINAAK.[G]	1xCarbamidomethyl [C5]	1	3	2	Q8JHH3	Q8JHH3 [168-182]		0	1631.83		2	0.05	50.9072	71
[K].TGVHHYSGNNIELGTACGK.[Y]	1xCarbamidomethyl [C17]	1	2	2	Q7ZUG6	Q7ZUG6 [69-87]		0	2014.94	7.92089e+06	4	-0.05	18.3564	47
[K].TGTCNCGATCK.[C]	3xCarbamidomethyl [C4; C6; C10]	1	1	1	Q7ZSY6	Q7ZSY6 [9-19]		0	1229.47	111974456	2	0.4	8.7152	80
[R].TGSQGQCTQVR.[V]	1xCarbamidomethyl [C7]	1	1	1	Q6PBK3	Q6PBK3 [21-31]		0	1221.56	21737014	2	-0.24	9.0552	90
[K].TETACEGSILR.[L]	1xCarbamidomethyl [C5]	1	8	1	A0A2R8QKW9	A0A2R8QKW9 [51-61]		0	1236.59	4.2901e+06	2	0.33	23.5692	33
[R].TLTIIDTGIGMTK.[A]		1	5	2	O57521	O57521 [82-94]		0	1363.75	575530	2	1.1	46.3518	87
[K].GLESTTLADK.[D]		1	2	1	Q6NZV4	Q6NZV4 [151-160]		0	1034.54		2	2.71	21.1504	63
[K].LNGTDPEEVIR.[N]		1	1	2	Q6PHJ8	Q6PHJ8 [94-104]		0	1242.63	7.39006e+06	2	0.13	28.6583	63
[K].YYVTIIDAPGHR.[D]		1	13	2	A7YYA5	A7YYA5 [85-96]		0	1404.73	2.42558e+06	3	-0.02	34.2956	52
[K].CCLTYCFNKPEDK.[-]	3xCarbamidomethyl [C1; C2; C6]	1	2	1	Q7ZU62	Q7ZU62 [160-172]		0	1734.73	3.33785e+06	3	0.92	27.7839	31
[K].CAYGVLQITDANYGR.[T]	1xCarbamidomethyl [C1]	1	3	1	A3KQ79	A3KQ79 [50-64]		0	1700.81	181629	2	-0.15	42.7958	65
[K].AYADFYTQYDSTK.[E]		1	2	1	Q6ZM23	Q6ZM23 [45-57]		0	1572.69	363574	2	-0.34	35.966	43
[K].FEDENFTLK.[H]		1	2	1	Q6PC53	Q6PC53 [83-91]		0	1142.54	1.17052e+06	2	0.1	34.6942	55
[R].ATSNVFAMFDQSQIQEFK.[E]		3	5	1	Q6NVA6; B3DKC6; Q6PHJ8	Q6NVA6 [18-35]; B3DKC6 [18-35]; Q6PHJ8 [18-35]		0	2090.99		2	-0.71	50.3824	72
[KR].ATNSEKEIELTAALPSQR.[S]		1	11	1	Q1LWN2	Q1LWN2 [1294-1311]		1	1958.02	531230	3	-1.69	33.5905	41
[R].ELAEDGYSGVEVR.[V]		1	2	1	Q7ZVD9	Q7ZVD9 [28-40]		0	1423.67	289006	2	-0.6	29.2281	66
[K].DTGKAPVEAEVAIHR.[I]		1	1	1	Q6P6E7	Q6P6E7 [5-19]		1	1592.84	885743	3	2.02	21.7742	39
[K].ATEVNCYNCGK.[T]	2xCarbamidomethyl [C6; C9]	1	3	1	Q6PGX7	Q6PGX7 [137-147]		0	1315.54	19819134	2	-0.54	12.8775	56
[K].FFDEESYSTLR.[K]		1	3	1	E9QHX8	E9QHX8 [92-102]		0	1393.63	892076	2	-3.53	38.4375	56
[K].FFTDSHETIK.[T]		1	3	1	Q7ZVD6	Q7ZVD6 [133-142]		0	1224.59	1.54536e+06	3	0.11	23.921	23
[K].FLDGIYVSEK.[G]		1	3	1	Q5BKV9	Q5BKV9 [175-184]		0	1170.6	5.48521e+06	2	-0.26	40.6064	58
[R].DTHCYSPNSVLIVAR.[S]	1xCarbamidomethyl [C4]	1	3	1	A0A2R8PV91	A0A2R8PV91 [76-90]		0	1731.85	1.99635e+06	3	-0.3	35.8586	41
[R].FLGNDIPPVFAIIAR.[A]		5	40	2	A0A2R8QNH7; F1R2S5; A3KMS4; A0A2R8QN47; Q1LWN2	A0A2R8QNH7 [1141-1155]; F1R2S5 [1164-1178]; A3KMS4 [1157-1171]; A0A2R8QN47 [1161-1175]; Q1LWN2 [1161-1175]		0	1642.93	523207	3	0.34	51.5834	43
[K].ASGEIVYCGLVFEK.[S]	1xCarbamidomethyl [C8]	1	2	1	Q7ZWJ4	Q7ZWJ4 [57-70]		0	1571.78	647514	2	0.3	45.8768	38
[K].APVEAEVAIHR.[I]		1	1	2	Q6P6E7	Q6P6E7 [9-19]		0	1191.65	51223077	3	-0.05	21.5976	82
[K].ANPFGGASHAK.[G]		1	1	2	A8KB78	A8KB78 [38-48]		0	1056.52	17710429	2	-0.9	12.7825	45
[R].FQSSAVMALQEASEAYLVGLFEDTNLCAIHAK.[R]	1xCarbamidomethyl [C27]	1	5	1	A8E503	A8E503 [85-116]		0	3513.7	1.32122e+06	4	-3.22	52.134	66
[K].AMGIMNSFVNDIFER.[I]	2xOxidation [M2; M5]	1	18	1	X1WHF1	X1WHF1 [57-71]		0	1775.81	3.36554e+06	3	0.14	49.9269	38
[R].FTPGTFTNQIQAAFR.[E]		1	1	1	Q803F6	Q803F6 [103-117]		0	1698.86		2	2.2	49.888	60
[K].AMGIMNSFVNDIFER.[I]	1xOxidation [M]	1	18	2	X1WHF1	X1WHF1 [57-71]		0	1759.81	2696784	2	-0.73	50.2911	108
[R].DTHCYTPNAVFIVGR.[R]	1xCarbamidomethyl [C4]	1	4	1	F1QIR8	F1QIR8 [83-97]		0	1749.84	1.84494e+06	3	0.29	40.1547	55
[K].AMGIMNSFVNDIFER.[I]		1	18	1	X1WHF1	X1WHF1 [57-71]		0	1743.82	1.59115e+06	2	-0.22	51.1155	100
[K].EGNGTVMGAELR.[HI]		2	33	1	A0A2R8QJ29; A0A2R8QHK5	A0A2R8QJ29 [99-110]; A0A2R8QHK5 [98-109]		0	1233.59	12360226	2	-1.63	26.6954	71
[K].DTIKPDVNQSK.[D]		1	3	2	A2AWE1	A2AWE1 [182-192]		0	1244.65	5.3061e+06	2	-1.07	12.1604	44
[R].CGEIGHVAVQCSK.[A]	2xCarbamidomethyl [C1; C11]	1	4	2	Q6PGX7	Q6PGX7 [124-136]		0	1444.67	24591084	3	-0.19	16.1254	51
[R].CGEQGHIAR.[D]	1xCarbamidomethyl [C1]	1	4	2	Q6PGX7	Q6PGX7 [41-49]		0	1027.47	18081260	2	0.01	8.8706	79
[K].ELAPCDENWFYIR.[A]	1xCarbamidomethyl [C5]	1	3	1	Q6PBW7	Q6PBW7 [45-57]		0	1712.77		2	0.58	49.9658	63
[K].CPFTGNVSIR.[G]	1xCarbamidomethyl [C1]	1	4	1	Q7ZV05	Q7ZV05 [61-70]		0	1150.57	8638031	2	-0.36	30.4166	48
[K].EILGTAQSVGCTIDGR.[L]	1xCarbamidomethyl [C11]	1	6	4	A0A2R8RYC9	A0A2R8RYC9 [131-146]		0	1676.83	8.70452e+06	2	0.79	33.64	76
[R].DLINPSFDLER.[R]		1	2	1	Q24JV7	Q24JV7 [6-16]		0	1318.66	3.56652e+06	2	-2.14	46.523	66
[K].DINEVMNAGLSK.[L]		1	1	1	Q6PBJ9	Q6PBJ9 [50-61]		0	1290.64	1.94262e+06	2	-0.6	37.1026	58
[R].ELISNASDALDK.[I]		1	2	1	A0A286YAP4	A0A286YAP4 [104-115]		0	1275.64	224367	2	1	30.609	52
[R].DISEASVFDSYVLPK.[L]		1	3	1	F1QHJ1	F1QHJ1 [52-66]		0	1669.83	4638238	2	-0.87	50.1885	89
[R].DGGAGDSLSSHNNQK.[F]		1	2	2	A0A2R8QAE1	A0A2R8QAE1 [153-167]		0	1486.65	5581247	2	0.06	9.2298	81
[R].DLTTSGAVTQCYR.[D]	1xCarbamidomethyl [C11]	1	1	1	Q7ZWJ4	Q7ZWJ4 [99-111]		0	1471.68	4.03847e+06	2	-1.63	26.7758	41
[K].EITSLAPSTMK.[I]		1	5	1	Q7ZVF9	Q7ZVF9 [316-326]		0	1177.61	5.69241e+06	2	0.13	29.9633	45
[R].DNIQGITKPAIR.[R]		2	6	4	Q0D272; Q0D294	Q0D272 [25-36]; Q0D294 [25-36]		0	1325.75	6.70167e+08	3	-0.05	24.5027	46
[K].ELEVLMMSNK.[S]		1	1	1	Q24JV1	Q24JV1 [84-93]		0	1193.59	1.33849e+06	2	-2.72	42.1612	48
[K].DFYNPTLSDAQK.[R]		1	1	1	Q9YH91	Q9YH91 [146-157]		0	1398.65	1961332	2	0.19	33.655	60
[K].DFLAGGIAAAISK.[T]		1	1	1	Q8JHI0	Q8JHI0 [11-23]		0	1233.68		2	0.1	49.8936	68
[K].AIWNVVNWENVSER.[F]		1	1	1	Q6P980	Q6P980 [205-218]		0	1715.85		2	-1.48	50.1234	43
[R].DESSPYAAMLAAQDVAQK.[C]	1xOxidation [M9]	1	1	2	Q6PBW3	Q6PBW3 [67-84]		0	1910.88	993089	2	1.1	34.4589	52
[K].EQIVPKPEEEVSQK.[K]		1	1	1	Q7T1K0	Q7T1K0 [154-167]		0	1639.85	10312876	3	-0.34	20.7953	30
[R].DAVTYTEHAK.[R]		3	7	5	Q0D272; Q0D294; A0A140LGV2	Q0D272 [69-78]; Q0D294 [69-78]; A0A140LGV2 [60-69]		0	1134.54	1.21165e+09	2	0.17	13.1981	56
[K].ELELTVALPSK.[R]		2	7	1	Q3T7B3; A0A2R8RIU9	Q3T7B3 [290-300]; A0A2R8RIU9 [1265-1275]		0	1199.69	4.52373e+06	2	0.8	43.8283	64
[K].EIELTAALPSQR.[S]		1	14	1	Q1LWN2	Q1LWN2 [1300-1311]		0	1327.72	16643643	2	0.18	39.2277	68
[K].CYSCGGFGHIQK.[LG]	2xCarbamidomethyl [C1; C4]	1	4	2	Q6PGX7	Q6PGX7 [103-114]		0	1413.6	6.97198e+06	3	-0.3	21.9671	26
[K].DQGTFEDFVEGLR.[V]		1	15	1	A0A2R8QHK5	A0A2R8QHK5 [81-93]		0	1512.7	7058788	2	-0.12	50.4665	67
[R].ETAEGDVASLNR.[R]		1	3	1	A7E2K1	A7E2K1 [42-53]		0	1261.6	761253	2	-0.22	22.1139	36
[K].DSYVGDEAQSK.[R]		2	28	1	Q3B727; Q7ZVF9	Q3B727 [52-62]; Q7ZVF9 [51-61]		0	1198.52	6.32774e+06	2	0.02	13.9839	48
[K].EIELTAALPSQK.[S]		4	25	2	A0A2R8QNH7; F1R2S5; A3KMS4; A0A2R8QN47	A0A2R8QNH7 [1280-1291]; F1R2S5 [1303-1314]; A3KMS4 [1296-1307]; A0A2R8QN47 [1300-1311]		0	1299.72	3.97433e+07	2	0.32	38.7342	63
[K].CTNCLADNSAK.[AT]	2xCarbamidomethyl [C1; C4]	1	3	1	Q9YH90	Q9YH90 [103-113]		0	1253.52	416073	2	-1.03	11.1907	84
[R].CSVPATNSVFSDPCVGTYK.[Y]	2xCarbamidomethyl [C1; C14]	3	15	1	A0A2R8PV91; F1QIR8; H0WED7	A0A2R8PV91 [98-116]; F1QIR8 [105-123]; H0WED7 [105-123]		0	2088.94	552368	3	0.11	38.891	27
[K].DTDSEEEIR.[E]		1	3	1	A0A2R8RTK5	A0A2R8RTK5 [79-87]		0	1093.46	35783156	2	0.01	14.2659	57
[K].DQGSFEDFVEGLR.[VA]		1	9	1	A0A2R8QJ29	A0A2R8QJ29 [82-94]		0	1498.68	2.19618e+06	2	-1	50.3521	72
[K].DVNSAIATIK.[T]		1	5	1	Q6NWJ5	Q6NWJ5 [327-336]		0	1031.57	1.59637e+06	2	-3.65	31.6341	40
[K].FPLTTESAMK.[K]		1	5	3	F1QGI3	F1QGI3 [78-87]		0	1124.57	3.20658e+06	2	-0.78	32.8528	66
[K].AEAGVLGEFPAAR.[L]		3	18	1	A0A2R8QNH7; A3KMS4; Q1LWN2	A0A2R8QNH7 [1225-1237]; A3KMS4 [1241-1253]; Q1LWN2 [1245-1257]		0	1287.67	34167908	2	-0.33	39.5725	67
[R].GDEELDSLIK.[A]		1	4	1	Q71PD7	Q71PD7 [93-102]		0	1118.56	45533612	2	-0.34	39.1738	55
[R].EELSNTLAAMR.[K]		1	1	1	Q6Q415	Q6Q415 [88-98]		0	1234.61	3.5438e+06	2	0.44	36.236	60
[K].AEAGVLGEYPAAR.[L]		2	19	3	F1R2S5; A0A2R8QN47	F1R2S5 [1248-1260]; A0A2R8QN47 [1245-1257]		0	1303.66	1.12654e+08	2	0.48	30.8207	63
[R].FVNVVPTFGK.[K]		1	5	1	Q567X2	Q567X2 [116-125]		0	1107.62	12725441	2	-0.25	42.5967	43
[K].ECVLLDHLCDGEK.[D]	2xCarbamidomethyl [C2; C9]	2	3	1	F1QN45; A0A286YAQ3	F1QN45 [596-608]; A0A286YAQ3 [446-458]		0	1587.71	1.31683e+06	3	2.61	36.4647	49
[K].GDPCALCSLTSIGK.[I]	2xCarbamidomethyl [C4; C7]	1	1	1	Q0ZBR7	Q0ZBR7 [54-67]		0	1478.7	4.08985e+06	2	-1.06	40.7204	68
[R].ECPADECGAGVFMASHFDR.[H]	2xCarbamidomethyl [C2; C7]	1	2	1	Q7ZU62	Q7ZU62 [136-154]		0	2155.86	894793	3	-0.83	39.7678	27
[K].EAPPMEKPEVVK.[T]		1	3	1	Q6Q421	Q6Q421 [66-77]		0	1353.71	7.79691e+06	3	-0.03	19.2945	29
[K].GEESCTHLIEAHK.[E]	1xCarbamidomethyl [C5]	1	1	3	Q66I53	Q66I53 [46-58]		0	1510.7	2.45723e+07	2	1.46	13.9354	60
[K].GFGYGQGAGALSHTQ.[-]		1	1	1	Q6NZV4	Q6NZV4 [178-192]		0	1450.67	4783230	2	-0.6	29.2718	49
[R].EAIDGTYIDKK.[C]		1	3	2	Q7ZV05	Q7ZV05 [50-60]		1	1252.64	24385018	2	0.73	19.7787	80
[K].ACLLQHDCVVK.[E]	2xCarbamidomethyl [C2; C8]	1	2	2	Q0P451	Q0P451 [24-34]		0	1342.66	2.43184e+06	2	0.79	22.4147	66
[R].AAYFGIYDTAK.[G]		1	4	1	Q8JHI0	Q8JHI0 [189-199]		0	1219.6	3.74481e+06	2	0.04	39.3478	34
[K].GHAVGDIPGVR.[F]		1	1	1	A8KB78	A8KB78 [109-119]		0	1077.58	5.13018e+06	3	-0.35	20.9236	42
[R].EAIDGTYIDK.[K]		1	3	1	Q7ZV05	Q7ZV05 [50-59]		0	1124.55	6.97678e+06	2	0.7	25.4556	47
[K].AALVHTCPVCR.[T]	2xCarbamidomethyl [C7; C10]	1	2	1	Q1LWW6	Q1LWW6 [35-45]		0	1283.63	2.14457e+06	3	0.11	16.5843	27
[K].GGGHVAQVYAIR.[Q]		1	1	1	Q1LWH1	Q1LWH1 [74-85]		0	1227.66	23495138	3	-0.77	21.1167	33
[K].EAFSLFDKDGDGTITTK.[E]		1	5	3	A0A2R8RTK5	A0A2R8RTK5 [15-31]		1	1844.89	3.80685e+07	3	-1.11	41.0141	38
[M].GGHDAGSQHQFTGIAK.[Y]		1	1	1	H0WES8	H0WES8 [2-17]		0	1610.77	4.15883e+06	4	-0.23	13.9216	33
[K].AAENSNSGPLK.[C]		1	1	1	F1QN45	F1QN45 [318-328]		0	1087.54	843432	2	1.96	11.0785	64
[K].GGIDALAFSLEHQK.[S]		1	3	1	Q7ZVD6	Q7ZVD6 [91-104]		0	1485.77	2.55673e+06	3	-0.78	43.7234	27
[R].AAEGPVFSGVCK.[C]	1xCarbamidomethyl [C11]	1	1	1	Q6PHF1	Q6PHF1 [65-76]		0	1221.59	5.14595e+06	2	0.06	28.2328	48
[R].GGVGVGSMTK.[I]		1	3	1	Q6PBW7	Q6PBW7 [69-78]		0	892.456	15049460	2	-0.14	17.5668	46
[K].AFESSTYTHDGR.[V]		1	5	1	Q9DDE2	Q9DDE2 [130-141]		0	1370.6	807523	3	-0.53	15.5557	35
[K].GCVEVHSYNAAFIR.[N]	1xCarbamidomethyl [C2]	1	8	2	A0A2R8QNH7	A0A2R8QNH7 [966-979]		0	1622.77	1.80822e+07	3	0.34	31.0545	45
[K].DLLHPTPEEEK.[R]		1	1	1	Q6PBT1	Q6PBT1 [6-16]		0	1307.65	1.66344e+06	2	1.2	24.8167	25
[R].GAFGKPQGTVAR.[V]		1	2	2	E9QIR9	E9QIR9 [66-77]		0	1188.65	12355491	2	1.42	13.5998	41
[K].EEVTELLAR.[Y]		1	2	1	E7FDD7	E7FDD7 [154-162]		0	1059.57	1.04643e+06	2	-0.48	36.8839	49
[R].ALGQNPVNAEVLK.[V]		2	18	2	A0A2R8QJ29; A0A2R8QHK5	A0A2R8QJ29 [38-50]; A0A2R8QHK5 [37-49]		0	1352.75	1.2608e+08	2	-1.82	32.242	69
[R].AGVASLELGDAPAAR.[Q]		1	1	1	Q7ZUI3	Q7ZUI3 [142-156]		0	1397.74	548240	2	2.19	35.3603	77
[R].AILVDLEPGTMDSVR.[SG]		1	11	2	Q8AYC4	Q8AYC4 [63-77]		0	1615.84	150606	2	-2.87	47.0944	51
[R].DYGVLLEGPGIALR.[GL]		1	4	1	A8E7G6	A8E7G6 [197-210]		0	1472.81	699793	2	-2.02	50.2273	58
[K].ALPTDKPLASAYLK.[V]		1	4	1	Q1LWN2	Q1LWN2 [719-732]		0	1487.85	1.93424e+06	3	0.12	33.5806	38
[KR].DYGVLKEDEGIAYR.[G]		2	4	2	A2AWE1; Q6DGJ6	A2AWE1 [115-128]; Q6DGJ6 [114-127]		1	1627.8	2.29758e+06	3	-1.34	34.4858	58
[K].AGSITTFSGEANLCPR.[C]	1xCarbamidomethyl [C14]	1	3	1	B0JZM5	B0JZM5 [111-126]		0	1680.8		2	0.34	36.1502	67
[K].FVQQLSADQK.[S]		1	2	1	Q6TNV0	Q6TNV0 [51-60]		0	1163.61	3.74079e+06	2	0	19.9874	51
[K].ALPTDKPLASAYVK.[V]		1	9	1	A0A2R8QN47	A0A2R8QN47 [712-725]		0	1473.83	1.97454e+06	3	0.2	29.2309	25
[K].GADPEETILNAFK.[V]		1	1	1	E7FG54	E7FG54 [93-105]		0	1404.7	1324849	2	0.57	50.223	56
[K].GCVEVHSHNAAFIR.[N]	1xCarbamidomethyl [C2]	4	20	7	F1R2S5; A0A2R8QN47; A0A2R8RIU9; Q1LWN2	F1R2S5 [986-999]; A0A2R8QN47 [974-987]; A0A2R8RIU9 [983-996]; Q1LWN2 [981-994]		0	1596.77	2.17637e+08	3	0.32	19.021	35
[R].AGELTEDEVER.[V]		1	2	1	Q8JGS9	Q8JGS9 [56-66]		0	1247.58	27031966	2	1.17	20.0478	68
[K].AGNLGGGVVSIER.[S]		1	2	1	Q32Q51	Q32Q51 [53-65]		0	1228.66	16962366	2	-1.05	30.4676	67
[R].AGIQFPVGR.[IV]		2	21	4	Q71PD7; Q7ZUY3	Q71PD7 [24-32]; Q7ZUY3 [22-30]		0	944.531	9.9305e+08	2	0.08	36.6291	76
[K].SNFNYVEFTR.[I]		1	1	1	Q6PHJ8	Q6PHJ8 [152-161]		0	1276.6	15947859	2	-0.13	39.3817	47
[K].DLLHPTPEEER.[R]		1	1	1	Q4VBV2	Q4VBV2 [6-16]		0	1335.65	7503519	3	1.11	25.898	23
[R].DPLEENPSASSELENVLK.[K]		1	6	1	Q1LX31	Q1LX31 [9-26]		0	1970.96	198794	2	0.65	47.5934	52
[K].DTSSGSAAASFEQMQK.[KQ]		4	36	1	A0A2R8QNH7; F1R2S5; A0A2R8QN47; Q1LWN2	A0A2R8QNH7 [1122-1137]; F1R2S5 [1145-1160]; A0A2R8QN47 [1142-1157]; Q1LWN2 [1142-1157]		0	1644.72	2.41695e+06	2	0.06	29.221	40
[K].QSLPPGLAVK.[E]		1	1	2	Q6DGL9	Q6DGL9 [58-67]		0	1009.6	9.25957e+06	2	-0.13	30.89	41
[R].SQWSPALTISK.[V]		1	4	1	Q7ZUR2	Q7ZUR2 [91-101]		0	1217.65	6.19401e+06	2	-0.36	37.3544	45
[R].DVTVGDIVTVGECRPLSK.[T]	1xCarbamidomethyl [C13]	1	2	1	Q7ZV05	Q7ZV05 [120-137]		0	1945.01	10835954	3	0.03	42.4208	29
[R].DLITLTTDK.[L]		1	1	1	E7FEQ3	E7FEQ3 [8-16]		0	1019.56	526524	2	-0.64	38.3304	42
[R].QAVDVSPLR.[R]		1	3	1	Q8JHH3	Q8JHH3 [137-145]		0	984.547	25636062	2	0.39	25.5666	53
[K].DLYANTVLSGGTTMYPGIADR.[M]		2	6	1	Q3B727; Q7ZVF9	Q3B727 [293-313]; Q7ZVF9 [292-312]		0	2215.07	236104	2	1.06	49.3717	31
[K].DPQVLFAGYK.[V]		1	1	1	Q4VBU5	Q4VBU5 [53-62]		0	1137.59	367901	2	-2.55	40.6688	36
[R].QADVMIVAGTLTNK.[M]		1	2	1	F1QHE9	F1QHE9 [120-133]		0	1460.78	373705	2	-4.75	41.9903	42
[R].STDIATACEHSVLDLSCPDHTR.[I]	2xCarbamidomethyl [C8; C17]	1	9	1	H0WED7	H0WED7 [36-57]		0	2485.11	2.96347e+06	4	-0.46	34.6737	32
[R].QAAIEVVPSASALIIK.[A]		1	6	1	A0A2R8RYC9	A0A2R8RYC9 [68-83]		0	1609.95	4943455	2	-1.53	48.668	13
[K].QAGVAIGR.[L]		1	1	1	Q6YMR2	Q6YMR2 [14-21]		0	771.447	3.13239e+06	2	-0.28	15.0171	52
[R].QITINDLPVGR.[S]		2	4	2	A2AWE1; Q6DGJ6	A2AWE1 [141-151]; Q6DGJ6 [140-150]		0	1225.69	2.0833e+07	2	-0.34	39.7636	38
[K].STTTGHLIYK.[C]		1	15	1	A7YYA5	A7YYA5 [21-30]		0	1120.6	1663866	2	4.43	16.3687	32
[K].RVLAVEGSGK.[E]		1	1	1	Q7ZV05	Q7ZV05 [22-31]		1	1015.59	512638	2	2.04	12.431	41
[K].SAAAYLEASK.[A]		1	1	1	Q6PC77	Q6PC77 [100-109]		0	1010.52	696310	2	3.63	22.5332	42
[R].RNPDTQWITK.[A]		1	1	1	Q6DHS3	Q6DHS3 [144-153]		1	1258.65	1.64422e+06	2	0.29	22.147	49
[R].SADEGQTVFFTCIHCR.[F]	2xCarbamidomethyl [C12; C15]	1	3	1	Q5BL98	Q5BL98 [96-111]		0	1927.84	437738	3	1.53	37.9511	41
[R].QLEETEEEAAR.[A]		1	5	1	A4VCF3	A4VCF3 [601-611]		0	1304.6	274155	2	0.39	15.4714	51
[K].EAAEQDVEK.[K]		1	1	1	Q90Z10	Q90Z10 [201-209]		0	1018.47		2	0.47	9.4098	47
[R].SAINEVVTR.[E]		1	1	1	Q24JV3	Q24JV3 [13-21]		0	988.542	46078636	2	-0.64	22.4019	59
[K].SCCSCCPSGCSK.[C]	5xCarbamidomethyl [C2; C3; C5; C6; C10]	1	3	1	Q7ZSY6	Q7ZSY6 [31-42]		0	1449.47	32719016	2	-4.52	8.9175	47
[R].RMGEADDSLLR.[L]	1xOxidation [M2]	1	1	1	Q7ZUG5	Q7ZUG5 [61-71]		1	1278.61	444934	3	-1.18	19.2663	27
[R].SMPDQQQGGEK.[-]		1	2	1	Q7ZUG6	Q7ZUG6 [107-117]		0	1204.53	8785501	2	0.32	9.3536	44
[K].QMIVDVLHPGK.[A]		1	4	1	Q642J7	Q642J7 [22-32]		0	1236.68	3.04425e+06	3	0.23	36.1852	25
[R].QLCTGQPGYGYK.[G]	1xCarbamidomethyl [C3]	1	7	1	Q6P5J4	Q6P5J4 [58-69]		0	1371.64	905265	2	0.35	21.9699	39
[K].DTDQLSVSR.[S]		1	1	1	E7F4T6	E7F4T6 [73-81]		0	1020.5	689133	2	0.74	18.0174	42
[R].SGEGEPVGAGDVTQK.[T]		1	2	1	B8A5I7	B8A5I7 [66-80]		0	1430.68	1.15854e+06	2	-0.05	16.5251	25
[R].QWYESHYALPLGR.[K]		1	1	1	P62247	P62247 [111-123]		0	1619.8	492205	3	-0.09	40.4993	13
[K].QMIVDVLHPGK.[A]	1xOxidation [M2]	1	4	1	Q642J7	Q642J7 [22-32]		0	1252.67	766754	3	0.22	30.0155	23
[K].EAFNMIDQNR.[D]		3	5	1	Q6NVA6; B3DKC6; Q6PHJ8	Q6NVA6 [36-45]; B3DKC6 [36-45]; Q6PHJ8 [36-45]		0	1237.56	28324302	2	0.23	31.4084	49
[K].DSPSTGDIKK.[I]		1	1	2	A7E2K4	A7E2K4 [16-25]		1	1047.53	1.54846e+07	3	-1.19	9.4148	39
[K].QGGLGPMNVPLVADTLR.[S]		1	3	1	A2AWE1	A2AWE1 [94-110]		0	1737.93		2	3.48	50.1262	78
[K].EAFNMIDQNR.[D]	1xOxidation [M5]	3	5	1	Q6NVA6; B3DKC6; Q6PHJ8	Q6NVA6 [36-45]; B3DKC6 [36-45]; Q6PHJ8 [36-45]		0	1253.56	8.22308e+06	2	1.07	21.8109	36
[K].RISGLIYEETR.[G]		2	6	1	Q0D272; Q0D294	Q0D272 [46-56]; Q0D294 [46-56]		1	1336.72	1.67571e+06	2	0.02	28.9635	28
[K].DVNAAIANIK.[T]		1	5	1	Q6TGS5	Q6TGS5 [326-335]		0	1028.57	2725818	2	0.4	31.7768	45
[K].TPGPGAQSALR.[A]		1	1	1	Q6PBW3	Q6PBW3 [107-117]		0	1054.56	53075036	2	-0.2	16.3443	57
[R].SYGGGGGGYSNR.[S]		1	4	1	F1R6L4	F1R6L4 [175-186]		0	1131.48	1.34117e+06	2	2.37	10.8511	45
[M].AGAFNVWWAK.[M]		1	1	1	B3DFK4	B3DFK4 [2-11]		0	1149.58	242615	2	-1.45	49.0473	26
[K].VPDWVDIVK.[L]		1	3	1	Q6PBW7	Q6PBW7 [31-39]		0	1070.59	17955892	2	0.67	47.7835	37
[K].VNTLIRPDGEK.[K]		1	5	1	F1QGI3	F1QGI3 [123-133]		0	1241.68	2.78452e+06	2	-1.15	18.157	61
[R].ALMLQGVDLLADAVAVTMGPK.[G]		1	3	1	Q8JGM5	Q8JGM5 [38-58]		0	2113.14		3	-0.84	52.7357	39
[K].VLQALEGLK.[M]		1	3	1	Q6PBW7	Q6PBW7 [104-112]		0	970.593	12170897	2	-0.66	37.2053	51
[R].VLNTNIDGR.[R]		1	3	1	Q8JGS9	Q8JGS9 [15-23]		0	1001.54	37679952	2	0.09	20.1734	78
[R].VQLIASSIAENDNR.[K]		2	11	2	A0A2R8QNH7; A3KMS4	A0A2R8QNH7 [1179-1192]; A3KMS4 [1195-1208]		0	1529.79	7.77791e+06	3	-0.14	34.1898	55
[K].ALSAGGVGCIVR.[V]	1xCarbamidomethyl [C9]	1	2	1	U3JA28	U3JA28 [81-92]		0	1159.63	1212080	2	1.02	31.5567	35
[R].VLAVEGSGK.[E]		1	1	1	Q7ZV05	Q7ZV05 [23-31]		0	859.488	44076688	2	0.18	15.3953	53
[R].ALVDGPCTGVK.[R]	1xCarbamidomethyl [C7]	1	2	1	A8E526	A8E526 [36-46]		0	1116.57	16306037	2	0.05	22.9361	55
[R].VHIGQVIMSVR.[T]		1	2	1	E9QIR9	E9QIR9 [78-88]		0	1238.7	1.75362e+06	3	-0.14	35.2103	34
[K].VFNYNHLMPTR.[Y]		1	1	1	Q7ZV82	Q7ZV82 [74-84]		0	1391.69	2.18123e+06	3	0.07	34.3318	19
[K].VFFDLTAGGSPVGR.[V]		1	3	1	Q6P5J4	Q6P5J4 [26-39]		0	1422.74	587264	2	0.78	47.4642	59
[R].VEFMDDSNR.[S]	1xOxidation [M4]	1	2	1	Q6PBK3	Q6PBK3 [32-40]		0	1128.46	3428291	2	0.4	16.3743	57
[K].ALSAGGYDVEK.[N]		1	19	1	A0A2R8Q0U0	A0A2R8Q0U0 [56-66]		0	1109.55	2.04046e+06	2	-0.48	22.5973	45
[R].AEGPAVER.[L]		3	19	1	F1R2S5; A0A2R8QN47; Q1LWN2	F1R2S5 [1019-1026]; A0A2R8QN47 [1007-1014]; Q1LWN2 [1014-1021]		0	828.421	2169891072	2	-0.15	10.5969	50
[R].VSAACQPESKPSISTK.[I]	1xCarbamidomethyl [C5]	1	3	1	F1QQQ3	F1QQQ3 [1150-1165]		0	1689.85	1.58684e+06	3	0.62	13.7086	34
[K].VSAALYQAAPAPIPAKPTSK.[G]		1	1	1	Q0P494	Q0P494 [111-130]		0	1981.11	350927	3	0.79	30.4938	13
[K].YNVWDTAGQEK.[F]		1	1	1	P79735	P79735 [60-70]		0	1310.6	4388593	2	0.25	31.0452	44
[K].AAGVTIEPFWPGLFAK.[A]		1	2	1	E9QHS9	E9QHS9 [34-49]		0	1703.92		2	1.37	51.0992	32
[K].YGLAGAVFTQNIDK.[A]		1	1	1	Q1JPX8	Q1JPX8 [441-454]		0	1496.77	249011	2	-1.32	43.7248	33
[R].YEEEVGSVAEER.[A]		1	1	1	Q6DH29	Q6DH29 [86-97]		0	1396.62		2	0.73	21.984	60
[K].YEDEINKR.[SATN]		1	17	1	F1QV31	F1QV31 [245-252]		1	1066.52	123241472	3	-0.69	10.6487	37
[R].YDNLKPIAEEER.[R]		1	3	1	A2ARG7	A2ARG7 [30-41]		0	1476.73	440041	3	-0.53	22.1582	29
[K].YDGIILPGK.[-]		1	1	1	Q6IQI6	Q6IQI6 [170-178]		0	975.551	22947490	2	-0.2	35.8416	48
[R].VVSCDGGGGALGHPK.[V]	1xCarbamidomethyl [C4]	1	3	1	I3ISK7	I3ISK7 [85-99]		0	1410.68	2.25745e+06	3	0.82	12.6802	27
[K].VVMVLAGR.[Y]	1xOxidation [M3]	1	1	1	Q7ZV82	Q7ZV82 [10-17]		0	860.502	2127232	2	-0.13	22.5304	48
[K].VVGCSCVVIK.[D]	2xCarbamidomethyl [C4; C6]	1	1	1	Q6PC90	Q6PC90 [103-112]		0	1120.59	3.72198e+06	2	0.38	24.3816	55
[M].VVGAFPIAK.[L]		1	1	1	Q1L9A2	Q1L9A2 [2-10]		0	901.551	1.04107e+06	2	1.58	32.6945	43
[K].ADLINNLGTIAK.[S]		1	5	1	O57521	O57521 [95-106]		0	1242.71	3343084	2	-0.28	42.0684	29
[K].ADRDESSPYAAMLAAQDVAQK.[C]	1xOxidation [M12]	1	1	1	Q6PBW3	Q6PBW3 [64-84]		1	2253.05	1.15311e+06	3	-0.49	29.9055	36
[K].AEAGLLGEFPAFR.[L]		2	7	1	Q3T7B3; A0A2R8RIU9	Q3T7B3 [235-247]; A0A2R8RIU9 [1210-1222]		0	1377.72	8613001	2	-0.01	50.3726	35
[R].VSQLEQVYIR.[G]		1	1	1	Q7ZVB5	Q7ZVB5 [55-64]		0	1234.68	928386	2	1.77	34.0384	46
[K].ATAVVDGQFK.[D]		1	1	1	Q6DGJ6	Q6DGJ6 [17-26]		0	1035.55	20413312	2	0.11	22.4993	51
[K].DIGLPLEACSK.[K]	1xCarbamidomethyl [C9]	1	1	1	Q6PBY3	Q6PBY3 [135-145]		0	1202.61	630243	2	0.93	40.4315	33
[R].VDLPDKYPFK.[S]		1	1	1	Q7ZUF3	Q7ZUF3 [55-64]		1	1221.65	675433	3	0.05	34.3826	14
[R].VCENIPIVLCGNK.[V]	2xCarbamidomethyl [C2; C10]	1	1	1	P79735	P79735 [110-122]		0	1515.77	4998524	2	-0.89	39.765	26
[K].TIDDLEEK.[VL]		2	8	1	Q803M1; A7E2K1	Q803M1 [216-223]; A7E2K1 [215-222]		0	962.468	1.01545e+06	2	0.02	19.7843	66
[R].TLCYSCPYIQVK.[G]	2xCarbamidomethyl [C3; C6]	2	9	1	A0A2R8QNH7; A3KMS4	A0A2R8QNH7 [954-965]; A3KMS4 [969-980]		0	1531.73	32499862	2	1.34	37.4549	52
[R].TICSHVQNMIK.[G]	1xCarbamidomethyl [C3]; 1xOxidation [M9]	1	3	1	Q5BKV9	Q5BKV9 [72-82]		0	1346.66	2.20748e+06	3	-0.31	16.3275	13
[R].THYVINEDPK.[TA]		5	30	1	A0A2R8QNH7; F1R2S5; A3KMS4; A0A2R8QN47; Q1LWN2	A0A2R8QNH7 [149-158]; F1R2S5 [169-178]; A3KMS4 [164-173]; A0A2R8QN47 [157-166]; Q1LWN2 [164-173]		0	1215.6	3.86459e+06	2	0.17	16.6182	40
[K].DGDGTITTK.[E]		1	5	1	A0A2R8RTK5	A0A2R8RTK5 [23-31]		0	907.437	1.61839e+06	2	-0.36	11.4589	54
[K].TGQAAASSGK.[S]		1	1	2	Q7ZUY3	Q7ZUY3 [121-130]		0	877.437	33572.7	2	-0.16	1.034	45
[R].TLDLLINQAR.[E]		1	1	1	B8JLQ0	B8JLQ0 [51-60]		0	1156.67	8287085	2	-0.37	42.4194	50
[K].TGNLGNVVQIVR.[Q]		1	1	1	Q0VFW0	Q0VFW0 [52-63]		0	1269.73	414077	2	-1.36	38.3944	60
[R].TEIIILATR.[T]		1	2	1	Q7ZVD9	Q7ZVD9 [46-54]		0	1029.63	479304	2	-0.33	40.8995	46
[K].TDIQIAVPHGYYGR.[V]		1	2	1	A0A0G2KN51	A0A0G2KN51 [18-31]		0	1589.81	1.80801e+06	3	-0.98	35.8141	20
[R].TDDFTCLER.[R]	1xCarbamidomethyl [C6]	1	3	1	E9QB89	E9QB89 [144-152]		0	1156.49	1.38935e+06	2	1.19	30.5827	30
[K].TCNINLSPR.[Q]	1xCarbamidomethyl [C2]	1	13	1	B3DH61	B3DH61 [74-82]		0	1074.54	22458194	2	-0.34	22.5592	38
[K].TATPGGKPNK.[T]		1	1	1	Q6DGM0	Q6DGM0 [57-66]		0	970.532	21742370	3	0.13	8.6798	32
[K].TALIHDGLAR.[G]		1	1	1	Q6PC90	Q6PC90 [24-33]		0	1066.6	10007941	3	0.12	22.1402	28
[K].TFAEIVEPFHAIR.[-]		1	2	1	Q5BJK4	Q5BJK4 [98-110]		0	1529.81	478346	3	-0.83	45.6852	31
[R].DCEQTEDACYNCHR.[S]	3xCarbamidomethyl [C2; C9; C12]	1	4	1	Q6PGX7	Q6PGX7 [50-63]		0	1857.66	7.91848e+06	3	1.73	12.4564	35
[K].TLDPDEYYNLSPEYR.[R]		1	2	1	Q6PBK0	Q6PBK0 [18-32]		0	1874.84	587110	2	-0.79	42.3761	31
[K].TIGIEPAADGK.[G]		1	3	1	A0A286YBP4	A0A286YBP4 [62-72]		0	1071.57	22306182	2	-0.02	22.9614	40
[R].VAPEEHPVLLTEAPLNPK.[A]		2	14	1	Q3B727; Q7ZVF9	Q3B727 [97-114]; Q7ZVF9 [96-113]		0	1954.06	5273505	3	-1.05	37.2977	44
[KR].ATNSEKEIELTAALPSQK.[S]		4	25	1	A0A2R8QNH7; F1R2S5; A3KMS4; A0A2R8QN47	A0A2R8QNH7 [1274-1291]; F1R2S5 [1297-1314]; A3KMS4 [1290-1307]; A0A2R8QN47 [1294-1311]		1	1930.01	1.16236e+06	3	-0.87	32.7115	44
[K].TYAICGAIR.[R]	1xCarbamidomethyl [C5]	1	1	1	Q7ZUG5	Q7ZUG5 [52-60]		0	1024.52	33286030	2	0.87	29.5329	51
[K].AVASDGSTFVVAR.[Y]		1	1	1	Q5XJ73	Q5XJ73 [120-132]		0	1279.66	1.06399e+06	2	1.06	28.2524	53
[R].TTPTFHRPK.[T]		1	5	2	F1QGI3	F1QGI3 [41-49]		0	1084.59	2.92856e+06	3	-0.78	10.8905	28
[K].TTAAFQQGK.[I]		1	1	1	Q8JGS0	Q8JGS0 [53-61]		0	951.489	1.94255e+06	2	-0.51	11.837	50
[R].CNNVLYIR.[G]	1xCarbamidomethyl [C1]	1	3	1	Q6DRC1	Q6DRC1 [66-73]		0	1051.54	368722	2	2.32	31.0897	43
[K].TSFSMMTESVQSSLK.[S]		1	2	1	A0JME6	A0JME6 [79-93]		0	1662.77	314640	2	-0.1	44.56	42
[R].TSCGTEGFK.[N]	1xCarbamidomethyl [C3]	1	2	1	F1QDM5	F1QDM5 [115-123]		0	986.425	401498	2	0.39	12.9871	40
[R].CTGGEVGATSSLAPK.[I]	1xCarbamidomethyl [C1]	1	6	2	A0A2R8RYC9	A0A2R8RYC9 [17-31]		0	1434.69	7.88753e+06	2	-2.94	21.5467	44
[K].CTNCIEDQDAK.[A]	2xCarbamidomethyl [C1; C4]	1	1	1	Q9YH91	Q9YH91 [104-114]		0	1353.54	486290	2	1.17	12.0817	46
[K].CTNCQCTTCK.[K]	4xCarbamidomethyl [C1; C4; C6; C9]	1	2	1	Q7ZSY6	Q7ZSY6 [20-29]		0	1332.48	1.43084e+06	2	-0.02	13.2309	55
[M].PLVCGGTSEAK.[D]	1xCarbamidomethyl [C4]	1	2	1	A7MCL7	A7MCL7 [2-12]		0	1118.55	9614495	2	2	14.6038	49
[K].CVVVGDGAVGK.[T]	1xCarbamidomethyl [C1]	1	20	1	Q29RC5	Q29RC5 [6-16]		0	1060.55	1.16416e+06	2	-0.78	19.822	38
[R].TLSDYNIQK.[E]		1	14	1	Q7ZU62	Q7ZU62 [71-79]		0	1081.55	16935218	2	0.23	22.8457	47
[R].VDEYDYSKPLQGQVK.[K]		1	3	1	Q6TNQ9	Q6TNQ9 [600-614]		0	1768.88	311020	3	-0.13	27.5021	31
[M].PGPAASATNVGASSR.[S]		1	2	1	Q6DGH3	Q6DGH3 [2-16]		0	1342.67	1099932	2	3.35	14.0259	46
[R].GGVGVGSMTK.[I]	1xOxidation [M8]	1	3	1	Q6PBW7	Q6PBW7 [69-78]		0	908.451	8496299	2	-0.32	10.3308	35
[K].NVGTGLVGAPACGDVMK.[L]	1xCarbamidomethyl [C12]	1	6	1	Q6ZM53	Q6ZM53 [54-70]		0	1645.8		2	-0.82	34.5013	42
[R].LPSAGVGDMVMATVK.[K]	2xOxidation [M9; M11]	1	1	1	Q6PC14	Q6PC14 [52-66]		0	1507.75	1.4957e+06	2	0.94	28.1238	23
[R].IAQLICEK.[I]	1xCarbamidomethyl [C6]	2	3	1	A0A0G2KN51; Q5XJ23	A0A0G2KN51 [79-86]; Q5XJ23 [152-159]		0	974.534	4.75919e+06	2	-0.57	25.0193	51
[R].IAIYELLFK.[E]		1	2	1	F8W2R0	F8W2R0 [9-17]		0	1109.66	6.48425e+06	2	0.05	51.0648	53
[K].EILSALQSHCSAK.[D]	1xCarbamidomethyl [C10]	1	1	1	Q66I54	Q66I54 [86-98]		0	1443.73	528655	3	-0.54	27.4743	30
[K].LQIQVDENGK.[I]		1	2	1	Q6ZM53	Q6ZM53 [71-80]		0	1143.6	656915	2	2.21	24.5225	33
[K].IAGYVTHLMK.[R]	1xOxidation [M9]	2	2	1	Q6P6F0; Q5BJA1	Q6P6F0 [50-59]; Q5BJA1 [50-59]		0	1148.61	3667067	3	0.73	21.204	17
[R].IAGQVAAASK.[K]		1	2	1	Q6PBW7	Q6PBW7 [135-144]		0	915.526	86295856	2	0.06	10.944	72
[R].FVGEFTGHGGVK.[G]		1	2	1	Q498W6	Q498W6 [11-22]		0	1234.62	657280	3	-2.92	22.9628	35
[K].LADIPEGK.[N]		1	2	1	A7MCR1	A7MCR1 [155-162]		0	842.462	1.60305e+06	2	-0.04	19.8017	52
[K].KWEESSWAK.[K]		1	2	1	A8E526	A8E526 [85-93]		1	1150.55	850143	2	-1.46	22.3301	56
[R].ELLTTMGDR.[F]		3	3	1	Q6NVA6; B3DKC6; Q6PHJ8	Q6NVA6 [125-133]; B3DKC6 [125-133]; Q6PHJ8 [125-133]		0	1035.51	56976536	2	0.28	29.2576	72
[R].IRPTVQEDGGDVIFK.[G]		1	5	1	B8A6A3	B8A6A3 [174-188]		0	1673.89	598961	3	0.33	32.2693	41
[R].KVTATMGK.[K]		1	1	1	Q7ZV82	Q7ZV82 [52-59]		1	835.471	3518219	2	0.98	8.9992	62
[K].FVQLVQLLR.[VL]		5	27	1	A0A2R8QNH7; F1R2S5; A3KMS4; A0A2R8QN47; Q1LWN2	A0A2R8QNH7 [318-326]; F1R2S5 [338-346]; A3KMS4 [333-341]; A0A2R8QN47 [326-334]; Q1LWN2 [333-341]		0	1115.69	2321432	2	-0.01	50.2869	49
[K].ISATFGHPQLK.[A]		1	1	1	E7F8G8	E7F8G8 [52-62]		0	1198.66	803915	3	0.78	24.5858	26
[R].ISDDAFEPLR.[I]		1	3	1	Q7SYJ8	Q7SYJ8 [112-121]		0	1162.57	1.044e+06	2	-0.19	37.3824	48
[R].ISGLIYGETR.[D]		1	1	1	A0A140LGV2	A0A140LGV2 [38-47]		0	1108.6	1.25712e+06	2	0.73	32.1259	63
[K].LSILTQDTPNPR.[S]		1	4	1	B8A6A3	B8A6A3 [52-63]		0	1354.73	556226	2	-3.63	33.5919	45
[K].ISPLLEEQFLQGK.[L]		1	1	1	P62247	P62247 [158-170]		0	1501.83	485147	3	-1.76	47.4968	23
[K].ELGITALHIK.[L]		1	1	1	Q6PBW3	Q6PBW3 [87-96]		0	1094.66	6087545	2	-5.16	37.2644	32
[R].ITDNIVVGK.[E]		1	2	1	F1RC19	F1RC19 [71-79]		0	958.557	1.38325e+06	2	1.44	24.659	58
[R].KTVTAMDVVYALK.[R]	1xOxidation [M6]	1	4	2	Q0D294	Q0D294 [80-92]		1	1454.79	1.29962e+07	3	1.07	36.2091	43
[K].EIIEATSTK.[F]		1	2	1	Q5EAS0	Q5EAS0 [72-80]		0	991.531	767671	2	-0.05	16.711	52
[R].FYTEDSPGLK.[V]		1	1	1	Q6DGH3	Q6DGH3 [59-68]		0	1156.55	2.3978e+06	2	0.71	26.3845	55
[K].FNTCDFDNMLAEK.[R]	1xCarbamidomethyl [C4]	1	2	1	E9QIR9	E9QIR9 [125-137]		0	1604.67	891480	2	2.72	45.6193	43
[K].LDYGEYVDK.[N]		1	2	1	B8A5I7	B8A5I7 [113-121]		0	1101.51	843382	2	0.49	30.0071	38
[K].ETSQAFQSR.[Y]		1	1	1	Q6PC16	Q6PC16 [134-142]		0	1053.5	439612	2	-0.64	12.2686	48
[R].ILFLDPTGK.[V]		1	1	1	Q503D8	Q503D8 [115-123]		0	1003.58	665695	2	1.4	46.6038	45
[R].EVVMLGYGSLIAK.[HY]	1xOxidation [M4]	4	21	1	A0A2R8QNH7; F1R2S5; A3KMS4; Q1LWN2	A0A2R8QNH7 [418-430]; F1R2S5 [438-450]; A3KMS4 [433-445]; Q1LWN2 [433-445]		0	1395.76	310642	2	1.46	44.2336	41
[K].FDIDLPNKK.[V]		1	1	1	E7FEZ9	E7FEZ9 [30-38]		1	1089.59	2.35894e+06	3	-0.01	30.9937	26
[K].IGPLGLSPK.[K]		1	6	1	A0A2R8RYC9	A0A2R8RYC9 [32-40]		0	881.545	27778776	2	0.53	33.6273	47
[K].ESYAIYVYK.[V]		1	18	3	X1WHF1	X1WHF1 [34-42]		0	1135.57	3.49014e+08	2	0.27	35.8099	53
[R].LGNDFHINK.[R]		1	1	2	Q6P6F0	Q6P6F0 [24-32]		0	1057.54	1.57862e+07	3	0.2	21.6755	30
[K].ESTLHLVLR.[L]		1	14	1	Q7ZU62	Q7ZU62 [80-88]		0	1067.62	4188637	2	0.01	32.3061	55
[K].LGEWVGLCK.[I]	1xCarbamidomethyl [C8]	1	1	1	Q6PC90	Q6PC90 [85-93]		0	1061.54	9044180	2	0.48	38.8336	48
[K].LGAPQTHLGLK.[N]		1	3	1	Q1LVD7	Q1LVD7 [117-127]		0	1134.66	1.21512e+06	3	-0.38	24.0448	29
[K].LDHYAIIK.[F]		1	5	1	F1QGI3	F1QGI3 [70-77]		0	972.551	10069835	3	0.48	23.5903	24
[R].ESLSGQSAK.[S]		1	2	1	A7MCR1	A7MCR1 [52-60]		0	906.453		2	-0.36	9.2923	53
[R].LFEGNALLR.[R]		1	3	1	F6P0J0	F6P0J0 [71-79]		0	1032.58	15939945	2	-0.7	39.7842	50
[R].LEQEIATYR.[CSNW]		1	9	1	Q05AL9	Q05AL9 [389-397]		0	1122.58	25756708	2	0.71	23.8927	42
[R].YSVDIPLDK.[T]		1	1	1	Q7ZV82	Q7ZV82 [85-93]		0	1049.55	15967971	2	-2.83	37.0064	42
[K].LNNLVLFDK.[A]		1	2	1	Q6PBI5	Q6PBI5 [43-51]		0	1075.61	8988465	2	0.16	43.2556	35
[K].LNTFVTSSR.[R]		1	1	1	Q7SXA1	Q7SXA1 [3-11]		0	1024.54	12945122	2	0.1	24.5041	57
[R].LNTITCPR.[C]	1xCarbamidomethyl [C6]	1	3	1	Q5BL98	Q5BL98 [24-31]		0	974.509	1.45797e+06	2	0.56	18.3802	40
[K].FHLTIGGSR.[R]		1	1	1	Q6DHS3	Q6DHS3 [180-188]		0	987.537	528773	3	0.44	28.8059	24
[R].IPEITMSR.[R]		1	8	1	A0A2R8QN47	A0A2R8QN47 [1319-1326]		0	946.503	17835090	2	-0.6	30.791	40
[R].FLEQQNKVLETK.[W]		1	4	1	F1QV31	F1QV31 [177-188]		1	1476.81	5287248	2	-19.89	29.3861	47
[R].LECVEPNCR.[S]	2xCarbamidomethyl [C3; C8]	1	5	1	A0A2R8Q736	A0A2R8Q736 [92-100]		0	1176.51	9962009	2	-0.01	16.5406	26
[K].IMLADKDQQLK.[E]		1	1	1	Q9DDU5	Q9DDU5 [20-30]		1	1302.71	1.03034e+06	3	-0.36	22.0397	20
[R].GAGAIQTVK.[Q]		1	2	1	Q7ZWJ8	Q7ZWJ8 [181-189]		0	844.489	1847698	2	0.51	13.3488	43
[R].ITAPDMASVAGAANVAIK.[L]		5	19	1	A0A2R8QNH7; F1R2S5; A3KMS4; A0A2R8QN47; Q1LWN2	A0A2R8QNH7 [582-599]; F1R2S5 [602-619]; A3KMS4 [597-614]; A0A2R8QN47 [590-607]; Q1LWN2 [597-614]		0	1699.9	149429	2	-0.95	44.0733	24
[K].LVFLGEQSVGK.[T]		1	14	1	Q4V957	Q4V957 [19-29]		0	1176.66	505042	2	-1.26	39.4854	44
[R].GDVDFCPECGNILPLPSR.[L]	2xCarbamidomethyl [C6; C9]	1	3	1	Q5BL98	Q5BL98 [6-23]		0	2045.94	294847	2	0.43	48.57	45
[R].EGGTGLVQR.[C]		1	6	1	Q1LX31	Q1LX31 [78-86]		0	916.485		2	1.26	13.9768	71
[K].KIEISQHAK.[Y]		1	1	1	A7YY10	A7YY10 [28-36]		1	1053.61	27924596	3	0.54	9.3191	37
[R].MNVLADALK.[S]		1	1	1	Q6Q420	Q6Q420 [4-12]		0	974.534	25362606	2	0.18	40.5321	61
[R].MNVLADALK.[S]	1xOxidation [M1]	1	1	1	Q6Q420	Q6Q420 [4-12]		0	990.529	5785628	2	0.2	34.6419	40
[K].GTGASGSFK.[LVI]		1	25	1	A0A2R8Q0U0	A0A2R8Q0U0 [89-97]		0	811.394	2.7842e+06	2	-1.36	10.3013	49
[K].MTASLATHEK.[F]		1	5	1	Q1LWN2	Q1LWN2 [415-424]		0	1088.54	152369	2	-0.58	12.4324	32
[K].GSAITGPVAK.[E]		1	1	1	Q6PC14	Q6PC14 [114-123]		0	900.515	58141524	2	0.1	16.0733	39
[R].GQTTIGLDGR.[L]		1	1	1	A0A2R8QL23	A0A2R8QL23 [88-97]		0	1017.53	19971808	2	0.23	21.8842	39
[-].MVSDEYEQLSSEALEAAR.[I]		1	1	1	E9QIR9	E9QIR9 [1-18]		0	2027.92	128206	3	1.21	47.2873	19
[K].HFIDVGAGVVDEDYR.[G]		1	2	1	A0A0G2KN51	A0A0G2KN51 [42-56]		0	1691.8	198069	3	1.42	37.9554	35
[R].GGGGGGFR.[G]		1	3	1	E7EXU2	E7EXU2 [203-210]		0	664.316	36049052	2	0.09	9.5261	57
[K].GNFNYVEFTR.[I]		1	3	1	B3DKC6	B3DKC6 [152-161]		0	1246.59	37193980	2	-0.87	39.3011	35
[K].NFITLDNLDQR.[I]		1	1	1	Q6DH29	Q6DH29 [169-179]		0	1348.69	161727	2	-5.58	44.1903	44
[K].NIDDGTADRPYSHALVAGIDR.[Y]		1	1	2	Q7ZV82	Q7ZV82 [28-48]		0	2256.1	6.04604e+06	3	-0.1	31.8785	24
[R].GMEVHIVADAVSSR.[S]		1	2	1	A0JME6	A0JME6 [123-136]		0	1470.74	476285	3	-0.29	32.6055	38
[K].GLSQSALPYR.[R]		1	2	1	F8W246	F8W246 [10-19]		0	1091.58	19141328	2	0.91	28.2723	53
[K].NLQYYDISAK.[S]		1	1	1	P79735	P79735 [142-151]		0	1214.61	7.66175e+06	2	-3.94	32.0012	42
[K].NMSVHLSPCFR.[D]	1xCarbamidomethyl [C9]	1	4	1	Q7ZV05	Q7ZV05 [109-119]		0	1347.63	1.18782e+06	3	0.3	32.3994	22
[K].GIGDFFGGPSR.[K]		1	1	1	A0A0N4SU88	A0A0N4SU88 [51-61]		0	1109.54	781818	2	-1.02	44.1132	36
[R].NTHCYTPNAVFIVGR.[R]	1xCarbamidomethyl [C4]	1	1	1	H0WED7	H0WED7 [83-97]		0	1748.85	789489	3	1.66	36.3422	41
[R].NTTFCPTINLDK.[L]	1xCarbamidomethyl [C5]	1	1	1	Q6P2M0	Q6P2M0 [66-77]		0	1423.69	7.85372e+06	2	1.15	37.5578	33
[R].EESTEKENLVTDVK.[E]		2	3	1	F1QN45; A0A286YAQ3	F1QN45 [1720-1733]; A0A286YAQ3 [1570-1583]		1	1620.8	555555	3	-0.44	19.9143	23
[R].EHALLAYTLGVK.[Q]		1	12	1	A7YYA5	A7YYA5 [135-146]		0	1314.74	436609	3	-0.12	39.4868	36
[R].MLAEDELR.[DE]		1	8	1	Q78AP9	Q78AP9 [110-117]		0	976.477	1086025	2	0.86	27.1169	52
[R].GDECGLALGR.[L]	1xCarbamidomethyl [C4]	1	1	1	A4IGC8	A4IGC8 [65-74]		0	1047.49	490295	2	3.66	24.9797	63
[K].GAIMATSYTQYR.[E]		1	3	1	A5PMY4	A5PMY4 [77-88]		0	1361.65	675117	2	-4.06	31.1949	45
[K].GCEVVVSGK.[L]	1xCarbamidomethyl [C2]	1	2	1	Q7ZVD9	Q7ZVD9 [133-141]		0	934.466	745106	2	-1.25	13.8777	50
[K].KGQSEEVSK.[K]		1	2	1	Q8JGR4	Q8JGR4 [61-69]		1	991.505	2.9469e+06	2	0.38	8.5054	65
[K].GCVEVHSYNAAFIK.[N]	1xCarbamidomethyl [C2]	1	1	1	A3KMS4	A3KMS4 [981-994]		0	1594.77	1.55309e+06	3	-0.47	30.3419	32
[K].LVLVGDGGTGK.[T]		1	1	1	P79735	P79735 [12-22]		0	1015.58	16493533	2	-0.24	26.8434	48
[KR].MAEYLFDK.[HQ]		1	15	1	Q7ZVD6	Q7ZVD6 [163-170]		0	1016.48	613689	2	-1.61	36.7195	42
[R].LVQAFQHTDK.[Y]		1	1	1	Q6DGJ6	Q6DGJ6 [158-167]		0	1186.62	4.51124e+06	2	1.04	16.4533	34
[R].LVQAFQYTDK.[H]		1	2	1	A3KP44	A3KP44 [220-229]		0	1212.63	1071078	2	-0.82	30.7754	38
[R].HNKPEVEVR.[S]		1	4	1	Q6NZZ2	Q6NZZ2 [33-41]		0	1107.59	5.75701e+06	3	0.29	9.2245	41
[R].IVQEVTDDK.[S]		1	1	1	F1QM43	F1QM43 [86-94]		0	1046.54	1.26335e+06	2	0.34	13.8763	50
[R].HMSVNDLPVGR.[S]		1	3	1	A8E7G6	A8E7G6 [223-233]		0	1224.62	570151	3	-0.58	26.7517	34
[R].ETTDAHVACR.[C]	1xCarbamidomethyl [C9]	2	8	1	Q3T7B3; A0A2R8RIU9	Q3T7B3 [607-616]; A0A2R8RIU9 [1582-1591]		0	1159.52	2395192	3	-0.52	9.1241	26
[R].EHALTSGTIK.[A]		1	7	1	Q66IB1	Q66IB1 [35-44]		0	1056.57	1.38211e+06	2	0.12	13.2119	35
[K].HKDFVAEPMGEK.[S]		1	1	1	Q6P026	Q6P026 [8-19]		1	1387.67	3.26603e+06	3	1.09	17.1426	16
[R].GDFCIEVGR.[N]	1xCarbamidomethyl [C4]	1	6	1	Q9PTF5	Q9PTF5 [107-115]		0	1052.48	922094	2	0.12	34.6334	51
[K].HILNAAYNTGFR.[F]		1	7	1	F1R2S5	F1R2S5 [1282-1293]		0	1376.71	2.2578e+06	2	0	29.0384	30
[K].YSQVLANGLDNK.[L]		1	2	1	Q8JGS9	Q8JGS9 [95-106]		0	1321.67	12389113	2	-0.31	28.1827	30
[M-].VNFTVDQIR.[EA]		1	5	1	A2CE51	A2CE51 [2-10]		0	1091.58	354808	2	0.24	34.913	41
[K].LIEVDDER.[K]		1	2	1	Q6DHL6	Q6DHL6 [15-22]		0	988.495	1.13367e+06	2	0.24	22.2098	56
[R].VGSKPCNDGR.[Q]	1xCarbamidomethyl [C6]	2	3	1	F1QN45; A0A286YAQ3	F1QN45 [331-340]; A0A286YAQ3 [181-190]		0	1089.51		3	0.58	8.6826	27
[KR].IIAANYGR.[T]		5	48	2	F1QJD7; B3DH61; A0A2R8PV91; F1QIR8; A7MBZ3	F1QJD7 [97-104]; B3DH61 [62-69]; A0A2R8PV91 [52-59]; F1QIR8 [60-67]; A7MBZ3 [141-148]		0	877.489	1.24197e+06	2	0.53	20.4776	53
[R].FTDEEVDELFR.[E]		2	4	3	B3DKC6; Q6PHJ8	B3DKC6 [134-144]; Q6PHJ8 [134-144]		0	1399.64	2.66655e+07	2	-0.51	48.2003	46
[K].GIMDCVVR.[I]	1xCarbamidomethyl [C5]	1	1	1	Q8JHI0	Q8JHI0 [53-60]		0	949.459	1.58754e+06	2	0.21	33.0834	47
[R].VSAIVEQSWR.[D]		1	4	1	Q789K9	Q789K9 [141-150]		0	1174.62		2	-2.9	32.1329	37
[R].YLGQPEVGDK.[S]		1	1	1	Q7T3H7	Q7T3H7 [87-96]		0	1105.55	508897	2	-1.88	21.9221	42
[K].GCFSCEVCK.[M]	3xCarbamidomethyl [C2; C5; C8]	1	3	1	Q7SYA6	Q7SYA6 [34-42]		0	1146.44	663517	2	-0.21	19.2352	42
[R].GEVDFYLGK.[R]		1	1	1	Q6DGM0	Q6DGM0 [37-45]		0	1027.51	9621006	2	-0.4	38.0128	40
[R].VHIGQVIMSVR.[T]	1xOxidation [M8]	1	2	1	E9QIR9	E9QIR9 [78-88]		0	1254.7	1.14717e+06	3	-0.07	29.4243	30
[K].AAIDWFDGK.[DE]		1	6	1	Q7ZUE3	Q7ZUE3 [363-371]		0	1022.49	345695	2	-0.88	44.089	39
[R].IFQASDNIPVHLK.[R]		1	1	1	Q7SXI1	Q7SXI1 [67-79]		0	1481.81	1.24197e+06	3	-0.05	35.7207	14
[K].GNFNYGEFTR.[I]		1	1	1	Q6NVA6	Q6NVA6 [152-161]		0	1204.54	918992	2	0.18	34.4336	33
[R].IFAPNHVVAK.[S]		1	2	1	Q7ZWJ4	Q7ZWJ4 [32-41]		0	1095.63	8.07312e+06	3	0.85	20.0983	14
[R].APSIDPVGPQPK.[-]		1	1	1	Q6DH43	Q6DH43 [137-148]		0	1205.65	498499	2	1.76	24.9002	55
[R].VIISAPSADAPMFVMGVNHEK.[Y]		1	3	1	E9QGA9	E9QGA9 [117-137]		0	2213.11	529935	3	-1.15	46.1412	13
[R].VEFMDDSNR.[S]		1	2	1	Q6PBK3	Q6PBK3 [32-40]		0	1112.47	10734754	2	0.11	25.2445	47
[M].PEPAKPAPK.[K]		1	2	1	X1WHF1	X1WHF1 [2-10]		0	934.536	77322008	3	-0.26	8.7408	38
[K].GDIYIDEMK.[Q]		1	2	1	Q6NV24	Q6NV24 [89-97]		0	1083.5	392624	2	0.83	32.8881	30
[R].LLGVFEQNQDR.[K]		1	1	1	Q66JN9	Q66JN9 [79-89]		0	1318.67	322946	2	0.82	38.1706	27
[K].LLMGLLNK.[H]	1xOxidation [M3]	1	1	1	Q0ZBR7	Q0ZBR7 [79-86]		0	917.549	1709912	2	-0.31	37.3799	43
[R].IPCIQQPR.[K]	1xCarbamidomethyl [C3]	1	2	1	F1QEQ3	F1QEQ3 [81-88]		0	1011.54	11271125	2	-0.14	23.6409	43
[K].TGSDPYSMLKPK.[S]	1xOxidation [M8]	1	3	1	F1RCH5	F1RCH5 [54-65]		0	1339.66	3.41883e+06	3	0.57	19.7733	12
[R].IPEITMSR.[R]	1xOxidation [M6]	1	8	1	A0A2R8QN47	A0A2R8QN47 [1319-1326]		0	962.498	5.93042e+06	2	0.32	22.1484	42
[K].SPAAEESVDR.[I]		1	5	1	F1R2S5	F1R2S5 [699-708]		0	1060.49		2	1.6	11.0296	38
[K].TFINVVPTK.[Q]		1	1	1	F1RA21	F1RA21 [129-137]		0	1018.59	524989	2	-0.21	35.8	49
[K].LVTEDVQGK.[N]		1	1	1	Q6PBY1	Q6PBY1 [86-94]		0	988.531	853052	2	0.04	15.6959	53
[R].DGFIDKEDLHDMLASLGK.[NI]	1xOxidation [M12]	3	7	2	Q6NVA6; B3DKC6; Q6PHJ8	Q6NVA6 [46-63]; B3DKC6 [46-63]; Q6PHJ8 [46-63]		1	2019.97	6.75098e+06	4	-0.02	41.7408	8
[K].IVNLGSSK.[T]		1	2	1	Q6YMR2	Q6YMR2 [88-95]		0	817.478	7.17832e+06	2	0.49	16.9284	59
[K].LPVGPSHK.[F]		1	1	1	Q6DGM9	Q6DGM9 [41-48]		0	834.483	503925	2	-0.31	11.1808	33
[R].IPVQEDGELLR.[V]		1	1	1	A0A140LG88	A0A140LG88 [76-86]		0	1268.68	707603	2	-0.09	33.5644	34
[K].LVLLGESAVGK.[S]		1	5	1	Q7ZUG4	Q7ZUG4 [24-34]		0	1085.66	963949	2	-1.07	38.458	48
[R].IVIGLFGK.[T]		1	2	1	Q6PBW4	Q6PBW4 [60-67]		0	846.545	345842	2	-0.61	46.6886	48
[K].DQPSIVSSVPNR.[S]		1	1	1	Q6J0N1	Q6J0N1 [120-131]		0	1298.67	456264	2	-0.7	27.3706	75
[K].LTSALAAQLQIPIK.[F]		5	24	1	A0A2R8QNH7; F1R2S5; A3KMS4; A0A2R8QN47; Q1LWN2	A0A2R8QNH7 [80-93]; F1R2S5 [100-113]; A3KMS4 [95-108]; A0A2R8QN47 [88-101]; Q1LWN2 [95-108]		0	1466.89	493413	3	0.22	47.8238	41
[K].IQIQVSASR.[Q]		1	4	1	F1QQQ3	F1QQQ3 [1014-1022]		0	1001.57	10565718	2	0.02	24.1948	56
[K].LTPEEEEILNK.[K]		1	2	1	P62247	P62247 [129-139]		0	1314.68	10246799	2	-1.01	32.0612	35
[R].LTEGCSFR.[R]	1xCarbamidomethyl [C5]	3	5	1	Q6PBT1; Q4VBV2; Q24JV7	Q6PBT1 [73-80]; Q4VBV2 [73-80]; Q24JV7 [73-80]		0	969.446	24586496	2	-0.94	18.5481	45
[R].DKLNNLVLFDK.[A]		1	2	1	Q6PBI5	Q6PBI5 [41-51]		1	1318.74	4.53121e+06	3	-0.89	41.3541	29
[KR].IQIWDTAGQER.[FY]		1	62	3	Q4V957	Q4V957 [67-77]		0	1316.66	1.20869e+06	2	0.84	36.4132	47
[R].DESSPYAAMLAAQDVAQK.[C]		1	1	2	Q6PBW3	Q6PBW3 [67-84]		0	1894.89	2.36511e+06	2	-2.48	45.2945	28
[R].ENPPLKPNYGQLQR.[N]		1	1	1	Q6NYY4	Q6NYY4 [124-137]		0	1653.87	1.96593e+06	3	-0.61	24.0943	16
[K].LYCTGAASAER.[N]	1xCarbamidomethyl [C3]	1	3	1	Q7T158	Q7T158 [1019-1029]		0	1198.55	582419	2	0.67	15.9035	36
[R].QVSIGHLYSAQR.[T]		1	1	1	B8JLQ0	B8JLQ0 [69-80]		0	1358.72	2509996	3	0.28	26.6248	26
[R].EAGIFESARPSGE.[-]		1	2	1	Q6ZM23	Q6ZM23 [64-76]		0	1349.63	1.44874e+06	2	0.39	29.7059	11
[R].ETEELSHQR.[V]		1	1	1	Q6PBY3	Q6PBY3 [63-71]		0	1128.53		2	0.77	9.1992	54
[K].NKDQGSFEDFVEGLR.[VA]		1	9	1	A0A2R8QJ29	A0A2R8QJ29 [80-94]		1	1740.82	8.32648e+06	3	-0.7	46.7113	49
[R].MVNNCLAQELK.[E]	1xCarbamidomethyl [C5]; 1xOxidation [M1]	1	1	1	Q502F6	Q502F6 [55-65]		0	1335.64	670029	2	1.04	29.2323	34
[K].QQGDCYSCLR.[E]	2xCarbamidomethyl [C5; C8]	1	1	1	Q6P026	Q6P026 [74-83]		0	1286.53	11105409	2	-1.64	19.432	36
[K].EIKDILIQYDR.[T]		1	1	1	Q1LWH1	Q1LWH1 [107-117]		1	1405.77	3.16929e+06	3	-0.69	39.7169	15
[K].IMYNQCGDVMR.[A]	1xCarbamidomethyl [C6]	1	7	1	A0A2R8QJ29	A0A2R8QJ29 [27-37]		0	1386.6	2947114	2	-0.56	26.6022	61
[K].IMDEIDEEAK.[V]		1	3	1	A8KB87	A8KB87 [78-87]		0	1192.54		2	0.63	25.4867	45
[R].EGDVLTLLESER.[E]		1	2	1	Q6PBK3	Q6PBK3 [52-63]		0	1360.7		3	1.27	49.8978	30
[R].MQHLSLLLSGPLEK.[L]		1	2	1	F1QEQ3	F1QEQ3 [39-52]		0	1565.87	3.79638e+06	3	-0.23	45.3759	24
[R].EIANSDGTRPVGLLGK.[A]		1	2	1	A8E551	A8E551 [124-139]		0	1626.88	147743	3	2.77	28.5017	22
[K].NRPPGEIR.[N]		1	10	1	F6NMZ5	F6NMZ5 [91-98]		0	938.517	21443758	3	0.71	9.3486	49
[R].NLLSVAYK.[N]		1	18	1	B2GTJ8	B2GTJ8 [42-49]		0	907.525	1.41707e+06	2	3.25	35.3923	40
[R].VMLGETNPADSKPGTIR.[G]	1xOxidation [M2]	1	4	1	Q9PTF5	Q9PTF5 [90-106]		0	1801.91	400746	3	-0.23	22.4499	20
[K].KLYDIDVAK.[V]		1	3	1	F1QGI3	F1QGI3 [114-122]		1	1064.6	2.0631e+06	2	1.42	26.3122	63
[K].NILGSVGIEADDER.[L]		1	1	1	Q6PBJ9	Q6PBJ9 [25-38]		0	1487.73	495014	2	-1.02	40.6716	53
[K].MEIQEIQLK.[E]		2	25	2	Q803M1; A7E2K1	Q803M1 [105-113]; A7E2K1 [104-112]		0	1131.61	471092	2	3.25	37.9718	29
[K].VNVGGDQFIHLR.[V]		1	2	1	Q08BN2	Q08BN2 [60-71]		0	1354.72	1.90532e+06	3	2.85	35.2604	22
[K].EDQTEYIEEK.[R]		1	1	1	O57521	O57521 [186-195]		0	1283.56	1.8646e+06	2	-1.52	19.8248	33
[K].SLEEVIER.[A]		1	8	1	Q1JPX8	Q1JPX8 [428-435]		0	974.515	3.01318e+06	2	0.94	31.0424	42
[R].GPGLYYVDSEGNR.[V]		1	6	1	Q9PUS4	Q9PUS4 [159-171]		0	1426.66		2	-0.53	31.0685	39
[R].AAQTLLLTELIR.[G]		1	1	1	Q6P0T0	Q6P0T0 [55-66]		0	1341.81	431943	2	-2.12	50.5484	14
[K].LYTLVTYVPVTTYK.[G]		1	1	1	Q24JV3	Q24JV3 [100-113]		0	1660.92	9537353	2	-1.64	49.153	35
[K].WQNNLLPSR.[Q]		1	1	1	Q6Q420	Q6Q420 [89-97]		0	1127.6	7798688	2	-0.96	34.3374	38
[R].VQLIASSIAENDNMK.[I]	1xOxidation [M14]	2	20	1	F1R2S5; A0A2R8QN47	F1R2S5 [1202-1216]; A0A2R8QN47 [1199-1213]		0	1648.82	2766221	3	-0.17	33.4389	22
[R].KADIDLNK.[R]		1	2	1	Q8JGS9	Q8JGS9 [47-54]		1	916.51	8001614	2	0.46	12.7784	57
[R].VVTIMQNPR.[Q]		1	2	1	Q8JGS9	Q8JGS9 [67-75]		0	1057.58	18108978	2	2.93	24.8756	35
[R].GTGIVSAPVPK.[K]		1	1	1	Q6NWC3	Q6NWC3 [187-197]		0	1025.6	523309	2	-1.83	25.2332	29
[K].LVQLNEALANK.[K]		1	1	1	F1QBZ6	F1QBZ6 [150-160]		0	1212.69	525524	2	1.68	33.8568	50
[R].IVGDPFDLNTEQGPQVNEDQFK.[K]		1	5	1	Q1JPX8	Q1JPX8 [346-367]		0	2490.18	376359	3	-0.52	47.6609	22
[R].KAQCPIVER.[V]	1xCarbamidomethyl [C4]	1	3	1	Q8JHH3	Q8JHH3 [63-71]		1	1100.59	2.54095e+06	3	0.16	11.4857	35
[K].EAFSLFDK.[D]		1	5	1	A0A2R8RTK5	A0A2R8RTK5 [15-22]		0	956.472	15703429	2	-0.17	43.2847	51
[K].ATIAGGGVIPHIHK.[S]		1	4	1	Q71PD7	Q71PD7 [103-116]		0	1370.79	7321764	3	-0.05	25.3797	38
[R].ENLEEEAILMK.[D]		1	1	1	Q6PC49	Q6PC49 [89-99]		0	1318.66	391335	2	3.64	41.073	37
[K].EITALAPSTMK.[I]		1	15	1	Q3B727	Q3B727 [317-327]		0	1161.62	1.27616e+06	2	0.69	30.921	39
[K].LDDLVNWAR.[R]		1	2	1	F1QHE9	F1QHE9 [71-79]		0	1101.57	693805	2	-0.85	42.8136	36
[K].LITPAVVSER.[L]		1	2	1	Q6PBI5	Q6PBI5 [66-75]		0	1084.64	26904860	2	0.85	31.5397	46
[K].ANYISHGLR.[A]		1	8	1	Q1JPX8	Q1JPX8 [455-463]		0	1030.54		2	-0.43	17.3755	34
[R].ATSNVFAMFDQSQIQEFK.[E]	1xOxidation [M8]	3	5	1	Q6NVA6; B3DKC6; Q6PHJ8	Q6NVA6 [18-35]; B3DKC6 [18-35]; Q6PHJ8 [18-35]		0	2106.98	1.51011e+06	3	-0.32	48.9834	20
[R].TDDTTCLR.[R]	1xCarbamidomethyl [C6]	1	2	1	A7MBZ3	A7MBZ3 [149-156]		0	981.431	6064199	2	0.38	13.2449	45
[K].DGLEIEK.[C]		1	2	1	B8JHR2	B8JHR2 [152-158]		0	803.415	1.93179e+06	2	0.24	23.049	41
[K].CTNCQCTTCKK.[S]	4xCarbamidomethyl [C1; C4; C6; C9]	1	2	1	Q7ZSY6	Q7ZSY6 [20-30]		1	1460.57	1.02622e+06	3	-0.19	8.5321	21
[K].VFQFLNAK.[C]		1	2	1	Q8JGR4	Q8JGR4 [28-35]		0	966.541	10830593	2	-1.74	40.8514	44
[R].LSAIVAK.[Q]		1	2	1	Q1LYB7	Q1LYB7 [21-27]		0	701.456	9487423	2	-0.42	18.7148	57
[K].CASGCVCK.[G]	3xCarbamidomethyl [C1; C5; C7]	1	3	1	Q7ZSY6	Q7ZSY6 [43-50]		0	941.364	161925920	2	-0.21	8.8079	52
[K].VFTLVDGEGK.[S]		1	1	1	A5PMY4	A5PMY4 [40-49]		0	1064.56	3.45498e+06	2	4.64	33.9035	49
[K].VHLSAMTENTYLMK.[L]	1xOxidation [M13]	1	5	1	F1R2S5	F1R2S5 [63-76]		0	1653.8	655509	3	0.5	30.8708	25
[R].LQQLALQGK.[S]		1	1	1	A4IG47	A4IG47 [776-784]		0	998.599	565694	2	-1.42	24.7362	29
[R].EVCGFAPYER.[R]	1xCarbamidomethyl [C3]	1	1	1	Q6Q415	Q6Q415 [46-55]		0	1227.55	10081946	2	-1.07	30.7289	34
[R].EVVMLGYGSLIAK.[HY]		4	21	1	A0A2R8QNH7; F1R2S5; A3KMS4; Q1LWN2	A0A2R8QNH7 [418-430]; F1R2S5 [438-450]; A3KMS4 [433-445]; Q1LWN2 [433-445]		0	1379.76	194008	2	-2.56	48.5992	33
[R].EYQELMNVK.[L]	1xOxidation [M6]	1	10	1	F1QV31	F1QV31 [439-447]		0	1169.55	944578	2	-0.62	21.5806	35
[R].CLPGCAPVR.[T]	2xCarbamidomethyl [C1; C5]	2	9	1	Q3T7B3; A0A2R8RIU9	Q3T7B3 [567-575]; A0A2R8RIU9 [1542-1550]		0	1029.5	1.05439e+06	2	-0.08	19.8623	32
[K].LMCGGAPAAER.[G]	1xCarbamidomethyl [C3]	1	8	1	Q1JPX8	Q1JPX8 [383-393]		0	1132.52	688508	2	-1.12	16.2627	37
[K].DGNGYISAAELR.[H]		1	3	1	A0A2R8RTK5	A0A2R8RTK5 [96-107]		0	1265.61	8043470	2	-1.98	34.4209	50
[K].TNCYASNSQTLVANACEGK.[N]	2xCarbamidomethyl [C3; C16]	1	5	1	A3KQ79	A3KQ79 [180-198]		0	2087.91	473591	3	-1.14	27.4523	18
[K].CESAFLSK.[R]	1xCarbamidomethyl [C1]	1	2	1	Q8JGR4	Q8JGR4 [36-43]		0	941.44	6546033	2	0.44	22.3175	44
[R].LIDLHSPSEIVK.[Q]		1	1	1	Q6P6E7	Q6P6E7 [88-99]		0	1350.76	3.17379e+06	2	1.09	34.567	51
[R].ADGYVLEGK.[E]		1	1	1	P62247	P62247 [185-193]		0	951.478	17323966	2	0.39	22.2015	27
[R].GFNTNCVNSVR.[V]	1xCarbamidomethyl [C6]	1	3	1	A0A0A0MPG3	A0A0A0MPG3 [146-156]		0	1267.58	488276	2	1.71	22.3274	46
[K].GDYLLSSDR.[L]		1	3	1	Q7T158	Q7T158 [1003-1011]		0	1025.49	434176	2	-0.5	27.6573	44
[R].YPMAVGLNK.[G]		1	1	1	Q6Q415	Q6Q415 [5-13]		0	992.523	5.14619e+06	2	-0.43	29.8298	30
[K].NVEEVIAQGFSK.[L]		1	1	1	A7E2K4	A7E2K4 [50-61]		0	1320.68	954990	3	0.05	43.5352	38
[K].GQTCGLCGK.[A]	2xCarbamidomethyl [C4; C7]	2	7	1	Q3T7B3; A0A2R8RIU9	Q3T7B3 [488-496]; A0A2R8RIU9 [1463-1471]		0	980.429	4.12221e+06	2	-0.49	10.7726	44
[R].STLNEIYFGK.[T]		1	1	1	Q7SXP1	Q7SXP1 [226-235]		0	1171.6	279964	2	-1.31	39.0805	32
[R].FVEFLGR.[N]		1	2	1	F1R606	F1R606 [121-127]		0	867.472	1.43682e+06	2	-0.04	40.0146	48
[K].EIEVGGSR.[K]		1	1	1	P62084	P62084 [50-57]		0	846.432	22646932	2	-0.22	14.1782	28
[K].VGQVVDPVTGK.[R]		1	1	1	Q503X4	Q503X4 [88-98]		0	1098.62	593744	2	0.16	23.1025	35
[K].LNATVTPSSK.[E]		1	6	1	Q1LX31	Q1LX31 [148-157]		0	1017.56	524597	2	-3.02	13.9924	52
[KR].VEIIANDQGNR.[TI]		1	25	1	B7ZV46	B7ZV46 [28-38]		0	1228.63	498967	2	-0.35	20.3204	35
[R].LPLQDVYK.[I]		1	16	1	A7YYA5	A7YYA5 [248-255]		0	975.551	705340	2	-0.95	33.0011	27
[K].SYELPDGQVITIGNER.[F]		2	22	1	Q3B727; Q7ZVF9	Q3B727 [240-255]; Q7ZVF9 [239-254]		0	1790.89	1.9467e+06	2	-2.26	45.8087	46
[K].RLIPDGCGVK.[Y]	1xCarbamidomethyl [C7]	1	2	1	E9QIR9	E9QIR9 [138-147]		1	1114.6	419635	2	0.94	19.9607	23
[KR].ILLLGAGESGK.[S]		1	24	2	F8W442	F8W442 [36-46]		0	1057.63	303192	2	0.68	38.4912	40
[K].KVGIVGK.[Y]		1	1	1	A7YY10	A7YY10 [7-13]		1	700.472	5.37145e+06	2	0.46	10.8622	41
[K].GLLDVTCK.[T]	1xCarbamidomethyl [C7]	1	1	1	Q6PBY8	Q6PBY8 [114-121]		0	905.476	2300243	2	-0.43	31.829	46
[K].VLQQQADEAEER.[A]		1	2	1	Q803M1	Q803M1 [16-27]		0	1415.68	191314	2	-2.18	14.7324	40
[R].QEFAASQAAAEAR.[G]		1	2	1	A0A0R4IJF5	A0A0R4IJF5 [26-38]		0	1349.64	325456	2	-1.96	21.5312	42
[K].FYAVNMDYSK.[L]	1xOxidation [M6]	1	2	1	A0A2R8QLN3	A0A2R8QLN3 [79-88]		0	1253.55	666260	2	0.88	26.5289	39
[R].IAGEASR.[L]		1	18	1	X1WHF1	X1WHF1 [72-78]		0	703.373	1400584832	2	-0.51	8.9245	55
[K].QGYVIYR.[TI]		1	2	1	Q6DHS3	Q6DHS3 [57-63]		0	898.478	5205750	2	0.21	25.5118	44
[R].MVVPAALK.[I]		1	2	1	Q1LYB7	Q1LYB7 [120-127]		0	828.501	4.46185e+06	2	-0.18	31.2678	35
[K].LKPLEVELR.[R]		1	2	1	A0A2R8QEQ4	A0A2R8QEQ4 [132-140]		0	1096.67	449679	3	0.24	32.1075	41
[RK].FASFIDK.[VAE]		1	22	1	F1QV31	F1QV31 [168-174]		0	827.43	400958	2	-0.65	37.4691	47
[K].VGLIAAR.[R]		1	2	1	D6QWY4	D6QWY4 [49-55]		0	699.451	412214	2	0.05	23.3774	50
[K].TLTPEQWEK.[Q]		1	1	1	Q502F6	Q502F6 [74-82]		0	1131.57	8756318	2	0.63	29.3834	32
[K].VFNYNHLMPTR.[Y]	1xOxidation [M8]	1	1	1	Q7ZV82	Q7ZV82 [74-84]		0	1407.68	2643953	3	2.08	26.2134	34
[K].VFLENVIR.[D]		2	6	1	Q0D272; Q0D294	Q0D272 [61-68]; Q0D294 [61-68]		0	989.578	1390028	2	-0.84	44.1032	32
[K].SAEFLLHMLK.[N]		1	2	1	Q7T1K0	Q7T1K0 [87-96]		0	1188.64	2332014	3	-0.11	46.7638	25
[K].KSLESINSR.[L]		1	1	1	Q7ZUG6	Q7ZUG6 [9-17]		1	1033.56	2.2942e+06	2	1.06	11.5688	45
[K].VLISATTENTYLMK.[L]		1	4	1	Q1LWN2	Q1LWN2 [58-71]		0	1583.83	932648	2	-0.72	40.5857	31
[K].AHGIALVGIGPEETGVK.[E]		1	4	1	Q6NV24	Q6NV24 [63-79]		0	1647.91	2.17113e+06	3	0.05	36.4675	13
[K].TPQQWSSNPSLAK.[S]		1	2	1	Q6DEL5	Q6DEL5 [87-99]		0	1443.72	517176	2	2.81	25.2205	37
