# Supplementary material for: Rbm24a dictates mRNA recruitment for germ granule assembly in zebrafish
Source: EMBO J. 2025 Apr 25;44(11):3121–49. doi: 10.1038/s44318-025-00442-z (PMC12130248; doi:10.1038/s44318-025-00442-z)
Supplement: Supplementary file 3 — Data Set EV1 [file 44318_2025_442_MOESM3_ESM.zip › result/proteins_KI100_.xlsx]

## Sheet: Proteins
Accession	Description	Coverage [%]	# Peptides	# PSMs	# Unique Peptides	# AAs	MW [kDa]	calc. pI	Abundances (Grouped): KI100_
F8W3L6	Myosin, heavy chain 9a, non-muscle (Fragment) OS=Danio rerio OX=7955 GN=myh9a PE=1 SV=1	52	115	253	92	1964	227.6	5.54	6.24296e+09
Q1LWN2	Phosvitin OS=Danio rerio OX=7955 GN=vtg1 PE=1 SV=1	43	54	130	9	1362	149.1	8.59	2.86365e+09
A0A2R8QN47	Phosvitin OS=Danio rerio OX=7955 GN=vtg4 PE=1 SV=1	43	54	129	7	1360	148.7	8.76	1.59743e+09
F1QV15	Phosvitin (Fragment) OS=Danio rerio OX=7955 GN=vtg6 PE=1 SV=1	42	55	138	7	1368	149.9	8.69	1.06923e+10
F1R2S5	Phosvitin (Fragment) OS=Danio rerio OX=7955 GN=vtg5 PE=1 SV=1	42	53	131	11	1363	149.3	8.7	2.04278e+09
F1QC64	Myosin, heavy chain 9b, non-muscle OS=Danio rerio OX=7955 GN=myh9b PE=1 SV=4	39	64	93	39	1749	203.3	5.73	1.14612e+08
A0A2R8QNH7	Phosvitin OS=Danio rerio OX=7955 GN=vtg7 PE=1 SV=1	41	49	97	4	1342	147.3	8.6	3.00825e+08
A3KMS4	Phosvitin OS=Danio rerio OX=7955 GN=vtg7 PE=2 SV=1	39	46	92	4	1358	148.7	8.6	7.95351e+07
I3ISA3	Myosin, heavy chain 10, non-muscle OS=Danio rerio OX=7955 GN=myh10 PE=1 SV=1	31	58	75	43	1986	230.3	5.54	1.33088e+08
E7FB39	Myosin VAb OS=Danio rerio OX=7955 GN=myo5ab PE=1 SV=3	31	52	66	16	1823	210	7.49	9.90981e+08
A0A2R8Q549	Phosvitin OS=Danio rerio OX=7955 GN=vtg2 PE=1 SV=1	25	34	49	26	1559	172.2	8.65	477946737
Q6DI12	C-1-tetrahydrofolate synthase, cytoplasmic OS=Danio rerio OX=7955 GN=mthfd1b PE=2 SV=1	40	30	38	30	934	100.4	7.5	2.05763e+08
F8W4A0	Myosin VAb (Fragment) OS=Danio rerio OX=7955 GN=myo5ab PE=1 SV=1	31	35	40	1	1194	138.2	8.02	1.71794e+06
Q7T158	Novel protein similar to rodent myosin Ib (MYO1B) (Fragment) OS=Danio rerio OX=7955 GN=myo1b PE=3 SV=1	26	29	38	29	1081	124.9	9.48	3.14501e+08
F1R1I5	Cingulin-like 1 OS=Danio rerio OX=7955 GN=cgnl1 PE=1 SV=2	21	25	29	24	1307	149.2	5.72	7.98307e+07
R4GDM7	Myosin Ic, paralog b OS=Danio rerio OX=7955 GN=myo1cb PE=1 SV=1	27	28	30	28	1028	118.3	9.03	1.06936e+08
E7FG55	Cytospin-A OS=Danio rerio OX=7955 GN=specc1lb PE=3 SV=1	26	25	26	20	1121	124.2	5.88	6.8084e+07
F1Q5B8	Oxoglutarate dehydrogenase a OS=Danio rerio OX=7955 GN=ogdha PE=1 SV=3	29	26	30	16	1019	115.2	7.02	3.37214e+08
A0A2R8Q548	PH domain-containing protein OS=Danio rerio OX=7955 GN=si:dkey-30c15.10 PE=4 SV=1	29	24	28	1	968	108.2	4.93	6622325
A0A2R8RTZ6	Zona pellucida glycoprotein 2, tandem duplicate 5 OS=Danio rerio OX=7955 GN=zp2.5 PE=4 SV=1	31	11	29	11	426	46.7	6.65	1.29407e+09
A0A0A0MPH2	Si:dkey-30c15.10 OS=Danio rerio OX=7955 GN=si:dkey-30c15.10 PE=4 SV=1	29	24	28	1	966	108	4.94	9.72548e+07
F1R966	Clathrin heavy chain OS=Danio rerio OX=7955 GN=cltca PE=1 SV=1	16	24	24	9	1680	191.7	5.69	3.90815e+07
Q5PQY4	DNA topoisomerase 2 OS=Danio rerio OX=7955 GN=top2a PE=2 SV=1	17	24	25	24	1570	176.6	8.84	4.39547e+07
B8JHR9	Karyopherin (importin) beta 3 OS=Danio rerio OX=7955 GN=kpnb3 PE=1 SV=2	23	21	23	21	1093	122.7	4.89	4.11027e+07
F1QYE3	Zona pellucida sperm-binding protein 3 OS=Danio rerio OX=7955 GN=zp3.2 PE=1 SV=1	32	11	24	5	431	47.4	5.5	4.86611e+08
F1QP23	Glutamyl-tRNA synthetase OS=Danio rerio OX=7955 GN=eprs1 PE=1 SV=1	17	25	25	25	1683	186.5	8.43	75625013
A0A286Y884	Uveal autoantigen with coiled-coil domains and ankyrin repeats b OS=Danio rerio OX=7955 GN=uacab PE=1 SV=1	17	22	23	22	1375	157	5.38	2.16552e+07
Q1LXI2	Myosin VAa OS=Danio rerio OX=7955 GN=myo5aa PE=1 SV=1	13	24	26	11	1844	213.1	8.47	3.26154e+07
A0A2R8Q0D6	Supervillin a OS=Danio rerio OX=7955 GN=svila PE=3 SV=1	12	18	18	1	1756	197.9	6.6	586875
Q6B334	Unconventional myosin-6 OS=Danio rerio OX=7955 GN=myo6a PE=2 SV=1	17	17	19	17	1253	144.8	8.32	2.45839e+07
E7F3N4	Marker of proliferation Ki-67 OS=Danio rerio OX=7955 GN=mki67 PE=1 SV=1	12	20	21	20	2057	225.1	9.33	1.80689e+07
A0A286YAD0	Myosin VB OS=Danio rerio OX=7955 GN=myo5b PE=3 SV=2	15	24	25	18	1812	209.6	7.77	2.05248e+07
A0A2R8Q3W8	Supervillin a OS=Danio rerio OX=7955 GN=svila PE=3 SV=1	13	19	19	2	1761	198.1	6.57	3.26646e+07
Q6P3J5	Eukaryotic translation elongation factor 2 OS=Danio rerio OX=7955 GN=eef2b PE=1 SV=1	29	22	22	22	858	95.4	6.7	8.68055e+07
Q6PGU7	Isoleucyl-tRNA synthetase OS=Danio rerio OX=7955 GN=iars1 PE=2 SV=1	16	18	19	18	1271	145	6.67	2.93274e+07
F1QIH9	Zona pellucida sperm-binding protein 3 OS=Danio rerio OX=7955 GN=zp3.2 PE=1 SV=2	21	8	20	3	428	46.7	5.38	1.23914e+08
X1WD71	AP-2 complex subunit alpha OS=Danio rerio OX=7955 GN=ap2a1 PE=1 SV=1	21	19	21	19	959	106	6.83	3.17987e+07
Q4QRF0	Zona pellucida sperm-binding protein 3 OS=Danio rerio OX=7955 GN=zp3.2 PE=2 SV=1	25	9	21	1	427	46.8	5.1	3.60356e+08
A0A2R8QE00	Si:ch211-189e2.3 OS=Danio rerio OX=7955 GN=si:ch211-189e2.3 PE=4 SV=1	14	21	21	21	1817	203.1	5.24	2.54007e+07
B8A552	SWI/SNF-related, matrix-associated, actin-dependent regulator of chromatin, subfamily a, member 5 OS=Danio rerio OX=7955 GN=smarca5 PE=1 SV=1	19	20	20	20	1035	120.5	7.49	4.84372e+07
Q7ZVH7	Nasp protein OS=Danio rerio OX=7955 GN=nasp PE=2 SV=1	20	9	13	9	624	68.2	4.49	3.66151e+07
Q2KN93	Cytospin-A OS=Danio rerio OX=7955 GN=specc1la PE=2 SV=2	17	16	16	11	1132	123.6	5.8	1.42858e+07
E9QBV1	Clathrin heavy chain OS=Danio rerio OX=7955 GN=cltcb PE=1 SV=1	12	18	18	3	1677	191.5	5.72	1.43961e+06
B8A4D7	Ribosome-binding protein 1a OS=Danio rerio OX=7955 GN=rrbp1a PE=1 SV=1	12	14	14	13	1336	145.4	8.05	1.33737e+07
B3DKJ9	DNA polymerase OS=Danio rerio OX=7955 GN=pold1 PE=1 SV=1	17	16	17	16	1105	124.9	7.77	3.54745e+07
F1R9Z1	Zona pellucida sperm-binding protein 3 OS=Danio rerio OX=7955 GN=zp3.2 PE=1 SV=2	24	8	18	1	431	47.3	5.17	4.39065e+06
Q5TYX2	Zona pellucida protein AX 1 OS=Danio rerio OX=7955 GN=zpax1 PE=1 SV=1	16	15	18	7	927	104.8	5.9	8.51512e+07
I1XUS8	DNA damage-binding protein 1 OS=Danio rerio OX=7955 GN=ddb1 PE=2 SV=1	16	16	18	16	1140	126.5	5.24	4.51792e+07
E7FE14	ATPase family AAA domain-containing 2B OS=Danio rerio OX=7955 GN=atad2b PE=1 SV=2	12	16	16	15	1387	156.1	6.28	2.48983e+07
Q7ZVS5	DNA helicase OS=Danio rerio OX=7955 GN=mcm3l PE=2 SV=1	22	14	15	14	807	90.7	6.06	2.46641e+07
A0A286Y9R5	Zona pellucida sperm-binding protein 3 OS=Danio rerio OX=7955 GN=zgc:173556 PE=1 SV=2	24	8	19	2	431	47.2	5.3	2.95936e+07
A5A4L9	FACT complex subunit OS=Danio rerio OX=7955 GN=supt16h PE=1 SV=1	15	16	16	16	1033	118.1	5.68	4.59897e+07
Q5XFY2	Pdcd8 protein OS=Danio rerio OX=7955 GN=aifm1 PE=2 SV=1	22	11	11	11	613	67	8.38	2.45893e+07
A0A0R4IFJ4	Pyruvate carboxylase OS=Danio rerio OX=7955 GN=pcxa PE=1 SV=1	15	14	14	14	1181	129.8	6.81	2.0009e+07
Q5EI67	Aspartate carbamoyltransferase OS=Danio rerio OX=7955 GN=cad PE=2 SV=1	7	14	14	14	2226	246.6	6.62	5.76667e+08
E7EZ05	Oxoglutarate dehydrogenase b OS=Danio rerio OX=7955 GN=ogdhb PE=1 SV=1	11	12	13	2	1023	115.7	6.81	1.08717e+06
A0A0R4IAE0	DNA mismatch repair protein OS=Danio rerio OX=7955 GN=msh6 PE=1 SV=1	11	14	14	14	1369	153.2	6.16	1.48856e+07
F1QDF2	Spalt-like transcription factor 4 OS=Danio rerio OX=7955 GN=sall4 PE=1 SV=1	16	14	14	14	1091	117.8	6.64	2.03824e+07
A0A286YB68	Ribosome-binding protein 1b OS=Danio rerio OX=7955 GN=rrbp1b PE=1 SV=1	14	12	12	11	978	109.6	4.92	1.03618e+07
Q6P9P3	Ubiquitin-like modifier activating enzyme 1 OS=Danio rerio OX=7955 GN=uba1 PE=2 SV=1	14	14	15	14	1058	118.1	5.68	2.09243e+07
Q6NYN3	Importin 7 OS=Danio rerio OX=7955 GN=ipo7 PE=1 SV=1	11	9	10	9	1039	119.4	4.75	1.98057e+07
F1Q9K1	SWI/SNF-related, matrix-associated, actin-dependent regulator of chromatin, subfamily c, member 1a OS=Danio rerio OX=7955 GN=smarcc1a PE=1 SV=1	13	15	15	15	1089	120.7	5.55	2.86068e+07
A7MBZ6	Zona pellucida sperm-binding protein 3 OS=Danio rerio OX=7955 GN=zp3e PE=2 SV=1	24	8	12	8	437	48	4.84	5.07784e+07
A0A0R4IHR6	DNA helicase OS=Danio rerio OX=7955 GN=wrn PE=3 SV=1	10	13	13	13	1436	160.5	6.29	1.48952e+07
Q5TYP5	Zona pellucida sperm-binding protein 3 OS=Danio rerio OX=7955 GN=zp3a.1 PE=1 SV=1	20	7	12	3	442	48.4	6.3	1.21268e+08
Q7ZVZ4	upf1 regulator of nonsense transcripts homolog (Yeast) OS=Danio rerio OX=7955 GN=upf1 PE=2 SV=1	12	13	14	12	1100	122	6.74	8.8829e+06
E7F9L8	Unconventional myosin-Id OS=Danio rerio OX=7955 GN=myo1d PE=2 SV=1	16	16	16	16	1004	115.8	9.51	1.21949e+07
A0A0E4AYA7	DNA helicase OS=Danio rerio OX=7955 GN=mcm6l PE=1 SV=1	16	12	12	12	824	93.2	5.38	1.0718e+07
E9QI62	Filamin A, alpha (actin-binding protein 280) OS=Danio rerio OX=7955 GN=flna PE=3 SV=1	7	14	14	14	2553	272.4	5.76	7.74894e+06
Q7ZSY3	Brahma protein-like protein 1 OS=Danio rerio OX=7955 GN=smarca4a PE=1 SV=1	9	12	13	12	1627	182.4	7.9	5.75258e+06
A0A0R4IF65	DNA replication licensing factor MCM2 OS=Danio rerio OX=7955 GN=mcm2 PE=1 SV=1	13	10	10	10	889	100	5.35	8.8302e+06
Z4YIS0	Protein phosphatase 1 regulatory subunit OS=Danio rerio OX=7955 GN=ppp1r12a PE=1 SV=1	12	11	12	11	1117	124.7	5.99	1.12687e+07
Q6DG67	ATP-citrate synthase OS=Danio rerio OX=7955 GN=aclya PE=2 SV=1	15	15	15	15	1092	119.6	7.24	2.22212e+08
A0A2R8QCL7	Structural maintenance of chromosomes protein OS=Danio rerio OX=7955 GN=smc1al PE=1 SV=1	10	12	12	12	1251	145.2	6.84	1.13468e+07
F1QEP5	DNA mismatch repair protein OS=Danio rerio OX=7955 GN=msh2 PE=1 SV=1	14	13	13	13	936	103.7	6.74	1.84134e+07
Q2PZQ7	Zona pellucida sperm-binding protein 3 (Fragment) OS=Danio rerio OX=7955 GN=zp3.2 PE=3 SV=1	17	4	12	1	308	33.8	4.68	1.3377e+06
E9QH84	Gem (nuclear organelle)-associated protein 5 OS=Danio rerio OX=7955 GN=gemin5 PE=1 SV=1	10	14	14	14	1440	160.5	6.95	1.70329e+07
A0A0R4IMS9	DNA-directed RNA polymerase subunit OS=Danio rerio OX=7955 GN=polr2a PE=1 SV=1	7	11	13	11	1965	216.7	7.5	6.74663e+06
E7EXJ5	ATPase family AAA domain-containing 2 OS=Danio rerio OX=7955 GN=atad2 PE=1 SV=2	9	10	11	9	1351	152.9	6.25	7.29152e+06
A0A0R4IQI9	Cytoskeleton-associated protein 5 OS=Danio rerio OX=7955 GN=ckap5 PE=1 SV=1	7	13	13	13	2004	222	8.24	9.766e+06
F1RCT0	Uncharacterized protein OS=Danio rerio OX=7955 GN=LOC100332822 PE=4 SV=3	24	7	8	1	478	49	9.57	530977
Q5RHR0	Poly [ADP-ribose] polymerase OS=Danio rerio OX=7955 GN=parp1 PE=1 SV=1	12	10	10	10	1013	112.7	8.7	7.13762e+06
F1QFN3	Leucyl-tRNA synthetase OS=Danio rerio OX=7955 GN=lars1b PE=1 SV=2	15	10	11	10	799	90.6	6.55	1.38163e+07
A0A2R8Q5M9	Uncharacterized protein OS=Danio rerio OX=7955 GN=LOC100332822 PE=4 SV=1	21	7	8	1	537	54.8	9.39	1.72354e+07
A0AUR4	Si:dkeyp-50f7.2 protein (Fragment) OS=Danio rerio OX=7955 GN=zpax1 PE=2 SV=1	14	9	10	1	660	74.5	5.5	6192692
F1QH12	Acetyl-CoA carboxylase OS=Danio rerio OX=7955 GN=acaca PE=1 SV=2	7	15	15	15	2390	269.2	6.47	9.15272e+06
Q5TYP2	Zona pellucida sperm-binding protein 3 OS=Danio rerio OX=7955 GN=zp3a.2 PE=1 SV=1	22	7	10	3	432	47.5	5.96	1.67921e+07
Q6JWU9	Coatomer subunit alpha OS=Danio rerio OX=7955 GN=copa PE=2 SV=1	9	10	10	10	1226	138.4	7.5	1.30411e+08
F6NK19	AP complex subunit beta OS=Danio rerio OX=7955 GN=ap2b1 PE=1 SV=1	15	14	14	14	937	104.5	5.38	2.33663e+07
Q9I9E6	Trifunctional purine biosynthetic protein adenosine-3 OS=Danio rerio OX=7955 GN=gart PE=2 SV=1	13	9	10	9	1017	107.6	6.1	1.1016e+07
B3DH83	Coatomer subunit beta' OS=Danio rerio OX=7955 GN=copb2 PE=2 SV=1	9	8	8	8	934	105.3	5.05	8.28171e+06
Q7ZUL0	Zinc finger CCCH-type containing 7 OS=Danio rerio OX=7955 GN=zc3h7a PE=2 SV=1	10	9	10	1	983	112	6.52	1.11121e+07
F1R4N4	Zona pellucida protein AX 4 OS=Danio rerio OX=7955 GN=zpax4 PE=1 SV=1	9	6	6	6	833	93.5	6.44	1.2721e+07
F1Q603	BTAF1 RNA polymerase II, B-TFIID transcription factor-associated OS=Danio rerio OX=7955 GN=btaf1 PE=1 SV=3	5	8	8	8	1857	206.9	6.51	4.59304e+06
F1QBD7	Kinesin family member 4 OS=Danio rerio OX=7955 GN=kif4 PE=1 SV=1	8	8	8	8	1248	141.1	6.98	5.77713e+06
Q3B727	Zgc:123289 OS=Danio rerio OX=7955 GN=zgc:123289 PE=2 SV=1	29	8	8	8	376	41.8	5.48	1.76351e+07
A0A0R4IWM4	Zinc finger CCCH-type-containing 7A OS=Danio rerio OX=7955 GN=zc3h7a PE=1 SV=1	10	9	10	1	983	112	6.61	1.00195e+06
X1WCS8	Si:ch1073-55a19.2 OS=Danio rerio OX=7955 GN=ranbp2 PE=1 SV=2	4	11	11	11	2936	325.5	5.64	4.59204e+06
F1R9Y8	High density lipoprotein-binding protein a OS=Danio rerio OX=7955 GN=hdlbpa PE=1 SV=1	7	9	9	9	1272	141.3	6.79	2.23444e+07
A7MD63	Zp3a.2 protein OS=Danio rerio OX=7955 GN=zp3a.2 PE=2 SV=1	6	4	8	1	817	89.2	5.57	3.41022e+07
F1Q5P6	Replication factor C subunit 1 OS=Danio rerio OX=7955 GN=rfc1 PE=1 SV=1	7	6	6	6	1147	125.3	9.5	4.48119e+06
A0A2R8QJ78	Very low-density lipoprotein receptor OS=Danio rerio OX=7955 GN=vldlr PE=1 SV=1	9	7	7	7	844	93.5	4.97	9.00715e+06
A0A0F7EVQ6	IQGAP3 protein OS=Danio rerio OX=7955 GN=iqgap3 PE=2 SV=1	6	9	9	9	1639	188	8.38	5.37544e+06
A7MBW8	Zp2l1 protein OS=Danio rerio OX=7955 GN=zp2l1 PE=2 SV=1	25	7	9	7	404	44.8	5.14	3.12126e+07
Q5TYZ5	Cullin-associated and neddylation-dissociated 1 OS=Danio rerio OX=7955 GN=cand1 PE=1 SV=1	8	9	9	9	1230	136.1	5.86	5.49166e+06
A0A0R4IXL0	DNA-directed RNA polymerase subunit beta OS=Danio rerio OX=7955 GN=polr2b PE=1 SV=1	9	11	11	11	1174	133.8	6.95	8.17467e+06
A0A2R8QTR7	Kinesin family member 14 OS=Danio rerio OX=7955 GN=kif14 PE=1 SV=1	5	6	6	6	1491	166.9	8.13	6.87841e+06
F1QK82	Kinesin family member 11 OS=Danio rerio OX=7955 GN=kif11 PE=1 SV=2	9	9	9	2	1062	119.4	5.48	7.91205e+06
F6P5X4	Importin 9 OS=Danio rerio OX=7955 GN=ipo9 PE=1 SV=2	9	8	8	8	1035	114.5	4.77	6.57678e+06
Q6PQ35	Zona pellucida sperm-binding protein 3 (Fragment) OS=Danio rerio OX=7955 GN=zp3a.1 PE=2 SV=1	18	4	7	1	274	30.1	6.28	1.44041e+06
A2CEX6	Protein HIRA OS=Danio rerio OX=7955 GN=hira PE=1 SV=1	11	8	8	8	1010	111.2	8.22	5.56227e+06
Q6NXA4	Interleukin enhancer-binding factor 3 homolog OS=Danio rerio OX=7955 GN=ilf3 PE=1 SV=2	10	7	8	7	833	90.4	9.04	7.76709e+06
Q7SZC2	Exportin-2 OS=Danio rerio OX=7955 GN=cse1l PE=1 SV=2	8	7	7	7	971	110	5.52	6.1839e+06
Q8JHI1	Kinesin-like protein OS=Danio rerio OX=7955 GN=kif11 PE=2 SV=1	9	8	8	1	955	106.9	5.88	380453
E7FDR0	Eukaryotic translation initiation factor 4E nuclear import factor 1 OS=Danio rerio OX=7955 GN=eif4enif1 PE=4 SV=1	12	9	9	9	944	104.3	7.09	7.85395e+06
B8JKC9	Hexokinase OS=Danio rerio OX=7955 GN=hk2 PE=1 SV=1	9	7	8	7	919	102.1	6.23	4.30308e+06
A0A2R8RKP9	Ankyrin repeat and FYVE domain-containing 1 OS=Danio rerio OX=7955 GN=ankfy1 PE=1 SV=1	8	8	8	8	1167	127.6	6.01	4.51147e+06
Q1LVV8	Structural maintenance of chromosomes protein OS=Danio rerio OX=7955 GN=smc3 PE=1 SV=1	7	7	7	7	1216	141.5	6.79	5.53599e+06
B0S754	Activating signal cointegrator 1 complex subunit 3 OS=Danio rerio OX=7955 GN=snrnp200 PE=1 SV=1	4	7	7	7	2134	243.8	6.07	1.75648e+06
A0A2R8QL71	UDP-glucose glycoprotein glucosyltransferase 1 OS=Danio rerio OX=7955 GN=uggt1 PE=1 SV=1	5	8	8	8	1553	176.5	5.87	4.78834e+06
F1QV31	Keratin 5 OS=Danio rerio OX=7955 GN=krt5 PE=1 SV=1	8	6	10	6	566	59.1	5.41	2.59322e+08
Q6NV15	ATP-binding cassette, sub-family F (GCN20), member 1 OS=Danio rerio OX=7955 GN=abcf1 PE=2 SV=1	6	5	7	5	877	99.1	6.33	8.11878e+06
E7FGD8	Non-specific serine/threonine protein kinase OS=Danio rerio OX=7955 GN=cita PE=1 SV=2	4	9	9	9	2344	267.8	7.37	9.34812e+06
A1L1W1	Zgc:158450 OS=Danio rerio OX=7955 GN=eif4g1a PE=2 SV=1	5	6	6	6	1585	176.3	5.36	5.7269e+06
F1QN45	Si:dkey-88l16.3 (Fragment) OS=Danio rerio OX=7955 GN=si:dkey-88l16.3 PE=1 SV=1	5	7	7	7	1765	193.1	5.77	6.85741e+06
F1QJL4	DNA ligase OS=Danio rerio OX=7955 GN=lig3 PE=1 SV=2	6	6	6	6	1011	112.7	9.04	5.25386e+06
B0S6Z1	DEAH box protein 9 OS=Danio rerio OX=7955 GN=dhx9 PE=1 SV=1	6	6	6	6	1271	139.9	7.42	3.51965e+06
E7F9T0	[F-actin]-monooxygenase mical1 OS=Danio rerio OX=7955 GN=mical1 PE=3 SV=1	4	5	5	1	1214	137.9	6.25	1.4112e+06
A0A0R4IV41	DNA-directed RNA polymerase subunit OS=Danio rerio OX=7955 GN=polr3a PE=1 SV=1	6	9	9	9	1390	155.7	8.62	4.56545e+06
F1RCN0	DNA (cytosine-5)-methyltransferase OS=Danio rerio OX=7955 GN=dnmt1 PE=1 SV=1	5	9	9	9	1500	169	6.18	1.0171e+07
E7FCJ6	Activating signal cointegrator 1 complex subunit 3 OS=Danio rerio OX=7955 GN=ascc3 PE=1 SV=4	4	7	7	7	2025	231	6.98	3.64816e+06
A0A1L1QZW8	Zgc:173770 OS=Danio rerio OX=7955 GN=zgc:173770 PE=4 SV=1	10	5	5	3	818	84.3	8.6	2.35855e+07
E7FGT5	Focadhesin OS=Danio rerio OX=7955 GN=focad PE=1 SV=2	5	8	8	8	1806	198.9	6.57	3.65745e+06
A0A2R8QG07	Cingulin a OS=Danio rerio OX=7955 GN=cgna PE=4 SV=1	5	5	5	4	1254	143.8	5.59	1.34944e+06
E5F2M3	F-actin monooxygenase (Fragment) OS=Danio rerio OX=7955 GN=mical1 PE=2 SV=1	6	5	5	1	847	94.6	6.74	560923
A0A2R8PVM7	Retinoic acid-induced 14 OS=Danio rerio OX=7955 GN=rai14 PE=1 SV=1	7	6	6	6	1001	111.8	5.77	3.90059e+06
A0A0R4ID77	Zgc:111868 OS=Danio rerio OX=7955 GN=zgc:111868 PE=1 SV=1	6	5	5	5	968	99.4	9.33	9.83519e+06
A0A2R8QCQ9	Uncharacterized protein OS=Danio rerio OX=7955 PE=4 SV=1	10	3	4	1	542	56.5	8.68	920862
A7YYA5	Zgc:109885 protein OS=Danio rerio OX=7955 GN=eef1a1l2 PE=2 SV=1	10	3	3	3	462	50.1	9.25	5.67288e+06
F1R711	Zgc:173837 OS=Danio rerio OX=7955 GN=zgc:173837 PE=1 SV=2	19	5	6	5	499	51.2	9.57	5.88835e+06
F6P0E6	Si:ch211-214c7.4 OS=Danio rerio OX=7955 GN=si:ch211-214c7.4 PE=1 SV=1	4	4	4	4	1505	159.5	4.61	3.41578e+06
F1R759	Gem (nuclear organelle)-associated protein 4 OS=Danio rerio OX=7955 GN=gemin4 PE=1 SV=1	6	6	6	6	1057	118.5	5.39	6.87386e+06
T1SXK0	Dynamin GTPase OS=Danio rerio OX=7955 GN=dnm2a PE=1 SV=1	6	6	6	6	856	96.5	7.34	6.47289e+06
Q7ZSY6	Metallothionein-2 OS=Danio rerio OX=7955 GN=mt2 PE=2 SV=1	65	4	4	4	60	6	7.84	1.77656e+07
A0A0R4IVE2	Ubiquitin carboxyl-terminal hydrolase OS=Danio rerio OX=7955 GN=usp10 PE=1 SV=1	9	6	6	6	865	93.6	5.19	6.12994e+06
Q6TEN8	Kinectin 1 OS=Danio rerio OX=7955 GN=ktn1 PE=2 SV=1	5	7	7	7	1235	139.2	5.54	2.24987e+06
A0A0R4J8E6	Pre-mRNA-processing factor 8 OS=Danio rerio OX=7955 GN=prpf8 PE=1 SV=1	4	7	7	7	2342	274.2	8.84	2.86183e+06
F1QUQ0	Isoleucyl-tRNA synthetase OS=Danio rerio OX=7955 GN=iars2 PE=1 SV=1	6	4	4	4	983	109.8	6.68	1.95168e+06
A0A0R4IE40	Myosin phosphatase Rho-interacting protein OS=Danio rerio OX=7955 GN=mprip PE=1 SV=1	7	6	7	5	1061	120.3	5.9	5.56917e+06
A0A0R4IP04	O-GlcNAc transferase subunit p110 OS=Danio rerio OX=7955 GN=ogt.1 PE=1 SV=1	5	5	5	2	1052	116.9	6.52	3.90426e+06
E7EZF3	E3 ubiquitin-protein ligase UHRF1 OS=Danio rerio OX=7955 GN=uhrf1 PE=1 SV=1	10	6	6	6	776	87	7.08	2.89906e+06
F1Q6N0	116 kDa U5 small nuclear ribonucleoprotein component OS=Danio rerio OX=7955 GN=eftud2 PE=1 SV=1	8	6	6	6	973	109.3	4.84	4.39757e+06
A0A2R8Q9S6	Chromatin assembly factor 1 subunit A OS=Danio rerio OX=7955 GN=chaf1a PE=1 SV=1	6	5	5	5	816	91.3	5.06	8.99457e+06
F1QNV4	Nuclear pore complex protein Nup133 OS=Danio rerio OX=7955 GN=nup133 PE=2 SV=1	5	5	5	5	1136	126.5	5.36	2.14942e+06
Q1LVE8	Splicing factor 3B subunit 3 OS=Danio rerio OX=7955 GN=sf3b3 PE=2 SV=1	4	4	4	4	1217	135.5	5.3	2.4194e+06
Q4FE55	Ubiquitinyl hydrolase 1 OS=Danio rerio OX=7955 GN=usp9 PE=1 SV=1	2	5	5	5	2551	290.1	5.8	1.88733e+06
Q6NZV2	DNA helicase OS=Danio rerio OX=7955 GN=mcm4 PE=1 SV=1	6	4	4	4	845	94.5	6.4	1.22122e+06
F1R7D1	LIM domain 7b (Fragment) OS=Danio rerio OX=7955 GN=lmo7b PE=4 SV=2	4	4	4	4	1173	128.9	8.44	1.16608e+06
A8E503	Histone H3 OS=Danio rerio OX=7955 GN=zgc:113984 PE=2 SV=1	29	2	3	2	136	15.3	11.4	5.63485e+06
A0A2R8Q0U0	Si:dkey-108k21.21 OS=Danio rerio OX=7955 GN=si:dkey-108k21.21 PE=3 SV=1	26	5	5	3	206	21.2	11.12	1.53599e+07
F1QK71	DNA helicase OS=Danio rerio OX=7955 GN=mcm5 PE=1 SV=1	7	4	4	4	736	81.7	8.07	1.85774e+06
E7F7Y8	Serine/threonine kinase 31 OS=Danio rerio OX=7955 GN=stk31 PE=1 SV=2	9	6	6	6	678	77	5.8	3.55463e+06
F1QC84	Coagulation factor XIII, A1 polypeptide a, tandem duplicate 1 OS=Danio rerio OX=7955 GN=f13a1a.1 PE=1 SV=1	8	5	5	5	726	80.8	6.57	2.86572e+06
A0A2R8RK01	GTPase-activating protein and VPS9 domains 1 OS=Danio rerio OX=7955 GN=gapvd1 PE=1 SV=1	3	4	4	4	1422	158.6	5.16	1.56568e+06
A0A2R8QFG7	AT-rich interactive domain 1Ab (SWI-like) OS=Danio rerio OX=7955 GN=arid1ab PE=1 SV=1	2	4	4	2	2190	235.4	6.48	737728
Q0D294	Histone H4 OS=Danio rerio OX=7955 GN=zgc:153409 PE=2 SV=1	29	3	3	3	103	11.3	11.36	5.62443e+06
A0A2U3TVM3	Nck-associated protein 1 OS=Danio rerio OX=7955 GN=nckap1 PE=1 SV=1	4	5	5	5	1124	128.1	6.7	3.16776e+06
A0A2R8RMW6	Alanine--tRNA ligase OS=Danio rerio OX=7955 GN=aars1 PE=1 SV=1	4	4	4	4	966	106.9	5.47	3.12004e+06
R4GE02	Si:ch211-113a14.11 OS=Danio rerio OX=7955 GN=si:ch211-113a14.11 PE=1 SV=1	13	3	3	2	248	27.1	10.17	4.96771e+06
F1RE30	Modulator of non-genomic activity of estrogen receptor OS=Danio rerio OX=7955 GN=pelp1 PE=1 SV=2	5	5	5	5	1212	131	4.44	2.8655e+06
Q8JGS5	Structural maintenance of chromosomes protein OS=Danio rerio OX=7955 GN=smc4 PE=2 SV=1	3	3	3	3	1289	145.6	7.02	1.1853e+06
A0A2R8QQ61	Zgc:171474 OS=Danio rerio OX=7955 GN=zgc:171474 PE=1 SV=1	5	2	2	2	824	87.6	7.78	1.21142e+06
Q7ZW18	Calcium-transporting ATPase OS=Danio rerio OX=7955 GN=atp2a2a PE=2 SV=1	5	4	4	4	996	109.4	5.19	1.81232e+06
F1QE65	Cytoplasmic FMR1-interacting protein OS=Danio rerio OX=7955 GN=cyfip1 PE=1 SV=1	3	3	3	3	1253	145.1	7.08	4.94632e+06
A0A2R8RZX0	Importin 4 OS=Danio rerio OX=7955 GN=ipo4 PE=1 SV=1	4	3	4	3	1110	122.3	4.97	2.61272e+06
F1QQQ3	Phosvitin OS=Danio rerio OX=7955 GN=vtg3 PE=1 SV=3	4	4	4	4	1253	139.9	7.47	2.86348e+06
F1QQA2	DNA-directed RNA polymerase subunit beta OS=Danio rerio OX=7955 GN=polr3b PE=1 SV=2	4	4	4	4	1130	127.7	8.47	2.66409e+06
A0A0R4IKJ3	AT-rich interactive domain 1Aa (SWI-like) OS=Danio rerio OX=7955 GN=arid1aa PE=1 SV=1	2	4	4	2	2286	246	6.61	3.39501e+06
A0A0R4IVJ0	O-GlcNAc transferase subunit p110 OS=Danio rerio OX=7955 GN=ogt.1 PE=1 SV=1	3	4	4	1	1102	122.8	6.79
X1WD55	Bromodomain adjacent to zinc finger domain, 1A (Fragment) OS=Danio rerio OX=7955 GN=baz1a PE=1 SV=1	6	3	3	2	582	65.2	6.18	1010844
F1QD11	Bromodomain adjacent to zinc finger domain, 1A OS=Danio rerio OX=7955 GN=baz1a PE=1 SV=2	4	4	4	3	1224	140.3	5.39	2.61632e+06
A2ARH3	Low-density lipoprotein receptor-related-protein 13 OS=Danio rerio OX=7955 GN=lrp13 PE=1 SV=1	2	3	3	3	1355	149.6	4.94	1.00395e+06
A0A1L1QZV6	Uncharacterized protein OS=Danio rerio OX=7955 GN=si:dkey-172k15.19 PE=4 SV=1	6	3	3	1	816	84	9.01	2.20416e+06
A2BGR0	Aminopeptidase OS=Danio rerio OX=7955 GN=erap1b PE=1 SV=1	4	3	3	3	960	109.9	5.71	1.89881e+06
B8JLB0	Zona pellucida sperm-binding protein 3 OS=Danio rerio OX=7955 GN=zp3b PE=1 SV=1	6	3	3	3	532	58.4	6.42	6.47867e+06
E7F9F1	Leucyl-tRNA synthetase OS=Danio rerio OX=7955 GN=lars1a PE=1 SV=1	9	3	3	3	357	41.3	8.73	5.33004e+06
Q1MSY2	Novel protein similar to vertebrate telomere-associated protein RIF1 homolog (Rif1) OS=Danio rerio OX=7955 GN=rif1 PE=4 SV=1	2	4	4	4	2347	257.2	5.43	2.05183e+06
A0A2R8QJT0	Uncharacterized protein OS=Danio rerio OX=7955 GN=zc3h7bb PE=4 SV=1	4	3	3	3	892	99.1	6.87	1.12146e+06
A0A0R4J7S6	WD repeat and HMG-box DNA-binding protein 1 OS=Danio rerio OX=7955 GN=wdhd1 PE=1 SV=1	3	3	3	3	1112	123	5.36	2.37886e+06
Q1L8Z0	Nucleoporin 205 (Fragment) OS=Danio rerio OX=7955 GN=nup205 PE=1 SV=1	2	4	4	4	1977	220.7	6.37	1.61026e+06
E9QJN4	PAN2-PAN3 deadenylation complex catalytic subunit PAN2 OS=Danio rerio OX=7955 GN=pan2 PE=1 SV=1	3	3	3	3	1202	135.5	5.52	700615
F1QQZ1	Splicing factor 3b, subunit 1 OS=Danio rerio OX=7955 GN=sf3b1 PE=1 SV=2	3	3	3	3	1315	147.1	6.74	1.65743e+06
A7YT51	Splicing factor 3b, subunit 2 OS=Danio rerio OX=7955 GN=sf3b2 PE=1 SV=1	4	3	4	3	825	93.5	5.6	1.959e+06
X1WEZ6	Nucleoporin 160 (Fragment) OS=Danio rerio OX=7955 GN=nup160 PE=1 SV=1	2	2	2	2	1133	126.9	5.21	903414
A0A2R8QH44	Si:ch73-103b11.2 OS=Danio rerio OX=7955 GN=si:ch73-103b11.2 PE=4 SV=1	5	3	4	2	771	88.4	6.89	1.24702e+06
E7FE08	Tight junction protein 1b OS=Danio rerio OX=7955 GN=tjp1b PE=1 SV=1	2	4	4	4	1689	187.7	6.52	2.12769e+06
A0A0R4IFG3	Transcription termination factor, RNA polymerase II OS=Danio rerio OX=7955 GN=ttf2 PE=1 SV=1	3	4	4	4	1145	127.1	8.24	2.10718e+06
E7FGK9	Oxoglutarate dehydrogenase L OS=Danio rerio OX=7955 GN=ogdhl PE=1 SV=1	3	3	3	1	1008	114.9	6.67	434310
Q9PVF8	Catenin (Cadherin-associated protein), alpha OS=Danio rerio OX=7955 GN=ctnna1 PE=1 SV=1	5	4	4	4	907	100.5	6.2	1.0698e+06
B8A5K9	Structural maintenance of chromosomes protein OS=Danio rerio OX=7955 GN=smc2 PE=1 SV=1	2	3	3	3	1199	135.2	8.27	1.47536e+06
A0A286Y877	AT hook-containing transcription factor 1 OS=Danio rerio OX=7955 GN=ahctf1 PE=1 SV=2	1	2	2	2	2519	279.7	5.12	1.42014e+06
Q1ECZ7	Hnrnpu protein OS=Danio rerio OX=7955 GN=hnrnpub PE=2 SV=1	5	4	4	4	795	88.4	5.86	2.62863e+06
A0A2R8RUM2	Interleukin enhancer-binding factor 3a OS=Danio rerio OX=7955 GN=ilf3a PE=1 SV=1	5	3	3	3	833	92.6	7.93	904092
A0A0R4IH79	Lon protease homolog, mitochondrial OS=Danio rerio OX=7955 GN=lonp1 PE=1 SV=1	5	4	4	4	966	107.7	6.37	2.04096e+06
A0A2R8QMP4	ER membrane protein complex subunit 1 OS=Danio rerio OX=7955 GN=emc1 PE=3 SV=1	4	3	3	3	964	108.2	7.08	1.15523e+06
E9QB18	Nucleolin OS=Danio rerio OX=7955 GN=ncl PE=1 SV=1	5	2	2	2	387	41	7.75	808501
E7F2X0	CAP-GLY domain-containing linker protein 1a OS=Danio rerio OX=7955 GN=clip1a PE=1 SV=2	2	3	3	3	1569	174.8	5.34	1.03166e+06
F1QY43	26S proteasome non-ATPase regulatory subunit 1 (Fragment) OS=Danio rerio OX=7955 GN=psmd1 PE=1 SV=1	6	4	4	4	959	106.6	5.29	1.10172e+06
F1R314	Zgc:110425 OS=Danio rerio OX=7955 GN=zgc:110425 PE=1 SV=1	11	2	2	1	195	20.2	10.96	667605
E7F6R0	Pre-B-cell leukemia homeobox-interacting protein 1b OS=Danio rerio OX=7955 GN=pbxip1b PE=1 SV=2	4	4	4	4	852	98.1	5.52	4.03929e+06
A0A2R8QDP7	Origin recognition complex subunit 1 OS=Danio rerio OX=7955 GN=orc1 PE=1 SV=1	3	2	2	2	912	101.5	8.85	913828
A0A2R8Q130	Ubiquitin-associated protein 2b OS=Danio rerio OX=7955 GN=ubap2b PE=1 SV=1	2	2	2	2	1028	108.1	6.47	1.49875e+06
Q1RLV3	Protein transport protein sec16 (Fragment) OS=Danio rerio OX=7955 GN=sec16a PE=2 SV=1	3	4	4	4	1097	121.3	6.2	2.50905e+06
F1Q598	Calcineurin-binding protein 1 OS=Danio rerio OX=7955 GN=cabin1 PE=1 SV=3	2	4	4	4	2200	246.7	6.4	1.53684e+06
Q05AL9	Zgc:153629 protein OS=Danio rerio OX=7955 GN=krt94 PE=2 SV=1	6	3	4	3	431	47.7	6.55	3.0878e+08
B0R0W9	TBC1 domain family member 8B OS=Danio rerio OX=7955 GN=tbc1d8b PE=1 SV=1	2	2	2	2	1108	126.7	5.62	930126
A0A0R4IWL6	Pumilio RNA-binding family member 1 OS=Danio rerio OX=7955 GN=pum1 PE=1 SV=2	3	3	3	3	1152	123	6.8	1.19818e+06
A0A2R8PZN3	Ubinuclein 2b OS=Danio rerio OX=7955 GN=ubn2b PE=1 SV=1	5	3	3	3	1042	111.9	9.57	668363
F1QFL1	Methionine--tRNA ligase, cytoplasmic OS=Danio rerio OX=7955 GN=mars1 PE=1 SV=1	3	3	3	3	951	106.7	6.73	1.70992e+06
F1QUG5	Eukaryotic translation initiation factor 3 subunit C OS=Danio rerio OX=7955 GN=eif3c PE=1 SV=1	3	3	3	3	926	106.4	5.58	1.28539e+06
F1Q8Z1	Dedicator of cytokinesis 7 OS=Danio rerio OX=7955 GN=dock7 PE=1 SV=1	1	3	3	3	2129	241.6	6.74	6.22005e+06
A7E2N5	Zgc:173770 protein OS=Danio rerio OX=7955 GN=zgc:173770 PE=2 SV=1	10	2	2	2	234	24.1	9.26	4.49548e+06
F1RAU3	Zgc:173856 OS=Danio rerio OX=7955 GN=zgc:173856 PE=1 SV=1	5	3	3	3	805	85.4	9.09	3.61575e+06
F1QA42	Ataxin 2-like OS=Danio rerio OX=7955 GN=atxn2l PE=1 SV=1	3	3	3	3	1004	106.7	8.79	7.60271e+06
A5WVQ1	Cell cycle-associated protein 1b OS=Danio rerio OX=7955 GN=caprin1b PE=1 SV=1	4	3	3	3	695	76.6	5.03	2.87076e+06
A0A2R8RKJ4	Si:dkey-25o16.4 OS=Danio rerio OX=7955 GN=si:dkey-25o16.4 PE=1 SV=1	2	3	3	3	1606	181.4	5.24	1.71725e+06
Q6TGS5	Tubulin alpha chain OS=Danio rerio OX=7955 GN=tuba4l PE=1 SV=1	4	2	2	1	449	50.2	5.1	437159
F1QHE7	Ubiquitinyl hydrolase 1 OS=Danio rerio OX=7955 GN=otud4 PE=1 SV=3	3	2	2	2	1358	147.1	7.27	612048
A0A2R8RR55	Uncharacterized protein OS=Danio rerio OX=7955 PE=4 SV=1	33	2	2	2	307	34.5	8.18	9.68223e+06
B0S6B9	Nardilysin a (N-arginine dibasic convertase) OS=Danio rerio OX=7955 GN=nrd1a PE=1 SV=1	2	3	3	3	1091	124.5	5.05	1.49912e+06
F1R1X4	ATPase 13A1 OS=Danio rerio OX=7955 GN=atp13a1 PE=1 SV=2	2	3	3	3	1186	132.1	7.94	1.57314e+06
A0A2R8PYM0	PPFIA-binding protein 1a OS=Danio rerio OX=7955 GN=ppfibp1a PE=1 SV=1	2	2	2	2	845	95.8	5.67	950218
I3ISC4	Tubulin, alpha 8-like 4 OS=Danio rerio OX=7955 GN=tuba8l4 PE=3 SV=1	13	2	2	1	144	16.1	6.62	322182
A0A0R4IXC4	Si:ch211-167b20.8 OS=Danio rerio OX=7955 GN=si:ch211-167b20.8 PE=1 SV=1	3	3	3	3	1148	128.4	4.36	1.73262e+06
F1QH49	Cyclin G-associated kinase OS=Danio rerio OX=7955 GN=gak PE=1 SV=2	2	3	3	3	1325	146.4	5.88	1.55805e+06
A0A2R8RYW6	Importin 11 OS=Danio rerio OX=7955 GN=ipo11 PE=1 SV=1	2	2	2	2	959	110.1	5.21	707267
A0A0R4IJ26	Trinucleotide repeat-containing adaptor 6A OS=Danio rerio OX=7955 GN=tnrc6a PE=1 SV=1	1	2	2	2	1760	186.2	6.67	1.26198e+06
E7FFK0	Phospholipid-transporting ATPase OS=Danio rerio OX=7955 GN=atp8b1 PE=1 SV=3	2	2	2	2	1249	143.6	7.83	373993
A0A140LGY8	Mediator of DNA damage checkpoint 1 OS=Danio rerio OX=7955 GN=mdc1 PE=1 SV=1	1	1	1	1	1786	198.7	4.82	516459
Q7SZP4	Zgc:65851 OS=Danio rerio OX=7955 GN=zgc:65851 PE=1 SV=1	2	2	2	2	562	64.7	4.82	4.89283e+07
F8W4M8	Junction plakoglobin (Fragment) OS=Danio rerio OX=7955 GN=jupb PE=3 SV=2	3	2	2	2	667	72.8	6.49	1.48113e+06
Q6PCR6	Zinc finger RNA-binding protein OS=Danio rerio OX=7955 GN=zfr PE=2 SV=2	3	2	2	2	1074	116.5	9.09	233792
A0A2R8PX42	DNA polymerase epsilon catalytic subunit OS=Danio rerio OX=7955 GN=pole PE=1 SV=1	2	3	3	3	2276	260.9	6.54	1634010
B7ZD98	Helicase, lymphoid-specific OS=Danio rerio OX=7955 GN=hells PE=1 SV=1	2	2	2	2	853	98.2	7.17	1.4716e+06
Q7ZW07	Nucleoporin 155 OS=Danio rerio OX=7955 GN=nup155 PE=2 SV=1	1	2	2	2	1391	154.9	6.38	1.11235e+06
A0A2R8PZN5	UDP-glucose glycoprotein glucosyltransferase 2 OS=Danio rerio OX=7955 GN=uggt2 PE=1 SV=1	1	1	1	1	1519	172.9	6.68	433060
F1QQU4	Diaphanous-related formin 3 OS=Danio rerio OX=7955 GN=diaph3 PE=1 SV=3	2	2	2	2	1078	122.9	7.2	131196
E7F4J7	DNA-dependent protein kinase catalytic subunit OS=Danio rerio OX=7955 GN=prkdc PE=1 SV=1	0	1	1	1	4119	466.7	7.2
A0A2R8RSE1	Uncharacterized protein OS=Danio rerio OX=7955 GN=brwd3 PE=4 SV=1	2	3	3	3	1613	182.1	6	686954
F1RBT2	DNA helicase OS=Danio rerio OX=7955 GN=chd4b PE=3 SV=1	1	2	2	2	1953	221.2	6.01	861515
E7F700	HECT and RLD domain-containing E3 ubiquitin protein ligase 4 OS=Danio rerio OX=7955 GN=herc4 PE=1 SV=2	4	3	3	3	1052	117.2	6.32	1.3263e+06
Q6NYQ7	Proton-translocating NAD(P)(+) transhydrogenase OS=Danio rerio OX=7955 GN=nnt PE=1 SV=1	2	2	2	2	1079	112.7	6.84	875275
Q08C41	Dgcr8 protein (Fragment) OS=Danio rerio OX=7955 GN=dgcr8 PE=2 SV=1	3	2	2	2	578	65.7	6.61	1.28163e+06
F1RAC4	PWP2 small subunit processome component OS=Danio rerio OX=7955 GN=pwp2h PE=1 SV=1	2	2	2	2	937	104.3	5.54	608687
Q90X41	Novel protein similar to human splicing factor 3a, subunit 1, 120kD (SF3A1) OS=Danio rerio OX=7955 GN=sf3a1 PE=1 SV=1	4	2	2	2	780	87.9	5.48	321017
A0A286YBN1	Proline-rich coiled-coil 2C OS=Danio rerio OX=7955 GN=prrc2c PE=1 SV=2	1	2	2	2	2814	306.3	9.16	818693
A5PL99	LOC572121 protein (Fragment) OS=Danio rerio OX=7955 GN=incenp PE=2 SV=1	9	2	2	2	331	37.2	9.29	456009
I3IT16	Ubiquitin-specific peptidase 8 OS=Danio rerio OX=7955 GN=usp8 PE=1 SV=1	2	2	2	2	1067	121	8.24	714334
Q5EB13	LOC564406 protein (Fragment) OS=Danio rerio OX=7955 GN=cpsf1 PE=2 SV=1	4	2	2	2	416	46.5	7.12	613261
E7FG54	Myosin regulatory light chain 2a OS=Danio rerio OX=7955 GN=myl2a PE=1 SV=1	8	1	1	1	169	19.2	4.81
E9QBC8	TAO kinase 3a OS=Danio rerio OX=7955 GN=taok3a PE=1 SV=1	2	2	2	2	896	105	7.21	986077
A0A0R4IJ07	Elongator complex protein 1 OS=Danio rerio OX=7955 GN=elp1 PE=1 SV=1	2	2	2	2	1311	147.1	6.09	1.60033e+06
Q5CZS8	Oxysterol-binding protein (Fragment) OS=Danio rerio OX=7955 GN=osbpl7 PE=2 SV=1	3	1	1	1	538	61.4	7.5	671324
A4IGC8	Delta-1-pyrroline-5-carboxylate synthase OS=Danio rerio OX=7955 GN=aldh18a1 PE=1 SV=1	2	2	2	2	782	85.3	7.08	878445
X1WEJ6	Nodal modulator OS=Danio rerio OX=7955 GN=nomo PE=1 SV=1	2	2	2	2	1208	132.4	5.29	256188
F1QS51	Early endosome antigen 1 OS=Danio rerio OX=7955 GN=eea1 PE=1 SV=1	1	2	2	2	1398	159.8	5.66	1.44861e+06
E7FGL0	Timeless circadian clock OS=Danio rerio OX=7955 GN=timeless PE=1 SV=1	1	1	1	1	1278	147.8	5.19	416476
E7F225	Zgc:163061 OS=Danio rerio OX=7955 GN=zgc:163061 PE=1 SV=1	18	2	2	1	114	11.7	10.43	1.13587e+06
Q66HV4	Coatomer subunit beta OS=Danio rerio OX=7955 GN=copb1 PE=2 SV=1	2	2	2	2	953	107	6.05	679277
U3JAU2	Trinucleotide repeat-containing adaptor 6B OS=Danio rerio OX=7955 GN=tnrc6b PE=4 SV=1	1	2	2	2	1984	201.2	6.84	526336
Q1JPZ7	Pre-mRNA-processing factor 39 OS=Danio rerio OX=7955 GN=prpf39 PE=2 SV=2	3	2	2	2	752	85.9	4.77	560188
A1A5H6	CCR4-NOT transcription complex subunit 1 OS=Danio rerio OX=7955 GN=cnot1 PE=2 SV=1	1	2	2	2	2374	266.4	6.92	624921
Q7SX88	Npepps protein (Fragment) OS=Danio rerio OX=7955 GN=npepps PE=2 SV=1	13	2	2	2	174	19.6	8.43	482182
Q7ZU82	Kinesin-like protein OS=Danio rerio OX=7955 GN=zgc:56231 PE=2 SV=1	3	2	2	2	810	91.1	5.58	884247
F8W411	RAD50 homolog, double strand break repair protein OS=Danio rerio OX=7955 GN=rad50 PE=1 SV=1	2	2	2	2	1312	153.6	7.55	973596
Q6DHU3	Keratin 97 OS=Danio rerio OX=7955 GN=krt97 PE=1 SV=1	3	2	2	2	438	49.8	5.5	6.36585e+06
Q2LEK1	Dynein cytoplasmic 1 heavy chain 1 OS=Danio rerio OX=7955 GN=dync1h1 PE=2 SV=1	0	1	1	1	4643	532.9	6.47	171940
F1R237	Tudor domain-containing 6 OS=Danio rerio OX=7955 GN=tdrd6 PE=1 SV=2	1	2	2	2	2117	236.4	4.97	669709
A5WVL9	Non-specific serine/threonine protein kinase OS=Danio rerio OX=7955 GN=dapk1 PE=2 SV=1	1	2	2	2	1439	159.5	6.79	407040
E7EZX1	Histone H2A OS=Danio rerio OX=7955 GN=hist1h2a5 PE=3 SV=1	13	2	2	1	128	13.7	11.06	1.94151e+06
Q1LWQ1	Novel protein similar to vertebrate superkiller viralicidic activity 2-like 2 (S. cerevisiae) (SKIV2L2) OS=Danio rerio OX=7955 GN=skiv2l PE=4 SV=1	2	2	2	2	1230	137.3	6.38	322869
A4VCH4	VPS35 endosomal protein-sorting factor-like OS=Danio rerio OX=7955 GN=vps35l PE=2 SV=1	3	2	2	2	963	108.6	6.87	331532
E7EXW8	Golgi apparatus protein 1 OS=Danio rerio OX=7955 GN=glg1a PE=1 SV=2	1	2	2	2	1151	131.6	6.89	790776
E7F5M0	Nucleoporin 214 OS=Danio rerio OX=7955 GN=nup214 PE=1 SV=3	1	1	1	1	1218	131.1	6.15	627324
Q800H6	Matrin 3-like 1.1 OS=Danio rerio OX=7955 GN=matr3l1.1 PE=1 SV=3	2	2	2	2	1155	129.2	5.05	815104
B8JIY2	Nucleolar and coiled-body phosphoprotein 1 OS=Danio rerio OX=7955 GN=nolc1 PE=1 SV=1	3	2	2	2	1001	102	9.09	770013
F1QB47	Eukaryotic translation initiation factor 5B OS=Danio rerio OX=7955 GN=eif5b PE=1 SV=3	1	1	1	1	1265	141.6	5.77	311909
Q6DHE5	Cleavage and polyadenylation specificity factor subunit 2 OS=Danio rerio OX=7955 GN=cpsf2 PE=2 SV=1	1	1	1	1	790	89.6	5.08	379876
E9QB91	Si:ch73-138n13.1 OS=Danio rerio OX=7955 GN=si:ch73-138n13.1 PE=4 SV=2	1	2	2	2	1536	176.8	7.58	187978
B8A5D8	DNA replication ATP-dependent helicase/nuclease OS=Danio rerio OX=7955 GN=dna2 PE=3 SV=2	1	2	2	1	1374	152.3	8.32	170622
Q5RGI2	Nuclear pore complex protein OS=Danio rerio OX=7955 GN=nup107 PE=1 SV=1	1	1	1	1	919	105.3	5.19	971719
Q1LVY2	RAB GTPase-activating protein 1-like (Fragment) OS=Danio rerio OX=7955 GN=rabgap1l PE=1 SV=1	2	1	1	1	475	55.3	5.52	384580
Q7SY42	TRAF2 and NCK interacting kinase a OS=Danio rerio OX=7955 GN=tnika PE=2 SV=1	2	2	2	2	1303	147.7	7.43	1.1978e+06
A0A0R4IUL0	Peptidylprolyl isomerase OS=Danio rerio OX=7955 GN=fkbp15b PE=1 SV=1	1	1	1	1	1201	133.8	4.78	478197
F1RB63	Myosin XIX (Fragment) OS=Danio rerio OX=7955 GN=myo19 PE=3 SV=2	3	1	1	1	350	39.8	9.44	356457
E9QHQ1	Si:ch211-146l10.7 OS=Danio rerio OX=7955 GN=si:ch211-146l10.7 PE=1 SV=1	3	1	1	1	850	90.2	8.95	535629
F1Q4S6	Nucleolar protein 6 OS=Danio rerio OX=7955 GN=nol6 PE=1 SV=1	1	1	1	1	1153	129.2	8.13	301733
A0A0R4IGK1	Tyrosine-protein kinase BAZ1B (Fragment) OS=Danio rerio OX=7955 GN=baz1b PE=1 SV=1	1	1	1	1	1552	177.9	6.48	258889
F1QWH7	Kinesin family member 15 OS=Danio rerio OX=7955 GN=kif15 PE=1 SV=1	1	1	1	1	1378	157.4	5.5	275292
Q6PFS4	MICOS complex subunit MIC60 OS=Danio rerio OX=7955 GN=immt PE=1 SV=1	2	1	1	1	757	83.1	5.43	259154
Q58EG5	Si:dkeyp-26a9.1 protein (Fragment) OS=Danio rerio OX=7955 GN=ncapg PE=2 SV=1	2	1	1	1	351	39	5.15	532857
A0A2R8RYQ3	Calmodulin OS=Danio rerio OX=7955 GN=calm2a PE=4 SV=1	21	1	1	1	82	9.2	4.06	371542
A0A0R4IFT8	Ubiquitin-specific peptidase 47 OS=Danio rerio OX=7955 GN=usp47 PE=1 SV=2	1	1	1	1	1354	153.5	5.01
Q5RID1	Zona pellucida protein AX 2 OS=Danio rerio OX=7955 GN=zpax2 PE=4 SV=1	1	1	1	1	890	101.3	5.9	510906
A0A0R4IYD3	WD repeat domain 47b OS=Danio rerio OX=7955 GN=wdr47b PE=1 SV=1	1	1	1	1	871	95.6	6.35
A2RV18	DIS3-like exonuclease 1 OS=Danio rerio OX=7955 GN=dis3l PE=2 SV=1	1	1	1	1	1057	120.3	6.46
Q6PCR7	Eukaryotic translation initiation factor 3 subunit A OS=Danio rerio OX=7955 GN=eif3a PE=2 SV=1	1	1	1	1	1267	151.2	7.87	477843
Q4V956	Linker histone H1M OS=Danio rerio OX=7955 GN=h1m PE=2 SV=1	3	1	1	1	257	27	10.01	2.12711e+06
A0A286Y967	Kinesin-like protein OS=Danio rerio OX=7955 GN=kif23 PE=1 SV=1	1	1	1	1	882	100.3	8.68	832742
E9QG16	Zgc:113984 OS=Danio rerio OX=7955 GN=zgc:113984 PE=1 SV=1	4	1	1	1	209	23.2	8.6	1.9006e+06
E7F071	Heterogeneous nuclear ribonucleoprotein U-like 1 like OS=Danio rerio OX=7955 GN=hnrnpul1l PE=1 SV=2	1	1	1	1	846	96.4	5.25	617861
A9JSS8	Ints3 protein OS=Danio rerio OX=7955 GN=ints3 PE=2 SV=1	3	1	1	1	362	41.3	7.97
F1Q7S8	Protein argonaute-3 OS=Danio rerio OX=7955 GN=ago3a PE=3 SV=2	1	1	1	1	867	98.2	9.03	814337
A5WUN7	Calmodulin-regulated spectrin-associated protein 1-B OS=Danio rerio OX=7955 GN=camsap1b PE=3 SV=1	1	1	1	1	1558	173.8	6.54	237827
H9GXL1	Zmp:0000001114 OS=Danio rerio OX=7955 GN=zmp:0000001114 PE=1 SV=1	1	1	1	1	841	93	5.66	393014
Q6TEL1	Double-strand-break repair protein rad21 homolog A OS=Danio rerio OX=7955 GN=rad21a PE=1 SV=1	1	1	1	1	643	72.2	4.78	739782
E7FBD0	Neurofibromin 1a OS=Danio rerio OX=7955 GN=nf1a PE=1 SV=2	0	1	1	1	2777	312.6	7.56	283378
I3ISS5	Ubiquitin carboxyl-terminal hydrolase 7 OS=Danio rerio OX=7955 GN=usp7 PE=1 SV=1	1	1	1	1	1103	128.6	5.64	387725
Q6PBK3	40S ribosomal protein S28 OS=Danio rerio OX=7955 GN=rps28 PE=3 SV=1	17	1	1	1	69	7.8	10.7	314685
A0A286YA00	CTF18, chromosome transmission fidelity factor 18 homolog (S. cerevisiae) OS=Danio rerio OX=7955 GN=chtf18 PE=1 SV=2	1	1	1	1	957	108.7	7.49	385116
F1QD61	Mtr4 exosome RNA helicase OS=Danio rerio OX=7955 GN=mtrex PE=1 SV=1	1	1	1	1	1034	116.5	6.7	514232
A0A0R4IRD0	Dolichyl-diphosphooligosaccharide--protein glycotransferase (Fragment) OS=Danio rerio OX=7955 GN=stt3a PE=1 SV=1	2	1	1	1	654	74.5	7.85	299246
F1R7B6	Centromere protein E (Fragment) OS=Danio rerio OX=7955 GN=cenpe PE=1 SV=1	6	1	1	1	171	19.6	4.18	513275
A0A2R8PXX5	Proline-rich coiled-coil 2A OS=Danio rerio OX=7955 GN=prrc2a PE=1 SV=1	1	1	1	1	1923	204.2	9.72
X1WFY2	Slingshot protein phosphatase 2a OS=Danio rerio OX=7955 GN=ssh2a PE=3 SV=1	1	1	1	1	1168	129.4	5.43	239224
A0A0G2KHX4	TSC complex subunit 2 OS=Danio rerio OX=7955 GN=tsc2 PE=1 SV=1	0	1	1	1	1674	184.4	7.36	162363
A0A2R8RN13	Enhancer of mRNA-decapping protein 4 OS=Danio rerio OX=7955 GN=edc4 PE=1 SV=1	1	1	1	1	1350	147.7	5.43	251650
Q5RGK8	Staphylococcal nuclease domain-containing protein OS=Danio rerio OX=7955 GN=snd1 PE=1 SV=2	1	1	1	1	913	102.5	7.61	429479
A0A0R4IMZ8	Karyopherin (importin) beta 1 OS=Danio rerio OX=7955 GN=kpnb1 PE=1 SV=1	1	1	1	1	876	97.4	4.77	290877
A9JRY0	Zgc:175136 protein OS=Danio rerio OX=7955 GN=zgc:175136 PE=2 SV=1	1	1	1	1	599	64.9	9.74	667210
Q5TYW4	Neuroblastoma-amplified sequence OS=Danio rerio OX=7955 GN=nbas PE=2 SV=1	0	1	1	1	2372	267.8	5.76	321853
Q66HU9	Pinin (Fragment) OS=Danio rerio OX=7955 GN=pnn PE=2 SV=1	1	1	1	1	668	75.5	5.25	535114
E7FB68	DNA polymerase OS=Danio rerio OX=7955 GN=pola1 PE=1 SV=1	1	1	1	1	1468	166.1	6.38	379253
A0A2R8RNP8	Exportin 1 (CRM1 homolog, yeast) b OS=Danio rerio OX=7955 GN=xpo1b PE=1 SV=1	1	1	1	1	1081	124.2	6.19	486820
F1QSC5	Collagen, type I, alpha 1a OS=Danio rerio OX=7955 GN=col1a1a PE=1 SV=2	1	1	1	1	1343	128.4	5.78	1.93816e+06
A0A0R4IAE4	DNA helicase OS=Danio rerio OX=7955 GN=chd1 PE=1 SV=1	1	1	1	1	1777	203.8	6.9	312961
A0A2R8QJ29	Myosin, light chain 6, alkali, smooth muscle and non-muscle OS=Danio rerio OX=7955 GN=myl6 PE=1 SV=1	5	1	1	1	151	16.9	4.44
B0R061	SWI/SNF-related matrix-associated actin-dependent regulator of chromatin subfamily A containing DEAD/H box 1A OS=Danio rerio OX=7955 GN=smarcad1a PE=3 SV=1	1	1	1	1	972	110.3	6.67	199450
A3KQB6	Alanine--tRNA ligase (Fragment) OS=Danio rerio OX=7955 GN=DKEY-240E12.1-001 PE=3 SV=1	1	1	1	1	917	101.7	6.04	276625
B0JZL6	Cherp protein (Fragment) OS=Danio rerio OX=7955 GN=cherp PE=2 SV=1	2	1	1	1	532	60.2	5.29	339598
A0A2R8QUZ1	CCCTC-binding factor (zinc finger protein) OS=Danio rerio OX=7955 GN=ctcf PE=1 SV=1	2	1	1	1	809	91.1	6.23	258310
Q08BA1	ATP synthase subunit alpha OS=Danio rerio OX=7955 GN=atp5fa1 PE=1 SV=1	1	1	1	1	551	59.7	9.03	4838535
F6P5S3	Zgc:113263 OS=Danio rerio OX=7955 GN=zgc:113263 PE=1 SV=1	1	1	1	1	1110	128.6	5.58	334372
F1QU62	Supervillin b (Fragment) OS=Danio rerio OX=7955 GN=svilb PE=4 SV=1	9	1	1	1	179	20.2	10.33	210396
Q6PHE4	Zgc:77517 OS=Danio rerio OX=7955 GN=krt18b PE=2 SV=1	2	1	1	1	405	44.7	4.96	3.72686e+06
A0A0R4IH35	Methylcrotonoyl-CoA carboxylase 1 (alpha) OS=Danio rerio OX=7955 GN=mccc1 PE=1 SV=1	1	1	1	1	711	78	6.62	317499
F1QNA7	Stromal antigen 1a OS=Danio rerio OX=7955 GN=stag1a PE=1 SV=2	1	1	1	1	1258	144	5.44	602600
A0A0A0MPF3	Nucleophosmin 1a OS=Danio rerio OX=7955 GN=npm1a PE=1 SV=2	11	1	1	1	160	17.7	4.42
B0UYS0	Keratin 15 OS=Danio rerio OX=7955 GN=krt15 PE=1 SV=1	2	1	1	1	460	48.8	5.22	3.03039e+06
Q6TNW2	Actinin, alpha 2 OS=Danio rerio OX=7955 GN=actn3a PE=2 SV=1	2	1	1	1	896	103.5	5.38	198906
Q8AYC4	Tubulin beta chain OS=Danio rerio OX=7955 GN=tubb5 PE=2 SV=1	3	1	1	1	444	49.8	4.97
E7EXU2	H/ACA ribonucleoprotein complex subunit OS=Danio rerio OX=7955 GN=gar1 PE=1 SV=2	3	1	1	1	230	23.4	10.81	16598081
F1QS86	Si:dkey-46g23.5 OS=Danio rerio OX=7955 GN=si:dkey-46g23.5 PE=1 SV=3	0	1	1	1	1482	161.6	7.17	153844
B5DE37	TOG domain-containing protein (Fragment) OS=Danio rerio OX=7955 GN=gcn1 PE=2 SV=1	0	1	1	1	2668	292.4	6.74	479946
Q6PH00	Hepatocyte growth factor-regulated tyrosine kinase substrate OS=Danio rerio OX=7955 GN=hgs PE=2 SV=1	3	1	1	1	447	50.1	6.3	1002167
X1WGI7	C-type lectin domain-containing 16A OS=Danio rerio OX=7955 GN=clec16a PE=1 SV=1	1	1	1	1	926	104.1	5.14
F8W4Q1	Desmoplakin a OS=Danio rerio OX=7955 GN=dspa PE=1 SV=2	0	1	1	1	2059	235	7.01	2626380
B7ZVV3	Si:ch211-173p18.1 protein OS=Danio rerio OX=7955 GN=zmym4.1 PE=2 SV=1	1	1	1	1	1329	147.5	6.6	242796
X1WCE5	Alpha-mannosidase OS=Danio rerio OX=7955 GN=man2c1 PE=1 SV=1	1	1	1	1	1024	116.3	6.58	526959
Q3ZMH2	Anion exchange protein OS=Danio rerio OX=7955 GN=slc4a4a PE=2 SV=1	1	1	1	1	1082	121.4	6.86	3979232
B0UXH8	Tight junction protein 2b (zona occludens 2) OS=Danio rerio OX=7955 GN=tjp2b PE=1 SV=1	1	1	1	1	1179	132.1	6.93	559680
X1WD74	Protein phosphatase 6, regulatory subunit 3 (Fragment) OS=Danio rerio OX=7955 GN=ppp6r3 PE=1 SV=1	2	1	1	1	849	95.4	4.56	195958
A0A0R4IJR6	Cadherin-1 OS=Danio rerio OX=7955 GN=cdh1 PE=1 SV=1	2	1	1	1	864	95.2	4.94	197211
A0A0R4IDJ0	Endoribonuclease Dicer OS=Danio rerio OX=7955 GN=dicer1 PE=1 SV=2	0	1	1	1	1905	215.3	5.36	752061
Q5U3Q5	Zgc:101778 OS=Danio rerio OX=7955 GN=tbl3 PE=2 SV=1	1	1	1	1	897	99.9	5.64	458268
X1WCS2	Myosin XVIIIAb OS=Danio rerio OX=7955 GN=myo18ab PE=1 SV=1	0	1	1	1	2509	283.3	7.33	327049
B3DHD5	Si:ch211-188c16.1 OS=Danio rerio OX=7955 GN=si:ch211-188c16.1 PE=2 SV=1	2	1	1	1	760	84.2	6.89	336769
E9QGA9	Glyceraldehyde-3-phosphate dehydrogenase (Fragment) OS=Danio rerio OX=7955 GN=gapdh PE=1 SV=6	9	1	1	1	223	23.7	8.66
B0R0T3	MAGI family member, X-linked b (Fragment) OS=Danio rerio OX=7955 GN=magixb PE=4 SV=1	1	1	1	1	1074	115.9	9.51	7.68325e+06
E7FC91	Ankyrin repeat domain 44 OS=Danio rerio OX=7955 GN=ankrd44 PE=1 SV=2	1	1	1	1	1068	114.1	6.29	210806
E7F2H7	Si:dkey-125e8.1 (Fragment) OS=Danio rerio OX=7955 GN=si:dkey-125e8.1 PE=3 SV=1	3	1	1	1	280	32.4	5.68	2.71414e+06
A2CEZ0	ADP/ATP translocase OS=Danio rerio OX=7955 GN=si:dkey-251i10.1 PE=1 SV=1	3	1	1	1	299	33	9.64	539087
A0A2R8RYP3	Uncharacterized protein OS=Danio rerio OX=7955 GN=LOC110438920 PE=4 SV=1	2	1	1	1	422	46.6	8.84	7.63934e+06
E7EXJ6	Nucleoporin 188 OS=Danio rerio OX=7955 GN=nup188 PE=1 SV=1	0	1	1	1	1732	194.1	6.46	220395
B0S7G9	Si:ch211-141e20.2 (Fragment) OS=Danio rerio OX=7955 GN=si:ch211-141e20.2 PE=4 SV=1	2	1	1	1	398	44.9	6.79	1.84098e+06
E7EZD6	Ubiquitinyl hydrolase 1 OS=Danio rerio OX=7955 GN=usp4 PE=1 SV=1	2	1	1	1	1009	112.9	5.74	181789
A0A2R8QMZ4	WAPL domain-containing protein OS=Danio rerio OX=7955 PE=3 SV=1	3	1	1	1	379	43	4.97	181691
I3IRZ4	Si:ch1073-429i10.1 OS=Danio rerio OX=7955 GN=si:ch1073-429i10.1 PE=3 SV=1	2	1	1	1	438	49.4	7.34	389735
I0BWE2	Lethal giant larvae 1 OS=Danio rerio OX=7955 GN=llgl1 PE=2 SV=1	1	1	1	1	1040	114.5	6.32	253903
F1R0G0	Zinc fingers and homeoboxes 3 OS=Danio rerio OX=7955 GN=zhx3 PE=1 SV=1	2	1	1	1	1083	117.6	7.55	238412
F1QP93	HECT-type E3 ubiquitin transferase OS=Danio rerio OX=7955 GN=nedd4l PE=1 SV=1	1	1	1	1	988	113.2	6.05	693645
B3DH28	Zgc:171750 protein OS=Danio rerio OX=7955 GN=zgc:171750 PE=2 SV=1	3	1	1	1	837	88.9	8.76	588408
A0A2R8PZ53	Nuclear receptor-binding SET domain protein 1a OS=Danio rerio OX=7955 GN=nsd1a PE=1 SV=1	1	1	1	1	1995	220.9	6.39	905465
A0A2R8Q8A4	Insulin-like growth factor 2 mRNA-binding protein 2a OS=Danio rerio OX=7955 GN=igf2bp2a PE=1 SV=1	2	1	1	1	542	59.1	8.65	498894
A0A0R4IUB2	Ankyrin repeat and KH domain-containing 1 OS=Danio rerio OX=7955 GN=ankhd1 PE=1 SV=2	0	1	1	1	2580	272.2	5.95	2.45492e+06
Q803E9	CDC5 cell division cycle 5-like (S. pombe) OS=Danio rerio OX=7955 GN=cdc5l PE=2 SV=1	2	1	1	1	567	64.4	7.94	139454
E7F715	SEC24 homolog B, COPII coat complex component OS=Danio rerio OX=7955 GN=sec24b PE=1 SV=1	1	1	1	1	1184	128.5	6.71
B3DJB9	Uncharacterized protein (Fragment) OS=Danio rerio OX=7955 GN=wu:fi19d08 PE=2 SV=1	2	1	1	1	630	68.2	5.59	313878
C7U132	Protein-tyrosine phosphatase mu (Fragment) OS=Danio rerio OX=7955 GN=ptprmb PE=2 SV=1	8	1	1	1	133	15.2	6.51	546610
