# Supplementary material for: Rbm24a dictates mRNA recruitment for germ granule assembly in zebrafish
Source: EMBO J. 2025 Apr 25;44(11):3121–49. doi: 10.1038/s44318-025-00442-z (PMC12130248; doi:10.1038/s44318-025-00442-z)
Supplement: Supplementary file 3 — Data Set EV1 [file 44318_2025_442_MOESM3_ESM.zip › result/proteins_KI25_32.xlsx]

## Sheet: Proteins
Accession	Description	Coverage [%]	# Peptides	# PSMs	# Unique Peptides	# AAs	MW [kDa]	calc. pI	Abundances (Grouped): KI25_32
Q1LWN2	Phosvitin OS=Danio rerio OX=7955 GN=vtg1 PE=1 SV=1	36	47	87	9	1362	149.1	8.59	9.91163e+08
F1QV15	Phosvitin (Fragment) OS=Danio rerio OX=7955 GN=vtg6 PE=1 SV=1	35	46	87	4	1368	149.9	8.69	2.0053e+08
F1Q7L0	Phosvitin (Fragment) OS=Danio rerio OX=7955 GN=vtg4 PE=1 SV=1	34	44	84	6	1363	149.3	8.81	2.69025e+08
F1R2S5	Phosvitin (Fragment) OS=Danio rerio OX=7955 GN=vtg5 PE=1 SV=1	35	47	82	8	1363	149.3	8.7	5.2484e+09
A0A2R8RHW2	Phosvitin OS=Danio rerio OX=7955 GN=vtg7 PE=1 SV=1	30	38	67	3	1343	147.4	8.6	1.18055e+08
A0A2R8QNH7	Phosvitin OS=Danio rerio OX=7955 GN=vtg7 PE=1 SV=1	28	36	64	1	1342	147.3	8.6	1.39584e+06
A0A140LG13	Pyrroline-5-carboxylate reductase OS=Danio rerio OX=7955 GN=pycr1b PE=1 SV=1	42	11	19	11	329	34.9	7.94	142452230
B0UYN4	Zgc:162944 OS=Danio rerio OX=7955 GN=zgc:162944 PE=1 SV=1	52	9	13	9	224	24.1	6.3	2.42606e+08
Q8JHI0	ADP/ATP translocase OS=Danio rerio OX=7955 GN=slc25a5 PE=1 SV=1	40	12	17	12	298	32.7	9.76	4.93925e+08
A0A2R8Q549	Phosvitin OS=Danio rerio OX=7955 GN=vtg2 PE=1 SV=1	14	19	19	8	1559	172.2	8.65	5.34926e+07
Q6PBY1	40S ribosomal protein S3a OS=Danio rerio OX=7955 GN=rps3a PE=2 SV=3	40	11	16	11	267	30.2	9.73	2.6402e+08
A7E2K1	Tropomyosin 1 (alpha) OS=Danio rerio OX=7955 GN=tpm1 PE=1 SV=1	39	12	16	5	247	28.8	4.86	1.57531e+08
Q6TLG8	DNA-(apurinic or apyrimidinic site) lyase OS=Danio rerio OX=7955 GN=rps3 PE=1 SV=1	47	11	14	11	245	26.9	9.66	3.50903e+08
Q642H9	40S ribosomal protein S4, X isoform OS=Danio rerio OX=7955 GN=rps4x PE=2 SV=3	38	10	12	10	263	29.7	10.17	287965153
Q803M1	Tropomyosin 3 OS=Danio rerio OX=7955 GN=tpm3 PE=1 SV=1	38	10	13	3	248	28.8	4.78	4.39898e+07
A0A2R8Q9K6	60S ribosomal protein L7a OS=Danio rerio OX=7955 GN=rpl7a PE=1 SV=1	30	9	12	9	266	30	10.56	1.2302e+08
A3KP44	Zgc:162938 protein OS=Danio rerio OX=7955 GN=prdx4 PE=2 SV=1	36	8	10	8	260	29.1	6.79	6.41574e+07
Q6PC69	60S ribosomal protein L10a OS=Danio rerio OX=7955 GN=rpl10a PE=2 SV=1	29	7	12	7	216	24.6	9.94	1.6241e+08
Q08C33	Isochorismatase domain-containing protein 1 OS=Danio rerio OX=7955 GN=isoc1 PE=2 SV=1	28	6	9	6	283	31.3	7.46	1.29681e+08
Q7ZVF9	Actin, cytoplasmic 2 OS=Danio rerio OX=7955 GN=actbb PE=1 SV=2	26	8	11	3	375	41.7	5.48	6.1915e+07
A0A2R8RL59	Zgc:171517 OS=Danio rerio OX=7955 GN=qdprb.4 PE=1 SV=1	40	9	12	4	260	28.1	9.96	5.39621e+07
Q6P102	Tyrosine 3-monooxygenase/tryptophan 5-monooxygenase activation protein, beta polypeptide-like OS=Danio rerio OX=7955 GN=ywhabl PE=1 SV=1	30	7	10	4	245	27.9	4.78	2.49719e+07
A0A2R8QAE1	Fibrinogen C-terminal domain-containing protein OS=Danio rerio OX=7955 GN=LOC100334800 PE=1 SV=1	36	8	10	7	241	28.1	7.77	1.18494e+08
A5PL98	Succinate dehydrogenase [ubiquinone] iron-sulfur subunit, mitochondrial OS=Danio rerio OX=7955 GN=sdhb PE=2 SV=1	27	7	10	7	280	31.7	8.51	1.41658e+08
Q5PRD0	14-3-3 protein beta/alpha-A OS=Danio rerio OX=7955 GN=ywhaba PE=2 SV=2	28	8	10	6	244	27.6	4.78	8.27487e+07
Q9DDU5	GST class-pi OS=Danio rerio OX=7955 GN=gstp1 PE=1 SV=1	52	10	13	10	208	23.5	8.03	1.88593e+08
F1QCN0	Glutamine amidotransferase-like class 1 domain-containing protein 3A, mitochondrial OS=Danio rerio OX=7955 GN=gatd3a PE=3 SV=1	35	6	6	6	262	27.8	7.59	2.917e+07
A0A2R8QU07	Quinoid dihydropteridine reductase b2 OS=Danio rerio OX=7955 GN=qdprb.2 PE=1 SV=1	34	7	8	2	257	27.5	9.25	1.10842e+07
B8JIS8	Glutathione transferase OS=Danio rerio OX=7955 GN=gstm.1 PE=1 SV=1	34	8	9	8	219	26	6.38	7.66636e+07
A0A0R4IAL5	Tropomyosin 2 (beta) OS=Danio rerio OX=7955 GN=tpm2 PE=1 SV=1	43	12	12	7	248	28.9	4.67	8.06595e+06
Q7SXP1	F-actin-capping protein subunit beta OS=Danio rerio OX=7955 GN=capzb PE=1 SV=1	33	8	8	8	273	30.7	6	2.50316e+07
A0A2R8RUH9	Fibrinogen C-terminal domain-containing protein OS=Danio rerio OX=7955 GN=LOC566119 PE=1 SV=1	31	6	10	5	245	28.9	7.25	3.75531e+07
Q7ZW20	Tyrosine 3-monooxygenase/tryptophan 5-monooxygenase activation protein, epsilon polypeptide 1 OS=Danio rerio OX=7955 GN=ywhae1 PE=1 SV=1	29	7	9	5	255	29.1	4.77	8.50208e+06
Q7ZV76	Electron transfer flavoprotein subunit beta OS=Danio rerio OX=7955 GN=etfb PE=2 SV=1	32	7	8	7	254	27.5	8.68	3.11952e+07
Q568V3	F-box only protein 50 OS=Danio rerio OX=7955 GN=nccrp1 PE=2 SV=2	40	7	9	7	237	27.2	5.9	4.61219e+07
Q5XJS8	Hsd17b10 protein OS=Danio rerio OX=7955 GN=hsd17b10 PE=1 SV=1	37	7	8	7	260	27	7.91	2.26105e+07
Q6NYX8	PITH domain-containing protein 1 OS=Danio rerio OX=7955 GN=pithd1 PE=2 SV=1	31	5	6	5	210	24	5.59	5.45776e+07
F1RCB6	Actin alpha cardiac muscle 1a OS=Danio rerio OX=7955 GN=actc1a PE=1 SV=1	24	7	9	2	377	41.9	5.31	2.24025e+06
Q7ZUS9	Electron transfer flavoprotein subunit alpha OS=Danio rerio OX=7955 GN=etfa PE=1 SV=1	17	6	8	6	333	35.1	7.36	3.21339e+07
Q7T3L7	Cell division control protein 2 OS=Danio rerio OX=7955 GN=cdk1 PE=1 SV=1	27	8	8	6	302	34.5	8.28	35186598
F1QKI4	RNA transcription, translation and transport factor protein OS=Danio rerio OX=7955 GN=rtraf PE=1 SV=1	26	6	6	6	242	27.9	6.33	1.26683e+07
Q6Q417	Ribosomal protein L7 OS=Danio rerio OX=7955 GN=rpl7 PE=1 SV=1	21	5	6	5	246	28.4	10.8	2.5734e+07
F8W493	14-3-3 protein beta/alpha-B OS=Danio rerio OX=7955 GN=ywhabb PE=1 SV=1	35	7	9	3	195	21.9	4.61	1.81306e+07
F1R647	EF-hand domain family, member D1 OS=Danio rerio OX=7955 GN=efhd1 PE=4 SV=1	40	6	8	5	227	26.2	5.52	1.75703e+07
Q6NWC3	40S ribosomal protein S2 OS=Danio rerio OX=7955 GN=rps2 PE=1 SV=1	24	6	7	6	280	30.3	10.2	8.9861e+07
Q7SXP4	Serine/arginine-rich splicing factor 1A OS=Danio rerio OX=7955 GN=srsf1a PE=2 SV=2	28	6	6	2	257	28.4	10.29	1.55201e+07
Q7T3G2	Tyrosine 3-monooxygenase/tryptophan 5-monooxygenase activation protein, eta polypeptide OS=Danio rerio OX=7955 GN=ywhah PE=1 SV=1	30	7	8	5	246	27.9	4.78	5.85607e+06
Q90Z10	60S ribosomal protein L13 OS=Danio rerio OX=7955 GN=rpl13 PE=2 SV=3	29	7	7	7	211	24.4	11.6	1.58641e+07
Q6NYW8	Heterogeneous nuclear ribonucleoprotein A0 OS=Danio rerio OX=7955 GN=hnrnpa0b PE=2 SV=1	19	5	6	5	314	32.5	8.4	1.03659e+07
Q6DHL6	40S ribosomal protein S6 OS=Danio rerio OX=7955 GN=rps6 PE=1 SV=1	25	6	6	6	249	28.7	11.09	7.22168e+07
F1REK5	Quinoid dihydropteridine reductase b2 OS=Danio rerio OX=7955 GN=qdprb.2 PE=1 SV=1	28	6	6	2	257	27.4	9.38	4.5969e+06
F1QB21	2,4-dienoyl CoA reductase 1, mitochondrial OS=Danio rerio OX=7955 GN=decr1 PE=1 SV=1	22	6	6	6	333	35.5	8.88	1.28049e+07
Q3T7B3	Vitellogenin 2 (Fragment) OS=Danio rerio OX=7955 GN=vtg2 PE=2 SV=1	12	7	7	1	622	69	7.68	893099
Q7ZTI4	Ubiquitin carboxyl-terminal hydrolase OS=Danio rerio OX=7955 GN=uchl1 PE=2 SV=1	29	4	5	4	218	24.2	5.25	154115485
A0A0R4IE10	Elongation factor 1-alpha OS=Danio rerio OX=7955 GN=eef1a1l2 PE=1 SV=2	16	5	5	5	462	50.1	9.14	1.56359e+07
Q05AL9	Zgc:153629 protein OS=Danio rerio OX=7955 GN=krt94 PE=2 SV=1	8	5	6	5	431	47.7	6.55	1.89184e+08
A2RUY2	Ribosomal protein S6 kinase OS=Danio rerio OX=7955 GN=rps6ka3b PE=2 SV=1	10	5	6	5	720	81	7.31	5.64282e+06
Q6IQQ8	Translation initiation factor eIF-2B subunit alpha OS=Danio rerio OX=7955 GN=eif2b1 PE=2 SV=1	17	5	6	5	291	32.4	7.11	5.2681e+06
Q0D294	Histone H4 OS=Danio rerio OX=7955 GN=zgc:153409 PE=2 SV=1	43	4	4	4	103	11.3	11.36	6.27561e+06
F1RAM4	Zgc:110339 OS=Danio rerio OX=7955 GN=zgc:110339 PE=1 SV=1	19	4	4	4	255	26.8	7.01	1.40879e+07
Q7ZZ04	Enoyl CoA hydratase, short chain, 1, mitochondrial OS=Danio rerio OX=7955 GN=echs1 PE=1 SV=1	16	3	4	3	291	31.2	8.56	1.07731e+07
O42248	Guanine nucleotide-binding protein subunit beta-2-like 1 OS=Danio rerio OX=7955 GN=gnb2l1 PE=2 SV=1	20	5	5	5	317	35.1	7.69	1.58507e+07
B2GTJ8	Ywhai protein OS=Danio rerio OX=7955 GN=ywhaz PE=2 SV=1	21	5	6	3	229	26.2	4.96	8.12311e+06
A0A140LH34	Si:ch1073-159d7.7 OS=Danio rerio OX=7955 GN=h1l1 PE=3 SV=1	28	5	5	3	197	20.2	11.02	2.23541e+07
F1QWU6	Dehydrogenase/reductase SDR family member 7B OS=Danio rerio OX=7955 GN=dhrs7b PE=1 SV=1	16	4	4	4	316	34.2	9.5	6.94524e+06
B2GSG5	Splicing factor, arginine/serine-rich 1 OS=Danio rerio OX=7955 GN=srsf1b PE=2 SV=1	20	5	5	1	258	28.9	10.08	498007
Q6DEJ9	Dolichol-phosphate mannosyltransferase subunit 1 OS=Danio rerio OX=7955 GN=dpm1 PE=1 SV=1	18	4	4	4	250	28.1	9.19	6.63626e+06
Q6PBK9	Novel protein (Zgc:73360) OS=Danio rerio OX=7955 GN=prdx6 PE=1 SV=1	16	4	5	4	222	25	6.57	1.89219e+07
B0R0H4	Zona pellucida glycoprotein 3f, tandem duplicate 1 OS=Danio rerio OX=7955 GN=zp3f.1 PE=1 SV=1	11	3	4	3	311	33.7	5.27	7.24092e+07
B2GPH2	Hsd17b12a protein OS=Danio rerio OX=7955 GN=hsd17b12a PE=2 SV=1	12	3	3	2	319	35.5	9.32	7.48845e+06
A0A2R8RYP3	Uncharacterized protein OS=Danio rerio OX=7955 GN=LOC110438920 PE=4 SV=1	13	4	4	4	422	46.6	8.84	53036668
Q7ZV22	S-methyl-5'-thioadenosine phosphorylase OS=Danio rerio OX=7955 GN=mtap PE=2 SV=2	19	4	4	4	280	30.8	6.44	1.33609e+07
R4GEX4	Eukaryotic translation initiation factor 3, subunit F (Fragment) OS=Danio rerio OX=7955 GN=eif3f PE=1 SV=1	23	5	5	5	282	31.2	5.45	2.85141e+06
Q6PHF1	Calcium-regulated heat stable protein 1 OS=Danio rerio OX=7955 GN=carhsp1 PE=1 SV=1	25	3	3	3	155	16.5	8.05	7591380
Q7ZSY6	Metallothionein-2 OS=Danio rerio OX=7955 GN=mt2 PE=2 SV=1	65	4	5	4	60	6	7.84	8.64948e+07
Q5XJ10	Glyceraldehyde-3-phosphate dehydrogenase OS=Danio rerio OX=7955 GN=gapdh PE=2 SV=2	15	3	3	3	333	35.8	8.12	3.69509e+06
F1R4N4	Zona pellucida protein AX 4 OS=Danio rerio OX=7955 GN=zpax4 PE=1 SV=1	6	4	4	4	833	93.5	6.44	7.21688e+06
Q7ZUM0	Tyrosine 3-monooxygenase/tryptophan 5-monooxygenase activation protein, theta polypeptide a OS=Danio rerio OX=7955 GN=ywhaqa PE=1 SV=1	15	4	6	1	245	27.7	4.74	1.28038e+06
Q6DHK1	NAD(P)H-hydrate epimerase OS=Danio rerio OX=7955 GN=naxe PE=1 SV=1	25	5	5	5	283	30.9	7.31	1.467e+07
Q6IQ89	Zgc:86898 OS=Danio rerio OX=7955 GN=slc25a11 PE=2 SV=1	15	4	4	4	308	33.8	9.82	6.10413e+06
Q7SYD0	Carbonyl reductase 1 OS=Danio rerio OX=7955 GN=cbr1 PE=1 SV=1	16	4	4	4	276	29.9	7.65	5.36574e+06
F1QV31	Keratin 5 OS=Danio rerio OX=7955 GN=krt5 PE=1 SV=1	5	4	5	4	566	59.1	5.41	5.42136e+07
Q6P0V6	60S ribosomal protein L8 OS=Danio rerio OX=7955 GN=rpl8 PE=2 SV=3	10	3	4	3	257	28	10.89	3.74158e+07
Q4V8Z1	Zgc:114078 OS=Danio rerio OX=7955 GN=tsnax PE=2 SV=1	14	4	4	4	281	31.7	6.39	1.77992e+06
E7F6Q4	Si:dkey-152b24.6 OS=Danio rerio OX=7955 GN=si:dkey-152b24.6 PE=1 SV=1	15	4	4	4	290	32.6	9.36	5.43477e+06
Q6NWF7	Zgc:85763 OS=Danio rerio OX=7955 GN=echdc2 PE=2 SV=1	14	4	4	4	301	32.3	9.16	2.77139e+06
A8E503	Histone H3 OS=Danio rerio OX=7955 GN=zgc:113984 PE=2 SV=1	35	3	3	3	136	15.3	11.4	1.54472e+07
F1QF85	Transcription factor A, mitochondrial OS=Danio rerio OX=7955 GN=tfam PE=1 SV=1	13	3	4	3	277	31.5	10.32	21058678
Q6DH38	Zgc:110216 protein (Fragment) OS=Danio rerio OX=7955 GN=zgc:110216 PE=2 SV=1	26	4	4	1	163	16.9	10.92	1.51192e+06
Q7SYA6	LIM and SH3 domain protein 1 (Fragment) OS=Danio rerio OX=7955 GN=lasp1 PE=2 SV=1	14	3	4	3	240	27.6	8.02	8.40475e+06
A0A2R8RYH8	Solute carrier family 25 member 3b OS=Danio rerio OX=7955 GN=slc25a3b PE=1 SV=1	10	4	5	3	355	39.4	8.79	2.7148e+07
F1QBZ6	Glutathione-dependent dehydroascorbate reductase OS=Danio rerio OX=7955 GN=gsto2 PE=1 SV=1	18	4	4	1	240	27.6	8.02	6.7755e+06
Q504I6	Replication protein A2 OS=Danio rerio OX=7955 GN=rpa2 PE=1 SV=1	21	4	4	4	271	29.2	5.59	1.4088e+07
Q6DGW3	Signal recognition particle receptor subunit beta OS=Danio rerio OX=7955 GN=srprb PE=2 SV=1	13	3	3	3	266	29.5	5.44	3.39993e+06
Q7SXX7	Multivesicular body subunit 12A OS=Danio rerio OX=7955 GN=mvb12a PE=2 SV=1	9	2	3	2	275	29.7	8.98	2.04618e+06
Q9PTP1	Proliferating cell nuclear antigen OS=Danio rerio OX=7955 GN=pcna PE=1 SV=2	16	4	4	4	260	28.6	4.67	1.22748e+07
Q7ZTS8	ELAV-like protein OS=Danio rerio OX=7955 GN=elavl1a PE=1 SV=1	13	4	4	4	324	35.9	8.97	2.28973e+06
A0A2R8RTZ6	Zona pellucida glycoprotein 2, tandem duplicate 5 OS=Danio rerio OX=7955 GN=zp2.5 PE=4 SV=1	11	4	4	4	426	46.7	6.65	1.37846e+07
Q4QRF0	Zona pellucida sperm-binding protein 3 OS=Danio rerio OX=7955 GN=zp3.2 PE=2 SV=1	9	3	3	2	427	46.8	5.1	1.70073e+06
Q5U3M8	Glutathione-dependent dehydroascorbate reductase OS=Danio rerio OX=7955 GN=gsto2 PE=2 SV=1	18	4	4	1	240	27.6	8.02	899604
F1REW2	Cytosolic Fe-S cluster assembly factor nubp2 OS=Danio rerio OX=7955 GN=nubp2 PE=1 SV=1	16	3	5	3	269	28.7	5.45	2.01056e+06
Q1LVA0	Coiled-coil domain-containing 127b OS=Danio rerio OX=7955 GN=ccdc127b PE=4 SV=1	10	3	3	1	266	31.2	8.6	3.65662e+06
Q568K5	N-alpha-acetyltransferase 40 OS=Danio rerio OX=7955 GN=naa40 PE=2 SV=1	17	4	4	4	237	27.3	7.61	3.79957e+06
F1QIH9	Zona pellucida sperm-binding protein 3 OS=Danio rerio OX=7955 GN=zp3.2 PE=1 SV=2	9	3	3	2	428	46.7	5.38	1.74249e+06
Q6DRC6	60S ribosomal protein L6 OS=Danio rerio OX=7955 GN=rpl6 PE=2 SV=1	17	4	4	4	265	30.5	11.06	1.89706e+07
B8JJ32	Sidoreflexin OS=Danio rerio OX=7955 GN=sfxn3 PE=1 SV=1	15	3	3	3	322	35.3	9.1	2.25213e+06
Q7ZV50	Magnesium transporter protein 1 OS=Danio rerio OX=7955 GN=magt1 PE=1 SV=1	11	4	4	4	328	37.4	9.77	6.1726e+06
Q567E4	Zgc:112105 OS=Danio rerio OX=7955 GN=ccdc127b PE=2 SV=1	11	3	3	1	266	31.3	8.32	475746
A0A0R4ICY2	RNA-binding motif protein 24a OS=Danio rerio OX=7955 GN=rbm24a PE=4 SV=1	33	4	4	4	116	12.9	9.31	3.55072e+06
F1QN45	Si:dkey-88l16.3 (Fragment) OS=Danio rerio OX=7955 GN=si:dkey-88l16.3 PE=1 SV=1	3	4	4	4	1765	193.1	5.77	1.90816e+06
Q6QA33	Very-long-chain 3-oxoacyl-CoA reductase-B OS=Danio rerio OX=7955 GN=hsd17b12b PE=2 SV=2	9	2	2	1	311	34.3	9.55	1.66466e+06
E7FAU1	Si:dkey-108k21.14 OS=Danio rerio OX=7955 GN=si:dkey-108k21.14 PE=1 SV=1	20	4	4	1	204	21	11.12	6.5176e+06
Q5TYQ3	Cytochrome c oxidase assembly factor 7 OS=Danio rerio OX=7955 GN=coa7 PE=2 SV=1	16	3	3	3	229	25.5	7.06	3321293
Q6NWC1	Voltage-dependent anion-selective channel protein 1 OS=Danio rerio OX=7955 GN=vdac1 PE=1 SV=1	16	4	4	4	283	30.6	6.7	2211771
Q6DGX8	Proteasome subunit alpha type OS=Danio rerio OX=7955 GN=psma1 PE=1 SV=1	11	3	4	3	262	29.2	6.68	5.98863e+06
A7MD93	Zgc:158494 protein OS=Danio rerio OX=7955 GN=si:ch211-251f6.7 PE=2 SV=1	17	3	3	3	261	28.1	7.06	1.76702e+07
Q7T334	Malate dehydrogenase OS=Danio rerio OX=7955 GN=mdh2 PE=1 SV=1	14	4	4	4	337	35.4	8.15	2.45233e+06
Q6TGS5	Tubulin alpha chain OS=Danio rerio OX=7955 GN=tuba4l PE=1 SV=1	9	3	3	3	449	50.2	5.1	2.3362e+06
B0V3F8	Interferon-inducible double-stranded RNA-dependent protein kinase activator A homolog OS=Danio rerio OX=7955 GN=prkra PE=2 SV=2	11	3	3	3	282	30.8	6.99	8.23088e+06
X1WHF1	Histone H2B OS=Danio rerio OX=7955 GN=si:dkey-261m9.6 PE=3 SV=1	16	2	3	2	124	13.6	10.37	7.6384e+06
Q4V946	Geranylgeranyl transferase type-2 subunit beta OS=Danio rerio OX=7955 GN=rabggtb PE=1 SV=1	11	3	3	3	331	36.7	4.98	1.78281e+06
A0A2R8QGD9	Ras-related GTP-binding protein OS=Danio rerio OX=7955 GN=rraga PE=1 SV=1	9	3	3	3	316	37.2	7.43	2.13812e+06
B7ZV46	LOC560210 protein OS=Danio rerio OX=7955 GN=hsp70l PE=2 SV=1	8	3	3	3	643	70.4	5.73	1.11511e+06
E7F225	Zgc:163061 OS=Danio rerio OX=7955 GN=zgc:163061 PE=1 SV=1	25	3	3	2	114	11.7	10.43	5.97177e+06
A8HAI9	Si:ch211-12h2.8 OS=Danio rerio OX=7955 GN=si:ch211-12h2.8 PE=1 SV=1	12	2	2	2	190	21	7.58	15857354
Q803F6	40S ribosomal protein SA OS=Danio rerio OX=7955 GN=rpsa PE=2 SV=1	10	2	2	2	308	34	4.84	1.1181e+06
Q7ZVE1	LOC402804 protein (Fragment) OS=Danio rerio OX=7955 GN=bphl PE=2 SV=1	8	2	2	2	301	33.8	9.04	1.2168e+06
P86347	Borealin-2 OS=Danio rerio OX=7955 GN=cdca9 PE=2 SV=1	9	2	2	2	255	28.6	9.31	1.4253e+06
Q7SX98	General transcription factor TFIIB OS=Danio rerio OX=7955 GN=gtf2b PE=2 SV=1	13	3	3	3	316	34.8	8.69	1.35473e+06
Q6P5K6	Solute carrier family 25 (Carnitine/acylcarnitine translocase), member 20 OS=Danio rerio OX=7955 GN=slc25a20 PE=1 SV=1	10	3	3	3	300	32.8	9.51	3.99116e+06
B7ZVR0	Microsomal prostaglandin E synthase 2 OS=Danio rerio OX=7955 GN=ptgesl PE=2 SV=1	9	3	3	3	377	42.7	9.23	376845
A8E590	RNA helicase OS=Danio rerio OX=7955 GN=eif4a1b PE=2 SV=1	9	2	2	2	429	48.8	7.83	1.1273e+06
Q5TZ57	Family with sequence similarity 49 member A OS=Danio rerio OX=7955 GN=fam49a PE=1 SV=1	12	3	3	3	324	37.1	5.57	1.21461e+06
Q6DGY8	Proteasome subunit alpha type OS=Danio rerio OX=7955 GN=psma6b PE=1 SV=1	9	2	2	2	246	27.4	6.37	2.49742e+06
A0A2R8Q8I4	Synthesis of cytochrome C oxidase 1 OS=Danio rerio OX=7955 GN=sco1 PE=1 SV=1	8	2	3	2	318	35.2	8.25	1.46304e+06
Q6WFZ4	Metaxin 2 OS=Danio rerio OX=7955 GN=mtx2 PE=1 SV=1	11	3	3	3	274	30.8	5.64	3.23916e+06
F1QCS3	Copper chaperone for superoxide dismutase OS=Danio rerio OX=7955 GN=ccs PE=1 SV=2	11	3	3	3	267	28.4	6.23	2.42006e+06
Q5TYX2	Zona pellucida protein AX 1 OS=Danio rerio OX=7955 GN=zpax1 PE=1 SV=1	3	3	3	2	927	104.8	5.9	2.29521e+06
Q9DFT9	Phosvitin (Fragment) OS=Danio rerio OX=7955 GN=vtg3 PE=2 SV=1	3	3	3	2	1251	139.5	7.28	2.03857e+07
Q7ZWB1	Cyclin-dependent kinase 2 OS=Danio rerio OX=7955 GN=cdk2 PE=1 SV=1	9	3	3	1	298	34	8.87	970203
Q1LVD7	EF-hand domain family, member D2 OS=Danio rerio OX=7955 GN=efhd2 PE=1 SV=1	12	2	3	1	233	26.5	5.76	217373
Q7T3H9	Putative hydroxypyruvate isomerase OS=Danio rerio OX=7955 GN=hyi PE=2 SV=2	9	2	2	2	276	31.2	6.07	3.36836e+06
Q6P2T5	Arp2/3 complex 34 kDa subunit OS=Danio rerio OX=7955 GN=arpc2 PE=1 SV=1	10	3	3	3	299	34.4	7.11	6.84548e+06
B1H1M3	Pyridoxal phosphate homeostasis protein OS=Danio rerio OX=7955 GN=plpbp PE=1 SV=1	12	3	3	3	283	31.7	8.22	2.53996e+06
Q6P605	Zgc:77869 OS=Danio rerio OX=7955 GN=ntan1 PE=2 SV=1	6	2	2	2	306	34.3	6.04	4.7568e+06
O57521	Heat shock protein HSP 90-beta OS=Danio rerio OX=7955 GN=hsp90ab1 PE=1 SV=2	4	1	2	1	725	83.3	5	2.8584e+06
Q7ZUI3	Tetratricopeptide repeat domain 9C OS=Danio rerio OX=7955 GN=ttc9c PE=1 SV=1	9	2	2	2	217	24.2	7.84	505591
F1QKV3	Zgc:103697 OS=Danio rerio OX=7955 GN=zgc:103697 PE=1 SV=1	11	2	2	2	224	25.8	8.73	858862
A7MD63	Zp3a.2 protein OS=Danio rerio OX=7955 GN=zp3a.2 PE=2 SV=1	4	3	3	3	817	89.2	5.57	1.94302e+06
Q5U3N2	Mrps34 protein OS=Danio rerio OX=7955 GN=mrps34 PE=2 SV=2	9	2	2	2	220	26.2	9.79	2.07271e+06
Q9PV90	60S acidic ribosomal protein P0 OS=Danio rerio OX=7955 GN=rplp0 PE=2 SV=1	10	3	3	3	319	34.7	6.57	2.23987e+06
Q568G3	2-phospho-D-glycerate hydro-lyase OS=Danio rerio OX=7955 GN=eno3 PE=2 SV=2	6	2	2	2	433	47.4	6.64	1.20655e+06
Q7ZVG6	E3 ubiquitin-protein ligase Siah1 OS=Danio rerio OX=7955 GN=siah1 PE=2 SV=2	7	2	2	2	282	31.1	6.8	1.79866e+06
Q6PH25	Vacuolar protein sorting-associated protein 28 homolog OS=Danio rerio OX=7955 GN=vps28 PE=1 SV=1	11	2	2	2	223	25.4	5.29	1.40216e+06
Q6P0I2	Proteasome subunit alpha type OS=Danio rerio OX=7955 GN=psma8 PE=1 SV=1	8	2	2	2	251	28.1	8.84	2.53088e+06
F1QM43	Guanosine-3',5'-bis(diphosphate) 3'-pyrophosphohydrolase MESH1 OS=Danio rerio OX=7955 GN=hddc3 PE=1 SV=1	10	2	2	2	180	20.4	6.21	2.71934e+06
Q6NWL4	CCR4-NOT transcription complex subunit 9 OS=Danio rerio OX=7955 GN=cnot9 PE=2 SV=1	6	2	2	2	298	33.3	7.96	937652
A4VCG0	Poly(U)-specific endoribonuclease OS=Danio rerio OX=7955 GN=si:dkey-222f8.3 PE=2 SV=1	8	2	2	2	290	33.3	6.8	1.78155e+06
A0A2R8QKW9	SUEL-type lectin domain-containing protein OS=Danio rerio OX=7955 GN=si:ch211-154a22.8 PE=4 SV=1	13	2	2	2	149	16.5	8.92	7.008e+06
Q6PC47	Solute carrier family 25 (Mitochondrial carrier phosphate carrier), member 3, like OS=Danio rerio OX=7955 GN=slc25a3a PE=1 SV=1	6	2	2	1	355	39.9	8.69	1.8368e+06
Q7T1D8	Prohibitin OS=Danio rerio OX=7955 GN=phb PE=1 SV=1	7	2	2	2	271	29.7	5.4	1.5108e+06
Q802C7	TAR DNA-binding protein 43 OS=Danio rerio OX=7955 GN=tardbpb PE=1 SV=1	5	2	2	2	412	44.4	6.02	635162
Q4V956	Linker histone H1M OS=Danio rerio OX=7955 GN=h1m PE=2 SV=1	7	2	2	2	257	27	10.01	2.04737e+06
Q0P495	Zgc:153259 OS=Danio rerio OX=7955 GN=arl9 PE=2 SV=1	11	2	2	2	241	26.1	6.64	471304
Q6NV33	Isocitrate dehydrogenase [NAD] subunit, mitochondrial OS=Danio rerio OX=7955 GN=idh3a PE=1 SV=1	5	2	2	2	365	40	7.39	364382
Q566U6	Ccdc5 protein (Fragment) OS=Danio rerio OX=7955 GN=haus1 PE=2 SV=1	7	2	2	2	306	34.8	7.68	951827
Q92047	Protein-L-isoaspartate(D-aspartate) O-methyltransferase OS=Danio rerio OX=7955 GN=pcmt PE=2 SV=3	11	2	2	2	228	24.7	6.54	332814
Q7ZV77	Proteasome subunit alpha type OS=Danio rerio OX=7955 GN=psma4 PE=1 SV=1	7	2	2	2	261	29.3	7.71	2.14794e+06
F1R314	Zgc:110425 OS=Danio rerio OX=7955 GN=zgc:110425 PE=1 SV=1	12	2	2	1	195	20.2	10.96	1.417e+06
Q8AYC4	Tubulin beta chain OS=Danio rerio OX=7955 GN=tubb5 PE=2 SV=1	5	2	2	2	444	49.8	4.97	797120
F1QC84	Coagulation factor XIII, A1 polypeptide a, tandem duplicate 1 OS=Danio rerio OX=7955 GN=f13a1a.1 PE=1 SV=1	3	2	2	2	726	80.8	6.57	1.2167e+06
A0AUR4	Si:dkeyp-50f7.2 protein (Fragment) OS=Danio rerio OX=7955 GN=zpax1 PE=2 SV=1	3	2	2	1	660	74.5	5.5
B8JI00	Succinate--CoA ligase [ADP/GDP-forming] subunit alpha, mitochondrial OS=Danio rerio OX=7955 GN=suclg1 PE=1 SV=1	10	2	2	2	324	34.2	9.14	3.14703e+06
F1QT29	Calcium uniporter protein OS=Danio rerio OX=7955 GN=mcu PE=1 SV=1	5	2	2	2	376	42.8	9.03	1.25551e+06
A0A2R8PXX3	LETM1 domain-containing 1 OS=Danio rerio OX=7955 GN=letmd1 PE=1 SV=1	4	1	1	1	362	42.4	10.48	456504
F1QQQ3	Phosvitin OS=Danio rerio OX=7955 GN=vtg3 PE=1 SV=3	2	2	2	1	1253	139.9	7.47	2.37142e+06
E9QEK4	Mitochondrial ribosomal protein L45 OS=Danio rerio OX=7955 GN=mrpl45 PE=1 SV=1	3	1	1	1	316	36.4	9.63	590241
A8E532	Nucleotide binding protein-like OS=Danio rerio OX=7955 GN=nubpl PE=2 SV=1	5	2	2	2	327	35.4	9.28	879912
Q6PC13	Prohibitin OS=Danio rerio OX=7955 GN=phb2a PE=1 SV=1	7	2	2	2	302	33.3	9.91	1.75461e+06
Q7T3C6	Cleavage and polyadenylation specificity factor subunit 5 OS=Danio rerio OX=7955 GN=nudt21 PE=2 SV=1	14	2	2	2	228	26.3	9.01	1.12728e+06
A0A286YAP4	Heat shock protein 90, beta (grp94), member 1 OS=Danio rerio OX=7955 GN=hsp90b1 PE=1 SV=2	3	2	2	2	823	94.7	4.87	1.09194e+06
Q6P2B0	VAMP (vesicle-associated membrane protein)-associated protein B and C OS=Danio rerio OX=7955 GN=vapb PE=1 SV=1	9	2	2	2	243	27.4	7.81	1.34069e+06
A0A0F6PK88	Adenylate kinase 2, mitochondrial OS=Danio rerio OX=7955 GN=ak2 PE=1 SV=1	10	2	2	2	235	25.8	5.83	1.25556e+06
Q6AZA0	Acetyl-CoA acetyltransferase, mitochondrial OS=Danio rerio OX=7955 GN=acat1 PE=2 SV=1	5	2	2	2	420	44.3	8.85	2.07032e+06
A0A0R4ILP9	Zgc:112146 OS=Danio rerio OX=7955 GN=zgc:112146 PE=1 SV=1	9	2	2	2	256	27.5	7.74	186056
Q9PU58	Protein NipSnap homolog 2 OS=Danio rerio OX=7955 GN=nipsnap2 PE=2 SV=2	9	2	2	2	286	33.6	9.11	799031
Q6IQH4	26S proteasome non-ATPase regulatory subunit 8 OS=Danio rerio OX=7955 GN=psmd8 PE=1 SV=1	8	2	2	2	267	31	6.93	264831
E9QDE6	Clathrin light chain OS=Danio rerio OX=7955 GN=clta PE=1 SV=1	7	2	2	2	223	24.8	4.51	3435954
F1R246	Aspartate--tRNA ligase, cytoplasmic OS=Danio rerio OX=7955 GN=dars1 PE=1 SV=1	3	2	2	2	531	60.5	6.57	1.13644e+06
E9QEK2	Tpd52-like 2b OS=Danio rerio OX=7955 GN=tpd52l2b PE=1 SV=1	5	1	1	1	200	21.7	6.23	389726
A2BF91	Zgc:101858 OS=Danio rerio OX=7955 GN=zgc:101858 PE=1 SV=1	6	2	2	2	265	28.1	7.43	1335436
A8E5P5	39S ribosomal protein L9, mitochondrial OS=Danio rerio OX=7955 GN=mrpl9 PE=2 SV=1	9	2	2	2	248	28.4	9.47	1.29257e+06
Q6P5L3	60S ribosomal protein L19 OS=Danio rerio OX=7955 GN=rpl19 PE=2 SV=1	13	2	2	2	196	23.4	11.46	1.15178e+07
Q5RG12	Heat shock protein 90, alpha (cytosolic), class A member 1, tandem duplicate 2 OS=Danio rerio OX=7955 GN=hsp90aa1.2 PE=1 SV=1	4	1	2	1	734	84.6	5.01	3.29413e+06
Q7ZV32	3-hydroxy-3-methylglutarate-CoA lyase OS=Danio rerio OX=7955 GN=hmgcl PE=2 SV=1	6	2	2	2	340	35.8	7.85	3.73062e+06
Q568S7	Ribosomal RNA-processing protein 4 OS=Danio rerio OX=7955 GN=exosc2 PE=2 SV=1	7	2	2	2	254	28.5	7.09	1.06408e+06
Q1LWX4	Proteasome subunit alpha type (Fragment) OS=Danio rerio OX=7955 GN=si:rp71-45k5.4 PE=3 SV=1	12	2	2	2	214	23.9	9.63	505394
Q502Q0	RAB12, member RAS oncogene family OS=Danio rerio OX=7955 GN=rab12 PE=2 SV=1	10	2	2	2	235	26.4	8.41	801383
Q6PBZ6	Snrpb2 protein (Fragment) OS=Danio rerio OX=7955 GN=snrpb2 PE=2 SV=1	8	2	2	2	229	25.9	9.64	2.75363e+06
Q5U3E8	Coatomer subunit epsilon OS=Danio rerio OX=7955 GN=cope PE=2 SV=1	10	2	2	2	300	34	5.45	589917
E7F786	WD repeat-containing protein 61 OS=Danio rerio OX=7955 GN=wdr61 PE=1 SV=1	3	1	1	1	305	33.9	6.46	548732
Q6PBX8	NADH dehydrogenase [ubiquinone] flavoprotein 2, mitochondrial OS=Danio rerio OX=7955 GN=ndufv2 PE=1 SV=1	5	1	1	1	244	26.6	5.63	449301
A3KNS6	Zgc:114114 protein OS=Danio rerio OX=7955 GN=mrpl44 PE=2 SV=1	7	2	2	2	332	37.1	8.09	755052
A0A2R8Q009	N-terminal Xaa-Pro-Lys N-methyltransferase 1 OS=Danio rerio OX=7955 GN=ntmt1 PE=1 SV=1	6	1	2	1	243	27.6	7.3	535240
Q6TGV6	Proteasome subunit alpha type OS=Danio rerio OX=7955 GN=psma5 PE=1 SV=1	6	1	1	1	241	26.4	4.82	4524041
Q66I71	Uridine-cytidine kinase 1 OS=Danio rerio OX=7955 GN=uck1 PE=2 SV=1	3	1	1	1	277	31.4	8.03	522155
Q71PD7	Histone H2A.V OS=Danio rerio OX=7955 GN=h2az2a PE=2 SV=3	13	2	2	2	128	13.5	10.58	5.42543e+06
Q8QGQ2	Aldehyde dehydrogenase 2 OS=Danio rerio OX=7955 GN=aldh2.1 PE=2 SV=1	3	1	1	1	516	56.5	6.47	1.06683e+06
Q6P3J5	Eukaryotic translation elongation factor 2 OS=Danio rerio OX=7955 GN=eef2b PE=1 SV=1	4	2	2	2	858	95.4	6.7	255180
Q503N2	Kinetochore protein Spc24 OS=Danio rerio OX=7955 GN=spc24 PE=2 SV=2	4	1	1	1	202	23.4	4.82	700566
Q4JHL7	Voltage-dependent anion-selective channel protein 2 OS=Danio rerio OX=7955 GN=vdac2 PE=2 SV=1	4	1	1	1	283	30.3	8.63	796927
B8JM53	Trans-2,3-enoyl-CoA reductase b (Fragment) OS=Danio rerio OX=7955 GN=tecrb PE=1 SV=1	5	1	1	1	242	27.9	9.44	599225
Q6PC14	60S ribosomal protein L23 OS=Danio rerio OX=7955 GN=rpl23 PE=2 SV=1	13	1	1	1	140	14.9	10.51
Q6P6Y6	Vapa protein OS=Danio rerio OX=7955 GN=vapa PE=2 SV=1	9	1	1	1	156	17.6	7.87
B8A6A3	NFU1 iron-sulfur cluster scaffold homolog, mitochondrial OS=Danio rerio OX=7955 GN=zgc:110319 PE=1 SV=1	4	1	1	1	256	28.8	5.2	222923
A4VCF3	Myh9l2 protein OS=Danio rerio OX=7955 GN=myh9a PE=1 SV=1	1	1	1	1	680	79.2	5.19	461201
Q8JGM5	60 kDa chaperonin (Fragment) OS=Danio rerio OX=7955 GN=hspd1 PE=2 SV=1	7	1	1	1	309	33.3	9.09	364579
Q91398	Casein kinase II subunit beta OS=Danio rerio OX=7955 GN=csnk2b PE=2 SV=1	5	1	1	1	215	24.9	5.55	767029
Q6PBA6	Plasminogen OS=Danio rerio OX=7955 GN=plg PE=2 SV=1	1	1	1	1	818	91.6	6.89
A0A2R8QHE6	DEAD (Asp-Glu-Ala-Asp) box polypeptide 41 OS=Danio rerio OX=7955 GN=ddx41 PE=1 SV=1	2	1	1	1	326	36.6	8.31	2.16393e+06
U3JAI2	Polycystic kidney disease 1b OS=Danio rerio OX=7955 GN=pkd1b PE=3 SV=1	1	1	1	1	3827	423.3	6.87	846243
A0A2R8QJ78	Very low-density lipoprotein receptor OS=Danio rerio OX=7955 GN=vldlr PE=1 SV=1	1	1	1	1	844	93.5	4.97	1296229
F8W4Q1	Desmoplakin a OS=Danio rerio OX=7955 GN=dspa PE=1 SV=2	0	1	1	1	2059	235	7.01	1.48797e+06
B5DDE8	40S ribosomal protein S8 OS=Danio rerio OX=7955 GN=rps8b PE=1 SV=1	7	1	1	1	208	24.1	10.4	237419
F1R3F7	Complement component 1 Q subcomponent-binding protein, mitochondrial OS=Danio rerio OX=7955 GN=c1qbp PE=1 SV=1	4	1	1	1	270	30	4.78	971181
Q5M9N3	Splicing factor, arginine/serine-rich 6b OS=Danio rerio OX=7955 GN=srsf6b PE=2 SV=1	3	1	1	1	355	41.2	11.53	1.02802e+06
B7ZV06	Bc2 protein OS=Danio rerio OX=7955 GN=chmp2a PE=1 SV=1	8	1	1	1	220	25.2	5.67
A0A2R8RVG3	Transport and golgi organization 2 homolog (Drosophila) OS=Danio rerio OX=7955 GN=tango2 PE=1 SV=1	4	1	1	1	274	30.5	6.68	525986
A5WUL3	Mediator of RNA polymerase II transcription subunit 22 OS=Danio rerio OX=7955 GN=med22 PE=2 SV=1	5	1	1	1	198	22.7	4.98	703934
Q6GMI7	Enolase-phosphatase E1 OS=Danio rerio OX=7955 GN=enoph1 PE=2 SV=1	3	1	1	1	261	30	5.25	868335
F1R4C8	Complex I-30kD OS=Danio rerio OX=7955 GN=ndufs3 PE=1 SV=1	5	1	1	1	255	29.5	6.1	1.12329e+06
Q7T2Q9	Transketolase OS=Danio rerio OX=7955 GN=tktb PE=2 SV=1	3	1	1	1	625	67.8	7.23
Q6NZW7	Dihydrolipoyllysine-residue succinyltransferase component of 2-oxoglutarate dehydrogenase complex, mitochondrial OS=Danio rerio OX=7955 GN=dlst PE=2 SV=1	2	1	1	1	457	48.6	8.68	204483
Q6ZM19	Eukaryotic translation initiation factor 6 OS=Danio rerio OX=7955 GN=eif6 PE=2 SV=1	6	1	1	1	245	26.6	4.74	408650
Q4V9N1	Component 3 of promoter of RISC OS=Danio rerio OX=7955 GN=tsn PE=1 SV=1	7	1	1	1	227	26.2	5.97	537543
Q5XJM7	Zgc:101765 OS=Danio rerio OX=7955 GN=zgc:101765 PE=1 SV=1	3	1	1	1	288	32.1	7.05	309780
A8WG53	Zgc:77449 protein OS=Danio rerio OX=7955 GN=srsf9 PE=2 SV=1	4	1	1	1	246	28.1	10.07	559881
A0A0A0VB08	NADH-ubiquinone oxidoreductase chain 1 OS=Danio rerio OX=7955 GN=ND1 PE=3 SV=1	3	1	1	1	324	35.7	6.32	2.36669e+06
Q6DGB4	YEATS domain-containing 4 OS=Danio rerio OX=7955 GN=yeats4 PE=1 SV=1	4	1	1	1	226	26.5	8.59	404500
E9QH56	Nicotinamide-nucleotide adenylyltransferase OS=Danio rerio OX=7955 GN=nmnat1 PE=1 SV=1	4	1	1	1	271	30.9	8.24	735120
A4IG47	DnaJ homolog subfamily C member 10 OS=Danio rerio OX=7955 GN=dnajc10 PE=1 SV=1	1	1	1	1	791	90.5	7.15
Q7ZVR4	Cbx1a protein OS=Danio rerio OX=7955 GN=cbx1a PE=1 SV=1	5	1	1	1	210	24	4.88	345357
A0A0R4ILL2	39S ribosomal protein L4, mitochondrial OS=Danio rerio OX=7955 GN=mrpl4 PE=1 SV=1	2	1	1	1	301	33.8	9.66	902968
Q6PBW8	Lysophospholipase 2 OS=Danio rerio OX=7955 GN=lypla2 PE=1 SV=1	3	1	1	1	232	25.1	6.62	2.81774e+06
Q7ZV16	Elongation factor 1-beta OS=Danio rerio OX=7955 GN=eef1b2 PE=2 SV=1	4	1	1	1	225	24.5	4.65	4719198
Q7ZVC9	Small acidic protein OS=Danio rerio OX=7955 GN=smap PE=1 SV=1	9	1	1	1	171	18.9	6.65
Q7ZUP6	Isocitrate dehydrogenase [NADP] OS=Danio rerio OX=7955 GN=idh2 PE=2 SV=1	2	1	1	1	449	50.4	8.12	276030
Q1LX31	Si:dkey-30c15.10 OS=Danio rerio OX=7955 GN=si:dkey-30c15.10 PE=4 SV=3	1	1	1	1	939	105	4.88	1.01064e+06
Q501W5	LIM domain-containing protein OS=Danio rerio OX=7955 GN=lims1 PE=2 SV=1	4	1	1	1	336	38.3	7.9	298663
A3KNN5	26S proteasome regulatory subunit RPN11 OS=Danio rerio OX=7955 GN=psmd14 PE=2 SV=1	4	1	1	1	310	34.6	6.4	412078
Q70X92	Ankyrin repeat and SOCS box containing protein a OS=Danio rerio OX=7955 GN=asb11 PE=2 SV=1	4	1	1	1	293	31.5	7.25	227051
F1QQQ6	Pyridoxal 5'-phosphate synthase OS=Danio rerio OX=7955 GN=pnpo PE=1 SV=1	4	1	1	1	229	26.4	6.15	595523
B8A5V5	PDZ and LIM domain 1 (elfin) (Fragment) OS=Danio rerio OX=7955 GN=pdlim1 PE=1 SV=1	16	1	1	1	126	13.9	5.5
Q4V918	Proteasome subunit alpha type OS=Danio rerio OX=7955 GN=psma3 PE=1 SV=1	4	1	1	1	255	28.4	5.06	469842
B8JLU8	Si:ch73-90k17.1 (Fragment) OS=Danio rerio OX=7955 GN=si:ch73-90k17.1 PE=1 SV=1	2	1	1	1	404	45.8	8.19	280380
A0A2R8QRI6	NADH-cytochrome b5 reductase OS=Danio rerio OX=7955 GN=cyb5r1 PE=1 SV=1	3	1	1	1	294	33.1	8.46	683006
U3JA37	Heme-binding protein 2 OS=Danio rerio OX=7955 GN=hebp2 PE=1 SV=1	6	1	1	1	144	16.5	5.43	1.55251e+06
Q7SZP4	Zgc:65851 OS=Danio rerio OX=7955 GN=zgc:65851 PE=1 SV=1	2	1	1	1	562	64.7	4.82	1.09196e+06
Q6IQD6	Adenylate kinase isoenzyme 6 OS=Danio rerio OX=7955 GN=AK6 PE=2 SV=1	5	1	1	1	171	19.8	4.46	370578
Q6NXA0	Ribose-5-phosphate isomerase (Fragment) OS=Danio rerio OX=7955 GN=rpia PE=2 SV=1	4	1	1	1	241	26.3	7.46
Q1LVG2	USE1-like protein OS=Danio rerio OX=7955 GN=use1 PE=1 SV=1	4	1	1	1	261	29.9	9.38	351438
A2CG95	Medium-chain specific acyl-CoA dehydrogenase, mitochondrial OS=Danio rerio OX=7955 GN=acadm PE=1 SV=1	3	1	1	1	426	46.3	8.05	376739
Q7ZWA7	Solute carrier family 25 (Mitochondrial carrier dicarboxylate transporter), member 10 OS=Danio rerio OX=7955 GN=slc25a10 PE=2 SV=1	3	1	1	1	286	31.6	9.5	296230
A0A0R4IZC4	Charged multivesicular body protein 1a OS=Danio rerio OX=7955 GN=chmp1a PE=3 SV=2	4	1	1	1	198	21.8	8.54	703613
F1QRX7	TBC1 domain family member 7 OS=Danio rerio OX=7955 GN=tbc1d7 PE=2 SV=1	3	1	1	1	294	34	6.83	345090
F1QFC0	75 kDa glucose-regulated protein OS=Danio rerio OX=7955 GN=hspa9 PE=1 SV=1	1	1	1	1	682	73.9	7.14	187014
Q6P4V5	Acetyl-CoA C-myristoyltransferase OS=Danio rerio OX=7955 GN=scp2a PE=1 SV=1	1	1	1	1	538	57.9	7.37	383506
Q6DHI5	NAD-dependent protein deacylase sirtuin-5, mitochondrial OS=Danio rerio OX=7955 GN=sirt5 PE=1 SV=1	3	1	1	1	305	33.9	8.37	1.14924e+06
Q6P959	ATP synthase subunit gamma OS=Danio rerio OX=7955 GN=atp5f1c PE=2 SV=1	4	1	1	1	292	32.1	9.39	531788
A0A2R8Q5M9	Uncharacterized protein OS=Danio rerio OX=7955 GN=LOC100332822 PE=4 SV=1	2	1	1	1	537	54.8	9.39	1.35832e+06
A0A0R4IR19	Non-structural maintenance of chromosomes element 1 homolog (Fragment) OS=Danio rerio OX=7955 GN=nsmce1 PE=1 SV=1	3	1	1	1	236	27.1	6.06	474974
E7EXU2	H/ACA ribonucleoprotein complex subunit OS=Danio rerio OX=7955 GN=gar1 PE=1 SV=2	4	1	1	1	230	23.4	10.81	1.39566e+06
Q6DC47	Mitochondrial ribosomal protein L19 OS=Danio rerio OX=7955 GN=mrpl19 PE=1 SV=1	3	1	1	1	281	33.2	9.28	488308
A0A2R8QK20	Ig-like domain-containing protein OS=Danio rerio OX=7955 PE=4 SV=1	4	1	1	1	188	21.4	6.33	582962
Q5XJR8	Protein-ribulosamine 3-kinase OS=Danio rerio OX=7955 GN=fn3krp PE=2 SV=1	7	1	1	1	305	34.3	7.17	125300
Q7SZR4	Phosphoglycerate mutase OS=Danio rerio OX=7955 GN=pgam1a PE=1 SV=1	4	1	1	1	254	28.9	6.65	614398
Q9I9E5	Small nuclear ribonucleoprotein-associated protein OS=Danio rerio OX=7955 GN=snrpb PE=1 SV=1	3	1	1	1	239	24.4	11.19	1927810
