# Supplementary material for: Rbm24a dictates mRNA recruitment for germ granule assembly in zebrafish
Source: EMBO J. 2025 Apr 25;44(11):3121–49. doi: 10.1038/s44318-025-00442-z (PMC12130248; doi:10.1038/s44318-025-00442-z)
Supplement: Supplementary file 3 — Data Set EV1 [file 44318_2025_442_MOESM3_ESM.zip › result/proteins_KI32_45.xlsx]

## Sheet: Proteins
Accession	Description	Coverage [%]	# Peptides	# PSMs	# Unique Peptides	# AAs	MW [kDa]	calc. pI	Abundances (Grouped): KI32_45
A0A2R8QN47	Phosvitin OS=Danio rerio OX=7955 GN=vtg4 PE=1 SV=1	34	41	47	4	1360	148.7	8.76	4.1221e+08
Q1LWN2	Phosvitin OS=Danio rerio OX=7955 GN=vtg1 PE=1 SV=1	34	40	48	5	1362	149.1	8.59	1.72868e+08
F1QV15	Phosvitin (Fragment) OS=Danio rerio OX=7955 GN=vtg6 PE=1 SV=1	30	38	45	3	1368	149.9	8.69	1.71211e+07
F1R2S5	Phosvitin (Fragment) OS=Danio rerio OX=7955 GN=vtg5 PE=1 SV=1	30	39	45	6	1363	149.3	8.7	8.969e+07
A0A2R8QNH7	Phosvitin OS=Danio rerio OX=7955 GN=vtg7 PE=1 SV=1	26	32	36	5	1342	147.3	8.6	1.14809e+07
A0A0R4IAV0	Linker histone H1M OS=Danio rerio OX=7955 GN=h1m PE=1 SV=1	46	12	18	1	257	26.9	10.02	25620306
Q5XJ47	H1m protein (Fragment) OS=Danio rerio OX=7955 GN=h1m PE=2 SV=1	43	12	17	1	270	28.4	10.01	1.63673e+07
Q8JJ09	Linker histone-like protein H1M OS=Danio rerio OX=7955 GN=h1m PE=2 SV=1	43	12	16	2	257	27	10.02	422628801
E7FAQ8	Heterogeneous nuclear ribonucleoprotein A1a OS=Danio rerio OX=7955 GN=hnrnpa1a PE=1 SV=1	36	11	14	10	388	38.5	8.53	4.72309e+07
F1QFV2	Heterogeneous nuclear ribonucleoprotein A1b OS=Danio rerio OX=7955 GN=hnrnpa1b PE=1 SV=1	35	10	12	9	403	40.5	8.63	4.24409e+07
Q6ZM50	F-actin-capping protein subunit alpha OS=Danio rerio OX=7955 GN=capza1b PE=1 SV=2	45	8	10	7	286	32.7	5.35	2.80854e+07
A0A2R8RTZ6	Zona pellucida glycoprotein 2, tandem duplicate 5 OS=Danio rerio OX=7955 GN=zp2.5 PE=4 SV=1	22	7	14	7	426	46.7	6.65	1.45022e+08
Q5XJ10	Glyceraldehyde-3-phosphate dehydrogenase OS=Danio rerio OX=7955 GN=gapdh PE=2 SV=2	46	9	10	9	333	35.8	8.12	8.14055e+07
Q6NWJ5	Tubulin alpha chain OS=Danio rerio OX=7955 GN=tuba8l4 PE=1 SV=1	32	10	11	7	450	50	5.06	2.2659e+07
B8A617	Si:dkey-33c12.12 OS=Danio rerio OX=7955 GN=si:dkey-33c12.12 PE=1 SV=1	30	10	11	5	436	46.9	9.07	5.15039e+07
Q6AZB3	Anamorsin OS=Danio rerio OX=7955 GN=ciapin1 PE=2 SV=1	42	9	10	9	311	32.9	5.64	6.8399e+07
Q803M1	Tropomyosin 3 OS=Danio rerio OX=7955 GN=tpm3 PE=1 SV=1	37	12	15	4	248	28.8	4.78	1.93065e+08
Q7ZTS8	ELAV-like protein OS=Danio rerio OX=7955 GN=elavl1a PE=1 SV=1	33	8	10	6	324	35.9	8.97	3.14653e+07
A7E2K1	Tropomyosin 1 (alpha) OS=Danio rerio OX=7955 GN=tpm1 PE=1 SV=1	35	11	13	3	247	28.8	4.86	2.38265e+07
A0A0R4IE10	Elongation factor 1-alpha OS=Danio rerio OX=7955 GN=eef1a1l2 PE=1 SV=2	20	7	9	1	462	50.1	9.14	5.5536e+07
Q7ZVF9	Actin, cytoplasmic 2 OS=Danio rerio OX=7955 GN=actbb PE=1 SV=2	38	10	11	4	375	41.7	5.48	7.06014e+07
Q6TGS5	Tubulin alpha chain OS=Danio rerio OX=7955 GN=tuba4l PE=1 SV=1	30	9	9	6	449	50.2	5.1	1.31416e+07
Q4QRF0	Zona pellucida sperm-binding protein 3 OS=Danio rerio OX=7955 GN=zp3.2 PE=2 SV=1	22	7	10	1	427	46.8	5.1	1415417
A0A2R8Q549	Phosvitin OS=Danio rerio OX=7955 GN=vtg2 PE=1 SV=1	8	11	12	5	1559	172.2	8.65	1.06113e+07
Q6P5K3	60S acidic ribosomal protein P0 OS=Danio rerio OX=7955 GN=rplp0 PE=1 SV=1	33	7	8	7	316	34.4	5.99	1.5935e+08
F1QYE3	Zona pellucida sperm-binding protein 3 OS=Danio rerio OX=7955 GN=zp3.2 PE=1 SV=1	22	7	10	3	431	47.4	5.5	6.75498e+07
A0A0R4IJQ7	Zgc:162816 OS=Danio rerio OX=7955 GN=zgc:162816 PE=1 SV=2	21	5	8	5	341	38.1	7.68	1.00452e+07
F1QJZ6	Tropomodulin 2 OS=Danio rerio OX=7955 GN=tmod2 PE=1 SV=1	31	10	11	10	344	38.8	5.2	3.98623e+07
Q7ZW95	Ribosomal protein L4 OS=Danio rerio OX=7955 GN=rpl4 PE=1 SV=1	30	9	11	9	375	42.5	11.12	5.39144e+07
F1R9Z1	Zona pellucida sperm-binding protein 3 OS=Danio rerio OX=7955 GN=zp3.2 PE=1 SV=2	18	6	8	1	431	47.3	5.17	1.05707e+06
Q6PBY1	40S ribosomal protein S3a OS=Danio rerio OX=7955 GN=rps3a PE=2 SV=3	24	7	9	7	267	30.2	9.73	1.02374e+08
A0A0R4IUL1	Coiled-coil-helix-coiled-coil-helix domain-containing 3a OS=Danio rerio OX=7955 GN=chchd3a PE=1 SV=2	30	8	8	8	312	35.1	7.78	2.47688e+07
A7MBZ8	Zona pellucida sperm-binding protein 3 OS=Danio rerio OX=7955 GN=LOC100007710 PE=2 SV=1	22	7	10	4	431	47.1	5.3	1.01214e+08
Q8JH72	Fructose-bisphosphate aldolase OS=Danio rerio OX=7955 GN=aldoaa PE=2 SV=1	25	8	8	8	364	39.7	8.05	1.93999e+07
F1RCB6	Actin alpha cardiac muscle 1a OS=Danio rerio OX=7955 GN=actc1a PE=1 SV=1	25	8	8	2	377	41.9	5.31	1.511e+06
Q5XJR8	Protein-ribulosamine 3-kinase OS=Danio rerio OX=7955 GN=fn3krp PE=2 SV=1	23	5	6	5	305	34.3	7.17	2.17241e+07
Q7T340	Developmentally-regulated GTP-binding protein 1 OS=Danio rerio OX=7955 GN=drg1 PE=1 SV=1	25	7	9	7	366	40.4	8.69	12388608
Q6PH06	V-crk avian sarcoma virus CT10 oncogene homolog-like OS=Danio rerio OX=7955 GN=crkl PE=1 SV=1	22	4	5	4	305	33.8	6.44	1.20029e+07
B0V1K1	Aminoacyl tRNA synthetase complex-interacting multifunctional protein 1a OS=Danio rerio OX=7955 GN=aimp1a PE=1 SV=1	33	8	9	8	315	34.5	8.92	1.16835e+07
Q66I87	Glyoxalase domain-containing protein 4 OS=Danio rerio OX=7955 GN=glod4 PE=2 SV=1	28	7	7	7	298	33	5.45	1.74273e+07
A7MC76	LOC797799 protein OS=Danio rerio OX=7955 GN=LOC797799 PE=2 SV=1	29	6	7	1	266	28.8	7.5	139162
F1R300	Small nuclear ribonucleoprotein polypeptide A' OS=Danio rerio OX=7955 GN=snrpa1 PE=1 SV=1	23	5	6	5	277	31	5.21	1.11832e+07
Q803J4	Heterogeneous nuclear ribonucleoprotein C OS=Danio rerio OX=7955 GN=hnrnpc PE=1 SV=1	25	7	8	7	313	35	5	3.94028e+07
A0A2R8QSR4	Elongation factor 1-alpha OS=Danio rerio OX=7955 GN=eef1a1l1 PE=1 SV=1	20	7	8	1	462	50	9.16	296450
Q6TNQ9	Succinate dehydrogenase [ubiquinone] flavoprotein subunit, mitochondrial OS=Danio rerio OX=7955 GN=sdha PE=2 SV=1	12	5	5	5	663	72.6	6.57	1.18996e+07
A7MD63	Zp3a.2 protein OS=Danio rerio OX=7955 GN=zp3a.2 PE=2 SV=1	5	3	6	1	817	89.2	5.57	1.88494e+07
Q6TGT0	Tubulin beta chain OS=Danio rerio OX=7955 GN=tubb4b PE=2 SV=1	17	7	8	7	445	49.8	4.96	9.8646e+06
E9QFX3	DnaJ (Hsp40) homolog, subfamily C, member 9 (Fragment) OS=Danio rerio OX=7955 GN=dnajc9 PE=1 SV=1	23	5	7	5	218	25.4	4.92	9.48057e+06
Q6DRF4	Replication factor C subunit RFC4 OS=Danio rerio OX=7955 GN=rfc4 PE=2 SV=1	22	7	7	7	358	39.9	8	1.46488e+07
Q5TYP2	Zona pellucida sperm-binding protein 3 OS=Danio rerio OX=7955 GN=zp3a.2 PE=1 SV=1	15	4	5	2	432	47.5	5.96	9.89659e+06
Q6NYU8	Heterogeneous nuclear ribonucleoprotein A/B OS=Danio rerio OX=7955 GN=hnrnpaba PE=1 SV=1	16	5	5	3	340	37.1	6.04	1.46133e+07
Q803H5	Gnb1l protein OS=Danio rerio OX=7955 GN=gnb1b PE=2 SV=1	16	5	6	5	340	37.3	6	2.23703e+07
A0A2R8QE83	Coiled-coil domain-containing protein 69 OS=Danio rerio OX=7955 GN=ccdc69 PE=4 SV=1	25	6	6	6	314	36.4	5.29	4155499
Q803F6	40S ribosomal protein SA OS=Danio rerio OX=7955 GN=rpsa PE=2 SV=1	16	5	5	5	308	34	4.84	4.41671e+07
Q5XJ03	Fdps protein (Fragment) OS=Danio rerio OX=7955 GN=fdps PE=2 SV=1	18	6	6	6	359	41.1	5.95	1.02255e+07
F1R4N4	Zona pellucida protein AX 4 OS=Danio rerio OX=7955 GN=zpax4 PE=1 SV=1	9	6	6	6	833	93.5	6.44	3.82822e+06
Q8JH70	Fructose-bisphosphate aldolase C-B OS=Danio rerio OX=7955 GN=aldocb PE=2 SV=1	17	4	5	4	363	39.2	6.64	2.69306e+06
Q6NY70	Epithelial cell adhesion molecule OS=Danio rerio OX=7955 GN=epcam PE=2 SV=1	18	5	5	5	302	34.2	8.05	8.62482e+06
F1R0T0	Replication factor C (activator 1) 2 OS=Danio rerio OX=7955 GN=rfc2 PE=1 SV=1	18	5	5	5	384	43.3	7.83	4.71752e+06
A2RUY2	Ribosomal protein S6 kinase OS=Danio rerio OX=7955 GN=rps6ka3b PE=2 SV=1	10	5	6	4	720	81	7.31	3.80206e+06
Q7ZVY0	Cytotoxic granule-associated RNA binding protein 1 OS=Danio rerio OX=7955 GN=tia1 PE=1 SV=1	13	5	5	5	386	42.3	7.78	1.48797e+07
Q7ZTZ4	Fibrillarin OS=Danio rerio OX=7955 GN=fbl PE=1 SV=1	21	5	5	5	317	33.6	10.2	9.15843e+06
F1QZA4	Isocitrate dehydrogenase [NAD] subunit, mitochondrial OS=Danio rerio OX=7955 GN=idh3g PE=1 SV=1	17	4	4	4	391	42.7	8.9	1.37672e+07
A0A2R8QAE1	Fibrinogen C-terminal domain-containing protein OS=Danio rerio OX=7955 GN=LOC100334800 PE=1 SV=1	15	3	5	3	241	28.1	7.77	1.17539e+07
Q6IQL2	Zgc:86716 OS=Danio rerio OX=7955 GN=cab39 PE=1 SV=1	19	6	6	6	341	39.8	6.65	8.76118e+06
B8JI00	Succinate--CoA ligase [ADP/GDP-forming] subunit alpha, mitochondrial OS=Danio rerio OX=7955 GN=suclg1 PE=1 SV=1	23	5	6	5	324	34.2	9.14	1.03878e+07
Q7ZU48	Heterogeneous nuclear ribonucleoprotein A0,-like OS=Danio rerio OX=7955 GN=hnrnpa0l PE=1 SV=2	16	4	5	4	302	32	7.78	6296882
A0A2R8Q4T9	SGT1 homolog, MIS12 kinetochore complex assembly cochaperone OS=Danio rerio OX=7955 GN=sugt1 PE=1 SV=1	23	6	6	6	330	37.9	6.05	2.94636e+06
Q7ZWI5	Guanine nucleotide binding protein (G protein), alpha inhibiting activity polypeptide 2 OS=Danio rerio OX=7955 GN=gnai2b PE=1 SV=1	14	4	4	4	347	39.6	5.8	2.18632e+06
Q6NYA1	Heterogeneous nuclear ribonucleoprotein A/Bb OS=Danio rerio OX=7955 GN=hnrnpabb PE=1 SV=1	17	5	5	3	309	34.2	7.28	1.00849e+07
Q7ZW92	Serine/threonine kinase receptor-associated protein OS=Danio rerio OX=7955 GN=strap PE=1 SV=1	27	5	5	5	329	36	5.53	3.39341e+06
B8JLB0	Zona pellucida sperm-binding protein 3 OS=Danio rerio OX=7955 GN=zp3b PE=1 SV=1	9	4	4	4	532	58.4	6.42	1.75863e+07
A4UU77	Oogenesis-related gene OS=Danio rerio OX=7955 GN=org PE=1 SV=1	30	5	5	5	215	24	5.11	2.78845e+07
Q58EJ9	Mitochondrial amidoxime-reducing component 1 OS=Danio rerio OX=7955 GN=mtarc1 PE=2 SV=1	13	4	4	4	325	36.7	6.73	1.11868e+06
A0A0R4IHU9	Glutaredoxin 3 OS=Danio rerio OX=7955 GN=glrx3 PE=1 SV=1	14	3	3	3	326	36.3	5.29	3.8671e+06
A0A2R8QH30	Casein kinase 2, alpha 1 polypeptide OS=Danio rerio OX=7955 GN=csnk2a1 PE=1 SV=1	16	5	5	5	374	43.7	7.69	6.84105e+06
Q98UI8	Caspase 3, apoptosis-related cysteine protease a OS=Danio rerio OX=7955 GN=casp3a PE=2 SV=1	19	4	4	1	282	31.5	6.16	3.33814e+06
F1QV31	Keratin 5 OS=Danio rerio OX=7955 GN=krt5 PE=1 SV=1	5	5	6	5	566	59.1	5.41	2.63892e+07
Q6PI20	Histone H3.3 OS=Danio rerio OX=7955 GN=h3f3a PE=2 SV=3	30	2	2	2	136	15.3	11.27
Q6NXC7	Eukaryotic translation initiation factor 2B, subunit 2 beta OS=Danio rerio OX=7955 GN=eif2b2 PE=1 SV=1	13	3	3	3	355	39.3	6.43	2.48349e+06
Q6NV33	Isocitrate dehydrogenase [NAD] subunit, mitochondrial OS=Danio rerio OX=7955 GN=idh3a PE=1 SV=1	13	5	5	5	365	40	7.39	7.14631e+06
Q7ZWD3	Eukaryotic translation initiation factor 2 subunit 1 OS=Danio rerio OX=7955 GN=eif2s1a PE=1 SV=1	14	4	4	2	315	36.2	5.03	4.42954e+06
A0A2R8PY75	Isocitrate dehydrogenase [NAD] subunit, mitochondrial OS=Danio rerio OX=7955 GN=idh3b PE=1 SV=1	14	4	4	4	383	41.9	8.25	4.10915e+06
A0A2R8RKG2	GATOR complex protein SEC13 OS=Danio rerio OX=7955 GN=sec13 PE=1 SV=1	17	4	4	4	336	37.3	6	3151484
A0A2R8RYP3	Uncharacterized protein OS=Danio rerio OX=7955 GN=LOC110438920 PE=4 SV=1	16	4	5	4	422	46.6	8.84	1.05005e+08
A0A0R4IPV1	Delta-aminolevulinic acid dehydratase OS=Danio rerio OX=7955 GN=alad PE=1 SV=1	15	4	4	4	331	36	7.12	3.40002e+06
Q7ZSY6	Metallothionein-2 OS=Danio rerio OX=7955 GN=mt2 PE=2 SV=1	52	3	3	3	60	6	7.84	20694900
Q0D294	Histone H4 OS=Danio rerio OX=7955 GN=zgc:153409 PE=2 SV=1	33	3	3	3	103	11.3	11.36	7.18039e+06
Q7ZWA3	RNA-binding motif protein, X chromosome OS=Danio rerio OX=7955 GN=rbmx PE=2 SV=1	14	5	5	5	379	41.6	10.1	4.7147e+06
Q5XJU0	Bub3 protein OS=Danio rerio OX=7955 GN=bub3 PE=2 SV=1	16	4	4	4	326	36.3	7.47	4.67236e+06
F1QDH1	Caspase 3, apoptosis-related cysteine peptidase a (Fragment) OS=Danio rerio OX=7955 GN=casp3a PE=1 SV=1	26	4	4	1	206	22.6	6.2	276355
A7MBW8	Zp2l1 protein OS=Danio rerio OX=7955 GN=zp2l1 PE=2 SV=1	15	4	4	4	404	44.8	5.14	9.2949e+06
A0A0R4IYR2	NAD(P)-dependent steroid dehydrogenase-like OS=Danio rerio OX=7955 GN=nsdhl PE=1 SV=1	15	4	4	4	345	38.5	8.62	3.17479e+06
A0A2R8Q8X4	ELAV-like protein OS=Danio rerio OX=7955 GN=elavl1b PE=1 SV=1	10	3	3	1	359	39.8	9.06	1.83137e+06
Q5XJS7	2-deoxy-D-ribose 5-phosphate aldolase OS=Danio rerio OX=7955 GN=dera PE=2 SV=1	15	3	3	3	318	35	9.14	794328
A7MBZ6	Zona pellucida sperm-binding protein 3 OS=Danio rerio OX=7955 GN=zp3e PE=2 SV=1	13	4	5	4	437	48	4.84	8.71598e+06
Q802C7	TAR DNA-binding protein 43 OS=Danio rerio OX=7955 GN=tardbpb PE=1 SV=1	8	3	3	2	412	44.4	6.02	2.96895e+06
F8W3L6	Myosin, heavy chain 9a, non-muscle (Fragment) OS=Danio rerio OX=7955 GN=myh9a PE=1 SV=1	2	4	4	4	1964	227.6	5.54	2.65306e+06
Q803G3	Serine/threonine-protein phosphatase OS=Danio rerio OX=7955 GN=ppp2cb PE=1 SV=1	16	4	4	2	309	35.5	5.43	6182013
B7ZD39	Inorganic diphosphatase OS=Danio rerio OX=7955 GN=ppa1b PE=1 SV=1	16	3	3	3	291	32.6	5.45	9.54716e+06
Q803D9	Prmt1 protein (Fragment) OS=Danio rerio OX=7955 GN=prmt1 PE=2 SV=1	10	3	3	3	378	43.5	6.09	3.3841e+06
Q32PU2	Calponin OS=Danio rerio OX=7955 GN=cnn3b PE=1 SV=1	16	4	4	4	331	36.7	6.44	3.90968e+06
B0JZP4	LOC564840 protein (Fragment) OS=Danio rerio OX=7955 GN=purba PE=2 SV=1	11	4	4	4	305	32.9	6.2	5.28707e+06
Q5TYX2	Zona pellucida protein AX 1 OS=Danio rerio OX=7955 GN=zpax1 PE=1 SV=1	5	4	4	4	927	104.8	5.9	2.40119e+06
Q5CZU9	Crystallin, zeta (Quinone reductase) OS=Danio rerio OX=7955 GN=cryz PE=2 SV=1	19	4	4	4	328	34.5	8.22	1.70015e+06
A0A2R8QJ78	Very low-density lipoprotein receptor OS=Danio rerio OX=7955 GN=vldlr PE=1 SV=1	5	4	4	4	844	93.5	4.97	2.64665e+06
Q9PVK4	L-lactate dehydrogenase B-A chain OS=Danio rerio OX=7955 GN=ldhba PE=2 SV=4	11	3	3	3	334	36.2	6.89	1.72651e+06
F1QC84	Coagulation factor XIII, A1 polypeptide a, tandem duplicate 1 OS=Danio rerio OX=7955 GN=f13a1a.1 PE=1 SV=1	7	4	4	4	726	80.8	6.57	8.46955e+06
X1WHF1	Histone H2B OS=Danio rerio OX=7955 GN=si:dkey-261m9.6 PE=3 SV=1	23	3	4	3	124	13.6	10.37	8.06698e+06
Q7T3F7	Cysteine and histidine-rich domain-containing protein 1 OS=Danio rerio OX=7955 GN=chordc1 PE=2 SV=1	13	3	3	3	341	38.4	6.02	3.87804e+06
B8A5V6	PDZ and LIM domain 1 (elfin) OS=Danio rerio OX=7955 GN=pdlim1 PE=1 SV=1	12	3	3	3	322	35.2	6.64	2.44393e+06
Q9I9E9	Eukaryotic translation initiation factor 2 subunit 1 OS=Danio rerio OX=7955 GN=eif2s1b PE=1 SV=1	12	3	3	1	315	36.1	5.03
B8JMH0	Putative transferase CAF17 homolog, mitochondrial OS=Danio rerio OX=7955 GN=iba57 PE=3 SV=1	13	4	4	4	354	39	8.72	4.08729e+06
Q7ZUS9	Electron transfer flavoprotein subunit alpha OS=Danio rerio OX=7955 GN=etfa PE=1 SV=1	15	4	4	4	333	35.1	7.36	2.6958e+06
Q6IQB1	Ribosomal protein L5b OS=Danio rerio OX=7955 GN=rpl5b PE=1 SV=1	16	4	5	4	296	34	9.69	5.90152e+06
Q05AL9	Zgc:153629 protein OS=Danio rerio OX=7955 GN=krt94 PE=2 SV=1	5	3	3	3	431	47.7	6.55	2.32714e+07
Q6P298	Cytosolic Fe-S cluster assembly factor nubp1 OS=Danio rerio OX=7955 GN=nubp1 PE=2 SV=2	8	2	2	2	321	34.1	5.4	5.29122e+06
Q6TNT8	Guanine nucleotide binding protein (G protein), alpha inhibiting activity polypeptide 2 OS=Danio rerio OX=7955 GN=gnai2a PE=1 SV=1	9	3	3	3	355	40.8	5.39	4501046
Q6P959	ATP synthase subunit gamma OS=Danio rerio OX=7955 GN=atp5f1c PE=2 SV=1	10	3	3	3	292	32.1	9.39	1.34506e+06
E9QDP2	Replication factor C (activator 1) 3 OS=Danio rerio OX=7955 GN=rfc3 PE=1 SV=1	8	2	2	2	339	38.5	8.82	1.90148e+06
Q6TGV4	26S proteasome non-ATPase regulatory subunit 13 (Fragment) OS=Danio rerio OX=7955 GN=psmd13 PE=2 SV=2	9	4	4	4	404	46	6.55	3.24024e+06
Q6PHE7	DNA-directed RNA polymerases I and III subunit RPAC1 OS=Danio rerio OX=7955 GN=polr1c PE=2 SV=1	9	3	3	3	347	39.1	5.43	3.43258e+06
Q5XIZ6	Glycerol-3-phosphate dehydrogenase 1-like protein OS=Danio rerio OX=7955 GN=gpd1l PE=2 SV=1	11	3	3	3	351	38.3	5.62	2.254e+06
Q6DRK4	Replication factor C (activator 1) 5 OS=Danio rerio OX=7955 GN=rfc5 PE=1 SV=1	10	3	3	3	334	37.6	8.07	5.31209e+06
Q6NXC1	RNA-binding motif protein 4.3 OS=Danio rerio OX=7955 GN=rbm4.3 PE=1 SV=1	12	4	4	4	341	38.2	9.28	6.32575e+06
Q7ZVE7	Serine/threonine-protein phosphatase OS=Danio rerio OX=7955 GN=ppp2cab PE=2 SV=1	12	3	3	1	309	35.5	5.66	902297
B2GT74	Zgc:153172 protein OS=Danio rerio OX=7955 GN=mrps9 PE=2 SV=1	8	3	4	3	385	44.2	9.36	2.11095e+06
B2GPH2	Hsd17b12a protein OS=Danio rerio OX=7955 GN=hsd17b12a PE=2 SV=1	8	2	2	2	319	35.5	9.32	1.08145e+06
A0A2R8Q5M9	Uncharacterized protein OS=Danio rerio OX=7955 GN=LOC100332822 PE=4 SV=1	8	3	3	3	537	54.8	9.39	2.33854e+06
Q6P0E5	DDRGK domain-containing protein 1 OS=Danio rerio OX=7955 GN=ddrgk1 PE=2 SV=1	9	2	2	2	300	34.4	5.12	3.00689e+06
F1R1X3	Arylesterase OS=Danio rerio OX=7955 GN=pon3.2 PE=1 SV=1	9	3	3	3	356	39.7	5.88	2.70144e+06
A7MCD7	Ndufa9 protein OS=Danio rerio OX=7955 GN=ndufa9a PE=2 SV=1	7	2	3	2	380	42.9	9.69	2.58661e+06
Q6TH14	2-phospho-D-glycerate hydro-lyase OS=Danio rerio OX=7955 GN=eno3 PE=1 SV=1	7	2	2	2	433	47.4	6.7	1.47594e+06
A0A0R4IW89	Serine/threonine-protein phosphatase OS=Danio rerio OX=7955 GN=ppp1caa PE=1 SV=2	10	3	3	3	327	36.8	7.27	2.45903e+06
Q6PQ35	Zona pellucida sperm-binding protein 3 (Fragment) OS=Danio rerio OX=7955 GN=zp3a.1 PE=2 SV=1	5	1	2	1	274	30.1	6.28	4292071
Q6DRD5	Ubiquitin fusion degradation 1-like OS=Danio rerio OX=7955 GN=ufd1l PE=1 SV=1	14	3	3	3	308	35	5.76	4.09643e+06
Q9DDE2	Nothepsin OS=Danio rerio OX=7955 GN=nots PE=2 SV=1	8	2	2	2	416	46.1	6.54	1.66942e+06
Q6NXA5	Arylesterase OS=Danio rerio OX=7955 GN=pon2 PE=1 SV=1	9	3	3	3	355	39.6	5.19	2.40584e+06
F1R606	Importin subunit alpha OS=Danio rerio OX=7955 GN=kpna7 PE=1 SV=2	6	3	3	3	520	57.2	5.43	5698083
A7YYI7	Polymerase (DNA-directed), delta interacting protein 2 OS=Danio rerio OX=7955 GN=poldip2 PE=2 SV=1	6	2	2	2	376	43.1	8.43	645083
Q803N5	TAR DNA-binding protein 43 OS=Danio rerio OX=7955 GN=tardbpa PE=1 SV=1	7	2	2	1	303	34.3	6.06
Q08CV2	Im:7138535 protein (Fragment) OS=Danio rerio OX=7955 GN=im:7138535 PE=2 SV=1	10	3	3	3	375	42.3	7.4	1.4125e+06
Q6TGU2	Nucleoporin SEH1 OS=Danio rerio OX=7955 GN=seh1l PE=2 SV=2	10	3	3	3	364	39.8	7.91	1611100
Q6DG30	Serpin peptidase inhibitor, clade B (Ovalbumin), member 1 OS=Danio rerio OX=7955 GN=serpinb1 PE=1 SV=1	9	3	3	3	380	42.9	5.8	3.09854e+06
Q6NWK1	F-actin-capping protein subunit alpha OS=Danio rerio OX=7955 GN=capza1a PE=1 SV=1	11	2	3	1	286	32.8	5.82	414729
Q7SXN2	Heterogeneous nuclear ribonucleoprotein D-like OS=Danio rerio OX=7955 GN=hnrnpdl PE=1 SV=1	9	2	2	2	296	33.2	5.82	3.51477e+06
E9QII3	Abasic site processing protein HMCES (Fragment) OS=Danio rerio OX=7955 GN=hmces PE=1 SV=1	12	2	3	2	226	25.7	7.68	779762
A0A0R4IE20	AHA1, activator of heat shock protein ATPase homolog 1b OS=Danio rerio OX=7955 GN=ahsa1b PE=1 SV=1	9	3	3	3	338	38.1	5.33	2.61637e+06
Q7ZUQ0	Actin-related protein 2/3 complex subunit OS=Danio rerio OX=7955 GN=arpc1a PE=1 SV=1	10	3	3	3	370	41.5	8.03	3.42286e+06
A3QK39	B-cell CLL/lymphoma 7 protein family member A OS=Danio rerio OX=7955 GN=bcl7a PE=1 SV=1	11	2	2	2	202	22.2	6.39	1.44246e+06
A0A2R8Q7Y8	Transcription elongation factor A (SII), 1 OS=Danio rerio OX=7955 GN=tcea1 PE=1 SV=1	8	2	2	2	311	34.8	8.57	762002
A2CG95	Medium-chain specific acyl-CoA dehydrogenase, mitochondrial OS=Danio rerio OX=7955 GN=acadm PE=1 SV=1	8	3	3	3	426	46.3	8.05	1.45883e+06
E7FFC4	Apoptosis-inducing factor mitochondria-associated 2 OS=Danio rerio OX=7955 GN=aifm2 PE=1 SV=1	10	3	3	3	373	40.4	7.77	718938
Q6GQM9	2-phospho-D-glycerate hydro-lyase OS=Danio rerio OX=7955 GN=eno2 PE=1 SV=1	4	1	2	1	434	46.8	4.91	204661
A3KGZ5	VPS37B subunit of ESCRT-I OS=Danio rerio OX=7955 GN=vps37ba PE=1 SV=1	7	2	2	2	288	32.3	6.58	1.94324e+06
B8A5D4	Thioredoxin-like 1 OS=Danio rerio OX=7955 GN=txnl1 PE=1 SV=2	11	3	3	3	291	32.3	4.93	6.40297e+06
Q58EG2	Erlin-1 OS=Danio rerio OX=7955 GN=erlin1 PE=2 SV=1	6	2	2	2	342	38.3	6.62	1.29959e+06
Q6IQS0	NADH dehydrogenase [ubiquinone] 1 alpha subcomplex subunit 10, mitochondrial OS=Danio rerio OX=7955 GN=ndufa10 PE=2 SV=1	6	2	2	2	355	40.3	7.2	8.28996e+06
A0A2R8QMV0	RNA polymerase II subunit C OS=Danio rerio OX=7955 GN=polr2c PE=1 SV=1	12	2	2	2	271	31	5.1	1.72762e+06
Q6NV13	Nuclear distribution protein C homolog OS=Danio rerio OX=7955 GN=nudc PE=1 SV=1	6	2	2	2	333	38.3	5.54	840360
B2GS04	Lman2lb protein OS=Danio rerio OX=7955 GN=lman2lb PE=2 SV=1	10	3	3	3	354	40.4	5.57	3.88734e+06
Q6P934	Survival motor neuron 1 OS=Danio rerio OX=7955 GN=smn1 PE=1 SV=1	6	2	2	2	279	30.7	5.59	1.18013e+06
Q7T3F9	Mitochondrial ribosomal protein L39 OS=Danio rerio OX=7955 GN=mrpl39 PE=1 SV=1	8	3	3	3	342	37.7	7.94	1.99787e+06
A4IGC4	Zgc:162590 protein OS=Danio rerio OX=7955 GN=rbfa PE=2 SV=1	8	3	3	3	285	33	8.7	3646504
Q503F1	Pyrroline-5-carboxylate reductase OS=Danio rerio OX=7955 GN=pycr1b PE=2 SV=1	8	2	2	2	317	33.6	7.84	949506
Q6AZA0	Acetyl-CoA acetyltransferase, mitochondrial OS=Danio rerio OX=7955 GN=acat1 PE=2 SV=1	5	2	2	2	420	44.3	8.85	2.67419e+06
A0A2R8QIE6	DnaJ (Hsp40) homolog, subfamily C, member 25 OS=Danio rerio OX=7955 GN=dnajc25 PE=1 SV=1	7	2	2	2	344	41.3	8.25	3.51903e+06
B0R0H4	Zona pellucida glycoprotein 3f, tandem duplicate 1 OS=Danio rerio OX=7955 GN=zp3f.1 PE=1 SV=1	11	2	2	2	311	33.7	5.27	1.01436e+06
Q6PC36	NECAP endocytosis-associated 1 OS=Danio rerio OX=7955 GN=necap1 PE=1 SV=1	8	2	2	2	261	28.2	5.76	4.20028e+06
F1R9V3	Heat shock protein family A (Hsp70) member 8b OS=Danio rerio OX=7955 GN=hspa8b PE=1 SV=1	4	2	2	2	647	71	5.47	1.72177e+06
O57521	Heat shock protein HSP 90-beta OS=Danio rerio OX=7955 GN=hsp90ab1 PE=1 SV=2	5	2	2	2	725	83.3	5	2.46996e+06
B0S5J9	Inositol-1-monophosphatase (Fragment) OS=Danio rerio OX=7955 GN=impa1 PE=1 SV=1	15	2	2	2	239	25.9	4.87	1.31728e+06
B0R0M9	Ribosomal protein S6 kinase OS=Danio rerio OX=7955 GN=rps6ka3a PE=1 SV=1	4	2	2	1	732	82.5	7.62	219411
B3DHD5	Si:ch211-188c16.1 OS=Danio rerio OX=7955 GN=si:ch211-188c16.1 PE=2 SV=1	3	2	2	2	760	84.2	6.89	1011056
F8W2A1	Discs, large (Drosophila) homolog-associated protein 4a OS=Danio rerio OX=7955 GN=dlgap4a PE=1 SV=1	14	2	2	2	208	23	4.96	187658
A8E5K1	Zgc:63674 protein OS=Danio rerio OX=7955 GN=sord PE=2 SV=1	7	2	2	2	354	38	7.62	1.0272e+06
F1QR61	Zgc:153372 OS=Danio rerio OX=7955 GN=zgc:153372 PE=1 SV=2	5	2	2	2	385	42.5	7.34	913671
Q4QRD9	Cysteine and histidine-rich domain (CHORD)-containing 1a OS=Danio rerio OX=7955 GN=chordc1a PE=1 SV=1	8	2	2	2	339	38	6.99	1.29735e+06
A0A2R8QSA7	Mitochondrial ribosomal protein L1 OS=Danio rerio OX=7955 GN=mrpl1 PE=1 SV=1	9	2	2	2	305	35	9.01	432108
Q90ZM2	Protein transport protein Sec61 subunit alpha-like 1 OS=Danio rerio OX=7955 GN=sec61al1 PE=2 SV=3	4	2	2	2	476	52.3	8.06	4680678
A0A1L1QZN4	Uncharacterized protein OS=Danio rerio OX=7955 GN=LOC108179180 PE=4 SV=1	3	2	2	2	818	84.4	8.37	1.93672e+06
A0A2R8QKW9	SUEL-type lectin domain-containing protein OS=Danio rerio OX=7955 GN=si:ch211-154a22.8 PE=4 SV=1	15	2	2	2	149	16.5	8.92	4780586
A2BFW0	Zinc finger, AN1-type domain 5a OS=Danio rerio OX=7955 GN=zfand5a PE=4 SV=1	8	2	2	2	214	23.3	8.46	1.65499e+06
Q6TGY7	IST1 homolog OS=Danio rerio OX=7955 GN=ist1 PE=2 SV=1	7	2	2	2	340	37.5	5.41	2.44607e+06
Q6AXJ2	Eukaryotic translation initiation factor 3 subunit H-A OS=Danio rerio OX=7955 GN=eif3ha PE=2 SV=1	5	2	2	2	335	38.6	5.81	1.31312e+06
F1QN45	Si:dkey-88l16.3 (Fragment) OS=Danio rerio OX=7955 GN=si:dkey-88l16.3 PE=1 SV=1	2	2	2	2	1765	193.1	5.77	1.33202e+06
Q7ZVS6	Cytosolic arginine sensor for mTORC1 subunit 2 OS=Danio rerio OX=7955 GN=castor2 PE=1 SV=1	4	1	1	1	329	35.8	5.08	604167
Q90ZC5	Peptidylprolyl isomerase OS=Danio rerio OX=7955 GN=aip PE=2 SV=1	7	2	2	2	342	38.3	7.14	756614
A0A2R8QHQ4	EBNA1-binding protein 2 OS=Danio rerio OX=7955 GN=ebna1bp2 PE=1 SV=1	6	2	2	2	308	35.5	10.24	940923
Q803H2	Holocytochrome c-type synthase OS=Danio rerio OX=7955 GN=hccsb PE=1 SV=1	8	2	2	2	269	30.9	6.54	825459
Q7ZVK8	Mitogen-activated protein kinase OS=Danio rerio OX=7955 GN=mapk3 PE=1 SV=1	4	2	2	2	392	44.1	6.8	1.33648e+06
Q08BV2	tRNA wybutosine-synthesizing protein 5 OS=Danio rerio OX=7955 GN=tyw5 PE=2 SV=1	5	1	1	1	326	38	5.76	519723
A0A0R4IUJ5	GlcNAc kinase OS=Danio rerio OX=7955 GN=nagk PE=1 SV=1	5	1	1	1	344	37	6.52	350834
Q08BA1	ATP synthase subunit alpha OS=Danio rerio OX=7955 GN=atp5fa1 PE=1 SV=1	4	2	2	2	551	59.7	9.03	735683
Q6NWB9	Mitochondrial ribosomal protein L38 OS=Danio rerio OX=7955 GN=mrpl38 PE=2 SV=1	8	2	2	2	345	40.6	7.65	585424
Q7ZW82	Guanine nucleotide-binding protein (G protein), alpha-inhibiting activity polypeptide a OS=Danio rerio OX=7955 GN=gnaia PE=1 SV=1	7	2	2	2	377	43.6	6.11	2.98399e+06
A0A2R8Q828	Gem-associated protein 2 OS=Danio rerio OX=7955 GN=gemin2 PE=1 SV=1	7	2	2	2	261	30	5.24	1.29633e+06
Q568S7	Ribosomal RNA-processing protein 4 OS=Danio rerio OX=7955 GN=exosc2 PE=2 SV=1	7	2	2	2	254	28.5	7.09	1.30612e+06
Q6GML2	Zgc:91845 protein OS=Danio rerio OX=7955 GN=prpsap1 PE=2 SV=1	3	1	1	1	353	39.1	7.75	694883
Q90XD4	S-(hydroxymethyl)glutathione dehydrogenase OS=Danio rerio OX=7955 GN=adh5 PE=2 SV=1	6	2	2	2	376	40	7.18	1.50405e+06
Q6NW76	Aurora kinase B OS=Danio rerio OX=7955 GN=aurkb PE=2 SV=1	8	2	2	2	320	36.9	9.04	2.37672e+06
Q6PBM7	Protein FAM76B OS=Danio rerio OX=7955 GN=fam76b PE=1 SV=1	7	2	2	2	328	37.7	9.33	1.84871e+06
Q7SZR9	Zgc:65780 OS=Danio rerio OX=7955 GN=wdr77 PE=2 SV=1	6	1	1	1	319	35.1	6.3	325087
Q6NWC5	Cell division protein kinase 7 OS=Danio rerio OX=7955 GN=cdk7 PE=1 SV=1	5	2	2	2	311	35	8.76	1.64027e+06
B0UYC0	Gap junction protein OS=Danio rerio OX=7955 GN=gjc4b PE=1 SV=1	6	2	2	2	380	43.5	8.43	824565
Q08CA6	Zgc:153329 OS=Danio rerio OX=7955 GN=prkag2a PE=2 SV=1	7	2	2	2	330	37.6	5.99	665759
Q7ZVD4	Sf3a2 protein OS=Danio rerio OX=7955 GN=sf3a2 PE=1 SV=1	5	1	1	1	278	31.3	9.58	536127
Q7ZTS4	Keratin, type I cytoskeletal 18 OS=Danio rerio OX=7955 GN=krt18 PE=1 SV=2	4	2	2	2	431	48.6	5.64	1.2109e+06
A0A2R8Q0U0	Si:dkey-108k21.21 OS=Danio rerio OX=7955 GN=si:dkey-108k21.21 PE=3 SV=1	11	2	2	2	206	21.2	11.12	7854039
Q803B0	60 kDa chaperonin OS=Danio rerio OX=7955 GN=hspd1 PE=1 SV=1	3	2	2	2	575	61.2	5.72	705644
Q7ZTY9	Small nuclear ribonucleoprotein 40 (U5) OS=Danio rerio OX=7955 GN=snrnp40 PE=1 SV=1	7	2	2	2	347	38.3	7.93	4.39539e+07
A2AWA1	RNA helicase OS=Danio rerio OX=7955 GN=ddx39aa PE=1 SV=1	4	1	1	1	427	48.9	5.59
A1A5T2	Phosphatidylserine decarboxylase proenzyme, mitochondrial OS=Danio rerio OX=7955 GN=pisd PE=1 SV=1	4	2	2	2	426	48.3	9.89	904495
A0A140LG01	Myg1 exonuclease OS=Danio rerio OX=7955 GN=myg1 PE=1 SV=1	3	1	1	1	381	43.2	7.12	997372
A7MBY2	Zgc:171753 protein OS=Danio rerio OX=7955 GN=alyref PE=2 SV=1	6	1	1	1	280	28.6	10.98	389395
Q6NYR9	Ribose-phosphate diphosphokinase OS=Danio rerio OX=7955 GN=prps1a PE=1 SV=1	5	2	2	2	299	32.6	7.11	2430021
Q7SXD2	Zgc:66432 OS=Danio rerio OX=7955 GN=zp3d.1 PE=2 SV=1	2	1	1	1	599	68.1	6.61	686133
Q7SXR1	RISC-loading complex subunit tarbp2 OS=Danio rerio OX=7955 GN=tarbp2 PE=2 SV=1	3	1	1	1	346	37.4	6.98
Q5RG12	Heat shock protein 90, alpha (cytosolic), class A member 1, tandem duplicate 2 OS=Danio rerio OX=7955 GN=hsp90aa1.2 PE=1 SV=1	4	1	1	1	734	84.6	5.01	2.60212e+06
Q7SZP4	Zgc:65851 OS=Danio rerio OX=7955 GN=zgc:65851 PE=1 SV=1	2	1	1	1	562	64.7	4.82	1.51965e+06
Q05AL6	ATP synthase subunit beta (Fragment) OS=Danio rerio OX=7955 GN=zgc:163069 PE=2 SV=1	5	1	1	1	274	29.9	5.17	384794
A3QK16	Erlin-2 OS=Danio rerio OX=7955 GN=erlin2 PE=2 SV=1	4	1	1	1	331	36.4	6.25	466205
F1R0Z7	Dolichyl-phosphate beta-glucosyltransferase OS=Danio rerio OX=7955 GN=alg5 PE=1 SV=2	3	1	1	1	330	37.9	6.7	1.06481e+06
Q7ZUI7	Thymidylate synthase OS=Danio rerio OX=7955 GN=tyms PE=2 SV=1	4	1	1	1	319	36.3	6.14	653523
Q7T3B0	Eukaryotic translation initiation factor 3 subunit M OS=Danio rerio OX=7955 GN=eif3m PE=2 SV=2	3	1	1	1	375	42.7	5.52	697726
F1R246	Aspartate--tRNA ligase, cytoplasmic OS=Danio rerio OX=7955 GN=dars1 PE=1 SV=1	2	1	1	1	531	60.5	6.57	356520
Q6DRC4	Eukaryotic translation initiation factor 3 subunit G OS=Danio rerio OX=7955 GN=eif3g PE=1 SV=1	4	1	1	1	293	32.8	6.81	707866
Q6PC14	60S ribosomal protein L23 OS=Danio rerio OX=7955 GN=rpl23 PE=2 SV=1	13	1	1	1	140	14.9	10.51
P79735	GTP-binding nuclear protein Ran OS=Danio rerio OX=7955 GN=ran PE=2 SV=1	9	1	1	1	215	24.4	7.09
Q6P0D9	Probable cytosolic iron-sulfur protein assembly protein ciao1 OS=Danio rerio OX=7955 GN=ciao1 PE=2 SV=1	5	1	1	1	330	36.8	5.02	758039
A0A2R8RZR0	Aldo-keto reductase family 7, member A3 (aflatoxin aldehyde reductase) OS=Danio rerio OX=7955 GN=akr7a3 PE=1 SV=1	3	1	1	1	353	39.9	7.88
E9QD60	Si:ch211-153a8.4 (Fragment) OS=Danio rerio OX=7955 GN=si:ch211-153a8.4 PE=4 SV=1	4	1	1	1	267	29.7	9.41	444671
Q5U3P6	Diphthine methyl ester synthase OS=Danio rerio OX=7955 GN=dph5 PE=2 SV=1	3	1	1	1	288	32	5.33	266785
Q1LXI2	Myosin VAa OS=Danio rerio OX=7955 GN=myo5aa PE=1 SV=1	1	1	1	1	1844	213.1	8.47	508601
Q7ZTX2	WD repeat domain 5 OS=Danio rerio OX=7955 GN=wdr5 PE=1 SV=1	4	1	1	1	334	36.5	8.27
Q6DI01	Importin subunit alpha OS=Danio rerio OX=7955 GN=kpna2 PE=2 SV=1	2	1	1	1	525	57.5	5.26	785612
A0A0R4ICY2	RNA-binding motif protein 24a OS=Danio rerio OX=7955 GN=rbm24a PE=4 SV=1	14	1	1	1	116	12.9	9.31	499643
Q1JPU8	Zgc:136566 OS=Danio rerio OX=7955 GN=ppcs PE=2 SV=1	4	1	1	1	320	35.5	7.12	444956
Q6P268	Phosducin-like protein 3 OS=Danio rerio OX=7955 GN=pdcl3 PE=2 SV=1	5	1	1	1	239	27.6	4.64
Q5M9N3	Splicing factor, arginine/serine-rich 6b OS=Danio rerio OX=7955 GN=srsf6b PE=2 SV=1	3	1	1	1	355	41.2	11.53	1.70739e+06
A0A1D5NSV6	Bloodthirsty-related gene family, member 4 OS=Danio rerio OX=7955 GN=btr04 PE=4 SV=1	5	1	1	1	254	29	6.4	202913
Q7ZVT0	Zgc:55673 OS=Danio rerio OX=7955 GN=lsm14b PE=2 SV=1	3	1	1	1	382	41.8	9.57	538941
A7MBZ3	Zgc:171776 protein OS=Danio rerio OX=7955 GN=zgc:171776 PE=2 SV=1	4	1	1	1	219	25.4	8.31	361743
A2RV29	Zinc finger protein 346 OS=Danio rerio OX=7955 GN=znf346 PE=2 SV=1	4	1	1	1	301	33.7	8	722760
A0A2R8Q3Q4	Zgc:152652 OS=Danio rerio OX=7955 GN=zgc:152652 PE=1 SV=1	2	1	1	1	795	83.9	8.81	758493
Q6TNR9	Phosphoglycerate mutase OS=Danio rerio OX=7955 GN=pgam1l PE=2 SV=1	6	1	1	1	254	28.8	7.18
Q58EF9	S-adenosylmethionine synthase OS=Danio rerio OX=7955 GN=mat2ab PE=1 SV=1	4	1	1	1	363	40	6.24	233290
A0A2R8QK23	Microtubule-associated tumor suppressor 1b OS=Danio rerio OX=7955 GN=mtus1b PE=3 SV=1	2	1	1	1	443	51.4	6.77	399517
Q7ZVK5	Pcbp2 protein OS=Danio rerio OX=7955 GN=pcbp2 PE=1 SV=1	4	1	1	1	318	33.3	8	892642
Q6DHU8	Lymphokine-activated killer T-cell-originated protein kinase homolog OS=Danio rerio OX=7955 GN=pbk PE=2 SV=1	3	1	1	1	339	37.6	5.27	778446
A0A0R4IK64	Eukaryotic translation elongation factor 1 delta a (guanine nucleotide exchange protein) (Fragment) OS=Danio rerio OX=7955 GN=eef1da PE=1 SV=1	4	1	1	1	255	28.6	5.06	3.6229e+06
B8JJ32	Sidoreflexin OS=Danio rerio OX=7955 GN=sfxn3 PE=1 SV=1	4	1	1	1	322	35.3	9.1	554208
Q7ZU77	WD repeat domain 8 OS=Danio rerio OX=7955 GN=wrap73 PE=2 SV=1	2	1	1	1	446	51	6.52	299949
Q7ZUP6	Isocitrate dehydrogenase [NADP] OS=Danio rerio OX=7955 GN=idh2 PE=2 SV=1	3	1	1	1	449	50.4	8.12	572355
Q802C9	RNA helicase OS=Danio rerio OX=7955 GN=eif4a1a PE=1 SV=1	6	1	1	1	406	46.2	5.41	1.03824e+06
A0A2R8Q7N6	Nucleoporin NUP53 OS=Danio rerio OX=7955 GN=nup35 PE=1 SV=1	4	1	1	1	299	31.8	9.06	365269
Q7ZSY2	Malate dehydrogenase OS=Danio rerio OX=7955 GN=mdh1ab PE=2 SV=1	4	1	1	1	333	36.2	6.43	368961
F1QK02	Mitochondrial ribosomal protein S22 OS=Danio rerio OX=7955 GN=mrps22 PE=1 SV=2	3	1	1	1	340	39.5	6.7	1.24233e+06
A0A0R4IGB5	Si:ch211-235e9.8 OS=Danio rerio OX=7955 GN=si:ch211-235e9.8 PE=4 SV=1	4	1	1	1	222	23.6	4.21	7953570
Q08C39	Zgc:153680 OS=Danio rerio OX=7955 GN=mrps5 PE=2 SV=1	3	1	1	1	397	44.1	10.02	604404
Q803Q1	Glycogenin 1 OS=Danio rerio OX=7955 GN=gyg1a PE=2 SV=1	2	1	1	1	329	37	5.74	1.19523e+06
E9QCP2	Methionine adenosyltransferase 2 subunit beta OS=Danio rerio OX=7955 GN=mat2b PE=1 SV=1	5	1	1	1	334	37.8	6.52	241656
A8WG70	DnaJ (Hsp40) homolog, subfamily C, member 18 OS=Danio rerio OX=7955 GN=dnajc18 PE=2 SV=1	3	1	1	1	407	47	7.58
Q6PGV1	V-type proton ATPase subunit d 1 OS=Danio rerio OX=7955 GN=atp6v0d1 PE=1 SV=1	3	1	1	1	350	40.2	4.96	903041
Q7ZUW3	Deoxyhypusine synthase OS=Danio rerio OX=7955 GN=dhps PE=2 SV=1	4	1	1	1	361	39.9	6.02
Q6P4U7	Translocating chain-associated membrane protein OS=Danio rerio OX=7955 GN=tram1 PE=1 SV=1	2	1	1	1	369	41.8	9.58
F1QX75	Charged multivesicular body protein 4c OS=Danio rerio OX=7955 GN=chmp4c PE=3 SV=1	6	1	1	1	239	26.8	8.25
A4QP67	Hnrnpd protein OS=Danio rerio OX=7955 GN=hnrnpd PE=2 SV=1	3	1	1	1	314	35.6	5.87	2.18045e+06
Q7ZUE3	Fusion (Involved in t(1216) in malignant liposarcoma) OS=Danio rerio OX=7955 GN=fus PE=2 SV=1	2	1	1	1	410	41.4	7.46	490268
A0A2R8QHE6	DEAD (Asp-Glu-Ala-Asp) box polypeptide 41 OS=Danio rerio OX=7955 GN=ddx41 PE=1 SV=1	2	1	1	1	326	36.6	8.31	1.54454e+06
F1RD28	Alpha-amylase OS=Danio rerio OX=7955 GN=zgc:66313 PE=1 SV=1	2	1	1	1	517	58.2	7.02	438910
Q4G0A1	U2af1 protein OS=Danio rerio OX=7955 GN=u2af1 PE=2 SV=1	3	1	1	1	250	28.5	9.07	4766180
A5PMP4	WD repeat domain-containing protein 83 OS=Danio rerio OX=7955 GN=wdr83 PE=1 SV=1	4	1	1	1	315	34.8	5.68	232839
Q5RIV3	Peroxisomal assembly protein PEX3 OS=Danio rerio OX=7955 GN=pex3 PE=4 SV=1	3	1	1	1	364	41.5	6.62	478595
E7FAK4	Solute carrier family 17 member 7b OS=Danio rerio OX=7955 GN=slc17a7b PE=4 SV=4	6	1	1	1	580	63.5	6.11
Q7ZVG6	E3 ubiquitin-protein ligase Siah1 OS=Danio rerio OX=7955 GN=siah1 PE=2 SV=2	4	1	1	1	282	31.1	6.8	358238
Q7ZUX5	RNA 3'-terminal phosphate cyclase OS=Danio rerio OX=7955 GN=rtca PE=1 SV=1	4	1	1	1	363	38.7	8.05	475672
Q7ZWF0	mRNA export factor OS=Danio rerio OX=7955 GN=rae1 PE=2 SV=2	2	1	1	1	368	41	7.83	1082755
A0A140LH39	Zgc:92287 (Fragment) OS=Danio rerio OX=7955 GN=lemd1 PE=1 SV=1	4	1	1	1	265	29.4	4.88	400422
Q5BJJ2	Ribosomal protein L3 OS=Danio rerio OX=7955 GN=rpl3 PE=1 SV=1	3	1	1	1	403	46.2	10.18	373293
D3XDB4	UDP-glucuronosyltransferase OS=Danio rerio OX=7955 GN=ugt5g2 PE=2 SV=1	7	1	1	1	534	59.9	8.94
Q642M9	Trans-1,2-dihydrobenzene-1,2-diol dehydrogenase OS=Danio rerio OX=7955 GN=dhdh PE=2 SV=2	4	1	1	1	334	36.5	6.52	592513
Q5U386	Protein-serine/threonine phosphatase OS=Danio rerio OX=7955 GN=ppm1bb PE=1 SV=1	2	1	1	1	382	42.2	5.11	458636
F1QXG2	tRNA selenocysteine 1-associated protein 1 OS=Danio rerio OX=7955 GN=trnau1apb PE=1 SV=1	3	1	1	1	316	35.8	4.84	1.36487e+06
Q6AXK9	THO complex 3 OS=Danio rerio OX=7955 GN=thoc3 PE=1 SV=1	2	1	1	1	322	36.3	5.68	451160
Q6P0G2	Zgc:77262 OS=Danio rerio OX=7955 GN=zgc:77262 PE=1 SV=1	3	1	1	1	331	37.2	9.2	481158
Q6NZ06	Interleukin enhancer-binding factor 2 homolog OS=Danio rerio OX=7955 GN=ilf2 PE=2 SV=1	4	1	1	1	387	42.8	5.41	304126
Q66IE6	Nitrilase 1 OS=Danio rerio OX=7955 GN=nit1 PE=2 SV=1	7	1	1	1	316	34.8	8.27	5.2177e+06
Q7ZTV8	Chloride conductance regulatory protein ICln OS=Danio rerio OX=7955 GN=clns1a PE=2 SV=1	6	1	1	1	249	27.3	4.01	438343
F1R4M2	RAB3A-interacting protein (rabin3)-like 1 OS=Danio rerio OX=7955 GN=rab3il1 PE=4 SV=3	3	1	1	1	373	42.3	7.23	281459
F1QV61	Pleckstrin homology domain-containing, family A (phosphoinositide-binding-specific) member 3 OS=Danio rerio OX=7955 GN=plekha3 PE=4 SV=1	3	1	1	1	298	33.7	5.88	233573
A0A2R8Q8J6	Mitochondrial import inner membrane translocase subunit TIM50 OS=Danio rerio OX=7955 GN=timm50 PE=1 SV=1	3	1	1	1	381	43.1	7.74	338249
F1QJD7	Si:ch211-226h8.14 (Fragment) OS=Danio rerio OX=7955 GN=si:ch211-226h8.14 PE=1 SV=1	8	1	1	1	174	19.3	8.9	457156
F1QSC5	Collagen, type I, alpha 1a OS=Danio rerio OX=7955 GN=col1a1a PE=1 SV=2	1	1	1	1	1343	128.4	5.78	311186
Q7SYK6	ADP-ribosylation factor-interacting protein 1 (arfaptin 1) OS=Danio rerio OX=7955 GN=arfip1 PE=1 SV=1	3	1	1	1	339	38.4	6.34	155104
Q7ZV55	Eukaryotic translation initiation factor 3 subunit I OS=Danio rerio OX=7955 GN=eif3i PE=2 SV=1	4	1	1	1	325	36.3	5.41	657639
Q8QGQ2	Aldehyde dehydrogenase 2 OS=Danio rerio OX=7955 GN=aldh2.1 PE=2 SV=1	1	1	1	1	516	56.5	6.47	697492
Q9DGE0	Dual specificity mitogen-activated protein kinase kinase 6 OS=Danio rerio OX=7955 GN=map2k6 PE=1 SV=2	3	1	1	1	361	40.6	6.87	224714
A2BHA8	Serine and arginine-rich-splicing factor 7a (Fragment) OS=Danio rerio OX=7955 GN=srsf7a PE=1 SV=1	7	1	1	1	189	21.6	11.18	234463
A8E551	Pre-mRNA-splicing factor RBM22 OS=Danio rerio OX=7955 GN=rbm22 PE=2 SV=1	3	1	1	1	425	47.4	8.56	371376
F1RBR6	Parathion hydrolase-related protein OS=Danio rerio OX=7955 GN=pter PE=1 SV=1	2	1	1	1	349	39.2	6.65	260166
Q501W5	LIM domain-containing protein OS=Danio rerio OX=7955 GN=lims1 PE=2 SV=1	4	1	1	1	336	38.3	7.9	267887
A0A0G2KLF2	Uncharacterized protein OS=Danio rerio OX=7955 GN=LOC562098 PE=4 SV=1	2	1	1	1	376	43.4	5.38	434310
A0A0R4IZV7	Stem-loop-binding protein (Fragment) OS=Danio rerio OX=7955 GN=slbp PE=3 SV=1	5	1	1	1	254	29.5	8.19	203758
Q5XJT0	CDK-activating kinase assembly factor MAT1 OS=Danio rerio OX=7955 GN=mnat1 PE=2 SV=1	6	1	1	1	309	35.5	6.43	267302
A0A2R8Q3R8	Aldehyde dehydrogenase 9 family, member A1a, tandem duplicate 2 OS=Danio rerio OX=7955 GN=aldh9a1a.2 PE=1 SV=1	2	1	1	1	502	54.6	7.66	263057
A0A0R4IAV3	Pyruvate kinase M1/2a (Fragment) OS=Danio rerio OX=7955 GN=pkma PE=1 SV=1	20	1	1	1	66	7.2	4.64	456800
F1QPP5	PCI domain-containing protein 2 OS=Danio rerio OX=7955 GN=pcid2 PE=1 SV=1	2	1	1	1	399	46	8.68	629893
E7EXU2	H/ACA ribonucleoprotein complex subunit OS=Danio rerio OX=7955 GN=gar1 PE=1 SV=2	3	1	1	1	230	23.4	10.81	9440745
A0A0J9YIY7	Zgc:103482 (Fragment) OS=Danio rerio OX=7955 GN=zgc:103482 PE=1 SV=3	4	1	1	1	226	25	8.09	587464
F1QY42	Ring finger protein 220a (Fragment) OS=Danio rerio OX=7955 GN=rnf220a PE=4 SV=1	3	1	1	1	232	25.6	5.17	361164
Q6P123	T-complex protein 1 subunit delta OS=Danio rerio OX=7955 GN=cct4 PE=2 SV=1	2	1	1	1	533	57	6.98	242847
P79732	Ribonucleoside-diphosphate reductase large subunit OS=Danio rerio OX=7955 GN=rrm1 PE=2 SV=1	1	1	1	1	794	89.8	6.76	436366
B8A6H7	Nucleolar autoantigen 36 OS=Danio rerio OX=7955 GN=znf330 PE=3 SV=1	3	1	1	1	320	35.9	5.16	365134
Q7T2Q9	Transketolase OS=Danio rerio OX=7955 GN=tktb PE=2 SV=1	3	1	1	1	625	67.8	7.23
Q5U3S7	Nitric oxide synthase-interacting protein OS=Danio rerio OX=7955 GN=nosip PE=2 SV=1	4	1	1	1	304	33.3	8.94	228446
A0A2R8QDN8	Ubiquitin carboxyl-terminal hydrolase OS=Danio rerio OX=7955 GN=uchl5 PE=1 SV=1	2	1	1	1	329	37.5	5.19	431028
F1QL34	Nudix (nucleoside diphosphate-linked moiety X)-type motif 9 OS=Danio rerio OX=7955 GN=nudt9 PE=1 SV=1	3	1	1	1	335	36.9	6.7	218206
Q6PGU9	Serine/threonine-protein phosphatase 2A 55 kDa regulatory subunit B OS=Danio rerio OX=7955 GN=ppp2r2ab PE=2 SV=1	3	1	1	1	448	51.7	6.19	285990
I7HJI0	Nucleoporin 37 (Fragment) OS=Danio rerio OX=7955 GN=nup37 PE=1 SV=8	5	1	1	1	280	31.4	5.92	161041
A9C4A6	RING-type E3 ubiquitin transferase OS=Danio rerio OX=7955 GN=mkrn4 PE=4 SV=1	2	1	1	1	397	44.1	7.08
Q6GQM4	Threonine aldolase 1 OS=Danio rerio OX=7955 GN=tha1 PE=1 SV=1	2	1	1	1	413	45	8.27	178534
Q78AP9	ADP-ribosylation factor 3b OS=Danio rerio OX=7955 GN=arf3b PE=2 SV=1	10	1	1	1	181	20.6	7.43
B0JZK4	Acot9 protein OS=Danio rerio OX=7955 GN=acot9.1 PE=2 SV=1	2	1	1	1	434	49.2	7.94	818926
E7FFQ7	Carboxypeptidase D, b OS=Danio rerio OX=7955 GN=cpdb PE=3 SV=1	1	1	1	1	1275	141.8	6.37	411363
B2GRA4	Chmp4b protein OS=Danio rerio OX=7955 GN=chmp4bb PE=2 SV=1	7	1	1	1	224	25.2	4.72	168220
F1QK71	DNA helicase OS=Danio rerio OX=7955 GN=mcm5 PE=1 SV=1	1	1	1	1	736	81.7	8.07	743251
X1WHC2	Aminoacyl tRNA synthetase complex-interacting multifunctional protein 2 (Fragment) OS=Danio rerio OX=7955 GN=aimp2 PE=1 SV=1	3	1	1	1	279	30.4	6.92	1.85169e+06
B8JJ22	tRNA (adenine(58)-N(1))-methyltransferase (Fragment) OS=Danio rerio OX=7955 GN=trmt61a PE=1 SV=1	4	1	1	1	179	19.8	7.05	377007
