# Supplementary material for: Rbm24a dictates mRNA recruitment for germ granule assembly in zebrafish
Source: EMBO J. 2025 Apr 25;44(11):3121–49. doi: 10.1038/s44318-025-00442-z (PMC12130248; doi:10.1038/s44318-025-00442-z)
Supplement: Supplementary file 3 — Data Set EV1 [file 44318_2025_442_MOESM3_ESM.zip › result/proteins_KI45_55.xlsx]

## Sheet: Proteins
Accession	Description	Coverage [%]	# Peptides	# PSMs	# Unique Peptides	# AAs	MW [kDa]	calc. pI	Abundances (Grouped): KI45_55
Q1LWN2	Phosvitin OS=Danio rerio OX=7955 GN=vtg1 PE=1 SV=1	34	41	55	9	1362	149.1	8.59	7.57101e+07
A0A2R8QN47	Phosvitin OS=Danio rerio OX=7955 GN=vtg4 PE=1 SV=1	35	43	54	4	1360	148.7	8.76	3.67083e+08
Q7ZVF9	Actin, cytoplasmic 2 OS=Danio rerio OX=7955 GN=actbb PE=1 SV=2	55	18	70	10	375	41.7	5.48	7.53174e+09
Q6IQJ2	Tubulin beta chain OS=Danio rerio OX=7955 GN=zgc:55461 PE=1 SV=1	68	21	53	3	445	49.8	4.89	6.17784e+08
F1R2S5	Phosvitin (Fragment) OS=Danio rerio OX=7955 GN=vtg5 PE=1 SV=1	33	41	51	8	1363	149.3	8.7	4.91171e+07
A0A0R4IPH2	Tubulin beta chain OS=Danio rerio OX=7955 GN=tubb2b PE=1 SV=1	64	20	50	1	445	49.8	4.89	16060675
F1QV15	Phosvitin (Fragment) OS=Danio rerio OX=7955 GN=vtg6 PE=1 SV=1	31	41	48	3	1368	149.9	8.69	61526230
Q6NW90	Tubulin beta chain OS=Danio rerio OX=7955 GN=tubb5 PE=1 SV=1	54	18	47	2	444	49.6	4.89	4587728
A0A2R8RHW2	Phosvitin OS=Danio rerio OX=7955 GN=vtg7 PE=1 SV=1	27	33	40	8	1343	147.4	8.6	1.54187e+07
A7MBS2	Tubulin alpha chain OS=Danio rerio OX=7955 GN=tuba1c PE=2 SV=1	69	19	30	6	451	50.1	5.06	3.25376e+08
Q6TGS5	Tubulin alpha chain OS=Danio rerio OX=7955 GN=tuba4l PE=1 SV=1	50	16	28	5	449	50.2	5.1	1.3083e+08
Q6TNP9	Tubulin alpha chain OS=Danio rerio OX=7955 GN=tuba5 PE=1 SV=1	43	14	25	4	449	50	5.15	1.11334e+07
Q6P972	Tubulin alpha chain OS=Danio rerio OX=7955 GN=tuba2 PE=1 SV=1	49	13	22	1	451	50	5.02	1.04303e+06
Q1MTC4	Phosvitin OS=Danio rerio OX=7955 GN=vtg2 PE=1 SV=1	16	26	33	3	1631	179.8	8.46	1.1178e+08
Q1JPX8	Aldh2b protein OS=Danio rerio OX=7955 GN=aldh2.2 PE=2 SV=1	41	18	22	9	516	56.4	6.79	1.64701e+08
Q7ZUP6	Isocitrate dehydrogenase [NADP] OS=Danio rerio OX=7955 GN=idh2 PE=2 SV=1	41	17	22	17	449	50.4	8.12	1.29148e+08
A8WGC6	ATP synthase subunit beta OS=Danio rerio OX=7955 GN=atp5f1b PE=1 SV=1	44	15	17	15	517	55.1	5.27	3.71166e+07
Q6IQR3	Actin alpha cardiac muscle 1a OS=Danio rerio OX=7955 GN=actc1a PE=2 SV=1	32	11	42	3	377	41.9	5.39	109310039
A0A2R8RTZ6	Zona pellucida glycoprotein 2, tandem duplicate 5 OS=Danio rerio OX=7955 GN=zp2.5 PE=4 SV=1	28	9	18	9	426	46.7	6.65	3.28018e+08
A2CG95	Medium-chain specific acyl-CoA dehydrogenase, mitochondrial OS=Danio rerio OX=7955 GN=acadm PE=1 SV=1	32	14	18	14	426	46.3	8.05	1.24636e+08
Q92005	Elongation factor 1-alpha OS=Danio rerio OX=7955 GN=eef1a PE=2 SV=1	35	11	31	5	462	50	9.09	1.11996e+09
Q08BA1	ATP synthase subunit alpha OS=Danio rerio OX=7955 GN=atp5fa1 PE=1 SV=1	30	16	17	16	551	59.7	9.03	8.39123e+07
Q6TH14	2-phospho-D-glycerate hydro-lyase OS=Danio rerio OX=7955 GN=eno3 PE=1 SV=1	37	16	18	11	433	47.4	6.7	1.09201e+08
A2BGR9	Aldehyde dehydrogenase 2 family member, tandem duplicate 1 OS=Danio rerio OX=7955 GN=aldh2.1 PE=1 SV=1	34	13	15	4	516	56.5	6.18	9.34621e+06
Q5BJ17	Elongation factor Tu OS=Danio rerio OX=7955 GN=tufm PE=1 SV=1	33	12	18	12	448	49.2	6.92	1.17006e+08
Q08CC8	Tubulin beta chain OS=Danio rerio OX=7955 GN=zgc:153264 PE=2 SV=1	21	10	32	1	447	49.9	4.92	10293339
Q6P969	Elongation factor 1-alpha OS=Danio rerio OX=7955 GN=eef1a1a PE=1 SV=1	27	9	19	3	462	50.3	9.07	6.38192e+07
Q3T7B3	Vitellogenin 2 (Fragment) OS=Danio rerio OX=7955 GN=vtg2 PE=2 SV=1	28	17	23	1	622	69	7.68	9.60399e+06
Q802C9	RNA helicase OS=Danio rerio OX=7955 GN=eif4a1a PE=1 SV=1	26	10	12	3	406	46.2	5.41	3.86885e+07
A8E503	Histone H3 OS=Danio rerio OX=7955 GN=zgc:113984 PE=2 SV=1	29	2	6	1	136	15.3	11.4	226625064
Q6IQ59	Ubiquinol-cytochrome c reductase core protein 2b OS=Danio rerio OX=7955 GN=uqcrc2b PE=1 SV=1	36	11	14	11	454	48.1	8.37	1.634e+07
Q6P3J5	Eukaryotic translation elongation factor 2 OS=Danio rerio OX=7955 GN=eef2b PE=1 SV=1	14	8	10	8	858	95.4	6.7	7.95993e+06
A8E590	RNA helicase OS=Danio rerio OX=7955 GN=eif4a1b PE=2 SV=1	20	8	10	1	429	48.8	7.83	5.97767e+06
Q6IQP5	2-phospho-D-glycerate hydro-lyase OS=Danio rerio OX=7955 GN=eno1a PE=2 SV=1	24	8	9	3	432	47	6.58	2.2863e+06
F1QYE3	Zona pellucida sperm-binding protein 3 OS=Danio rerio OX=7955 GN=zp3.2 PE=1 SV=1	32	11	14	4	431	47.4	5.5	6.53356e+07
B5DE31	Y-box-binding protein 1 OS=Danio rerio OX=7955 GN=ybx1 PE=1 SV=1	27	6	10	6	310	35	9.69	1.50248e+07
Q6PI20	Histone H3.3 OS=Danio rerio OX=7955 GN=h3f3a PE=2 SV=3	29	2	4	1	136	15.3	11.27	33984959
F1QXV8	Phosphoglycerate kinase OS=Danio rerio OX=7955 GN=pgk1 PE=1 SV=1	28	9	9	9	417	44.7	6.93	21188182
A9LDD9	Glycine hydroxymethyltransferase OS=Danio rerio OX=7955 GN=shmt2 PE=1 SV=1	26	11	13	11	492	54.4	8.59	2.30966e+07
Q802C7	TAR DNA-binding protein 43 OS=Danio rerio OX=7955 GN=tardbpb PE=1 SV=1	23	9	12	6	412	44.4	6.02	6.80048e+07
F1QGW6	Eukaryotic translation initiation factor 2 subunit 3 OS=Danio rerio OX=7955 GN=eif2s3 PE=3 SV=1	28	11	13	11	472	51.2	8	2.11395e+07
Q2PZQ8	Zona pellucida sperm-binding protein 3 OS=Danio rerio OX=7955 GN=zp3 PE=3 SV=1	26	8	14	1	430	47.2	5.1	3.08171e+06
Q6DG71	Zgc:92453 protein OS=Danio rerio OX=7955 GN=uqcrc2a PE=2 SV=1	20	6	7	6	460	49.1	7.53	5.14555e+06
F1R4N4	Zona pellucida protein AX 4 OS=Danio rerio OX=7955 GN=zpax4 PE=1 SV=1	20	13	13	13	833	93.5	6.44	3.41107e+07
Q6NYN8	Eef1g protein (Fragment) OS=Danio rerio OX=7955 GN=eef1g PE=2 SV=1	24	11	13	11	440	50.2	7.3	2.60952e+07
P83571	RuvB-like 2 OS=Danio rerio OX=7955 GN=ruvbl2 PE=1 SV=1	30	11	11	11	463	51.2	5.53	2.40406e+07
A0A0R4I9F5	Dolichyl-diphosphooligosaccharide--protein glycosyltransferase 48 kDa subunit OS=Danio rerio OX=7955 GN=ddost PE=1 SV=1	20	8	8	8	441	48.5	5.48	2.33985e+07
Q6NW70	Zona pellucida sperm-binding protein 3 OS=Danio rerio OX=7955 GN=zp3 PE=2 SV=2	26	8	11	0	431	47.5	5.11	2.24817e+07
Q90473	Heat shock cognate 71 kDa protein OS=Danio rerio OX=7955 GN=hspa8 PE=2 SV=1	22	8	9	3	649	70.9	5.31	1.47134e+07
Q6P3L9	Glutamate dehydrogenase (NAD(P)(+)) OS=Danio rerio OX=7955 GN=glud1b PE=1 SV=1	23	11	12	5	542	59.9	8.27	1.72487e+07
A0A0R4IKV3	NAD kinase 2, mitochondrial OS=Danio rerio OX=7955 GN=nadk2 PE=1 SV=1	24	10	11	10	430	48.3	7.88	2.46057e+07
Q6PGX4	Heat shock cognate 70 OS=Danio rerio OX=7955 GN=hsc70 PE=1 SV=1	19	8	11	1	647	70.9	5.36	8.20381e+06
Q6NZW7	Dihydrolipoyllysine-residue succinyltransferase component of 2-oxoglutarate dehydrogenase complex, mitochondrial OS=Danio rerio OX=7955 GN=dlst PE=2 SV=1	13	6	8	6	457	48.6	8.68	1.2351e+08
F1Q898	LSM family member 14B OS=Danio rerio OX=7955 GN=lsm14b PE=1 SV=1	31	9	10	9	380	41.5	9.5	1.48191e+07
Q5BJJ2	Ribosomal protein L3 OS=Danio rerio OX=7955 GN=rpl3 PE=1 SV=1	24	9	9	9	403	46.2	10.18	6.96125e+07
Q7ZVA6	Eukaryotic initiation factor 4A-III OS=Danio rerio OX=7955 GN=eif4a3 PE=2 SV=1	22	9	9	9	406	46.4	6.71	1.00136e+07
A0A0R4ICY2	RNA-binding motif protein 24a OS=Danio rerio OX=7955 GN=rbm24a PE=4 SV=1	34	5	11	5	116	12.9	9.31	2.68278e+08
F1R184	Thioredoxin domain-containing 5 OS=Danio rerio OX=7955 GN=txndc5 PE=1 SV=1	29	9	10	3	403	46.1	5.45	2.24712e+07
Q6P5L8	Hydroxysteroid dehydrogenase-like protein 2 OS=Danio rerio OX=7955 GN=hsdl2 PE=2 SV=1	23	7	7	7	415	44.4	7.47	6.71697e+06
Q6NXA6	S-(hydroxymethyl)glutathione dehydrogenase OS=Danio rerio OX=7955 GN=adh5 PE=1 SV=1	30	9	10	1	376	40	7.18	1.94226e+07
F1QIH9	Zona pellucida sperm-binding protein 3 OS=Danio rerio OX=7955 GN=zp3.2 PE=1 SV=2	18	6	10	2	428	46.7	5.38	1.0206e+07
F1R473	Actin-like 6A OS=Danio rerio OX=7955 GN=actl6a PE=1 SV=2	21	7	8	7	429	47.2	5.72	1.21391e+07
Q6AZA0	Acetyl-CoA acetyltransferase, mitochondrial OS=Danio rerio OX=7955 GN=acat1 PE=2 SV=1	26	11	13	11	420	44.3	8.85	9.41609e+07
Q90WA5	Protein disulfide-isomerase A6 OS=Danio rerio OX=7955 GN=pdia6 PE=1 SV=1	19	6	6	6	440	48	5.34	8.77576e+06
B7ZV46	LOC560210 protein OS=Danio rerio OX=7955 GN=hsp70l PE=2 SV=1	15	7	10	2	643	70.4	5.73	292932
Q6NY65	Regulator of chromosome condensation 1 OS=Danio rerio OX=7955 GN=rcc1 PE=1 SV=1	20	7	10	7	418	44.2	6.93	4.91973e+07
A1A5X7	TAF15 RNA polymerase II, TATA box-binding protein (TBP)-associated factor OS=Danio rerio OX=7955 GN=taf15 PE=1 SV=1	23	8	9	8	434	44.2	8.88	3.43008e+07
Q0D294	Histone H4 OS=Danio rerio OX=7955 GN=zgc:153409 PE=2 SV=1	43	4	7	4	103	11.3	11.36	3.07651e+07
Q7SXU7	RNA helicase OS=Danio rerio OX=7955 GN=ddx39b PE=1 SV=1	11	3	4	3	435	49.7	5.66	3.90117e+06
Q90XD4	S-(hydroxymethyl)glutathione dehydrogenase OS=Danio rerio OX=7955 GN=adh5 PE=2 SV=1	30	9	10	1	376	40	7.18	641964
Q6TGU6	RuvB-like helicase OS=Danio rerio OX=7955 GN=ruvbl1 PE=2 SV=1	23	7	7	7	456	50.3	6.62	9.45348e+06
A2CEM4	Atlastin 3 OS=Danio rerio OX=7955 GN=atl3 PE=1 SV=1	23	10	10	10	513	58	6.84	2.16697e+07
Q6PFL9	Thioredoxin domain containing 5 OS=Danio rerio OX=7955 GN=txndc5 PE=2 SV=1	28	7	8	1	327	37.3	5.49	2.05621e+06
F1QV31	Keratin 5 OS=Danio rerio OX=7955 GN=krt5 PE=1 SV=1	9	9	11	8	566	59.1	5.41	159218061
Q6NZR9	NudC domain containing 3 OS=Danio rerio OX=7955 GN=nudcd3 PE=2 SV=1	24	6	7	6	344	38.5	4.92	5.41528e+06
Q6NYE2	Protein RCC2 homolog OS=Danio rerio OX=7955 GN=rcc2 PE=2 SV=1	23	9	9	9	495	54.1	8.34	15486557
Q4QRK0	Methionine aminopeptidase 1 OS=Danio rerio OX=7955 GN=metap1 PE=2 SV=2	19	6	7	6	386	43.5	6.68	17780692
Q08CQ0	Zgc:152830 OS=Danio rerio OX=7955 GN=zgc:152830 PE=2 SV=1	14	6	6	6	512	55.5	7.77	1.83349e+07
B8JLB0	Zona pellucida sperm-binding protein 3 OS=Danio rerio OX=7955 GN=zp3b PE=1 SV=1	13	6	8	6	532	58.4	6.42	3.90073e+07
F8W3L6	Myosin, heavy chain 9a, non-muscle (Fragment) OS=Danio rerio OX=7955 GN=myh9a PE=1 SV=1	5	8	8	8	1964	227.6	5.54	4.01911e+07
A0A286Y9R5	Zona pellucida sperm-binding protein 3 OS=Danio rerio OX=7955 GN=zgc:173556 PE=1 SV=2	16	5	8	1	431	47.2	5.3	1.8032e+06
Q1LYQ9	Cysteine desulfurase, mitochondrial OS=Danio rerio OX=7955 GN=nfs1 PE=1 SV=1	20	7	8	7	451	50.2	7.71	1.18874e+07
F1Q8P7	Eukaryotic translation initiation factor 2, subunit 2 beta OS=Danio rerio OX=7955 GN=eif2s2 PE=1 SV=1	22	7	7	7	327	37.4	6.61	8.99202e+06
A9JT03	Aminopeptidase-like 1 OS=Danio rerio OX=7955 GN=npepl1 PE=2 SV=1	14	6	6	6	525	55.8	7.14	1.21574e+07
P79735	GTP-binding nuclear protein Ran OS=Danio rerio OX=7955 GN=ran PE=2 SV=1	15	2	4	2	215	24.4	7.09	3.38325e+06
Q5XJA5	Zgc:103482 OS=Danio rerio OX=7955 GN=zgc:103482 PE=2 SV=1	25	6	9	6	347	38.6	6.35	3.38232e+07
Q90474	Heat shock protein HSP 90-alpha 1 OS=Danio rerio OX=7955 GN=hsp90a.1 PE=1 SV=3	6	3	8	1	725	83.3	5.08	2.3885e+06
F8W2N0	Annexin OS=Danio rerio OX=7955 GN=anxa11b PE=1 SV=1	20	8	8	8	485	51.4	7.34	7.67992e+06
Q7ZUS1	Serine/threonine-protein kinase VRK1 OS=Danio rerio OX=7955 GN=vrk1 PE=2 SV=1	22	8	8	1	425	47.7	9.54
Q5RG12	Heat shock protein 90, alpha (cytosolic), class A member 1, tandem duplicate 2 OS=Danio rerio OX=7955 GN=hsp90aa1.2 PE=1 SV=1	10	5	10	2	734	84.6	5.01	1.61965e+07
Q5TYP2	Zona pellucida sperm-binding protein 3 OS=Danio rerio OX=7955 GN=zp3a.2 PE=1 SV=1	9	3	4	1	432	47.5	5.96	5.4007e+06
Q68EI0	WD repeat-containing protein 18 OS=Danio rerio OX=7955 GN=wdr18 PE=2 SV=1	20	7	7	7	431	47.1	5.29	8.34007e+06
Q58E00	D4, zinc and double PHD fingers family 2,-like OS=Danio rerio OX=7955 GN=dpf2l PE=1 SV=1	18	7	8	7	405	45.2	5.76	4.91583e+06
A4QP71	Nap1l4a protein OS=Danio rerio OX=7955 GN=nap1l4a PE=2 SV=1	13	5	6	4	349	40.2	4.72	1.16958e+07
Q6NZ06	Interleukin enhancer-binding factor 2 homolog OS=Danio rerio OX=7955 GN=ilf2 PE=2 SV=1	24	7	8	7	387	42.8	5.41	9.34118e+06
Q6NWC3	40S ribosomal protein S2 OS=Danio rerio OX=7955 GN=rps2 PE=1 SV=1	13	2	3	2	280	30.3	10.2	6.86021e+06
F1Q7F8	RNA-binding motif protein 4.2 OS=Danio rerio OX=7955 GN=rbm4.2 PE=1 SV=1	16	5	5	5	384	42.3	9.16	3.22911e+06
Q7ZUP5	DnaJ (Hsp40) homolog, subfamily A, member 2 OS=Danio rerio OX=7955 GN=dnaja2a PE=1 SV=1	17	7	9	3	412	45.5	6.76	1.1019e+07
A0A2R8RRC9	Hydroxyacyl-CoA dehydrogenase trifunctional multienzyme complex subunit beta OS=Danio rerio OX=7955 GN=hadhb PE=1 SV=1	16	7	7	7	456	48.3	9.41	4.50564e+07
I3IT87	AP-2 complex subunit mu OS=Danio rerio OX=7955 GN=ap2m1b PE=3 SV=1	20	8	8	8	434	49.4	9.52	2.66e+07
Q05AL9	Zgc:153629 protein OS=Danio rerio OX=7955 GN=krt94 PE=2 SV=1	8	6	13	6	431	47.7	6.55	1.01973e+09
Q7ZVA0	WD40 repeat-containing protein SMU1 OS=Danio rerio OX=7955 GN=smu1 PE=2 SV=1	8	2	3	2	513	57.5	7.21
Q6NX98	ST13 Hsp70-interacting protein OS=Danio rerio OX=7955 GN=st13 PE=1 SV=1	21	7	8	7	362	39.8	5.26	5.34134e+07
Q9W792	CCT-alpha OS=Danio rerio OX=7955 GN=tcp1 PE=1 SV=1	12	4	4	4	556	59.9	6.28	887249
B8A4B0	Glutamate dehydrogenase (NAD(P)(+)) OS=Danio rerio OX=7955 GN=glud1a PE=1 SV=1	16	8	8	2	544	60.1	7.96	992725
A0A2R8Q5U6	Ubiquinol-cytochrome c reductase core protein 1 OS=Danio rerio OX=7955 GN=uqcrc1 PE=1 SV=1	14	4	5	4	503	55.4	7.18	4.66329e+06
Q5TYP5	Zona pellucida sperm-binding protein 3 OS=Danio rerio OX=7955 GN=zp3a.1 PE=1 SV=1	10	3	4	2	442	48.4	6.3	5.78339e+06
A7MCR4	Vaccinia related kinase 1 OS=Danio rerio OX=7955 GN=vrk1 PE=2 SV=1	22	8	8	1	425	47.6	9.57	1.46385e+07
F1QFJ8	Heterogeneous nuclear ribonucleoprotein H1,-like OS=Danio rerio OX=7955 GN=hnrnph1l PE=1 SV=1	18	4	4	4	407	44.1	6.96	3.88461e+06
Q5TYX2	Zona pellucida protein AX 1 OS=Danio rerio OX=7955 GN=zpax1 PE=1 SV=1	7	6	6	6	927	104.8	5.9	7.515e+06
Q8JGM5	60 kDa chaperonin (Fragment) OS=Danio rerio OX=7955 GN=hspd1 PE=2 SV=1	11	2	3	2	309	33.3	9.09	2.53291e+07
Q5TZA5	Ubiquitin protein ligase E3 component n-recognin 7 OS=Danio rerio OX=7955 GN=ubr7 PE=1 SV=1	13	4	4	4	410	45.8	4.97	1.58117e+06
Q7ZUY9	Dolichyl-diphosphooligosaccharide--protein glycotransferase OS=Danio rerio OX=7955 GN=stt3a PE=2 SV=1	7	4	4	4	705	80.5	7.85	1.76492e+06
Q9DEG7	C-terminal-binding protein 1 OS=Danio rerio OX=7955 GN=ctbp1 PE=1 SV=1	15	6	6	6	449	48.4	6.83	6.92424e+06
Q6NWF3	Origin recognition complex subunit 4 OS=Danio rerio OX=7955 GN=orc4 PE=2 SV=1	11	4	4	4	432	49.3	8.35	3.95456e+06
Q803N5	TAR DNA-binding protein 43 OS=Danio rerio OX=7955 GN=tardbpa PE=1 SV=1	14	4	5	1	303	34.3	6.06	653898
Q7ZVS0	DnaJ (Hsp40) homolog, subfamily A, member 2, like OS=Danio rerio OX=7955 GN=dnaja2b PE=2 SV=1	16	6	7	2	413	45.6	6.23	700202
Q6NYF4	Nucleoporin 43 OS=Danio rerio OX=7955 GN=nup43 PE=2 SV=1	18	5	5	5	372	40.7	5.12	2.80061e+06
A0A0R4INZ8	Dihydrolipoamide acetyltransferase component of pyruvate dehydrogenase complex (Fragment) OS=Danio rerio OX=7955 GN=dbt PE=1 SV=1	18	7	7	7	532	58.4	9.22	1.38373e+07
E9QBV1	Clathrin heavy chain OS=Danio rerio OX=7955 GN=cltcb PE=1 SV=1	3	2	2	2	1677	191.5	5.72
Q6PGU9	Serine/threonine-protein phosphatase 2A 55 kDa regulatory subunit B OS=Danio rerio OX=7955 GN=ppp2r2ab PE=2 SV=1	10	5	5	3	448	51.7	6.19	1.51904e+07
F1QN45	Si:dkey-88l16.3 (Fragment) OS=Danio rerio OX=7955 GN=si:dkey-88l16.3 PE=1 SV=1	4	5	5	5	1765	193.1	5.77	2.32746e+06
Q6P123	T-complex protein 1 subunit delta OS=Danio rerio OX=7955 GN=cct4 PE=2 SV=1	10	4	4	4	533	57	6.98	1.53948e+06
F1QC84	Coagulation factor XIII, A1 polypeptide a, tandem duplicate 1 OS=Danio rerio OX=7955 GN=f13a1a.1 PE=1 SV=1	10	6	6	6	726	80.8	6.57	6263642
Q66HU5	Histone acetyltransferase type B catalytic subunit OS=Danio rerio OX=7955 GN=hat1 PE=1 SV=1	18	6	6	6	408	47.8	5.78	8.73779e+06
Q7ZV37	Protein phosphatase methylesterase 1 OS=Danio rerio OX=7955 GN=ppme1 PE=1 SV=1	15	4	4	4	377	41.6	6.25	2.05446e+06
Q71PD7	Histone H2A.V OS=Danio rerio OX=7955 GN=h2az2a PE=2 SV=3	38	3	5	3	128	13.5	10.58	1.90238e+07
Q7ZWC4	Protein pelota homolog OS=Danio rerio OX=7955 GN=pelo PE=2 SV=1	14	5	5	5	385	43.1	6.55	3.85049e+06
E7FD91	RNA helicase OS=Danio rerio OX=7955 GN=ddx6 PE=1 SV=2	16	6	7	6	484	53.9	8.87	7.34522e+06
F1QYU7	S-adenosylmethionine synthase OS=Danio rerio OX=7955 GN=mat2aa PE=1 SV=1	11	4	4	4	395	43.6	6.64	1.28191e+07
Q1LXD4	Histone-binding protein RBBP4 OS=Danio rerio OX=7955 GN=rbbp4 PE=1 SV=1	12	4	4	4	424	47.5	4.86	4.26711e+06
Q6PBI0	Succinate--CoA ligase [ADP-forming] subunit beta, mitochondrial OS=Danio rerio OX=7955 GN=sucla2 PE=1 SV=1	10	5	5	5	466	50	6.92	6.4128e+06
A7MD63	Zp3a.2 protein OS=Danio rerio OX=7955 GN=zp3a.2 PE=2 SV=1	4	2	3	1	817	89.2	5.57	2125897
Q6P0U6	DnaJ (Hsp40) homolog, subfamily C, member 3 OS=Danio rerio OX=7955 GN=dnajc3a PE=1 SV=1	12	6	7	6	504	57.5	7.27	9.87865e+06
Q802Z5	Non-POU domain-containing, octamer-binding OS=Danio rerio OX=7955 GN=nono PE=1 SV=1	14	6	7	6	441	50.4	8.46	4.6366e+06
Q9DFG8	Probable E3 ubiquitin-protein ligase makorin-2 OS=Danio rerio OX=7955 GN=mkrn2 PE=2 SV=2	17	7	7	7	414	46.5	7.49	7.75706e+06
Q6PI45	Zgc:55347 OS=Danio rerio OX=7955 GN=igbp1 PE=2 SV=1	14	4	4	4	355	40.6	5.12	3.04065e+06
A5JNG8	Nanog OS=Danio rerio OX=7955 GN=nanog PE=2 SV=1	11	4	4	4	384	42.4	8.22	6.72283e+06
B0S7S1	DNA helicase OS=Danio rerio OX=7955 GN=mcm6l PE=1 SV=1	3	1	2	1	824	93.2	5.38
Q6AZC1	Proteasome (Prosome, macropain) 26S subunit, ATPase, 5 OS=Danio rerio OX=7955 GN=psmc5 PE=1 SV=1	20	7	7	7	406	45.6	7.55	4.30689e+06
A7MBZ6	Zona pellucida sperm-binding protein 3 OS=Danio rerio OX=7955 GN=zp3e PE=2 SV=1	9	3	5	3	437	48	4.84	7.63408e+06
X1WHF1	Histone H2B OS=Danio rerio OX=7955 GN=si:dkey-261m9.6 PE=3 SV=1	35	4	6	4	124	13.6	10.37	2.16238e+07
Q6NWC9	G kinase-anchoring protein 1 OS=Danio rerio OX=7955 GN=gkap1 PE=2 SV=1	13	4	5	4	368	41.9	9.26	3.16469e+06
Q7ZSZ0	RAB1A, member RAS oncogene family OS=Danio rerio OX=7955 GN=rab1ab PE=2 SV=1	20	2	2	2	201	22.3	5.73	410851
Q803X7	Nap1l1 protein OS=Danio rerio OX=7955 GN=nap1l1 PE=1 SV=1	10	3	4	2	385	44.4	4.5	1.38092e+06
Q9IBD0	CUGBP Elav-like family member 1 OS=Danio rerio OX=7955 GN=celf1 PE=1 SV=1	9	4	5	4	501	53.6	8.29	2.38155e+06
O57521	Heat shock protein HSP 90-beta OS=Danio rerio OX=7955 GN=hsp90ab1 PE=1 SV=2	6	3	8	1	725	83.3	5	1.66987e+07
A0A0G2L644	PDZ and LIM domain protein 7 OS=Danio rerio OX=7955 GN=pdlim7 PE=1 SV=2	19	5	5	5	419	45.6	8.56	3.31463e+06
Q6TNQ9	Succinate dehydrogenase [ubiquinone] flavoprotein subunit, mitochondrial OS=Danio rerio OX=7955 GN=sdha PE=2 SV=1	9	4	4	4	663	72.6	6.57	4.23689e+06
A7MBY2	Zgc:171753 protein OS=Danio rerio OX=7955 GN=alyref PE=2 SV=1	9	1	2	1	280	28.6	10.98	10032941
F1QK71	DNA helicase OS=Danio rerio OX=7955 GN=mcm5 PE=1 SV=1	8	5	5	5	736	81.7	8.07	2.84549e+06
F1QGE6	Tumor susceptibility 101a OS=Danio rerio OX=7955 GN=tsg101a PE=1 SV=2	14	5	5	5	390	44.1	6.15	6.91989e+06
A3KQR0	Long-chain specific acyl-CoA dehydrogenase, mitochondrial OS=Danio rerio OX=7955 GN=acadl PE=1 SV=1	9	5	5	5	442	49.4	8.19	3.00251e+06
Q8JHH3	40S ribosomal protein S5 OS=Danio rerio OX=7955 GN=rps5 PE=2 SV=1	10	1	2	1	204	22.9	9.6
F1Q665	Ras-related GTP-binding protein OS=Danio rerio OX=7955 GN=rragca PE=3 SV=1	9	3	3	3	380	42.9	4.97	1.8799e+06
Q7ZVB2	4-trimethylaminobutyraldehyde dehydrogenase A OS=Danio rerio OX=7955 GN=aldh9a1a PE=2 SV=1	12	6	6	6	508	55.2	6.55	6.64951e+06
B8A4S8	Zona pellucida glycoprotein 3c (Fragment) OS=Danio rerio OX=7955 GN=zp3c PE=1 SV=1	12	5	5	5	487	55.4	7.58	1.3416e+07
Q6DI01	Importin subunit alpha OS=Danio rerio OX=7955 GN=kpna2 PE=2 SV=1	7	4	4	4	525	57.5	5.26	9.91192e+06
A0A2R8Q7E9	Succinate--CoA ligase [GDP-forming] subunit beta, mitochondrial OS=Danio rerio OX=7955 GN=SUCLG2 PE=3 SV=1	13	5	5	5	432	46.4	5.92	2.35904e+06
Q6PBY1	40S ribosomal protein S3a OS=Danio rerio OX=7955 GN=rps3a PE=2 SV=3	6	1	1	1	267	30.2	9.73
A0F081	Sestrin 2 OS=Danio rerio OX=7955 GN=sesn2 PE=1 SV=1	11	4	4	4	444	50.9	5.77	2.93391e+06
Q803F6	40S ribosomal protein SA OS=Danio rerio OX=7955 GN=rpsa PE=2 SV=1	17	4	4	4	308	34	4.84	2.45082e+07
Q502I3	Centrosomal protein of 55 kDa OS=Danio rerio OX=7955 GN=cep55 PE=2 SV=1	13	6	6	6	435	50.9	7.2	2819419
Q6P034	Anp32b protein OS=Danio rerio OX=7955 GN=anp32b PE=2 SV=1	36	1	1	1	80	9.2	9.63	1673401
Q7ZW95	Ribosomal protein L4 OS=Danio rerio OX=7955 GN=rpl4 PE=1 SV=1	20	6	7	6	375	42.5	11.12	6.55455e+06
Q7SZF0	Zinc finger Ran-binding domain-containing protein 2 OS=Danio rerio OX=7955 GN=zranb2 PE=2 SV=1	24	5	5	5	198	22.7	4.69	5.21652e+06
Q6PD83	Basic leucine zipper and W2 domain-containing protein 1-A OS=Danio rerio OX=7955 GN=bzw1a PE=2 SV=1	13	6	6	6	419	48	6.11	7.19452e+06
Q5PR42	Nots protein OS=Danio rerio OX=7955 GN=nots PE=2 SV=1	10	3	3	3	443	48.8	6.23	4.95961e+06
Q568V5	Uroporphyrinogen decarboxylase (Fragment) OS=Danio rerio OX=7955 GN=urod PE=2 SV=1	9	4	4	4	402	45.2	6.61	5.55719e+06
Q7ZWI6	Protein-tyrosine-phosphatase (Fragment) OS=Danio rerio OX=7955 GN=ptpn1 PE=2 SV=1	10	3	3	3	461	52.1	5.55	831315
Q6NZS4	RNA-splicing ligase RtcB homolog OS=Danio rerio OX=7955 GN=rtcb PE=2 SV=1	11	5	5	5	505	55.3	7.11	3.28498e+06
A5PLH1	Dap3 protein OS=Danio rerio OX=7955 GN=dap3 PE=2 SV=1	15	6	6	6	402	45.9	8.15	4.93916e+06
F1QRM9	Aminopeptidase OS=Danio rerio OX=7955 GN=npepps PE=1 SV=1	2	1	2	1	925	103.9	5.74	3.03916e+06
Q90WT0	Transcription factor OS=Danio rerio OX=7955 GN=dcp1a PE=2 SV=1	9	4	4	4	439	47.6	6.62	2.64667e+06
X1WE07	GTP-binding protein 6 (putative) OS=Danio rerio OX=7955 GN=gtpbp6 PE=1 SV=1	10	5	5	1	543	61.4	8.73	4.4149e+06
A0A2R8QJ78	Very low-density lipoprotein receptor OS=Danio rerio OX=7955 GN=vldlr PE=1 SV=1	9	7	7	7	844	93.5	4.97	5.43678e+06
A4IGC8	Delta-1-pyrroline-5-carboxylate synthase OS=Danio rerio OX=7955 GN=aldh18a1 PE=1 SV=1	6	4	4	4	782	85.3	7.08	4.46076e+06
Q7T3B1	26S proteasome AAA-ATPase subunit RPT1 OS=Danio rerio OX=7955 GN=psmc2 PE=1 SV=1	15	6	6	6	433	48.7	5.95	3.46918e+06
A7MBW8	Zp2l1 protein OS=Danio rerio OX=7955 GN=zp2l1 PE=2 SV=1	11	4	4	4	404	44.8	5.14	8.36391e+06
Q6NYM8	Alcohol dehydrogenase iron-containing protein 1 OS=Danio rerio OX=7955 GN=adhfe1 PE=2 SV=1	10	4	4	4	471	50.6	8.05	5.26601e+06
Q7ZSY6	Metallothionein-2 OS=Danio rerio OX=7955 GN=mt2 PE=2 SV=1	65	4	4	4	60	6	7.84	289557
Q6PHG7	Wu:fc27e05 protein (Fragment) OS=Danio rerio OX=7955 GN=nob1 PE=2 SV=1	15	6	6	6	438	49	6.27	2.70052e+06
Q0D283	LOC563225 protein (Fragment) OS=Danio rerio OX=7955 GN=gtpbp6 PE=2 SV=1	15	5	5	1	372	42.1	8.68	374078
A0A2R8PYM3	DNA damage-binding protein 2 OS=Danio rerio OX=7955 GN=ddb2 PE=1 SV=1	11	5	5	5	496	55.8	9.73	2.21314e+06
Q6AZA2	NADH dehydrogenase [ubiquinone] flavoprotein 1, mitochondrial OS=Danio rerio OX=7955 GN=ndufv1 PE=1 SV=1	8	4	4	4	492	53.7	8.38	4.51464e+06
A0A0R4IGN3	Protein disulfide-isomerase (Fragment) OS=Danio rerio OX=7955 GN=pdia3 PE=1 SV=1	15	6	6	6	459	51.1	7.12	8.53551e+06
Q7ZVU2	DNA polymerase delta subunit 2 OS=Danio rerio OX=7955 GN=pold2 PE=2 SV=1	12	4	4	4	467	51.9	4.94	1.27784e+06
Q7ZUX5	RNA 3'-terminal phosphate cyclase OS=Danio rerio OX=7955 GN=rtca PE=1 SV=1	11	4	4	4	363	38.7	8.05	6.98085e+06
Q6NWH7	RNA helicase OS=Danio rerio OX=7955 GN=ddx5 PE=1 SV=1	8	4	4	4	496	56.6	9.16	1.65594e+06
Q6PBW3	Ribosomal protein S14 OS=Danio rerio OX=7955 GN=rps14 PE=1 SV=1	27	1	1	1	151	16.2	9.99
E7F0T8	Si:ch211-11k18.4 OS=Danio rerio OX=7955 GN=si:ch211-11k18.4 PE=1 SV=1	14	5	5	5	450	50.5	8.25	4.67816e+06
Q4V9P8	Calcium/calmodulin-dependent protein kinase OS=Danio rerio OX=7955 GN=camk2g1 PE=1 SV=1	9	3	3	2	560	62.5	7.09	1.39828e+06
Q6DHI9	Proteasome subunit beta OS=Danio rerio OX=7955 GN=psmb2 PE=1 SV=1	11	1	2	1	199	22.6	6.55	1.48903e+06
Q8AY63	Creatine kinase OS=Danio rerio OX=7955 GN=ckbb PE=1 SV=1	10	3	3	3	381	42.9	5.8	1.14294e+06
Q7T325	6-phosphofructo-2-kinase OS=Danio rerio OX=7955 GN=pfkfb4b PE=2 SV=1	10	5	5	5	469	54.6	7.42	2.04476e+06
A4IFY6	Si:dkey-172m14.1 protein OS=Danio rerio OX=7955 GN=si:dkey-172m14.1 PE=2 SV=1	11	5	5	5	399	44.7	8.48	7.68032e+06
Q29R95	Zgc:136933 OS=Danio rerio OX=7955 GN=as3mt PE=2 SV=1	9	3	3	3	377	41.5	5.06	1.92275e+06
Q803J4	Heterogeneous nuclear ribonucleoprotein C OS=Danio rerio OX=7955 GN=hnrnpc PE=1 SV=1	14	4	5	4	313	35	5	4.56791e+06
Q803S1	SWI/SNF-related, matrix-associated, actin-dependent regulator of chromatin, subfamily e, member 1 OS=Danio rerio OX=7955 GN=smarce1 PE=1 SV=2	5	2	2	2	420	46.9	5.02	1.17121e+06
Q7ZU42	Obg-like ATPase 1 OS=Danio rerio OX=7955 GN=ola1 PE=2 SV=1	9	4	4	4	396	44.9	7.74	3.9023e+06
Q7T1K0	60S ribosomal protein L17 OS=Danio rerio OX=7955 GN=rpl17 PE=1 SV=1	9	1	2	1	184	21.4	10.11	2.6395e+06
Q7ZW39	Ribose-phosphate diphosphokinase OS=Danio rerio OX=7955 GN=prps1a PE=1 SV=1	5	1	2	1	318	34.7	6.98
Q6NWC4	Gcat protein (Fragment) OS=Danio rerio OX=7955 GN=gcat PE=2 SV=1	12	5	5	5	458	49.6	8.13	4.86047e+06
Q6PUQ3	ARP3 actin-related protein 3-like protein OS=Danio rerio OX=7955 GN=actr3 PE=2 SV=1	9	4	4	4	418	47.4	5.88	5.93388e+06
F1R711	Zgc:173837 OS=Danio rerio OX=7955 GN=zgc:173837 PE=1 SV=2	6	2	3	2	499	51.2	9.57	992088
Q1LWM1	Tyrosine--tRNA ligase (Fragment) OS=Danio rerio OX=7955 GN=yars1 PE=1 SV=1	9	1	1	1	228	25.9	6.15
F1QEZ3	Probable RNA polymerase II nuclear localization protein SLC7A6OS OS=Danio rerio OX=7955 GN=slc7a6os PE=1 SV=1	15	2	2	2	328	37.2	4.61	1.17389e+06
X1WER2	Ubiquitin-like modifier-activating enzyme 5 OS=Danio rerio OX=7955 GN=uba5 PE=3 SV=2	11	4	4	4	398	44.2	4.87	4.16002e+06
Q6NW65	Zgc:85939 OS=Danio rerio OX=7955 GN=aamp PE=2 SV=1	6	2	3	2	420	45.3	4.42	2.29165e+06
F1QEY8	D-3-phosphoglycerate dehydrogenase OS=Danio rerio OX=7955 GN=phgdh PE=1 SV=1	6	3	3	3	528	55.6	7.34	1.65843e+06
Q8JJ09	Linker histone-like protein H1M OS=Danio rerio OX=7955 GN=h1m PE=2 SV=1	12	3	3	3	257	27	10.02	2.37734e+06
Q5XJR9	SWI/SNF-related matrix-associated actin-dependent regulator of chromatin subfamily B member 1 OS=Danio rerio OX=7955 GN=smarcb1b PE=2 SV=1	15	4	4	4	370	42.5	5.55	6.33503e+06
Q6PI52	Calmodulin OS=Danio rerio OX=7955 GN=calm1a PE=2 SV=3	21	2	2	2	149	16.8	4.22
F1QFC0	75 kDa glucose-regulated protein OS=Danio rerio OX=7955 GN=hspa9 PE=1 SV=1	10	5	5	4	682	73.9	7.14	892059
A8E570	Nucleophosmin OS=Danio rerio OX=7955 GN=npm1a PE=2 SV=1	16	3	3	3	280	31.2	4.73	2.07101e+06
E9QIZ1	Si:ch211-197h24.6 OS=Danio rerio OX=7955 GN=si:ch211-197h24.6 PE=1 SV=1	11	3	3	3	391	43.2	9.64	1.89448e+06
A0A1L1QZN4	Uncharacterized protein OS=Danio rerio OX=7955 GN=LOC108179180 PE=4 SV=1	4	3	3	1	818	84.4	8.37	4.48496e+06
Q6PHD9	Methanethiol oxidase OS=Danio rerio OX=7955 GN=selenbp1 PE=2 SV=1	12	4	4	4	457	51	6.25	1.49262e+06
F1QNF2	Chromobox homolog 3a (HP1 gamma homolog, Drosophila) OS=Danio rerio OX=7955 GN=cbx3a PE=1 SV=2	16	2	2	2	177	20.4	4.97	257121
Q4VA89	Sorting nexin OS=Danio rerio OX=7955 GN=snx6 PE=1 SV=1	7	3	3	3	406	46.5	6.29	1.61945e+06
F1QFV2	Heterogeneous nuclear ribonucleoprotein A1b OS=Danio rerio OX=7955 GN=hnrnpa1b PE=1 SV=1	4	1	1	1	403	40.5	8.63
Q6P0C4	Prolyl-tRNA synthetase OS=Danio rerio OX=7955 GN=pars2 PE=2 SV=1	7	3	3	3	477	53.2	7.78	1.98565e+06
F6PB84	Heterogeneous nuclear ribonucleoprotein K OS=Danio rerio OX=7955 GN=hnrpkl PE=1 SV=2	9	2	2	2	420	46.4	7.11	553950
Q6IQI6	60S ribosomal protein L11 OS=Danio rerio OX=7955 GN=rpl11 PE=1 SV=1	12	1	1	1	178	20.4	9.86	2.19987e+06
B8JM40	Mitochondrial ribonuclease P protein 1 OS=Danio rerio OX=7955 GN=trmt10c PE=1 SV=1	11	3	4	3	403	47.1	9.41	1.70866e+06
A2CE73	KH domain-containing, RNA-binding, signal transduction-associated 1a OS=Danio rerio OX=7955 GN=khdrbs1a PE=1 SV=1	11	4	4	4	369	40.2	8.78	2.0145e+07
A8E5B6	DAZ-associated protein 1 (Fragment) OS=Danio rerio OX=7955 GN=dazap1 PE=2 SV=1	4	1	1	1	385	41	8.1
F1QNH4	Dihydroorotate dehydrogenase (quinone), mitochondrial OS=Danio rerio OX=7955 GN=dhodh PE=1 SV=1	8	3	3	3	407	43.9	8.34	2.36042e+06
A2BIC6	Cysteinylglycine-S-conjugate dipeptidase OS=Danio rerio OX=7955 GN=lap3 PE=1 SV=1	6	3	3	3	517	55.3	8.05	2.41682e+06
Q08C78	Transcription factor BTF3 OS=Danio rerio OX=7955 GN=btf3 PE=1 SV=1	17	1	1	1	162	17.6	7.5
F6P5X4	Importin 9 OS=Danio rerio OX=7955 GN=ipo9 PE=1 SV=2	3	1	1	1	1035	114.5	4.77
B0S522	RNA-binding motif protein 45 OS=Danio rerio OX=7955 GN=rbm45 PE=1 SV=1	8	4	4	4	467	52.1	7.14	2.71504e+06
Q6DBZ4	Aurora kinase OS=Danio rerio OX=7955 GN=aurka PE=2 SV=1	8	3	3	3	405	45.4	9.58	1.06588e+06
F1R246	Aspartate--tRNA ligase, cytoplasmic OS=Danio rerio OX=7955 GN=dars1 PE=1 SV=1	10	5	5	5	531	60.5	6.57	2.89791e+06
A0A2R8Q8A0	ADP/ATP translocase OS=Danio rerio OX=7955 GN=slc25a6 PE=1 SV=1	9	1	2	1	298	32.7	9.73
Q5RKQ3	Zgc:101598 OS=Danio rerio OX=7955 GN=fubp3 PE=2 SV=1	4	2	2	2	572	62.1	7.53	1.10846e+06
Q7ZU66	Alpha-1,3/1,6-mannosyltransferase ALG2 (Fragment) OS=Danio rerio OX=7955 GN=alg2 PE=2 SV=1	9	3	3	3	422	47.9	6.24	1.24438e+06
Q7SXV9	Calumenin-B OS=Danio rerio OX=7955 GN=calub PE=2 SV=1	6	2	2	2	315	37.3	4.59	2.58706e+06
B0UYC0	Gap junction protein OS=Danio rerio OX=7955 GN=gjc4b PE=1 SV=1	7	2	2	2	380	43.5	8.43	1.58893e+06
Q7ZTY5	Eukaryotic translation initiation factor 2B, subunit 3 gamma OS=Danio rerio OX=7955 GN=eif2b3 PE=1 SV=1	11	4	4	4	453	50.5	7.15	1.94004e+06
B8JHR9	Karyopherin (importin) beta 3 OS=Danio rerio OX=7955 GN=kpnb3 PE=1 SV=2	2	1	1	1	1093	122.7	4.89	1.8432e+06
Q7ZYW9	Inosine-5'-monophosphate dehydrogenase OS=Danio rerio OX=7955 GN=impdh2 PE=2 SV=1	6	1	3	1	514	55.7	7.49	2.72058e+06
F1R0B2	Src kinase-associated phosphoprotein 2 (Fragment) OS=Danio rerio OX=7955 GN=skap2 PE=3 SV=1	12	2	2	2	185	21.1	4.48	1.5824e+06
Q803T5	Adenosylhomocysteinase OS=Danio rerio OX=7955 GN=ahcy PE=1 SV=1	6	2	2	2	433	47.9	6.79	1.30677e+06
F1QNJ3	Testin OS=Danio rerio OX=7955 GN=tes PE=1 SV=1	6	3	3	3	541	57.2	7.71	1.87398e+06
A0A0R4I9G5	Atypical kinase COQ8A, mitochondrial OS=Danio rerio OX=7955 GN=coq8aa PE=1 SV=1	5	3	3	3	602	66.9	6.44	3173638
A0A1L1QZE0	Uncharacterized protein OS=Danio rerio OX=7955 PE=1 SV=1	3	2	2	1	761	78.6	8.38
F1QGN3	ELAV-like protein OS=Danio rerio OX=7955 GN=elavl3 PE=1 SV=1	7	1	1	1	345	37.7	9.22
A8KB78	40S ribosomal protein S23 OS=Danio rerio OX=7955 GN=rps23 PE=1 SV=1	19	1	1	1	143	15.8	10.49
Q7ZVE7	Serine/threonine-protein phosphatase OS=Danio rerio OX=7955 GN=ppp2cab PE=2 SV=1	8	1	1	1	309	35.5	5.66
Q6TEP2	Programmed cell death 8 OS=Danio rerio OX=7955 GN=aifm1 PE=2 SV=1	2	1	1	1	751	81.3	5.27
Q6NXD1	Pyruvate kinase OS=Danio rerio OX=7955 GN=pkma PE=2 SV=1	7	2	2	2	532	58.1	6.8	254450
A0A0R4IYT0	Insulin-like growth factor 2 mRNA-binding protein 3 OS=Danio rerio OX=7955 GN=igf2bp3 PE=1 SV=1	6	4	4	4	607	65.9	8.47	2.44488e+06
Q4G0B1	Ribosomal protein L23a OS=Danio rerio OX=7955 GN=rpl23a PE=2 SV=1	10	2	3	2	155	17.6	10.39	2.3999e+06
A9JSV4	Zgc:171891 protein OS=Danio rerio OX=7955 GN=tbc1d13 PE=2 SV=1	8	3	3	3	414	48.5	5.54	1.23091e+06
Q6P3J6	Peptidylprolyl isomerase OS=Danio rerio OX=7955 GN=fkbp8 PE=1 SV=1	6	2	2	2	406	43.8	5.27	3.22094e+06
Q6DRI1	Eukaryotic translation initiation factor 3 subunit E-A OS=Danio rerio OX=7955 GN=eif3ea PE=2 SV=2	7	3	3	3	446	52.4	6.14	1.07764e+06
Q803L1	Dihydrolipoyl dehydrogenase OS=Danio rerio OX=7955 GN=dldh PE=2 SV=1	4	2	2	2	507	53.5	7.69	2.12876e+06
A0A0R4IGK9	Catalase (Fragment) OS=Danio rerio OX=7955 GN=cat PE=1 SV=1	5	2	2	2	504	57.1	8.09	887173
Q6NW62	KH domain-containing, RNA-binding, signal transduction-associated 1b OS=Danio rerio OX=7955 GN=khdrbs1b PE=1 SV=1	8	3	3	3	352	39	7.59	5.20975e+06
Q6NWB3	Splicing factor 3b, subunit 4 OS=Danio rerio OX=7955 GN=sf3b4 PE=1 SV=1	6	1	1	1	400	41.9	8.15
A0A2R8PY75	Isocitrate dehydrogenase [NAD] subunit, mitochondrial OS=Danio rerio OX=7955 GN=idh3b PE=1 SV=1	8	3	3	3	383	41.9	8.25	2.65505e+06
Q7ZUC2	45 kDa calcium-binding protein OS=Danio rerio OX=7955 GN=sdf4 PE=2 SV=1	5	2	2	2	356	41.7	4.75	997806
Q9DGE0	Dual specificity mitogen-activated protein kinase kinase 6 OS=Danio rerio OX=7955 GN=map2k6 PE=1 SV=2	7	3	3	3	361	40.6	6.87	1.5921e+06
Q1LY31	ZPR1 zinc finger OS=Danio rerio OX=7955 GN=zpr1 PE=1 SV=1	8	3	3	3	441	49.3	4.69	1.13423e+06
A0A2R8QT29	Uncharacterized protein OS=Danio rerio OX=7955 GN=LOC100334275 PE=4 SV=1	6	2	2	2	362	40.6	5.29	604736
A0A0G2L009	Dynein, cytoplasmic 1, heavy chain 1 OS=Danio rerio OX=7955 GN=dync1h1 PE=1 SV=1	1	1	1	1	1765	203.9	6.55
A8E551	Pre-mRNA-splicing factor RBM22 OS=Danio rerio OX=7955 GN=rbm22 PE=2 SV=1	8	4	4	4	425	47.4	8.56	1.51496e+06
Q7ZV77	Proteasome subunit alpha type OS=Danio rerio OX=7955 GN=psma4 PE=1 SV=1	12	1	1	1	261	29.3	7.71
E9QDP2	Replication factor C (activator 1) 3 OS=Danio rerio OX=7955 GN=rfc3 PE=1 SV=1	4	1	1	1	339	38.5	8.82	1.04298e+06
A9C4A6	RING-type E3 ubiquitin transferase OS=Danio rerio OX=7955 GN=mkrn4 PE=4 SV=1	5	2	2	2	397	44.1	7.08	1.27401e+06
F1R2U1	Sorting and assembly machinery component 50 homolog,-like OS=Danio rerio OX=7955 GN=samm50l PE=1 SV=1	6	3	3	2	469	52.2	6.32	3.97907e+06
Q6Q421	40S ribosomal protein S15 OS=Danio rerio OX=7955 GN=rps15 PE=1 SV=1	15	1	1	1	145	17	10.39
I3ISK5	Bloodthirsty-related gene family, member 18 OS=Danio rerio OX=7955 GN=btr18 PE=1 SV=1	8	3	3	3	532	61.1	5.4	3.24804e+06
B0R1D0	26S proteasome AAA-ATPase subunit RPT3 OS=Danio rerio OX=7955 GN=psmc4 PE=1 SV=1	7	3	3	3	418	47.2	5.16	3.02471e+06
A0A2R8QAE1	Fibrinogen C-terminal domain-containing protein OS=Danio rerio OX=7955 GN=LOC100334800 PE=1 SV=1	10	2	2	2	241	28.1	7.77	9650916
A2BGW3	Calcium/calmodulin-dependent protein kinase OS=Danio rerio OX=7955 GN=camk2b1 PE=1 SV=1	3	2	2	1	618	68.4	7.42	1.94859e+06
Q32Q50	Mitogen-activated protein kinase kinase 2 OS=Danio rerio OX=7955 GN=map2k2a PE=2 SV=1	9	3	3	3	285	32	7.85	1.48922e+06
E9QFD9	60S ribosomal protein L10a OS=Danio rerio OX=7955 GN=rpl10a PE=1 SV=1	18	1	1	1	67	7.8	10.23	1.79131e+06
F1QHC5	Phosphorylated adapter RNA export protein OS=Danio rerio OX=7955 GN=phax PE=1 SV=1	9	3	3	3	379	42.5	5.26	1.1384e+06
F1R7J0	UDP-N-acetylhexosamine pyrophosphorylase-like protein 1 OS=Danio rerio OX=7955 GN=uap1l1 PE=1 SV=1	8	4	4	4	505	56.5	5.72	5.24102e+06
A3KP65	Malonyl-CoA decarboxylase OS=Danio rerio OX=7955 GN=mlycd PE=1 SV=1	4	2	2	2	504	57.5	8.87	293753
Q7SXK9	Asparagine-linked glycosylation 1 homolog (Yeast, beta-1,4-mannosyltransferase) OS=Danio rerio OX=7955 GN=alg1 PE=2 SV=1	6	3	3	3	488	55	6.15	1.05068e+07
Q566T0	Polycomb protein eed OS=Danio rerio OX=7955 GN=eed PE=2 SV=2	6	2	2	2	443	50.6	7.33	1.32458e+06
A0A0R4IAE3	Serine/threonine-protein phosphatase 2A 55 kDa regulatory subunit B OS=Danio rerio OX=7955 GN=ppp2r2d PE=1 SV=2	6	3	3	1	448	51.8	6.32	746400
Q7ZV10	Zgc:56288 OS=Danio rerio OX=7955 GN=pdcd2l PE=2 SV=1	6	2	2	2	357	39.9	4.72	1.39159e+06
A0A2R8RR55	Uncharacterized protein OS=Danio rerio OX=7955 PE=4 SV=1	21	1	2	1	307	34.5	8.18	3.0951e+06
Q66I88	SMYD family member 5 OS=Danio rerio OX=7955 GN=smyd5 PE=2 SV=1	9	2	2	2	300	34.1	4.69	952135
Q7T2Q9	Transketolase OS=Danio rerio OX=7955 GN=tktb PE=2 SV=1	5	2	2	2	625	67.8	7.23	2.05934e+06
F1QZA5	26S proteasome non-ATPase regulatory subunit 6 OS=Danio rerio OX=7955 GN=psmd6 PE=1 SV=1	8	3	3	3	386	45.3	6.73	1.55301e+06
A8E5I3	Polymerase (RNA) III (DNA directed) polypeptide D OS=Danio rerio OX=7955 GN=polr3d PE=1 SV=1	10	3	3	3	381	42.3	7.02	1.08595e+06
A0A1L1QZV6	Uncharacterized protein OS=Danio rerio OX=7955 GN=si:dkey-172k15.19 PE=4 SV=1	3	2	2	1	816	84	9.01	998756
X1WFB0	DEAD-box helicase 3 X-linked b (Fragment) OS=Danio rerio OX=7955 GN=ddx3xb PE=1 SV=1	4	1	1	1	296	33.5	6.13
A0A0R4ILA8	Proteasome 26S subunit, ATPase 3 OS=Danio rerio OX=7955 GN=psmc3 PE=1 SV=1	6	2	2	2	427	47.9	5.22	292502
F1R9L8	Zgc:154075 OS=Danio rerio OX=7955 GN=zgc:154075 PE=1 SV=1	5	2	2	2	430	47.6	7.09	790043
A7YYF4	Aldehyde dehydrogenase OS=Danio rerio OX=7955 GN=aldh3a2a PE=2 SV=1	5	3	3	3	488	54.6	8.53	1.78157e+06
P79733	Ribonucleoside-diphosphate reductase subunit M2 OS=Danio rerio OX=7955 GN=rrm2 PE=1 SV=1	10	3	3	3	386	44.6	5.33	1.27627e+06
Q6P0X9	Origin recognition complex, subunit 5 OS=Danio rerio OX=7955 GN=orc5 PE=1 SV=1	7	3	3	3	444	50.7	7.56	3.76111e+06
A0A0R4IFK5	Mitochondrial ribosomal protein S30 OS=Danio rerio OX=7955 GN=mrps30 PE=1 SV=1	5	2	2	2	420	48.1	8.53	990866
Q7ZW82	Guanine nucleotide-binding protein (G protein), alpha-inhibiting activity polypeptide a OS=Danio rerio OX=7955 GN=gnaia PE=1 SV=1	7	2	2	2	377	43.6	6.11	297969
Q6P5K3	60S acidic ribosomal protein P0 OS=Danio rerio OX=7955 GN=rplp0 PE=1 SV=1	5	1	1	1	316	34.4	5.99	1.78515e+06
Q7ZW20	Tyrosine 3-monooxygenase/tryptophan 5-monooxygenase activation protein, epsilon polypeptide 1 OS=Danio rerio OX=7955 GN=ywhae1 PE=1 SV=1	8	2	2	2	255	29.1	4.77	2.29716e+06
F6P3G4	26S proteasome non-ATPase regulatory subunit 11A OS=Danio rerio OX=7955 GN=psmd11a PE=2 SV=1	5	2	2	2	421	47.3	6	776030
A0A2R8RNP8	Exportin 1 (CRM1 homolog, yeast) b OS=Danio rerio OX=7955 GN=xpo1b PE=1 SV=1	1	1	1	1	1081	124.2	6.19
F8W2D8	Glycerate kinase (Fragment) OS=Danio rerio OX=7955 GN=glyctk PE=1 SV=1	7	1	1	1	228	24.1	9.8
Q6NW98	Achalasia, adrenocortical insufficiency, alacrimia OS=Danio rerio OX=7955 GN=aaas PE=1 SV=1	2	1	1	1	499	54	6.55	638736
Q568L3	Sf3a3 protein OS=Danio rerio OX=7955 GN=sf3a3 PE=2 SV=1	6	1	1	1	501	58.6	5.3
B0S6Z1	DEAH box protein 9 OS=Danio rerio OX=7955 GN=dhx9 PE=1 SV=1	1	1	1	1	1271	139.9	7.42
E7F8S4	Transketolase a OS=Danio rerio OX=7955 GN=tkta PE=1 SV=1	3	1	2	1	628	69.3	7.49	634024
Q6PBY8	S-phase kinase-associated protein 1 OS=Danio rerio OX=7955 GN=skp1 PE=1 SV=1	12	1	1	1	163	18.7	4.54
Q5XJA0	Tyrosyl-DNA phosphodiesterase 2 OS=Danio rerio OX=7955 GN=tdp2 PE=1 SV=3	3	1	1	1	369	41.5	5.29
A0A2R8RYP3	Uncharacterized protein OS=Danio rerio OX=7955 GN=LOC110438920 PE=4 SV=1	5	2	2	2	422	46.6	8.84	40074813
Q1LUG7	Proteasome (Prosome, macropain) 26S subunit, ATPase, 6 (Fragment) OS=Danio rerio OX=7955 GN=psmc6 PE=3 SV=1	7	2	2	2	269	30.8	9.19	2.94732e+06
Q5RGK8	Staphylococcal nuclease domain-containing protein OS=Danio rerio OX=7955 GN=snd1 PE=1 SV=2	2	1	1	1	913	102.5	7.61
Q7ZYX4	Chaperonin-containing TCP1, subunit 6A (zeta 1) OS=Danio rerio OX=7955 GN=cct6a PE=1 SV=1	7	2	2	2	531	57.6	7.12
F1R606	Importin subunit alpha OS=Danio rerio OX=7955 GN=kpna7 PE=1 SV=2	4	2	2	2	520	57.2	5.43	2.85916e+06
Q6IQP4	Small monomeric GTPase OS=Danio rerio OX=7955 GN=rap1aa PE=1 SV=1	8	1	1	1	185	21	6.71
A3KP51	Mrpl37 protein OS=Danio rerio OX=7955 GN=mrpl37 PE=2 SV=1	11	3	3	3	425	48.4	8.91	197894
A0A2R8Q5M9	Uncharacterized protein OS=Danio rerio OX=7955 GN=LOC100332822 PE=4 SV=1	2	1	1	1	537	54.8	9.39	1.21032e+06
F1R287	F-box protein 3 OS=Danio rerio OX=7955 GN=fbxo3 PE=4 SV=1	5	2	2	2	451	51.6	5.92
A0A2R8QRA7	Heterogeneous nuclear ribonucleoprotein H3 (2H9) OS=Danio rerio OX=7955 GN=hnrnph3 PE=1 SV=1	4	1	1	1	396	43.8	8.69
Q6AXI7	Acyl-CoA dehydrogenase short chain OS=Danio rerio OX=7955 GN=acads PE=1 SV=1	6	2	2	2	405	43.5	7.94	274344
Q802X1	Trk-fused protein OS=Danio rerio OX=7955 GN=tfg PE=2 SV=1	7	2	2	2	396	42.2	5.25	880276
Q6DH98	CNDP dipeptidase 2 (Metallopeptidase M20 family) OS=Danio rerio OX=7955 GN=cndp2 PE=2 SV=1	5	2	2	2	474	53.2	5.67	1.23669e+06
F1RBT2	DNA helicase OS=Danio rerio OX=7955 GN=chd4b PE=3 SV=1	1	1	1	1	1953	221.2	6.01
A9C3T0	Protein kinase, cAMP-dependent, regulatory, type II, alpha A OS=Danio rerio OX=7955 GN=prkar2aa PE=1 SV=1	5	2	2	2	397	44.7	4.82	225862
E7EYF3	Ubiquitin-activating enzyme E1 OS=Danio rerio OX=7955 GN=uba7 PE=1 SV=1	1	1	1	1	1016	113.5	5.43
Q9YHX5	Vimentin OS=Danio rerio OX=7955 GN=vim PE=2 SV=1	4	2	2	1	455	52.5	5.19	361284
Q6PC68	Vacuolar proton pump subunit B OS=Danio rerio OX=7955 GN=atp6v1ba PE=1 SV=1	4	2	2	2	506	56	5.57	1.01328e+06
Q7ZUS7	Serine/threonine-protein phosphatase OS=Danio rerio OX=7955 GN=ppp6c PE=1 SV=1	9	1	1	1	305	35.1	5.69
Q6DHJ8	Pellino E3 ubiquitin protein ligase family member 2 OS=Danio rerio OX=7955 GN=peli2 PE=2 SV=1	5	2	2	2	428	47.3	7.87	1.8678e+06
Q7ZVI8	NPL4 homolog, ubiquitin recognition factor OS=Danio rerio OX=7955 GN=nploc4 PE=1 SV=1	3	2	2	2	624	69.6	6.28	752376
P79732	Ribonucleoside-diphosphate reductase large subunit OS=Danio rerio OX=7955 GN=rrm1 PE=2 SV=1	2	2	2	2	794	89.8	6.76	965168
B8A6D3	L-2-hydroxyglutarate dehydrogenase OS=Danio rerio OX=7955 GN=l2hgdh PE=1 SV=1	4	2	2	2	452	49.5	8.5	999528
F1R314	Zgc:110425 OS=Danio rerio OX=7955 GN=zgc:110425 PE=1 SV=1	6	1	1	1	195	20.2	10.96	3.96588e+06
Q502L5	Complex I-49kD OS=Danio rerio OX=7955 GN=ndufs2 PE=2 SV=1	6	2	2	2	370	42.4	6.95	1.06954e+06
Q7ZU21	Cyclin B1 OS=Danio rerio OX=7955 GN=ccnb1 PE=1 SV=1	3	1	1	1	397	44.7	8.88	775737
P62247	40S ribosomal protein S8 OS=Danio rerio OX=7955 GN=rps8 PE=2 SV=2	10	2	2	2	208	24.1	10.52	680968
F1QS86	Si:dkey-46g23.5 OS=Danio rerio OX=7955 GN=si:dkey-46g23.5 PE=1 SV=3	1	2	2	2	1482	161.6	7.17	940291
A0A146JR86	N-myc downstream-regulated gene 1a-1 OS=Danio rerio OX=7955 GN=ndrg1a PE=2 SV=1	3	1	1	1	379	42.1	6.32	519297
O42248	Guanine nucleotide-binding protein subunit beta-2-like 1 OS=Danio rerio OX=7955 GN=gnb2l1 PE=2 SV=1	9	1	1	1	317	35.1	7.69	388141
Q7ZVG1	Zgc:56036 protein OS=Danio rerio OX=7955 GN=acaa2 PE=2 SV=1	10	3	3	3	397	41.8	7.75	1.14521e+06
Q7ZV34	Malignant T-cell-amplified sequence 1 OS=Danio rerio OX=7955 GN=mcts1 PE=2 SV=1	10	1	1	1	181	20.6	8.15
A0A2R8RW82	Formyltetrahydrofolate synthetase OS=Danio rerio OX=7955 GN=mthfd1l PE=1 SV=1	4	1	1	1	978	106.2	8.31
E9QBF0	Triosephosphate isomerase (Fragment) OS=Danio rerio OX=7955 GN=tpi1b PE=1 SV=1	8	1	1	1	198	21.8	5.91
A3KNK8	tRNA wybutosine-synthesizing protein 2 homolog (Fragment) OS=Danio rerio OX=7955 GN=trmt5 PE=2 SV=1	4	2	2	2	475	53.5	8.22	284110
Q7ZUJ9	Heterogeneous nuclear ribonucleoprotein A/B OS=Danio rerio OX=7955 GN=hnrnpaba PE=2 SV=1	7	2	2	2	340	37	6.04	705540
A7MBZ3	Zgc:171776 protein OS=Danio rerio OX=7955 GN=zgc:171776 PE=2 SV=1	7	2	2	2	219	25.4	8.31	2.72986e+06
F1QHT9	RNA helicase OS=Danio rerio OX=7955 GN=ddx19 PE=1 SV=1	5	1	1	1	487	54.7	5.74
Q5XJM8	WD repeat and FYVE domain containing 1 OS=Danio rerio OX=7955 GN=wdfy1 PE=2 SV=1	6	2	2	2	410	46.2	7.3	1.04842e+06
Q7SXD2	Zgc:66432 OS=Danio rerio OX=7955 GN=zp3d.1 PE=2 SV=1	3	1	1	1	599	68.1	6.61	427390
Q8JH93	Cholesterol side-chain cleavage enzyme, mitochondrial OS=Danio rerio OX=7955 GN=cyp11a1 PE=2 SV=1	4	2	2	2	509	58.5	9.48	399516
E7EZF3	E3 ubiquitin-protein ligase UHRF1 OS=Danio rerio OX=7955 GN=uhrf1 PE=1 SV=1	3	2	2	2	776	87	7.08	805785
Q803N8	Lamin B1 OS=Danio rerio OX=7955 GN=lmnb1 PE=2 SV=1	2	1	1	1	588	66.7	5.29	190542
F1QP01	RISC-loading complex subunit TARBP2 OS=Danio rerio OX=7955 GN=tarbp2 PE=1 SV=1	9	2	2	2	346	37.4	6.73	420110
Q7T357	G protein-coupled receptor 177 OS=Danio rerio OX=7955 GN=wls PE=2 SV=2	2	1	1	1	542	62.1	7.8	503189
Q1LXI2	Myosin VAa OS=Danio rerio OX=7955 GN=myo5aa PE=1 SV=1	1	1	1	1	1844	213.1	8.47	529577
Q8UUR4	Lamina-associted protein 2 gamma OS=Danio rerio OX=7955 GN=tmpoa PE=2 SV=1	8	2	2	2	369	40.5	9.1
Q6DGX8	Proteasome subunit alpha type OS=Danio rerio OX=7955 GN=psma1 PE=1 SV=1	8	1	1	1	262	29.2	6.68	1.03892e+06
F1QWA6	Zinc finger, FYVE domain-containing 19 OS=Danio rerio OX=7955 GN=zfyve19 PE=4 SV=2	6	2	2	2	430	47.9	6.04	597264
A4IG47	DnaJ homolog subfamily C member 10 OS=Danio rerio OX=7955 GN=dnajc10 PE=1 SV=1	2	2	2	2	791	90.5	7.15	231317
Q8AW82	Novel protein similar to human proliferation-associated 2G4 protein (PA2G4) OS=Danio rerio OX=7955 GN=pa2g4a PE=1 SV=1	6	2	2	2	392	43.3	7.94	1.11298e+06
Q7ZVN5	Signal recognition particle 54 kDa protein OS=Danio rerio OX=7955 GN=srp54 PE=2 SV=1	2	1	1	1	504	55.7	8.75	404327
Q6NY22	Txndc4 protein (Fragment) OS=Danio rerio OX=7955 GN=erp44 PE=2 SV=1	3	1	1	1	439	51	6.1	388325
Q6Q420	40S ribosomal protein S15a OS=Danio rerio OX=7955 GN=rps15a PE=2 SV=1	11	1	1	1	130	14.8	10.13	538980
B3DKC5	Lamin A OS=Danio rerio OX=7955 GN=lmna PE=1 SV=1	2	1	1	1	659	73.6	6.98	379148
Q66HZ2	Beta-citrylglutamate synthase B OS=Danio rerio OX=7955 GN=rimklb PE=2 SV=1	6	2	2	2	405	44.5	5.38	424062
F1R8M2	Zgc:153901 OS=Danio rerio OX=7955 GN=ftcdnl1 PE=1 SV=1	3	1	1	1	328	35.2	6.67	941137
Q6DBW2	Poly(A)-binding protein-interacting protein 1 OS=Danio rerio OX=7955 GN=paip1 PE=1 SV=1	2	1	1	1	419	46.6	4.72	470758
A8KC22	Heterogeneous nuclear ribonucleoprotein L2 OS=Danio rerio OX=7955 GN=hnrnpl2 PE=1 SV=1	3	1	2	1	522	57.8	7.09	104108
Q7ZVB5	Small nuclear ribonucleoprotein Sm D3 OS=Danio rerio OX=7955 GN=snrpd3l PE=1 SV=1	16	1	1	1	128	14	10.32	364378
Q803B5	Aspartyl aminopeptidase OS=Danio rerio OX=7955 GN=dnpep PE=1 SV=1	5	2	2	2	469	51.2	6.83	533051
Q7SZQ7	Surfeit locus protein 4 OS=Danio rerio OX=7955 GN=surf4 PE=2 SV=1	6	1	1	1	269	30.2	6.32
F1QIP9	Zgc:165518 OS=Danio rerio OX=7955 GN=zgc:165518 PE=1 SV=1	1	2	2	2	1455	158.1	6.73	1.4138e+06
F1QBE4	SAMM50 sorting and assembly machinery component OS=Danio rerio OX=7955 GN=samm50 PE=1 SV=1	3	2	2	1	469	52	6.73	613072
Q08CA0	Zgc:153348 OS=Danio rerio OX=7955 GN=trip4 PE=2 SV=1	2	1	1	1	564	64.1	8.07	392679
F1R429	Lectin, mannose-binding, 1 (Fragment) OS=Danio rerio OX=7955 GN=lman1 PE=1 SV=1	5	1	1	1	513	57.9	6.74	523999
Q7SYN1	Heterogeneous nuclear ribonucleoprotein K OS=Danio rerio OX=7955 GN=hnrnpk PE=2 SV=1	5	2	2	2	420	46.4	8.06	549767
Q568N9	Inorganic diphosphatase OS=Danio rerio OX=7955 GN=ppa1b PE=2 SV=1	5	1	1	1	291	32.6	5.45	682267
Q7SXW6	Actin-related protein 2-A OS=Danio rerio OX=7955 GN=actr2a PE=2 SV=1	6	2	2	2	394	44.6	6.74	2.0833e+06
F1REC2	Septin OS=Danio rerio OX=7955 GN=sept7a PE=1 SV=3	2	1	1	1	443	51.3	8.37	409093
B8K0D5	Poly(A)-binding protein, cytoplasmic 1-like (Fragment) OS=Danio rerio OX=7955 GN=pabpc1l PE=1 SV=1	4	2	2	2	557	62	9.64	1.39358e+06
Q6DGU8	Solute carrier family 39 (Zinc transporter), member 7 OS=Danio rerio OX=7955 GN=slc39a7 PE=2 SV=1	2	1	1	1	444	47.4	6.92	1.68196e+06
Q0IIP9	Zgc:152808 OS=Danio rerio OX=7955 GN=tmx3b PE=2 SV=1	4	1	1	1	484	54.1	4.64
Q6TNU4	Flap endonuclease 1 OS=Danio rerio OX=7955 GN=fen1 PE=2 SV=1	4	1	1	1	380	42.5	7.85	539758
A4VCH0	Phosphatidylinositol-3-phosphatase SAC1-A OS=Danio rerio OX=7955 GN=sacm1la PE=2 SV=2	2	1	1	1	586	67.1	7.8	390851
A0A0R4IML8	THUMP domain-containing 1 OS=Danio rerio OX=7955 GN=thumpd1 PE=1 SV=1	7	2	2	2	343	38.3	5.85
B0UXH8	Tight junction protein 2b (zona occludens 2) OS=Danio rerio OX=7955 GN=tjp2b PE=1 SV=1	1	2	2	2	1179	132.1	6.93	684699
Q7ZV76	Electron transfer flavoprotein subunit beta OS=Danio rerio OX=7955 GN=etfb PE=2 SV=1	4	1	1	1	254	27.5	8.68	1.02836e+06
Q6P934	Survival motor neuron 1 OS=Danio rerio OX=7955 GN=smn1 PE=1 SV=1	7	1	1	1	279	30.7	5.59	302062
A0AUR5	Ubiquitin carboxyl-terminal hydrolase MINDY-3 OS=Danio rerio OX=7955 GN=mindy3 PE=2 SV=1	5	2	2	2	446	50.1	4.89	1.23649e+06
F1R3R4	Sister chromatid cohesion protein DCC1 OS=Danio rerio OX=7955 GN=dscc1 PE=1 SV=1	6	2	2	2	391	44.6	5.03	921524
F1R7N1	Activating signal cointegrator 1 complex subunit 1 OS=Danio rerio OX=7955 GN=ascc1 PE=1 SV=1	5	1	1	1	249	28.1	6.16	1.18485e+06
F1QPG1	Lactamase, beta OS=Danio rerio OX=7955 GN=lactb PE=1 SV=1	4	2	2	2	536	60.3	8.82	1.12721e+06
Q7T2E3	Casein kinase I isoform delta-A OS=Danio rerio OX=7955 GN=csnk1da PE=2 SV=1	3	1	1	1	403	46.2	9.6	470129
Q78AP9	ADP-ribosylation factor 3b OS=Danio rerio OX=7955 GN=arf3b PE=2 SV=1	10	1	1	1	181	20.6	7.43	1.81125e+06
Q6P2T1	U1 small nuclear ribonucleoprotein A OS=Danio rerio OX=7955 GN=snrpa PE=1 SV=1	6	1	1	1	281	31	9.76	488384
E7FC99	Catenin, beta 2 OS=Danio rerio OX=7955 GN=ctnnb2 PE=1 SV=2	1	1	1	1	778	85.2	5.81
Q7SXA1	ATPase H+ transporting V0 subunit e1 OS=Danio rerio OX=7955 GN=atp6v0e1 PE=1 SV=1	6	1	1	1	145	17.3	10.62	603426
Q6NV33	Isocitrate dehydrogenase [NAD] subunit, mitochondrial OS=Danio rerio OX=7955 GN=idh3a PE=1 SV=1	2	1	1	1	365	40	7.39	662410
Q503M6	Si:dkey-11e23.4 protein (Fragment) OS=Danio rerio OX=7955 GN=acot20 PE=2 SV=1	4	2	2	2	443	49	8.13	766681
A9JTF6	Zgc:175096 protein OS=Danio rerio OX=7955 GN=znf576.2 PE=2 SV=1	2	1	1	1	392	44.8	7.46	315307
A0A0R4IPQ7	Septin OS=Danio rerio OX=7955 GN=sept6 PE=1 SV=2	3	1	1	1	432	49.6	7.17
Q5RG54	Amidophosphoribosyltransferase OS=Danio rerio OX=7955 GN=ppat PE=1 SV=1	2	1	1	1	508	55.2	6.68	298323
Q5RHR0	Poly [ADP-ribose] polymerase OS=Danio rerio OX=7955 GN=parp1 PE=1 SV=1	1	1	1	1	1013	112.7	8.7	392984
Q566N7	Sulfide quinone reductase-like (Yeast) OS=Danio rerio OX=7955 GN=sqor PE=2 SV=1	3	1	1	1	445	49.1	9.11	269676
Q7ZYX2	Pleckstrin homology domain containing, family A (Phosphoinositide binding specific) member 1 OS=Danio rerio OX=7955 GN=plekha1a PE=2 SV=1	3	1	1	1	401	44.7	8.92	198926
Q4KMI5	U2 snRNP auxiliary factor large subunit OS=Danio rerio OX=7955 GN=u2af2a PE=2 SV=1	7	1	1	1	465	52.3	8.82
Q9W795	Acetyl-CoA acetyltransferase 2 OS=Danio rerio OX=7955 GN=acat2 PE=2 SV=1	3	1	1	1	395	41.3	7.65	396511
A8WGS1	Adhesion-regulating molecule 1 OS=Danio rerio OX=7955 GN=adrm1 PE=1 SV=1	4	1	1	1	411	42.6	4.92
Q6PHD6	59 kDa serine/threonine-protein kinase OS=Danio rerio OX=7955 GN=ilk PE=1 SV=1	2	1	1	1	452	51	7.55	660281
Q7ZV00	Deubiquitinase OTUD6B OS=Danio rerio OX=7955 GN=otud6b PE=2 SV=1	2	1	1	1	293	33.5	5.53	2330291
A0A286YAP4	Heat shock protein 90, beta (grp94), member 1 OS=Danio rerio OX=7955 GN=hsp90b1 PE=1 SV=2	1	1	1	1	823	94.7	4.87	291356
B0JZK4	Acot9 protein OS=Danio rerio OX=7955 GN=acot9.1 PE=2 SV=1	2	1	1	1	434	49.2	7.94	409310
Q7SYM7	Synaptic functional regulator FMR1 OS=Danio rerio OX=7955 GN=fmr1 PE=2 SV=1	2	1	1	1	493	55.8	7.25	292518
X1WDS4	Serine/threonine-protein phosphatase 2A 55 kDa regulatory subunit B OS=Danio rerio OX=7955 GN=ppp2r2aa PE=1 SV=1	2	1	1	1	446	51.6	5.63
F1QDW0	Endoplasmic reticulum junction formation protein lunapark OS=Danio rerio OX=7955 GN=lnpk PE=1 SV=1	3	1	1	1	402	45.2	5.94	413269
A9JRW8	Suppressor of fused homolog OS=Danio rerio OX=7955 GN=sufu PE=1 SV=1	3	1	1	1	472	52.8	5.5	149613
Q6PBA6	Plasminogen OS=Danio rerio OX=7955 GN=plg PE=2 SV=1	1	1	1	1	818	91.6	6.89
Q6P4V5	Acetyl-CoA C-myristoyltransferase OS=Danio rerio OX=7955 GN=scp2a PE=1 SV=1	1	1	1	1	538	57.9	7.37	770910
A0A2R8Q5G7	Sulfatase-modifying factor 1 OS=Danio rerio OX=7955 GN=sumf1 PE=1 SV=1	4	1	1	1	370	41.4	5.36	731457
Q3B7F4	LOC563247 protein (Fragment) OS=Danio rerio OX=7955 GN=rsl1d1 PE=2 SV=1	3	1	1	1	358	40.4	9.92	245327
Q8JGR3	Adenylosuccinate synthetase OS=Danio rerio OX=7955 GN=adssl PE=2 SV=1	2	1	1	1	462	50.6	7.68	434759
F1QCE2	Plastin 1 (I isoform) OS=Danio rerio OX=7955 GN=pls1 PE=1 SV=3	2	1	1	1	665	75.2	5.92	692260
F1QJR8	SAP30-binding protein OS=Danio rerio OX=7955 GN=sap30bp PE=1 SV=1	5	1	1	1	304	33.6	4.93	188583
A8WGN7	Thioredoxin-disulfide reductase OS=Danio rerio OX=7955 GN=txnrd3 PE=2 SV=2	2	1	1	1	602	66.1	6.32
Q4G5W2	Reticulon OS=Danio rerio OX=7955 GN=rtn4a PE=1 SV=1	4	1	1	1	322	35.7	5.35	811376
E7F225	Zgc:163061 OS=Danio rerio OX=7955 GN=zgc:163061 PE=1 SV=1	10	1	1	1	114	11.7	10.43	642173
Q5RL11	T1-TrpRS OS=Danio rerio OX=7955 GN=wars1 PE=2 SV=1	2	1	1	1	463	52.3	6.8	572129
F1QFQ7	Acyl-CoA dehydrogenase short/branched chain OS=Danio rerio OX=7955 GN=acadsb PE=1 SV=2	3	1	1	1	422	46.6	7.27	144140
F1R1R3	D-2-hydroxyglutarate dehydrogenase, mitochondrial OS=Danio rerio OX=7955 GN=d2hgdh PE=1 SV=1	2	1	1	1	533	58.7	7.11
A0A2R8QAT8	Threonyl-tRNA synthetase OS=Danio rerio OX=7955 GN=tars1 PE=1 SV=1	2	1	1	1	689	79.8	7.99	666268
F1RC79	RAD52 homolog, DNA repair protein OS=Danio rerio OX=7955 GN=rad52 PE=3 SV=1	2	1	1	1	409	45.8	9.03	205329
Q6DBY5	Ubiquitin-conjugating enzyme E2 variant 3 OS=Danio rerio OX=7955 GN=uevld PE=2 SV=1	3	1	1	1	471	51.2	7.27	166294
Q6TLH0	Uncharacterized protein OS=Danio rerio OX=7955 GN=rmnd5b PE=2 SV=1	2	1	1	1	390	44.5	6.7	196248
Q803Q1	Glycogenin 1 OS=Danio rerio OX=7955 GN=gyg1a PE=2 SV=1	2	1	1	1	329	37	5.74	991494
Q9DE40	ZIC family member 2 (Odd-paired homolog, Drosophila) B OS=Danio rerio OX=7955 GN=zic2b PE=2 SV=2	3	1	1	1	427	47	7.78	236192
Q24JV3	60S ribosomal protein L31 OS=Danio rerio OX=7955 GN=rpl31 PE=1 SV=1	7	1	1	1	123	14.3	10.54	425201
A0A0R4ISN6	Glutaryl-CoA dehydrogenase b (Fragment) OS=Danio rerio OX=7955 GN=gcdhb PE=1 SV=1	8	1	1	1	154	17	8.19	477667
A0A286Y8P7	Mannose-1-phosphate guanyltransferase alpha-A OS=Danio rerio OX=7955 GN=gmppaa PE=1 SV=1	4	1	1	1	427	47.6	6.47
A0A2R8QKW9	SUEL-type lectin domain-containing protein OS=Danio rerio OX=7955 GN=si:ch211-154a22.8 PE=4 SV=1	5	1	1	1	149	16.5	8.92	905934
A0A2R8QG45	Gap junction protein OS=Danio rerio OX=7955 GN=gjc4a PE=3 SV=1	2	1	1	1	391	44.2	8.28	147680
F1QWX7	Spermatogenesis-associated 6-like OS=Danio rerio OX=7955 GN=spata6l PE=3 SV=1	4	1	1	1	338	38.2	8.53	289237
F1QVP8	Actin-related protein 6 OS=Danio rerio OX=7955 GN=actr6 PE=1 SV=1	3	1	1	1	396	45.8	5.35
A0A0R4I9A0	Adipocyte plasma membrane-associated protein OS=Danio rerio OX=7955 GN=apmap PE=1 SV=1	2	1	1	1	415	46.7	7.27	713987
A5XCD1	SET and MYND domain containing 3 (Fragment) OS=Danio rerio OX=7955 GN=smyd3 PE=2 SV=1	9	1	1	1	151	16.9	6.65	474062
Q7SZP4	Zgc:65851 OS=Danio rerio OX=7955 GN=zgc:65851 PE=1 SV=1	1	1	1	1	562	64.7	4.82	41812392
A1L2D2	Src homology 2 domain containing transforming protein D OS=Danio rerio OX=7955 GN=shdb PE=2 SV=1	3	1	1	1	391	44.3	5.57	326816
Q5XJQ5	Exosome complex component RRP45 OS=Danio rerio OX=7955 GN=exosc9 PE=2 SV=1	2	1	1	1	393	44.1	5.25
Q6PBK3	40S ribosomal protein S28 OS=Danio rerio OX=7955 GN=rps28 PE=3 SV=1	17	1	1	1	69	7.8	10.7
Q9DEY3	Sodium/potassium-transporting ATPase subunit alpha OS=Danio rerio OX=7955 GN=atp1a1a.3 PE=2 SV=1	2	1	1	1	1024	112.8	5.41
F1QKG5	7-dehydrocholesterol reductase OS=Danio rerio OX=7955 GN=dhcr7 PE=3 SV=1	4	1	1	1	478	55.2	8.19	342752
Q6DBR4	TIMELESS-interacting protein OS=Danio rerio OX=7955 GN=tipin PE=2 SV=1	2	1	1	1	294	33.2	4.68	291170
Q6NY86	Tyrosine-protein phosphatase non-receptor type OS=Danio rerio OX=7955 GN=ptpn2b PE=2 SV=1	3	1	1	1	391	45.4	8.34
Q5SPJ1	Serine (or cysteine) proteinase inhibitor, clade A (alpha-1 antiproteinase, antitrypsin), member 1,-like OS=Danio rerio OX=7955 GN=serpina1l PE=1 SV=1	2	1	1	1	429	47.8	6.58	376118
F1R7L3	Bystin-like (Fragment) OS=Danio rerio OX=7955 GN=bysl PE=1 SV=1	2	1	1	1	466	53.1	7.78	589830
Q6NWC1	Voltage-dependent anion-selective channel protein 1 OS=Danio rerio OX=7955 GN=vdac1 PE=1 SV=1	8	1	1	1	283	30.6	6.7	572376
Q6YBS2	Adenylyl cyclase-associated protein OS=Danio rerio OX=7955 GN=cap1 PE=1 SV=1	2	1	1	1	463	49.4	8.34	1.2725e+06
A0A0R4IJ32	Lysine methyltransferase 5Ab (Fragment) OS=Danio rerio OX=7955 GN=kmt5ab PE=4 SV=1	3	1	1	1	273	31.2	9.13	371649
F1Q9S3	Zgc:66479 OS=Danio rerio OX=7955 GN=zgc:66479 PE=1 SV=1	1	1	1	1	612	69	4.09	419036
A0A2R8QEX8	UBC core domain-containing protein OS=Danio rerio OX=7955 PE=3 SV=1	13	1	1	1	150	16.8	5.59
Q6NY74	Replication protein A 70 kDa DNA-binding subunit OS=Danio rerio OX=7955 GN=rpa1 PE=1 SV=1	2	1	1	1	601	66.6	7.69
Q802C8	SWI/SNF-related, matrix-associated, actin-dependent regulator of chromatin, subfamily d, member 1 OS=Danio rerio OX=7955 GN=smarcd1 PE=1 SV=1	2	1	1	1	510	58	9.23	301727
Q4G000	Ataxin-1 ubiquitin-like interacting protein OS=Danio rerio OX=7955 GN=ubqln4 PE=2 SV=1	3	1	1	1	599	63.5	4.88	2.07079e+06
E7F3U3	Protein-serine/threonine kinase OS=Danio rerio OX=7955 GN=pdk1 PE=1 SV=1	2	1	1	1	405	46.9	6.86	462263
Q5BLF0	60S ribosomal export protein NMD3 OS=Danio rerio OX=7955 GN=nmd3 PE=2 SV=1	2	1	1	1	505	57.7	6.79	173885
Q802Y1	Serine and arginine-rich-splicing factor 4 OS=Danio rerio OX=7955 GN=srsf4 PE=1 SV=1	3	1	1	1	366	41.6	11.4	368022
Q7ZV56	Hsp90 chaperone protein kinase-targeting subunit OS=Danio rerio OX=7955 GN=cdc37 PE=2 SV=1	4	1	1	1	367	43.4	5.22
Q6P0E5	DDRGK domain-containing protein 1 OS=Danio rerio OX=7955 GN=ddrgk1 PE=2 SV=1	5	1	1	1	300	34.4	5.12	216369
Q0P414	LOC572200 protein (Fragment) OS=Danio rerio OX=7955 GN=LOC572200 PE=2 SV=1	2	1	1	1	411	46.9	5.1	1.11596e+06
A0A2R8QPY7	Homeobox domain-containing protein OS=Danio rerio OX=7955 GN=LOC100535338 PE=4 SV=1	2	1	1	1	377	41.3	6.62	562995
Q7ZVD9	DNA-(apurinic or apyrimidinic site) lyase OS=Danio rerio OX=7955 GN=rps3 PE=2 SV=1	4	1	1	1	245	26.8	9.66
X1WHT8	Non-specific serine/threonine protein kinase (Fragment) OS=Danio rerio OX=7955 GN=csnk1g2a PE=1 SV=1	4	1	1	1	239	27.3	8.38	608302
E7FCV0	Centromere protein U OS=Danio rerio OX=7955 GN=si:dkey-185e18.7 PE=3 SV=1	3	1	1	1	397	44.3	9.8	268001
A0A0R4IMZ8	Karyopherin (importin) beta 1 OS=Danio rerio OX=7955 GN=kpnb1 PE=1 SV=1	1	1	1	1	876	97.4	4.77
A2RV28	Pank1b protein OS=Danio rerio OX=7955 GN=pank1b PE=2 SV=1	2	1	1	1	451	49.9	5.9	203998
Q7ZTZ7	Protein-serine/threonine kinase OS=Danio rerio OX=7955 GN=bckdk PE=2 SV=1	3	1	1	1	419	46.9	8.95	439241
Q5XJA7	Gcdhl protein OS=Danio rerio OX=7955 GN=gcdhb PE=2 SV=1	4	1	1	1	427	47.4	7.96
A0A2R8QEJ3	Alpha-methylacyl-CoA racemase OS=Danio rerio OX=7955 GN=amacr PE=1 SV=1	3	1	1	1	382	41.3	6.57	442938
Q7ZTI0	Sjogren syndrome antigen B (Autoantigen La) OS=Danio rerio OX=7955 GN=ssb PE=1 SV=1	2	1	1	1	401	46.1	7.14	368216
Q8AW07	Proteasome (Prosome, macropain) 26S subunit, non-ATPase, 12 OS=Danio rerio OX=7955 GN=psmd12 PE=1 SV=1	2	1	1	1	456	52.8	6.01	413836
A0A2R8QGI1	Uncharacterized protein OS=Danio rerio OX=7955 PE=4 SV=1	6	1	1	1	156	18.4	9.66	262547
Q6NXB9	Protein disulfide-isomerase OS=Danio rerio OX=7955 GN=pdia7 PE=2 SV=1	2	1	1	1	488	54.6	5.05	281260
E7EXU2	H/ACA ribonucleoprotein complex subunit OS=Danio rerio OX=7955 GN=gar1 PE=1 SV=2	3	1	1	1	230	23.4	10.81	18529692
F1R8D9	AAR2 splicing factor homolog OS=Danio rerio OX=7955 GN=aar2 PE=1 SV=1	2	1	1	1	384	43.4	5.63	1.29027e+06
A3KNX8	Uncharacterized protein (Fragment) OS=Danio rerio OX=7955 GN=im:7148382 PE=2 SV=1	1	1	1	1	650	73.8	6.86	1.0503e+06
Q6PBW7	40S ribosomal protein S19 OS=Danio rerio OX=7955 GN=rps19 PE=1 SV=1	6	1	1	1	146	15.9	10.23
B8JJ17	BCL2-associated athanogene 4 OS=Danio rerio OX=7955 GN=bag4 PE=4 SV=1	2	1	1	1	399	44.2	7.08	1.20427e+06
Q7ZU10	Aldehyde dehydrogenase OS=Danio rerio OX=7955 GN=aldh3b1 PE=2 SV=1	3	1	1	1	473	52.5	5.91	225040
B8A4H6	Phosphoglycerate mutase OS=Danio rerio OX=7955 GN=pgam1b PE=1 SV=1	6	1	1	1	254	28.8	6.65
Q6DH65	Density-regulated protein OS=Danio rerio OX=7955 GN=denr PE=1 SV=1	6	1	1	1	208	22.8	5.64	615106
A0JPF9	D-ribitol-5-phosphate cytidylyltransferase OS=Danio rerio OX=7955 GN=crppa PE=2 SV=2	2	1	1	1	462	52	7.15	306297
Q4VBU0	2-oxoisovalerate dehydrogenase subunit alpha OS=Danio rerio OX=7955 GN=bckdha PE=1 SV=1	3	1	1	1	446	50.7	6.86	194394
Q7ZV92	Pre-mRNA-processing factor 19 OS=Danio rerio OX=7955 GN=prpf19 PE=1 SV=1	1	1	1	1	505	54.7	6.58	1501902
F1Q4U0	WD repeat domain 41 OS=Danio rerio OX=7955 GN=wdr41 PE=4 SV=1	3	1	1	1	449	49.6	5.2
A0A0R4IH35	Methylcrotonoyl-CoA carboxylase 1 (alpha) OS=Danio rerio OX=7955 GN=mccc1 PE=1 SV=1	1	1	1	1	711	78	6.62	228549
Q6PBT0	Zgc:73264 OS=Danio rerio OX=7955 GN=pdcl PE=2 SV=1	4	1	1	1	282	32.3	4.92	363833
U3JAS8	Putative deoxyribonuclease tatdn3 OS=Danio rerio OX=7955 GN=tatdn3 PE=3 SV=1	3	1	1	1	266	29.5	6.93	812567
D3XDB2	UDP-glucuronosyltransferase OS=Danio rerio OX=7955 GN=ugt5f1 PE=2 SV=1	2	1	1	1	525	60.1	7.96	472191
A0A2R8QC99	Musculoskeletal embryonic nuclear protein 1 OS=Danio rerio OX=7955 GN=mustn1b PE=3 SV=1	9	1	1	1	80	8.7	9.83	843227
Q0E671	N-acylneuraminate cytidylyltransferase A OS=Danio rerio OX=7955 GN=cmasa PE=1 SV=1	3	1	1	1	430	48.2	7.66	284821
F6NW06	Rho GTPase-activating protein 19 OS=Danio rerio OX=7955 GN=arhgap19 PE=4 SV=1	5	1	1	1	454	50.9	9.41
Q642H9	40S ribosomal protein S4, X isoform OS=Danio rerio OX=7955 GN=rps4x PE=2 SV=3	3	1	1	1	263	29.7	10.17	1.09808e+06
F6P0J0	40S ribosomal protein S9 OS=Danio rerio OX=7955 GN=rps9 PE=1 SV=1	6	1	1	1	136	16.2	10.7	284491
E7FEK9	Golgin A4 OS=Danio rerio OX=7955 GN=golga4 PE=1 SV=2	0	1	1	1	2141	247	5.26	2.07189e+06
Q1LUQ3	Mitochondrial import inner membrane translocase subunit TIM44 OS=Danio rerio OX=7955 GN=timm44 PE=1 SV=1	3	1	1	1	452	50.7	7.88
Q7T3L7	Cell division control protein 2 OS=Danio rerio OX=7955 GN=cdk1 PE=1 SV=1	7	1	1	1	302	34.5	8.28
F1QLZ5	SIN3-HDAC complex-associated factor,-like OS=Danio rerio OX=7955 GN=sinhcafl PE=1 SV=2	2	1	1	1	401	46.7	7.27	553645
Q7T2D4	Endoplasmic reticulum-Golgi intermediate compartment protein 2 OS=Danio rerio OX=7955 GN=ergic2 PE=2 SV=1	2	1	1	1	376	42.6	7.12	200331
F1REB9	TATA element modulatory factor 1 OS=Danio rerio OX=7955 GN=tmf1 PE=1 SV=1	1	1	1	1	1135	126.9	4.72	1.49333e+06
E7F2H7	Si:dkey-125e8.1 (Fragment) OS=Danio rerio OX=7955 GN=si:dkey-125e8.1 PE=3 SV=1	3	1	1	1	280	32.4	5.68	3.38686e+06
A0A2R8QNF0	Transitional endoplasmic reticulum ATPase OS=Danio rerio OX=7955 GN=vcp PE=1 SV=1	3	1	1	1	806	89.6	5.36
A5WVU0	Tbl1x receptor 1b OS=Danio rerio OX=7955 GN=tbl1xr1b PE=1 SV=1	2	1	1	1	510	55.2	5.81	164200
Q7T158	Novel protein similar to rodent myosin Ib (MYO1B) (Fragment) OS=Danio rerio OX=7955 GN=myo1b PE=3 SV=1	1	1	1	1	1081	124.9	9.48	338526
F1R220	Apoptosis, caspase activation inhibitor OS=Danio rerio OX=7955 GN=aven PE=1 SV=1	3	1	1	1	322	36.1	5.03	245347
F1Q5X0	Synaptosome-associated protein 29 OS=Danio rerio OX=7955 GN=snap29 PE=1 SV=1	8	1	1	1	266	29.8	5.6	17712568
A0A2R8Q3Q4	Zgc:152652 OS=Danio rerio OX=7955 GN=zgc:152652 PE=1 SV=1	2	1	1	1	795	83.9	8.81	194913
B8JIG4	Ufm1-specific protease 2 OS=Danio rerio OX=7955 GN=ufsp2 PE=1 SV=1	1	1	1	1	466	52	6.6	826462
Q7ZVN6	Splicing factor 45 OS=Danio rerio OX=7955 GN=rbm17 PE=1 SV=1	4	1	1	1	418	46.2	6.28	459871
Q7ZUF5	Transmembrane 9 superfamily member OS=Danio rerio OX=7955 GN=tm9sf2 PE=2 SV=1	1	1	1	1	658	75	7.23	450125
A0A2R8QP58	HSPB1-associated protein 1 homolog OS=Danio rerio OX=7955 GN=hspbap1 PE=1 SV=1	1	1	1	1	476	54.3	6.28	663682
F1QCD4	Aspartate aminotransferase OS=Danio rerio OX=7955 GN=got2b PE=1 SV=1	3	1	1	1	428	47.4	8.57
E7FFB1	A kinase (PRKA) anchor protein 9 OS=Danio rerio OX=7955 GN=akap9 PE=1 SV=1	2	1	1	1	2229	256.9	5.07	1.02516e+06
F1QXL6	H/ACA ribonucleoprotein complex non-core subunit NAF1 OS=Danio rerio OX=7955 GN=naf1 PE=1 SV=2	2	1	1	1	503	56	4.72
Q6TH32	Cofilin 1 OS=Danio rerio OX=7955 GN=cfl1 PE=1 SV=1	10	1	1	1	165	18.8	7.33
Q6PBW6	CCT-beta OS=Danio rerio OX=7955 GN=cct2 PE=2 SV=1	1	1	1	1	535	57.7	6.32
Q6NUW2	Znf622 protein (Fragment) OS=Danio rerio OX=7955 GN=znf622 PE=2 SV=1	2	1	1	1	465	53.2	5.99	544452
A0A2R8QMZ2	Peroxin-14 OS=Danio rerio OX=7955 GN=pex14 PE=1 SV=1	3	1	1	1	377	41.4	5.06	196158
Q5MJ86	Glyceraldehyde-3-phosphate dehydrogenase 2 OS=Danio rerio OX=7955 GN=gapdh-2 PE=2 SV=1	2	1	1	1	335	36.1	7.03	1.51637e+06
Q4V8S6	Zgc:114175 OS=Danio rerio OX=7955 GN=bmerb1 PE=2 SV=1	4	1	1	1	184	21	5.38	475512
B8JLL1	OMPdecase OS=Danio rerio OX=7955 GN=umps PE=1 SV=1	2	1	1	1	479	51.7	7.02
