# Supplementary material for: Rbm24a dictates mRNA recruitment for germ granule assembly in zebrafish
Source: EMBO J. 2025 Apr 25;44(11):3121–49. doi: 10.1038/s44318-025-00442-z (PMC12130248; doi:10.1038/s44318-025-00442-z)
Supplement: Supplementary file 3 — Data Set EV1 [file 44318_2025_442_MOESM3_ESM.zip › result/proteins_KI55_100.xlsx]

## Sheet: Proteins
Accession	Description	Coverage [%]	# Peptides	# PSMs	# Unique Peptides	# AAs	MW [kDa]	calc. pI	Abundances (Grouped): KI55_100
A0A2R8QN47	Phosvitin OS=Danio rerio OX=7955 GN=vtg4 PE=1 SV=1	43	54	152	9	1360	148.7	8.76	1.97588e+09
Q1LWN2	Phosvitin OS=Danio rerio OX=7955 GN=vtg1 PE=1 SV=1	39	49	142	6	1362	149.1	8.59	9.77811e+08
F1QV15	Phosvitin (Fragment) OS=Danio rerio OX=7955 GN=vtg6 PE=1 SV=1	42	54	140	8	1368	149.9	8.69	8.78906e+09
F1R2S5	Phosvitin (Fragment) OS=Danio rerio OX=7955 GN=vtg5 PE=1 SV=1	42	53	131	10	1363	149.3	8.7	1.40848e+09
A0A2R8QNH7	Phosvitin OS=Danio rerio OX=7955 GN=vtg7 PE=1 SV=1	40	48	120	3	1342	147.3	8.6	4.40487e+08
A3KMS4	Phosvitin OS=Danio rerio OX=7955 GN=vtg7 PE=2 SV=1	39	46	116	3	1358	148.7	8.6	1.30174e+08
Q1MTC4	Phosvitin OS=Danio rerio OX=7955 GN=vtg2 PE=1 SV=1	32	47	74	16	1631	179.8	8.46	4.60305e+08
F8W3L6	Myosin, heavy chain 9a, non-muscle (Fragment) OS=Danio rerio OX=7955 GN=myh9a PE=1 SV=1	26	45	51	42	1964	227.6	5.54	9.63796e+07
A4IGC8	Delta-1-pyrroline-5-carboxylate synthase OS=Danio rerio OX=7955 GN=aldh18a1 PE=1 SV=1	40	28	43	28	782	85.3	7.08	6.20489e+08
F1QFC0	75 kDa glucose-regulated protein OS=Danio rerio OX=7955 GN=hspa9 PE=1 SV=1	44	30	43	29	682	73.9	7.14	2.83982e+08
B2GQ13	Succinate dehydrogenase [ubiquinone] flavoprotein subunit, mitochondrial OS=Danio rerio OX=7955 GN=sdha PE=2 SV=1	36	17	36	17	661	72	6.67	4.62301e+08
Q803N8	Lamin B1 OS=Danio rerio OX=7955 GN=lmnb1 PE=2 SV=1	48	29	36	1	588	66.7	5.29
Q6NUV5	Lmnb1 protein (Fragment) OS=Danio rerio OX=7955 GN=lmnb1 PE=2 SV=1	47	29	36	1	587	66.6	5.21	1.53914e+08
Q6NYR4	Heat shock cognate 71 kDa protein OS=Danio rerio OX=7955 GN=hspa8 PE=1 SV=1	41	24	35	21	649	71.1	5.47	2.13943e+08
A8WGJ1	Phosvitin OS=Danio rerio OX=7955 GN=vtg2 PE=2 SV=1	35	27	39	1	834	93.1	7.97	18292982
Q6P3L3	78 kDa glucose-regulated protein OS=Danio rerio OX=7955 GN=hspa5 PE=1 SV=1	41	22	30	20	650	71.9	5.14	7.62358e+07
A0A0R4IYT0	Insulin-like growth factor 2 mRNA-binding protein 3 OS=Danio rerio OX=7955 GN=igf2bp3 PE=1 SV=1	43	24	30	21	607	65.9	8.47	3.42632e+08
F1QXP5	C-1-tetrahydrofolate synthase, cytoplasmic OS=Danio rerio OX=7955 GN=mthfd1b PE=1 SV=1	36	27	30	1	934	100.5	7.64	6.68473e+07
Q6DI12	C-1-tetrahydrofolate synthase, cytoplasmic OS=Danio rerio OX=7955 GN=mthfd1b PE=2 SV=1	36	27	30	1	934	100.4	7.5	821423
Q6P3J5	Eukaryotic translation elongation factor 2 OS=Danio rerio OX=7955 GN=eef2b PE=1 SV=1	30	23	28	23	858	95.4	6.7	1.44432e+08
F1R617	Myosin IB OS=Danio rerio OX=7955 GN=myo1b PE=1 SV=3	23	25	28	25	1107	128	9.29	4.39836e+07
O57521	Heat shock protein HSP 90-beta OS=Danio rerio OX=7955 GN=hsp90ab1 PE=1 SV=2	33	24	29	16	725	83.3	5	2.24105e+08
Q90XD8	Nuclear lamin LIII OS=Danio rerio OX=7955 GN=lmnl3 PE=2 SV=1	43	22	25	22	584	67	5.71	1.06812e+08
F1R246	Aspartate--tRNA ligase, cytoplasmic OS=Danio rerio OX=7955 GN=dars1 PE=1 SV=1	50	25	27	25	531	60.5	6.57	8.20552e+07
Q803B0	60 kDa chaperonin OS=Danio rerio OX=7955 GN=hspd1 PE=1 SV=1	40	22	25	22	575	61.2	5.72	1.66526e+08
F1QK71	DNA helicase OS=Danio rerio OX=7955 GN=mcm5 PE=1 SV=1	32	21	24	21	736	81.7	8.07	9.43876e+07
F1R2K9	Ribonucleoside-diphosphate reductase OS=Danio rerio OX=7955 GN=rrm1 PE=1 SV=1	24	17	22	17	794	89.9	6.83	2.19271e+08
A4IG47	DnaJ homolog subfamily C member 10 OS=Danio rerio OX=7955 GN=dnajc10 PE=1 SV=1	27	20	27	20	791	90.5	7.15	91445788
Q7ZVF4	Arginine--tRNA ligase, cytoplasmic OS=Danio rerio OX=7955 GN=rars1 PE=2 SV=1	36	24	27	24	661	75.7	6.9	6.93199e+07
F1QC84	Coagulation factor XIII, A1 polypeptide a, tandem duplicate 1 OS=Danio rerio OX=7955 GN=f13a1a.1 PE=1 SV=1	30	16	22	16	726	80.8	6.57	6.21505e+08
F1R2L8	ATP-dependent RNA helicase DDX1 OS=Danio rerio OX=7955 GN=ddx1 PE=1 SV=1	29	18	22	18	740	82.4	7.05	3.37067e+07
Q7ZU96	CCT-theta OS=Danio rerio OX=7955 GN=cct8 PE=1 SV=1	40	19	20	19	546	59.3	5.35	5.03972e+07
Q6PFS4	MICOS complex subunit MIC60 OS=Danio rerio OX=7955 GN=immt PE=1 SV=1	26	17	20	17	757	83.1	5.43	7.86779e+07
F1QB54	Polyadenylate-binding protein 1A OS=Danio rerio OX=7955 GN=pabpc1a PE=1 SV=1	30	19	23	17	634	70.7	9.47	6.89787e+07
A0A0R4IHT0	Solute carrier family 25 member 12 OS=Danio rerio OX=7955 GN=slc25a12 PE=1 SV=1	25	14	18	14	682	75.3	8.47	3.66702e+07
Q7ZW47	Double-stranded RNA-binding protein Staufen homolog 2 OS=Danio rerio OX=7955 GN=stau2 PE=2 SV=2	40	20	22	20	606	66.5	9.45	5.19142e+07
Q5FY48	X-ray repair cross-complementing protein 5 OS=Danio rerio OX=7955 GN=xrcc5 PE=2 SV=1	23	13	17	13	727	81.5	5.48	2.90757e+07
F1R4N4	Zona pellucida protein AX 4 OS=Danio rerio OX=7955 GN=zpax4 PE=1 SV=1	26	15	18	15	833	93.5	6.44	5.0692e+07
F1RC77	Fragile X mental retardation, autosomal homolog 2 OS=Danio rerio OX=7955 GN=fxr2 PE=1 SV=1	35	18	19	17	676	74.8	7.27	4.85228e+07
Q6TGY6	Polyadenylate-binding protein OS=Danio rerio OX=7955 GN=pabpc1l PE=1 SV=1	33	17	19	15	620	68.9	9.44	4.46307e+07
A0A0R4IMZ8	Karyopherin (importin) beta 1 OS=Danio rerio OX=7955 GN=kpnb1 PE=1 SV=1	20	14	17	14	876	97.4	4.77	3.87977e+07
Q5TYX2	Zona pellucida protein AX 1 OS=Danio rerio OX=7955 GN=zpax1 PE=1 SV=1	19	15	18	8	927	104.8	5.9	1.45539e+08
Q9W792	CCT-alpha OS=Danio rerio OX=7955 GN=tcp1 PE=1 SV=1	32	16	18	16	556	59.9	6.28	4.56067e+07
E7EZ90	Thimet oligopeptidase 1 OS=Danio rerio OX=7955 GN=thop1 PE=1 SV=1	23	16	17	16	707	80.2	5.67	4.67347e+07
Q6NY74	Replication protein A 70 kDa DNA-binding subunit OS=Danio rerio OX=7955 GN=rpa1 PE=1 SV=1	26	14	18	14	601	66.6	7.69	4.96133e+07
F1QN45	Si:dkey-88l16.3 (Fragment) OS=Danio rerio OX=7955 GN=si:dkey-88l16.3 PE=1 SV=1	10	15	17	15	1765	193.1	5.77	3.22071e+07
B0UYD6	Glutaminyl-tRNA synthetase OS=Danio rerio OX=7955 GN=qars1 PE=1 SV=1	21	14	15	14	774	87.8	7.65	2.22147e+07
Q6NWJ5	Tubulin alpha chain OS=Danio rerio OX=7955 GN=tuba8l4 PE=1 SV=1	34	12	16	5	450	50	5.06	5.39599e+07
Q5RKQ3	Zgc:101598 OS=Danio rerio OX=7955 GN=fubp3 PE=2 SV=1	38	17	20	16	572	62.1	7.53	4.67721e+07
Q6PBW6	CCT-beta OS=Danio rerio OX=7955 GN=cct2 PE=2 SV=1	29	14	15	14	535	57.7	6.32	2.49495e+07
F1QNJ3	Testin OS=Danio rerio OX=7955 GN=tes PE=1 SV=1	36	13	15	13	541	57.2	7.71	2.37654e+07
A2RV38	RNA helicase OS=Danio rerio OX=7955 GN=ddx3xa PE=2 SV=1	23	14	16	4	709	78.3	8.32	2.13358e+07
Q803X7	Nap1l1 protein OS=Danio rerio OX=7955 GN=nap1l1 PE=1 SV=1	25	9	15	8	385	44.4	4.5	28507817
F1QEB4	FACT complex subunit SSRP1 OS=Danio rerio OX=7955 GN=ssrp1a PE=1 SV=1	23	14	16	14	705	79.6	5.72	4.82913e+07
F1QTB5	Dolichyl-diphosphooligosaccharide--protein glycosyltransferase subunit 1 OS=Danio rerio OX=7955 GN=rpn1 PE=1 SV=1	25	13	16	1	598	67.6	6.68	3.16225e+07
F1QEY8	D-3-phosphoglycerate dehydrogenase OS=Danio rerio OX=7955 GN=phgdh PE=1 SV=1	36	14	15	14	528	55.6	7.34	4.19872e+07
Q7T2P2	T-complex protein 1 subunit gamma OS=Danio rerio OX=7955 GN=cct3 PE=1 SV=1	34	17	17	17	543	60.2	6.02	4.16565e+07
B3DFN3	Lamin B2 OS=Danio rerio OX=7955 GN=lmnb2 PE=1 SV=1	28	16	16	15	583	65.9	5.26	1.89436e+07
F1QYE3	Zona pellucida sperm-binding protein 3 OS=Danio rerio OX=7955 GN=zp3.2 PE=1 SV=1	26	8	15	4	431	47.4	5.5	2.04404e+07
A8WGN7	Thioredoxin-disulfide reductase OS=Danio rerio OX=7955 GN=txnrd3 PE=2 SV=2	27	12	12	12	602	66.1	6.32	45169587
O42107	RNA helicase OS=Danio rerio OX=7955 GN=ddx4 PE=2 SV=1	21	13	16	11	716	77	5.85	1.73813e+07
Q7ZVL6	DNA replication licensing factor MCM7 OS=Danio rerio OX=7955 GN=mcm7 PE=2 SV=1	23	12	12	12	721	80.9	6.4	1.60645e+07
A4IG19	Alpha-1,4 glucan phosphorylase OS=Danio rerio OX=7955 GN=pygb PE=1 SV=1	19	13	14	12	843	97.4	6.55	1.35888e+07
Q6TGS5	Tubulin alpha chain OS=Danio rerio OX=7955 GN=tuba4l PE=1 SV=1	30	11	13	3	449	50.2	5.1	8458714
Q3S344	Glutamine--fructose-6-phosphate transaminase (isomerizing) OS=Danio rerio OX=7955 GN=gfpt1 PE=1 SV=1	27	14	14	14	682	76.7	6.57	1.33284e+07
Q7ZVH7	Nasp protein OS=Danio rerio OX=7955 GN=nasp PE=2 SV=1	21	10	11	3	624	68.2	4.49	1.59231e+07
Q6PHI8	Tkt protein OS=Danio rerio OX=7955 GN=tktb PE=1 SV=1	26	12	13	12	625	67.8	7.23	3.24983e+07
Q6NWC7	Signal recognition particle subunit SRP72 (Fragment) OS=Danio rerio OX=7955 GN=srp72 PE=2 SV=1	22	13	16	13	669	74.2	8.82	1.85082e+07
F1RDA6	NADH-ubiquinone oxidoreductase 75 kDa subunit, mitochondrial OS=Danio rerio OX=7955 GN=ndufs1 PE=1 SV=1	20	12	12	12	731	79.4	6.15	2.03747e+07
F1R9Z1	Zona pellucida sperm-binding protein 3 OS=Danio rerio OX=7955 GN=zp3.2 PE=1 SV=2	26	8	13	2	431	47.3	5.17	5.67271e+06
A7YT47	Enoyl-CoA hydratase OS=Danio rerio OX=7955 GN=hadhaa PE=1 SV=1	21	13	16	10	761	81.8	9.13	2.5477e+07
E7FB39	Myosin VAb OS=Danio rerio OX=7955 GN=myo5ab PE=1 SV=3	9	13	15	13	1823	210	7.49	1.90014e+07
Q642H5	Protein phosphatase 2 (Formerly 2A), regulatory subunit A, beta isoform OS=Danio rerio OX=7955 GN=ppp2r1bb PE=1 SV=1	24	12	13	5	589	65.1	5.05	3.2453e+07
Q4QRF0	Zona pellucida sperm-binding protein 3 OS=Danio rerio OX=7955 GN=zp3.2 PE=2 SV=1	25	8	14	1	427	46.8	5.1	2.23708e+07
Q8AYB9	Dolichyl-diphosphooligosaccharide--protein glycosyltransferase subunit 1 OS=Danio rerio OX=7955 GN=rpn1 PE=2 SV=1	25	13	15	1	598	67.6	6.81	2.94842e+06
Q6NZU8	ATPase family, AAA domain containing 3B OS=Danio rerio OX=7955 GN=atad3 PE=2 SV=1	27	12	14	12	621	69.8	8.57	3.47898e+07
Q6NVI6	CCT-epsilon OS=Danio rerio OX=7955 GN=cct5 PE=1 SV=1	29	14	16	14	541	59.4	5.57	3.99576e+07
Q7ZTT1	Catalase OS=Danio rerio OX=7955 GN=cat PE=2 SV=1	28	12	12	12	526	59.7	8.07	2.97227e+07
A7MBZ6	Zona pellucida sperm-binding protein 3 OS=Danio rerio OX=7955 GN=zp3e PE=2 SV=1	19	6	10	6	437	48	4.84	2.87664e+07
Q1JPZ7	Pre-mRNA-processing factor 39 OS=Danio rerio OX=7955 GN=prpf39 PE=2 SV=2	17	13	14	13	752	85.9	4.77	2.69811e+07
A0A2R8RTZ6	Zona pellucida glycoprotein 2, tandem duplicate 5 OS=Danio rerio OX=7955 GN=zp2.5 PE=4 SV=1	28	9	13	9	426	46.7	6.65	1.04648e+08
Q6NZS4	RNA-splicing ligase RtcB homolog OS=Danio rerio OX=7955 GN=rtcb PE=2 SV=1	26	11	13	11	505	55.3	7.11	1.32626e+07
Q5RG12	Heat shock protein 90, alpha (cytosolic), class A member 1, tandem duplicate 2 OS=Danio rerio OX=7955 GN=hsp90aa1.2 PE=1 SV=1	14	9	12	1	734	84.6	5.01
Q6PH46	T-complex protein 1 subunit delta OS=Danio rerio OX=7955 GN=cct4 PE=1 SV=1	28	13	14	13	533	56.9	6.8	2.49054e+07
F1R2E0	Heterogeneous nuclear ribonucleoprotein M OS=Danio rerio OX=7955 GN=hnrnpm PE=1 SV=2	17	10	12	10	715	74.1	8.97	1.53434e+07
Q7ZYX4	Chaperonin-containing TCP1, subunit 6A (zeta 1) OS=Danio rerio OX=7955 GN=cct6a PE=1 SV=1	21	10	12	10	531	57.6	7.12	3.44446e+07
A4VCH0	Phosphatidylinositol-3-phosphatase SAC1-A OS=Danio rerio OX=7955 GN=sacm1la PE=2 SV=2	27	14	14	8	586	67.1	7.8	2.05458e+07
A0A286Y9R5	Zona pellucida sperm-binding protein 3 OS=Danio rerio OX=7955 GN=zgc:173556 PE=1 SV=2	24	8	15	2	431	47.2	5.3	7.98255e+07
A0A286YAP4	Heat shock protein 90, beta (grp94), member 1 OS=Danio rerio OX=7955 GN=hsp90b1 PE=1 SV=2	15	13	13	13	823	94.7	4.87	2.09512e+07
Q08CC9	Zgc:153258 OS=Danio rerio OX=7955 GN=ftr86 PE=2 SV=1	25	12	13	12	577	64	6.21	3.52236e+07
Q6PBB2	RNA helicase OS=Danio rerio OX=7955 GN=ddx3xb PE=2 SV=1	16	10	12	1	688	75.8	8.13	1389590
Q6NYA4	Dolichyl-diphosphooligosaccharide--protein glycosyltransferase subunit 2 OS=Danio rerio OX=7955 GN=rpn2 PE=2 SV=1	17	9	10	9	630	69	5.39	3.86895e+07
A0JMN7	Zgc:154064 protein OS=Danio rerio OX=7955 GN=spats2 PE=2 SV=1	28	8	11	8	460	50.7	9.07	1.18962e+07
A0AUR4	Si:dkeyp-50f7.2 protein (Fragment) OS=Danio rerio OX=7955 GN=zpax1 PE=2 SV=1	13	8	9	1	660	74.5	5.5	8899236
F1QNE0	Nuclear autoantigenic sperm protein (histone-binding) OS=Danio rerio OX=7955 GN=nasp PE=1 SV=1	16	8	9	1	622	68	4.45	611849
Q6DI20	Dipeptidyl peptidase 3 OS=Danio rerio OX=7955 GN=dpp3 PE=1 SV=1	17	11	11	11	727	81.8	5.16	1.69878e+07
F1QZ60	ATP-dependent DNA helicase 2 subunit 1 OS=Danio rerio OX=7955 GN=xrcc6 PE=1 SV=1	19	10	10	10	610	68.6	6.65	2.88059e+07
F6NK19	AP complex subunit beta OS=Danio rerio OX=7955 GN=ap2b1 PE=1 SV=1	15	12	14	12	937	104.5	5.38	1.40169e+07
Q7ZVI8	NPL4 homolog, ubiquitin recognition factor OS=Danio rerio OX=7955 GN=nploc4 PE=1 SV=1	19	10	12	10	624	69.6	6.28	2.43196e+07
Q6DRK7	Serine/threonine-protein kinase PLK OS=Danio rerio OX=7955 GN=plk1 PE=1 SV=1	21	11	11	11	595	67.7	8.7	2.08726e+07
F1QUV7	Diadenosine tetraphosphate synthetase OS=Danio rerio OX=7955 GN=gars1 PE=1 SV=2	22	13	13	13	690	78.2	5.86	4.25908e+07
A5PMV7	Protein phosphatase 2, regulatory subunit A, beta a OS=Danio rerio OX=7955 GN=ppp2r1ba PE=1 SV=1	19	10	11	3	589	65.4	5.02	4274261
F1RCT0	Uncharacterized protein OS=Danio rerio OX=7955 GN=LOC100332822 PE=4 SV=3	24	7	10	1	478	49	9.57	1.02961e+06
A0A2R8Q5M9	Uncharacterized protein OS=Danio rerio OX=7955 GN=LOC100332822 PE=4 SV=1	19	7	10	1	537	54.8	9.39	2.99565e+07
F1RB66	TPX2 microtubule nucleation factor OS=Danio rerio OX=7955 GN=tpx2 PE=1 SV=2	20	13	13	13	723	82.7	9.74	2.35687e+07
F1QIH9	Zona pellucida sperm-binding protein 3 OS=Danio rerio OX=7955 GN=zp3.2 PE=1 SV=2	21	7	12	2	428	46.7	5.38	6.88688e+06
A0A0R4IC11	Lysine--tRNA ligase OS=Danio rerio OX=7955 GN=kars1 PE=1 SV=1	20	10	15	10	577	66.1	6.34	4.04053e+07
B3DKJ0	T-complex protein 1 subunit eta OS=Danio rerio OX=7955 GN=cct7 PE=1 SV=1	20	11	14	11	547	59.7	7.34	2.88464e+07
F1QY25	Zgc:162509 OS=Danio rerio OX=7955 GN=zgc:162509 PE=1 SV=1	13	8	8	1	692	78.4	6.05	1.08393e+07
Q7T2C2	Acyl-Coenzyme A dehydrogenase, very long chain OS=Danio rerio OX=7955 GN=acadvl PE=2 SV=1	19	10	10	9	659	71.1	8.41	1.32734e+07
Q7ZVB2	4-trimethylaminobutyraldehyde dehydrogenase A OS=Danio rerio OX=7955 GN=aldh9a1a PE=2 SV=1	29	12	12	11	508	55.2	6.55	8.52339e+07
F1QYX8	Enoyl-CoA hydratase OS=Danio rerio OX=7955 GN=hadhab PE=1 SV=1	19	12	15	5	763	82.8	8.97	1.08552e+07
Q7SYM7	Synaptic functional regulator FMR1 OS=Danio rerio OX=7955 GN=fmr1 PE=2 SV=1	22	9	11	8	493	55.8	7.25	2.08073e+07
A2BIN5	Methylcrotonoyl-CoA carboxylase 2 (beta) OS=Danio rerio OX=7955 GN=mccc2 PE=1 SV=1	21	7	7	7	566	61.7	8.22	4.56506e+06
A1L1S8	Zgc:158312 OS=Danio rerio OX=7955 GN=mogs PE=2 SV=1	12	9	9	9	841	96.2	8.78	12855498
F1R606	Importin subunit alpha OS=Danio rerio OX=7955 GN=kpna7 PE=1 SV=2	16	9	10	9	520	57.2	5.43	1.08072e+08
F1QFL1	Methionine--tRNA ligase, cytoplasmic OS=Danio rerio OX=7955 GN=mars1 PE=1 SV=1	14	13	13	13	951	106.7	6.73	2.20772e+07
F1Q898	LSM family member 14B OS=Danio rerio OX=7955 GN=lsm14b PE=1 SV=1	28	9	9	9	380	41.5	9.5	1.52363e+07
Q3B727	Zgc:123289 OS=Danio rerio OX=7955 GN=zgc:123289 PE=2 SV=1	33	10	12	1	376	41.8	5.48	2.76112e+07
F8W2P6	Glycerate kinase OS=Danio rerio OX=7955 GN=glyctk PE=1 SV=1	21	9	9	9	530	55.7	7.03	1.14143e+07
Q8UVX0	Piwi-like protein 1 OS=Danio rerio OX=7955 GN=piwil1 PE=1 SV=1	14	10	10	10	858	97.4	9.22	1.19921e+07
Q6PH34	Nop56 protein (Fragment) OS=Danio rerio OX=7955 GN=nop56 PE=2 SV=1	20	8	8	8	481	52.8	9	8.30099e+06
E7FAC4	PAT1 homolog 2 OS=Danio rerio OX=7955 GN=patl2 PE=1 SV=1	12	7	8	7	714	80.6	6.47	3.63727e+06
F1Q9C7	E3 UFM1-protein ligase 1 OS=Danio rerio OX=7955 GN=ufl1 PE=1 SV=1	11	8	8	8	793	88.7	6.23	8.83053e+06
F8W428	Cullin 4B OS=Danio rerio OX=7955 GN=cul4b PE=1 SV=1	11	10	10	9	864	99.4	7.75	8.23176e+06
I6V1W0	Protein brambleberry OS=Danio rerio OX=7955 GN=bmb PE=2 SV=1	19	9	9	9	612	68	6.7	9.00625e+06
Q8UUR7	Lamina-associted protein 2 OS=Danio rerio OX=7955 GN=tmpoa PE=2 SV=1	13	8	8	8	657	72.1	9.19	1.47642e+07
F1RD28	Alpha-amylase OS=Danio rerio OX=7955 GN=zgc:66313 PE=1 SV=1	14	5	8	5	517	58.2	7.02	9.65803e+06
Q7ZVF9	Actin, cytoplasmic 2 OS=Danio rerio OX=7955 GN=actbb PE=1 SV=2	33	10	11	1	375	41.7	5.48	997465
B2GRP4	Coatomer subunit gamma OS=Danio rerio OX=7955 GN=copg2 PE=2 SV=1	12	9	10	9	873	97.5	5.67	9.35258e+06
B8JLW8	Glutamine amidotransferase OS=Danio rerio OX=7955 GN=gmps PE=1 SV=1	15	9	9	9	692	76.9	7.01	1.07407e+07
I3ISK5	Bloodthirsty-related gene family, member 18 OS=Danio rerio OX=7955 GN=btr18 PE=1 SV=1	17	9	9	9	532	61.1	5.4	15955675
Q7ZVU2	DNA polymerase delta subunit 2 OS=Danio rerio OX=7955 GN=pold2 PE=2 SV=1	25	9	10	9	467	51.9	4.94	1.0036e+07
B0JZJ1	RNA helicase OS=Danio rerio OX=7955 GN=ddx5 PE=1 SV=1	20	9	10	8	488	55.2	8.72	5.78667e+06
Q6NYQ1	Abcf2 protein OS=Danio rerio OX=7955 GN=abcf2a PE=2 SV=1	16	9	9	9	613	70	6.95	1.03217e+07
A4IGA9	Zgc:162509 protein OS=Danio rerio OX=7955 GN=zgc:162509 PE=2 SV=1	13	7	7	1	581	65.6	7.18	3.52991e+06
E7FC99	Catenin, beta 2 OS=Danio rerio OX=7955 GN=ctnnb2 PE=1 SV=2	10	6	6	4	778	85.2	5.81	3.05722e+06
B3DGZ4	Cttn protein OS=Danio rerio OX=7955 GN=cttn PE=2 SV=1	21	9	10	9	467	52.5	5.25	1.56741e+07
Q7SXM2	Phospholipase A2-activating protein OS=Danio rerio OX=7955 GN=plaa PE=2 SV=1	13	9	10	9	798	86.2	5.68	8.2779e+06
K4IAH1	Protein argonaute-4 OS=Danio rerio OX=7955 GN=ago4 PE=1 SV=1	14	10	10	5	863	97.2	9.06	4.60135e+06
Q6TNP9	Tubulin alpha chain OS=Danio rerio OX=7955 GN=tuba5 PE=1 SV=1	22	8	9	1	449	50	5.15	664349
Q7ZVC1	Zgc:56116 OS=Danio rerio OX=7955 GN=pdlim5b PE=2 SV=1	14	6	6	6	628	66.5	8.37	6946111
E7EZF3	E3 ubiquitin-protein ligase UHRF1 OS=Danio rerio OX=7955 GN=uhrf1 PE=1 SV=1	11	8	8	8	776	87	7.08	6.13115e+06
X1WD71	AP-2 complex subunit alpha OS=Danio rerio OX=7955 GN=ap2a1 PE=1 SV=1	12	11	11	11	959	106	6.83	5.66672e+06
A0A0R4ID68	ATP-dependent 6-phosphofructokinase OS=Danio rerio OX=7955 GN=pfklb PE=1 SV=2	16	10	11	10	779	85	6.96	7.05784e+06
F1Q5B8	Oxoglutarate dehydrogenase a OS=Danio rerio OX=7955 GN=ogdha PE=1 SV=3	9	9	10	9	1019	115.2	7.02	1.01732e+07
Q6P3L0	Major vault protein OS=Danio rerio OX=7955 GN=mvp PE=2 SV=1	10	7	8	7	863	96.5	5.49	7.40355e+06
Q08BV5	RAN GTPase-activating protein 1a OS=Danio rerio OX=7955 GN=rangap1a PE=1 SV=1	18	7	7	7	570	62	4.79	5.99819e+06
Q0IIQ4	Zgc:158138 protein (Fragment) OS=Danio rerio OX=7955 GN=hadhab PE=2 SV=1	18	7	8	1	415	45.1	9.61	593034
Q7ZU29	Nuclear pore complex protein Nup93 OS=Danio rerio OX=7955 GN=dye PE=2 SV=1	12	9	10	9	820	93.1	5.77	7.3677e+06
F1R1C1	RNA helicase OS=Danio rerio OX=7955 GN=ddx20 PE=1 SV=3	12	8	8	8	788	88	6.84	7.21404e+06
A7YYA5	Zgc:109885 protein OS=Danio rerio OX=7955 GN=eef1a1l2 PE=2 SV=1	19	7	7	1	462	50.1	9.25	989017
F1QG78	Phosphatidylinositol-3-phosphatase SAC1-B OS=Danio rerio OX=7955 GN=sacm1lb PE=1 SV=1	13	8	8	2	586	66.9	7.66	1.12801e+06
F1Q9X2	Si:dkeyp-34c12.1 OS=Danio rerio OX=7955 GN=si:dkeyp-34c12.1 PE=1 SV=3	14	6	6	6	549	58.7	9.89	7.34153e+06
Q501Z8	Zgc:112384 OS=Danio rerio OX=7955 GN=wbp4 PE=2 SV=1	20	6	6	6	412	45.1	5.27	5.15457e+06
Q5TYP2	Zona pellucida sperm-binding protein 3 OS=Danio rerio OX=7955 GN=zp3a.2 PE=1 SV=1	18	6	7	2	432	47.5	5.96	2.42971e+07
A0A1L1QZW8	Zgc:173770 OS=Danio rerio OX=7955 GN=zgc:173770 PE=4 SV=1	11	6	7	4	818	84.3	8.6	3.04015e+07
F1QNU2	Zgc:162509 OS=Danio rerio OX=7955 GN=zgc:162509 PE=1 SV=2	10	7	7	1	688	78.1	6.35	1.53507e+06
A0A2R8QSR4	Elongation factor 1-alpha OS=Danio rerio OX=7955 GN=eef1a1l1 PE=1 SV=1	18	7	7	1	462	50	9.16	1.4327e+07
Q6DI34	3-beta-hydroxysterol Delta (14)-reductase OS=Danio rerio OX=7955 GN=lbr PE=2 SV=1	10	7	7	7	619	70.1	9.55	7.34961e+06
Q4V9P9	Nucleolar protein 11-like OS=Danio rerio OX=7955 GN=nol11 PE=2 SV=1	11	7	7	7	708	78.5	6.38	3.23446e+06
B0S6C5	Inactive all-trans-retinol 13,14-reductase OS=Danio rerio OX=7955 GN=retsatl PE=1 SV=1	14	7	7	7	604	67.9	7.77	9.26719e+06
A7MD63	Zp3a.2 protein OS=Danio rerio OX=7955 GN=zp3a.2 PE=2 SV=1	6	4	5	1	817	89.2	5.57	6.73452e+06
F1R711	Zgc:173837 OS=Danio rerio OX=7955 GN=zgc:173837 PE=1 SV=2	23	6	6	6	499	51.2	9.57	3.44764e+06
Q5TYP5	Zona pellucida sperm-binding protein 3 OS=Danio rerio OX=7955 GN=zp3a.1 PE=1 SV=1	14	5	7	3	442	48.4	6.3	4.60077e+06
Q6P111	LSM14 homolog A (SCD6, S. cerevisiae) OS=Danio rerio OX=7955 GN=lsm14aa PE=1 SV=1	21	8	8	8	443	47.8	8.91	7.4828e+06
F1QV31	Keratin 5 OS=Danio rerio OX=7955 GN=krt5 PE=1 SV=1	7	7	10	7	566	59.1	5.41	3.0265e+08
K4IKE9	Protein argonaute-3 OS=Danio rerio OX=7955 GN=ago3b PE=2 SV=1	14	10	10	6	867	98.1	8.98	1.55758e+07
F1QCV2	Polyamine deacetylase HDAC10 OS=Danio rerio OX=7955 GN=hdac10 PE=1 SV=2	10	6	7	6	675	74.5	6.07	3.23268e+06
Q803R6	DNA mismatch repair protein OS=Danio rerio OX=7955 GN=msh2 PE=2 SV=1	9	8	8	8	936	103.7	6.74	7.56491e+06
Q6TGW7	NS1-associated protein 1 OS=Danio rerio OX=7955 GN=syncripl PE=2 SV=1	16	7	9	4	558	61.9	5.87	7.82432e+06
F1QBM2	Programmed cell death protein 4 OS=Danio rerio OX=7955 GN=pdcd4a PE=1 SV=1	15	5	5	5	467	52	5.47	5.35013e+06
F1QY96	Synaptotagmin-binding, cytoplasmic RNA-interacting protein OS=Danio rerio OX=7955 GN=syncrip PE=1 SV=2	14	8	8	5	632	70	8.47	1.41323e+07
Q6GQP1	MICOS complex subunit (Fragment) OS=Danio rerio OX=7955 GN=apool PE=2 SV=1	16	5	6	5	460	47.6	4.36	9.60576e+06
Q90ZY6	Serine/threonine-protein kinase tousled-like 1-B OS=Danio rerio OX=7955 GN=tlk1b PE=2 SV=1	16	10	11	5	756	85.4	8.6	4.55013e+06
A0A0R4IHZ5	Heterogeneous nuclear ribonucleoprotein R OS=Danio rerio OX=7955 GN=hnrnpr PE=1 SV=1	13	7	8	5	637	71.1	8.28	4.32121e+06
Q0D294	Histone H4 OS=Danio rerio OX=7955 GN=zgc:153409 PE=2 SV=1	43	4	6	4	103	11.3	11.36	4.19423e+06
Q802C8	SWI/SNF-related, matrix-associated, actin-dependent regulator of chromatin, subfamily d, member 1 OS=Danio rerio OX=7955 GN=smarcd1 PE=1 SV=1	16	7	7	7	510	58	9.23	8866422
Q6NZV2	DNA helicase OS=Danio rerio OX=7955 GN=mcm4 PE=1 SV=1	11	7	7	7	845	94.5	6.4	6.42853e+06
Q8JHG8	DNA polymerase epsilon subunit OS=Danio rerio OX=7955 GN=pole2 PE=2 SV=1	17	6	6	2	527	59.2	5.95	5.58938e+06
F1QAU7	Glyceronephosphate O-acyltransferase OS=Danio rerio OX=7955 GN=gnpat PE=1 SV=2	11	6	6	6	668	75.9	7.49	3.44907e+06
B0R0M9	Ribosomal protein S6 kinase OS=Danio rerio OX=7955 GN=rps6ka3a PE=1 SV=1	15	10	11	7	732	82.5	7.62	9.47837e+06
E7FE23	RUN and FYVE domain-containing 1 OS=Danio rerio OX=7955 GN=rufy1 PE=1 SV=1	13	8	8	8	697	79.5	5.35	8.15696e+06
A0A2R8RIT0	Ubiquitin protein ligase E3A OS=Danio rerio OX=7955 GN=ube3a PE=1 SV=1	11	8	8	8	766	87.8	4.88	6.37095e+06
E7EXY4	Argonaute RISC catalytic component 2 OS=Danio rerio OX=7955 GN=ago2 PE=1 SV=1	11	8	8	5	873	99	9.06	2.40625e+06
Q7ZVK0	Protein regulator of cytokinesis 1 OS=Danio rerio OX=7955 GN=prc1a PE=2 SV=1	11	6	6	6	595	69.2	6.84	3.42298e+06
Q3B731	DNA polymerase delta subunit 3 (Fragment) OS=Danio rerio OX=7955 GN=pold3 PE=2 SV=1	23	7	7	7	433	48.1	9.04	4.18857e+06
Q7ZVZ5	Origin recognition complex subunit 3 OS=Danio rerio OX=7955 GN=orc3 PE=2 SV=1	13	8	8	1	706	80.3	7.4	602316
F1QP75	Origin recognition complex subunit 3 OS=Danio rerio OX=7955 GN=orc3 PE=1 SV=1	14	9	9	2	706	80.2	7.5	9.21048e+06
A0A2R8QNF0	Transitional endoplasmic reticulum ATPase OS=Danio rerio OX=7955 GN=vcp PE=1 SV=1	12	8	8	8	806	89.6	5.36	4.31587e+06
A0A2R8QJ78	Very low-density lipoprotein receptor OS=Danio rerio OX=7955 GN=vldlr PE=1 SV=1	8	6	6	6	844	93.5	4.97	6.5304e+06
R4GDM7	Myosin Ic, paralog b OS=Danio rerio OX=7955 GN=myo1cb PE=1 SV=1	10	9	9	9	1028	118.3	9.03	7.00369e+06
Q7SY46	H(+)-transporting two-sector ATPase OS=Danio rerio OX=7955 GN=atp6v1aa PE=2 SV=1	14	6	6	6	617	68.3	5.66	2.50831e+06
A2BGE5	Apoptosis-inducing factor mitochondrion-associated 1 OS=Danio rerio OX=7955 GN=aifm1 PE=1 SV=1	13	8	9	8	750	81.2	5.19	4.99623e+06
A8KBP8	DNA polymerase epsilon subunit OS=Danio rerio OX=7955 GN=pole2 PE=2 SV=1	14	5	5	1	527	59.2	5.96	2.51111e+06
F8W5B8	Alpha-1,4 glucan phosphorylase OS=Danio rerio OX=7955 GN=pygl PE=1 SV=1	10	6	6	5	854	98.1	6.52	2.07772e+06
Q05AL9	Zgc:153629 protein OS=Danio rerio OX=7955 GN=krt94 PE=2 SV=1	7	5	6	5	431	47.7	6.55	2.7669e+07
E7EYR2	Chromatin assembly factor 1, subunit B OS=Danio rerio OX=7955 GN=chaf1b PE=1 SV=1	18	8	8	8	613	66.8	9.03	6.20889e+06
A0A286Y8J6	Eukaryotic translation initiation factor 2B, subunit 4 delta OS=Danio rerio OX=7955 GN=eif2b4 PE=1 SV=1	14	6	6	6	554	61.2	9.23	4.85225e+06
A0A2R8QJH1	Metadherin a OS=Danio rerio OX=7955 GN=mtdha PE=1 SV=1	15	7	7	7	543	58	9.72	9.04997e+06
Q6PGW8	Arginyl-tRNA synthetase OS=Danio rerio OX=7955 GN=rars2 PE=2 SV=1	13	6	6	6	597	67.2	7.87	4.18085e+06
A0A140LH30	Dynamin-1-like protein OS=Danio rerio OX=7955 GN=dnm1l PE=1 SV=1	12	7	8	7	715	79.5	6.51	9.20047e+06
F1REN0	Cullin 5a OS=Danio rerio OX=7955 GN=cul5a PE=1 SV=1	10	7	7	7	780	91	8.07	4.87914e+06
B0UY40	COP1 E3 ubiquitin ligase OS=Danio rerio OX=7955 GN=cop1 PE=1 SV=1	10	6	6	6	694	77.8	6.81	4.34409e+06
Q4V9Q4	Kinesin-like protein OS=Danio rerio OX=7955 GN=kif23 PE=2 SV=1	9	6	6	6	613	70.5	8.22	5.11237e+06
F8W4G8	Fragile X mental retardation, autosomal homolog 1 (Fragment) OS=Danio rerio OX=7955 GN=fxr1 PE=1 SV=1	13	7	7	6	645	72.6	6.74	4.91741e+06
F1R653	Histone deacetylase 1 OS=Danio rerio OX=7955 GN=hdac1 PE=1 SV=1	14	5	5	5	480	54.7	5.83	4.75624e+06
Q6TNU7	Origin recognition complex subunit 3 OS=Danio rerio OX=7955 GN=orc3 PE=2 SV=1	12	8	8	1	713	81.1	7.61	635058
Q7ZU89	Coatomer subunit delta OS=Danio rerio OX=7955 GN=arcn1b PE=1 SV=1	13	7	7	3	512	56.7	5.87	5.60322e+06
Q6NWJ4	DnaJ homolog subfamily C member 2 OS=Danio rerio OX=7955 GN=dnajc2 PE=2 SV=1	11	7	7	7	618	71.6	7.27	9.98516e+06
Q7ZV01	Zgc:56304 OS=Danio rerio OX=7955 GN=zgc:56304 PE=2 SV=1	15	5	5	5	461	50.8	4.86	6.83234e+06
A0A2R8QMV9	Signal recognition particle subunit SRP68 OS=Danio rerio OX=7955 GN=srp68 PE=1 SV=1	10	6	6	6	617	70.7	8.34	5.08845e+06
Q08CG5	Geranylgeranyl transferase type-2 subunit alpha OS=Danio rerio OX=7955 GN=rabggta PE=2 SV=1	10	6	6	6	580	66.9	6.43	6.5948e+06
A0A2U3TVL4	Mini-chromosome maintenance complex-binding protein OS=Danio rerio OX=7955 GN=mcmbp PE=1 SV=1	12	6	6	6	631	71	5.45	9.49832e+06
Q5RGE6	Heat shock 70 kDa protein 14 OS=Danio rerio OX=7955 GN=hspa14 PE=2 SV=1	11	5	5	5	504	54.2	5.55	1.05012e+07
A0A0R4IFL5	26S proteasome non-ATPase regulatory subunit 2 OS=Danio rerio OX=7955 PE=1 SV=2	10	5	5	5	547	59.3	6.06	4.57744e+06
E7F3I8	RNA helicase OS=Danio rerio OX=7955 GN=dhx15 PE=1 SV=1	9	7	7	7	769	88.3	7.34	3.18539e+06
A0A2R8QD37	Bucky ball OS=Danio rerio OX=7955 GN=buc PE=4 SV=1	15	6	7	6	660	74.4	5.22	2.49767e+06
F1QKS4	Calnexin OS=Danio rerio OX=7955 GN=canx PE=1 SV=1	10	5	5	5	600	67.8	4.5	5.36953e+06
A0A2R8Q548	PH domain-containing protein OS=Danio rerio OX=7955 GN=si:dkey-30c15.10 PE=4 SV=1	6	5	5	5	968	108.2	4.93	2.06348e+06
A0A0B4J1A6	IGF-II mRNA-binding protein 1 OS=Danio rerio OX=7955 GN=igf2bp1 PE=1 SV=1	10	6	6	3	598	65.5	8.76	1.10585e+06
A0A2R8RT68	Uncharacterized protein OS=Danio rerio OX=7955 GN=LOC100334195 PE=4 SV=1	20	6	6	6	422	46.8	8.81	2.29691e+07
Q6NXA4	Interleukin enhancer-binding factor 3 homolog OS=Danio rerio OX=7955 GN=ilf3 PE=1 SV=2	8	5	5	5	833	90.4	9.04	2.47412e+06
Q4QRG0	EWS RNA-binding protein 1b OS=Danio rerio OX=7955 GN=ewsr1b PE=1 SV=1	7	5	5	5	579	60.7	9.6	1.69283e+07
F1QGI2	SEC63 homolog, protein translocation regulator OS=Danio rerio OX=7955 GN=sec63 PE=1 SV=1	8	6	6	6	751	86.4	5.41	5.4013e+06
Q7ZVV7	Protein transport protein SEC23 OS=Danio rerio OX=7955 GN=sec23b PE=2 SV=1	7	4	5	4	766	86	6.86	3.27558e+06
A2ARH3	Low-density lipoprotein receptor-related-protein 13 OS=Danio rerio OX=7955 GN=lrp13 PE=1 SV=1	3	4	5	4	1355	149.6	4.94	2.42487e+06
Q6NZ07	Nicalin-1 OS=Danio rerio OX=7955 GN=ncl1 PE=2 SV=1	10	5	5	5	572	63.9	6.25	7.61373e+06
A4VCF7	Ligand of numb-protein X 2b OS=Danio rerio OX=7955 GN=lnx2b PE=1 SV=1	9	6	6	6	678	75.1	6.23	3.64157e+06
X1WCT2	Si:ch73-15b2.5 OS=Danio rerio OX=7955 GN=si:ch73-15b2.5 PE=4 SV=1	12	6	6	6	532	60.3	7.36	3.58082e+06
B8JLB0	Zona pellucida sperm-binding protein 3 OS=Danio rerio OX=7955 GN=zp3b PE=1 SV=1	10	5	5	5	532	58.4	6.42	8.06803e+06
Q1ED16	Zgc:136367 protein OS=Danio rerio OX=7955 GN=acad9 PE=2 SV=1	13	7	7	6	630	69.5	8.07	2.21576e+06
F8W4M7	Aconitate hydratase, mitochondrial (Fragment) OS=Danio rerio OX=7955 GN=aco2 PE=1 SV=2	7	5	5	5	790	85.5	7.68	3.40562e+06
F1QAF7	Poly [ADP-ribose] polymerase OS=Danio rerio OX=7955 GN=parp2 PE=1 SV=3	8	5	5	5	648	73	8.1	2.73552e+06
F1R7M6	Leucyl-tRNA synthetase OS=Danio rerio OX=7955 GN=lars2 PE=1 SV=2	7	5	5	1	835	94.3	6.83
B8JLK7	Zinc finger CCCH domain-containing protein 15 OS=Danio rerio OX=7955 GN=zc3h15 PE=1 SV=1	12	5	5	5	433	49.3	5.05	4.50722e+06
Q7ZVQ8	Influenza virus NS1A-binding protein homolog B OS=Danio rerio OX=7955 GN=ivns1abpb PE=2 SV=1	8	5	5	5	640	71.1	5.77	5.17587e+06
B8A5H2	Tousled-like kinase 1a OS=Danio rerio OX=7955 GN=tlk1a PE=1 SV=1	10	7	8	2	730	82.8	8.63	2.42108e+06
A8KC30	Proteasome (Prosome, macropain) 26S subunit, ATPase, 1a OS=Danio rerio OX=7955 GN=psmc1a PE=1 SV=1	12	5	5	5	440	49.1	6.13	3.34576e+06
E7F3N4	Marker of proliferation Ki-67 OS=Danio rerio OX=7955 GN=mki67 PE=1 SV=1	3	4	4	4	2057	225.1	9.33	2.60892e+06
B8A5D3	Asparagine--tRNA ligase OS=Danio rerio OX=7955 GN=nars1 PE=1 SV=1	11	4	4	4	556	63.8	6.13	2.05548e+06
E9QB18	Nucleolin OS=Danio rerio OX=7955 GN=ncl PE=1 SV=1	14	5	5	5	387	41	7.75	3.50317e+06
A9JRG9	AFG3-like AAA ATPase 2 OS=Danio rerio OX=7955 GN=afg3l2 PE=1 SV=1	7	6	6	6	800	88.6	8.43	4.14132e+06
Q32PS6	Myelin expression factor 2 OS=Danio rerio OX=7955 GN=myef2 PE=2 SV=1	10	5	6	5	557	60.3	6.93	3.10282e+06
Q1LXD4	Histone-binding protein RBBP4 OS=Danio rerio OX=7955 GN=rbbp4 PE=1 SV=1	17	5	5	2	424	47.5	4.86	5.11879e+06
F1QIC0	Cystathionine beta-synthase OS=Danio rerio OX=7955 GN=cbsb PE=1 SV=1	11	5	5	5	597	65.8	6.67	3.54887e+06
A7MBR5	Nop58 protein OS=Danio rerio OX=7955 GN=nop58 PE=2 SV=1	18	7	7	7	553	62	8.34	3.80174e+06
Q7ZVT2	Pyruvate kinase OS=Danio rerio OX=7955 GN=pkma PE=1 SV=1	11	5	5	5	532	58	6.98	2.30296e+06
E7FAZ5	Heterochromatin protein 1-binding protein 3 OS=Danio rerio OX=7955 GN=hp1bp3 PE=1 SV=2	7	4	4	4	599	65.6	9.7	2.41773e+06
F1RCG7	Peptidylprolyl isomerase OS=Danio rerio OX=7955 GN=fkbp4 PE=1 SV=1	11	4	4	4	449	50.4	5.11	3.87576e+06
B0S687	DNA polymerase alpha subunit B OS=Danio rerio OX=7955 GN=pola2 PE=1 SV=1	8	4	4	4	600	66.7	5.26	1.50867e+06
Q7SX85	SEC14 domain and spectrin repeat-containing protein 1 OS=Danio rerio OX=7955 GN=sestd1 PE=2 SV=3	7	5	5	5	714	81.2	4.92	2.27653e+06
A0A0R4IZK0	Rac GTPase-activating protein 1 OS=Danio rerio OX=7955 GN=racgap1 PE=1 SV=1	8	5	5	5	639	71.5	8.97	4.97493e+06
F8W627	Protein odr-4 homolog OS=Danio rerio OX=7955 GN=odr4 PE=1 SV=1	8	3	3	3	451	49.4	5.99	1.96793e+06
Q7ZW27	Coatomer subunit delta OS=Danio rerio OX=7955 GN=arcn1a PE=1 SV=1	10	6	6	2	509	56.7	5.88	620956
B8JHR9	Karyopherin (importin) beta 3 OS=Danio rerio OX=7955 GN=kpnb3 PE=1 SV=2	4	4	4	4	1093	122.7	4.89	1.60102e+06
A8WFR6	Hlcs protein (Fragment) OS=Danio rerio OX=7955 GN=hlcs PE=2 SV=1	6	4	4	4	840	92.5	6.24	2.09754e+06
Q68EG6	Zgc:91996 OS=Danio rerio OX=7955 GN=xrcc1 PE=2 SV=1	9	5	5	5	615	68	6.05	4.81472e+06
Q08BP8	Origin recognition complex subunit 2 OS=Danio rerio OX=7955 GN=orc2 PE=2 SV=1	9	4	4	4	553	62.5	6.32	3.69297e+06
F1QV12	Cullin 1b OS=Danio rerio OX=7955 GN=cul1b PE=1 SV=1	7	4	5	4	774	89.6	7.99	1.37263e+06
A0A0R4ID77	Zgc:111868 OS=Danio rerio OX=7955 GN=zgc:111868 PE=1 SV=1	5	4	4	4	968	99.4	9.33	4798701
E7FDR0	Eukaryotic translation initiation factor 4E nuclear import factor 1 OS=Danio rerio OX=7955 GN=eif4enif1 PE=4 SV=1	5	4	4	4	944	104.3	7.09	2.3837e+06
Q66HW5	Caseinolytic mitochondrial matrix peptidase chaperone subunit Xa OS=Danio rerio OX=7955 GN=clpxa PE=1 SV=1	10	6	6	6	610	66.4	8.21	1.8984e+06
A7MBM0	Leucyl-tRNA synthetase OS=Danio rerio OX=7955 GN=lars2 PE=2 SV=1	6	5	5	1	891	100.4	6.93	2.43305e+06
A0A2R8QT01	Ran GTPase-activating protein 1b OS=Danio rerio OX=7955 GN=rangap1b PE=1 SV=1	12	5	5	5	578	62.3	4.75	2.36904e+06
Q6DC04	Histone-arginine methyltransferase CARM1 OS=Danio rerio OX=7955 GN=carm1 PE=2 SV=1	7	4	4	4	588	64.9	6.67	3.39082e+06
B8A609	RNA helicase OS=Danio rerio OX=7955 GN=ddx43 PE=1 SV=1	6	3	3	3	719	78.8	7.49	1.86714e+06
F1RAN8	Uncharacterized protein OS=Danio rerio OX=7955 GN=rap1gds1 PE=1 SV=2	12	5	5	5	455	49.3	5.1	2.52505e+06
F1QEL4	Serine palmitoyltransferase, long chain base subunit 1 (Fragment) OS=Danio rerio OX=7955 GN=sptlc1 PE=1 SV=1	6	3	3	3	484	54.6	6.48	1.8773e+06
E7FAM5	E3 ubiquitin-protein ligase TRIM71 OS=Danio rerio OX=7955 GN=trim71 PE=1 SV=1	5	4	4	4	824	90.6	6.86	1.90728e+06
F1Q9S3	Zgc:66479 OS=Danio rerio OX=7955 GN=zgc:66479 PE=1 SV=1	8	4	4	4	612	69	4.09	2.17784e+06
Q7ZVS5	DNA helicase OS=Danio rerio OX=7955 GN=mcm3l PE=2 SV=1	5	3	5	3	807	90.7	6.06	1.42193e+06
B3DHD5	Si:ch211-188c16.1 OS=Danio rerio OX=7955 GN=si:ch211-188c16.1 PE=2 SV=1	7	4	4	4	760	84.2	6.89	2.29869e+06
X1WG39	Argonaute RISC component 1 OS=Danio rerio OX=7955 GN=ago1 PE=1 SV=2	7	5	5	1	858	97.4	9.22	352490
Q7T2A5	Eukaryotic translation initiation factor 3 subunit L OS=Danio rerio OX=7955 GN=eif3l PE=2 SV=1	7	4	4	4	576	68	6.46	2.98913e+06
Q6NYN3	Importin 7 OS=Danio rerio OX=7955 GN=ipo7 PE=1 SV=1	4	3	3	3	1039	119.4	4.75	1.1992e+06
Q7ZTY4	Histone-binding protein RBBP7 OS=Danio rerio OX=7955 GN=rbbp7 PE=2 SV=1	9	4	4	1	426	47.7	4.86	937605
Q803S1	SWI/SNF-related, matrix-associated, actin-dependent regulator of chromatin, subfamily e, member 1 OS=Danio rerio OX=7955 GN=smarce1 PE=1 SV=2	10	4	4	4	420	46.9	5.02	4.06835e+06
F1QGP1	Aldehyde dehydrogenase 16 family, member A1 OS=Danio rerio OX=7955 GN=aldh16a1 PE=1 SV=1	7	4	4	4	795	84.9	6.16	2.03381e+06
Q7SXD7	Zgc:66419 OS=Danio rerio OX=7955 GN=hook2 PE=2 SV=1	9	4	4	4	476	56	6.74	2.76169e+06
I3ISA3	Myosin, heavy chain 10, non-muscle OS=Danio rerio OX=7955 GN=myh10 PE=1 SV=1	3	5	5	2	1986	230.3	5.54	281731
D3KYK8	Molybdopterin molybdenumtransferase OS=Danio rerio OX=7955 GN=gphna PE=1 SV=1	6	5	5	5	774	83.5	5.68	4.5104e+06
Q5BLF0	60S ribosomal export protein NMD3 OS=Danio rerio OX=7955 GN=nmd3 PE=2 SV=1	8	3	3	3	505	57.7	6.79	2.52989e+06
B3DIX5	Lemd3 protein OS=Danio rerio OX=7955 GN=lemd3 PE=2 SV=1	9	5	5	5	812	90.5	9	1.23196e+06
A0A2R8QHV3	Protein arginine methyltransferase 3 OS=Danio rerio OX=7955 GN=prmt3 PE=1 SV=1	7	3	3	3	495	55.4	4.84	2.64725e+06
F1RA38	BUB1 mitotic checkpoint serine/threonine kinase Ba OS=Danio rerio OX=7955 GN=bub1ba PE=1 SV=2	10	5	5	5	721	80.3	5.45	1.23673e+06
E7FDV9	Cysteinyl-tRNA synthetase OS=Danio rerio OX=7955 GN=cars1 PE=1 SV=1	6	4	4	4	824	93.8	6.48	2.09587e+06
A3KMS7	SNW domain-containing protein 1 OS=Danio rerio OX=7955 GN=snw1 PE=2 SV=1	9	4	4	4	558	63.6	10.01	1.83215e+06
Q7ZSY6	Metallothionein-2 OS=Danio rerio OX=7955 GN=mt2 PE=2 SV=1	65	4	4	4	60	6	7.84	9.63427e+06
Q6NWC6	Cleavage and polyadenylation specificity factor subunit 6 OS=Danio rerio OX=7955 GN=cpsf6 PE=2 SV=1	7	3	3	3	545	58.7	7.36	2.25139e+06
A0A2R8PXU7	SET domain-containing protein OS=Danio rerio OX=7955 GN=LOC101883274 PE=4 SV=1	5	3	4	3	766	87.3	7.85	571985
B0V1J5	Checkpoint kinase 2 OS=Danio rerio OX=7955 GN=chek2 PE=1 SV=1	8	3	3	3	503	56.6	6.42	1.11832e+06
F6NZ60	Glucuronokinase with putative uridyl pyrophosphorylase OS=Danio rerio OX=7955 GN=gkup PE=1 SV=1	8	4	4	4	619	69.7	6.25	2.97787e+06
F8W4M8	Junction plakoglobin (Fragment) OS=Danio rerio OX=7955 GN=jupb PE=3 SV=2	5	3	3	1	667	72.8	6.49	1.92332e+06
Q6TGU6	RuvB-like helicase OS=Danio rerio OX=7955 GN=ruvbl1 PE=2 SV=1	10	4	4	4	456	50.3	6.62	1.90466e+06
Q498Z9	Dyskeratosis congenita 1, dyskerin OS=Danio rerio OX=7955 GN=dkc1 PE=2 SV=1	12	5	5	5	507	56.7	9.28	2.6804e+06
Q08BY1	Mediator of RNA polymerase II transcription subunit 17 OS=Danio rerio OX=7955 GN=med17 PE=2 SV=1	7	4	4	4	643	72.3	8.38	569602
A0A0G2L3U3	Nucleus accumbens-associated 1, BEN and BTB (POZ) domain-containing a OS=Danio rerio OX=7955 GN=nacc1a PE=4 SV=2	8	4	4	4	549	58.4	5.74	2.56519e+06
Q6NUT6	A kinase (PRKA) anchor protein 8-like OS=Danio rerio OX=7955 GN=akap8l PE=2 SV=1	6	3	3	3	645	69.4	6.07	1.46524e+06
B1WB97	LOC556726 protein (Fragment) OS=Danio rerio OX=7955 GN=ctnnd1 PE=2 SV=1	6	4	4	4	904	100	7.03	1584196
F1QDQ6	Zinc finger, HIT-type-containing 2 OS=Danio rerio OX=7955 GN=znhit2 PE=4 SV=1	7	4	4	4	522	57.7	4.92	1.00345e+06
F1QJE5	Protein phosphatase, Mg2+/Mn2+-dependent, 1G OS=Danio rerio OX=7955 GN=ppm1g PE=1 SV=2	9	4	4	4	537	57.7	4.46	2.999e+06
A4QP71	Nap1l4a protein OS=Danio rerio OX=7955 GN=nap1l4a PE=2 SV=1	5	2	3	1	349	40.2	4.72	737044
F1QUB4	Tripartite motif-containing 36 OS=Danio rerio OX=7955 GN=trim36 PE=1 SV=1	7	4	4	4	721	81	7.2	1.50681e+06
Q7ZUL6	Polymerase (RNA) III (DNA directed) polypeptide E OS=Danio rerio OX=7955 GN=polr3e PE=2 SV=1	5	3	3	3	696	78.7	7.15	1.75909e+06
B0S7S1	DNA helicase OS=Danio rerio OX=7955 GN=mcm6l PE=1 SV=1	4	3	3	3	824	93.2	5.38	2.0548e+06
Q6DBY0	Nuclear pore complex protein Nup85 OS=Danio rerio OX=7955 GN=nup85 PE=2 SV=1	8	4	4	4	649	74.1	5.66	2.39546e+06
Q4V935	Cry4 protein OS=Danio rerio OX=7955 GN=cry4 PE=2 SV=1	8	3	3	3	418	47.3	7.52	1.14209e+06
Q7ZUC5	Protein kinase C delta type OS=Danio rerio OX=7955 GN=prkcda PE=1 SV=1	5	3	3	3	684	77.9	7.78	1.54569e+06
E7EXP6	PAN2-PAN3 deadenylation complex subunit PAN3 OS=Danio rerio OX=7955 GN=pan3 PE=1 SV=1	3	2	2	2	799	86.6	8	567849
E7FGD0	Apoptosis-inducing factor mitochondria-associated 4 OS=Danio rerio OX=7955 GN=aifm4 PE=1 SV=1	6	3	3	1	530	58.3	7.4	2.20848e+06
F1RDB0	Tudor domain-containing protein 3 OS=Danio rerio OX=7955 GN=tdrd3 PE=1 SV=3	5	4	4	4	734	81.9	9	1.80253e+06
Q6PFK7	Protein-arginine deiminase OS=Danio rerio OX=7955 GN=padi2 PE=2 SV=1	6	4	4	4	647	72.8	5.87	4.84477e+06
A8WI00	Signal transducing adaptor molecule (SH3 domain and ITAM motif) 2 OS=Danio rerio OX=7955 GN=stam2 PE=1 SV=1	12	4	4	3	509	55.6	4.74	3.60785e+06
Q6NYI5	2-hydroxyacyl-CoA lyase 1 OS=Danio rerio OX=7955 GN=hacl1 PE=2 SV=1	5	3	3	3	568	61.6	6.71	1689534
A0A2R8PW20	Transportin 2 (importin 3, karyopherin beta 2b) OS=Danio rerio OX=7955 GN=tnpo2 PE=1 SV=1	4	3	3	3	915	103.3	4.81	671198
A0A1L1QZV6	Uncharacterized protein OS=Danio rerio OX=7955 GN=si:dkey-172k15.19 PE=4 SV=1	6	3	3	1	816	84	9.01	2.99625e+06
A9JRA8	Kinesin-like protein OS=Danio rerio OX=7955 GN=kif2c PE=1 SV=1	6	4	4	4	689	76.9	8.38	5.13629e+06
B8JLL1	OMPdecase OS=Danio rerio OX=7955 GN=umps PE=1 SV=1	8	4	4	4	479	51.7	7.02	2.21807e+06
A7MBW8	Zp2l1 protein OS=Danio rerio OX=7955 GN=zp2l1 PE=2 SV=1	11	4	4	4	404	44.8	5.14	4.54919e+06
A0A2R8Q4S5	Protein kinase domain-containing protein OS=Danio rerio OX=7955 GN=adck2 PE=3 SV=1	7	4	4	4	601	68.3	8.21	768820
F1R6T0	Metastasis-associated 1 family, member 2 OS=Danio rerio OX=7955 GN=mta2 PE=1 SV=2	5	3	3	2	631	70.5	9.44	730257
F1QNW8	DnaJ (Hsp40) homolog, subfamily C, member 7 OS=Danio rerio OX=7955 GN=dnajc7 PE=1 SV=1	6	3	3	3	516	58.9	6.27	1.82538e+06
F1RBW3	Glucosidase 2 subunit beta OS=Danio rerio OX=7955 GN=prkcsh PE=1 SV=1	6	4	4	4	529	59.6	4.59	6.54508e+06
F1QYG1	Eukaryotic translation initiation factor 2A OS=Danio rerio OX=7955 GN=eif2a PE=1 SV=1	8	3	3	3	580	64.2	8.6	1.70414e+06
A0A2R8QUZ6	Serine/threonine-protein kinase tousled-like 2 OS=Danio rerio OX=7955 GN=tlk2 PE=1 SV=1	7	5	6	1	697	79.2	8.57	915025
A2RRV2	Arid3b protein OS=Danio rerio OX=7955 GN=arid3b PE=2 SV=1	8	3	3	3	537	57.9	5.47	1.56826e+06
A0A0R4IRL8	Scavenger receptor class B, member 1 OS=Danio rerio OX=7955 GN=scarb1 PE=1 SV=1	9	4	4	4	496	55.7	5.49	5.61318e+06
A0A2R8RN29	Heterogeneous nuclear ribonucleoprotein L OS=Danio rerio OX=7955 GN=hnrnpl PE=1 SV=1	7	3	3	3	538	59.4	6.83	3.00775e+06
E7F427	Carnitine O-palmitoyltransferase OS=Danio rerio OX=7955 GN=LOC100333227 PE=1 SV=3	6	4	4	4	789	90	8.51	1.84606e+06
A0A0R4IW61	Poly(A)-specific ribonuclease PARN OS=Danio rerio OX=7955 GN=parn PE=1 SV=1	6	3	3	3	660	75.2	6.14	2.47992e+06
A0A2R8RR55	Uncharacterized protein OS=Danio rerio OX=7955 PE=4 SV=1	44	3	3	3	307	34.5	8.18	1.62873e+07
E9QFP8	Cleavage and polyadenylation-specific factor 3-like protein (Fragment) OS=Danio rerio OX=7955 GN=ints11 PE=1 SV=1	8	4	4	4	545	61.8	8.38	2799914
A1L230	Zgc:158614 OS=Danio rerio OX=7955 GN=aifm4 PE=2 SV=1	6	3	3	1	455	50.3	7.66	709389
A0A0R4IRD0	Dolichyl-diphosphooligosaccharide--protein glycotransferase (Fragment) OS=Danio rerio OX=7955 GN=stt3a PE=1 SV=1	5	3	3	3	654	74.5	7.85	1.79712e+06
E7FCS3	Zgc:165453 OS=Danio rerio OX=7955 GN=zgc:165453 PE=1 SV=3	3	4	5	2	1410	153.8	6	4.35369e+06
Q7SYB2	THO complex 1 OS=Danio rerio OX=7955 GN=thoc1 PE=2 SV=1	5	3	3	3	655	75	4.91	1.52743e+06
Q6NZT2	Cerebellar degeneration-related protein 2-like OS=Danio rerio OX=7955 GN=cdr2l PE=2 SV=2	7	3	3	3	464	53	5.16	1.31358e+06
A3QK15	Acetoacetyl-CoA synthetase OS=Danio rerio OX=7955 GN=aacs PE=2 SV=1	5	4	4	4	673	74.9	6.6	1.42204e+06
Q08CT0	Zinc finger, MYND domain containing 11 OS=Danio rerio OX=7955 GN=zmynd11 PE=2 SV=1	5	2	2	2	640	74.6	8.16	600518
Q6P125	Cirrhosis, autosomal recessive 1A (Cirhin) OS=Danio rerio OX=7955 GN=utp4 PE=1 SV=1	7	4	4	4	685	76.8	8.21	2.37516e+06
A0A1L1U0X8	Carnitine O-palmitoyltransferase OS=Danio rerio OX=7955 GN=cpt1aa PE=1 SV=1	6	3	3	3	774	88.6	8.98	1.81368e+06
Q6TGT0	Tubulin beta chain OS=Danio rerio OX=7955 GN=tubb4b PE=2 SV=1	8	3	3	3	445	49.8	4.96	751261
A0A0R4IPV5	Protein disulfide-isomerase OS=Danio rerio OX=7955 GN=p4hb PE=1 SV=2	8	4	4	4	509	56.6	4.65	1.09268e+06
B0UXY9	Fas (TNFRSF6)-associated factor 1 OS=Danio rerio OX=7955 GN=faf1 PE=1 SV=1	5	3	3	3	675	75.5	4.96	1.19048e+06
A0A0R4INW5	Zgc:152652 OS=Danio rerio OX=7955 GN=zgc:152652 PE=1 SV=3	4	2	2	2	780	82.5	8.98	2.5777e+06
A4QP88	MGC163038 protein OS=Danio rerio OX=7955 GN=khsrp PE=2 SV=1	5	3	3	2	666	68.4	7.06	699172
A0A2R8QCN1	DNA topoisomerase I OS=Danio rerio OX=7955 GN=zgc:173742 PE=3 SV=1	12	5	5	3	482	56	8.97	2.46097e+06
A0A2R8QL35	Tyrosine-protein phosphatase non-receptor type OS=Danio rerio OX=7955 GN=ptpn11a PE=1 SV=1	6	3	3	3	599	68.1	7.37	1.09642e+06
A0A2R8RQC2	Far upstream element (FUSE)-binding protein 1 OS=Danio rerio OX=7955 GN=fubp1 PE=1 SV=1	6	3	3	2	670	69.8	7.08	849111
E7F6H7	Dynein, cytoplasmic 1, intermediate chain 2a OS=Danio rerio OX=7955 GN=dync1i2a PE=3 SV=2	5	2	2	2	626	70.1	5.12	997644
A5PMY5	Signal transducing adaptor molecule (SH3 domain and ITAM motif) 1 OS=Danio rerio OX=7955 GN=stam PE=1 SV=1	6	3	3	2	516	57	4.73	1.5897e+06
F1QJL4	DNA ligase OS=Danio rerio OX=7955 GN=lig3 PE=1 SV=2	4	3	3	3	1011	112.7	9.04	1.20474e+06
A0A2R8Q1P1	Inhibitor of nuclear factor kappa-B kinase subunit alpha OS=Danio rerio OX=7955 GN=chuk PE=1 SV=1	4	3	3	3	788	90.8	7.24	1.25867e+06
Q6PGZ8	Xab2 protein OS=Danio rerio OX=7955 GN=xab2 PE=2 SV=1	3	3	3	3	851	99.2	5.71	1.10964e+06
Q6DHT4	Aldehyde dehydrogenase 6 family, member A1 OS=Danio rerio OX=7955 GN=aldh6a1 PE=1 SV=1	8	3	3	3	525	57.1	8.03	1.48977e+06
E7FC79	Si:cabz01113374.3 OS=Danio rerio OX=7955 GN=si:cabz01113374.3 PE=1 SV=1	3	3	3	3	885	98.7	7.21	673883
X1WEE6	Family with sequence similarity 98 member A OS=Danio rerio OX=7955 GN=fam98a PE=1 SV=1	5	2	2	2	527	55.7	8.81	2.52801e+06
A0A140LG76	Multifunctional fusion protein OS=Danio rerio OX=7955 GN=aldh4a1 PE=1 SV=2	6	3	3	3	556	61.5	7.52	1.30973e+06
Q7SZE5	Protein transport protein Sec23A OS=Danio rerio OX=7955 GN=sec23a PE=2 SV=1	5	3	3	3	765	86	6.9	1.6699e+06
A0A2R8QJF6	Un-named hu7910 OS=Danio rerio OX=7955 GN=unm_hu7910 PE=1 SV=1	6	3	3	3	600	67.7	7.18	783575
A9JTA0	Zgc:86764 OS=Danio rerio OX=7955 GN=zgc:86764 PE=2 SV=1	3	2	2	2	579	67.1	6.68	1.402e+06
A0A2R8Q6G5	Acetyl-coenzyme A synthetase OS=Danio rerio OX=7955 GN=acss2 PE=1 SV=1	6	3	3	3	682	76.6	6.33
F1QS86	Si:dkey-46g23.5 OS=Danio rerio OX=7955 GN=si:dkey-46g23.5 PE=1 SV=3	2	4	4	2	1482	161.6	7.17	2.4007e+06
A0A2R8RTX5	Metastasis-associated 1 OS=Danio rerio OX=7955 GN=mta1 PE=1 SV=1	5	3	3	2	617	69.7	8.35	1.65054e+06
E9QC45	Si:dkey-88l16.4 OS=Danio rerio OX=7955 GN=si:dkey-88l16.4 PE=4 SV=1	25	3	3	3	122	13.3	7.93	2.58856e+06
A0A2R8QB22	Synovial sarcoma, X breakpoint 2-interacting protein a OS=Danio rerio OX=7955 GN=ssx2ipa PE=3 SV=1	7	4	4	4	576	66.2	7.25	3.65273e+06
F1Q6U0	Threonyl-tRNA synthetase OS=Danio rerio OX=7955 PE=1 SV=2	7	3	3	3	424	48.6	6.83	1.50018e+06
Q1ED17	DNA topoisomerase I OS=Danio rerio OX=7955 GN=top1l PE=1 SV=1	6	3	3	1	758	89.7	9.29
Q1ECX9	Protein disulfide-isomerase A4 OS=Danio rerio OX=7955 GN=pdia4 PE=1 SV=1	5	2	2	2	642	72.4	5.21	511180
A0A0R4IVZ0	Nucleoporin 153 OS=Danio rerio OX=7955 GN=nup153 PE=1 SV=1	3	3	3	3	1436	146.2	9.22	727140
A0A2R8QM38	NLR family member X1 OS=Danio rerio OX=7955 GN=nlrx1 PE=1 SV=1	2	2	2	2	990	112.9	8.15	1.27946e+06
A0A0R4IZG6	Polypyrimidine tract-binding protein 2a OS=Danio rerio OX=7955 GN=ptbp2a PE=1 SV=1	6	2	2	2	512	55.4	8.32	304476
Q6NW46	WRN helicase-interacting protein 1 OS=Danio rerio OX=7955 GN=wrnip1 PE=1 SV=1	4	2	2	2	546	59.5	7.81	703162
Q9PTK9	Kinesin-like protein (Fragment) OS=Danio rerio OX=7955 GN=kifc1 PE=2 SV=1	9	3	3	3	389	43.9	7.24	725826
Q7ZUX1	DNA-directed RNA polymerase III subunit RPC3 OS=Danio rerio OX=7955 GN=polr3c PE=2 SV=1	4	3	3	3	539	60.5	6.86	1.46501e+06
A0JMB5	Lrwd1 protein (Fragment) OS=Danio rerio OX=7955 GN=lrwd1 PE=2 SV=1	6	3	3	3	528	58.9	8.9	497958
F1QZC1	RNA-binding fox-1 homolog 2 OS=Danio rerio OX=7955 GN=rbfox2 PE=1 SV=1	6	1	1	1	241	25.2	9.33
A0JMG3	Zgc:153446 protein OS=Danio rerio OX=7955 GN=capn5a PE=2 SV=1	3	2	2	2	639	72.8	6.73	614758
F1QF18	DDB1 and CUL4-associated factor 8 OS=Danio rerio OX=7955 GN=dcaf8 PE=1 SV=2	4	2	2	2	607	66.8	5.44	1.91888e+06
F1RCU4	TRIO and F-actin-binding protein b OS=Danio rerio OX=7955 GN=triobpb PE=4 SV=2	8	4	4	4	521	59.9	6.62	1.29273e+06
B7ZV47	Smpd4 protein OS=Danio rerio OX=7955 GN=smpd4 PE=2 SV=1	3	3	3	3	791	89.9	8.19	1.42576e+06
F1RE17	Acyl-CoA dehydrogenase family, member 11 OS=Danio rerio OX=7955 GN=acad11 PE=1 SV=1	3	2	2	2	769	85.6	8.07	595400
Q7T397	Double-strand break repair protein OS=Danio rerio OX=7955 GN=mre11a PE=2 SV=1	6	3	3	3	619	70.4	5.57	1.61825e+06
A0A2R8Q0U0	Si:dkey-108k21.21 OS=Danio rerio OX=7955 GN=si:dkey-108k21.21 PE=3 SV=1	10	2	2	1	206	21.2	11.12	7.03252e+06
Q7SYB8	Glycogen [starch] synthase OS=Danio rerio OX=7955 GN=gys1 PE=1 SV=1	3	2	2	2	700	80.4	6.29	873990
H9GYT6	ATE_C domain-containing protein OS=Danio rerio OX=7955 GN=ate1 PE=1 SV=2	6	2	2	2	318	36.2	8.7	764647
A8KB23	Zgc:171474 protein OS=Danio rerio OX=7955 GN=zgc:171474 PE=2 SV=1	5	1	1	1	453	49.3	9.25
Q32LU7	Pentatricopeptide repeat domain-containing protein 3, mitochondrial OS=Danio rerio OX=7955 GN=ptcd3 PE=2 SV=1	3	2	2	2	667	76	6.02	1.1042e+06
A9JSY2	WD repeat domain 43 OS=Danio rerio OX=7955 GN=wdr43 PE=2 SV=1	3	2	2	2	650	71.6	5.91	565114
A0A0R4I9C7	POU domain protein OS=Danio rerio OX=7955 GN=pou5f3 PE=3 SV=1	5	2	2	2	472	51.4	6.47	2.7012e+06
Q7ZU82	Kinesin-like protein OS=Danio rerio OX=7955 GN=zgc:56231 PE=2 SV=1	4	3	3	3	810	91.1	5.58	1.00674e+06
X1WET9	Eukaryotic translation initiation factor 3 subunit B OS=Danio rerio OX=7955 GN=eif3ba PE=1 SV=1	4	2	2	2	681	79.6	5.5	306901
Q803G9	ZW10 homolog, centromere/kinetochore protein (Drosophila) OS=Danio rerio OX=7955 GN=zw10 PE=2 SV=1	4	2	2	2	771	87.3	6.47	565270
Q7ZUE3	Fusion (Involved in t(1216) in malignant liposarcoma) OS=Danio rerio OX=7955 GN=fus PE=2 SV=1	6	2	2	2	410	41.4	7.46	1.20772e+06
A8WFS5	Zgc:171445 protein OS=Danio rerio OX=7955 GN=zgc:171445 PE=2 SV=1	2	3	3	1	1459	158.8	6.58	2.42425e+06
F1RAU3	Zgc:173856 OS=Danio rerio OX=7955 GN=zgc:173856 PE=1 SV=1	4	2	2	2	805	85.4	9.09	793737
A0A1D5NSS7	Thyroid hormone receptor interactor 6 OS=Danio rerio OX=7955 GN=trip6 PE=4 SV=1	4	2	2	2	571	63.1	7.21	326503
F1QA15	Gamma-tubulin complex component OS=Danio rerio OX=7955 GN=tubgcp3 PE=1 SV=2	2	2	2	2	906	102.9	7.96	453969
A2CEI4	Nucleoporin 88 OS=Danio rerio OX=7955 GN=nup88 PE=1 SV=1	4	2	2	2	720	80.8	6.24	784421
A0A2R8PZ44	CDK5 regulatory subunit-associated protein 3 OS=Danio rerio OX=7955 GN=cdk5rap3 PE=1 SV=1	6	3	3	3	488	55.1	4.97	1.3562e+06
E7F6F7	ATP-binding cassette, sub-family B (MDR/TAP), member 7 OS=Danio rerio OX=7955 GN=abcb7 PE=1 SV=1	5	3	3	3	743	82.3	9.2	1.75966e+06
Q802W2	4-trimethylaminobutyraldehyde dehydrogenase B OS=Danio rerio OX=7955 GN=aldh9a1b PE=2 SV=2	5	2	2	1	518	56.4	6.95	160240
A4QP39	Synbl protein OS=Danio rerio OX=7955 GN=ric8b PE=2 SV=1	14	3	3	3	282	31.2	5.54	637362
A2CF03	LAS1-like ribosome biogenesis factor OS=Danio rerio OX=7955 GN=las1l PE=1 SV=1	3	2	2	2	580	66.3	6.89	1.56924e+06
A0A2R8QIF5	RUN and FYVE domain-containing 2 OS=Danio rerio OX=7955 GN=rufy2 PE=1 SV=1	3	2	2	2	697	79.5	5.67	544730
Q7ZU35	Mothers against decapentaplegic homolog OS=Danio rerio OX=7955 GN=smad2 PE=2 SV=1	4	2	2	2	468	52.5	6.52	776660
Q6NW66	GATA zinc finger domain containing 2A OS=Danio rerio OX=7955 GN=gatad2ab PE=2 SV=1	4	2	2	2	632	68.4	9.95	1.21161e+06
A0A286YAW9	Ribosomal protein S6 kinase OS=Danio rerio OX=7955 GN=rps6ka1 PE=1 SV=1	5	4	4	2	736	82.9	6.92	867567
X1WHF1	Histone H2B OS=Danio rerio OX=7955 GN=si:dkey-261m9.6 PE=3 SV=1	19	2	2	2	124	13.6	10.37	2.85125e+06
A5D6U5	Taxilin alpha OS=Danio rerio OX=7955 GN=txlna PE=1 SV=1	4	2	2	2	514	58.7	5.57	1.02333e+06
Q32PP0	Kelch repeat-containing protein OS=Danio rerio OX=7955 GN=krcp PE=1 SV=1	4	2	2	2	537	59.1	5.74	412139
F1QAZ3	Mical-like 2b OS=Danio rerio OX=7955 GN=micall2b PE=1 SV=2	2	2	2	2	783	86.5	9.01	867548
F1QIP9	Zgc:165518 OS=Danio rerio OX=7955 GN=zgc:165518 PE=1 SV=1	2	3	3	1	1455	158.1	6.73	489002
Q6PHD9	Methanethiol oxidase OS=Danio rerio OX=7955 GN=selenbp1 PE=2 SV=1	6	2	2	2	457	51	6.25	312766
Q803Z1	UDP-N-acteylglucosamine pyrophosphorylase 1 OS=Danio rerio OX=7955 GN=uap1 PE=2 SV=1	5	2	2	2	504	56.6	6.87	798469
A0A2R8QDC7	Actinin, alpha 4 OS=Danio rerio OX=7955 GN=actn4 PE=1 SV=1	3	2	2	1	923	106.1	5.17
A2RRV3	Protein PAT1 homolog 1 OS=Danio rerio OX=7955 GN=patl1 PE=1 SV=1	3	3	3	3	765	85.9	7.06	1.20602e+06
Q503E3	Protein arginine N-methyltransferase 5 OS=Danio rerio OX=7955 GN=prmt5 PE=2 SV=1	4	2	2	2	631	71.8	6.48	413798
Q6TNW2	Actinin, alpha 2 OS=Danio rerio OX=7955 GN=actn3a PE=2 SV=1	3	2	2	1	896	103.5	5.38
E7EYC1	Transcription factor CP2 OS=Danio rerio OX=7955 GN=tfcp2 PE=1 SV=1	3	2	2	2	512	58.1	6.07	3.2745e+06
E7F1H9	YTH domain-containing family protein 2 OS=Danio rerio OX=7955 GN=ythdf2 PE=1 SV=1	5	2	2	2	613	66	8.79	217027
Q08CA0	Zgc:153348 OS=Danio rerio OX=7955 GN=trip4 PE=2 SV=1	5	3	3	3	564	64.1	8.07	517319
F1RBF5	HAUS augmin-like complex, subunit 5 OS=Danio rerio OX=7955 GN=haus5 PE=1 SV=1	7	3	3	3	641	74.2	7.18	453151
Q6PG34	Threonylcarbamoyladenosine tRNA methylthiotransferase OS=Danio rerio OX=7955 GN=cdkal1 PE=2 SV=1	4	2	2	2	547	61.9	6.79	1.83075e+06
E7FE19	2',3'-cyclic nucleotide 3' phosphodiesterase OS=Danio rerio OX=7955 GN=cnp PE=1 SV=1	9	2	2	2	424	46.5	4.5	512024
Q6R3L1	Paxillin OS=Danio rerio OX=7955 GN=pxna PE=2 SV=1	4	2	2	2	533	59	6.7	858038
F1R314	Zgc:110425 OS=Danio rerio OX=7955 GN=zgc:110425 PE=1 SV=1	11	2	2	1	195	20.2	10.96	529342
A0A0R4IFJ4	Pyruvate carboxylase OS=Danio rerio OX=7955 GN=pcxa PE=1 SV=1	2	3	3	3	1181	129.8	6.81	783660
A1L2D3	Serine/arginine-rich protein specific kinase 1b OS=Danio rerio OX=7955 GN=srpk1b PE=2 SV=1	4	2	2	2	640	71.5	5.59	482638
F1R050	Non-specific serine/threonine protein kinase OS=Danio rerio OX=7955 GN=stk11 PE=1 SV=1	6	2	2	2	438	49.6	6.15	303986
Q6NVC5	Mitochondrial Rho GTPase 1-A OS=Danio rerio OX=7955 GN=rhot1a PE=2 SV=1	4	2	2	2	619	71.2	6.68	1.78642e+06
A2BEG2	tRNA methyltransferase 2 homolog A OS=Danio rerio OX=7955 GN=trmt2a PE=1 SV=1	3	2	2	2	619	69.4	6.44	737976
Z4YIM6	Eukaryotic translation initiation factor 3 subunit D OS=Danio rerio OX=7955 GN=eif3d PE=1 SV=1	2	1	1	1	550	63.9	6.43	530693
A4QP79	Zgc:163014 protein OS=Danio rerio OX=7955 GN=zgc:163014 PE=2 SV=1	6	2	2	2	411	46	7.31	1471872
A5PLF2	Smarca5 protein (Fragment) OS=Danio rerio OX=7955 GN=smarca5 PE=2 SV=1	2	1	1	1	534	62.8	8.28	209447
X1WDQ1	Neuronal guanine nucleotide exchange factor OS=Danio rerio OX=7955 GN=ngef PE=1 SV=1	4	2	2	2	577	66.5	6.55
A3KPI6	Si:ch211-288g17.3 OS=Danio rerio OX=7955 GN=si:ch211-288g17.3 PE=1 SV=1	7	2	2	2	378	41.2	10.87	676128
A0A2R8Q7H5	Actin-depolymerizing factor OS=Danio rerio OX=7955 GN=gsna PE=1 SV=1	4	2	2	2	681	75.2	5.71	337926
G1K2P5	Epithelial splicing regulatory protein 2 OS=Danio rerio OX=7955 GN=esrp2 PE=1 SV=1	2	1	1	1	711	78.3	6.79	616919
F1QIB3	Drebrin-like b OS=Danio rerio OX=7955 GN=dbnlb PE=1 SV=2	2	1	1	1	476	54	4.87	496544
A7E2N5	Zgc:173770 protein OS=Danio rerio OX=7955 GN=zgc:173770 PE=2 SV=1	10	2	2	2	234	24.1	9.26	2.69716e+06
Q7ZWE1	PWP1 homolog (S. cerevisiae) OS=Danio rerio OX=7955 GN=pwp1 PE=1 SV=1	5	2	2	2	490	54.6	4.68	2.46838e+06
A0A0R4IN76	1,4-alpha-glucan branching enzyme (Fragment) OS=Danio rerio OX=7955 GN=gbe1b PE=1 SV=2	3	2	2	2	678	78.6	6.32	1.27324e+06
B2GQ09	SUMO-activating enzyme subunit 2 OS=Danio rerio OX=7955 GN=uba2 PE=2 SV=1	4	2	2	2	640	70.7	5.07	144659
A1A5H8	Tyrosine-protein kinase yes OS=Danio rerio OX=7955 GN=yes1 PE=1 SV=1	4	2	2	2	546	61.2	6.87	759133
Q5EAR2	Zgc:136409 protein (Fragment) OS=Danio rerio OX=7955 GN=txlng PE=2 SV=1	2	1	1	1	363	42.9	7.58	256891
Q1RLP8	Suppressor of tumorigenicity 14 protein homolog OS=Danio rerio OX=7955 GN=st14a PE=2 SV=1	3	2	2	2	827	91.1	6.33	2.57153e+06
Q1L8R2	Splicing factor proline/glutamine-rich OS=Danio rerio OX=7955 GN=sfpq PE=1 SV=1	4	2	2	2	638	71.9	9.74	1.45947e+06
Q5U3J8	Protein LTV1 homolog OS=Danio rerio OX=7955 GN=ltv1 PE=2 SV=1	3	1	1	1	469	54.2	4.73	411209
Q1L8X4	Transcription factor-like 1 OS=Danio rerio OX=7955 GN=vps72a PE=1 SV=1	3	1	1	1	369	41.5	5.94	392974
F1R1C0	Medium-chain acyl-CoA ligase ACSF2, mitochondrial OS=Danio rerio OX=7955 GN=acsf2 PE=1 SV=1	4	2	2	2	606	67.5	7.93	1.26018e+06
B5DDC5	Wdr36 protein (Fragment) OS=Danio rerio OX=7955 GN=wdr36 PE=2 SV=1	3	2	2	2	904	99.7	7.31	417084
Q803R7	Crooked neck pre-mRNA-splicing factor 1 OS=Danio rerio OX=7955 GN=crnkl1 PE=1 SV=1	3	2	2	2	753	90.7	5.34	306843
F1QBR8	Zyxin (Fragment) OS=Danio rerio OX=7955 GN=zyx PE=1 SV=1	7	1	1	1	208	22.6	7.3
K7DY99	Tetratricopeptide repeat protein 27 OS=Danio rerio OX=7955 GN=ttc27 PE=1 SV=1	2	2	2	2	839	95.2	5.53	279652
A8E7L6	NudC domain-containing protein 1 OS=Danio rerio OX=7955 GN=nudcd1 PE=1 SV=1	5	2	2	2	585	65.8	5.16
E9QHQ1	Si:ch211-146l10.7 OS=Danio rerio OX=7955 GN=si:ch211-146l10.7 PE=1 SV=1	3	1	1	1	850	90.2	8.95
A0A0R4IMS4	Leucine-rich repeat (in FLII)-interacting protein 2 OS=Danio rerio OX=7955 GN=lrrfip2 PE=1 SV=1	5	2	2	2	429	48.9	5.43	437744
Q802Z9	SERPINE1 mRNA binding protein 1 OS=Danio rerio OX=7955 GN=serbp1a PE=1 SV=1	9	1	1	1	391	43.1	8.41	331416
F1QBW6	Exonuclease 3'-5' domain-containing 2 OS=Danio rerio OX=7955 GN=exd2 PE=1 SV=1	4	2	2	2	617	69	8.06	356849
B8JIP2	DNA primase large subunit OS=Danio rerio OX=7955 GN=prim2 PE=1 SV=1	4	2	2	2	508	58.7	8.73	388914
A7MBX9	Zgc:171750 protein OS=Danio rerio OX=7955 GN=zgc:171750 PE=2 SV=1	6	1	1	1	359	38.7	8.48
A8WG69	Wu:fi42e03 protein (Fragment) OS=Danio rerio OX=7955 GN=wu:fi42e03 PE=2 SV=1	6	1	1	1	332	35.5	9.11	1.0373e+06
Q3MU74	Complement component C3-1 OS=Danio rerio OX=7955 GN=c3a.2 PE=2 SV=1	1	2	2	2	1651	184.6	6.73	1.10698e+06
A0A0R4IVK7	DNA-directed primase/polymerase protein OS=Danio rerio OX=7955 GN=primpol PE=4 SV=2	5	2	2	2	523	60.2	5.41	377221
Q6PFI8	Testis-specific protein Y-linked OS=Danio rerio OX=7955 GN=tspy PE=1 SV=1	2	1	1	1	519	57.2	4.5
F1QJB8	GTPase-activating protein (SH3 domain)-binding protein 1 (Fragment) OS=Danio rerio OX=7955 GN=g3bp1 PE=1 SV=1	4	1	1	1	354	39.1	5.11	1.16628e+06
B8JLR1	Programmed cell death 6-interacting protein OS=Danio rerio OX=7955 GN=pdcd6ip PE=1 SV=1	1	1	1	1	866	95.7	6.09	282892
Q5TYQ8	Zinc finger CCCH domain-containing protein 14 OS=Danio rerio OX=7955 GN=zc3h14 PE=2 SV=1	4	2	2	2	669	74.5	7.62	492998
A0A2R8RYD3	Cytospin-A OS=Danio rerio OX=7955 GN=specc1lb PE=3 SV=1	2	2	2	2	948	106.8	5.4	812782
Q7SZP4	Zgc:65851 OS=Danio rerio OX=7955 GN=zgc:65851 PE=1 SV=1	2	2	2	2	562	64.7	4.82	46495772
Q6NUW2	Znf622 protein (Fragment) OS=Danio rerio OX=7955 GN=znf622 PE=2 SV=1	2	1	1	1	465	53.2	5.99	1.42945e+06
F1QYZ2	F-box and leucine-rich repeat protein 18 OS=Danio rerio OX=7955 GN=fbxl18 PE=1 SV=1	3	2	2	2	720	78	7.93	1.02626e+06
A8E7S5	Novel protein similar to vertebrate isoleucine-tRNA synthetase (IARS, zgc:63790) (Fragment) OS=Danio rerio OX=7955 GN=iars1 PE=4 SV=1	3	1	1	1	599	67	6.49
B0JZN2	SH3 domain-containing protein (Fragment) OS=Danio rerio OX=7955 GN=nckipsd PE=2 SV=1	3	2	2	2	782	85.1	5.91	1.01609e+06
A0A0R4IPR8	G protein-coupled receptor kinase-interacting ArfGAP 1 OS=Danio rerio OX=7955 GN=git1 PE=1 SV=1	4	2	2	2	761	83.4	7.08	855733
Q66HV4	Coatomer subunit beta OS=Danio rerio OX=7955 GN=copb1 PE=2 SV=1	3	2	2	2	953	107	6.05	251996
A9JRY0	Zgc:175136 protein OS=Danio rerio OX=7955 GN=zgc:175136 PE=2 SV=1	2	1	1	1	599	64.9	9.74	326477
B0S627	Poly-U-binding-splicing factor a OS=Danio rerio OX=7955 GN=puf60a PE=1 SV=1	5	2	2	2	519	55.8	5.15	3.46757e+06
A0A2R8QB62	Hook microtubule tethering protein 3 OS=Danio rerio OX=7955 PE=1 SV=1	3	1	1	1	515	59.6	7.55	388222
B0S5D2	GLE1-like protein OS=Danio rerio OX=7955 GN=gle1 PE=1 SV=1	4	2	2	2	717	81	8	343808
Q08CD9	Augmin-like complex subunit 3-like protein alpha OS=Danio rerio OX=7955 GN=haus3 PE=1 SV=1	2	1	1	1	629	70.8	5.34	763596
Q7ZTI1	NOL1/NOP2/Sun domain family member 2 OS=Danio rerio OX=7955 GN=nsun2 PE=1 SV=1	3	2	2	2	706	79.5	6.06	1.25048e+06
B2ZFP3	SWI/SNF-related matrix-associated actin-dependent regulator of chromatin subfamily A-like protein 1 OS=Danio rerio OX=7955 GN=smarcal1 PE=2 SV=1	2	2	2	2	807	89.8	8.85	1.07516e+06
Q5RHI5	Denticleless protein homolog OS=Danio rerio OX=7955 GN=dtl PE=2 SV=1	2	1	1	1	647	70.7	9.36	320619
Q1JPR9	Rho GTPase-activating protein 10 OS=Danio rerio OX=7955 GN=arhgap10 PE=1 SV=1	3	2	2	2	764	86.5	6.84	708968
Q6NYV1	Proteasome (Prosome, macropain) 26S subunit, non-ATPase, 3 OS=Danio rerio OX=7955 GN=psmd3 PE=1 SV=1	3	2	2	2	503	57.9	8.76	901079
Q803I6	ATP-binding cassette, sub-family D (ALD), member 3a OS=Danio rerio OX=7955 GN=abcd3a PE=2 SV=1	2	1	1	1	656	74.9	9.44	372787
A8WFT3	Si:ch211-207c15.3 protein OS=Danio rerio OX=7955 GN=ubp1 PE=2 SV=1	5	2	2	2	532	59.4	6.84	4.0633e+06
Q6NUW9	FGGY carbohydrate kinase domain-containing protein OS=Danio rerio OX=7955 GN=fggy PE=2 SV=2	4	2	2	2	545	58.9	6.51	877153
F6P528	Transmembrane protein 209 OS=Danio rerio OX=7955 GN=tmem209 PE=1 SV=1	2	1	1	1	553	61.8	9	469607
Q7ZUQ3	Serine/threonine-protein kinase 3 OS=Danio rerio OX=7955 GN=stk3 PE=2 SV=1	6	2	2	2	492	56	5.11	684339
A7MCH5	Cell cycle control protein OS=Danio rerio OX=7955 GN=tmem30b PE=2 SV=1	7	2	2	2	341	38.3	7.59	687102
Q4VBR7	Glycylpeptide N-tetradecanoyltransferase OS=Danio rerio OX=7955 GN=nmt1a PE=2 SV=1	3	1	1	1	487	55.7	7.18	360777
A0A2R8QAE1	Fibrinogen C-terminal domain-containing protein OS=Danio rerio OX=7955 GN=LOC100334800 PE=1 SV=1	6	1	1	1	241	28.1	7.77	946684
F8W459	Bifunctional lysine-specific demethylase and histidyl-hydroxylase (Fragment) OS=Danio rerio OX=7955 GN=riox1 PE=1 SV=1	3	1	1	1	421	47.9	7.81
Q7T355	RBR-type E3 ubiquitin transferase OS=Danio rerio OX=7955 GN=arih2 PE=1 SV=1	3	1	1	1	492	57.4	5.58	592425
E7F225	Zgc:163061 OS=Danio rerio OX=7955 GN=zgc:163061 PE=1 SV=1	10	1	1	1	114	11.7	10.43	1097755
E7F784	ATP-binding cassette, sub-family F (GCN20), member 3 OS=Danio rerio OX=7955 GN=abcf3 PE=1 SV=3	7	2	2	2	240	27.1	6.16	1.05172e+06
A2RRV6	Mex-3 RNA-binding family member B OS=Danio rerio OX=7955 GN=mex3b PE=1 SV=1	3	1	1	1	537	57.2	6.79	734044
Q6PE30	Poly(A)-specific ribonuclease OS=Danio rerio OX=7955 GN=cnot6a PE=1 SV=1	3	2	2	2	557	63	6.89	680572
B8JI50	DNA methyltransferase 1-associated protein 1 OS=Danio rerio OX=7955 GN=dmap1 PE=1 SV=1	2	1	1	1	464	53.4	9.35	384757
Q5SQE1	Transcription initiation factor IIE subunit alpha OS=Danio rerio OX=7955 GN=gtf2e1 PE=1 SV=1	3	1	1	1	447	50.2	4.81
Q7ZU79	CDC45 cell division cycle 45 homolog (S. cerevisiae) OS=Danio rerio OX=7955 GN=cdc45 PE=1 SV=1	2	1	1	1	572	65.8	5.52	490182
A0A0R4ICN1	Si:dkey-68o6.5 OS=Danio rerio OX=7955 GN=si:dkey-68o6.5 PE=4 SV=1	3	1	1	1	443	50.1	9.17
A8WIN6	Mitofusin 2 OS=Danio rerio OX=7955 GN=mfn2 PE=1 SV=1	2	2	2	2	757	85.9	6.19	1.06735e+06
B3DH28	Zgc:171750 protein OS=Danio rerio OX=7955 GN=zgc:171750 PE=2 SV=1	3	1	1	1	837	88.9	8.76	1.12866e+06
B5LY73	Protein-tyrosine-phosphatase OS=Danio rerio OX=7955 GN=cdc25b PE=2 SV=1	4	1	1	1	562	63.5	7.91
F1QGG3	Vesicle-fusing ATPase OS=Danio rerio OX=7955 GN=nsfb PE=1 SV=1	2	2	2	2	747	82.8	7.47	761152
Q802U2	GATOR complex protein MIOS OS=Danio rerio OX=7955 GN=mios PE=2 SV=1	3	2	2	2	876	98.1	7.5	590268
E7F220	Dihydrouridine synthase 2 OS=Danio rerio OX=7955 GN=dus2 PE=1 SV=1	5	2	2	2	504	56.7	6.4	535781
A8WFY2	Si:ch211-147a11.7 protein OS=Danio rerio OX=7955 GN=lrrc47 PE=2 SV=1	2	1	1	1	565	62.5	7.88	2.20299e+06
A9JT71	Homeodomain leucine zipper protein OS=Danio rerio OX=7955 GN=homeza PE=2 SV=1	1	1	1	1	650	73	8.54	707133
Z4YHS7	TBCC domain-containing protein 1 OS=Danio rerio OX=7955 GN=tbccd1 PE=1 SV=1	3	2	2	2	582	65.7	7.85	421535
A7MCF0	FIP1-like 1 protein OS=Danio rerio OX=7955 GN=fip1l1b PE=1 SV=1	3	1	1	1	570	63.1	5.39	692756
A0MWC1	Zinc finger transcription factor 24hpf OS=Danio rerio OX=7955 GN=sall4 PE=2 SV=1	2	1	1	1	1091	117.8	6.68
A0A2R8Q094	Coiled-coil domain-containing protein 52 OS=Danio rerio OX=7955 GN=spice1 PE=4 SV=1	2	1	1	1	724	80.8	7.66	423584
Q7SZR5	Small ubiquitin-related modifier 1 OS=Danio rerio OX=7955 GN=sumo1 PE=3 SV=1	9	1	1	1	100	11.4	5.3	1.09197e+06
Q4VSN1	Dual serine/threonine and tyrosine protein kinase OS=Danio rerio OX=7955 GN=dstyk PE=2 SV=1	3	2	2	2	885	99.5	7.37	439277
B0R0D7	Coronin-1C-A OS=Danio rerio OX=7955 GN=coro1ca PE=2 SV=1	4	2	2	2	474	53.3	6.64	533742
F1QQQ3	Phosvitin OS=Danio rerio OX=7955 GN=vtg3 PE=1 SV=3	1	1	1	1	1253	139.9	7.47	888009
A0A2R8QCQ7	DNA-(apurinic or apyrimidinic site) endonuclease OS=Danio rerio OX=7955 GN=apex2 PE=1 SV=1	2	1	1	1	545	60.6	6.79	297098
A0A0R4IVS9	Mbt domain-containing 1 (Fragment) OS=Danio rerio OX=7955 GN=mbtd1 PE=4 SV=1	2	1	1	1	586	65.8	7.62	290971
A0A2R8RYQ3	Calmodulin OS=Danio rerio OX=7955 GN=calm2a PE=4 SV=1	21	1	1	1	82	9.2	4.06	692160
Q7T2C1	Cullin 4A OS=Danio rerio OX=7955 GN=cul4a PE=1 SV=1	3	2	2	1	635	73.5	6.73
F1RA69	Zgc:165539 OS=Danio rerio OX=7955 GN=zgc:165539 PE=4 SV=1	5	1	1	1	637	66	8.98	322611
A3KP95	Zgc:163086 protein OS=Danio rerio OX=7955 GN=thumpd3 PE=2 SV=1	2	1	1	1	477	53.2	6.28
F1QTH9	Ecotropic viral integration site 5b OS=Danio rerio OX=7955 GN=evi5b PE=4 SV=3	1	1	1	1	764	89.3	6.73	287237
F1RBN1	Sec1 family domain-containing 2 OS=Danio rerio OX=7955 GN=scfd2 PE=1 SV=3	3	2	2	2	681	75.1	6.19	612703
Q6NZ22	N6-adenosine-methyltransferase non-catalytic subunit OS=Danio rerio OX=7955 GN=mettl14 PE=2 SV=1	2	1	1	1	455	52.1	6.37	444667
A0A0R4IQ14	Si:dkey-111e8.1 OS=Danio rerio OX=7955 GN=si:dkey-111e8.1 PE=4 SV=1	2	1	1	1	661	74.2	6.71
F1R9S3	B-related factor 1 OS=Danio rerio OX=7955 GN=brf1a PE=3 SV=1	3	1	1	1	661	73	5.2
A0A0R4IWM4	Zinc finger CCCH-type-containing 7A OS=Danio rerio OX=7955 GN=zc3h7a PE=1 SV=1	2	2	2	2	983	112	6.61	943345
A0A0R4IH35	Methylcrotonoyl-CoA carboxylase 1 (alpha) OS=Danio rerio OX=7955 GN=mccc1 PE=1 SV=1	1	1	1	1	711	78	6.62	457050
Q6DRI2	Clathrin heavy chain OS=Danio rerio OX=7955 GN=cltca PE=2 SV=1	1	1	1	1	1680	191.8	5.76
Q5RHK5	Myotubularin-related protein 9 OS=Danio rerio OX=7955 GN=mtmr9 PE=1 SV=1	2	1	1	1	549	62.7	6.13	331890
F1R6K1	Phosphate-regulating endopeptidase homolog, X-linked OS=Danio rerio OX=7955 GN=phex PE=1 SV=1	1	1	1	1	745	85.2	7.37	329383
A5WVU0	Tbl1x receptor 1b OS=Danio rerio OX=7955 GN=tbl1xr1b PE=1 SV=1	4	1	1	1	510	55.2	5.81
Q08BB5	CTD small phosphatase-like protein 2-A OS=Danio rerio OX=7955 GN=ctdspl2a PE=2 SV=1	3	1	1	1	469	53	6.25	272764
Q7SYC1	Activating signal cointegrator 1 complex subunit 2 OS=Danio rerio OX=7955 GN=ascc2 PE=2 SV=1	1	1	1	1	768	87.1	5.19	469940
Q568S9	Zgc:110112 OS=Danio rerio OX=7955 GN=aspscr1 PE=2 SV=1	2	1	1	1	584	63.4	6.77	313382
Q1LYG2	B-Raf proto-oncogene, serine/threonine kinase OS=Danio rerio OX=7955 GN=braf PE=1 SV=1	1	1	1	1	817	91	7.47	669886
C0SPC7	Signal transducer and activator of transcription OS=Danio rerio OX=7955 GN=stat3 PE=2 SV=1	3	1	1	1	806	92.1	6.1
F1Q755	DnaJ homolog subfamily C member 16 OS=Danio rerio OX=7955 GN=dnajc16l PE=1 SV=1	1	1	1	1	789	91.3	6.9	347778
A0A0R4IH79	Lon protease homolog, mitochondrial OS=Danio rerio OX=7955 GN=lonp1 PE=1 SV=1	2	1	1	1	966	107.7	6.37
Q7ZVH6	Coilin OS=Danio rerio OX=7955 GN=coil PE=2 SV=1	3	1	1	1	528	58	9.23
A1L101	Zgc:153460 OS=Danio rerio OX=7955 GN=ttc7b PE=2 SV=1	1	1	1	1	844	94.5	6.7	1.40525e+06
Q4V956	Linker histone H1M OS=Danio rerio OX=7955 GN=h1m PE=2 SV=1	3	1	1	1	257	27	10.01	789199
F1QMB9	Cyclin-K OS=Danio rerio OX=7955 GN=ccnk PE=2 SV=3	4	1	1	1	425	47.9	8.09	341141
Q8JIY5	Glial fibrillary acidic protein OS=Danio rerio OX=7955 GN=gfap PE=2 SV=1	3	1	1	1	360	42.1	5.1	328449
Q7ZYW9	Inosine-5'-monophosphate dehydrogenase OS=Danio rerio OX=7955 GN=impdh2 PE=2 SV=1	2	1	1	1	514	55.7	7.49	602317
Q6TNQ8	Branchpoint-bridging protein OS=Danio rerio OX=7955 GN=sf1 PE=2 SV=1	2	1	1	1	565	61.1	8.76
Q7ZU52	LIM domain and actin binding 1 OS=Danio rerio OX=7955 GN=lima1a PE=2 SV=1	1	1	1	1	629	70	4.93	643574
Q90YL3	Mediator of RNA polymerase II transcription subunit 26 OS=Danio rerio OX=7955 GN=med26 PE=2 SV=2	2	1	1	1	589	65	8.75	287586
Q7ZV76	Electron transfer flavoprotein subunit beta OS=Danio rerio OX=7955 GN=etfb PE=2 SV=1	4	1	1	1	254	27.5	8.68	663139
Q32LT0	Sorting nexin-2 OS=Danio rerio OX=7955 GN=snx2 PE=2 SV=1	3	1	1	1	506	57.2	5.06	299705
Q7ZUR8	DNA primase OS=Danio rerio OX=7955 GN=prim1 PE=2 SV=1	3	1	1	1	425	49.7	7.46	499369
Q502N5	Mediator of RNA polymerase II transcription subunit 1 OS=Danio rerio OX=7955 GN=zgc:111976 PE=2 SV=1	3	1	1	1	538	59.4	6.07	599251
A7MBZ3	Zgc:171776 protein OS=Danio rerio OX=7955 GN=zgc:171776 PE=2 SV=1	4	1	1	1	219	25.4	8.31	326398
F6P5H1	ATPase H+-transporting V1 subunit B2 OS=Danio rerio OX=7955 GN=atp6v1b2 PE=1 SV=1	5	1	1	1	197	21.2	5.63
Q801Z9	Cellular nucleic acid-binding protein OS=Danio rerio OX=7955 GN=cnbpa PE=2 SV=2	7	1	1	1	163	18	8.03	223243
A0A0N4STS5	Si:ch73-389k6.1 OS=Danio rerio OX=7955 GN=si:ch73-389k6.1 PE=4 SV=2	2	1	1	1	584	65.3	8.44
A0A2R8RK01	GTPase-activating protein and VPS9 domains 1 OS=Danio rerio OX=7955 GN=gapvd1 PE=1 SV=1	1	1	1	1	1422	158.6	5.16
Q7ZTW9	Asparagine synthetase [glutamine-hydrolyzing] OS=Danio rerio OX=7955 GN=asns PE=2 SV=1	1	1	1	1	560	64	6.6	363012
Q7ZTS4	Keratin, type I cytoskeletal 18 OS=Danio rerio OX=7955 GN=krt18 PE=1 SV=2	2	1	1	1	431	48.6	5.64	468360
G1K2I9	Methyltransferase-like 13 OS=Danio rerio OX=7955 GN=mettl13 PE=1 SV=1	2	1	1	1	690	76	6.4
Q6NY52	THO complex subunit 5 homolog OS=Danio rerio OX=7955 GN=thoc5 PE=2 SV=1	1	1	1	1	684	77.8	7.36	464988
F1R777	N6-adenosine-methyltransferase subunit METTL3 OS=Danio rerio OX=7955 GN=mettl3 PE=2 SV=1	1	1	1	1	584	64.6	6.92	397580
Q6TEL5	Cullin 3 OS=Danio rerio OX=7955 GN=cul3a PE=2 SV=1	1	1	1	1	766	89	8.6
B0S6Y2	Zinc finger, C3HC-type-containing 1 OS=Danio rerio OX=7955 GN=zc3hc1 PE=1 SV=1	2	1	1	1	492	54.2	7.87	321527
F1REM5	Receptor protein-tyrosine kinase OS=Danio rerio OX=7955 GN=epha6 PE=4 SV=1	1	1	1	1	996	111.7	6.07	565980
F1QF86	Serine/threonine-protein phosphatase OS=Danio rerio OX=7955 GN=ppp3ccb PE=1 SV=1	2	1	1	1	506	57.5	6.16	922187
A5WUM0	Acetyl-CoA carboxylase kinase OS=Danio rerio OX=7955 GN=prkaa1 PE=1 SV=1	3	1	1	1	573	65	7.44	394731
A0A2R8Q0D6	Supervillin a OS=Danio rerio OX=7955 GN=svila PE=3 SV=1	1	1	1	1	1756	197.9	6.6
Q66HY8	Pyridoxal-dependent decarboxylase domain-containing protein 1 OS=Danio rerio OX=7955 GN=pdxdc1 PE=2 SV=1	2	1	1	1	751	83.1	4.97
A2BG39	Condensin complex subunit 2 OS=Danio rerio OX=7955 GN=ncaph PE=1 SV=1	1	1	1	1	690	76.3	5.29	2.60965e+06
E7EY97	Dymeclin OS=Danio rerio OX=7955 GN=dym PE=1 SV=2	2	1	1	1	667	75.6	6.54	144733
Q7ZVA0	WD40 repeat-containing protein SMU1 OS=Danio rerio OX=7955 GN=smu1 PE=2 SV=1	3	1	1	1	513	57.5	7.21
A0A1D5NSL4	Adenosine deaminase domain-containing 2 OS=Danio rerio OX=7955 GN=adad2 PE=1 SV=1	2	1	1	1	517	57	7.43	481131
A1L1U2	Dual-specificity kinase OS=Danio rerio OX=7955 GN=dyrk1aa PE=2 SV=1	2	1	2	1	737	81.4	8.81
Q7SZP5	Zgc:174506 protein (Fragment) OS=Danio rerio OX=7955 GN=cdc6 PE=2 SV=1	2	1	1	1	588	64.5	9.61	185907
F8W2N9	Nuclear transcription factor, X-box-binding-like 1 OS=Danio rerio OX=7955 GN=nfxl1 PE=1 SV=1	1	1	1	1	885	97.4	8.28	241492
A0A2R8RSU1	DNA topoisomerase OS=Danio rerio OX=7955 GN=top3b PE=3 SV=1	1	1	1	1	818	91.8	8.18	145504
A8WG75	Pdia5 protein OS=Danio rerio OX=7955 GN=pdia5 PE=2 SV=1	2	1	1	1	528	60.2	8.69	382806
E9QB27	Nucleosome assembly protein 1-like 4b (Fragment) OS=Danio rerio OX=7955 GN=nap1l4b PE=1 SV=1	6	1	1	1	187	21.4	5.11	287727
Q5RKM3	Stress-induced phosphoprotein 1 OS=Danio rerio OX=7955 GN=stip1 PE=1 SV=1	2	1	1	1	542	61.6	6.81
F6NW08	Si:ch211-13c6.2 OS=Danio rerio OX=7955 GN=si:ch211-13c6.2 PE=1 SV=1	1	1	1	1	809	93	7.06	748616
Q7SXU9	Splicing factor, arginine/serine-rich 6a OS=Danio rerio OX=7955 GN=srsf6a PE=2 SV=1	2	1	1	1	347	40.3	11.59	1301965
A0A286YBF5	E3 ubiquitin-protein ligase OS=Danio rerio OX=7955 GN=wwp1 PE=1 SV=2	1	1	1	1	903	102.6	6.21
E9QCU7	Rhotekin 2a OS=Danio rerio OX=7955 GN=rtkn2a PE=4 SV=2	2	1	1	1	643	72.7	8.5
Q155U0	Vacuolar protein sorting-associated protein 51 homolog OS=Danio rerio OX=7955 GN=vps51 PE=2 SV=1	2	1	1	1	827	92.3	6.64
A0A0R4ILN3	Neurochondrin OS=Danio rerio OX=7955 GN=ncdn PE=1 SV=1	2	1	1	1	702	77.2	5.17	279735
F1R738	Si:ch1073-416j23.1 OS=Danio rerio OX=7955 GN=si:ch1073-416j23.1 PE=4 SV=3	2	1	1	1	642	72.5	8.34
Q6DHU1	Cleft lip and palate transmembrane protein 1-like protein OS=Danio rerio OX=7955 GN=clptm1l PE=2 SV=1	2	1	1	1	538	62.5	8.63
E7F3M0	Pentatricopeptide repeat domain 1 OS=Danio rerio OX=7955 GN=ptcd1 PE=4 SV=1	1	1	1	1	697	78.5	8.57	724875
E7F912	ERO1-like protein alpha OS=Danio rerio OX=7955 GN=ero1a PE=1 SV=2	4	1	1	1	461	53.2	6.4
A0A140LGV5	ATG7 autophagy-related 7 homolog (S. cerevisiae) (Fragment) OS=Danio rerio OX=7955 GN=atg7 PE=1 SV=1	4	1	1	1	290	32.4	6.77
F1QIA7	TAF5-like RNA polymerase II, p300/CBP-associated factor (PCAF)-associated factor OS=Danio rerio OX=7955 GN=taf5l PE=1 SV=1	2	1	1	1	601	66.2	6.29	824463
F1Q8Q6	ATP-dependent dihydroxyacetone kinase OS=Danio rerio OX=7955 GN=tkfc PE=1 SV=1	2	1	1	1	576	59.8	6.99	588831
A0A2R8RQ61	Spindle and kinetochore-associated protein 3 OS=Danio rerio OX=7955 GN=ska3 PE=1 SV=1	2	1	1	1	494	55.6	5.15	619818
Q90X44	Nuclear respiratory factor 1 OS=Danio rerio OX=7955 GN=nrf1 PE=2 SV=2	2	1	1	1	514	54.7	5.16	229392
E7F602	Mediator of RNA polymerase II transcription subunit 16 OS=Danio rerio OX=7955 GN=med16 PE=1 SV=1	1	1	1	1	847	94.2	7.64	534266
Q1LY88	Stromal interaction molecule 1a OS=Danio rerio OX=7955 GN=stim1a PE=1 SV=1	2	1	1	1	676	76.1	6.42	1.27223e+06
Q5U3W2	Glmna protein OS=Danio rerio OX=7955 GN=glmna PE=2 SV=1	2	1	1	1	592	67.3	5.41	292919
A0A2R8QQF9	Polypyrimidine tract-binding protein 1b OS=Danio rerio OX=7955 GN=ptbp1b PE=1 SV=1	1	1	1	1	555	60.6	8.91	519824
Q7SZR0	Ddc protein OS=Danio rerio OX=7955 GN=ddc PE=1 SV=1	3	1	1	1	480	54.3	7.06
A8WG65	eIF-2B GDP-GTP exchange factor subunit epsilon OS=Danio rerio OX=7955 GN=eif2b5 PE=2 SV=1	3	1	1	1	703	79.8	5.12
A0A0R4ITI4	Protein arginine methyltransferase 9 OS=Danio rerio OX=7955 GN=prmt9 PE=1 SV=1	1	1	1	1	876	97.4	5.34	230236
A0A2R8QMB8	Coiled-coil domain-containing protein 47 OS=Danio rerio OX=7955 GN=ccdc47 PE=1 SV=1	2	1	1	1	521	60.1	5.05	382692
Q568L3	Sf3a3 protein OS=Danio rerio OX=7955 GN=sf3a3 PE=2 SV=1	2	1	1	1	501	58.6	5.3	480458
E9QCA9	Cullin 2 OS=Danio rerio OX=7955 GN=cul2 PE=1 SV=1	1	1	1	1	745	86.9	7.15
A0A2R8S0J3	Dolichyl-diphosphooligosaccharide--protein glycotransferase OS=Danio rerio OX=7955 GN=stt3b PE=1 SV=1	1	1	1	1	807	91.4	7.84	522064
A0A140LFX8	Si:ch211-146l10.8 OS=Danio rerio OX=7955 GN=si:ch211-146l10.8 PE=1 SV=1	1	1	1	1	858	91.6	9.25	349965
Q71PD7	Histone H2A.V OS=Danio rerio OX=7955 GN=h2az2a PE=2 SV=3	5	1	1	1	128	13.5	10.58	839213
E7EXU2	H/ACA ribonucleoprotein complex subunit OS=Danio rerio OX=7955 GN=gar1 PE=1 SV=2	3	1	1	1	230	23.4	10.81	15183363
A0A2R8RMU0	Zona pellucida glycoprotein 3c OS=Danio rerio OX=7955 GN=zp3c PE=4 SV=1	3	1	1	1	292	33.4	5.43	207794
B8A5W4	Dehydrogenase/reductase (SDR family) X-linked OS=Danio rerio OX=7955 GN=dhrsx PE=4 SV=1	3	1	1	1	324	35.8	8.91	2440134
Q7ZV99	Zgc:56148 OS=Danio rerio OX=7955 GN=rbm12bb PE=2 SV=1	3	1	1	1	314	35.6	9.45	342300
F1Q5A4	TBC1 domain family, member 17 OS=Danio rerio OX=7955 GN=tbc1d17 PE=1 SV=1	2	1	1	1	582	66.6	5.38
X1WGT1	Si:dkey-81e3.2 OS=Danio rerio OX=7955 GN=si:dkey-81e3.2 PE=4 SV=1	1	1	1	1	709	79.5	7.39	380787
F8W429	Dynamin GTPase OS=Danio rerio OX=7955 GN=dnm1a PE=1 SV=1	1	1	1	1	852	95.8	7.52	190713
A0A0R4ID82	VPS33A core subunit of CORVET and HOPS complexes OS=Danio rerio OX=7955 GN=vps33a PE=1 SV=1	2	1	1	1	599	68.1	7.17
F1R8L7	Testis-expressed protein 10 homolog OS=Danio rerio OX=7955 GN=tex10 PE=1 SV=1	1	1	1	1	933	104	8.02	242788
Q58ED4	Cgnl1 protein (Fragment) OS=Danio rerio OX=7955 GN=cgnl1 PE=2 SV=1	2	1	1	1	487	56.7	5.52	153988
Q803M1	Tropomyosin 3 OS=Danio rerio OX=7955 GN=tpm3 PE=1 SV=1	5	1	1	1	248	28.8	4.78	272319
Q9YHX5	Vimentin OS=Danio rerio OX=7955 GN=vim PE=2 SV=1	3	1	1	1	455	52.5	5.19	327486
A1L1R4	Zgc:158270 OS=Danio rerio OX=7955 GN=zgc:158270 PE=2 SV=1	2	1	1	1	500	57	7.36	446164
A0A2R8RN23	APC membrane recruitment protein 1 OS=Danio rerio OX=7955 GN=amer1 PE=3 SV=1	1	1	1	1	953	105	4.94	1.12845e+06
F1QC72	Alkylglycerone-phosphate synthase OS=Danio rerio OX=7955 GN=agps PE=1 SV=1	1	1	1	1	629	70.2	7.88	301824
Q4V9G8	Senp3b protein (Fragment) OS=Danio rerio OX=7955 GN=senp3b PE=2 SV=1	3	1	1	1	330	38.5	8.91
F1QIJ2	N-alpha-acetyltransferase 35, NatC auxiliary subunit OS=Danio rerio OX=7955 GN=naa35 PE=1 SV=1	1	1	1	1	724	83.1	7.96	651605
Q7SZC2	Exportin-2 OS=Danio rerio OX=7955 GN=cse1l PE=1 SV=2	1	1	1	1	971	110	5.52	205893
P59679	Actin-related protein 8 OS=Danio rerio OX=7955 GN=actr8 PE=2 SV=1	2	1	1	1	623	70.1	7.61
Q7ZVR0	Nucleolar GTP-binding protein 1 OS=Danio rerio OX=7955 GN=gtpbp4 PE=2 SV=1	2	1	1	1	631	73.4	9.32
Q7SZR2	Carbonic anhydrase OS=Danio rerio OX=7955 GN=ca15b PE=2 SV=1	3	1	1	1	305	33.3	8.76	698385
F1RB68	Allantoinase OS=Danio rerio OX=7955 GN=zgc:103559 PE=1 SV=1	2	1	1	1	459	50.1	6.37	229985
Q6YBS2	Adenylyl cyclase-associated protein OS=Danio rerio OX=7955 GN=cap1 PE=1 SV=1	2	1	1	1	463	49.4	8.34	186491
A7YYF7	Vat1 protein (Fragment) OS=Danio rerio OX=7955 GN=vat1 PE=2 SV=1	3	1	1	1	452	49.7	7.77
Q08C99	Vertnin OS=Danio rerio OX=7955 GN=vrtn PE=2 SV=1	2	1	1	1	677	77.7	9.28	245215
A0A2R8Q4G8	E3 ubiquitin-protein ligase arih1 OS=Danio rerio OX=7955 GN=arih1 PE=1 SV=1	5	1	1	1	257	29.5	4.49
A0A0R4ILA7	Abl-interactor 2a OS=Danio rerio OX=7955 GN=abi2a PE=3 SV=2	4	1	1	1	521	56.5	5.43	246430
Q6P022	U2 snRNP auxiliary factor large subunit OS=Danio rerio OX=7955 GN=u2af2b PE=1 SV=1	4	1	1	1	475	53.6	8.51	355042
Q6DHM5	Solute carrier family 17 member 9b OS=Danio rerio OX=7955 GN=slc17a9b PE=2 SV=1	2	1	1	1	465	50.5	8.46	745896
A4IG41	Zgc:162191 protein OS=Danio rerio OX=7955 GN=mtif2 PE=2 SV=1	1	1	1	1	705	78.6	6.84	455231
F1QSV5	Phosphatidylinositol-3,4-bisphosphate 4-phosphatase OS=Danio rerio OX=7955 GN=inpp4ab PE=3 SV=2	1	1	1	1	916	103.7	7.23	282731
E7EYW1	FYVE, RhoGEF and PH domain-containing 4b OS=Danio rerio OX=7955 GN=fgd4b PE=4 SV=2	2	1	1	1	766	87.1	6.47	224374
E9QBX7	RNA-binding motif protein 15B OS=Danio rerio OX=7955 GN=rbm15b PE=1 SV=3	1	1	1	1	815	93.1	9.92
Q7ZVV1	General transcription and DNA repair factor IIH helicase subunit XPB OS=Danio rerio OX=7955 GN=ercc3 PE=2 SV=1	2	1	1	1	782	89.2	7.08	922446
A1L213	RUN and FYVE domain containing 3 OS=Danio rerio OX=7955 GN=rufy3 PE=2 SV=1	2	1	1	1	470	52.5	5.3	1.11642e+06
B7ZC95	Discs, large homolog 5a (Drosophila) OS=Danio rerio OX=7955 GN=dlg5a PE=3 SV=1	0	1	1	1	1926	217.7	7.12	584498
B0S5J6	Aspartate beta-hydroxylase OS=Danio rerio OX=7955 GN=asph PE=1 SV=1	10	1	1	1	183	20	4.51	266248
Q6DBZ3	CTP synthase OS=Danio rerio OX=7955 GN=ctps1b PE=2 SV=1	2	1	1	1	445	49.8	6.54	335224
Q5EI67	Aspartate carbamoyltransferase OS=Danio rerio OX=7955 GN=cad PE=2 SV=1	0	1	1	1	2226	246.6	6.62	281947
Q6IQU7	Integrator complex subunit 12 OS=Danio rerio OX=7955 GN=ints12 PE=2 SV=1	2	1	1	1	479	49.6	9.66	291777
Q7SYK3	Ring finger protein 180 OS=Danio rerio OX=7955 GN=rnf180 PE=2 SV=1	3	1	1	1	458	53	7.85	207089
A5A4L9	FACT complex subunit OS=Danio rerio OX=7955 GN=supt16h PE=1 SV=1	1	1	1	1	1033	118.1	5.68
A0A2R8QMI5	Bridging integrator 1b OS=Danio rerio OX=7955 GN=bin1b PE=1 SV=1	3	1	1	1	576	64.5	4.69
F2Z4T1	Transcription initiation factor IIF subunit alpha OS=Danio rerio OX=7955 GN=gtf2f1 PE=1 SV=1	5	1	1	1	443	49	9.67	431108
E7EY34	AKT1 substrate 1 (proline-rich) OS=Danio rerio OX=7955 GN=akt1s1 PE=1 SV=1	6	1	1	1	354	38.3	4.98	172452
Q3ZMH2	Anion exchange protein OS=Danio rerio OX=7955 GN=slc4a4a PE=2 SV=1	1	1	1	1	1082	121.4	6.86	2.85502e+06
A3KPZ2	Carnitine O-acetyltransferase b OS=Danio rerio OX=7955 GN=cratb PE=1 SV=1	1	1	1	1	614	70	8.19	722744
A0A0A0MPU2	Obscurin-like cytoskeletal adaptor 1b OS=Danio rerio OX=7955 GN=obsl1b PE=4 SV=1	1	1	1	1	3304	370.8	5.15	434986
A0A2R8PZ79	TGc domain-containing protein OS=Danio rerio OX=7955 GN=LOC558353 PE=3 SV=1	3	1	1	1	472	53.5	6.42	10926428
F1QX23	Zinc finger and BTB domain-containing 2a OS=Danio rerio OX=7955 GN=zbtb2a PE=4 SV=1	2	1	1	1	453	50.9	6.13
I3ITF6	RNA-binding protein fox-1 homolog 1 (Fragment) OS=Danio rerio OX=7955 GN=rbfox1 PE=4 SV=1	6	1	1	1	151	16.2	4.91	356714
F2Z4S5	Ceramide transfer protein OS=Danio rerio OX=7955 GN=cert1a PE=1 SV=3	2	1	1	1	594	67.6	5.26	328108
F1QEL0	Transmembrane protein 214 OS=Danio rerio OX=7955 GN=tmem214 PE=1 SV=2	1	1	1	1	672	76	8.88
X1WCH1	Ribonuclease Z (Fragment) OS=Danio rerio OX=7955 GN=elac2 PE=1 SV=1	5	1	1	1	216	24.5	9.82
Q5RIC0	Elongator complex protein 3 OS=Danio rerio OX=7955 GN=elp3 PE=2 SV=3	1	1	1	1	548	62.2	8.88	482561
A0A0R4IT52	Transcription termination factor, RNA polymerase II (Fragment) OS=Danio rerio OX=7955 GN=ttf2 PE=1 SV=1	2	1	1	1	993	110.4	8.19
Q08BA1	ATP synthase subunit alpha OS=Danio rerio OX=7955 GN=atp5fa1 PE=1 SV=1	1	1	1	1	551	59.7	9.03	5.47031e+06
A4IG56	Sgk3 protein OS=Danio rerio OX=7955 GN=sgk3 PE=2 SV=1	1	1	1	1	486	56.2	7.05	1.25083e+06
F1QNZ3	Coiled-coil domain-containing 187 OS=Danio rerio OX=7955 GN=ccdc187 PE=4 SV=1	3	1	1	1	347	40.3	5.22	198347
Q2KT22	Mitogen-activated protein kinase kinase kinase 7 OS=Danio rerio OX=7955 GN=map3k7 PE=2 SV=1	2	1	1	1	563	63	7.5	190262
Q24JV6	Myosin regulatory light chain 2b OS=Danio rerio OX=7955 GN=myl2b PE=2 SV=1	4	1	1	1	168	19.1	4.86	340178
B0S7G9	Si:ch211-141e20.2 (Fragment) OS=Danio rerio OX=7955 GN=si:ch211-141e20.2 PE=4 SV=1	2	1	1	1	398	44.9	6.79	2.47181e+06
Q6PGZ7	Interferon regulatory factor 6 OS=Danio rerio OX=7955 GN=irf6 PE=1 SV=1	3	1	1	1	492	54.8	5.53
A0A2R8RZX0	Importin 4 OS=Danio rerio OX=7955 GN=ipo4 PE=1 SV=1	1	1	1	1	1110	122.3	4.97	521427
A0A0B4J1A5	EWS RNA-binding protein 1a OS=Danio rerio OX=7955 GN=ewsr1a PE=1 SV=1	2	1	1	1	626	64.9	9.47	232557
Q5SPR8	N-acetyltransferase ESCO2 OS=Danio rerio OX=7955 GN=esco2 PE=2 SV=1	2	1	1	1	609	68.3	9.96	373475
A5WWB6	Protein zwilch homolog OS=Danio rerio OX=7955 GN=zwilch PE=2 SV=1	1	1	1	1	583	66	5.59	575874
F1QXL6	H/ACA ribonucleoprotein complex non-core subunit NAF1 OS=Danio rerio OX=7955 GN=naf1 PE=1 SV=2	3	1	1	1	503	56	4.72
Q5U400	Zc3hdc1l protein (Fragment) OS=Danio rerio OX=7955 GN=si:ch73-252i11.1 PE=2 SV=1	2	1	1	1	784	88.2	8.62	174456
