# Supplementary material for: Rbm24a dictates mRNA recruitment for germ granule assembly in zebrafish
Source: EMBO J. 2025 Apr 25;44(11):3121–49. doi: 10.1038/s44318-025-00442-z (PMC12130248; doi:10.1038/s44318-025-00442-z)
Supplement: Supplementary file 3 — Data Set EV1 [file 44318_2025_442_MOESM3_ESM.zip › result/proteins_KI_25.xlsx]

## Sheet: Proteins
Accession	Description	Coverage [%]	# Peptides	# PSMs	# Unique Peptides	# AAs	MW [kDa]	calc. pI	Abundances (Grouped): KI_25
Q1LWN2	Phosvitin OS=Danio rerio OX=7955 GN=vtg1 PE=1 SV=1	29	34	55	4	1362	149.1	8.59	1.0399e+08
F1QV15	Phosvitin (Fragment) OS=Danio rerio OX=7955 GN=vtg6 PE=1 SV=1	28	34	54	3	1368	149.9	8.69	2.96939e+09
A0A2R8QN47	Phosvitin OS=Danio rerio OX=7955 GN=vtg4 PE=1 SV=1	27	31	52	1	1360	148.7	8.76	1.83371e+06
F1R2S5	Phosvitin (Fragment) OS=Danio rerio OX=7955 GN=vtg5 PE=1 SV=1	25	31	54	2	1363	149.3	8.7	6.65626e+07
A0A2R8QNH7	Phosvitin OS=Danio rerio OX=7955 GN=vtg7 PE=1 SV=1	26	30	46	1	1342	147.3	8.6	8.00238e+07
A3KMS4	Phosvitin OS=Danio rerio OX=7955 GN=vtg7 PE=2 SV=1	23	28	44	1	1358	148.7	8.6	1.65053e+07
Q0D294	Histone H4 OS=Danio rerio OX=7955 GN=zgc:153409 PE=2 SV=1	52	7	37	6	103	11.3	11.36	4.06064e+09
A0A2R8RIU9	Phosvitin OS=Danio rerio OX=7955 GN=vtg2 PE=1 SV=1	11	16	25	12	1597	176.7	8.24	1.94801e+08
Q6PGX7	Zinc finger protein 9 OS=Danio rerio OX=7955 GN=cnbpa PE=2 SV=1	48	7	11	4	161	17.8	8.12	8.86095e+07
A0A2R8QHK5	Zgc:153867 OS=Danio rerio OX=7955 GN=zgc:153867 PE=1 SV=1	48	8	15	3	150	16.8	4.55	2.89431e+07
Q6PHJ8	Myosin, light chain 12, genome duplicate 1 OS=Danio rerio OX=7955 GN=myl12.1 PE=1 SV=1	51	7	13	2	172	19.8	4.86	3.66154e+07
X1WHF1	Histone H2B OS=Danio rerio OX=7955 GN=si:dkey-261m9.6 PE=3 SV=1	43	6	27	5	124	13.6	10.37	1.92229e+09
A0A2R8QJ29	Myosin, light chain 6, alkali, smooth muscle and non-muscle OS=Danio rerio OX=7955 GN=myl6 PE=1 SV=1	56	9	15	4	151	16.9	4.44	3.82926e+08
Q7ZVF9	Actin, cytoplasmic 2 OS=Danio rerio OX=7955 GN=actbb PE=1 SV=2	34	8	9	2	375	41.7	5.48	1.78521e+07
B3DKC6	Myosin, light chain 12, genome duplicate 2 OS=Danio rerio OX=7955 GN=myl12.2 PE=1 SV=1	51	7	12	2	172	19.8	4.81	2.08959e+08
Q6PBW7	40S ribosomal protein S19 OS=Danio rerio OX=7955 GN=rps19 PE=1 SV=1	52	9	11	9	146	15.9	10.23	1.96563e+08
Q7ZUI4	Thioredoxin OS=Danio rerio OX=7955 GN=zgc:56493 PE=1 SV=1	52	5	8	5	108	12	4.91	1.38916e+08
E7FCQ0	CCHC-type zinc finger, nucleic acid-binding protein b OS=Danio rerio OX=7955 GN=cnbpb PE=1 SV=2	40	6	8	3	161	17.6	8.22	5.00816e+06
P62247	40S ribosomal protein S8 OS=Danio rerio OX=7955 GN=rps8 PE=2 SV=2	39	7	7	7	208	24.1	10.52	6.77985e+07
Q6NZV4	Cysteine and glycine-rich protein 1 OS=Danio rerio OX=7955 GN=csrp1a PE=1 SV=1	42	6	6	6	192	20.5	8.46	2.40936e+07
A0A2R8RTK5	Calmodulin OS=Danio rerio OX=7955 GN=calm2b PE=1 SV=1	27	6	15	6	161	17.9	4.31	91666109
A2AWE1	Peroxiredoxin-1 OS=Danio rerio OX=7955 GN=prdx1 PE=1 SV=2	36	7	10	4	199	22	6.55	5.18647e+07
Q7ZU62	40S ribosomal protein S27a (Fragment) OS=Danio rerio OX=7955 GN=rps27a PE=2 SV=1	46	6	9	6	172	19.7	9.79	4.1308e+07
Q3B727	Zgc:123289 OS=Danio rerio OX=7955 GN=zgc:123289 PE=2 SV=1	27	7	8	1	376	41.8	5.48	457174
Q6PBW3	Ribosomal protein S14 OS=Danio rerio OX=7955 GN=rps14 PE=1 SV=1	37	6	7	6	151	16.2	9.99	1.37836e+08
Q7ZUG6	60S ribosomal protein L30 OS=Danio rerio OX=7955 GN=rpl30 PE=1 SV=1	68	7	9	7	117	13	9.63	5.85169e+07
A8E526	60S ribosomal protein L14 OS=Danio rerio OX=7955 GN=rpl14 PE=1 SV=1	38	5	8	5	139	16.1	10.33	7.42546e+07
Q6DGL9	60S ribosomal protein L38 OS=Danio rerio OX=7955 GN=rpl38 PE=1 SV=1	49	4	7	4	70	8.2	10.1	1.89394e+07
F6NMZ5	Zgc:172218 OS=Danio rerio OX=7955 GN=zgc:172218 PE=4 SV=1	53	7	12	4	152	16.8	8.81	2.09372e+08
Q1LWH1	Ribosomal protein S16 OS=Danio rerio OX=7955 GN=rps16 PE=1 SV=1	47	6	8	6	146	16.3	10.14	237069798
Q7ZV05	40S ribosomal protein S11 OS=Danio rerio OX=7955 GN=rps11 PE=1 SV=1	41	7	10	7	159	18.4	10.46	1.26253e+08
Q8JGS9	40S ribosomal protein S18 OS=Danio rerio OX=7955 GN=rps18 PE=2 SV=1	39	7	9	7	152	17.7	10.99	1.48753e+08
Q6DGJ6	Peroxiredoxin-1 OS=Danio rerio OX=7955 GN=prdx2 PE=1 SV=1	34	6	8	3	197	21.8	6.34	4.42581e+07
A0A2R8QAE1	Fibrinogen C-terminal domain-containing protein OS=Danio rerio OX=7955 GN=LOC100334800 PE=1 SV=1	28	6	9	6	241	28.1	7.77	9.92354e+07
A0A0R4IE10	Elongation factor 1-alpha OS=Danio rerio OX=7955 GN=eef1a1l2 PE=1 SV=2	18	6	7	6	462	50.1	9.14	1.22114e+07
Q7ZUG1	60S ribosomal protein L12 OS=Danio rerio OX=7955 GN=rpl12 PE=2 SV=1	50	6	11	6	165	17.7	9.29	1.25704e+08
A7E2K4	60S acidic ribosomal protein P2 OS=Danio rerio OX=7955 GN=rplp2l PE=1 SV=1	70	6	7	6	114	11.6	4.54	60819749
P79735	GTP-binding nuclear protein Ran OS=Danio rerio OX=7955 GN=ran PE=2 SV=1	30	5	7	5	215	24.4	7.09	4.84134e+07
Q7ZSY6	Metallothionein-2 OS=Danio rerio OX=7955 GN=mt2 PE=2 SV=1	70	6	9	6	60	6	7.84	3.43493e+08
Q6PC14	60S ribosomal protein L23 OS=Danio rerio OX=7955 GN=rpl23 PE=2 SV=1	51	5	6	5	140	14.9	10.51	6.82755e+07
Q6PBK3	40S ribosomal protein S28 OS=Danio rerio OX=7955 GN=rps28 PE=3 SV=1	46	3	5	3	69	7.8	10.7	6.16401e+07
A0A286YBP4	60S ribosomal protein L28 OS=Danio rerio OX=7955 GN=rpl28 PE=1 SV=1	30	5	6	5	151	17.4	11.8	9.63107e+07
F8W246	40S ribosomal protein S13 OS=Danio rerio OX=7955 GN=rps13 PE=1 SV=1	26	4	7	4	121	13.6	10.87	8.91513e+07
Q6TH32	Cofilin 1 OS=Danio rerio OX=7955 GN=cfl1 PE=1 SV=1	27	4	5	4	165	18.8	7.33	5.16823e+07
Q6P6E7	40S ribosomal protein S20 OS=Danio rerio OX=7955 GN=rps20 PE=2 SV=1	23	3	5	3	119	13.3	9.94	5.19275e+07
A0A286YAQ3	Si:dkey-88l16.3 OS=Danio rerio OX=7955 GN=si:dkey-88l16.3 PE=1 SV=2	5	6	6	1	1615	176.8	5.88
Q6P6F0	40S ribosomal protein S17 OS=Danio rerio OX=7955 GN=rps17 PE=1 SV=1	25	3	6	2	134	15.4	9.77	40200882
Q8JGR4	60S ribosomal protein L24 OS=Danio rerio OX=7955 GN=rpl24 PE=2 SV=1	31	5	5	5	157	17.9	11.25	7.76717e+07
Q7T1J9	Ribosomal protein S10 OS=Danio rerio OX=7955 GN=rps10 PE=1 SV=1	39	6	7	6	166	18.9	10.04	6.18668e+07
F1QGI3	Ribosomal protein L23a OS=Danio rerio OX=7955 GN=rpl23a PE=1 SV=1	32	5	7	5	155	17.6	10.39	5.63066e+07
F1QN45	Si:dkey-88l16.3 (Fragment) OS=Danio rerio OX=7955 GN=si:dkey-88l16.3 PE=1 SV=1	5	7	7	2	1765	193.1	5.77	5.26661e+06
Q7ZUH6	Zgc:56530 OS=Danio rerio OX=7955 GN=cst14a.2 PE=2 SV=1	41	3	4	1	100	11.1	6.37	8937126
B3DH61	Si:dkey-240e12.6 protein OS=Danio rerio OX=7955 GN=si:dkey-240e12.6 PE=2 SV=1	35	4	6	3	139	15.5	9.09	8.02527e+07
Q642J7	40S ribosomal protein S24 OS=Danio rerio OX=7955 GN=rps24 PE=1 SV=1	26	3	6	3	131	15.2	10.73	1.87353e+07
F1QJD7	Si:ch211-226h8.14 (Fragment) OS=Danio rerio OX=7955 GN=si:ch211-226h8.14 PE=1 SV=1	33	4	8	1	174	19.3	8.9	4.34488e+06
Q6P026	Barrier-to-autointegration factor OS=Danio rerio OX=7955 GN=banf1 PE=1 SV=1	47	4	7	4	90	10.2	5.5	3.34706e+07
Q1LYB7	60S ribosomal protein L13a OS=Danio rerio OX=7955 GN=rpl13a PE=1 SV=1	21	5	6	5	205	23.7	10.86	2.41141e+07
O57521	Heat shock protein HSP 90-beta OS=Danio rerio OX=7955 GN=hsp90ab1 PE=1 SV=2	10	5	5	5	725	83.3	5	1.15625e+07
A0A140LGV2	Histone H4 OS=Danio rerio OX=7955 GN=si:ch73-368j24.1 PE=1 SV=1	43	4	7	3	94	10.6	11.34	3.1218e+06
Q8JHI0	ADP/ATP translocase OS=Danio rerio OX=7955 GN=slc25a5 PE=1 SV=1	15	4	5	4	298	32.7	9.76	1.54237e+07
A8WHV7	Mitochondrial ribosomal protein S36 OS=Danio rerio OX=7955 GN=mrps36 PE=1 SV=1	32	3	4	3	113	12.1	11.15	1.34947e+07
Q71PD7	Histone H2A.V OS=Danio rerio OX=7955 GN=h2az2a PE=2 SV=3	26	3	6	2	128	13.5	10.58	1.11095e+09
A7MCL7	Cystatin 14a, tandem duplicate 2 OS=Danio rerio OX=7955 GN=cst14a.2 PE=1 SV=1	41	3	4	1	100	11.2	6.37	4.48965e+07
Q6PBI5	40S ribosomal protein S25 OS=Danio rerio OX=7955 GN=rps25 PE=2 SV=1	33	5	6	5	124	13.9	10.14	96444386
A0A2R8QU07	Quinoid dihydropteridine reductase b2 OS=Danio rerio OX=7955 GN=qdprb.2 PE=1 SV=1	23	4	4	3	257	27.5	9.25	5.35335e+06
F1RCH5	Cytochrome c oxidase polypeptide Vb OS=Danio rerio OX=7955 GN=zgc:86599 PE=1 SV=1	20	3	5	3	126	13.6	8.6	1.08418e+07
Q7ZUG5	40S ribosomal protein S21 OS=Danio rerio OX=7955 GN=rps21 PE=3 SV=1	41	3	4	3	81	8.9	8.51	9.60176e+07
Q7ZV82	60S ribosomal protein L27 OS=Danio rerio OX=7955 GN=rpl27 PE=2 SV=3	42	5	6	5	136	15.8	10.62	4.17761e+07
Q6NWJ5	Tubulin alpha chain OS=Danio rerio OX=7955 GN=tuba8l4 PE=1 SV=1	13	5	5	1	450	50	5.06	3.97578e+06
Q5BL98	DNA-directed RNA polymerase subunit OS=Danio rerio OX=7955 GN=polr1h PE=2 SV=1	31	3	3	3	118	13.3	6.49	6.12913e+06
Q6IQI6	60S ribosomal protein L11 OS=Danio rerio OX=7955 GN=rpl11 PE=1 SV=1	17	3	6	3	178	20.4	9.86	7.90146e+07
E9QIR9	60S ribosomal protein L10 (Fragment) OS=Danio rerio OX=7955 GN=rpl10 PE=1 SV=1	39	5	6	5	161	18.2	10.08	1.77977e+07
Q6PHF1	Calcium-regulated heat stable protein 1 OS=Danio rerio OX=7955 GN=carhsp1 PE=1 SV=1	32	4	4	4	155	16.5	8.05	16513418
Q8JHH3	40S ribosomal protein S5 OS=Danio rerio OX=7955 GN=rps5 PE=2 SV=1	16	4	5	4	204	22.9	9.6	1.57021e+07
Q4VBV2	40S ribosomal protein S27 OS=Danio rerio OX=7955 GN=rps27.1 PE=1 SV=1	38	3	4	1	84	9.5	9.52	10405726
Q1LUK1	MICOS complex subunit MIC13 OS=Danio rerio OX=7955 GN=micos13 PE=3 SV=1	39	3	3	3	111	11.7	8.91	6040449
Q24JV7	40S ribosomal protein S27 OS=Danio rerio OX=7955 GN=rps27l PE=2 SV=1	38	3	4	1	84	9.5	9.58	67391014
Q7SXA1	ATPase H+ transporting V0 subunit e1 OS=Danio rerio OX=7955 GN=atp6v0e1 PE=1 SV=1	28	4	5	4	145	17.3	10.62	5.93008e+07
Q6Q420	40S ribosomal protein S15a OS=Danio rerio OX=7955 GN=rps15a PE=2 SV=1	27	4	5	4	130	14.8	10.13	1.18871e+08
P62084	40S ribosomal protein S7 OS=Danio rerio OX=7955 GN=rps7 PE=2 SV=1	15	4	5	4	194	22.2	10.1	7.73851e+07
A0A2R8QLN3	NADH:ubiquinone oxidoreductase subunit A4, like OS=Danio rerio OX=7955 GN=ndufa4a PE=1 SV=1	27	3	5	3	96	11	9.41	1.60071e+07
Q5BJA1	40S ribosomal protein S17 OS=Danio rerio OX=7955 GN=zgc:114188 PE=1 SV=1	16	2	4	1	134	15.4	9.85	3.99888e+06
Q6DH91	Histone H2B OS=Danio rerio OX=7955 GN=zgc:92591 PE=2 SV=1	24	3	18	2	117	13	10.29	8.8224e+06
A8E503	Histone H3 OS=Danio rerio OX=7955 GN=zgc:113984 PE=2 SV=1	35	3	3	1	136	15.3	11.4
Q6TGS5	Tubulin alpha chain OS=Danio rerio OX=7955 GN=tuba4l PE=1 SV=1	9	3	3	2	449	50.2	5.1	2.81683e+06
J9JI05	40S ribosomal protein SA (Fragment) OS=Danio rerio OX=7955 GN=rpsa PE=1 SV=1	30	2	2	2	90	10	8.72	2.8741e+06
Q7ZWJ4	60S ribosomal protein L18a OS=Danio rerio OX=7955 GN=rpl18a PE=2 SV=1	23	4	4	4	176	20.7	11.15	40291882
A0A2R8QKW9	SUEL-type lectin domain-containing protein OS=Danio rerio OX=7955 GN=si:ch211-154a22.8 PE=4 SV=1	29	3	6	2	149	16.5	8.92	6.30369e+07
Q6P5M3	40S ribosomal protein S9 OS=Danio rerio OX=7955 GN=rps9 PE=1 SV=1	19	4	4	4	194	22.5	10.51	85054035
Q90Z10	60S ribosomal protein L13 OS=Danio rerio OX=7955 GN=rpl13 PE=2 SV=3	18	4	4	4	211	24.4	11.6	2.55532e+07
A3KQ78	Si:dkeyp-46h3.3 OS=Danio rerio OX=7955 GN=si:dkeyp-46h3.3 PE=4 SV=1	14	2	3	1	234	25.3	7.77	629889
Q6TNV0	Cytochrome c oxidase subunit 4 OS=Danio rerio OX=7955 GN=cox4i1 PE=1 SV=1	21	3	3	3	169	19.4	9.32	7.50317e+06
A0A2R8RUH9	Fibrinogen C-terminal domain-containing protein OS=Danio rerio OX=7955 GN=LOC566119 PE=1 SV=1	10	2	3	2	245	28.9	7.25	6.12585e+06
Q6PC49	Complex I-B16.6 OS=Danio rerio OX=7955 GN=ndufa13 PE=2 SV=1	23	3	3	3	144	17.1	9.01	2.75767e+06
A8KB78	40S ribosomal protein S23 OS=Danio rerio OX=7955 GN=rps23 PE=1 SV=1	23	3	4	3	143	15.8	10.49	57999052
Q6PC90	40S ribosomal protein S12 OS=Danio rerio OX=7955 GN=rps12 PE=1 SV=1	36	4	5	4	132	14.5	7.24	3.02257e+07
Q7ZUZ6	Zgc:56310 OS=Danio rerio OX=7955 GN=rpa3 PE=2 SV=1	23	3	3	3	121	13.4	5.06	1.07482e+06
Q6PBJ9	60S acidic ribosomal protein P2 OS=Danio rerio OX=7955 GN=rplp2 PE=1 SV=1	51	3	3	3	115	11.7	4.45	4.32548e+06
Q32Q51	Zgc:123327 OS=Danio rerio OX=7955 GN=rpl22 PE=2 SV=1	19	2	2	2	127	14.7	9.32	39037299
Q7ZWJ7	60S ribosomal protein L34 OS=Danio rerio OX=7955 GN=rpl34 PE=3 SV=3	24	4	4	4	117	13.4	11.47	3.83094e+07
E9QHX8	Signal sequence receptor subunit delta OS=Danio rerio OX=7955 GN=ssr4 PE=1 SV=1	25	3	3	3	159	17.5	5.83	4.20297e+06
Q6PBY3	Endothelial differentiation-related factor 1 homolog OS=Danio rerio OX=7955 GN=edf1 PE=2 SV=1	16	2	3	2	146	16.1	9.69	2.74241e+06
A0A2R8RTZ6	Zona pellucida glycoprotein 2, tandem duplicate 5 OS=Danio rerio OX=7955 GN=zp2.5 PE=4 SV=1	11	4	4	4	426	46.7	6.65	1.7871e+07
Q5BKV9	60S ribosomal protein L9 OS=Danio rerio OX=7955 GN=rpl9 PE=1 SV=1	11	2	2	2	192	21.6	9.95	22897385
Q6P2M0	60S ribosomal protein L27a OS=Danio rerio OX=7955 GN=rpl27a PE=2 SV=1	27	3	3	3	148	16.6	10.76	56940313
Q9DDE2	Nothepsin OS=Danio rerio OX=7955 GN=nots PE=2 SV=1	8	2	2	2	416	46.1	6.54	1.37654e+06
F1QIR8	Si:dkeyp-98a7.9 (Fragment) OS=Danio rerio OX=7955 GN=si:dkeyp-98a7.9 PE=1 SV=2	17	2	3	1	136	15.6	9.2	2.2227e+06
A7MBZ3	Zgc:171776 protein OS=Danio rerio OX=7955 GN=zgc:171776 PE=2 SV=1	16	4	5	3	219	25.4	8.31	3.13358e+08
Q6DH29	Mitochondrial ribosomal protein S26 OS=Danio rerio OX=7955 GN=mrps26 PE=1 SV=1	16	3	3	3	207	24.3	9.06	1.20345e+06
Q6Q421	40S ribosomal protein S15 OS=Danio rerio OX=7955 GN=rps15 PE=1 SV=1	8	1	4	1	145	17	10.39	2.27085e+07
F1QHE9	Complex I-20kD OS=Danio rerio OX=7955 GN=ndufs7 PE=1 SV=2	11	2	3	2	217	24.3	9.55	2.31699e+06
F1QHJ1	40S ribosomal protein S26 OS=Danio rerio OX=7955 GN=rps26l PE=3 SV=1	13	1	1	1	115	13	11	7.73718e+06
A0A2R8RS24	60S ribosomal protein L35 OS=Danio rerio OX=7955 GN=rpl35 PE=1 SV=1	25	3	3	3	122	14.3	11.17	3.15153e+07
Q7ZV23	Ribonucloprotein OS=Danio rerio OX=7955 GN=snu13b PE=1 SV=1	25	3	3	3	128	14	8.46	1.2197e+06
Q6TGT0	Tubulin beta chain OS=Danio rerio OX=7955 GN=tubb4b PE=2 SV=1	12	4	4	4	445	49.8	4.96	2.88397e+06
Q6NV11	High mobility group AT-hook 1a OS=Danio rerio OX=7955 GN=hmga1a PE=1 SV=1	25	2	2	2	101	11	9.99	32604884
Q7T1K0	60S ribosomal protein L17 OS=Danio rerio OX=7955 GN=rpl17 PE=1 SV=1	23	4	4	4	184	21.4	10.11	3.46127e+07
Q7ZUQ1	Cell division control protein 42 homolog OS=Danio rerio OX=7955 GN=cdc42l PE=1 SV=1	17	3	3	2	191	21.3	6.55	2.9268e+06
A7YY10	Zgc:171772 OS=Danio rerio OX=7955 GN=zgc:171772 PE=1 SV=1	39	5	5	5	92	10.2	10.3	3.62352e+07
F1QDM5	Mitochondrial ribosomal protein S11 OS=Danio rerio OX=7955 GN=mrps11 PE=1 SV=3	12	2	2	2	215	23.9	9.88	1.3549e+06
Q24JV3	60S ribosomal protein L31 OS=Danio rerio OX=7955 GN=rpl31 PE=1 SV=1	26	3	4	3	123	14.3	10.54	8.77826e+07
Q6P5J4	Peptidyl-prolyl cis-trans isomerase (Fragment) OS=Danio rerio OX=7955 GN=ppiaa PE=2 SV=1	11	2	2	2	184	19.5	9.14	3.22686e+06
F1QEQ3	Death-associated protein 1b OS=Danio rerio OX=7955 GN=dap1b PE=1 SV=3	34	3	3	3	90	10.1	10.54	19621790
Q05AN2	Mitochondrial ribosomal protein L21 OS=Danio rerio OX=7955 GN=mrpl21 PE=1 SV=1	15	3	3	3	208	23.7	10.05	2.45581e+06
H0WEG1	Si:dkeyp-98a7.3 (Fragment) OS=Danio rerio OX=7955 GN=si:dkeyp-98a7.3 PE=4 SV=1	33	3	4	2	136	15.6	9.89	6.19956e+06
Q6IQQ0	60S ribosomal protein L21 OS=Danio rerio OX=7955 GN=rpl21 PE=1 SV=1	24	3	3	3	160	18.5	10.62	25931616
Q0ZBR7	Macrophage migration inhibitory factor OS=Danio rerio OX=7955 GN=mif PE=1 SV=1	19	2	3	2	115	12.4	7.12	7938356
A0A2R8QL23	SIVA1, apoptosis-inducing factor OS=Danio rerio OX=7955 GN=siva1 PE=4 SV=1	12	1	1	1	172	18.9	8.15	913437
Q6YMR2	MCG1346-like protein OS=Danio rerio OX=7955 GN=phf5a PE=1 SV=1	33	3	3	3	110	12.4	8.41	6.56143e+06
Q4VBI5	NADH dehydrogenase [ubiquinone] 1 alpha subcomplex subunit 2 OS=Danio rerio OX=7955 GN=ndufa2 PE=1 SV=1	36	3	3	3	101	11.1	9.29	1.49846e+06
Q6ZM23	Cytochrome c oxidase subunit 6C OS=Danio rerio OX=7955 GN=cox6c PE=1 SV=1	34	2	2	2	76	8.5	9.72	1.96412e+06
Q5TYX2	Zona pellucida protein AX 1 OS=Danio rerio OX=7955 GN=zpax1 PE=1 SV=1	2	2	2	2	927	104.8	5.9	2.22693e+06
A7MBS2	Tubulin alpha chain OS=Danio rerio OX=7955 GN=tuba1c PE=2 SV=1	10	4	4	1	451	50.1	5.06	465185
Q6NV24	Prostamide/prostaglandin F synthase OS=Danio rerio OX=7955 GN=prxl2b PE=2 SV=1	19	3	3	3	201	21.8	7.71	5.57041e+06
E9QB89	Si:dkey-90l23.2 OS=Danio rerio OX=7955 GN=si:dkey-90l23.2 PE=1 SV=1	12	3	3	2	209	23	8.02	2.37398e+06
B0JZM5	Crip2 protein OS=Danio rerio OX=7955 GN=crip2 PE=2 SV=1	8	1	2	1	206	22.2	8.62
A0A0R4ICH5	Si:dkeyp-46h3.8 OS=Danio rerio OX=7955 GN=si:dkeyp-46h3.8 PE=4 SV=2	12	2	2	1	234	25.3	7.74	1.01889e+06
A3KP44	Zgc:162938 protein OS=Danio rerio OX=7955 GN=prdx4 PE=2 SV=1	9	2	2	2	260	29.1	6.79	2.17672e+06
A8E7G6	Peroxiredoxin 3 OS=Danio rerio OX=7955 GN=prdx3 PE=1 SV=1	13	3	3	3	281	30.3	9.31	4.60261e+06
A7MCR1	Cytochrome b-c1 complex subunit Rieske, mitochondrial OS=Danio rerio OX=7955 GN=uqcrfs1 PE=1 SV=1	14	4	4	4	273	29.7	8.29	1.04102e+07
Q6DI12	C-1-tetrahydrofolate synthase, cytoplasmic OS=Danio rerio OX=7955 GN=mthfd1b PE=2 SV=1	2	1	1	1	934	100.4	7.5	823066
A8HAI9	Si:ch211-12h2.8 OS=Danio rerio OX=7955 GN=si:ch211-12h2.8 PE=1 SV=1	13	2	4	1	190	21	7.58	1.62809e+06
Q6PGY7	CDGSH iron sulfur domain 1 OS=Danio rerio OX=7955 GN=cisd1 PE=1 SV=1	26	2	2	2	107	11.8	8.94	2.74709e+06
E9QBD7	Keratin 5 (Fragment) OS=Danio rerio OX=7955 GN=krt5 PE=1 SV=1	8	3	4	3	226	26.1	4.82	4.95621e+07
H0WES8	ATP synthase membrane subunit DAPIT OS=Danio rerio OX=7955 GN=atp5md PE=1 SV=1	45	2	2	2	58	6.3	10.1	3.77245e+06
Q9DDU5	GST class-pi OS=Danio rerio OX=7955 GN=gstp1 PE=1 SV=1	15	3	3	3	208	23.5	8.03	3.6153e+06
Q803L7	Ras homolog gene family, member Gc OS=Danio rerio OX=7955 GN=rhogc PE=1 SV=1	13	2	2	1	191	21.2	7.91
Q7SXP0	Vesicle-trafficking protein SEC22b-B OS=Danio rerio OX=7955 GN=sec22bb PE=2 SV=1	12	2	2	2	215	24.7	8.91	321437
Q502F6	Zgc:112271 OS=Danio rerio OX=7955 GN=zgc:112271 PE=1 SV=1	26	2	2	2	86	9.8	8.02	2.81345e+07
A0A2R8QHE6	DEAD (Asp-Glu-Ala-Asp) box polypeptide 41 OS=Danio rerio OX=7955 GN=ddx41 PE=1 SV=1	10	3	3	2	326	36.6	8.31	2.15753e+06
Q568H8	DNA-directed RNA polymerases I, II, and III subunit RPABC3 OS=Danio rerio OX=7955 GN=polr2h PE=1 SV=1	11	1	1	1	150	17.1	4.68	1.11025e+06
E9QDB0	Si:ch211-167j6.3 OS=Danio rerio OX=7955 GN=si:ch211-167j6.3 PE=4 SV=1	25	1	1	1	48	5.6	4.65
Q9PTF5	Nucleoside diphosphate kinase OS=Danio rerio OX=7955 GN=nme2b.1 PE=2 SV=1	24	3	3	3	153	17.3	7.97	2.35519e+06
A0A2R8Q548	PH domain-containing protein OS=Danio rerio OX=7955 GN=si:dkey-30c15.10 PE=4 SV=1	1	1	1	1	968	108.2	4.93	478586
Q7ZVD6	Ferritin OS=Danio rerio OX=7955 GN=zgc:56095 PE=2 SV=1	14	2	2	2	179	20.4	6.68	1.91251e+06
Q6NZZ2	Actin-related protein 2/3 complex subunit 4 OS=Danio rerio OX=7955 GN=arpc4 PE=1 SV=1	16	3	3	3	168	19.7	8.43	9.47061e+06
Q66IB1	Elongin-C OS=Danio rerio OX=7955 GN=eloca PE=2 SV=1	27	3	3	3	113	12.6	4.78	3.73917e+06
Q05AL9	Zgc:153629 protein OS=Danio rerio OX=7955 GN=krt94 PE=2 SV=1	4	2	3	2	431	47.7	6.55	1.71453e+07
Q2TV65	Superoxide dismutase OS=Danio rerio OX=7955 GN=sod2 PE=2 SV=1	10	2	2	2	224	25	8.16	8.28913e+06
Q6PBX2	SAR1a gene homolog 2 (S. cerevisiae) OS=Danio rerio OX=7955 GN=sar1b PE=1 SV=1	10	2	2	2	198	22.2	6.68	988693
Q6PI20	Histone H3.3 OS=Danio rerio OX=7955 GN=h3f3a PE=2 SV=3	19	3	3	1	136	15.3	11.27	929513796
E7EZX1	Histone H2A OS=Danio rerio OX=7955 GN=hist1h2a5 PE=3 SV=1	13	2	4	1	128	13.7	11.06	30314964
Q5XJ73	GLI pathogenesis-related 2,-like OS=Danio rerio OX=7955 GN=glipr2l PE=1 SV=1	14	2	2	2	154	16.9	9.6	1.24759e+06
Q6DH77	Polysaccharide biosynthesis domain-containing 1 OS=Danio rerio OX=7955 GN=pbdc1 PE=1 SV=1	7	1	1	1	173	19.7	5.06	747584
Q7ZUI3	Tetratricopeptide repeat domain 9C OS=Danio rerio OX=7955 GN=ttc9c PE=1 SV=1	9	2	2	2	217	24.2	7.84	1.22912e+06
Q9PW29	Eukaryotic translation initiation factor 4E short form OS=Danio rerio OX=7955 GN=eif4e1b PE=1 SV=1	13	2	2	2	183	21.2	8.7	3.04892e+06
Q6DGM0	60S ribosomal protein L35a OS=Danio rerio OX=7955 GN=rpl35a PE=1 SV=1	17	2	3	2	110	12.5	11.12	27981339
Q7T158	Novel protein similar to rodent myosin Ib (MYO1B) (Fragment) OS=Danio rerio OX=7955 GN=myo1b PE=3 SV=1	2	2	2	2	1081	124.9	9.48	1.58159e+06
Q6NYX8	PITH domain-containing protein 1 OS=Danio rerio OX=7955 GN=pithd1 PE=2 SV=1	16	3	3	3	210	24	5.59	945603
Q568G3	2-phospho-D-glycerate hydro-lyase OS=Danio rerio OX=7955 GN=eno3 PE=2 SV=2	10	3	3	3	433	47.4	6.64	2.20317e+06
F1R4N4	Zona pellucida protein AX 4 OS=Danio rerio OX=7955 GN=zpax4 PE=1 SV=1	3	2	2	2	833	93.5	6.44	1.22032e+06
Q90473	Heat shock cognate 71 kDa protein OS=Danio rerio OX=7955 GN=hspa8 PE=2 SV=1	8	2	2	2	649	70.9	5.31	442507
B8A6A3	NFU1 iron-sulfur cluster scaffold homolog, mitochondrial OS=Danio rerio OX=7955 GN=zgc:110319 PE=1 SV=1	11	2	2	2	256	28.8	5.2	1.18224e+06
Q498W6	NADH dehydrogenase [ubiquinone] 1 alpha subcomplex subunit 12 OS=Danio rerio OX=7955 GN=ndufa12 PE=1 SV=1	22	2	2	2	146	17	9.35	990326
F1QQQ3	Phosvitin OS=Danio rerio OX=7955 GN=vtg3 PE=1 SV=3	2	2	2	2	1253	139.9	7.47	2.29374e+07
Q4V957	RAB41, member RAS oncogene family OS=Danio rerio OX=7955 GN=rab41 PE=1 SV=1	10	2	2	1	211	23.6	5.85	802228
Q0VFW0	Ribosomal protein L22-like 1 OS=Danio rerio OX=7955 GN=rpl22l1 PE=1 SV=1	10	1	1	1	126	14.8	9.44	328175
Q6P6E0	ATP synthase subunit OS=Danio rerio OX=7955 GN=atp5l PE=1 SV=1	27	2	2	2	103	11.3	9.76	2.04989e+06
Q66I53	COX17 cytochrome c oxidase assembly homolog (S. cerevisiae) OS=Danio rerio OX=7955 GN=cox17 PE=2 SV=1	19	1	2	1	68	7.3	5.85	5.20053e+06
Q6PC53	Peptidyl-prolyl cis-trans isomerase OS=Danio rerio OX=7955 GN=ppiab PE=1 SV=1	8	1	1	1	164	17.5	8.07	2.3244e+06
A2CG95	Medium-chain specific acyl-CoA dehydrogenase, mitochondrial OS=Danio rerio OX=7955 GN=acadm PE=1 SV=1	6	2	2	2	426	46.3	8.05	736335
B8A5I7	Single-stranded DNA-binding protein 1 OS=Danio rerio OX=7955 GN=ssbp1 PE=1 SV=1	16	2	2	2	146	16.6	9.79	3.07309e+06
A2CE51	Eukaryotic translation elongation factor 2,-like 2 OS=Danio rerio OX=7955 GN=eef2l2 PE=3 SV=1	3	1	1	1	861	95.8	6.83
Q6Q415	60S ribosomal protein L36 OS=Danio rerio OX=7955 GN=rpl36 PE=3 SV=1	18	2	2	2	105	12.2	11.5	1.81643e+07
F1RBD9	Iron-sulfur cluster assembly 2 (Fragment) OS=Danio rerio OX=7955 GN=isca2 PE=1 SV=2	7	1	1	1	166	18	6.87	2.28547e+06
A0JME6	Isochorismatase domain-containing protein 2 OS=Danio rerio OX=7955 GN=isoc2 PE=2 SV=1	17	2	2	2	197	21.5	7.77	1.18772e+06
Q4VBU7	Cytochrome c oxidase polypeptide Va OS=Danio rerio OX=7955 GN=cox5aa PE=1 SV=1	13	2	2	2	141	15.9	6.58	1.13938e+06
Q1L9A2	Optic atrophy 3 protein homolog OS=Danio rerio OX=7955 GN=opa3 PE=3 SV=1	13	2	2	2	157	17.3	9.36	4.09394e+06
Q6DI07	RAB3D, member RAS oncogene family, b OS=Danio rerio OX=7955 GN=rab3db PE=1 SV=1	8	2	2	1	220	24.8	5.12	1.53049e+06
Q4QRF0	Zona pellucida sperm-binding protein 3 OS=Danio rerio OX=7955 GN=zp3.2 PE=2 SV=1	7	2	2	2	427	46.8	5.1	1915994
Q24JV1	Ribosomal protein L32 OS=Danio rerio OX=7955 GN=rpl32 PE=1 SV=1	17	2	2	2	135	15.8	11.47	8.82981e+06
Q6IQJ7	Ribosomal protein L37 OS=Danio rerio OX=7955 GN=rpl37 PE=2 SV=1	19	2	2	2	97	11	11.91	5.69933e+06
A0A2R8Q736	60S ribosomal protein L36a OS=Danio rerio OX=7955 GN=rpl36a PE=1 SV=1	13	2	2	2	128	14.8	10.4	21663758
B0S740	Cytochrome c oxidase assembly factor 5 OS=Danio rerio OX=7955 GN=coa5 PE=3 SV=1	15	1	2	1	75	8.7	8.27	2.86982e+06
A0A2R8PV91	Si:ch211-250e5.16 OS=Danio rerio OX=7955 GN=si:ch211-250e5.16 PE=1 SV=1	17	2	3	1	137	15.8	9.41	1.99032e+06
Q6NYY4	Histone chaperone asf1b-A OS=Danio rerio OX=7955 GN=asf1ba PE=2 SV=1	8	1	1	1	197	21.9	4.37	508035
Q9YH91	Claudin-like protein ZF-A89 OS=Danio rerio OX=7955 GN=cldnd PE=2 SV=1	6	1	1	1	208	22.2	7.72	1.3067e+06
F1QNF2	Chromobox homolog 3a (HP1 gamma homolog, Drosophila) OS=Danio rerio OX=7955 GN=cbx3a PE=1 SV=2	7	1	1	1	177	20.4	4.97	983911
A0A2R8QDV2	Cystatin 14b, tandem duplicate 1 OS=Danio rerio OX=7955 GN=cst14b.1 PE=1 SV=1	18	2	2	2	101	11.2	8.79	5.74145e+06
F1R1E9	Ubiquitin-conjugating enzyme E2 variant 1 OS=Danio rerio OX=7955 GN=ube2v1 PE=1 SV=2	12	2	2	2	163	18.4	9.36	3.44852e+06
Q7T3F3	Ubiquitin-conjugating enzyme E2N-like OS=Danio rerio OX=7955 GN=ube2nb PE=1 SV=1	12	2	2	2	154	17.3	6	1.6041e+06
Q6PBK0	Complex I-B15 OS=Danio rerio OX=7955 GN=ndufb4 PE=1 SV=1	16	2	2	2	130	15.3	9.85	3.66494e+06
O57332	Proteasome subunit beta OS=Danio rerio OX=7955 GN=psmb6 PE=2 SV=1	9	2	2	2	223	24.1	5.24	1.50575e+07
A0A2R8Q9K6	60S ribosomal protein L7a OS=Danio rerio OX=7955 GN=rpl7a PE=1 SV=1	5	1	1	1	266	30	10.56	582105
Q6P129	RAB18A, member RAS oncogene family OS=Danio rerio OX=7955 GN=rab18a PE=1 SV=1	11	2	2	2	205	22.9	5.36	1.86659e+06
Q66I52	NADH dehydrogenase [ubiquinone] iron-sulfur protein 6, mitochondrial OS=Danio rerio OX=7955 GN=ndufs6 PE=2 SV=1	19	2	2	2	129	14.2	8.22	1.9913e+06
Q5BJJ2	Ribosomal protein L3 OS=Danio rerio OX=7955 GN=rpl3 PE=1 SV=1	5	2	2	2	403	46.2	10.18	945909
Q7SZP4	Zgc:65851 OS=Danio rerio OX=7955 GN=zgc:65851 PE=1 SV=1	2	2	2	2	562	64.7	4.82	2.00558e+07
B8JHR2	Translationally-controlled tumor protein homolog OS=Danio rerio OX=7955 GN=tpt1 PE=1 SV=1	13	2	2	2	159	17.6	4.73	2.04164e+06
E7F0A1	Profilin OS=Danio rerio OX=7955 GN=pfn1 PE=1 SV=1	11	2	2	2	141	15.2	7.12	3.02255e+06
A0A1L1QZN4	Uncharacterized protein OS=Danio rerio OX=7955 GN=LOC108179180 PE=4 SV=1	3	2	2	2	818	84.4	8.37	486720
A4IGC8	Delta-1-pyrroline-5-carboxylate synthase OS=Danio rerio OX=7955 GN=aldh18a1 PE=1 SV=1	2	2	2	2	782	85.3	7.08	2.1488e+06
Q7ZUD6	Reticulon OS=Danio rerio OX=7955 GN=rtn3 PE=1 SV=1	9	2	2	2	221	24.5	8.97	5.68324e+06
F1RBK6	NADH dehydrogenase [ubiquinone] 1 alpha subcomplex subunit 6 OS=Danio rerio OX=7955 GN=ndufa6 PE=1 SV=1	15	1	1	1	128	15.1	9.92	781756
A0A2R8RL59	Zgc:171517 OS=Danio rerio OX=7955 GN=qdprb.4 PE=1 SV=1	10	2	2	1	260	28.1	9.96	268871
Q6DGM9	Complex I-B14.5a OS=Danio rerio OX=7955 GN=ndufa7 PE=1 SV=1	13	1	1	1	104	11.6	10.07	1.24574e+06
Q4VBV1	Cytochrome b-c1 complex subunit 7 OS=Danio rerio OX=7955 GN=uqcrb PE=1 SV=1	20	2	2	2	111	13.3	8.94	656528
Q4QRE2	Acyl-coenzyme A oxidase OS=Danio rerio OX=7955 GN=acox1 PE=2 SV=1	2	1	1	1	660	74	7.14	434050
Q6DH43	Mitochondrial ribosomal protein L43 OS=Danio rerio OX=7955 GN=mrpl43 PE=1 SV=1	18	2	2	2	148	16.4	9.85	1.1923e+06
Q7ZUF8	Zgc:56699 OS=Danio rerio OX=7955 GN=zgc:56699 PE=1 SV=1	12	2	3	2	182	20.6	5.73	8.65965e+06
Q5BJA2	Complex I subunit B13 OS=Danio rerio OX=7955 GN=ndufa5 PE=1 SV=1	14	1	1	1	116	13.2	8.12	1122495
Q6PC77	ATP synthase subunit d, mitochondrial OS=Danio rerio OX=7955 GN=atp5pd PE=1 SV=1	6	1	1	1	161	18.2	8.25	824050
A8KB87	Cytochrome c oxidase assembly factor 3 homolog, mitochondrial OS=Danio rerio OX=7955 GN=coa3a PE=3 SV=1	10	1	1	1	96	10.8	9.23	641884
B0S7M2	Si:ch211-105d4.5 OS=Danio rerio OX=7955 GN=thap4 PE=1 SV=1	5	1	2	1	169	19	6.71	3.4688e+06
A0A2R8QME3	Small nuclear ribonucleoprotein Sm D2 OS=Danio rerio OX=7955 GN=snrpd2 PE=1 SV=1	8	1	1	1	118	13.6	9.99	1.57831e+06
F1R2T4	BolA family member 1 OS=Danio rerio OX=7955 GN=bola1 PE=1 SV=2	11	1	1	1	147	16.2	9.04
Q567X2	40S ribosomal protein S30 OS=Danio rerio OX=7955 GN=faub PE=2 SV=1	8	1	1	1	133	14.7	10.18	20171304
Q7ZVD9	DNA-(apurinic or apyrimidinic site) lyase OS=Danio rerio OX=7955 GN=rps3 PE=2 SV=1	7	2	2	2	245	26.8	9.66	1.73752e+06
A2ARG7	ATP synthase subunit e, mitochondrial OS=Danio rerio OX=7955 GN=atp5meb PE=1 SV=2	32	2	2	1	71	8.3	6.77	1.01901e+06
A0A140LG88	Gem (nuclear organelle)-associated protein 6 (Fragment) OS=Danio rerio OX=7955 GN=gemin6 PE=1 SV=1	8	1	1	1	137	14.9	5.47	1.01666e+06
Q7ZUR2	Ubiquitin-conjugating enzyme E2D 3 OS=Danio rerio OX=7955 GN=ube2d3 PE=2 SV=1	7	1	1	1	147	16.6	7.3	13083745
F1Q828	Microtubule-associated protein 1Sa (Fragment) OS=Danio rerio OX=7955 GN=map1sa PE=1 SV=1	1	1	1	1	1311	143.4	6.49	296166
Q6PBJ5	Dolichol-phosphate mannosyltransferase subunit 3 OS=Danio rerio OX=7955 GN=dpm3 PE=2 SV=1	13	1	1	1	92	10.4	7.12	398620
A0A0G2KN51	Deoxyuridine 5'-triphosphate nucleotidohydrolase OS=Danio rerio OX=7955 GN=LOC110438480 PE=3 SV=1	19	2	2	2	114	12.5	5.22	7.30231e+06
F1R6L4	Cold-inducible RNA-binding protein b (Fragment) OS=Danio rerio OX=7955 GN=cirbpb PE=1 SV=1	5	1	1	1	220	23.1	8.53	858321
A4IGF7	Zgc:162944 protein OS=Danio rerio OX=7955 GN=zgc:162944 PE=2 SV=1	5	1	1	1	224	24	6.3	1.41142e+06
A0A0R4IJF5	Mitochondrial import inner membrane translocase subunit tim16 OS=Danio rerio OX=7955 GN=pam16 PE=1 SV=1	10	1	1	1	129	14.2	9.04	535764
E9QJ05	Protein PET117 homolog, mitochondrial OS=Danio rerio OX=7955 GN=pet117 PE=3 SV=1	13	1	1	1	80	9.3	10.18	280422
A5PL98	Succinate dehydrogenase [ubiquinone] iron-sulfur subunit, mitochondrial OS=Danio rerio OX=7955 GN=sdhb PE=2 SV=1	4	1	1	1	280	31.7	8.51	591432
F1QM43	Guanosine-3',5'-bis(diphosphate) 3'-pyrophosphohydrolase MESH1 OS=Danio rerio OX=7955 GN=hddc3 PE=1 SV=1	14	2	2	2	180	20.4	6.21	2.07242e+06
Q7ZUV8	Zgc:56033 OS=Danio rerio OX=7955 GN=pebp1 PE=2 SV=1	6	1	1	1	187	20.7	6.77	403898
Q566Y8	Protein mago nashi homolog OS=Danio rerio OX=7955 GN=magoh PE=2 SV=1	7	1	1	1	147	17.2	6.39	985263
Q6J0N1	E3 ubiquitin-protein ligase RNF114 OS=Danio rerio OX=7955 GN=rnf114 PE=2 SV=2	5	1	1	1	221	25.3	6.2
A7MBW8	Zp2l1 protein OS=Danio rerio OX=7955 GN=zp2l1 PE=2 SV=1	3	1	1	1	404	44.8	5.14	466572
Q6IMW9	LSM6 homolog, U6 small nuclear RNA and mRNA degradation-associated OS=Danio rerio OX=7955 GN=lsm6 PE=1 SV=1	14	1	1	1	80	9.1	9.54	1.22803e+06
Q6DHS3	Ribosomal protein L15 OS=Danio rerio OX=7955 GN=rpl15 PE=1 SV=1	10	2	2	2	204	24	11.53	10822129
A0A2R8RSM9	DET1- and DDB1-associated protein 1 OS=Danio rerio OX=7955 GN=dda1 PE=1 SV=1	12	1	1	1	104	12	8.13	232347
Q6DBW5	U6 snRNA-associated Sm-like protein LSm1 OS=Danio rerio OX=7955 GN=lsm1 PE=1 SV=1	8	1	1	1	133	15.2	5.39	973998
Q502C4	Zgc:112322 OS=Danio rerio OX=7955 GN=mrpl27 PE=2 SV=1	7	1	1	1	148	16.3	10.17	474464
F1RC19	MIS18 kinetochore protein A OS=Danio rerio OX=7955 GN=mis18a PE=4 SV=1	5	1	1	1	192	21.2	4.92	1.91279e+06
A7YY99	ATP synthase subunit e, mitochondrial OS=Danio rerio OX=7955 GN=atp5mea PE=1 SV=1	32	2	2	1	71	8.4	8.41	230239
Q9YH92	Claudin-7-B OS=Danio rerio OX=7955 GN=cldn7b PE=2 SV=1	7	1	1	1	215	22.9	9	182729
Q6PBY8	S-phase kinase-associated protein 1 OS=Danio rerio OX=7955 GN=skp1 PE=1 SV=1	8	1	1	1	163	18.7	4.54
Q7ZWJ8	Cdkn3 protein (Fragment) OS=Danio rerio OX=7955 GN=cdkn3 PE=2 SV=1	8	2	2	2	218	24.8	5.35	2.9259e+06
Q6DHL6	40S ribosomal protein S6 OS=Danio rerio OX=7955 GN=rps6 PE=1 SV=1	3	1	1	1	249	28.7	11.09	814663
Q803C0	Ubiquitinyl hydrolase 1 OS=Danio rerio OX=7955 GN=josd2 PE=2 SV=1	6	1	1	1	184	20.9	6.79	1.01794e+06
Q6ZM53	Si:ch211-191d15.2 OS=Danio rerio OX=7955 GN=si:ch211-191d15.2 PE=3 SV=1	6	1	1	1	165	17.7	8.62	973480
Q8JGM5	60 kDa chaperonin (Fragment) OS=Danio rerio OX=7955 GN=hspd1 PE=2 SV=1	7	1	1	1	309	33.3	9.09
A5D6V2	Zgc:163126 protein OS=Danio rerio OX=7955 GN=mrps21 PE=2 SV=1	14	1	1	1	87	10.3	10.07	476756
Q7ZUF7	Zgc:56706 OS=Danio rerio OX=7955 GN=ankrd22 PE=2 SV=1	5	1	1	1	191	21.9	9.48	797743
A0A0G2KNS1	Rhodanese domain-containing protein OS=Danio rerio OX=7955 GN=LOC561325 PE=4 SV=1	8	1	1	1	158	17.8	5.06	1.31742e+06
Q7T326	CDGSH iron-sulfur domain-containing protein 2 OS=Danio rerio OX=7955 GN=cisd2 PE=2 SV=1	8	1	1	1	135	15.5	9.74	394817
A4VCF3	Myh9l2 protein OS=Danio rerio OX=7955 GN=myh9a PE=1 SV=1	2	1	1	1	680	79.2	5.19	215789
Q6DGJ3	Mitochondrial import inner membrane translocase subunit Tim13 OS=Danio rerio OX=7955 GN=timm13 PE=3 SV=1	15	1	1	1	95	10.6	8.18	186043
Q9MIY5	ATP synthase subunit a OS=Danio rerio OX=7955 GN=mt-atp6 PE=3 SV=1	5	1	1	1	227	25.1	9.32	496165
F1Q9A4	Cytochrome c oxidase subunit 7A2a OS=Danio rerio OX=7955 GN=cox7a2a PE=1 SV=1	16	1	1	1	83	9.6	10.15	2003149
Q3B744	Si:ch211-14a17.7 OS=Danio rerio OX=7955 GN=zp3f.1 PE=1 SV=1	5	1	1	1	228	24.8	5.17	167358
Q58EK2	Low molecular weight cytosolic acid phosphatase OS=Danio rerio OX=7955 GN=acp1 PE=2 SV=1	7	1	1	1	158	17.6	5.62	378736
A4VAK3	Small nuclear ribonucleoprotein D1 (Fragment) OS=Danio rerio OX=7955 GN=snrpd1 PE=2 SV=2	15	1	1	1	85	9.5	11.84	1432765
Q6IQK2	Ubiquitin-conjugating enzyme E2L 3 OS=Danio rerio OX=7955 GN=ube2l3a PE=1 SV=1	6	1	1	1	154	17.8	8.85	2883858
A0A0R4ISC4	NADH:ubiquinone oxidoreductase core subunit S8b OS=Danio rerio OX=7955 GN=ndufs8b PE=4 SV=1	8	1	1	1	130	14.5	9.52	764522
A8E590	RNA helicase OS=Danio rerio OX=7955 GN=eif4a1b PE=2 SV=1	4	1	1	1	429	48.8	7.83
Q7SYJ8	Tceb2 protein (Fragment) OS=Danio rerio OX=7955 GN=elob PE=2 SV=1	7	1	1	1	150	17.1	6.01	1.54041e+06
F1QC84	Coagulation factor XIII, A1 polypeptide a, tandem duplicate 1 OS=Danio rerio OX=7955 GN=f13a1a.1 PE=1 SV=1	2	1	1	1	726	80.8	6.57	2.05078e+06
Q1LWW6	Zgc:91910 (Fragment) OS=Danio rerio OX=7955 GN=zgc:91910 PE=4 SV=1	16	1	1	1	69	7.6	10.21	1.57717e+06
A0A2R8QJ78	Very low-density lipoprotein receptor OS=Danio rerio OX=7955 GN=vldlr PE=1 SV=1	1	1	1	1	844	93.5	4.97	368642
A0A0R4IB33	Si:ch1073-205c8.3 OS=Danio rerio OX=7955 GN=si:ch1073-205c8.3 PE=1 SV=1	6	1	1	1	172	19.4	6.04	742644
Q0P494	Dolichyl-diphosphooligosaccharide--protein glycosyltransferase subunit KCP2 OS=Danio rerio OX=7955 GN=krtcap2 PE=1 SV=1	15	1	1	1	135	14.6	9.5	489360
Q08BH8	Zgc:153675 OS=Danio rerio OX=7955 GN=zgc:153675 PE=2 SV=1	8	1	1	1	125	12.6	8.43	395746
E7EZE6	U6 snRNA-associated Sm-like protein LSm3 OS=Danio rerio OX=7955 GN=lsm3 PE=1 SV=1	12	1	1	1	102	11.8	4.7	1551561
Q9PV90	60S acidic ribosomal protein P0 OS=Danio rerio OX=7955 GN=rplp0 PE=2 SV=1	3	1	1	1	319	34.7	6.57	355562
Q502B0	39S ribosomal protein L41, mitochondrial OS=Danio rerio OX=7955 GN=mrpl41 PE=2 SV=1	9	1	1	1	135	15.2	9.7	329267
Q6PBV6	H/ACA ribonucleoprotein complex subunit 2-like protein OS=Danio rerio OX=7955 GN=nhp2 PE=2 SV=1	7	1	1	1	150	16.7	8.82	703479
Q803M1	Tropomyosin 3 OS=Danio rerio OX=7955 GN=tpm3 PE=1 SV=1	5	1	1	1	248	28.8	4.78	277623
Q5BKW9	Isoaspartyl peptidase/L-asparaginase OS=Danio rerio OX=7955 GN=asrgl1 PE=2 SV=1	5	1	1	1	310	32.9	6.23
Q789K9	Ubiquitin-conjugating enzyme E2A (RAD6 homolog) OS=Danio rerio OX=7955 GN=ube2a PE=2 SV=1	7	1	1	1	152	17.3	5.15	523180
Q7ZVB5	Small nuclear ribonucleoprotein Sm D3 OS=Danio rerio OX=7955 GN=snrpd3l PE=1 SV=1	8	1	1	1	128	14	10.32	1.7715e+06
F1QM04	Mediator of RNA polymerase II transcription subunit 11 (Fragment) OS=Danio rerio OX=7955 GN=med11 PE=1 SV=1	7	1	1	1	147	16.2	6.55	435652
Q05AL6	ATP synthase subunit beta (Fragment) OS=Danio rerio OX=7955 GN=zgc:163069 PE=2 SV=1	5	1	1	1	274	29.9	5.17
Q6DGN1	Complex III subunit 8 OS=Danio rerio OX=7955 GN=uqcrq PE=2 SV=1	10	1	1	1	82	9.6	9.44	2214222
Q6DGL0	Ribosomal protein L18 OS=Danio rerio OX=7955 GN=rpl18 PE=1 SV=1	5	1	1	1	182	21	11.82	8646605
Q8JGS0	U1 small nuclear ribonucleoprotein C OS=Danio rerio OX=7955 GN=snrpc PE=2 SV=1	6	1	1	1	159	17.3	9.67	1.52116e+06
Q66IE6	Nitrilase 1 OS=Danio rerio OX=7955 GN=nit1 PE=2 SV=1	7	1	1	1	316	34.8	8.27	10379106
Q5EAS0	Mitochondrial ribosomal protein L48 OS=Danio rerio OX=7955 GN=mrpl48 PE=2 SV=1	4	1	1	1	207	23.9	9.45	1.36298e+06
Q6P0V6	60S ribosomal protein L8 OS=Danio rerio OX=7955 GN=rpl8 PE=2 SV=3	6	1	1	1	257	28	10.89	357963
Q1LUV8	Trafficking protein particle complex subunit OS=Danio rerio OX=7955 GN=trappc3 PE=1 SV=1	4	1	1	1	180	20.3	4.96	477843
Q642H9	40S ribosomal protein S4, X isoform OS=Danio rerio OX=7955 GN=rps4x PE=2 SV=3	3	1	1	1	263	29.7	10.17
Q08CD8	Small monomeric GTPase OS=Danio rerio OX=7955 GN=rhebl1 PE=1 SV=1	5	1	1	1	184	20.7	5.88	462774
Q5XJ10	Glyceraldehyde-3-phosphate dehydrogenase OS=Danio rerio OX=7955 GN=gapdh PE=2 SV=2	4	1	1	1	333	35.8	8.12	1.22378e+06
A0A0R4IGI5	ADP-ribosylation factor-like 1 OS=Danio rerio OX=7955 GN=arl1 PE=1 SV=1	5	1	1	1	171	19.1	5.38	1.16552e+06
Q32Q48	Rbx1 protein (Fragment) OS=Danio rerio OX=7955 GN=rbx1 PE=2 SV=1	7	1	1	1	122	13.8	7.03	2819610
Q7SZ53	Pentaxin OS=Danio rerio OX=7955 GN=crp2 PE=1 SV=2	4	1	1	1	222	24.9	6.79	145738
Q1JPX8	Aldh2b protein OS=Danio rerio OX=7955 GN=aldh2.2 PE=2 SV=1	3	1	1	1	516	56.4	6.79	253893
A0A146JR86	N-myc downstream-regulated gene 1a-1 OS=Danio rerio OX=7955 GN=ndrg1a PE=2 SV=1	4	1	1	1	379	42.1	6.32
E9QG65	Tumor protein 63 (p63) OS=Danio rerio OX=7955 GN=tp63 PE=1 SV=1	1	1	1	1	632	70	6.37	153862240
Q66JN9	Nudix (nucleoside diphosphate-linked moiety X)-type motif 4b OS=Danio rerio OX=7955 GN=nudt4b PE=2 SV=1	5	1	1	1	178	20.4	8.88	941191
Q6P696	Lactoylglutathione lyase OS=Danio rerio OX=7955 GN=glo1 PE=1 SV=1	5	1	1	1	180	20.3	5.41	514200
Q9DDT0	Ferritin OS=Danio rerio OX=7955 GN=fth1a PE=1 SV=1	7	1	1	1	177	20.7	6.05
Q6PBU4	Eukaryotic translation initiation factor 4E class II 2B OS=Danio rerio OX=7955 GN=eif4e2rs1 PE=1 SV=1	7	1	1	1	228	26.7	7.58	175377
A0A2R8Q0U0	Si:dkey-108k21.21 OS=Danio rerio OX=7955 GN=si:dkey-108k21.21 PE=3 SV=1	4	1	1	1	206	21.2	11.12
B3DFK4	6.8 kDa mitochondrial proteolipid-like OS=Danio rerio OX=7955 GN=atp5mj PE=1 SV=1	19	1	1	1	52	5.9	9.86	363959
Q6DEM0	Mitochondrial ribosomal protein S23 OS=Danio rerio OX=7955 GN=mrps23 PE=2 SV=1	7	1	1	1	187	21.4	8.02	256682
Q503X4	Mitochondrial ribosomal protein S17 OS=Danio rerio OX=7955 GN=mrps17 PE=1 SV=1	8	1	1	1	136	15.3	9.39	889476
Q802W6	Arhgdia protein OS=Danio rerio OX=7955 GN=arhgdia PE=2 SV=1	11	1	1	1	203	23.1	5.08
A7MD63	Zp3a.2 protein OS=Danio rerio OX=7955 GN=zp3a.2 PE=2 SV=1	2	1	1	1	817	89.2	5.57	393940
Q4V956	Linker histone H1M OS=Danio rerio OX=7955 GN=h1m PE=2 SV=1	3	1	1	1	257	27	10.01	1.27104e+06
Q7SYA6	LIM and SH3 domain protein 1 (Fragment) OS=Danio rerio OX=7955 GN=lasp1 PE=2 SV=1	6	1	1	1	240	27.6	8.02	590856
A3KH13	Protein S100 OS=Danio rerio OX=7955 GN=s100a1 PE=1 SV=1	8	1	1	1	96	10.8	4.7	335421
Q66I54	Mitochondrial ribosomal protein L53 OS=Danio rerio OX=7955 GN=mrpl53 PE=1 SV=1	12	1	1	1	108	12	9.22	674868
B8JL82	Signal sequence receptor subunit gamma OS=Danio rerio OX=7955 GN=ssr3 PE=1 SV=1	9	1	1	1	164	19	9.57	520320
Q6DC58	Transmembrane protein 223 OS=Danio rerio OX=7955 GN=tmem223 PE=2 SV=1	5	1	1	1	248	28.1	10.27	418199
Q9PTF3	Nucleoside diphosphate kinase OS=Danio rerio OX=7955 GN=nme3 PE=1 SV=1	5	1	1	1	169	19.3	7.83	480094
A0A0G2L2Q2	Ubiquinol-cytochrome c reductase, complex III subunit X OS=Danio rerio OX=7955 GN=uqcr10 PE=1 SV=1	13	1	1	1	62	7.2	9.6	1.06802e+06
Q6TNQ9	Succinate dehydrogenase [ubiquinone] flavoprotein subunit, mitochondrial OS=Danio rerio OX=7955 GN=sdha PE=2 SV=1	2	1	1	1	663	72.6	6.57	366949
Q6DGH3	Protein transport protein Sec61 subunit beta OS=Danio rerio OX=7955 GN=sec61b PE=1 SV=1	10	1	1	1	97	10	11.8	2818909
Q502E4	NADH dehydrogenase [ubiquinone] iron-sulfur protein 4, mitochondrial OS=Danio rerio OX=7955 GN=ndufs4 PE=1 SV=1	5	1	1	1	168	19	10.1
Q6AZD4	Mitochondrial inner membrane protease subunit 2 OS=Danio rerio OX=7955 GN=immp2l PE=2 SV=1	5	1	1	1	183	20.7	9.26	368674
Q6Q419	40S ribosomal protein S29 OS=Danio rerio OX=7955 GN=rps29 PE=1 SV=1	13	1	1	1	56	6.7	10.01	2.76405e+06
A1L2A2	Zgc:158737 protein OS=Danio rerio OX=7955 GN=csrp1b PE=2 SV=1	9	1	1	1	192	20.1	8.46	387844
Q568K2	E3 ubiquitin-protein ligase PPP1R11 OS=Danio rerio OX=7955 GN=ppp1r11 PE=1 SV=1	12	1	1	1	122	13.1	6.67	310240
Q5RG15	Si:dkey-241l7.5 OS=Danio rerio OX=7955 GN=si:dkey-241l7.5 PE=4 SV=1	6	1	1	1	153	17.3	6.15	5.00919e+06
Q9PUS4	Proteasome subunit beta (Fragment) OS=Danio rerio OX=7955 GN=psmb5 PE=2 SV=1	5	1	1	1	255	28	6.4	434325
Q6ZM62	Actin-related protein 2/3 complex subunit 3 OS=Danio rerio OX=7955 GN=arpc3 PE=1 SV=1	6	1	1	1	178	20.4	8.59	1.63746e+06
Q6PC22	NADH dehydrogenase [ubiquinone] 1 alpha subcomplex subunit 8 OS=Danio rerio OX=7955 GN=ndufa8 PE=1 SV=1	6	1	1	1	172	20	7.64	715742
F1R4I7	Sorcin OS=Danio rerio OX=7955 GN=sri PE=1 SV=1	6	1	1	1	190	21.4	5.3	268219
Q5SPH9	Probable 28S ribosomal protein S10, mitochondrial OS=Danio rerio OX=7955 GN=mrps10 PE=3 SV=1	4	1	1	1	187	21.3	9.16	590798
F1QII8	Eukaryotic translation initiation factor 3 subunit K OS=Danio rerio OX=7955 GN=eif3k PE=1 SV=1	5	1	2	1	219	25.4	5.01	242693
A0A0N4SU88	PCNA-associated factor OS=Danio rerio OX=7955 GN=pclaf PE=1 SV=1	11	1	1	1	102	10.3	8.81	771364
Q7ZW41	DNA-directed RNA polymerase II subunit RPB7 OS=Danio rerio OX=7955 GN=polr2g PE=2 SV=1	7	1	1	1	172	19.2	5.54
Q7ZUG4	RAB5A, member RAS oncogene family like OS=Danio rerio OX=7955 GN=rab5ab PE=1 SV=1	5	1	1	1	216	23.5	8.13	1.10734e+06
Q7ZUE3	Fusion (Involved in t(1216) in malignant liposarcoma) OS=Danio rerio OX=7955 GN=fus PE=2 SV=1	2	1	1	1	410	41.4	7.46	274640
A7E2L0	Dolichyl-diphosphooligosaccharide--protein glycosyltransferase subunit DAD1 OS=Danio rerio OX=7955 GN=dad1 PE=1 SV=1	9	1	1	1	113	12.7	7.88	1.5886e+06
E7F8G8	Si:dkey-17e16.10 OS=Danio rerio OX=7955 GN=si:dkey-17e16.10 PE=3 SV=1	8	1	1	1	143	15.7	11.12	450547
Q6PBM1	Glutaredoxin-related protein 5, mitochondrial OS=Danio rerio OX=7955 GN=glrx5 PE=2 SV=1	5	1	1	1	155	17.4	8.46	2.44533e+06
Q567W4	Mitochondrial ribosomal protein S25 OS=Danio rerio OX=7955 GN=mrps25 PE=1 SV=1	7	1	1	1	173	20	9.31	957362
Q7ZV34	Malignant T-cell-amplified sequence 1 OS=Danio rerio OX=7955 GN=mcts1 PE=2 SV=1	5	1	1	1	181	20.6	8.15	701081
A3KP01	Si:dkey-286j15.3 protein OS=Danio rerio OX=7955 GN=si:dkey-286j15.3 PE=2 SV=1	5	1	1	1	201	22.8	5.03	617666
Q6PBT7	Mitochondrial import inner membrane translocase subunit TIM14 OS=Danio rerio OX=7955 GN=dnajc19 PE=3 SV=1	12	1	1	1	115	12.4	10.17	377326
Q6PEH1	ER lumen protein-retaining receptor 2 OS=Danio rerio OX=7955 GN=kdelr2 PE=2 SV=1	4	1	1	1	212	24.3	8.5	3473640
A0A2R8Q4F9	Guanylyl cyclase domain-containing 1 OS=Danio rerio OX=7955 GN=gucd1 PE=4 SV=1	4	1	1	1	226	26	6.05	328974
B8JLQ0	LYR motif-containing protein 4 OS=Danio rerio OX=7955 GN=lyrm4 PE=3 SV=1	10	1	1	1	89	10.5	10.07	865462
E9QFA2	Transmembrane protein 160 OS=Danio rerio OX=7955 GN=tmem160 PE=1 SV=1	6	1	1	1	201	22.3	8.37	345833
A0A0R4IA20	Nuclear protein 1a OS=Danio rerio OX=7955 GN=nupr1a PE=1 SV=1	11	1	1	1	76	8.8	8.84	3.29885e+06
F1QIP9	Zgc:165518 OS=Danio rerio OX=7955 GN=zgc:165518 PE=1 SV=1	1	1	1	1	1455	158.1	6.73	345997
Q5BLA5	Nucleophosmin/nucleoplasmin, 3 OS=Danio rerio OX=7955 GN=npm3 PE=1 SV=1	6	1	1	1	163	18	4.25	578626
A0A2R8RVQ7	Cytosolic iron-sulfur assembly component 2B OS=Danio rerio OX=7955 GN=ciao2b PE=1 SV=1	7	1	1	1	160	17.6	4.65	296467
Q6PBA6	Plasminogen OS=Danio rerio OX=7955 GN=plg PE=2 SV=1	1	1	1	1	818	91.6	6.89	332868
A0A140LGC3	Si:ch211-276i12.11 OS=Danio rerio OX=7955 GN=si:ch211-276i12.11 PE=1 SV=1	12	1	1	1	106	12	9.19
B3DIM7	Kinetochore localized astrin (SPAG5)-binding protein OS=Danio rerio OX=7955 GN=knstrn PE=2 SV=1	6	1	1	1	197	22.8	5.21	558441
A0A2R8QC65	DNA helicase OS=Danio rerio OX=7955 GN=chd5 PE=3 SV=1	2	1	1	1	1630	185.7	5.82
Q08BK7	Zgc:153420 OS=Danio rerio OX=7955 GN=mrpl18 PE=2 SV=1	5	1	1	1	191	21.6	9.6	1.09249e+06
E7FGK5	Transmembrane protein 70 OS=Danio rerio OX=7955 GN=tmem70 PE=3 SV=1	6	1	1	1	248	28.2	9.47	218122
Q6DGL5	Trafficking protein particle complex subunit 5 OS=Danio rerio OX=7955 GN=trappc5 PE=1 SV=1	4	1	1	1	188	21	8.69	190011
F1R606	Importin subunit alpha OS=Danio rerio OX=7955 GN=kpna7 PE=1 SV=2	2	1	1	1	520	57.2	5.43	2.1408e+06
E9QFD9	60S ribosomal protein L10a OS=Danio rerio OX=7955 GN=rpl10a PE=1 SV=1	12	1	1	1	67	7.8	10.23
F1QFC0	75 kDa glucose-regulated protein OS=Danio rerio OX=7955 GN=hspa9 PE=1 SV=1	1	1	1	1	682	73.9	7.14	256329
Q7ZTI4	Ubiquitin carboxyl-terminal hydrolase OS=Danio rerio OX=7955 GN=uchl1 PE=2 SV=1	4	1	1	1	218	24.2	5.25	941169
Q6TGZ9	NFU1 iron-sulfur cluster scaffold homolog, mitochondrial OS=Danio rerio OX=7955 GN=nfu1 PE=2 SV=1	7	1	1	1	243	26.7	5.03
