# Supplementary material for: Rbm24a dictates mRNA recruitment for germ granule assembly in zebrafish
Source: EMBO J. 2025 Apr 25;44(11):3121–49. doi: 10.1038/s44318-025-00442-z (PMC12130248; doi:10.1038/s44318-025-00442-z)
Supplement: Supplementary file 3 — Data Set EV1 [file 44318_2025_442_MOESM3_ESM.zip › result/proteins_WT100_.xlsx]

## Sheet: Proteins
Accession	Description	Coverage [%]	# Peptides	# PSMs	# Unique Peptides	# AAs	MW [kDa]	calc. pI	Abundances (Grouped): WT100_
F8W3L6	Myosin, heavy chain 9a, non-muscle (Fragment) OS=Danio rerio OX=7955 GN=myh9a PE=1 SV=1	56	121	239	88	1964	227.6	5.54	4.73601e+09
Q1LWN2	Phosvitin OS=Danio rerio OX=7955 GN=vtg1 PE=1 SV=1	43	54	129	9	1362	149.1	8.59	1.20989e+09
A0A2R8QN47	Phosvitin OS=Danio rerio OX=7955 GN=vtg4 PE=1 SV=1	46	57	131	8	1360	148.7	8.76	1.39425e+09
F1R2S5	Phosvitin (Fragment) OS=Danio rerio OX=7955 GN=vtg5 PE=1 SV=1	45	56	129	12	1363	149.3	8.7	2.34647e+09
F1QV15	Phosvitin (Fragment) OS=Danio rerio OX=7955 GN=vtg6 PE=1 SV=1	48	60	128	10	1368	149.9	8.69	8.73028e+09
A0A2R8QQ28	Phosvitin OS=Danio rerio OX=7955 GN=vtg7 PE=1 SV=1	46	51	104	3	1296	142.4	8.38	2.61499e+08
A0A2R8QNH7	Phosvitin OS=Danio rerio OX=7955 GN=vtg7 PE=1 SV=1	44	50	102	2	1342	147.3	8.6	9.50635e+06
I3ISA3	Myosin, heavy chain 10, non-muscle OS=Danio rerio OX=7955 GN=myh10 PE=1 SV=1	39	67	89	49	1986	230.3	5.54	188594908
E7FB39	Myosin VAb OS=Danio rerio OX=7955 GN=myo5ab PE=1 SV=3	40	66	93	22	1823	210	7.49	1.44603e+09
F1QC64	Myosin, heavy chain 9b, non-muscle OS=Danio rerio OX=7955 GN=myh9b PE=1 SV=4	35	58	83	28	1749	203.3	5.73	6.11579e+07
A0A2R8Q549	Phosvitin OS=Danio rerio OX=7955 GN=vtg2 PE=1 SV=1	29	40	64	32	1559	172.2	8.65	3.43868e+08
F8W4A0	Myosin VAb (Fragment) OS=Danio rerio OX=7955 GN=myo5ab PE=1 SV=1	40	46	61	2	1194	138.2	8.02	3.09464e+07
A0A0R4IW90	Myosin VAa OS=Danio rerio OX=7955 GN=myo5aa PE=1 SV=2	25	44	50	32	1841	212.9	8.5	6.42991e+07
F1R966	Clathrin heavy chain OS=Danio rerio OX=7955 GN=cltca PE=1 SV=1	25	36	40	13	1680	191.7	5.69	1.27914e+08
A0A2R8Q3W8	Supervillin a OS=Danio rerio OX=7955 GN=svila PE=3 SV=1	25	31	32	4	1761	198.1	6.57	7.3757e+07
F1R617	Myosin IB OS=Danio rerio OX=7955 GN=myo1b PE=1 SV=3	28	29	38	29	1107	128	9.29	2.6016e+08
F1R1I5	Cingulin-like 1 OS=Danio rerio OX=7955 GN=cgnl1 PE=1 SV=2	31	39	42	37	1307	149.2	5.72	1.3021e+08
Q6DI12	C-1-tetrahydrofolate synthase, cytoplasmic OS=Danio rerio OX=7955 GN=mthfd1b PE=2 SV=1	34	25	31	25	934	100.4	7.5	7.59992e+07
E9QBV1	Clathrin heavy chain OS=Danio rerio OX=7955 GN=cltcb PE=1 SV=1	24	32	34	9	1677	191.5	5.72	8.52321e+06
A0A2R8Q548	PH domain-containing protein OS=Danio rerio OX=7955 GN=si:dkey-30c15.10 PE=4 SV=1	37	31	35	31	968	108.2	4.93	1.40619e+08
E7FG55	Cytospin-A OS=Danio rerio OX=7955 GN=specc1lb PE=3 SV=1	29	28	32	23	1121	124.2	5.88	6.90978e+07
F1Q5B8	Oxoglutarate dehydrogenase a OS=Danio rerio OX=7955 GN=ogdha PE=1 SV=3	28	26	32	16	1019	115.2	7.02	2.72303e+08
A0A2R8Q0D6	Supervillin a OS=Danio rerio OX=7955 GN=svila PE=3 SV=1	22	28	29	1	1756	197.9	6.6	1.74949e+06
A0A286Y884	Uveal autoantigen with coiled-coil domains and ankyrin repeats b OS=Danio rerio OX=7955 GN=uacab PE=1 SV=1	30	36	38	36	1375	157	5.38	4.52229e+07
Q6P3J5	Eukaryotic translation elongation factor 2 OS=Danio rerio OX=7955 GN=eef2b PE=1 SV=1	40	25	29	25	858	95.4	6.7	107090987
A0A286YAD0	Myosin VB OS=Danio rerio OX=7955 GN=myo5b PE=3 SV=2	21	36	40	28	1812	209.6	7.77	4.83812e+07
R4GDM7	Myosin Ic, paralog b OS=Danio rerio OX=7955 GN=myo1cb PE=1 SV=1	31	29	31	29	1028	118.3	9.03	1.05962e+08
B3DFS9	Myosin, heavy chain 11a, smooth muscle OS=Danio rerio OX=7955 GN=myh11a PE=1 SV=1	9	21	31	2	1974	227.6	5.57	361051
A7MBS2	Tubulin alpha chain OS=Danio rerio OX=7955 GN=tuba1c PE=2 SV=1	46	12	15	5	451	50.1	5.06	4.31376e+07
Q7ZVF9	Actin, cytoplasmic 2 OS=Danio rerio OX=7955 GN=actbb PE=1 SV=2	53	14	20	3	375	41.7	5.48	5.86487e+07
Q6B334	Unconventional myosin-6 OS=Danio rerio OX=7955 GN=myo6a PE=2 SV=1	22	23	25	23	1253	144.8	8.32	2.29609e+07
A0A0R4IE10	Elongation factor 1-alpha OS=Danio rerio OX=7955 GN=eef1a1l2 PE=1 SV=2	21	7	19	2	462	50.1	9.14	1.16494e+08
Q3B727	Zgc:123289 OS=Danio rerio OX=7955 GN=zgc:123289 PE=2 SV=1	38	12	17	1	376	41.8	5.48	2.01978e+06
E7F3N4	Marker of proliferation Ki-67 OS=Danio rerio OX=7955 GN=mki67 PE=1 SV=1	9	17	17	17	2057	225.1	9.33	1.92909e+07
E7EZ05	Oxoglutarate dehydrogenase b OS=Danio rerio OX=7955 GN=ogdhb PE=1 SV=1	17	16	18	6	1023	115.7	6.81	4.05279e+06
Q2YDQ3	Tubulin alpha chain OS=Danio rerio OX=7955 GN=zgc:123298 PE=2 SV=1	26	7	10	1	450	49.9	5.14	773753
X1WD71	AP-2 complex subunit alpha OS=Danio rerio OX=7955 GN=ap2a1 PE=1 SV=1	22	17	18	17	959	106	6.83	2.71184e+07
Q6NW90	Tubulin beta chain OS=Danio rerio OX=7955 GN=tubb5 PE=1 SV=1	34	7	9	7	444	49.6	4.89	5.52525e+06
A0A0R4IUF0	DNA topoisomerase 2 OS=Danio rerio OX=7955 GN=top2a PE=1 SV=2	13	19	21	19	1570	176.7	8.81	2.68533e+07
F1QP23	Glutamyl-tRNA synthetase OS=Danio rerio OX=7955 GN=eprs1 PE=1 SV=1	11	15	15	15	1683	186.5	8.43	2.2795e+07
E9QI62	Filamin A, alpha (actin-binding protein 280) OS=Danio rerio OX=7955 GN=flna PE=3 SV=1	10	21	21	21	2553	272.4	5.76	1.09635e+07
F6NK19	AP complex subunit beta OS=Danio rerio OX=7955 GN=ap2b1 PE=1 SV=1	18	15	17	15	937	104.5	5.38	3.34752e+07
A8E503	Histone H3 OS=Danio rerio OX=7955 GN=zgc:113984 PE=2 SV=1	24	1	7	1	136	15.3	11.4	342321670
Q2KN93	Cytospin-A OS=Danio rerio OX=7955 GN=specc1la PE=2 SV=2	16	15	16	10	1132	123.6	5.8	6.82301e+06
E9QFE1	Myosin, heavy chain 14, non-muscle OS=Danio rerio OX=7955 GN=myh14 PE=1 SV=2	5	10	17	1	2020	233.2	5.58	506973
Q7ZSY3	Brahma protein-like protein 1 OS=Danio rerio OX=7955 GN=smarca4a PE=1 SV=1	10	15	15	15	1627	182.4	7.9	1.15365e+07
E7F9L8	Unconventional myosin-Id OS=Danio rerio OX=7955 GN=myo1d PE=2 SV=1	19	17	17	16	1004	115.8	9.51	1.75766e+07
F1Q9K1	SWI/SNF-related, matrix-associated, actin-dependent regulator of chromatin, subfamily c, member 1a OS=Danio rerio OX=7955 GN=smarcc1a PE=1 SV=1	17	15	16	15	1089	120.7	5.55	2.68183e+07
B8JHR9	Karyopherin (importin) beta 3 OS=Danio rerio OX=7955 GN=kpnb3 PE=1 SV=2	11	9	10	9	1093	122.7	4.89	1.09723e+07
Q7ZVH7	Nasp protein OS=Danio rerio OX=7955 GN=nasp PE=2 SV=1	21	9	12	9	624	68.2	4.49	1.96194e+07
A0A2R8QTR7	Kinesin family member 14 OS=Danio rerio OX=7955 GN=kif14 PE=1 SV=1	12	16	16	1	1491	166.9	8.13	1.97876e+07
I1XUS8	DNA damage-binding protein 1 OS=Danio rerio OX=7955 GN=ddb1 PE=2 SV=1	16	13	14	13	1140	126.5	5.24	1.42339e+07
Q5RG12	Heat shock protein 90, alpha (cytosolic), class A member 1, tandem duplicate 2 OS=Danio rerio OX=7955 GN=hsp90aa1.2 PE=1 SV=1	18	8	13	3	734	84.6	5.01	2.94622e+07
Q90473	Heat shock cognate 71 kDa protein OS=Danio rerio OX=7955 GN=hspa8 PE=2 SV=1	23	8	9	5	649	70.9	5.31	1.47517e+07
Q1LW14	Kinesin family member 14 OS=Danio rerio OX=7955 GN=kif14 PE=1 SV=1	14	16	16	1	1307	146.6	6.89	1.08815e+06
F1QDF2	Spalt-like transcription factor 4 OS=Danio rerio OX=7955 GN=sall4 PE=1 SV=1	14	13	14	13	1091	117.8	6.64	1.05762e+07
F1QK71	DNA helicase OS=Danio rerio OX=7955 GN=mcm5 PE=1 SV=1	20	12	13	12	736	81.7	8.07	1.4962e+07
B8A552	SWI/SNF-related, matrix-associated, actin-dependent regulator of chromatin, subfamily a, member 5 OS=Danio rerio OX=7955 GN=smarca5 PE=1 SV=1	14	15	15	15	1035	120.5	7.49	2.2911e+07
O57521	Heat shock protein HSP 90-beta OS=Danio rerio OX=7955 GN=hsp90ab1 PE=1 SV=2	14	6	13	1	725	83.3	5	2.06917e+07
Q6TGS5	Tubulin alpha chain OS=Danio rerio OX=7955 GN=tuba4l PE=1 SV=1	17	5	7	1	449	50.2	5.1
Q6PGU7	Isoleucyl-tRNA synthetase OS=Danio rerio OX=7955 GN=iars1 PE=2 SV=1	9	11	11	11	1271	145	6.67	8499437
A0A0R4IFJ4	Pyruvate carboxylase OS=Danio rerio OX=7955 GN=pcxa PE=1 SV=1	14	13	14	13	1181	129.8	6.81	1.20434e+07
Q1LVV8	Structural maintenance of chromosomes protein OS=Danio rerio OX=7955 GN=smc3 PE=1 SV=1	12	13	13	13	1216	141.5	6.79	1.03898e+07
Q6PC89	2-phospho-D-glycerate hydro-lyase OS=Danio rerio OX=7955 GN=eno1b PE=1 SV=1	12	3	5	1	433	47.3	4.87	2.02439e+07
A0A0R4IE40	Myosin phosphatase Rho-interacting protein OS=Danio rerio OX=7955 GN=mprip PE=1 SV=1	11	9	10	7	1061	120.3	5.9	8.86285e+06
Q803B0	60 kDa chaperonin OS=Danio rerio OX=7955 GN=hspd1 PE=1 SV=1	12	4	5	4	575	61.2	5.72	4.45413e+07
E7FE14	ATPase family AAA domain-containing 2B OS=Danio rerio OX=7955 GN=atad2b PE=1 SV=2	10	12	12	11	1387	156.1	6.28	1.35944e+07
Q6IQP5	2-phospho-D-glycerate hydro-lyase OS=Danio rerio OX=7955 GN=eno1a PE=2 SV=1	13	3	5	1	432	47	6.58	441541
A8E590	RNA helicase OS=Danio rerio OX=7955 GN=eif4a1b PE=2 SV=1	14	3	6	3	429	48.8	7.83	1.80096e+07
Z4YIS0	Protein phosphatase 1 regulatory subunit OS=Danio rerio OX=7955 GN=ppp1r12a PE=1 SV=1	10	10	10	10	1117	124.7	5.99	1.07195e+07
Q5EI67	Aspartate carbamoyltransferase OS=Danio rerio OX=7955 GN=cad PE=2 SV=1	8	13	13	13	2226	246.6	6.62	14254042
R4GE02	Si:ch211-113a14.11 OS=Danio rerio OX=7955 GN=si:ch211-113a14.11 PE=1 SV=1	29	5	7	5	248	27.1	10.17	4.76402e+07
A0A2R8QG07	Cingulin a OS=Danio rerio OX=7955 GN=cgna PE=4 SV=1	12	14	14	12	1254	143.8	5.59	5.9973e+06
A0A286Y967	Kinesin-like protein OS=Danio rerio OX=7955 GN=kif23 PE=1 SV=1	15	11	11	11	882	100.3	8.68	1.55738e+07
E7FGD8	Non-specific serine/threonine protein kinase OS=Danio rerio OX=7955 GN=cita PE=1 SV=2	5	10	10	10	2344	267.8	7.37	6.74657e+06
A0A2R8PVM7	Retinoic acid-induced 14 OS=Danio rerio OX=7955 GN=rai14 PE=1 SV=1	13	11	11	2	1001	111.8	5.77	7.52366e+06
A0A0R4IF65	DNA replication licensing factor MCM2 OS=Danio rerio OX=7955 GN=mcm2 PE=1 SV=1	16	11	11	11	889	100	5.35	2.46818e+06
Q6P9P3	Ubiquitin-like modifier activating enzyme 1 OS=Danio rerio OX=7955 GN=uba1 PE=2 SV=1	11	9	9	9	1058	118.1	5.68	4.69826e+06
A0A2R8QCL7	Structural maintenance of chromosomes protein OS=Danio rerio OX=7955 GN=smc1al PE=1 SV=1	8	10	10	10	1251	145.2	6.84	7.65194e+06
A0A0R4IHR6	DNA helicase OS=Danio rerio OX=7955 GN=wrn PE=3 SV=1	8	10	10	10	1436	160.5	6.29	2.55263e+08
A0A0R4IR40	Retinoic acid-induced 14 OS=Danio rerio OX=7955 GN=rai14 PE=1 SV=2	12	10	10	1	966	107.6	5.74	651312
Q7ZVS5	DNA helicase OS=Danio rerio OX=7955 GN=mcm3l PE=2 SV=1	10	7	7	7	807	90.7	6.06	9.95888e+06
F1QN45	Si:dkey-88l16.3 (Fragment) OS=Danio rerio OX=7955 GN=si:dkey-88l16.3 PE=1 SV=1	7	10	10	10	1765	193.1	5.77	5.23536e+06
Q6PI20	Histone H3.3 OS=Danio rerio OX=7955 GN=h3f3a PE=2 SV=3	24	1	3	1	136	15.3	11.27	38316544
E7EXJ5	ATPase family AAA domain-containing 2 OS=Danio rerio OX=7955 GN=atad2 PE=1 SV=2	8	9	9	8	1351	152.9	6.25	1.26116e+07
E7EZF3	E3 ubiquitin-protein ligase UHRF1 OS=Danio rerio OX=7955 GN=uhrf1 PE=1 SV=1	9	6	6	6	776	87	7.08	3.30717e+06
B3DKJ9	DNA polymerase OS=Danio rerio OX=7955 GN=pold1 PE=1 SV=1	9	9	9	9	1105	124.9	7.77	8.42116e+06
Q6NYN3	Importin 7 OS=Danio rerio OX=7955 GN=ipo7 PE=1 SV=1	6	5	5	5	1039	119.4	4.75	4.86055e+06
A0A0R4IRL3	Si:ch73-103b11.2 OS=Danio rerio OX=7955 GN=si:ch73-103b11.2 PE=4 SV=1	10	7	8	5	891	100.7	6.2	2.60328e+06
Q6PGX4	Heat shock cognate 70 OS=Danio rerio OX=7955 GN=hsc70 PE=1 SV=1	18	7	9	3	647	70.9	5.36	2.27018e+06
P79735	GTP-binding nuclear protein Ran OS=Danio rerio OX=7955 GN=ran PE=2 SV=1	13	2	4	2	215	24.4	7.09	7.19261e+06
A0A2R8QSR4	Elongation factor 1-alpha OS=Danio rerio OX=7955 GN=eef1a1l1 PE=1 SV=1	18	6	7	1	462	50	9.16
Q6TEP2	Programmed cell death 8 OS=Danio rerio OX=7955 GN=aifm1 PE=2 SV=1	9	5	5	5	751	81.3	5.27	4.51199e+06
A0A0R4IKJ3	AT-rich interactive domain 1Aa (SWI-like) OS=Danio rerio OX=7955 GN=arid1aa PE=1 SV=1	4	7	7	3	2286	246	6.61	5.29784e+06
Q8AY63	Creatine kinase OS=Danio rerio OX=7955 GN=ckbb PE=1 SV=1	8	2	3	2	381	42.9	5.8	20758873
Q0D294	Histone H4 OS=Danio rerio OX=7955 GN=zgc:153409 PE=2 SV=1	50	5	10	5	103	11.3	11.36	5.91306e+07
F1Q603	BTAF1 RNA polymerase II, B-TFIID transcription factor-associated OS=Danio rerio OX=7955 GN=btaf1 PE=1 SV=3	5	8	8	8	1857	206.9	6.51	3.62734e+06
E7FE08	Tight junction protein 1b OS=Danio rerio OX=7955 GN=tjp1b PE=1 SV=1	8	10	11	10	1689	187.7	6.52	6.22348e+06
A0A0G2KFQ1	IQ motif-containing GTPase-activating protein 3 OS=Danio rerio OX=7955 GN=iqgap3 PE=1 SV=2	6	9	9	9	1639	187.9	8.32	5.94425e+06
Q6DG67	ATP-citrate synthase OS=Danio rerio OX=7955 GN=aclya PE=2 SV=1	9	8	8	8	1092	119.6	7.24	4.96891e+06
K4IAH1	Protein argonaute-4 OS=Danio rerio OX=7955 GN=ago4 PE=1 SV=1	11	8	8	4	863	97.2	9.06	8.43582e+06
Q8JHI0	ADP/ATP translocase OS=Danio rerio OX=7955 GN=slc25a5 PE=1 SV=1	21	4	5	4	298	32.7	9.76	1.02808e+06
Q803R6	DNA mismatch repair protein OS=Danio rerio OX=7955 GN=msh2 PE=2 SV=1	9	9	9	9	936	103.7	6.74	7.08662e+06
A0A0R4IQI9	Cytoskeleton-associated protein 5 OS=Danio rerio OX=7955 GN=ckap5 PE=1 SV=1	4	8	9	8	2004	222	8.24	2.64225e+06
A0A2R8QL71	UDP-glucose glycoprotein glucosyltransferase 1 OS=Danio rerio OX=7955 GN=uggt1 PE=1 SV=1	6	9	9	9	1553	176.5	5.87	7.02366e+06
A5A4L9	FACT complex subunit OS=Danio rerio OX=7955 GN=supt16h PE=1 SV=1	7	6	6	6	1033	118.1	5.68	6.47034e+06
Q6PBW3	Ribosomal protein S14 OS=Danio rerio OX=7955 GN=rps14 PE=1 SV=1	27	2	2	2	151	16.2	9.99
E7EXY4	Argonaute RISC catalytic component 2 OS=Danio rerio OX=7955 GN=ago2 PE=1 SV=1	11	8	8	4	873	99	9.06	2.44236e+06
A0A2R8QFG7	AT-rich interactive domain 1Ab (SWI-like) OS=Danio rerio OX=7955 GN=arid1ab PE=1 SV=1	3	6	6	2	2190	235.4	6.48	1.04109e+06
F1RCN0	DNA (cytosine-5)-methyltransferase OS=Danio rerio OX=7955 GN=dnmt1 PE=1 SV=1	7	9	9	9	1500	169	6.18	6.68963e+06
Q6TNR9	Phosphoglycerate mutase OS=Danio rerio OX=7955 GN=pgam1l PE=2 SV=1	13	2	3	2	254	28.8	7.18	3.82437e+06
A0A0G2L009	Dynein, cytoplasmic 1, heavy chain 1 OS=Danio rerio OX=7955 GN=dync1h1 PE=1 SV=1	2	2	3	2	1765	203.9	6.55	798704
Q71PD7	Histone H2A.V OS=Danio rerio OX=7955 GN=h2az2a PE=2 SV=3	30	2	3	2	128	13.5	10.58	2.62961e+07
F1QV31	Keratin 5 OS=Danio rerio OX=7955 GN=krt5 PE=1 SV=1	8	6	7	6	566	59.1	5.41	2.05638e+08
Q7SZC2	Exportin-2 OS=Danio rerio OX=7955 GN=cse1l PE=1 SV=2	6	6	6	6	971	110	5.52	3.31407e+06
Q9I9E6	Trifunctional purine biosynthetic protein adenosine-3 OS=Danio rerio OX=7955 GN=gart PE=2 SV=1	9	7	7	7	1017	107.6	6.1	4.32033e+06
F1QQQ3	Phosvitin OS=Danio rerio OX=7955 GN=vtg3 PE=1 SV=3	5	5	5	5	1253	139.9	7.47	4.17878e+06
B8A4D7	Ribosome-binding protein 1a OS=Danio rerio OX=7955 GN=rrbp1a PE=1 SV=1	8	10	10	10	1336	145.4	8.05	5.50062e+06
A0A2R8QE00	Si:ch211-189e2.3 OS=Danio rerio OX=7955 GN=si:ch211-189e2.3 PE=4 SV=1	5	8	8	8	1817	203.1	5.24	4.97874e+06
Q6NWC3	40S ribosomal protein S2 OS=Danio rerio OX=7955 GN=rps2 PE=1 SV=1	13	2	3	2	280	30.3	10.2	6.54407e+06
F1QFJ8	Heterogeneous nuclear ribonucleoprotein H1,-like OS=Danio rerio OX=7955 GN=hnrnph1l PE=1 SV=1	12	2	3	2	407	44.1	6.96	684040
B0S7S1	DNA helicase OS=Danio rerio OX=7955 GN=mcm6l PE=1 SV=1	13	7	7	7	824	93.2	5.38	5061875
A7MBY2	Zgc:171753 protein OS=Danio rerio OX=7955 GN=alyref PE=2 SV=1	9	1	2	1	280	28.6	10.98	9498292
F1QH12	Acetyl-CoA carboxylase OS=Danio rerio OX=7955 GN=acaca PE=1 SV=2	5	9	9	9	2390	269.2	6.47	4.769e+06
Q6NXA4	Interleukin enhancer-binding factor 3 homolog OS=Danio rerio OX=7955 GN=ilf3 PE=1 SV=2	7	6	6	6	833	90.4	9.04	4.34744e+06
Q6PBY8	S-phase kinase-associated protein 1 OS=Danio rerio OX=7955 GN=skp1 PE=1 SV=1	12	1	2	1	163	18.7	4.54	1.88157e+06
Q7SXU7	RNA helicase OS=Danio rerio OX=7955 GN=ddx39b PE=1 SV=1	9	2	2	2	435	49.7	5.66	944393
F1QFN3	Leucyl-tRNA synthetase OS=Danio rerio OX=7955 GN=lars1b PE=1 SV=2	8	5	5	5	799	90.6	6.55	3.22813e+06
A2CEX6	Protein HIRA OS=Danio rerio OX=7955 GN=hira PE=1 SV=1	7	6	6	6	1010	111.2	8.22	6.00688e+06
Q05AL9	Zgc:153629 protein OS=Danio rerio OX=7955 GN=krt94 PE=2 SV=1	8	6	7	6	431	47.7	6.55	7.32434e+08
A0A2R8QDP7	Origin recognition complex subunit 1 OS=Danio rerio OX=7955 GN=orc1 PE=1 SV=1	6	6	6	6	912	101.5	8.85	2.66454e+06
Q1RLV3	Protein transport protein sec16 (Fragment) OS=Danio rerio OX=7955 GN=sec16a PE=2 SV=1	5	6	6	6	1097	121.3	6.2	5.38305e+06
Q6P122	Dynamin GTPase OS=Danio rerio OX=7955 GN=dnm2b PE=2 SV=1	8	6	6	6	856	96.1	7.14	2.86038e+06
Q6P3L3	78 kDa glucose-regulated protein OS=Danio rerio OX=7955 GN=hspa5 PE=1 SV=1	7	3	4	1	650	71.9	5.14	1.37032e+06
A0A2R8QNF0	Transitional endoplasmic reticulum ATPase OS=Danio rerio OX=7955 GN=vcp PE=1 SV=1	5	2	2	2	806	89.6	5.36	609380
F1QUQ0	Isoleucyl-tRNA synthetase OS=Danio rerio OX=7955 GN=iars2 PE=1 SV=1	6	5	5	5	983	109.8	6.68	1.85853e+07
F1QFL1	Methionine--tRNA ligase, cytoplasmic OS=Danio rerio OX=7955 GN=mars1 PE=1 SV=1	7	7	7	7	951	106.7	6.73	4951871
F6P5X4	Importin 9 OS=Danio rerio OX=7955 GN=ipo9 PE=1 SV=2	9	7	7	7	1035	114.5	4.77	4.41493e+06
A0A2R8QJ70	SET nuclear proto-oncogene b OS=Danio rerio OX=7955 GN=setb PE=1 SV=1	11	1	1	1	287	33.2	4.28
B3DH83	Coatomer subunit beta' OS=Danio rerio OX=7955 GN=copb2 PE=2 SV=1	6	5	5	5	934	105.3	5.05	2.24753e+06
Q7T3L7	Cell division control protein 2 OS=Danio rerio OX=7955 GN=cdk1 PE=1 SV=1	7	1	2	1	302	34.5	8.28
A0A286YB68	Ribosome-binding protein 1b OS=Danio rerio OX=7955 GN=rrbp1b PE=1 SV=1	5	5	5	5	978	109.6	4.92	2.77141e+06
Q7ZV77	Proteasome subunit alpha type OS=Danio rerio OX=7955 GN=psma4 PE=1 SV=1	12	1	2	1	261	29.3	7.71	2.07033e+06
A0A2R8QJ78	Very low-density lipoprotein receptor OS=Danio rerio OX=7955 GN=vldlr PE=1 SV=1	5	4	4	4	844	93.5	4.97	3072311
X1WCS2	Myosin XVIIIAb OS=Danio rerio OX=7955 GN=myo18ab PE=1 SV=1	3	6	6	6	2509	283.3	7.33	2.41544e+06
Q6PBY1	40S ribosomal protein S3a OS=Danio rerio OX=7955 GN=rps3a PE=2 SV=3	6	1	2	1	267	30.2	9.73
X1WFY2	Slingshot protein phosphatase 2a OS=Danio rerio OX=7955 GN=ssh2a PE=3 SV=1	4	5	5	5	1168	129.4	5.43	2.27172e+06
A0A2R8QDC7	Actinin, alpha 4 OS=Danio rerio OX=7955 GN=actn4 PE=1 SV=1	6	4	4	4	923	106.1	5.17	1.75352e+06
Q7ZVA0	WD40 repeat-containing protein SMU1 OS=Danio rerio OX=7955 GN=smu1 PE=2 SV=1	8	2	2	2	513	57.5	7.21	2.04725e+06
Q6PCR7	Eukaryotic translation initiation factor 3 subunit A OS=Danio rerio OX=7955 GN=eif3a PE=2 SV=1	1	1	2	1	1267	151.2	7.87	947640
Q7ZU44	High density lipoprotein-binding protein (Vigilin) OS=Danio rerio OX=7955 GN=hdlbpa PE=2 SV=1	5	6	6	6	1208	134.6	6.74	3.92752e+06
Q6NV15	ATP-binding cassette, sub-family F (GCN20), member 1 OS=Danio rerio OX=7955 GN=abcf1 PE=2 SV=1	5	4	4	4	877	99.1	6.33	2.67407e+06
A0A2R8RKP9	Ankyrin repeat and FYVE domain-containing 1 OS=Danio rerio OX=7955 GN=ankfy1 PE=1 SV=1	5	5	5	5	1167	127.6	6.01	2.29386e+06
Q7ZW39	Ribose-phosphate diphosphokinase OS=Danio rerio OX=7955 GN=prps1a PE=1 SV=1	5	1	2	1	318	34.7	6.98	2.23822e+06
A0A2R8Q0U0	Si:dkey-108k21.21 OS=Danio rerio OX=7955 GN=si:dkey-108k21.21 PE=3 SV=1	26	5	5	5	206	21.2	11.12	1.5581e+07
A8WGC6	ATP synthase subunit beta OS=Danio rerio OX=7955 GN=atp5f1b PE=1 SV=1	15	3	3	3	517	55.1	5.27
Q7T1K0	60S ribosomal protein L17 OS=Danio rerio OX=7955 GN=rpl17 PE=1 SV=1	9	1	2	1	184	21.4	10.11	2681981
Q6PC14	60S ribosomal protein L23 OS=Danio rerio OX=7955 GN=rpl23 PE=2 SV=1	13	1	2	1	140	14.9	10.51	3.57039e+06
A0A0R4IMS9	DNA-directed RNA polymerase subunit OS=Danio rerio OX=7955 GN=polr2a PE=1 SV=1	3	5	5	5	1965	216.7	7.5	2.07456e+06
Q1L8Z0	Nucleoporin 205 (Fragment) OS=Danio rerio OX=7955 GN=nup205 PE=1 SV=1	3	4	4	4	1977	220.7	6.37	508807
E7FAQ8	Heterogeneous nuclear ribonucleoprotein A1a OS=Danio rerio OX=7955 GN=hnrnpa1a PE=1 SV=1	7	2	2	1	388	38.5	8.53
Q4KM23	DNA ligase OS=Danio rerio OX=7955 GN=lig3 PE=2 SV=1	7	5	5	5	752	84.1	8.82	3.03101e+06
A5WVQ1	Cell cycle-associated protein 1b OS=Danio rerio OX=7955 GN=caprin1b PE=1 SV=1	6	4	4	4	695	76.6	5.03	2.7346e+06
F1QZA5	26S proteasome non-ATPase regulatory subunit 6 OS=Danio rerio OX=7955 GN=psmd6 PE=1 SV=1	6	1	1	1	386	45.3	6.73
Q6DRD6	Splicing factor 3b subunit 1, 155kDa (Fragment) OS=Danio rerio OX=7955 GN=sf3b1 PE=2 SV=1	4	1	1	1	965	107.4	6.54	230204
E7FC99	Catenin, beta 2 OS=Danio rerio OX=7955 GN=ctnnb2 PE=1 SV=2	3	2	2	1	778	85.2	5.81	837084
A0A286YAP4	Heat shock protein 90, beta (grp94), member 1 OS=Danio rerio OX=7955 GN=hsp90b1 PE=1 SV=2	4	3	3	3	823	94.7	4.87	1.53482e+06
F1QU62	Supervillin b (Fragment) OS=Danio rerio OX=7955 GN=svilb PE=4 SV=1	31	3	3	3	179	20.2	10.33	2.0616e+06
P62247	40S ribosomal protein S8 OS=Danio rerio OX=7955 GN=rps8 PE=2 SV=2	17	3	3	3	208	24.1	10.52	904555
Q6IQI6	60S ribosomal protein L11 OS=Danio rerio OX=7955 GN=rpl11 PE=1 SV=1	12	1	1	1	178	20.4	9.86	2.2517e+06
Q7ZU82	Kinesin-like protein OS=Danio rerio OX=7955 GN=zgc:56231 PE=2 SV=1	5	4	4	4	810	91.1	5.58	1.69436e+06
F1Q6G4	Protein phosphatase 1 regulatory subunit 9A-like B OS=Danio rerio OX=7955 GN=ppp1r9alb PE=4 SV=1	4	5	5	5	1428	159.6	5.06	2.17531e+06
Q6JWU9	Coatomer subunit alpha OS=Danio rerio OX=7955 GN=copa PE=2 SV=1	3	3	3	3	1226	138.4	7.5	1.30814e+06
Q7ZUV5	ZRAB1B, member RAS oncogene family a OS=Danio rerio OX=7955 GN=rab1ba PE=1 SV=1	9	1	1	1	201	22.4	5.73
X1WCS8	Si:ch1073-55a19.2 OS=Danio rerio OX=7955 GN=ranbp2 PE=1 SV=2	2	4	4	4	2936	325.5	5.64	393564
Q8JHH3	40S ribosomal protein S5 OS=Danio rerio OX=7955 GN=rps5 PE=2 SV=1	10	1	1	1	204	22.9	9.6
A0A0G2L1R2	Uncharacterized protein OS=Danio rerio OX=7955 GN=incenp PE=1 SV=1	4	3	3	3	815	93.5	9.42	1.15747e+06
Q7ZUY9	Dolichyl-diphosphooligosaccharide--protein glycotransferase OS=Danio rerio OX=7955 GN=stt3a PE=2 SV=1	3	1	1	1	705	80.5	7.85
F1QFV2	Heterogeneous nuclear ribonucleoprotein A1b OS=Danio rerio OX=7955 GN=hnrnpa1b PE=1 SV=1	7	2	2	1	403	40.5	8.63	1.72505e+06
Q8JHI1	Kinesin-like protein OS=Danio rerio OX=7955 GN=kif11 PE=2 SV=1	4	3	3	3	955	106.9	5.88	2.63297e+06
Q7ZSY6	Metallothionein-2 OS=Danio rerio OX=7955 GN=mt2 PE=2 SV=1	38	2	2	2	60	6	7.84	7.49608e+06
Q1LWM1	Tyrosine--tRNA ligase (Fragment) OS=Danio rerio OX=7955 GN=yars1 PE=1 SV=1	9	1	1	1	228	25.9	6.15
A0A2R8RYQ3	Calmodulin OS=Danio rerio OX=7955 GN=calm2a PE=4 SV=1	27	1	1	1	82	9.2	4.06
Q6Q421	40S ribosomal protein S15 OS=Danio rerio OX=7955 GN=rps15 PE=1 SV=1	15	1	1	1	145	17	10.39
F1QFC0	75 kDa glucose-regulated protein OS=Danio rerio OX=7955 GN=hspa9 PE=1 SV=1	6	2	2	2	682	73.9	7.14	3.21878e+06
Q7ZVB5	Small nuclear ribonucleoprotein Sm D3 OS=Danio rerio OX=7955 GN=snrpd3l PE=1 SV=1	32	2	3	2	128	14	10.32	1.56846e+06
Q9W792	CCT-alpha OS=Danio rerio OX=7955 GN=tcp1 PE=1 SV=1	5	1	1	1	556	59.9	6.28	2.32654e+06
F8W411	RAD50 homolog, double strand break repair protein OS=Danio rerio OX=7955 GN=rad50 PE=1 SV=1	3	4	4	4	1312	153.6	7.55	1.09674e+06
Q1L8Q7	60S ribosomal protein L30 OS=Danio rerio OX=7955 GN=rpl30 PE=1 SV=1	32	2	3	2	96	10.6	9.25	962548
E9QB18	Nucleolin OS=Danio rerio OX=7955 GN=ncl PE=1 SV=1	6	2	2	2	387	41	7.75	720201
F8W4M8	Junction plakoglobin (Fragment) OS=Danio rerio OX=7955 GN=jupb PE=3 SV=2	4	2	2	1	667	72.8	6.49	1310760
F1QD11	Bromodomain adjacent to zinc finger domain, 1A OS=Danio rerio OX=7955 GN=baz1a PE=1 SV=2	4	4	4	3	1224	140.3	5.39	1.83815e+06
Q5XJ10	Glyceraldehyde-3-phosphate dehydrogenase OS=Danio rerio OX=7955 GN=gapdh PE=2 SV=2	13	3	3	3	333	35.8	8.12	4157225
Q08C78	Transcription factor BTF3 OS=Danio rerio OX=7955 GN=btf3 PE=1 SV=1	17	1	1	1	162	17.6	7.5
F1Q5P6	Replication factor C subunit 1 OS=Danio rerio OX=7955 GN=rfc1 PE=1 SV=1	4	3	3	3	1147	125.3	9.5	1.66381e+06
E7EXT3	Alpha-1,4 glucan phosphorylase OS=Danio rerio OX=7955 GN=pygmb PE=1 SV=1	5	3	3	3	842	96.8	6.81	986401
F1QQA2	DNA-directed RNA polymerase subunit beta OS=Danio rerio OX=7955 GN=polr3b PE=1 SV=2	4	4	4	4	1130	127.7	8.47	1.36699e+06
Q9PVF8	Catenin (Cadherin-associated protein), alpha OS=Danio rerio OX=7955 GN=ctnna1 PE=1 SV=1	3	3	3	3	907	100.5	6.2	1.61914e+06
B0S6Z1	DEAH box protein 9 OS=Danio rerio OX=7955 GN=dhx9 PE=1 SV=1	3	3	3	3	1271	139.9	7.42	398913
A0A2R8RR55	Uncharacterized protein OS=Danio rerio OX=7955 PE=4 SV=1	44	3	3	3	307	34.5	8.18	1.42261e+07
F1QBD7	Kinesin family member 4 OS=Danio rerio OX=7955 GN=kif4 PE=1 SV=1	4	4	4	4	1248	141.1	6.98	2.25622e+06
A0A0R4IP04	O-GlcNAc transferase subunit p110 OS=Danio rerio OX=7955 GN=ogt.1 PE=1 SV=1	4	3	3	3	1052	116.9	6.52	1.13081e+06
Q7ZW82	Guanine nucleotide-binding protein (G protein), alpha-inhibiting activity polypeptide a OS=Danio rerio OX=7955 GN=gnaia PE=1 SV=1	4	1	1	1	377	43.6	6.11
E7F9T0	[F-actin]-monooxygenase mical1 OS=Danio rerio OX=7955 GN=mical1 PE=3 SV=1	2	2	2	2	1214	137.9	6.25	564417
A5WVL9	Non-specific serine/threonine protein kinase OS=Danio rerio OX=7955 GN=dapk1 PE=2 SV=1	2	3	3	3	1439	159.5	6.79	1.94021e+06
B0S8I3	Exportin-4 OS=Danio rerio OX=7955 GN=xpo4 PE=1 SV=1	2	1	1	1	1150	129.3	5.01
Q6AXJ2	Eukaryotic translation initiation factor 3 subunit H-A OS=Danio rerio OX=7955 GN=eif3ha PE=2 SV=1	7	1	1	1	335	38.6	5.81
Q6P2T5	Arp2/3 complex 34 kDa subunit OS=Danio rerio OX=7955 GN=arpc2 PE=1 SV=1	7	1	1	1	299	34.4	7.11
Q568L3	Sf3a3 protein OS=Danio rerio OX=7955 GN=sf3a3 PE=2 SV=1	6	1	1	1	501	58.6	5.3
Q7ZW07	Nucleoporin 155 OS=Danio rerio OX=7955 GN=nup155 PE=2 SV=1	2	2	2	2	1391	154.9	6.38	547397
Q6P3L0	Major vault protein OS=Danio rerio OX=7955 GN=mvp PE=2 SV=1	4	3	3	3	863	96.5	5.49	1.78755e+06
Q6TH32	Cofilin 1 OS=Danio rerio OX=7955 GN=cfl1 PE=1 SV=1	10	1	1	1	165	18.8	7.33	3.17683e+06
Q6NZS4	RNA-splicing ligase RtcB homolog OS=Danio rerio OX=7955 GN=rtcb PE=2 SV=1	3	1	1	1	505	55.3	7.11
A3KNN5	26S proteasome regulatory subunit RPN11 OS=Danio rerio OX=7955 GN=psmd14 PE=2 SV=1	7	1	1	1	310	34.6	6.4	616407
Q6NY92	V-type proton ATPase subunit a OS=Danio rerio OX=7955 GN=atp6v0a1a PE=2 SV=1	4	3	3	3	834	95.4	6.58	2.3223e+06
Q7SZQ7	Surfeit locus protein 4 OS=Danio rerio OX=7955 GN=surf4 PE=2 SV=1	6	1	1	1	269	30.2	6.32	426564
Q7ZYW9	Inosine-5'-monophosphate dehydrogenase OS=Danio rerio OX=7955 GN=impdh2 PE=2 SV=1	6	1	1	1	514	55.7	7.49
Q5RHR0	Poly [ADP-ribose] polymerase OS=Danio rerio OX=7955 GN=parp1 PE=1 SV=1	2	2	2	2	1013	112.7	8.7	1.15942e+06
Q08BA1	ATP synthase subunit alpha OS=Danio rerio OX=7955 GN=atp5fa1 PE=1 SV=1	4	2	2	2	551	59.7	9.03	4761387
A0A0R4IXL0	DNA-directed RNA polymerase subunit beta OS=Danio rerio OX=7955 GN=polr2b PE=1 SV=1	4	3	3	3	1174	133.8	6.95	1080831
F6PB84	Heterogeneous nuclear ribonucleoprotein K OS=Danio rerio OX=7955 GN=hnrpkl PE=1 SV=2	5	1	1	1	420	46.4	7.11
A0A2R8Q9S6	Chromatin assembly factor 1 subunit A OS=Danio rerio OX=7955 GN=chaf1a PE=1 SV=1	3	2	2	2	816	91.3	5.06	1.49834e+06
E9QFD9	60S ribosomal protein L10a OS=Danio rerio OX=7955 GN=rpl10a PE=1 SV=1	18	1	1	1	67	7.8	10.23	2.90183e+06
F1QH49	Cyclin G-associated kinase OS=Danio rerio OX=7955 GN=gak PE=1 SV=2	2	2	2	2	1325	146.4	5.88	775109
F8W5X1	Poly(A)-binding protein, nuclear 1 (Fragment) OS=Danio rerio OX=7955 GN=pabpn1 PE=1 SV=8	13	1	1	1	217	23.7	9.26	636800
Q1LVE8	Splicing factor 3B subunit 3 OS=Danio rerio OX=7955 GN=sf3b3 PE=2 SV=1	2	2	2	2	1217	135.5	5.3	700510
Q5TYZ5	Cullin-associated and neddylation-dissociated 1 OS=Danio rerio OX=7955 GN=cand1 PE=1 SV=1	2	3	3	3	1230	136.1	5.86	1.16903e+06
Q6PHK9	DNA helicase OS=Danio rerio OX=7955 GN=mcm4 PE=2 SV=1	3	2	2	2	750	84	6.28	903905
A2ARH3	Low-density lipoprotein receptor-related-protein 13 OS=Danio rerio OX=7955 GN=lrp13 PE=1 SV=1	1	2	2	2	1355	149.6	4.94	703242
A0A0R4IAE0	DNA mismatch repair protein OS=Danio rerio OX=7955 GN=msh6 PE=1 SV=1	3	3	3	3	1369	153.2	6.16	934211
Q7ZW20	Tyrosine 3-monooxygenase/tryptophan 5-monooxygenase activation protein, epsilon polypeptide 1 OS=Danio rerio OX=7955 GN=ywhae1 PE=1 SV=1	5	2	3	2	255	29.1	4.77	1.26291e+06
A1L1W1	Zgc:158450 OS=Danio rerio OX=7955 GN=eif4g1a PE=2 SV=1	2	3	3	3	1585	176.3	5.36	1.07355e+06
F8WK50	Flightless I OS=Danio rerio OX=7955 GN=flii PE=2 SV=1	2	3	3	3	1259	143.7	6.04	1.73312e+06
A5PMV7	Protein phosphatase 2, regulatory subunit A, beta a OS=Danio rerio OX=7955 GN=ppp2r1ba PE=1 SV=1	4	1	1	1	589	65.4	5.02	768254
Q803V2	Phosphoribosyl pyrophosphate synthetase-associated protein 2 OS=Danio rerio OX=7955 GN=prpsap2 PE=1 SV=1	6	1	1	1	357	39.5	7.49	271243
F1R446	Spectrin alpha, non-erythrocytic 1 OS=Danio rerio OX=7955 GN=sptan1 PE=1 SV=1	1	1	1	1	2480	284.8	5.22
Q503T2	Gem (Nuclear organelle) associated protein 4 OS=Danio rerio OX=7955 GN=gemin4 PE=2 SV=1	3	3	3	3	1057	118.5	5.39	889285
F6NW08	Si:ch211-13c6.2 OS=Danio rerio OX=7955 GN=si:ch211-13c6.2 PE=1 SV=1	3	2	2	2	809	93	7.06	350633
Q5BLH5	Calpain 2, (M/II) large subunit a OS=Danio rerio OX=7955 GN=capn2a PE=2 SV=1	3	1	1	1	698	78.3	5.15	1.38129e+06
Q78AP9	ADP-ribosylation factor 3b OS=Danio rerio OX=7955 GN=arf3b PE=2 SV=1	10	1	1	1	181	20.6	7.43	2326170
B8JLR8	RAB35, member RAS oncogene family b OS=Danio rerio OX=7955 GN=rab35b PE=1 SV=1	9	1	1	1	201	22.9	8.29	584752
Q7ZVX8	V-type proton ATPase subunit D OS=Danio rerio OX=7955 GN=atp6v1d PE=1 SV=1	9	1	1	1	248	28.3	9.52
E7F8S4	Transketolase a OS=Danio rerio OX=7955 GN=tkta PE=1 SV=1	3	1	1	1	628	69.3	7.49	600144
A0A0R4J7S6	WD repeat and HMG-box DNA-binding protein 1 OS=Danio rerio OX=7955 GN=wdhd1 PE=1 SV=1	2	2	2	2	1112	123	5.36	1.30207e+06
Q5XJR0	Eukaryotic translation initiation factor 4C OS=Danio rerio OX=7955 GN=eif1axa PE=1 SV=1	10	1	1	1	144	16.4	5.35
Q4FE55	Ubiquitinyl hydrolase 1 OS=Danio rerio OX=7955 GN=usp9 PE=1 SV=1	1	3	3	3	2551	290.1	5.8	287276
A0A2R8Q7E9	Succinate--CoA ligase [GDP-forming] subunit beta, mitochondrial OS=Danio rerio OX=7955 GN=SUCLG2 PE=3 SV=1	6	1	1	1	432	46.4	5.92
Q6IQP4	Small monomeric GTPase OS=Danio rerio OX=7955 GN=rap1aa PE=1 SV=1	8	1	1	1	185	21	6.71
Q7T2Q9	Transketolase OS=Danio rerio OX=7955 GN=tktb PE=2 SV=1	3	1	1	1	625	67.8	7.23	2.40982e+06
X1WD55	Bromodomain adjacent to zinc finger domain, 1A (Fragment) OS=Danio rerio OX=7955 GN=baz1a PE=1 SV=1	6	3	3	2	582	65.2	6.18	990216
F1QUG5	Eukaryotic translation initiation factor 3 subunit C OS=Danio rerio OX=7955 GN=eif3c PE=1 SV=1	3	3	3	3	926	106.4	5.58	1.94149e+06
Q9YHX5	Vimentin OS=Danio rerio OX=7955 GN=vim PE=2 SV=1	5	2	2	2	455	52.5	5.19	2.11235e+06
F8W428	Cullin 4B OS=Danio rerio OX=7955 GN=cul4b PE=1 SV=1	3	2	2	2	864	99.4	7.75
Q6Q420	40S ribosomal protein S15a OS=Danio rerio OX=7955 GN=rps15a PE=2 SV=1	11	1	1	1	130	14.8	10.13	1189247
E9QH84	Gem (nuclear organelle)-associated protein 5 OS=Danio rerio OX=7955 GN=gemin5 PE=1 SV=1	2	2	2	2	1440	160.5	6.95	1.02502e+06
F1QNF2	Chromobox homolog 3a (HP1 gamma homolog, Drosophila) OS=Danio rerio OX=7955 GN=cbx3a PE=1 SV=2	9	1	1	1	177	20.4	4.97
A0A2R8RIT0	Ubiquitin protein ligase E3A OS=Danio rerio OX=7955 GN=ube3a PE=1 SV=1	2	1	1	1	766	87.8	4.88	375022
Q7T3B1	26S proteasome AAA-ATPase subunit RPT1 OS=Danio rerio OX=7955 GN=psmc2 PE=1 SV=1	4	1	1	1	433	48.7	5.95
I3IT16	Ubiquitin-specific peptidase 8 OS=Danio rerio OX=7955 GN=usp8 PE=1 SV=1	2	2	2	2	1067	121	8.24	310921
Q803Q1	Glycogenin 1 OS=Danio rerio OX=7955 GN=gyg1a PE=2 SV=1	4	1	1	1	329	37	5.74	466394
Q7ZV23	Ribonucloprotein OS=Danio rerio OX=7955 GN=snu13b PE=1 SV=1	22	1	1	1	128	14	8.46	440254
A4IGG2	LOC562370 protein (Fragment) OS=Danio rerio OX=7955 GN=puf60a PE=2 SV=1	7	1	1	1	379	40	8.97
E7EZD6	Ubiquitinyl hydrolase 1 OS=Danio rerio OX=7955 GN=usp4 PE=1 SV=1	2	2	2	2	1009	112.9	5.74	188690
A0A2R8QRA7	Heterogeneous nuclear ribonucleoprotein H3 (2H9) OS=Danio rerio OX=7955 GN=hnrnph3 PE=1 SV=1	4	1	1	1	396	43.8	8.69	916505
Q803J3	RAB2A, member RAS oncogene family OS=Danio rerio OX=7955 GN=rab2a PE=1 SV=1	8	1	1	1	212	23.5	6.39	269620
Q642H9	40S ribosomal protein S4, X isoform OS=Danio rerio OX=7955 GN=rps4x PE=2 SV=3	8	2	2	2	263	29.7	10.17	854933
I0BWE2	Lethal giant larvae 1 OS=Danio rerio OX=7955 GN=llgl1 PE=2 SV=1	3	2	2	2	1040	114.5	6.32	743778
Q7ZUE4	PRP40 pre-mRNA processing factor 40 homolog A (Yeast) OS=Danio rerio OX=7955 GN=prpf40a PE=1 SV=1	2	1	1	1	851	97.6	8.56
F1R3F7	Complement component 1 Q subcomponent-binding protein, mitochondrial OS=Danio rerio OX=7955 GN=c1qbp PE=1 SV=1	6	1	1	1	270	30	4.78
F1QXV8	Phosphoglycerate kinase OS=Danio rerio OX=7955 GN=pgk1 PE=1 SV=1	4	1	1	1	417	44.7	6.93
A0A2R8Q379	RNA-binding motif protein 25a OS=Danio rerio OX=7955 GN=rbm25a PE=4 SV=1	5	1	1	1	361	41.3	4.96
F1Q8Z1	Dedicator of cytokinesis 7 OS=Danio rerio OX=7955 GN=dock7 PE=1 SV=1	2	3	3	3	2129	241.6	6.74	497584
Q8JGS5	Structural maintenance of chromosomes protein OS=Danio rerio OX=7955 GN=smc4 PE=2 SV=1	1	1	1	1	1289	145.6	7.02	330509
B0R1D0	26S proteasome AAA-ATPase subunit RPT3 OS=Danio rerio OX=7955 GN=psmc4 PE=1 SV=1	8	1	1	1	418	47.2	5.16
A0A0R4IVE2	Ubiquitin carboxyl-terminal hydrolase OS=Danio rerio OX=7955 GN=usp10 PE=1 SV=1	2	2	2	2	865	93.6	5.19	1.07701e+06
Q5RGI2	Nuclear pore complex protein OS=Danio rerio OX=7955 GN=nup107 PE=1 SV=1	2	2	2	2	919	105.3	5.19	1.18179e+06
E9QBC8	TAO kinase 3a OS=Danio rerio OX=7955 GN=taok3a PE=1 SV=1	2	2	2	2	896	105	7.21	436148
Q7ZUS7	Serine/threonine-protein phosphatase OS=Danio rerio OX=7955 GN=ppp6c PE=1 SV=1	9	1	1	1	305	35.1	5.69
Q6PFS4	MICOS complex subunit MIC60 OS=Danio rerio OX=7955 GN=immt PE=1 SV=1	3	2	2	2	757	83.1	5.43	845085
A0A0R4IJ26	Trinucleotide repeat-containing adaptor 6A OS=Danio rerio OX=7955 GN=tnrc6a PE=1 SV=1	1	2	2	2	1760	186.2	6.67	950872
Q58EF9	S-adenosylmethionine synthase OS=Danio rerio OX=7955 GN=mat2ab PE=1 SV=1	6	1	1	1	363	40	6.24	397858
Q7SY46	H(+)-transporting two-sector ATPase OS=Danio rerio OX=7955 GN=atp6v1aa PE=2 SV=1	6	1	1	1	617	68.3	5.66
A0A2R9YJG7	Metavinculin OS=Danio rerio OX=7955 GN=vclb PE=1 SV=1	4	2	2	2	987	107.7	6.49	446697
E7FGT5	Focadhesin OS=Danio rerio OX=7955 GN=focad PE=1 SV=2	1	2	2	2	1806	198.9	6.57	195551
A8E5B6	DAZ-associated protein 1 (Fragment) OS=Danio rerio OX=7955 GN=dazap1 PE=2 SV=1	4	1	1	1	385	41	8.1
Q4KMI5	U2 snRNP auxiliary factor large subunit OS=Danio rerio OX=7955 GN=u2af2a PE=2 SV=1	7	1	1	1	465	52.3	8.82	363916
E7F700	HECT and RLD domain-containing E3 ubiquitin protein ligase 4 OS=Danio rerio OX=7955 GN=herc4 PE=1 SV=2	2	2	2	2	1052	117.2	6.32	588436
A0A2R8RZX0	Importin 4 OS=Danio rerio OX=7955 GN=ipo4 PE=1 SV=1	3	2	2	2	1110	122.3	4.97	572677
E7FFK0	Phospholipid-transporting ATPase OS=Danio rerio OX=7955 GN=atp8b1 PE=1 SV=3	2	2	2	2	1249	143.6	7.83	674672
A0A0R4IAV3	Pyruvate kinase M1/2a (Fragment) OS=Danio rerio OX=7955 GN=pkma PE=1 SV=1	20	1	1	1	66	7.2	4.64	879556
Q802W5	Hypoxanthine phosphoribosyltransferase OS=Danio rerio OX=7955 GN=prtfdc1b PE=2 SV=1	6	1	1	1	225	25.5	5.49	1.70752e+06
A1A5H6	CCR4-NOT transcription complex subunit 1 OS=Danio rerio OX=7955 GN=cnot1 PE=2 SV=1	1	2	2	2	2374	266.4	6.92	236252
A0A0R4IGK1	Tyrosine-protein kinase BAZ1B (Fragment) OS=Danio rerio OX=7955 GN=baz1b PE=1 SV=1	1	2	2	2	1552	177.9	6.48	1.30577e+06
Q7T3B0	Eukaryotic translation initiation factor 3 subunit M OS=Danio rerio OX=7955 GN=eif3m PE=2 SV=2	5	1	1	1	375	42.7	5.52
Q7ZVZ4	upf1 regulator of nonsense transcripts homolog (Yeast) OS=Danio rerio OX=7955 GN=upf1 PE=2 SV=1	2	2	2	2	1100	122	6.74	345616
Q66HV4	Coatomer subunit beta OS=Danio rerio OX=7955 GN=copb1 PE=2 SV=1	3	2	2	2	953	107	6.05	283435
E7F9F1	Leucyl-tRNA synthetase OS=Danio rerio OX=7955 GN=lars1a PE=1 SV=1	3	2	2	2	357	41.3	8.73	571461
A0A0A0MPF3	Nucleophosmin 1a OS=Danio rerio OX=7955 GN=npm1a PE=1 SV=2	11	1	1	1	160	17.7	4.42
A0A0R4IWM4	Zinc finger CCCH-type-containing 7A OS=Danio rerio OX=7955 GN=zc3h7a PE=1 SV=1	2	2	2	2	983	112	6.61	515892
E7F5N7	Pericentriolar material 1 OS=Danio rerio OX=7955 GN=pcm1 PE=1 SV=2	1	1	1	1	1995	222.3	5.24
Q7SXH1	Coatomer subunit zeta OS=Danio rerio OX=7955 GN=copz1 PE=2 SV=1	19	1	1	1	177	20.3	4.88
B3DKC5	Lamin A OS=Danio rerio OX=7955 GN=lmna PE=1 SV=1	2	1	1	1	659	73.6	6.98	642417
B2GRP4	Coatomer subunit gamma OS=Danio rerio OX=7955 GN=copg2 PE=2 SV=1	1	1	1	1	873	97.5	5.67	325038
Q6P5K3	60S acidic ribosomal protein P0 OS=Danio rerio OX=7955 GN=rplp0 PE=1 SV=1	5	1	1	1	316	34.4	5.99
F1R0P4	Si:dkey-258f14.3 (Fragment) OS=Danio rerio OX=7955 GN=si:dkey-258f14.3 PE=4 SV=1	6	1	2	1	488	52.8	5.07
F1Q598	Calcineurin-binding protein 1 OS=Danio rerio OX=7955 GN=cabin1 PE=1 SV=3	1	2	2	2	2200	246.7	6.4	246254
A0A2R8PZN3	Ubinuclein 2b OS=Danio rerio OX=7955 GN=ubn2b PE=1 SV=1	2	2	2	2	1042	111.9	9.57	795424
Q7ZTY4	Histone-binding protein RBBP7 OS=Danio rerio OX=7955 GN=rbbp7 PE=2 SV=1	7	1	1	1	426	47.7	4.86	171441
Q4V903	Microtubule-associated protein, RP/EB family, member 3a OS=Danio rerio OX=7955 GN=mapre3a PE=1 SV=1	5	1	1	1	259	29.8	5.15
A0A0R4IMZ8	Karyopherin (importin) beta 1 OS=Danio rerio OX=7955 GN=kpnb1 PE=1 SV=1	3	2	2	2	876	97.4	4.77	655005
Q6NWC1	Voltage-dependent anion-selective channel protein 1 OS=Danio rerio OX=7955 GN=vdac1 PE=1 SV=1	8	1	1	1	283	30.6	6.7	994822
A0A286Y906	TBC1 domain family, member 9 (with GRAM domain) OS=Danio rerio OX=7955 GN=tbc1d9 PE=4 SV=2	2	1	1	1	1201	135.5	5.38	261147
F1QP93	HECT-type E3 ubiquitin transferase OS=Danio rerio OX=7955 GN=nedd4l PE=1 SV=1	2	2	2	2	988	113.2	6.05	1.85358e+06
A2RV05	Condensin complex subunit 1 (Fragment) OS=Danio rerio OX=7955 GN=ncapd2 PE=2 SV=1	1	1	1	1	1414	157.8	5.73
A0A0R4IIX0	Si:zfos-588f8.1 OS=Danio rerio OX=7955 GN=si:zfos-588f8.1 PE=1 SV=2	1	2	2	2	2085	238.1	8.62	416589
E9QHG6	Tight junction protein 3 OS=Danio rerio OX=7955 GN=tjp3 PE=1 SV=1	1	1	1	1	825	92.3	5.54	272141
Q9I9E9	Eukaryotic translation initiation factor 2 subunit 1 OS=Danio rerio OX=7955 GN=eif2s1b PE=1 SV=1	5	1	1	1	315	36.1	5.03
Q6AZA0	Acetyl-CoA acetyltransferase, mitochondrial OS=Danio rerio OX=7955 GN=acat1 PE=2 SV=1	5	1	1	1	420	44.3	8.85	1.01737e+06
A8DZA0	RNA-binding motif protein 25b OS=Danio rerio OX=7955 GN=rbm25b PE=1 SV=1	3	1	1	1	830	96.9	6.1
E7FGL0	Timeless circadian clock OS=Danio rerio OX=7955 GN=timeless PE=1 SV=1	1	1	1	1	1278	147.8	5.19	237414
Q5CZS8	Oxysterol-binding protein (Fragment) OS=Danio rerio OX=7955 GN=osbpl7 PE=2 SV=1	3	1	1	1	538	61.4	7.5	737992
E7FBB9	Tight junction protein 2a (zona occludens 2) OS=Danio rerio OX=7955 GN=tjp2a PE=1 SV=2	1	1	1	1	1221	138.3	6.79	265089
Q1LUB2	Anillin, actin-binding protein OS=Danio rerio OX=7955 GN=anln PE=1 SV=1	1	1	1	1	1089	120.1	8.79	249333
Q7ZYX7	Proteasome (Prosome, macropain) 26S subunit, non-ATPase, 7 (Mov34 homolog) OS=Danio rerio OX=7955 GN=psmd7 PE=1 SV=1	7	1	1	1	327	37.2	6.48
I3ISS5	Ubiquitin carboxyl-terminal hydrolase 7 OS=Danio rerio OX=7955 GN=usp7 PE=1 SV=1	1	1	1	1	1103	128.6	5.64	260842
E7F715	SEC24 homolog B, COPII coat complex component OS=Danio rerio OX=7955 GN=sec24b PE=1 SV=1	1	1	1	1	1184	128.5	6.71	712579
F8W4B7	Histone deacetylase 6 OS=Danio rerio OX=7955 GN=hdac6 PE=1 SV=1	1	1	1	1	1081	118.3	6.38	178966
A0A0R4IHV1	Pyruvate kinase OS=Danio rerio OX=7955 GN=pkmb PE=1 SV=1	3	1	1	1	530	58.3	7.28	1.71823e+06
Q501T6	Ahctf1 protein (Fragment) OS=Danio rerio OX=7955 GN=ahctf1 PE=2 SV=1	2	1	1	1	619	68	4.59	468907
A8KC22	Heterogeneous nuclear ribonucleoprotein L2 OS=Danio rerio OX=7955 GN=hnrnpl2 PE=1 SV=1	3	1	1	1	522	57.8	7.09
A4IGB8	Cyfip1 protein (Fragment) OS=Danio rerio OX=7955 GN=cyfip1 PE=2 SV=1	2	1	1	1	509	59.2	7.4	3.66228e+06
F1QNV4	Nuclear pore complex protein Nup133 OS=Danio rerio OX=7955 GN=nup133 PE=2 SV=1	1	1	1	1	1136	126.5	5.36	300022
Q6PFN4	Apoptosis inhibitor 5 OS=Danio rerio OX=7955 GN=api5 PE=2 SV=1	15	1	1	1	188	20.8	4.49
Q7ZYX4	Chaperonin-containing TCP1, subunit 6A (zeta 1) OS=Danio rerio OX=7955 GN=cct6a PE=1 SV=1	5	1	1	1	531	57.6	7.12
B8A5K9	Structural maintenance of chromosomes protein OS=Danio rerio OX=7955 GN=smc2 PE=1 SV=1	1	1	1	1	1199	135.2	8.27	542103
A0A2R8PWG5	PRP6 homolog OS=Danio rerio OX=7955 GN=prpf6 PE=1 SV=1	1	1	1	1	974	109.3	7.96	292885
E7FC33	Stromal antigen 1b OS=Danio rerio OX=7955 GN=stag1b PE=1 SV=1	1	1	1	1	1256	143.7	5.49
A0A0R4IJR6	Cadherin-1 OS=Danio rerio OX=7955 GN=cdh1 PE=1 SV=1	2	1	1	1	864	95.2	4.94
E7F3I8	RNA helicase OS=Danio rerio OX=7955 GN=dhx15 PE=1 SV=1	5	1	1	1	769	88.3	7.34
A0A0R4IUL0	Peptidylprolyl isomerase OS=Danio rerio OX=7955 GN=fkbp15b PE=1 SV=1	1	1	1	1	1201	133.8	4.78
A2BEM5	Par-3 family cell polarity regulator alpha, b OS=Danio rerio OX=7955 GN=pard3ab PE=1 SV=1	1	1	1	1	1332	148.2	7.99	168552
Q6TLG8	DNA-(apurinic or apyrimidinic site) lyase OS=Danio rerio OX=7955 GN=rps3 PE=1 SV=1	6	1	1	1	245	26.9	9.66	344033
A0JMD0	Clustered mitochondria protein homolog OS=Danio rerio OX=7955 GN=cluh PE=2 SV=1	1	1	1	1	1400	155.7	5.71	148022
A0A2R8QP32	Uncharacterized protein OS=Danio rerio OX=7955 GN=ssh1b PE=3 SV=1	2	1	1	1	616	69.8	5	304948
A7MBR5	Nop58 protein OS=Danio rerio OX=7955 GN=nop58 PE=2 SV=1	2	1	1	1	553	62	8.34
A8WFS5	Zgc:171445 protein OS=Danio rerio OX=7955 GN=zgc:171445 PE=2 SV=1	1	1	1	1	1459	158.8	6.58	783952
Q8JGR4	60S ribosomal protein L24 OS=Danio rerio OX=7955 GN=rpl24 PE=2 SV=1	6	1	1	1	157	17.9	11.25	204817
Q6PC90	40S ribosomal protein S12 OS=Danio rerio OX=7955 GN=rps12 PE=1 SV=1	11	1	1	1	132	14.5	7.24	450678
A2CEW4	5-aminoimidazole-4-carboxamide ribonucleotide formyltransferase OS=Danio rerio OX=7955 GN=atic PE=1 SV=1	3	1	1	1	590	64	6.65	180748
B0S754	Activating signal cointegrator 1 complex subunit 3 OS=Danio rerio OX=7955 GN=snrnp200 PE=1 SV=1	1	1	1	1	2134	243.8	6.07	330108
B0UY57	Replication timing regulatory factor 1 OS=Danio rerio OX=7955 GN=rif1 PE=1 SV=1	0	1	1	1	2392	261.8	5.4
A0A0R4IDJ0	Endoribonuclease Dicer OS=Danio rerio OX=7955 GN=dicer1 PE=1 SV=2	0	1	1	1	1905	215.3	5.36
U3JAU2	Trinucleotide repeat-containing adaptor 6B OS=Danio rerio OX=7955 GN=tnrc6b PE=4 SV=1	1	1	1	1	1984	201.2	6.84
A0A2R8RYF6	Tropomyosin 1 (alpha) OS=Danio rerio OX=7955 GN=tpm1 PE=1 SV=1	3	1	1	1	284	32.7	4.74	676320
A0A0R4IH35	Methylcrotonoyl-CoA carboxylase 1 (alpha) OS=Danio rerio OX=7955 GN=mccc1 PE=1 SV=1	1	1	1	1	711	78	6.62	285297
A0A2R8RK01	GTPase-activating protein and VPS9 domains 1 OS=Danio rerio OX=7955 GN=gapvd1 PE=1 SV=1	1	1	1	1	1422	158.6	5.16	215831
A4IGC8	Delta-1-pyrroline-5-carboxylate synthase OS=Danio rerio OX=7955 GN=aldh18a1 PE=1 SV=1	1	1	1	1	782	85.3	7.08	5.6853e+06
Q4G0A1	U2af1 protein OS=Danio rerio OX=7955 GN=u2af1 PE=2 SV=1	7	1	1	1	250	28.5	9.07	2063279
A0A2R8RY18	Protein phosphatase 1 regulatory subunit 9A-like A OS=Danio rerio OX=7955 GN=ppp1r9ala PE=1 SV=1	1	1	1	1	1278	142.2	5.07	595433
Q1LWQ1	Novel protein similar to vertebrate superkiller viralicidic activity 2-like 2 (S. cerevisiae) (SKIV2L2) OS=Danio rerio OX=7955 GN=skiv2l PE=4 SV=1	1	1	1	1	1230	137.3	6.38	288250
F1RE30	Modulator of non-genomic activity of estrogen receptor OS=Danio rerio OX=7955 GN=pelp1 PE=1 SV=2	1	1	1	1	1212	131	4.44	483740
E9QBF0	Triosephosphate isomerase (Fragment) OS=Danio rerio OX=7955 GN=tpi1b PE=1 SV=1	4	1	1	1	198	21.8	5.91	543745
E9QC45	Si:dkey-88l16.4 OS=Danio rerio OX=7955 GN=si:dkey-88l16.4 PE=4 SV=1	7	1	1	1	122	13.3	7.93	330852
E7EXU2	H/ACA ribonucleoprotein complex subunit OS=Danio rerio OX=7955 GN=gar1 PE=1 SV=2	3	1	1	1	230	23.4	10.81	15743624
E7FDV0	Myosin IEa OS=Danio rerio OX=7955 GN=myo1ea PE=3 SV=1	1	1	1	1	1117	128.1	9.22
A0A2R8Q9K6	60S ribosomal protein L7a OS=Danio rerio OX=7955 GN=rpl7a PE=1 SV=1	4	1	1	1	266	30	10.56
A9C3R2	Elongation of very long chain fatty acids protein 7 OS=Danio rerio OX=7955 GN=elovl7a PE=3 SV=1	8	1	1	1	289	34.4	9.47
A0A2R8QPW3	Nck-associated protein 1 OS=Danio rerio OX=7955 GN=nckap1 PE=1 SV=1	1	1	1	1	1134	129.4	6.7	418699
A0A0R4IXC4	Si:ch211-167b20.8 OS=Danio rerio OX=7955 GN=si:ch211-167b20.8 PE=1 SV=1	1	1	1	1	1148	128.4	4.36	370992
B7ZC95	Discs, large homolog 5a (Drosophila) OS=Danio rerio OX=7955 GN=dlg5a PE=3 SV=1	0	1	1	1	1926	217.7	7.12	353284
A0A2R8RNP8	Exportin 1 (CRM1 homolog, yeast) b OS=Danio rerio OX=7955 GN=xpo1b PE=1 SV=1	1	1	1	1	1081	124.2	6.19	201451
Q8QGQ1	Retinaldehyde dehydrogenase 2 OS=Danio rerio OX=7955 GN=aldh1a2 PE=2 SV=1	2	1	1	1	518	56.5	6.33
B7ZD98	Helicase, lymphoid-specific OS=Danio rerio OX=7955 GN=hells PE=1 SV=1	1	1	1	1	853	98.2	7.17
E9QD58	Misshapen-like kinase 1 OS=Danio rerio OX=7955 GN=mink1 PE=1 SV=3	1	1	1	1	1268	144.5	8.19	665222
Q66IB1	Elongin-C OS=Danio rerio OX=7955 GN=eloca PE=2 SV=1	27	1	1	1	113	12.6	4.78	325286
F1R2E0	Heterogeneous nuclear ribonucleoprotein M OS=Danio rerio OX=7955 GN=hnrnpm PE=1 SV=2	1	1	1	1	715	74.1	8.97
B8JKC9	Hexokinase OS=Danio rerio OX=7955 GN=hk2 PE=1 SV=1	1	1	1	1	919	102.1	6.23	156647
F1R7M6	Leucyl-tRNA synthetase OS=Danio rerio OX=7955 GN=lars2 PE=1 SV=2	2	1	1	1	835	94.3	6.83
Q1RLS3	Zgc:136881 OS=Danio rerio OX=7955 GN=polh PE=2 SV=1	2	1	1	1	743	82	7.88	858540
Q4G0B1	Ribosomal protein L23a OS=Danio rerio OX=7955 GN=rpl23a PE=2 SV=1	10	1	1	1	155	17.6	10.39	1382118
A0A0R4IUB2	Ankyrin repeat and KH domain-containing 1 OS=Danio rerio OX=7955 GN=ankhd1 PE=1 SV=2	0	1	1	1	2580	272.2	5.95	1.90194e+06
X1WCE5	Alpha-mannosidase OS=Danio rerio OX=7955 GN=man2c1 PE=1 SV=1	1	1	1	1	1024	116.3	6.58	344782
A0A140LGJ9	DnaJ (Hsp40) homolog, subfamily C, member 11b (Fragment) OS=Danio rerio OX=7955 GN=dnajc11b PE=4 SV=1	3	1	1	1	390	43.3	9.35
Q7ZWD6	Prpf8 protein OS=Danio rerio OX=7955 GN=prpf8 PE=2 SV=1	4	1	1	1	497	58.7	7.11	247251
Q7SZP4	Zgc:65851 OS=Danio rerio OX=7955 GN=zgc:65851 PE=1 SV=1	1	1	1	1	562	64.7	4.82	43713092
F1QA15	Gamma-tubulin complex component OS=Danio rerio OX=7955 GN=tubgcp3 PE=1 SV=2	1	1	1	1	906	102.9	7.96
Q6PH54	Arginase OS=Danio rerio OX=7955 GN=arg2 PE=2 SV=1	2	1	1	1	347	37.8	6.73	492606
A0A0R4ILY2	E3 ubiquitin-protein ligase OS=Danio rerio OX=7955 GN=dtx3l2.2 PE=3 SV=1	2	1	1	1	770	86.8	8.18	234953
Q9YH91	Claudin-like protein ZF-A89 OS=Danio rerio OX=7955 GN=cldnd PE=2 SV=1	6	1	1	1	208	22.2	7.72	287571
Q32PL1	Protein phosphatase 1 regulatory subunit 7 OS=Danio rerio OX=7955 GN=ppp1r7 PE=2 SV=1	6	1	1	1	345	39.4	5.03
Q1ECZ7	Hnrnpu protein OS=Danio rerio OX=7955 GN=hnrnpub PE=2 SV=1	1	1	1	1	795	88.4	5.86
Q6P3L1	Polyadenylate-binding protein OS=Danio rerio OX=7955 GN=pabpc1b PE=1 SV=1	2	1	1	1	634	71	9.51	302138
E7F7Y8	Serine/threonine kinase 31 OS=Danio rerio OX=7955 GN=stk31 PE=1 SV=2	1	1	1	1	678	77	5.8	398602
E7F2R1	Tetratricopeptide repeat domain 37 OS=Danio rerio OX=7955 GN=ttc37 PE=1 SV=2	1	1	1	1	1585	176	6.93
A0A0R4INC4	Plectin a OS=Danio rerio OX=7955 GN=pleca PE=1 SV=2	0	1	1	1	4569	521.3	6.71	464951
Q6TEL1	Double-strand-break repair protein rad21 homolog A OS=Danio rerio OX=7955 GN=rad21a PE=1 SV=1	1	1	1	1	643	72.2	4.78	555489
F8W246	40S ribosomal protein S13 OS=Danio rerio OX=7955 GN=rps13 PE=1 SV=1	8	1	1	1	121	13.6	10.87
A0A2R8QE60	Xin actin-binding repeat-containing protein 1 OS=Danio rerio OX=7955 GN=xirp1 PE=1 SV=1	0	1	1	1	2321	260.8	5.81	499182
A0A0R4IJ07	Elongator complex protein 1 OS=Danio rerio OX=7955 GN=elp1 PE=1 SV=1	1	1	1	1	1311	147.1	6.09	298782
F1QYK9	Myosin, light chain 9a, regulatory OS=Danio rerio OX=7955 GN=myl9a PE=1 SV=1	6	1	1	1	174	20	4.92
F1QRM9	Aminopeptidase OS=Danio rerio OX=7955 GN=npepps PE=1 SV=1	1	1	1	1	925	103.9	5.74
F1Q6N0	116 kDa U5 small nuclear ribonucleoprotein component OS=Danio rerio OX=7955 GN=eftud2 PE=1 SV=1	2	1	1	1	973	109.3	4.84	263725
F1Q5K5	Synovial sarcoma, X breakpoint 2-interacting protein b OS=Danio rerio OX=7955 GN=ssx2ipb PE=3 SV=1	1	1	1	1	485	57.1	6.74	654060
Q5TYS4	Signal-induced proliferation-associated 1-like 1 OS=Danio rerio OX=7955 GN=sipa1l1 PE=1 SV=2	1	1	1	1	1794	194.4	8.65	293379
B6EUL7	CASKb OS=Danio rerio OX=7955 GN=caskb PE=2 SV=1	1	1	1	1	921	104.4	6.4	159475
Q7T334	Malate dehydrogenase OS=Danio rerio OX=7955 GN=mdh2 PE=1 SV=1	5	1	1	1	337	35.4	8.15	154859
