# Supplementary material for: Rbm24a dictates mRNA recruitment for germ granule assembly in zebrafish
Source: EMBO J. 2025 Apr 25;44(11):3121–49. doi: 10.1038/s44318-025-00442-z (PMC12130248; doi:10.1038/s44318-025-00442-z)
Supplement: Supplementary file 3 — Data Set EV1 [file 44318_2025_442_MOESM3_ESM.zip › result/proteins_WT25_32.xlsx]

## Sheet: Proteins
Accession	Description	Coverage [%]	# Peptides	# PSMs	# Unique Peptides	# AAs	MW [kDa]	calc. pI	Abundances (Grouped): WT25_32
F1QV15	Phosvitin (Fragment) OS=Danio rerio OX=7955 GN=vtg6 PE=1 SV=1	16	20	30	2	1368	149.9	8.69	2.50731e+08
F1Q7L0	Phosvitin (Fragment) OS=Danio rerio OX=7955 GN=vtg4 PE=1 SV=1	16	21	30	3	1363	149.3	8.81	1.22652e+09
F1R2S5	Phosvitin (Fragment) OS=Danio rerio OX=7955 GN=vtg5 PE=1 SV=1	15	19	28	3	1363	149.3	8.7	2.5181e+08
Q1LWN2	Phosvitin OS=Danio rerio OX=7955 GN=vtg1 PE=1 SV=1	15	19	28	4	1362	149.1	8.59	1.0371e+08
A0A2R8RHW2	Phosvitin OS=Danio rerio OX=7955 GN=vtg7 PE=1 SV=1	12	16	23	2	1343	147.4	8.6	1.23447e+06
Q6PBY1	40S ribosomal protein S3a OS=Danio rerio OX=7955 GN=rps3a PE=2 SV=3	24	8	8	8	267	30.2	9.73	1.14523e+08
A7E2K1	Tropomyosin 1 (alpha) OS=Danio rerio OX=7955 GN=tpm1 PE=1 SV=1	24	7	9	2	247	28.8	4.86	1.92022e+08
Q7ZVD9	DNA-(apurinic or apyrimidinic site) lyase OS=Danio rerio OX=7955 GN=rps3 PE=2 SV=1	28	7	7	7	245	26.8	9.66	9.34978e+07
Q803M1	Tropomyosin 3 OS=Danio rerio OX=7955 GN=tpm3 PE=1 SV=1	20	6	8	1	248	28.8	4.78	54468604
A0A2R8Q9K6	60S ribosomal protein L7a OS=Danio rerio OX=7955 GN=rpl7a PE=1 SV=1	20	6	6	6	266	30	10.56	6.0973e+07
A0A140LG13	Pyrroline-5-carboxylate reductase OS=Danio rerio OX=7955 GN=pycr1b PE=1 SV=1	15	4	4	4	329	34.9	7.94	2.63037e+07
Q08C33	Isochorismatase domain-containing protein 1 OS=Danio rerio OX=7955 GN=isoc1 PE=2 SV=1	19	4	4	4	283	31.3	7.46	3.66771e+07
A7YYA5	Zgc:109885 protein OS=Danio rerio OX=7955 GN=eef1a1l2 PE=2 SV=1	9	2	4	2	462	50.1	9.25	7.17979e+06
A0A2R8Q549	Phosvitin OS=Danio rerio OX=7955 GN=vtg2 PE=1 SV=1	3	5	6	3	1559	172.2	8.65	8.77328e+06
Q6IQR3	Actin alpha cardiac muscle 1a OS=Danio rerio OX=7955 GN=actc1a PE=2 SV=1	14	5	6	1	377	41.9	5.39	3.76021e+07
Q3B727	Zgc:123289 OS=Danio rerio OX=7955 GN=zgc:123289 PE=2 SV=1	15	5	6	1	376	41.8	5.48	5998860
Q642H9	40S ribosomal protein S4, X isoform OS=Danio rerio OX=7955 GN=rps4x PE=2 SV=3	17	4	4	4	263	29.7	10.17	3.94096e+07
B0UYN4	Zgc:162944 OS=Danio rerio OX=7955 GN=zgc:162944 PE=1 SV=1	17	4	5	4	224	24.1	6.3	4.21848e+07
Q8JHI0	ADP/ATP translocase OS=Danio rerio OX=7955 GN=slc25a5 PE=1 SV=1	10	3	5	3	298	32.7	9.76	4.37366e+07
A0A0R4IAL5	Tropomyosin 2 (beta) OS=Danio rerio OX=7955 GN=tpm2 PE=1 SV=1	17	5	5	2	248	28.9	4.67	5.30653e+06
A0A2R8Q548	PH domain-containing protein OS=Danio rerio OX=7955 GN=si:dkey-30c15.10 PE=4 SV=1	4	4	4	4	968	108.2	4.93	5.29934e+06
Q6PBK9	Novel protein (Zgc:73360) OS=Danio rerio OX=7955 GN=prdx6 PE=1 SV=1	14	3	3	3	222	25	6.57	1.0612e+07
A0A140LH34	Si:ch1073-159d7.7 OS=Danio rerio OX=7955 GN=h1l1 PE=3 SV=1	16	3	3	2	197	20.2	11.02	1.57599e+07
Q5TYQ3	Cytochrome c oxidase assembly factor 7 OS=Danio rerio OX=7955 GN=coa7 PE=2 SV=1	10	2	2	2	229	25.5	7.06	2.46177e+06
Q7T3L7	Cell division control protein 2 OS=Danio rerio OX=7955 GN=cdk1 PE=1 SV=1	11	3	3	3	302	34.5	8.28	4.81843e+06
F1RAM4	Zgc:110339 OS=Danio rerio OX=7955 GN=zgc:110339 PE=1 SV=1	13	3	3	3	255	26.8	7.01	4.50781e+06
X1WHF1	Histone H2B OS=Danio rerio OX=7955 GN=si:dkey-261m9.6 PE=3 SV=1	12	1	1	1	124	13.6	10.37	2121195
E7F354	3-monooxygenase/tryptophan 5-monooxygenase activation protein, gamma polypeptide 2 OS=Danio rerio OX=7955 GN=ywhag2 PE=1 SV=1	8	2	3	1	247	28.3	4.94	2.79937e+06
Q5PRD0	14-3-3 protein beta/alpha-A OS=Danio rerio OX=7955 GN=ywhaba PE=2 SV=2	11	3	3	3	244	27.6	4.78	5.4845e+06
Q6P3J5	Eukaryotic translation elongation factor 2 OS=Danio rerio OX=7955 GN=eef2b PE=1 SV=1	5	2	2	2	858	95.4	6.7	1.06424e+06
O57521	Heat shock protein HSP 90-beta OS=Danio rerio OX=7955 GN=hsp90ab1 PE=1 SV=2	4	1	2	1	725	83.3	5	2.49074e+06
Q6DH38	Zgc:110216 protein (Fragment) OS=Danio rerio OX=7955 GN=zgc:110216 PE=2 SV=1	18	3	3	2	163	16.9	10.92	4.99548e+06
Q0D294	Histone H4 OS=Danio rerio OX=7955 GN=zgc:153409 PE=2 SV=1	21	2	2	2	103	11.3	11.36	5567075
Q5RG12	Heat shock protein 90, alpha (cytosolic), class A member 1, tandem duplicate 2 OS=Danio rerio OX=7955 GN=hsp90aa1.2 PE=1 SV=1	4	1	2	1	734	84.6	5.01	2.77875e+06
Q8QGQ2	Aldehyde dehydrogenase 2 OS=Danio rerio OX=7955 GN=aldh2.1 PE=2 SV=1	4	2	3	2	516	56.5	6.47	2.1662e+06
Q6NYW8	Heterogeneous nuclear ribonucleoprotein A0 OS=Danio rerio OX=7955 GN=hnrnpa0b PE=2 SV=1	7	2	2	2	314	32.5	8.4	2.50762e+06
Q6P102	Tyrosine 3-monooxygenase/tryptophan 5-monooxygenase activation protein, beta polypeptide-like OS=Danio rerio OX=7955 GN=ywhabl PE=1 SV=1	8	2	3	1	245	27.9	4.78	1.09593e+06
Q7SXP1	F-actin-capping protein subunit beta OS=Danio rerio OX=7955 GN=capzb PE=1 SV=1	8	2	2	2	273	30.7	6	22014122
A0A0R4IAV0	Linker histone H1M OS=Danio rerio OX=7955 GN=h1m PE=1 SV=1	9	2	2	2	257	26.9	10.02	4.0501e+06
Q7ZUS9	Electron transfer flavoprotein subunit alpha OS=Danio rerio OX=7955 GN=etfa PE=1 SV=1	14	3	3	3	333	35.1	7.36	2.89596e+06
A3KP44	Zgc:162938 protein OS=Danio rerio OX=7955 GN=prdx4 PE=2 SV=1	7	2	2	2	260	29.1	6.79	8.99995e+06
Q6NWC3	40S ribosomal protein S2 OS=Danio rerio OX=7955 GN=rps2 PE=1 SV=1	11	3	3	3	280	30.3	10.2	3.60694e+07
Q71PD7	Histone H2A.V OS=Danio rerio OX=7955 GN=h2az2a PE=2 SV=3	23	1	2	1	128	13.5	10.58	589054
A0A2R8QAE1	Fibrinogen C-terminal domain-containing protein OS=Danio rerio OX=7955 GN=LOC100334800 PE=1 SV=1	6	1	1	1	241	28.1	7.77	1.08038e+06
B7ZV46	LOC560210 protein OS=Danio rerio OX=7955 GN=hsp70l PE=2 SV=1	8	3	3	3	643	70.4	5.73	516757
Q9PTP1	Proliferating cell nuclear antigen OS=Danio rerio OX=7955 GN=pcna PE=1 SV=2	12	3	3	3	260	28.6	4.67	1.01207e+07
Q6DHL6	40S ribosomal protein S6 OS=Danio rerio OX=7955 GN=rps6 PE=1 SV=1	8	2	2	2	249	28.7	11.09	9.7058e+06
Q6P0V6	60S ribosomal protein L8 OS=Danio rerio OX=7955 GN=rpl8 PE=2 SV=3	6	1	2	1	257	28	10.89	9160805
A0A2R8Q4W3	Splicing factor, arginine/serine-rich 1 OS=Danio rerio OX=7955 GN=srsf1a PE=1 SV=1	8	2	2	2	244	27.5	10.23	3.6378e+06
O42248	Guanine nucleotide-binding protein subunit beta-2-like 1 OS=Danio rerio OX=7955 GN=gnb2l1 PE=2 SV=1	6	2	2	2	317	35.1	7.69	3.37857e+06
E7F225	Zgc:163061 OS=Danio rerio OX=7955 GN=zgc:163061 PE=1 SV=1	18	2	2	1	114	11.7	10.43	2534907
P52722	Metallothionein-1 OS=Danio rerio OX=7955 GN=mt PE=3 SV=1	30	2	2	2	60	6	7.84	3.85481e+06
Q6PC13	Prohibitin OS=Danio rerio OX=7955 GN=phb2a PE=1 SV=1	6	2	2	2	302	33.3	9.91	1.36953e+06
B0V3F8	Interferon-inducible double-stranded RNA-dependent protein kinase activator A homolog OS=Danio rerio OX=7955 GN=prkra PE=2 SV=2	8	2	2	2	282	30.8	6.99	1.53089e+06
Q8JGM5	60 kDa chaperonin (Fragment) OS=Danio rerio OX=7955 GN=hspd1 PE=2 SV=1	7	1	1	1	309	33.3	9.09	294553
Q7SYD0	Carbonyl reductase 1 OS=Danio rerio OX=7955 GN=cbr1 PE=1 SV=1	7	2	2	2	276	29.9	7.65	1.31302e+06
Q7T3H9	Putative hydroxypyruvate isomerase OS=Danio rerio OX=7955 GN=hyi PE=2 SV=2	7	2	2	2	276	31.2	6.07	2.62289e+06
A0A2R8RL59	Zgc:171517 OS=Danio rerio OX=7955 GN=qdprb.4 PE=1 SV=1	4	1	1	1	260	28.1	9.96	1.31101e+06
Q7ZTI4	Ubiquitin carboxyl-terminal hydrolase OS=Danio rerio OX=7955 GN=uchl1 PE=2 SV=1	10	2	2	2	218	24.2	5.25	31035487
Q6NWC1	Voltage-dependent anion-selective channel protein 1 OS=Danio rerio OX=7955 GN=vdac1 PE=1 SV=1	4	1	1	1	283	30.6	6.7	764407
Q7ZV22	S-methyl-5'-thioadenosine phosphorylase OS=Danio rerio OX=7955 GN=mtap PE=2 SV=2	4	1	1	1	280	30.8	6.44	440759
Q6DGB2	Inositol-1-monophosphatase OS=Danio rerio OX=7955 GN=impa1 PE=1 SV=1	4	1	1	1	282	30.6	4.97
A0A2R8RYH8	Solute carrier family 25 member 3b OS=Danio rerio OX=7955 GN=slc25a3b PE=1 SV=1	4	2	2	2	355	39.4	8.79	1.40285e+07
F1QCN0	Glutamine amidotransferase-like class 1 domain-containing protein 3A, mitochondrial OS=Danio rerio OX=7955 GN=gatd3a PE=3 SV=1	7	2	2	2	262	27.8	7.59	26780193
F1QV31	Keratin 5 OS=Danio rerio OX=7955 GN=krt5 PE=1 SV=1	3	2	2	2	566	59.1	5.41	1.79164e+07
A8KB60	Tubulin alpha chain (Fragment) OS=Danio rerio OX=7955 GN=si:ch211-114n24.6 PE=2 SV=1	6	2	2	2	453	50.5	6.6	763334
A4UU77	Oogenesis-related gene OS=Danio rerio OX=7955 GN=org PE=1 SV=1	4	1	1	1	215	24	5.11	1.13605e+06
F1QF85	Transcription factor A, mitochondrial OS=Danio rerio OX=7955 GN=tfam PE=1 SV=1	4	1	1	1	277	31.5	10.32	4.39434e+06
Q1LXI2	Myosin VAa OS=Danio rerio OX=7955 GN=myo5aa PE=1 SV=1	1	1	1	1	1844	213.1	8.47	273026
E9QDE6	Clathrin light chain OS=Danio rerio OX=7955 GN=clta PE=1 SV=1	8	2	2	2	223	24.8	4.51	5.50701e+06
A0A286YAP4	Heat shock protein 90, beta (grp94), member 1 OS=Danio rerio OX=7955 GN=hsp90b1 PE=1 SV=2	1	1	1	1	823	94.7	4.87	311527
Q7ZTS8	ELAV-like protein OS=Danio rerio OX=7955 GN=elavl1a PE=1 SV=1	6	2	2	2	324	35.9	8.97	2.35912e+06
Q6GQM9	2-phospho-D-glycerate hydro-lyase OS=Danio rerio OX=7955 GN=eno2 PE=1 SV=1	5	1	1	1	434	46.8	4.91
Q6TGV6	Proteasome subunit alpha type OS=Danio rerio OX=7955 GN=psma5 PE=1 SV=1	8	1	1	1	241	26.4	4.82	244105
Q6NYX8	PITH domain-containing protein 1 OS=Danio rerio OX=7955 GN=pithd1 PE=2 SV=1	8	2	2	2	210	24	5.59	1.17037e+07
F8W4I2	60S acidic ribosomal protein P0 (Fragment) OS=Danio rerio OX=7955 GN=rplp0 PE=1 SV=1	12	2	2	2	156	17.2	9.8	973726
Q6DEJ9	Dolichol-phosphate mannosyltransferase subunit 1 OS=Danio rerio OX=7955 GN=dpm1 PE=1 SV=1	4	1	1	1	250	28.1	9.19	944330
Q6P0I2	Proteasome subunit alpha type OS=Danio rerio OX=7955 GN=psma8 PE=1 SV=1	4	1	1	1	251	28.1	8.84	817878
E9QHD8	Dolichyl-diphosphooligosaccharide--protein glycosyltransferase subunit MAGT1 (Fragment) OS=Danio rerio OX=7955 GN=magt1 PE=1 SV=1	7	1	1	1	131	15.3	9.66	421937
F1QN45	Si:dkey-88l16.3 (Fragment) OS=Danio rerio OX=7955 GN=si:dkey-88l16.3 PE=1 SV=1	1	1	1	1	1765	193.1	5.77	1.36949e+06
Q6AZA0	Acetyl-CoA acetyltransferase, mitochondrial OS=Danio rerio OX=7955 GN=acat1 PE=2 SV=1	4	2	2	2	420	44.3	8.85	2.13475e+06
Q5XJS8	Hsd17b10 protein OS=Danio rerio OX=7955 GN=hsd17b10 PE=1 SV=1	6	2	2	2	260	27	7.91	4.74058e+06
Q6DRC6	60S ribosomal protein L6 OS=Danio rerio OX=7955 GN=rpl6 PE=2 SV=1	4	1	1	1	265	30.5	11.06	1075093
Q6PI20	Histone H3.3 OS=Danio rerio OX=7955 GN=h3f3a PE=2 SV=3	24	1	1	1	136	15.3	11.27	722316
B8JHR9	Karyopherin (importin) beta 3 OS=Danio rerio OX=7955 GN=kpnb3 PE=1 SV=2	2	1	1	1	1093	122.7	4.89	251891
Q70X92	Ankyrin repeat and SOCS box containing protein a OS=Danio rerio OX=7955 GN=asb11 PE=2 SV=1	4	1	1	1	293	31.5	7.25	280161
Q6PH25	Vacuolar protein sorting-associated protein 28 homolog OS=Danio rerio OX=7955 GN=vps28 PE=1 SV=1	4	1	1	1	223	25.4	5.29	211467
F1R377	Cytochrome c-1 (Fragment) OS=Danio rerio OX=7955 GN=cyc1 PE=1 SV=1	10	1	1	1	131	14.1	9.17	497995
Q1LVD7	EF-hand domain family, member D2 OS=Danio rerio OX=7955 GN=efhd2 PE=1 SV=1	4	1	1	1	233	26.5	5.76	1.45988e+06
B1H1M3	Pyridoxal phosphate homeostasis protein OS=Danio rerio OX=7955 GN=plpbp PE=1 SV=1	3	1	1	1	283	31.7	8.22	541947
A8E5B4	Zgc:174237 protein OS=Danio rerio OX=7955 GN=si:ch211-251f6.7 PE=2 SV=1	3	1	1	1	261	28.1	7.15	1.80782e+06
Q6TGT0	Tubulin beta chain OS=Danio rerio OX=7955 GN=tubb4b PE=2 SV=1	3	1	1	1	445	49.8	4.96	561078
E7F3I8	RNA helicase OS=Danio rerio OX=7955 GN=dhx15 PE=1 SV=1	4	1	1	1	769	88.3	7.34
A0A2R8QGD9	Ras-related GTP-binding protein OS=Danio rerio OX=7955 GN=rraga PE=1 SV=1	3	1	1	1	316	37.2	7.43	406425
A0A0R4IC92	Charged multivesicular body protein 1a OS=Danio rerio OX=7955 GN=chmp1a PE=3 SV=1	7	1	1	1	134	14.4	4.86	1.25128e+06
A3KNN5	26S proteasome regulatory subunit RPN11 OS=Danio rerio OX=7955 GN=psmd14 PE=2 SV=1	4	1	1	1	310	34.6	6.4	301299
A8WGC6	ATP synthase subunit beta OS=Danio rerio OX=7955 GN=atp5f1b PE=1 SV=1	5	1	1	1	517	55.1	5.27
A0A2R8RR55	Uncharacterized protein OS=Danio rerio OX=7955 PE=4 SV=1	12	1	1	1	307	34.5	8.18	2.83883e+06
Q6DBT2	Dehydrogenase/reductase (SDR family) member 13b.1 OS=Danio rerio OX=7955 GN=dhrs13b.1 PE=1 SV=1	4	1	1	1	318	35	9.48	371585
Q6DHS3	Ribosomal protein L15 OS=Danio rerio OX=7955 GN=rpl15 PE=1 SV=1	4	1	1	1	204	24	11.53
Q7SX98	General transcription factor TFIIB OS=Danio rerio OX=7955 GN=gtf2b PE=2 SV=1	3	1	1	1	316	34.8	8.69	116232
F1Q5B8	Oxoglutarate dehydrogenase a OS=Danio rerio OX=7955 GN=ogdha PE=1 SV=3	1	1	1	1	1019	115.2	7.02	665211
B2GTJ8	Ywhai protein OS=Danio rerio OX=7955 GN=ywhaz PE=2 SV=1	6	1	1	1	229	26.2	4.96	1.45762e+06
F1QB21	2,4-dienoyl CoA reductase 1, mitochondrial OS=Danio rerio OX=7955 GN=decr1 PE=1 SV=1	4	1	1	1	333	35.5	8.88	2666727
A8WG53	Zgc:77449 protein OS=Danio rerio OX=7955 GN=srsf9 PE=2 SV=1	4	1	1	1	246	28.1	10.07	216145
Q7ZVG6	E3 ubiquitin-protein ligase Siah1 OS=Danio rerio OX=7955 GN=siah1 PE=2 SV=2	4	1	1	1	282	31.1	6.8	681002
Q7T3G4	Phosphoglycerate mutase OS=Danio rerio OX=7955 GN=pgam2 PE=1 SV=1	4	1	1	1	255	28.8	8.7	270516
F1QCS3	Copper chaperone for superoxide dismutase OS=Danio rerio OX=7955 GN=ccs PE=1 SV=2	5	1	1	1	267	28.4	6.23	84408
Q6P5K6	Solute carrier family 25 (Carnitine/acylcarnitine translocase), member 20 OS=Danio rerio OX=7955 GN=slc25a20 PE=1 SV=1	3	1	1	1	300	32.8	9.51	1.01558e+06
Q6NWF7	Zgc:85763 OS=Danio rerio OX=7955 GN=echdc2 PE=2 SV=1	4	1	1	1	301	32.3	9.16	678990
Q2EY14	Protogenin A OS=Danio rerio OX=7955 GN=prtga PE=2 SV=1	2	1	1	1	1149	126.2	7.99
F1QM43	Guanosine-3',5'-bis(diphosphate) 3'-pyrophosphohydrolase MESH1 OS=Danio rerio OX=7955 GN=hddc3 PE=1 SV=1	5	1	1	1	180	20.4	6.21	405614
F1R9Y9	Electron transfer flavoprotein subunit beta OS=Danio rerio OX=7955 GN=etfb PE=1 SV=1	4	1	1	1	254	27.5	8.68	3.05808e+06
Q1LVA0	Coiled-coil domain-containing 127b OS=Danio rerio OX=7955 GN=ccdc127b PE=4 SV=1	3	1	1	1	266	31.2	8.6	283533
Q6IQH4	26S proteasome non-ATPase regulatory subunit 8 OS=Danio rerio OX=7955 GN=psmd8 PE=1 SV=1	4	1	1	1	267	31	6.93	217403
B7ZVR0	Microsomal prostaglandin E synthase 2 OS=Danio rerio OX=7955 GN=ptgesl PE=2 SV=1	3	1	1	1	377	42.7	9.23	399628
F1QRM9	Aminopeptidase OS=Danio rerio OX=7955 GN=npepps PE=1 SV=1	2	1	1	1	925	103.9	5.74
Q90ZM2	Protein transport protein Sec61 subunit alpha-like 1 OS=Danio rerio OX=7955 GN=sec61al1 PE=2 SV=3	2	1	1	1	476	52.3	8.06	389364
Q7ZVN1	Serine/arginine-rich splicing factor 2 OS=Danio rerio OX=7955 GN=srsf2b PE=2 SV=1	4	1	1	1	218	24.8	11.85	331060
Q5XJ10	Glyceraldehyde-3-phosphate dehydrogenase OS=Danio rerio OX=7955 GN=gapdh PE=2 SV=2	4	1	1	1	333	35.8	8.12	847199
B8JIS8	Glutathione transferase OS=Danio rerio OX=7955 GN=gstm.1 PE=1 SV=1	5	1	1	1	219	26	6.38	1.2305e+06
Q504I6	Replication protein A2 OS=Danio rerio OX=7955 GN=rpa2 PE=1 SV=1	3	1	1	1	271	29.2	5.59	3597234
A0A2R8RVG3	Transport and golgi organization 2 homolog (Drosophila) OS=Danio rerio OX=7955 GN=tango2 PE=1 SV=1	3	1	1	1	274	30.5	6.68	599156
E7F8R3	Mitochondrial ribosomal protein L2 OS=Danio rerio OX=7955 GN=mrpl2 PE=1 SV=1	4	1	1	1	294	31.9	11.11	574406
Q9DDU5	GST class-pi OS=Danio rerio OX=7955 GN=gstp1 PE=1 SV=1	4	1	1	1	208	23.5	8.03	14140031
Q6P959	ATP synthase subunit gamma OS=Danio rerio OX=7955 GN=atp5f1c PE=2 SV=1	3	1	1	1	292	32.1	9.39	328088
A8E590	RNA helicase OS=Danio rerio OX=7955 GN=eif4a1b PE=2 SV=1	4	1	1	1	429	48.8	7.83	461359
E7F6Q4	Si:dkey-152b24.6 OS=Danio rerio OX=7955 GN=si:dkey-152b24.6 PE=1 SV=1	3	1	1	1	290	32.6	9.36	560739
A0ES87	Forkhead box e3 OS=Danio rerio OX=7955 GN=foxe3 PE=2 SV=1	1	1	1	1	422	45.7	9.29	1.74094e+06
Q6Q417	Ribosomal protein L7 OS=Danio rerio OX=7955 GN=rpl7 PE=1 SV=1	3	1	1	1	246	28.4	10.8	1.02212e+06
Q5XJR8	Protein-ribulosamine 3-kinase OS=Danio rerio OX=7955 GN=fn3krp PE=2 SV=1	3	1	1	1	305	34.3	7.17	1.34036e+06
F1QKV3	Zgc:103697 OS=Danio rerio OX=7955 GN=zgc:103697 PE=1 SV=1	5	1	1	1	224	25.8	8.73	354644
E9QFD9	60S ribosomal protein L10a OS=Danio rerio OX=7955 GN=rpl10a PE=1 SV=1	12	1	1	1	67	7.8	10.23	22687732
Q5M9N3	Splicing factor, arginine/serine-rich 6b OS=Danio rerio OX=7955 GN=srsf6b PE=2 SV=1	3	1	1	1	355	41.2	11.53	1.00264e+06
Q6NZW7	Dihydrolipoyllysine-residue succinyltransferase component of 2-oxoglutarate dehydrogenase complex, mitochondrial OS=Danio rerio OX=7955 GN=dlst PE=2 SV=1	2	1	1	1	457	48.6	8.68	232197
E9QI05	Synaptosomal-associated protein (Fragment) OS=Danio rerio OX=7955 GN=snap23.1 PE=1 SV=1	6	1	1	1	216	23.7	4.83	314402
Q7T334	Malate dehydrogenase OS=Danio rerio OX=7955 GN=mdh2 PE=1 SV=1	4	1	1	1	337	35.4	8.15	234926
A0A0R4IRS8	Signal sequence receptor subunit alpha OS=Danio rerio OX=7955 GN=ssr1 PE=1 SV=1	5	1	1	1	271	30.3	4.17	247872
Q1LXJ7	Type I cytokeratin, enveloping layer,-like OS=Danio rerio OX=7955 GN=cyt1l PE=1 SV=1	2	1	1	1	429	46.6	5.21	118431472
X1WHC2	Aminoacyl tRNA synthetase complex-interacting multifunctional protein 2 (Fragment) OS=Danio rerio OX=7955 GN=aimp2 PE=1 SV=1	6	1	1	1	279	30.4	6.92	183478
B8A5V5	PDZ and LIM domain 1 (elfin) (Fragment) OS=Danio rerio OX=7955 GN=pdlim1 PE=1 SV=1	9	1	1	1	126	13.9	5.5	768210
Q66IF0	Dehydrogenase/reductase (SDR family) member 13a, tandem duplicate 2 OS=Danio rerio OX=7955 GN=dhrs13a.2 PE=1 SV=1	4	1	1	1	318	34.8	8.62	179751
F1R1X3	Arylesterase OS=Danio rerio OX=7955 GN=pon3.2 PE=1 SV=1	2	1	1	1	356	39.7	5.88	409797
E7FFC4	Apoptosis-inducing factor mitochondria-associated 2 OS=Danio rerio OX=7955 GN=aifm2 PE=1 SV=1	2	1	1	1	373	40.4	7.77	335040
Q6PBZ6	Snrpb2 protein (Fragment) OS=Danio rerio OX=7955 GN=snrpb2 PE=2 SV=1	4	1	1	1	229	25.9	9.64	617073
F8W4Q1	Desmoplakin a OS=Danio rerio OX=7955 GN=dspa PE=1 SV=2	0	1	1	1	2059	235	7.01	277187
Q7ZV77	Proteasome subunit alpha type OS=Danio rerio OX=7955 GN=psma4 PE=1 SV=1	3	1	1	1	261	29.3	7.71	1.4013e+06
Q7T1D8	Prohibitin OS=Danio rerio OX=7955 GN=phb PE=1 SV=1	3	1	1	1	271	29.7	5.4	716812
Q6WFZ4	Metaxin 2 OS=Danio rerio OX=7955 GN=mtx2 PE=1 SV=1	4	1	1	1	274	30.8	5.64	229555
