# Supplementary material for: Rbm24a dictates mRNA recruitment for germ granule assembly in zebrafish
Source: EMBO J. 2025 Apr 25;44(11):3121–49. doi: 10.1038/s44318-025-00442-z (PMC12130248; doi:10.1038/s44318-025-00442-z)
Supplement: Supplementary file 3 — Data Set EV1 [file 44318_2025_442_MOESM3_ESM.zip › result/proteins_WT32_45.xlsx]

## Sheet: Proteins
Accession	Description	Coverage [%]	# Peptides	# PSMs	# Unique Peptides	# AAs	MW [kDa]	calc. pI	Abundances (Grouped): WT32_45
A0A2R8Q212	Phosvitin OS=Danio rerio OX=7955 GN=vtg1 PE=1 SV=1	8	10	13	3	1338	146.6	8.68	1.08044e+08
A0A2R8Q5K5	Phosvitin OS=Danio rerio OX=7955 GN=vtg5 PE=1 SV=1	7	8	9	2	1324	145.1	8.68	25592209
A0A0R4IAV0	Linker histone H1M OS=Danio rerio OX=7955 GN=h1m PE=1 SV=1	31	10	12	1	257	26.9	10.02	3.51613e+08
Q5XJ47	H1m protein (Fragment) OS=Danio rerio OX=7955 GN=h1m PE=2 SV=1	34	10	12	1	270	28.4	10.01	3088431
F1QV15	Phosvitin (Fragment) OS=Danio rerio OX=7955 GN=vtg6 PE=1 SV=1	7	8	9	1	1368	149.9	8.69	2.36776e+07
A0A2R8QN47	Phosvitin OS=Danio rerio OX=7955 GN=vtg4 PE=1 SV=1	7	8	8	1	1360	148.7	8.76	271031
Q7ZVF9	Actin, cytoplasmic 2 OS=Danio rerio OX=7955 GN=actbb PE=1 SV=2	22	6	6	3	375	41.7	5.48	3.73876e+07
A3KMS4	Phosvitin OS=Danio rerio OX=7955 GN=vtg7 PE=2 SV=1	5	7	7	2	1358	148.7	8.6	6382771
F1QFV2	Heterogeneous nuclear ribonucleoprotein A1b OS=Danio rerio OX=7955 GN=hnrnpa1b PE=1 SV=1	10	3	5	3	403	40.5	8.63	2.0972e+07
Q8JH72	Fructose-bisphosphate aldolase OS=Danio rerio OX=7955 GN=aldoaa PE=2 SV=1	9	3	3	3	364	39.7	8.05	5.83427e+06
Q6AZB3	Anamorsin OS=Danio rerio OX=7955 GN=ciapin1 PE=2 SV=1	12	3	3	3	311	32.9	5.64	1.16311e+07
X1WHF1	Histone H2B OS=Danio rerio OX=7955 GN=si:dkey-261m9.6 PE=3 SV=1	19	2	2	2	124	13.6	10.37	3.49499e+06
A0A2R8Q549	Phosvitin OS=Danio rerio OX=7955 GN=vtg2 PE=1 SV=1	2	3	3	1	1559	172.2	8.65	1.12273e+06
A8E503	Histone H3 OS=Danio rerio OX=7955 GN=zgc:113984 PE=2 SV=1	24	1	2	1	136	15.3	11.4	6.59239e+06
Q6IQR3	Actin alpha cardiac muscle 1a OS=Danio rerio OX=7955 GN=actc1a PE=2 SV=1	13	4	4	1	377	41.9	5.39	1.72275e+06
A0A140LGX0	Replication factor C (activator 1) 4 OS=Danio rerio OX=7955 GN=rfc4 PE=1 SV=1	9	2	2	2	206	22.6	9.31	3.08021e+06
A0A140LH63	Si:ch73-368j24.12 OS=Danio rerio OX=7955 GN=si:ch73-368j24.12 PE=3 SV=1	9	2	2	2	201	20.7	11.03	4.28103e+06
Q8JGM5	60 kDa chaperonin (Fragment) OS=Danio rerio OX=7955 GN=hspd1 PE=2 SV=1	7	1	1	1	309	33.3	9.09	393747
Q66I87	Glyoxalase domain-containing protein 4 OS=Danio rerio OX=7955 GN=glod4 PE=2 SV=1	3	1	2	1	298	33	5.45	2.16393e+06
B0V1K1	Aminoacyl tRNA synthetase complex-interacting multifunctional protein 1a OS=Danio rerio OX=7955 GN=aimp1a PE=1 SV=1	6	2	2	2	315	34.5	8.92	3.80102e+06
Q7ZSY6	Metallothionein-2 OS=Danio rerio OX=7955 GN=mt2 PE=2 SV=1	18	1	1	1	60	6	7.84	5.25775e+06
F1QZA4	Isocitrate dehydrogenase [NAD] subunit, mitochondrial OS=Danio rerio OX=7955 GN=idh3g PE=1 SV=1	3	1	1	1	391	42.7	8.9	870169
Q5XJ03	Fdps protein (Fragment) OS=Danio rerio OX=7955 GN=fdps PE=2 SV=1	7	2	2	2	359	41.1	5.95	1.59731e+06
Q0D294	Histone H4 OS=Danio rerio OX=7955 GN=zgc:153409 PE=2 SV=1	21	2	2	2	103	11.3	11.36	5.76292e+06
F1Q918	Zgc:174193 OS=Danio rerio OX=7955 GN=zgc:174193 PE=3 SV=2	9	2	2	2	214	23.5	7.58	2.98666e+06
Q7ZW95	Ribosomal protein L4 OS=Danio rerio OX=7955 GN=rpl4 PE=1 SV=1	6	2	2	2	375	42.5	11.12	5273151
A7YYA5	Zgc:109885 protein OS=Danio rerio OX=7955 GN=eef1a1l2 PE=2 SV=1	4	2	2	2	462	50.1	9.25	9.03652e+06
B0QZM5	Novel protein similar to human heterogeneous nuclear ribonucleoprotein C (C1/C2) (HNRPC) (Fragment) OS=Danio rerio OX=7955 GN=RP71-1G18.4-002 PE=4 SV=1	11	2	2	2	152	16.8	10.08	4.17692e+06
Q803H5	Gnb1l protein OS=Danio rerio OX=7955 GN=gnb1b PE=2 SV=1	7	2	2	2	340	37.3	6	5.28537e+06
Q66I39	Tropomodulin 2 OS=Danio rerio OX=7955 GN=tmod2 PE=2 SV=1	8	3	3	3	344	38.7	5.26	1.75329e+07
A0A2R8RYF6	Tropomyosin 1 (alpha) OS=Danio rerio OX=7955 GN=tpm1 PE=1 SV=1	7	2	2	2	284	32.7	4.74	3.41973e+06
Q502T3	Chchd3 protein OS=Danio rerio OX=7955 GN=chchd3a PE=2 SV=1	6	2	2	2	316	35.6	7.77	10580093
Q568G3	2-phospho-D-glycerate hydro-lyase OS=Danio rerio OX=7955 GN=eno3 PE=2 SV=2	7	2	2	2	433	47.4	6.64	1.04003e+06
F8W5P8	Heterogeneous nuclear ribonucleoprotein A/Ba (Fragment) OS=Danio rerio OX=7955 GN=hnrnpaba PE=1 SV=1	4	1	1	1	232	25.2	5.11	1.41732e+06
Q6ZM50	F-actin-capping protein subunit alpha OS=Danio rerio OX=7955 GN=capza1b PE=1 SV=2	4	1	1	1	286	32.7	5.35	3908021
B8A5D4	Thioredoxin-like 1 OS=Danio rerio OX=7955 GN=txnl1 PE=1 SV=2	3	1	1	1	291	32.3	4.93
A0A2R8QJ78	Very low-density lipoprotein receptor OS=Danio rerio OX=7955 GN=vldlr PE=1 SV=1	1	1	1	1	844	93.5	4.97	290245
Q9PV92	Type II basic cytokeratin OS=Danio rerio OX=7955 GN=krt4 PE=2 SV=1	4	2	2	2	498	54.2	5.48	2.57594e+06
A8KB60	Tubulin alpha chain (Fragment) OS=Danio rerio OX=7955 GN=si:ch211-114n24.6 PE=2 SV=1	2	1	1	1	453	50.5	6.6	1.07933e+06
B8JM11	Epithelial cell adhesion molecule OS=Danio rerio OX=7955 GN=epcam PE=1 SV=1	6	2	2	2	303	34.2	7.69	3.00203e+06
A0A0R4IA80	Serine/threonine-protein phosphatase OS=Danio rerio OX=7955 GN=ppp1cbl PE=3 SV=2	4	1	1	1	231	26.4	5.5	446086
Q6IQS0	NADH dehydrogenase [ubiquinone] 1 alpha subcomplex subunit 10, mitochondrial OS=Danio rerio OX=7955 GN=ndufa10 PE=2 SV=1	2	1	1	1	355	40.3	7.2	1.36532e+06
A8E590	RNA helicase OS=Danio rerio OX=7955 GN=eif4a1b PE=2 SV=1	4	1	1	1	429	48.8	7.83	992501
Q6PC36	NECAP endocytosis-associated 1 OS=Danio rerio OX=7955 GN=necap1 PE=1 SV=1	4	1	1	1	261	28.2	5.76
A0A0R4IK64	Eukaryotic translation elongation factor 1 delta a (guanine nucleotide exchange protein) (Fragment) OS=Danio rerio OX=7955 GN=eef1da PE=1 SV=1	4	1	1	1	255	28.6	5.06	2.3947e+06
E7FAQ8	Heterogeneous nuclear ribonucleoprotein A1a OS=Danio rerio OX=7955 GN=hnrnpa1a PE=1 SV=1	6	2	3	2	388	38.5	8.53	15085730
Q71PD7	Histone H2A.V OS=Danio rerio OX=7955 GN=h2az2a PE=2 SV=3	23	1	1	1	128	13.5	10.58	756789
Q7ZWI5	Guanine nucleotide binding protein (G protein), alpha inhibiting activity polypeptide 2 OS=Danio rerio OX=7955 GN=gnai2b PE=1 SV=1	3	1	1	1	347	39.6	5.8	557438
A0A2R8RTZ6	Zona pellucida glycoprotein 2, tandem duplicate 5 OS=Danio rerio OX=7955 GN=zp2.5 PE=4 SV=1	2	1	1	1	426	46.7	6.65	925565
B0JZP4	LOC564840 protein (Fragment) OS=Danio rerio OX=7955 GN=purba PE=2 SV=1	3	1	1	1	305	32.9	6.2	549045
Q6DRK4	Replication factor C (activator 1) 5 OS=Danio rerio OX=7955 GN=rfc5 PE=1 SV=1	2	1	1	1	334	37.6	8.07
A4IGC4	Zgc:162590 protein OS=Danio rerio OX=7955 GN=rbfa PE=2 SV=1	3	1	1	1	285	33	8.7	711294
Q6P298	Cytosolic Fe-S cluster assembly factor nubp1 OS=Danio rerio OX=7955 GN=nubp1 PE=2 SV=2	3	1	1	1	321	34.1	5.4	1.59097e+06
Q6PGV1	V-type proton ATPase subunit d 1 OS=Danio rerio OX=7955 GN=atp6v0d1 PE=1 SV=1	2	1	1	1	350	40.2	4.96	2.43554e+06
A7MBY2	Zgc:171753 protein OS=Danio rerio OX=7955 GN=alyref PE=2 SV=1	9	1	1	1	280	28.6	10.98	473131
F8W4I2	60S acidic ribosomal protein P0 (Fragment) OS=Danio rerio OX=7955 GN=rplp0 PE=1 SV=1	6	1	1	1	156	17.2	9.8	23468816
A0A2R8RKG2	GATOR complex protein SEC13 OS=Danio rerio OX=7955 GN=sec13 PE=1 SV=1	2	1	1	1	336	37.3	6	3.64479e+06
Q58EG2	Erlin-1 OS=Danio rerio OX=7955 GN=erlin1 PE=2 SV=1	3	1	1	1	342	38.3	6.62	472960
Q6TGT2	Cytotoxic granule-associated RNA-binding protein 1,-like OS=Danio rerio OX=7955 GN=tia1l PE=1 SV=1	3	1	1	1	342	38	8.13	2.05012e+06
E9QDP2	Replication factor C (activator 1) 3 OS=Danio rerio OX=7955 GN=rfc3 PE=1 SV=1	3	1	1	1	339	38.5	8.82	703502
Q08BA1	ATP synthase subunit alpha OS=Danio rerio OX=7955 GN=atp5fa1 PE=1 SV=1	1	1	1	1	551	59.7	9.03	2458409
A2CE73	KH domain-containing, RNA-binding, signal transduction-associated 1a OS=Danio rerio OX=7955 GN=khdrbs1a PE=1 SV=1	2	1	1	1	369	40.2	8.78	1.10739e+06
B2GS04	Lman2lb protein OS=Danio rerio OX=7955 GN=lman2lb PE=2 SV=1	3	1	1	1	354	40.4	5.57	864724
Q6P4U7	Translocating chain-associated membrane protein OS=Danio rerio OX=7955 GN=tram1 PE=1 SV=1	2	1	1	1	369	41.8	9.58	525219
Q6TGU2	Nucleoporin SEH1 OS=Danio rerio OX=7955 GN=seh1l PE=2 SV=2	3	1	1	1	364	39.8	7.91
Q6TGV4	26S proteasome non-ATPase regulatory subunit 13 (Fragment) OS=Danio rerio OX=7955 GN=psmd13 PE=2 SV=2	2	1	1	1	404	46	6.55	208854
B3DHD5	Si:ch211-188c16.1 OS=Danio rerio OX=7955 GN=si:ch211-188c16.1 PE=2 SV=1	1	1	1	1	760	84.2	6.89	1.24607e+06
A0A2R8Q4T9	SGT1 homolog, MIS12 kinetochore complex assembly cochaperone OS=Danio rerio OX=7955 GN=sugt1 PE=1 SV=1	3	1	1	1	330	37.9	6.05	1.18849e+06
F1QX75	Charged multivesicular body protein 4c OS=Danio rerio OX=7955 GN=chmp4c PE=3 SV=1	4	1	1	1	239	26.8	8.25	484912
Q7ZW82	Guanine nucleotide-binding protein (G protein), alpha-inhibiting activity polypeptide a OS=Danio rerio OX=7955 GN=gnaia PE=1 SV=1	3	1	1	1	377	43.6	6.11	954273
B7ZD39	Inorganic diphosphatase OS=Danio rerio OX=7955 GN=ppa1b PE=1 SV=1	3	1	1	1	291	32.6	5.45	1773995
