# Supplementary material for: Rbm24a dictates mRNA recruitment for germ granule assembly in zebrafish
Source: EMBO J. 2025 Apr 25;44(11):3121–49. doi: 10.1038/s44318-025-00442-z (PMC12130248; doi:10.1038/s44318-025-00442-z)
Supplement: Supplementary file 3 — Data Set EV1 [file 44318_2025_442_MOESM3_ESM.zip › result/proteins_WT45_55.xlsx]

## Sheet: Proteins
Accession	Description	Coverage [%]	# Peptides	# PSMs	# Unique Peptides	# AAs	MW [kDa]	calc. pI	Abundances (Grouped): WT45_55
Q7ZVF9	Actin, cytoplasmic 2 OS=Danio rerio OX=7955 GN=actbb PE=1 SV=2	53	14	61	2	375	41.7	5.48	5.35735e+09
Q6IQJ2	Tubulin beta chain OS=Danio rerio OX=7955 GN=zgc:55461 PE=1 SV=1	51	16	35	2	445	49.8	4.89	1.76656e+08
A0A0R4IPH2	Tubulin beta chain OS=Danio rerio OX=7955 GN=tubb2b PE=1 SV=1	51	15	34	1	445	49.8	4.89	1196684
C5IG37	Beta-actin (Fragment) OS=Danio rerio OX=7955 GN=actb1 PE=2 SV=1	59	9	33	1	222	24.8	5.31	487031
Q1LWN2	Phosvitin OS=Danio rerio OX=7955 GN=vtg1 PE=1 SV=1	19	20	25	4	1362	149.1	8.59	8.00622e+07
A0A2R8QN47	Phosvitin OS=Danio rerio OX=7955 GN=vtg4 PE=1 SV=1	17	18	21	2	1360	148.7	8.76	8.50829e+06
Q92005	Elongation factor 1-alpha OS=Danio rerio OX=7955 GN=eef1a PE=2 SV=1	35	11	20	5	462	50	9.09	3.30339e+08
F1R2S5	Phosvitin (Fragment) OS=Danio rerio OX=7955 GN=vtg5 PE=1 SV=1	15	16	20	2	1363	149.3	8.7	1.29674e+07
F1QV15	Phosvitin (Fragment) OS=Danio rerio OX=7955 GN=vtg6 PE=1 SV=1	15	16	19	1	1368	149.9	8.69
A0A2R8QNH7	Phosvitin OS=Danio rerio OX=7955 GN=vtg7 PE=1 SV=1	13	14	17	1	1342	147.3	8.6	325766
Q6IQR3	Actin alpha cardiac muscle 1a OS=Danio rerio OX=7955 GN=actc1a PE=2 SV=1	29	9	35	3	377	41.9	5.39	2.93596e+08
A0A0R4IE10	Elongation factor 1-alpha OS=Danio rerio OX=7955 GN=eef1a1l2 PE=1 SV=2	21	7	17	1	462	50.1	9.14
Q6TH14	2-phospho-D-glycerate hydro-lyase OS=Danio rerio OX=7955 GN=eno3 PE=1 SV=1	27	9	12	7	433	47.4	6.7	3.50719e+07
Q7ZUP6	Isocitrate dehydrogenase [NADP] OS=Danio rerio OX=7955 GN=idh2 PE=2 SV=1	29	10	11	10	449	50.4	8.12	4.13453e+07
A8WGC6	ATP synthase subunit beta OS=Danio rerio OX=7955 GN=atp5f1b PE=1 SV=1	25	9	10	9	517	55.1	5.27	1.33549e+07
Q6TH48	Mitochondrial aldehyde dehydrogenase 2 family OS=Danio rerio OX=7955 GN=aldh2.2 PE=2 SV=1	21	8	8	8	516	56.5	6.47	1.10955e+07
Q6IQ59	Ubiquinol-cytochrome c reductase core protein 2b OS=Danio rerio OX=7955 GN=uqcrc2b PE=1 SV=1	24	8	8	8	454	48.1	8.37	6.0952e+06
Q90WA5	Protein disulfide-isomerase A6 OS=Danio rerio OX=7955 GN=pdia6 PE=1 SV=1	14	4	6	4	440	48	5.34	7.68606e+06
A2CG95	Medium-chain specific acyl-CoA dehydrogenase, mitochondrial OS=Danio rerio OX=7955 GN=acadm PE=1 SV=1	18	7	8	7	426	46.3	8.05	4.32859e+07
A7MBS2	Tubulin alpha chain OS=Danio rerio OX=7955 GN=tuba1c PE=2 SV=1	23	7	8	6	451	50.1	5.06	9.23207e+06
A0A2R8RTZ6	Zona pellucida glycoprotein 2, tandem duplicate 5 OS=Danio rerio OX=7955 GN=zp2.5 PE=4 SV=1	22	8	9	8	426	46.7	6.65	2.39581e+07
Q802C9	RNA helicase OS=Danio rerio OX=7955 GN=eif4a1a PE=1 SV=1	19	7	7	3	406	46.2	5.41	6.34199e+06
Q5BJ17	Elongation factor Tu OS=Danio rerio OX=7955 GN=tufm PE=1 SV=1	17	6	7	6	448	49.2	6.92	2.48174e+07
F1R9V3	Heat shock protein family A (Hsp70) member 8b OS=Danio rerio OX=7955 GN=hspa8b PE=1 SV=1	14	5	5	5	647	71	5.47	2.37982e+06
F1QV31	Keratin 5 OS=Danio rerio OX=7955 GN=krt5 PE=1 SV=1	8	6	7	5	566	59.1	5.41	3.50636e+07
Q6IQP5	2-phospho-D-glycerate hydro-lyase OS=Danio rerio OX=7955 GN=eno1a PE=2 SV=1	9	3	6	1	432	47	6.58	484276
A8E503	Histone H3 OS=Danio rerio OX=7955 GN=zgc:113984 PE=2 SV=1	24	1	3	1	136	15.3	11.4	6.27487e+06
Q08BA1	ATP synthase subunit alpha OS=Danio rerio OX=7955 GN=atp5fa1 PE=1 SV=1	12	5	5	5	551	59.7	9.03	7.71557e+06
Q1LYQ9	Cysteine desulfurase, mitochondrial OS=Danio rerio OX=7955 GN=nfs1 PE=1 SV=1	13	5	5	5	451	50.2	7.71	3.822e+06
Q6TGS5	Tubulin alpha chain OS=Danio rerio OX=7955 GN=tuba4l PE=1 SV=1	8	3	3	2	449	50.2	5.1	3.39368e+06
Q6NZW7	Dihydrolipoyllysine-residue succinyltransferase component of 2-oxoglutarate dehydrogenase complex, mitochondrial OS=Danio rerio OX=7955 GN=dlst PE=2 SV=1	11	5	5	5	457	48.6	8.68	7.04981e+07
A8E590	RNA helicase OS=Danio rerio OX=7955 GN=eif4a1b PE=2 SV=1	14	5	5	1	429	48.8	7.83	847857
Q6NX98	ST13 Hsp70-interacting protein OS=Danio rerio OX=7955 GN=st13 PE=1 SV=1	13	4	4	4	362	39.8	5.26	1.24338e+07
Q0D294	Histone H4 OS=Danio rerio OX=7955 GN=zgc:153409 PE=2 SV=1	33	3	5	3	103	11.3	11.36	1.34423e+07
Q6AZA0	Acetyl-CoA acetyltransferase, mitochondrial OS=Danio rerio OX=7955 GN=acat1 PE=2 SV=1	11	5	5	5	420	44.3	8.85	1.02277e+07
P83571	RuvB-like 2 OS=Danio rerio OX=7955 GN=ruvbl2 PE=1 SV=1	11	4	4	4	463	51.2	5.53	2.66124e+06
Q90XD4	S-(hydroxymethyl)glutathione dehydrogenase OS=Danio rerio OX=7955 GN=adh5 PE=2 SV=1	17	5	5	5	376	40	7.18	5.71521e+06
Q6NYN8	Eef1g protein (Fragment) OS=Danio rerio OX=7955 GN=eef1g PE=2 SV=1	12	5	5	5	440	50.2	7.3	8.87946e+06
F1Q8P7	Eukaryotic translation initiation factor 2, subunit 2 beta OS=Danio rerio OX=7955 GN=eif2s2 PE=1 SV=1	13	4	4	4	327	37.4	6.61	1.96194e+06
Q6NY65	Regulator of chromosome condensation 1 OS=Danio rerio OX=7955 GN=rcc1 PE=1 SV=1	12	3	3	3	418	44.2	6.93	6.74995e+06
Q6PUQ3	ARP3 actin-related protein 3-like protein OS=Danio rerio OX=7955 GN=actr3 PE=2 SV=1	14	5	5	5	418	47.4	5.88	7.16647e+06
Q7ZTH6	Hydroxyacyl-Coenzyme A dehydrogenase/3-ketoacyl-Coenzyme A thiolase/enoyl-Coenzyme A hydratase (Trifunctional protein), beta subunit OS=Danio rerio OX=7955 GN=hadhb PE=2 SV=1	11	4	4	1	471	49.9	9.2	1.10514e+07
Q7ZUP5	DnaJ (Hsp40) homolog, subfamily A, member 2 OS=Danio rerio OX=7955 GN=dnaja2a PE=1 SV=1	13	4	4	2	412	45.5	6.76	3.37055e+06
A0A2R8RRC9	Hydroxyacyl-CoA dehydrogenase trifunctional multienzyme complex subunit beta OS=Danio rerio OX=7955 GN=hadhb PE=1 SV=1	13	4	4	1	456	48.3	9.41
A9JT03	Aminopeptidase-like 1 OS=Danio rerio OX=7955 GN=npepl1 PE=2 SV=1	7	3	3	3	525	55.8	7.14	1.5124e+06
A0A2R8Q549	Phosvitin OS=Danio rerio OX=7955 GN=vtg2 PE=1 SV=1	3	3	4	1	1559	172.2	8.65	3.17863e+06
Q6PGU9	Serine/threonine-protein phosphatase 2A 55 kDa regulatory subunit B OS=Danio rerio OX=7955 GN=ppp2r2ab PE=2 SV=1	7	3	3	3	448	51.7	6.19	8.50546e+06
X1WHF1	Histone H2B OS=Danio rerio OX=7955 GN=si:dkey-261m9.6 PE=3 SV=1	21	2	3	2	124	13.6	10.37	5.236e+06
A0A0R4I9F5	Dolichyl-diphosphooligosaccharide--protein glycosyltransferase 48 kDa subunit OS=Danio rerio OX=7955 GN=ddost PE=1 SV=1	14	4	4	4	441	48.5	5.48	3.07563e+06
Q4QRK0	Methionine aminopeptidase 1 OS=Danio rerio OX=7955 GN=metap1 PE=2 SV=2	14	4	4	4	386	43.5	6.68	3.23393e+06
F1QGW6	Eukaryotic translation initiation factor 2 subunit 3 OS=Danio rerio OX=7955 GN=eif2s3 PE=3 SV=1	7	3	3	3	472	51.2	8	3.97702e+06
Q08CQ0	Zgc:152830 OS=Danio rerio OX=7955 GN=zgc:152830 PE=2 SV=1	8	4	4	4	512	55.5	7.77	4.59052e+06
Q7ZUS1	Serine/threonine-protein kinase VRK1 OS=Danio rerio OX=7955 GN=vrk1 PE=2 SV=1	10	3	3	3	425	47.7	9.54	2272867
F1R473	Actin-like 6A OS=Danio rerio OX=7955 GN=actl6a PE=1 SV=2	13	3	4	3	429	47.2	5.72	5.2828e+06
Q7ZVS0	DnaJ (Hsp40) homolog, subfamily A, member 2, like OS=Danio rerio OX=7955 GN=dnaja2b PE=2 SV=1	9	3	3	1	413	45.6	6.23	401836
F1Q665	Ras-related GTP-binding protein OS=Danio rerio OX=7955 GN=rragca PE=3 SV=1	8	3	3	3	380	42.9	4.97	1.66314e+06
Q6PI45	Zgc:55347 OS=Danio rerio OX=7955 GN=igbp1 PE=2 SV=1	10	3	3	3	355	40.6	5.12	1.65573e+06
I3IT87	AP-2 complex subunit mu OS=Danio rerio OX=7955 GN=ap2m1b PE=3 SV=1	8	3	3	3	434	49.4	9.52	3972135
A8E570	Nucleophosmin OS=Danio rerio OX=7955 GN=npm1a PE=2 SV=1	10	2	2	2	280	31.2	4.73	2.56801e+06
F1QJE0	Ubiquinol-cytochrome c reductase core protein 2a OS=Danio rerio OX=7955 GN=uqcrc2a PE=1 SV=2	9	3	3	3	460	49.2	7.53	2.00698e+06
A4QP71	Nap1l4a protein OS=Danio rerio OX=7955 GN=nap1l4a PE=2 SV=1	6	2	2	2	349	40.2	4.72	2439456
A7MBY2	Zgc:171753 protein OS=Danio rerio OX=7955 GN=alyref PE=2 SV=1	9	1	1	1	280	28.6	10.98	633808
Q5BJJ2	Ribosomal protein L3 OS=Danio rerio OX=7955 GN=rpl3 PE=1 SV=1	10	3	3	3	403	46.2	10.18	1.96385e+06
F8W2N0	Annexin OS=Danio rerio OX=7955 GN=anxa11b PE=1 SV=1	6	3	3	3	485	51.4	7.34	1.24203e+06
F1R2U1	Sorting and assembly machinery component 50 homolog,-like OS=Danio rerio OX=7955 GN=samm50l PE=1 SV=1	7	3	3	3	469	52.2	6.32	1.72943e+06
F1QXV8	Phosphoglycerate kinase OS=Danio rerio OX=7955 GN=pgk1 PE=1 SV=1	11	3	3	3	417	44.7	6.93	4.20338e+06
Q803B0	60 kDa chaperonin OS=Danio rerio OX=7955 GN=hspd1 PE=1 SV=1	6	2	2	2	575	61.2	5.72	252402
Q5XJA5	Zgc:103482 OS=Danio rerio OX=7955 GN=zgc:103482 PE=2 SV=1	8	3	3	3	347	38.6	6.35	4.82616e+06
A1A5X7	TAF15 RNA polymerase II, TATA box-binding protein (TBP)-associated factor OS=Danio rerio OX=7955 GN=taf15 PE=1 SV=1	8	3	3	3	434	44.2	8.88	1.73905e+07
Q58E00	D4, zinc and double PHD fingers family 2,-like OS=Danio rerio OX=7955 GN=dpf2l PE=1 SV=1	13	3	3	3	405	45.2	5.76	1.78782e+06
Q05AL9	Zgc:153629 protein OS=Danio rerio OX=7955 GN=krt94 PE=2 SV=1	5	3	3	3	431	47.7	6.55	4.75249e+07
A0A2R8Q0U0	Si:dkey-108k21.21 OS=Danio rerio OX=7955 GN=si:dkey-108k21.21 PE=3 SV=1	10	2	2	2	206	21.2	11.12	5.42828e+06
Q3T7B3	Vitellogenin 2 (Fragment) OS=Danio rerio OX=7955 GN=vtg2 PE=2 SV=1	4	2	2	1	622	69	7.68	646762
A0A2R8PZF8	Zgc:136929 OS=Danio rerio OX=7955 GN=zgc:136929 PE=1 SV=1	6	3	3	1	437	48	6.89	429157
Q9DEG7	C-terminal-binding protein 1 OS=Danio rerio OX=7955 GN=ctbp1 PE=1 SV=1	6	3	3	1	449	48.4	6.83	2.75228e+06
Q7ZSY6	Metallothionein-2 OS=Danio rerio OX=7955 GN=mt2 PE=2 SV=1	32	2	2	2	60	6	7.84	1.56095e+06
A0A0R4IKV3	NAD kinase 2, mitochondrial OS=Danio rerio OX=7955 GN=nadk2 PE=1 SV=1	8	2	2	2	430	48.3	7.88	2.51078e+06
Q9YHX5	Vimentin OS=Danio rerio OX=7955 GN=vim PE=2 SV=1	4	2	2	1	455	52.5	5.19	682534
F1QFJ8	Heterogeneous nuclear ribonucleoprotein H1,-like OS=Danio rerio OX=7955 GN=hnrnph1l PE=1 SV=1	6	2	2	2	407	44.1	6.96	1.78877e+06
Q1LUG7	Proteasome (Prosome, macropain) 26S subunit, ATPase, 6 (Fragment) OS=Danio rerio OX=7955 GN=psmc6 PE=3 SV=1	7	2	2	2	269	30.8	9.19	1.40934e+06
Q6DBZ4	Aurora kinase OS=Danio rerio OX=7955 GN=aurka PE=2 SV=1	8	2	2	2	405	45.4	9.58	231027
Q6AZC1	Proteasome (Prosome, macropain) 26S subunit, ATPase, 5 OS=Danio rerio OX=7955 GN=psmc5 PE=1 SV=1	5	2	2	2	406	45.6	7.55	651385
Q7SXV9	Calumenin-B OS=Danio rerio OX=7955 GN=calub PE=2 SV=1	7	2	2	2	315	37.3	4.59	1.17496e+06
P79735	GTP-binding nuclear protein Ran OS=Danio rerio OX=7955 GN=ran PE=2 SV=1	9	1	1	1	215	24.4	7.09	528541
P79733	Ribonucleoside-diphosphate reductase subunit M2 OS=Danio rerio OX=7955 GN=rrm2 PE=1 SV=1	5	2	2	2	386	44.6	5.33	1.40005e+06
Q71PD7	Histone H2A.V OS=Danio rerio OX=7955 GN=h2az2a PE=2 SV=3	23	1	1	1	128	13.5	10.58	974142
Q7ZVA6	Eukaryotic initiation factor 4A-III OS=Danio rerio OX=7955 GN=eif4a3 PE=2 SV=1	8	2	2	2	406	46.4	6.71	533099
Q803F6	40S ribosomal protein SA OS=Danio rerio OX=7955 GN=rpsa PE=2 SV=1	10	2	2	2	308	34	4.84	4.87842e+06
F1QN45	Si:dkey-88l16.3 (Fragment) OS=Danio rerio OX=7955 GN=si:dkey-88l16.3 PE=1 SV=1	1	2	2	2	1765	193.1	5.77	909887
A0A2R8Q5U6	Ubiquinol-cytochrome c reductase core protein 1 OS=Danio rerio OX=7955 GN=uqcrc1 PE=1 SV=1	6	2	2	2	503	55.4	7.18	886521
B8JHR9	Karyopherin (importin) beta 3 OS=Danio rerio OX=7955 GN=kpnb3 PE=1 SV=2	2	1	1	1	1093	122.7	4.89	672970
F1R184	Thioredoxin domain-containing 5 OS=Danio rerio OX=7955 GN=txndc5 PE=1 SV=1	6	2	2	2	403	46.1	5.45	4408343
F1QRM9	Aminopeptidase OS=Danio rerio OX=7955 GN=npepps PE=1 SV=1	2	1	1	1	925	103.9	5.74
Q6P7E4	PDZ and LIM domain protein 7 OS=Danio rerio OX=7955 GN=pdlim7 PE=2 SV=1	2	1	1	1	419	45.6	8.44	676491
Q6TNQ9	Succinate dehydrogenase [ubiquinone] flavoprotein subunit, mitochondrial OS=Danio rerio OX=7955 GN=sdha PE=2 SV=1	2	1	1	1	663	72.6	6.57	740357
F1QS86	Si:dkey-46g23.5 OS=Danio rerio OX=7955 GN=si:dkey-46g23.5 PE=1 SV=3	1	2	2	2	1482	161.6	7.17	823584
Q66HU5	Histone acetyltransferase type B catalytic subunit OS=Danio rerio OX=7955 GN=hat1 PE=1 SV=1	4	1	1	1	408	47.8	5.78	571416
F1Q7F8	RNA-binding motif protein 4.2 OS=Danio rerio OX=7955 GN=rbm4.2 PE=1 SV=1	8	2	2	2	384	42.3	9.16	608680
Q5XJR9	SWI/SNF-related matrix-associated actin-dependent regulator of chromatin subfamily B member 1 OS=Danio rerio OX=7955 GN=smarcb1b PE=2 SV=1	5	2	2	2	370	42.5	5.55	3.33122e+06
E9QBF0	Triosephosphate isomerase (Fragment) OS=Danio rerio OX=7955 GN=tpi1b PE=1 SV=1	8	1	1	1	198	21.8	5.91	1.08586e+06
Q7ZVA0	WD40 repeat-containing protein SMU1 OS=Danio rerio OX=7955 GN=smu1 PE=2 SV=1	5	1	1	1	513	57.5	7.21
Q6P5L8	Hydroxysteroid dehydrogenase-like protein 2 OS=Danio rerio OX=7955 GN=hsdl2 PE=2 SV=1	3	1	1	1	415	44.4	7.47	1.03139e+06
Q6PC14	60S ribosomal protein L23 OS=Danio rerio OX=7955 GN=rpl23 PE=2 SV=1	13	1	1	1	140	14.9	10.51	608209
Q68EI0	WD repeat-containing protein 18 OS=Danio rerio OX=7955 GN=wdr18 PE=2 SV=1	2	1	1	1	431	47.1	5.29	827450
Q7T2Q9	Transketolase OS=Danio rerio OX=7955 GN=tktb PE=2 SV=1	3	1	1	1	625	67.8	7.23
Q6NYE2	Protein RCC2 homolog OS=Danio rerio OX=7955 GN=rcc2 PE=2 SV=1	3	1	1	1	495	54.1	8.34	862694
A2CE51	Eukaryotic translation elongation factor 2,-like 2 OS=Danio rerio OX=7955 GN=eef2l2 PE=3 SV=1	1	1	1	1	861	95.8	6.83	261295
Q90WT0	Transcription factor OS=Danio rerio OX=7955 GN=dcp1a PE=2 SV=1	2	1	1	1	439	47.6	6.62
Q1LXI2	Myosin VAa OS=Danio rerio OX=7955 GN=myo5aa PE=1 SV=1	1	1	1	1	1844	213.1	8.47	384299
Q7T2E3	Casein kinase I isoform delta-A OS=Danio rerio OX=7955 GN=csnk1da PE=2 SV=1	3	1	1	1	403	46.2	9.6	270007
Q9DGE0	Dual specificity mitogen-activated protein kinase kinase 6 OS=Danio rerio OX=7955 GN=map2k6 PE=1 SV=2	2	1	1	1	361	40.6	6.87	133271
Q7SXK9	Asparagine-linked glycosylation 1 homolog (Yeast, beta-1,4-mannosyltransferase) OS=Danio rerio OX=7955 GN=alg1 PE=2 SV=1	2	1	1	1	488	55	6.15	778486
Q6DRI1	Eukaryotic translation initiation factor 3 subunit E-A OS=Danio rerio OX=7955 GN=eif3ea PE=2 SV=2	2	1	1	1	446	52.4	6.14	451261
E9QGA9	Glyceraldehyde-3-phosphate dehydrogenase (Fragment) OS=Danio rerio OX=7955 GN=gapdh PE=1 SV=6	9	1	1	1	223	23.7	8.66	997188
A2AWA1	RNA helicase OS=Danio rerio OX=7955 GN=ddx39aa PE=1 SV=1	4	1	1	1	427	48.9	5.59
F1QGE6	Tumor susceptibility 101a OS=Danio rerio OX=7955 GN=tsg101a PE=1 SV=2	3	1	1	1	390	44.1	6.15	1.09808e+06
Q7SXW6	Actin-related protein 2-A OS=Danio rerio OX=7955 GN=actr2a PE=2 SV=1	4	1	1	1	394	44.6	6.74	1.11597e+06
A0A2R8RR55	Uncharacterized protein OS=Danio rerio OX=7955 PE=4 SV=1	21	1	1	1	307	34.5	8.18	743542
O57521	Heat shock protein HSP 90-beta OS=Danio rerio OX=7955 GN=hsp90ab1 PE=1 SV=2	4	1	1	1	725	83.3	5	1.95965e+06
X1WER2	Ubiquitin-like modifier-activating enzyme 5 OS=Danio rerio OX=7955 GN=uba5 PE=3 SV=2	2	1	1	1	398	44.2	4.87	395568
A8WGS1	Adhesion-regulating molecule 1 OS=Danio rerio OX=7955 GN=adrm1 PE=1 SV=1	4	1	1	1	411	42.6	4.92
Q6P0X9	Origin recognition complex, subunit 5 OS=Danio rerio OX=7955 GN=orc5 PE=1 SV=1	2	1	1	1	444	50.7	7.56	984275
R4GF25	Nucleoporin 43 (Fragment) OS=Danio rerio OX=7955 GN=nup43 PE=1 SV=1	8	1	1	1	221	24.3	5.08	380494
Q7SZP4	Zgc:65851 OS=Danio rerio OX=7955 GN=zgc:65851 PE=1 SV=1	1	1	1	1	562	64.7	4.82	23645368
Q1LYD1	Nuclear apoptosis-inducing factor 1 OS=Danio rerio OX=7955 GN=zgc:153990 PE=1 SV=1	4	1	1	1	347	38.2	5.63	597278
Q7SXF6	Cysteine-rich with EGF-like domain protein 2 OS=Danio rerio OX=7955 GN=creld2 PE=2 SV=2	2	1	1	1	341	37.6	4.74	257589
B0UYC0	Gap junction protein OS=Danio rerio OX=7955 GN=gjc4b PE=1 SV=1	4	1	1	1	380	43.5	8.43	589775
Q9DDE2	Nothepsin OS=Danio rerio OX=7955 GN=nots PE=2 SV=1	3	1	1	1	416	46.1	6.54	586281
Q802Z5	Non-POU domain-containing, octamer-binding OS=Danio rerio OX=7955 GN=nono PE=1 SV=1	2	1	1	1	441	50.4	8.46	774766
Q6NW65	Zgc:85939 OS=Danio rerio OX=7955 GN=aamp PE=2 SV=1	3	1	1	1	420	45.3	4.42	524593
A9LDD9	Glycine hydroxymethyltransferase OS=Danio rerio OX=7955 GN=shmt2 PE=1 SV=1	2	1	1	1	492	54.4	8.59	450974
B8A6D3	L-2-hydroxyglutarate dehydrogenase OS=Danio rerio OX=7955 GN=l2hgdh PE=1 SV=1	2	1	1	1	452	49.5	8.5	413055
Q5SPK4	F-box protein 22 OS=Danio rerio OX=7955 GN=fbxo22 PE=1 SV=1	2	1	1	1	385	42.1	5.19	284981
Q801T9	BM039-like OS=Danio rerio OX=7955 GN=cenpn PE=2 SV=1	3	1	1	1	345	39.2	8.85	197866
F1QYU7	S-adenosylmethionine synthase OS=Danio rerio OX=7955 GN=mat2aa PE=1 SV=1	2	1	2	1	395	43.6	6.64	1.38627e+06
A0A2R8QAE1	Fibrinogen C-terminal domain-containing protein OS=Danio rerio OX=7955 GN=LOC100334800 PE=1 SV=1	6	1	1	1	241	28.1	7.77	500785
Q6NZ06	Interleukin enhancer-binding factor 2 homolog OS=Danio rerio OX=7955 GN=ilf2 PE=2 SV=1	3	1	1	1	387	42.8	5.41	936716
F1QNH4	Dihydroorotate dehydrogenase (quinone), mitochondrial OS=Danio rerio OX=7955 GN=dhodh PE=1 SV=1	2	1	1	1	407	43.9	8.34	628823
Q6DBR4	TIMELESS-interacting protein OS=Danio rerio OX=7955 GN=tipin PE=2 SV=1	3	1	1	1	294	33.2	4.68	461334
Q6PD83	Basic leucine zipper and W2 domain-containing protein 1-A OS=Danio rerio OX=7955 GN=bzw1a PE=2 SV=1	2	1	1	1	419	48	6.11	592938
F1QEZ3	Probable RNA polymerase II nuclear localization protein SLC7A6OS OS=Danio rerio OX=7955 GN=slc7a6os PE=1 SV=1	7	1	1	1	328	37.2	4.61	278982
Q6NWC4	Gcat protein (Fragment) OS=Danio rerio OX=7955 GN=gcat PE=2 SV=1	3	1	1	1	458	49.6	8.13	768640
Q802C7	TAR DNA-binding protein 43 OS=Danio rerio OX=7955 GN=tardbpb PE=1 SV=1	3	1	1	1	412	44.4	6.02	306657
F1QPU3	Alcohol dehydrogenase iron-containing protein 1 (Fragment) OS=Danio rerio OX=7955 GN=adhfe1 PE=1 SV=1	1	1	1	1	477	51.3	7.9	756055
A0A0R4IXV4	RUNX1 partner transcriptional co-repressor 1 OS=Danio rerio OX=7955 GN=runx1t1 PE=4 SV=1	3	1	1	1	591	65.9	8
Q4V956	Linker histone H1M OS=Danio rerio OX=7955 GN=h1m PE=2 SV=1	3	1	1	1	257	27	10.01	803689
Q6DHJ8	Pellino E3 ubiquitin protein ligase family member 2 OS=Danio rerio OX=7955 GN=peli2 PE=2 SV=1	2	1	1	1	428	47.3	7.87	638160
Q566T0	Polycomb protein eed OS=Danio rerio OX=7955 GN=eed PE=2 SV=2	3	1	1	1	443	50.6	7.33	201359
Q7ZVG1	Zgc:56036 protein OS=Danio rerio OX=7955 GN=acaa2 PE=2 SV=1	2	1	1	1	397	41.8	7.75	281660
Q66I24	Argininosuccinate synthase OS=Danio rerio OX=7955 GN=ass1 PE=2 SV=1	2	1	1	1	414	47.1	6.9	1.14371e+06
A0A2R8RYF6	Tropomyosin 1 (alpha) OS=Danio rerio OX=7955 GN=tpm1 PE=1 SV=1	3	1	1	1	284	32.7	4.74	250194
A3KQR0	Long-chain specific acyl-CoA dehydrogenase, mitochondrial OS=Danio rerio OX=7955 GN=acadl PE=1 SV=1	2	1	1	1	442	49.4	8.19	1.20499e+06
Q6PHG7	Wu:fc27e05 protein (Fragment) OS=Danio rerio OX=7955 GN=nob1 PE=2 SV=1	3	1	1	1	438	49	6.27	185973
Q803Q1	Glycogenin 1 OS=Danio rerio OX=7955 GN=gyg1a PE=2 SV=1	4	1	1	1	329	37	5.74	249944
K7DYA0	Low density lipoprotein receptor b (Fragment) OS=Danio rerio OX=7955 GN=ldlrb PE=1 SV=1	1	1	1	1	788	86.1	5.27	360648
Q6P0C4	Prolyl-tRNA synthetase OS=Danio rerio OX=7955 GN=pars2 PE=2 SV=1	2	1	1	1	477	53.2	7.78	268721
Q6PBI0	Succinate--CoA ligase [ADP-forming] subunit beta, mitochondrial OS=Danio rerio OX=7955 GN=sucla2 PE=1 SV=1	2	1	1	1	466	50	6.92	927780
A4IGC8	Delta-1-pyrroline-5-carboxylate synthase OS=Danio rerio OX=7955 GN=aldh18a1 PE=1 SV=1	1	1	1	1	782	85.3	7.08
F1QI07	RNA-binding motif protein 45 (Fragment) OS=Danio rerio OX=7955 GN=rbm45 PE=1 SV=1	6	1	1	1	192	21.2	9.36	217969
B0JZJ1	RNA helicase OS=Danio rerio OX=7955 GN=ddx5 PE=1 SV=1	2	1	1	1	488	55.2	8.72	524609
