# Supplementary material for: Rbm24a dictates mRNA recruitment for germ granule assembly in zebrafish
Source: EMBO J. 2025 Apr 25;44(11):3121–49. doi: 10.1038/s44318-025-00442-z (PMC12130248; doi:10.1038/s44318-025-00442-z)
Supplement: Supplementary file 3 — Data Set EV1 [file 44318_2025_442_MOESM3_ESM.zip › result/proteins_WT55_100.xlsx]

## Sheet: Proteins
Accession	Description	Coverage [%]	# Peptides	# PSMs	# Unique Peptides	# AAs	MW [kDa]	calc. pI	Abundances (Grouped): WT55_100
Q1LWN2	Phosvitin OS=Danio rerio OX=7955 GN=vtg1 PE=1 SV=1	37	46	82	5	1362	149.1	8.59	1.69697e+08
A0A2R8QN47	Phosvitin OS=Danio rerio OX=7955 GN=vtg4 PE=1 SV=1	40	50	84	7	1360	148.7	8.76	4.12787e+08
A0A2R8QKR3	Phosvitin OS=Danio rerio OX=7955 GN=vtg6 PE=1 SV=1	42	51	82	7	1350	147.7	8.6	2.41207e+09
F1R2S5	Phosvitin (Fragment) OS=Danio rerio OX=7955 GN=vtg5 PE=1 SV=1	38	48	77	8	1363	149.3	8.7	5.64732e+08
A0A2R8QNH7	Phosvitin OS=Danio rerio OX=7955 GN=vtg7 PE=1 SV=1	33	40	62	2	1342	147.3	8.6	3.60892e+07
A0A2R8QQ28	Phosvitin OS=Danio rerio OX=7955 GN=vtg7 PE=1 SV=1	33	39	61	1	1296	142.4	8.38	29769706
F8W3L6	Myosin, heavy chain 9a, non-muscle (Fragment) OS=Danio rerio OX=7955 GN=myh9a PE=1 SV=1	22	38	43	22	1964	227.6	5.54	1.36258e+08
Q1MTC4	Phosvitin OS=Danio rerio OX=7955 GN=vtg2 PE=1 SV=1	25	36	45	17	1631	179.8	8.46	1.31034e+08
F1QFC0	75 kDa glucose-regulated protein OS=Danio rerio OX=7955 GN=hspa9 PE=1 SV=1	39	23	31	23	682	73.9	7.14	1.53294e+08
A4IGC8	Delta-1-pyrroline-5-carboxylate synthase OS=Danio rerio OX=7955 GN=aldh18a1 PE=1 SV=1	34	22	28	22	782	85.3	7.08	2.20203e+08
B2GQ13	Succinate dehydrogenase [ubiquinone] flavoprotein subunit, mitochondrial OS=Danio rerio OX=7955 GN=sdha PE=2 SV=1	30	14	20	14	661	72	6.67	1.49787e+08
Q7ZVF9	Actin, cytoplasmic 2 OS=Danio rerio OX=7955 GN=actbb PE=1 SV=2	56	15	30	7	375	41.7	5.48	5.3453e+08
F1QC64	Myosin, heavy chain 9b, non-muscle OS=Danio rerio OX=7955 GN=myh9b PE=1 SV=4	11	15	21	3	1749	203.3	5.73	2.49439e+07
Q6NYR4	Heat shock cognate 71 kDa protein OS=Danio rerio OX=7955 GN=hspa8 PE=1 SV=1	44	21	24	5	649	71.1	5.47	9.2517e+07
Q6NUV5	Lmnb1 protein (Fragment) OS=Danio rerio OX=7955 GN=lmnb1 PE=2 SV=1	40	22	24	21	587	66.6	5.21	6.66877e+07
A7MBS2	Tubulin alpha chain OS=Danio rerio OX=7955 GN=tuba1c PE=2 SV=1	51	16	23	2	451	50.1	5.06	1.07047e+08
Q6TGS5	Tubulin alpha chain OS=Danio rerio OX=7955 GN=tuba4l PE=1 SV=1	39	14	19	4	449	50.2	5.1	1.08704e+08
A8KB60	Tubulin alpha chain (Fragment) OS=Danio rerio OX=7955 GN=si:ch211-114n24.6 PE=2 SV=1	43	15	22	1	453	50.5	6.6	24164848
A0A0R4IYT0	Insulin-like growth factor 2 mRNA-binding protein 3 OS=Danio rerio OX=7955 GN=igf2bp3 PE=1 SV=1	36	19	21	17	607	65.9	8.47	61283551
Q6TNP9	Tubulin alpha chain OS=Danio rerio OX=7955 GN=tuba5 PE=1 SV=1	36	12	16	3	449	50	5.15	3.54156e+06
Q90473	Heat shock cognate 71 kDa protein OS=Danio rerio OX=7955 GN=hspa8 PE=2 SV=1	33	15	18	1	649	70.9	5.31	458118
F1RCB6	Actin alpha cardiac muscle 1a OS=Danio rerio OX=7955 GN=actc1a PE=1 SV=1	33	10	22	2	377	41.9	5.31	122384515
Q803B0	60 kDa chaperonin OS=Danio rerio OX=7955 GN=hspd1 PE=1 SV=1	28	11	12	11	575	61.2	5.72	4.06782e+07
F1R2K9	Ribonucleoside-diphosphate reductase OS=Danio rerio OX=7955 GN=rrm1 PE=1 SV=1	20	15	16	15	794	89.9	6.83	8.32387e+07
F1RC77	Fragile X mental retardation, autosomal homolog 2 OS=Danio rerio OX=7955 GN=fxr2 PE=1 SV=1	30	17	18	17	676	74.8	7.27	3.42245e+07
Q6P3L3	78 kDa glucose-regulated protein OS=Danio rerio OX=7955 GN=hspa5 PE=1 SV=1	29	16	17	15	650	71.9	5.14	3.3637e+07
A0A2R8RV77	Lamin L3 OS=Danio rerio OX=7955 GN=lmnl3 PE=1 SV=1	27	13	14	1	585	67.3	6.01	3.75882e+07
Q6TH48	Mitochondrial aldehyde dehydrogenase 2 family OS=Danio rerio OX=7955 GN=aldh2.2 PE=2 SV=1	33	12	14	12	516	56.5	6.47	4.4664e+07
O57521	Heat shock protein HSP 90-beta OS=Danio rerio OX=7955 GN=hsp90ab1 PE=1 SV=2	29	16	18	11	725	83.3	5	5.11754e+07
Q90XD8	Nuclear lamin LIII OS=Danio rerio OX=7955 GN=lmnl3 PE=2 SV=1	27	13	14	1	584	67	5.71	341224
Q3T7B3	Vitellogenin 2 (Fragment) OS=Danio rerio OX=7955 GN=vtg2 PE=2 SV=1	24	14	18	1	622	69	7.68	5714759
I3ISA3	Myosin, heavy chain 10, non-muscle OS=Danio rerio OX=7955 GN=myh10 PE=1 SV=1	7	10	11	4	1986	230.3	5.54	7.35615e+06
Q6PFS4	MICOS complex subunit MIC60 OS=Danio rerio OX=7955 GN=immt PE=1 SV=1	20	12	14	12	757	83.1	5.43	2.45941e+07
B3DFS9	Myosin, heavy chain 11a, smooth muscle OS=Danio rerio OX=7955 GN=myh11a PE=1 SV=1	7	13	16	2	1974	227.6	5.57	29310436
Q7ZU96	CCT-theta OS=Danio rerio OX=7955 GN=cct8 PE=1 SV=1	28	13	14	13	546	59.3	5.35	20370551
A0A0R4IHT0	Solute carrier family 25 member 12 OS=Danio rerio OX=7955 GN=slc25a12 PE=1 SV=1	23	13	14	13	682	75.3	8.47	1.17171e+07
A7YYA5	Zgc:109885 protein OS=Danio rerio OX=7955 GN=eef1a1l2 PE=2 SV=1	15	5	11	1	462	50.1	9.25	2.93983e+07
Q7ZVF4	Arginine--tRNA ligase, cytoplasmic OS=Danio rerio OX=7955 GN=rars1 PE=2 SV=1	24	15	16	15	661	75.7	6.9	2.33462e+07
Q7ZTT1	Catalase OS=Danio rerio OX=7955 GN=cat PE=2 SV=1	26	11	13	11	526	59.7	8.07	1.89924e+07
Q6DI12	C-1-tetrahydrofolate synthase, cytoplasmic OS=Danio rerio OX=7955 GN=mthfd1b PE=2 SV=1	15	12	12	12	934	100.4	7.5	1.31507e+07
Q803X7	Nap1l1 protein OS=Danio rerio OX=7955 GN=nap1l1 PE=1 SV=1	22	7	9	6	385	44.4	4.5	2.63543e+07
A4IG47	DnaJ homolog subfamily C member 10 OS=Danio rerio OX=7955 GN=dnajc10 PE=1 SV=1	18	13	15	13	791	90.5	7.15	6.1401e+07
Q6NY74	Replication protein A 70 kDa DNA-binding subunit OS=Danio rerio OX=7955 GN=rpa1 PE=1 SV=1	18	10	13	10	601	66.6	7.69	1.7555e+07
F1R2L8	ATP-dependent RNA helicase DDX1 OS=Danio rerio OX=7955 GN=ddx1 PE=1 SV=1	17	10	11	10	740	82.4	7.05	1.10554e+07
F1R246	Aspartate--tRNA ligase, cytoplasmic OS=Danio rerio OX=7955 GN=dars1 PE=1 SV=1	24	10	10	10	531	60.5	6.57	2.20979e+07
F1QK71	DNA helicase OS=Danio rerio OX=7955 GN=mcm5 PE=1 SV=1	19	11	11	11	736	81.7	8.07	1.23187e+07
Q7T2Q9	Transketolase OS=Danio rerio OX=7955 GN=tktb PE=2 SV=1	23	12	12	1	625	67.8	7.23	1.98754e+06
B7ZV46	LOC560210 protein OS=Danio rerio OX=7955 GN=hsp70l PE=2 SV=1	14	6	8	1	643	70.4	5.73	203812
B2GRK9	Tkt protein OS=Danio rerio OX=7955 GN=tktb PE=2 SV=1	23	12	12	1	625	68	7.2	1.5222e+07
Q7ZYX4	Chaperonin-containing TCP1, subunit 6A (zeta 1) OS=Danio rerio OX=7955 GN=cct6a PE=1 SV=1	22	12	12	12	531	57.6	7.12	1.86053e+07
F1QN45	Si:dkey-88l16.3 (Fragment) OS=Danio rerio OX=7955 GN=si:dkey-88l16.3 PE=1 SV=1	8	12	12	12	1765	193.1	5.77	1.52518e+07
Q8JHI7	T-complex protein 1 subunit gamma OS=Danio rerio OX=7955 GN=cct3 PE=2 SV=1	22	13	14	13	543	60.3	5.9	2.04881e+07
E7FB39	Myosin VAb OS=Danio rerio OX=7955 GN=myo5ab PE=1 SV=3	9	12	12	12	1823	210	7.49	1.29406e+07
Q6PH46	T-complex protein 1 subunit delta OS=Danio rerio OX=7955 GN=cct4 PE=1 SV=1	23	11	12	11	533	56.9	6.8	17435904
Q7ZW47	Double-stranded RNA-binding protein Staufen homolog 2 OS=Danio rerio OX=7955 GN=stau2 PE=2 SV=2	17	8	8	8	606	66.5	9.45	7.76387e+06
Q6PBW6	CCT-beta OS=Danio rerio OX=7955 GN=cct2 PE=2 SV=1	17	8	10	8	535	57.7	6.32	1.90904e+07
B3DFN3	Lamin B2 OS=Danio rerio OX=7955 GN=lmnb2 PE=1 SV=1	19	11	12	10	583	65.9	5.26	1.04677e+07
A0A286YAP4	Heat shock protein 90, beta (grp94), member 1 OS=Danio rerio OX=7955 GN=hsp90b1 PE=1 SV=2	13	10	11	10	823	94.7	4.87	9220476
Q8UUR7	Lamina-associted protein 2 OS=Danio rerio OX=7955 GN=tmpoa PE=2 SV=1	17	8	9	8	657	72.1	9.19	6.50113e+06
Q5FY48	X-ray repair cross-complementing protein 5 OS=Danio rerio OX=7955 GN=xrcc5 PE=2 SV=1	15	8	8	8	727	81.5	5.48	9.13972e+06
A7MBZ6	Zona pellucida sperm-binding protein 3 OS=Danio rerio OX=7955 GN=zp3e PE=2 SV=1	19	6	8	6	437	48	4.84	2.9612e+07
Q0D294	Histone H4 OS=Danio rerio OX=7955 GN=zgc:153409 PE=2 SV=1	50	5	8	5	103	11.3	11.36	2.60007e+07
Q6NWH7	RNA helicase OS=Danio rerio OX=7955 GN=ddx5 PE=1 SV=1	17	8	8	8	496	56.6	9.16	4.97978e+06
F1QEB4	FACT complex subunit SSRP1 OS=Danio rerio OX=7955 GN=ssrp1a PE=1 SV=1	13	8	9	8	705	79.6	5.72	9.75954e+06
Q9W792	CCT-alpha OS=Danio rerio OX=7955 GN=tcp1 PE=1 SV=1	20	8	8	8	556	59.9	6.28	8.22528e+06
R4GDM7	Myosin Ic, paralog b OS=Danio rerio OX=7955 GN=myo1cb PE=1 SV=1	8	8	8	6	1028	118.3	9.03	7.70517e+06
Q5RG12	Heat shock protein 90, alpha (cytosolic), class A member 1, tandem duplicate 2 OS=Danio rerio OX=7955 GN=hsp90aa1.2 PE=1 SV=1	15	6	10	1	734	84.6	5.01	7728978
Q6PI20	Histone H3.3 OS=Danio rerio OX=7955 GN=h3f3a PE=2 SV=3	30	2	3	1	136	15.3	11.27	3.59767e+06
Q7T158	Novel protein similar to rodent myosin Ib (MYO1B) (Fragment) OS=Danio rerio OX=7955 GN=myo1b PE=3 SV=1	9	8	8	8	1081	124.9	9.48	5.38602e+06
Q7ZVI8	NPL4 homolog, ubiquitin recognition factor OS=Danio rerio OX=7955 GN=nploc4 PE=1 SV=1	16	8	8	8	624	69.6	6.28	7.64237e+06
F1QZ60	ATP-dependent DNA helicase 2 subunit 1 OS=Danio rerio OX=7955 GN=xrcc6 PE=1 SV=1	15	8	8	8	610	68.6	6.65	1.19114e+07
Q6P3J5	Eukaryotic translation elongation factor 2 OS=Danio rerio OX=7955 GN=eef2b PE=1 SV=1	10	7	8	7	858	95.4	6.7	7.18633e+06
E9QE51	TPX2 microtubule nucleation factor OS=Danio rerio OX=7955 GN=tpx2 PE=1 SV=1	12	8	8	8	739	84.6	9.82	1.05316e+07
A0A0R4IMZ8	Karyopherin (importin) beta 1 OS=Danio rerio OX=7955 GN=kpnb1 PE=1 SV=1	9	6	6	6	876	97.4	4.77	3.907e+06
F1QB54	Polyadenylate-binding protein 1A OS=Danio rerio OX=7955 GN=pabpc1a PE=1 SV=1	12	7	7	6	634	70.7	9.47	7.01099e+06
Q7ZVL6	DNA replication licensing factor MCM7 OS=Danio rerio OX=7955 GN=mcm7 PE=2 SV=1	14	8	9	8	721	80.9	6.4	8.44118e+06
F1QTB5	Dolichyl-diphosphooligosaccharide--protein glycosyltransferase subunit 1 OS=Danio rerio OX=7955 GN=rpn1 PE=1 SV=1	14	7	7	1	598	67.6	6.68	1.01933e+06
Q6NYA4	Dolichyl-diphosphooligosaccharide--protein glycosyltransferase subunit 2 OS=Danio rerio OX=7955 GN=rpn2 PE=2 SV=1	16	8	8	8	630	69	5.39	1.73675e+07
Q642H5	Protein phosphatase 2 (Formerly 2A), regulatory subunit A, beta isoform OS=Danio rerio OX=7955 GN=ppp2r1bb PE=1 SV=1	17	9	9	4	589	65.1	5.05	8.48592e+06
F1QY25	Zgc:162509 OS=Danio rerio OX=7955 GN=zgc:162509 PE=1 SV=1	11	7	7	3	692	78.4	6.05	4.24936e+06
F1QUV7	Diadenosine tetraphosphate synthetase OS=Danio rerio OX=7955 GN=gars1 PE=1 SV=2	12	8	8	8	690	78.2	5.86	7.20016e+06
Q6NW90	Tubulin beta chain OS=Danio rerio OX=7955 GN=tubb5 PE=1 SV=1	25	7	7	4	444	49.6	4.89	1.97553e+06
Q803S1	SWI/SNF-related, matrix-associated, actin-dependent regulator of chromatin, subfamily e, member 1 OS=Danio rerio OX=7955 GN=smarce1 PE=1 SV=2	20	6	6	6	420	46.9	5.02	7.2297e+06
B0UYD6	Glutaminyl-tRNA synthetase OS=Danio rerio OX=7955 GN=qars1 PE=1 SV=1	10	8	8	8	774	87.8	7.65	8.264e+06
Q6DHS8	Testin OS=Danio rerio OX=7955 GN=tes PE=2 SV=1	22	8	8	8	541	57.2	7.71	7.89639e+06
Q08CC9	Zgc:153258 OS=Danio rerio OX=7955 GN=ftr86 PE=2 SV=1	10	4	5	4	577	64	6.21	8.30093e+06
F1QEY8	D-3-phosphoglycerate dehydrogenase OS=Danio rerio OX=7955 GN=phgdh PE=1 SV=1	17	7	7	7	528	55.6	7.34	1.54531e+07
Q7SYM7	Synaptic functional regulator FMR1 OS=Danio rerio OX=7955 GN=fmr1 PE=2 SV=1	13	5	5	5	493	55.8	7.25	7.01715e+06
Q8AYB9	Dolichyl-diphosphooligosaccharide--protein glycosyltransferase subunit 1 OS=Danio rerio OX=7955 GN=rpn1 PE=2 SV=1	14	7	7	1	598	67.6	6.81	9.39559e+06
R4GE02	Si:ch211-113a14.11 OS=Danio rerio OX=7955 GN=si:ch211-113a14.11 PE=1 SV=1	29	5	6	5	248	27.1	10.17	1.63239e+07
F1RDA6	NADH-ubiquinone oxidoreductase 75 kDa subunit, mitochondrial OS=Danio rerio OX=7955 GN=ndufs1 PE=1 SV=1	11	8	8	8	731	79.4	6.15	6.72441e+06
O42107	RNA helicase OS=Danio rerio OX=7955 GN=ddx4 PE=2 SV=1	12	7	7	6	716	77	5.85	7.3914e+06
A8E503	Histone H3 OS=Danio rerio OX=7955 GN=zgc:113984 PE=2 SV=1	30	2	4	1	136	15.3	11.4	3.74245e+07
F1Q5B8	Oxoglutarate dehydrogenase a OS=Danio rerio OX=7955 GN=ogdha PE=1 SV=3	8	7	8	7	1019	115.2	7.02	4.41195e+06
I6V1W0	Protein brambleberry OS=Danio rerio OX=7955 GN=bmb PE=2 SV=1	13	5	5	5	612	68	6.7	2.2664e+06
A8WGN7	Thioredoxin-disulfide reductase OS=Danio rerio OX=7955 GN=txnrd3 PE=2 SV=2	13	6	6	6	602	66.1	6.32	9.10145e+06
Q08BA1	ATP synthase subunit alpha OS=Danio rerio OX=7955 GN=atp5fa1 PE=1 SV=1	13	6	6	6	551	59.7	9.03	4.64915e+06
F1R606	Importin subunit alpha OS=Danio rerio OX=7955 GN=kpna7 PE=1 SV=2	15	7	7	7	520	57.2	5.43	2.66591e+07
Q6NZS4	RNA-splicing ligase RtcB homolog OS=Danio rerio OX=7955 GN=rtcb PE=2 SV=1	16	7	7	7	505	55.3	7.11	9.55917e+06
Q6DI20	Dipeptidyl peptidase 3 OS=Danio rerio OX=7955 GN=dpp3 PE=1 SV=1	10	6	6	6	727	81.8	5.16	2.94956e+06
Q6PBB2	RNA helicase OS=Danio rerio OX=7955 GN=ddx3xb PE=2 SV=1	13	7	7	6	688	75.8	8.13	6.54256e+06
Q6NVA6	Myosin, light chain 9b, regulatory OS=Danio rerio OX=7955 GN=myl9b PE=1 SV=1	28	4	7	4	173	19.8	4.92	5.07362e+07
A0A2R8Q548	PH domain-containing protein OS=Danio rerio OX=7955 GN=si:dkey-30c15.10 PE=4 SV=1	5	5	5	5	968	108.2	4.93	4.0489e+06
Q6DRK7	Serine/threonine-protein kinase PLK OS=Danio rerio OX=7955 GN=plk1 PE=1 SV=1	15	8	8	8	595	67.7	8.7	5.53948e+06
P79735	GTP-binding nuclear protein Ran OS=Danio rerio OX=7955 GN=ran PE=2 SV=1	9	1	3	1	215	24.4	7.09	4.28894e+06
Q8UVX0	Piwi-like protein 1 OS=Danio rerio OX=7955 GN=piwil1 PE=1 SV=1	10	7	7	7	858	97.4	9.22	5262522
Q6GQM9	2-phospho-D-glycerate hydro-lyase OS=Danio rerio OX=7955 GN=eno2 PE=1 SV=1	5	1	2	1	434	46.8	4.91
A7YT47	Enoyl-CoA hydratase OS=Danio rerio OX=7955 GN=hadhaa PE=1 SV=1	9	6	6	6	761	81.8	9.13	8081758
A4IGA9	Zgc:162509 protein OS=Danio rerio OX=7955 GN=zgc:162509 PE=2 SV=1	9	5	5	1	581	65.6	7.18	1.4704e+06
Q7T3F0	Tropomyosin 4 OS=Danio rerio OX=7955 GN=tpm4a PE=1 SV=1	19	6	6	2	248	28.5	4.67	1.20056e+07
Q6GQP1	MICOS complex subunit (Fragment) OS=Danio rerio OX=7955 GN=apool PE=2 SV=1	17	5	6	5	460	47.6	4.36	4.09985e+06
Q7ZVQ8	Influenza virus NS1A-binding protein homolog B OS=Danio rerio OX=7955 GN=ivns1abpb PE=2 SV=1	10	6	6	6	640	71.1	5.77	2.81853e+06
E7EZ90	Thimet oligopeptidase 1 OS=Danio rerio OX=7955 GN=thop1 PE=1 SV=1	8	6	6	6	707	80.2	5.67	9.82269e+06
F8W428	Cullin 4B OS=Danio rerio OX=7955 GN=cul4b PE=1 SV=1	8	7	7	7	864	99.4	7.75	6.92773e+06
Q7ZVB2	4-trimethylaminobutyraldehyde dehydrogenase A OS=Danio rerio OX=7955 GN=aldh9a1a PE=2 SV=1	16	7	7	7	508	55.2	6.55	3.40924e+07
Q6PI52	Calmodulin OS=Danio rerio OX=7955 GN=calm1a PE=2 SV=3	39	6	6	6	149	16.8	4.22	1.43248e+07
Q6TGU6	RuvB-like helicase OS=Danio rerio OX=7955 GN=ruvbl1 PE=2 SV=1	16	5	5	5	456	50.3	6.62	5.47325e+06
Q6PH34	Nop56 protein (Fragment) OS=Danio rerio OX=7955 GN=nop56 PE=2 SV=1	11	5	5	5	481	52.8	9	3.0313e+06
Q7ZUY9	Dolichyl-diphosphooligosaccharide--protein glycotransferase OS=Danio rerio OX=7955 GN=stt3a PE=2 SV=1	7	4	4	4	705	80.5	7.85	1.36057e+06
A0A0R4IC50	Protein regulator of cytokinesis 1a OS=Danio rerio OX=7955 GN=prc1a PE=1 SV=1	8	4	4	4	595	69.2	6.81	2.25138e+06
Q4QRG0	EWS RNA-binding protein 1b OS=Danio rerio OX=7955 GN=ewsr1b PE=1 SV=1	6	4	6	4	579	60.7	9.6	2.03396e+07
B0S6C5	Inactive all-trans-retinol 13,14-reductase OS=Danio rerio OX=7955 GN=retsatl PE=1 SV=1	8	4	4	4	604	67.9	7.77	3.71672e+06
A0A2R8QSR4	Elongation factor 1-alpha OS=Danio rerio OX=7955 GN=eef1a1l1 PE=1 SV=1	14	5	7	1	462	50	9.16	7.76351e+06
A0A0R4IC11	Lysine--tRNA ligase OS=Danio rerio OX=7955 GN=kars1 PE=1 SV=1	10	6	6	6	577	66.1	6.34	9.93587e+06
F1QNU2	Zgc:162509 OS=Danio rerio OX=7955 GN=zgc:162509 PE=1 SV=2	7	5	5	1	688	78.1	6.35	445619
E7FDV0	Myosin IEa OS=Danio rerio OX=7955 GN=myo1ea PE=3 SV=1	5	5	5	3	1117	128.1	9.22	7.26783e+06
A0A2U3TVL4	Mini-chromosome maintenance complex-binding protein OS=Danio rerio OX=7955 GN=mcmbp PE=1 SV=1	12	6	6	6	631	71	5.45	2.99971e+06
F1Q898	LSM family member 14B OS=Danio rerio OX=7955 GN=lsm14b PE=1 SV=1	13	4	4	4	380	41.5	9.5	4.96197e+06
Q6DRI2	Clathrin heavy chain OS=Danio rerio OX=7955 GN=cltca PE=2 SV=1	5	6	6	6	1680	191.8	5.76	1.72516e+06
Q6NZ07	Nicalin-1 OS=Danio rerio OX=7955 GN=ncl1 PE=2 SV=1	12	6	6	6	572	63.9	6.25	3.64659e+06
Q5RGE6	Heat shock 70 kDa protein 14 OS=Danio rerio OX=7955 GN=hspa14 PE=2 SV=1	10	5	5	5	504	54.2	5.55	4.98619e+06
A0A2R8QHV3	Protein arginine methyltransferase 3 OS=Danio rerio OX=7955 GN=prmt3 PE=1 SV=1	10	4	4	4	495	55.4	4.84	2.00224e+06
A5PMV7	Protein phosphatase 2, regulatory subunit A, beta a OS=Danio rerio OX=7955 GN=ppp2r1ba PE=1 SV=1	10	6	6	1	589	65.4	5.02	1.23058e+06
Q7T2C2	Acyl-Coenzyme A dehydrogenase, very long chain OS=Danio rerio OX=7955 GN=acadvl PE=2 SV=1	10	6	6	6	659	71.1	8.41	5.65936e+06
A2BIN5	Methylcrotonoyl-CoA carboxylase 2 (beta) OS=Danio rerio OX=7955 GN=mccc2 PE=1 SV=1	13	4	4	4	566	61.7	8.22	3.43888e+06
Q6NZU8	ATPase family, AAA domain containing 3B OS=Danio rerio OX=7955 GN=atad3 PE=2 SV=1	15	8	8	8	621	69.8	8.57	1.15496e+07
F1QV31	Keratin 5 OS=Danio rerio OX=7955 GN=krt5 PE=1 SV=1	9	7	7	3	566	59.1	5.41	2.57932e+08
Q7ZU29	Nuclear pore complex protein Nup93 OS=Danio rerio OX=7955 GN=dye PE=2 SV=1	6	5	5	5	820	93.1	5.77	1.2754e+06
Q6TGT0	Tubulin beta chain OS=Danio rerio OX=7955 GN=tubb4b PE=2 SV=1	11	4	4	1	445	49.8	4.96	631045
F1RCG7	Peptidylprolyl isomerase OS=Danio rerio OX=7955 GN=fkbp4 PE=1 SV=1	19	6	6	6	449	50.4	5.11	2.61239e+06
A7E2K1	Tropomyosin 1 (alpha) OS=Danio rerio OX=7955 GN=tpm1 PE=1 SV=1	19	5	5	1	247	28.8	4.86	267609
F1QYX8	Enoyl-CoA hydratase OS=Danio rerio OX=7955 GN=hadhab PE=1 SV=1	8	5	5	5	763	82.8	8.97	2.16682e+06
Q803M1	Tropomyosin 3 OS=Danio rerio OX=7955 GN=tpm3 PE=1 SV=1	19	5	5	1	248	28.8	4.78	6.36528e+06
Q802C8	SWI/SNF-related, matrix-associated, actin-dependent regulator of chromatin, subfamily d, member 1 OS=Danio rerio OX=7955 GN=smarcd1 PE=1 SV=1	11	5	5	5	510	58	9.23	8.24629e+06
A0A0R4IZK0	Rac GTPase-activating protein 1 OS=Danio rerio OX=7955 GN=racgap1 PE=1 SV=1	10	6	6	6	639	71.5	8.97	5.93655e+06
F1R2E0	Heterogeneous nuclear ribonucleoprotein M OS=Danio rerio OX=7955 GN=hnrnpm PE=1 SV=2	7	5	5	5	715	74.1	8.97	4020034
F1RD28	Alpha-amylase OS=Danio rerio OX=7955 GN=zgc:66313 PE=1 SV=1	13	5	5	5	517	58.2	7.02	4.38914e+06
A4QP71	Nap1l4a protein OS=Danio rerio OX=7955 GN=nap1l4a PE=2 SV=1	9	4	5	3	349	40.2	4.72	4.74062e+06
E7EYC1	Transcription factor CP2 OS=Danio rerio OX=7955 GN=tfcp2 PE=1 SV=1	12	4	4	4	512	58.1	6.07	3.59212e+06
A0A2U3TVF3	Poly(U)-binding-splicing factor PUF60-B OS=Danio rerio OX=7955 GN=puf60b PE=1 SV=1	14	5	5	4	503	54.1	5.38	4.20152e+07
Q4V9Q4	Kinesin-like protein OS=Danio rerio OX=7955 GN=kif23 PE=2 SV=1	9	5	6	5	613	70.5	8.22	7.18538e+06
Q6NWC7	Signal recognition particle subunit SRP72 (Fragment) OS=Danio rerio OX=7955 GN=srp72 PE=2 SV=1	8	4	4	4	669	74.2	8.82	1.2493e+06
F1QBM2	Programmed cell death protein 4 OS=Danio rerio OX=7955 GN=pdcd4a PE=1 SV=1	16	6	6	6	467	52	5.47	1.09419e+07
B3DKJ0	T-complex protein 1 subunit eta OS=Danio rerio OX=7955 GN=cct7 PE=1 SV=1	9	5	5	5	547	59.7	7.34	7.57678e+06
A4VCH0	Phosphatidylinositol-3-phosphatase SAC1-A OS=Danio rerio OX=7955 GN=sacm1la PE=2 SV=2	9	5	5	2	586	67.1	7.8	4.53412e+06
A0A0G2L009	Dynein, cytoplasmic 1, heavy chain 1 OS=Danio rerio OX=7955 GN=dync1h1 PE=1 SV=1	1	1	2	1	1765	203.9	6.55
B8K0D5	Poly(A)-binding protein, cytoplasmic 1-like (Fragment) OS=Danio rerio OX=7955 GN=pabpc1l PE=1 SV=1	10	5	5	4	557	62	9.64	2.20227e+06
Q7ZV01	Zgc:56304 OS=Danio rerio OX=7955 GN=zgc:56304 PE=2 SV=1	11	4	4	4	461	50.8	4.86	4.68351e+06
A9LDD9	Glycine hydroxymethyltransferase OS=Danio rerio OX=7955 GN=shmt2 PE=1 SV=1	9	4	4	4	492	54.4	8.59	2.43879e+06
A0A0R4IHZ5	Heterogeneous nuclear ribonucleoprotein R OS=Danio rerio OX=7955 GN=hnrnpr PE=1 SV=1	8	5	5	4	637	71.1	8.28	2.18191e+06
Q6PC14	60S ribosomal protein L23 OS=Danio rerio OX=7955 GN=rpl23 PE=2 SV=1	13	1	1	1	140	14.9	10.51	1478966
A0A0R4IM99	Tropomyosin 2 (beta) OS=Danio rerio OX=7955 GN=tpm2 PE=1 SV=1	12	4	4	0	284	32.7	4.74
A0A2R8QNF0	Transitional endoplasmic reticulum ATPase OS=Danio rerio OX=7955 GN=vcp PE=1 SV=1	10	5	5	5	806	89.6	5.36	1.33602e+06
Q501Z8	Zgc:112384 OS=Danio rerio OX=7955 GN=wbp4 PE=2 SV=1	10	3	3	3	412	45.1	5.27	1.88101e+06
B8JLW8	Glutamine amidotransferase OS=Danio rerio OX=7955 GN=gmps PE=1 SV=1	6	4	4	4	692	76.9	7.01	5191778
Q7ZU52	LIM domain and actin binding 1 OS=Danio rerio OX=7955 GN=lima1a PE=2 SV=1	8	4	4	4	629	70	4.93	2.53254e+06
Q6NYQ1	Abcf2 protein OS=Danio rerio OX=7955 GN=abcf2a PE=2 SV=1	8	5	5	5	613	70	6.95	3.16217e+06
Q802X1	Trk-fused protein OS=Danio rerio OX=7955 GN=tfg PE=2 SV=1	12	3	3	3	396	42.2	5.25	4.87391e+06
Q7ZVU2	DNA polymerase delta subunit 2 OS=Danio rerio OX=7955 GN=pold2 PE=2 SV=1	12	4	5	4	467	51.9	4.94	1.0643e+06
Q6NXD1	Pyruvate kinase OS=Danio rerio OX=7955 GN=pkma PE=2 SV=1	9	5	5	5	532	58.1	6.8	3.86657e+06
F8W4G8	Fragile X mental retardation, autosomal homolog 1 (Fragment) OS=Danio rerio OX=7955 GN=fxr1 PE=1 SV=1	10	5	5	5	645	72.6	6.74	3.44692e+06
B0S6F2	Myosin IF OS=Danio rerio OX=7955 GN=myo1f PE=3 SV=1	4	4	4	2	1095	125.9	9.03	4.01763e+06
Q5RKQ3	Zgc:101598 OS=Danio rerio OX=7955 GN=fubp3 PE=2 SV=1	6	3	3	3	572	62.1	7.53	1.1852e+06
Q7ZW82	Guanine nucleotide-binding protein (G protein), alpha-inhibiting activity polypeptide a OS=Danio rerio OX=7955 GN=gnaia PE=1 SV=1	4	1	2	1	377	43.6	6.11	843439
E7EYR2	Chromatin assembly factor 1, subunit B OS=Danio rerio OX=7955 GN=chaf1b PE=1 SV=1	6	3	3	3	613	66.8	9.03	2.44962e+06
A0A0B4J1A6	IGF-II mRNA-binding protein 1 OS=Danio rerio OX=7955 GN=igf2bp1 PE=1 SV=1	6	3	3	1	598	65.5	8.76	217850
A0A140LH30	Dynamin-1-like protein OS=Danio rerio OX=7955 GN=dnm1l PE=1 SV=1	6	4	4	4	715	79.5	6.51	4.05684e+06
B8JHR9	Karyopherin (importin) beta 3 OS=Danio rerio OX=7955 GN=kpnb3 PE=1 SV=2	2	1	2	1	1093	122.7	4.89	1.26934e+06
A1A5H8	Tyrosine-protein kinase yes OS=Danio rerio OX=7955 GN=yes1 PE=1 SV=1	5	3	3	3	546	61.2	6.87	1.8444e+06
Q6NWF6	Keratin, type II cytoskeletal 8 OS=Danio rerio OX=7955 GN=krt8 PE=1 SV=1	8	5	5	1	520	57.7	5.22
Q6P0U6	DnaJ (Hsp40) homolog, subfamily C, member 3 OS=Danio rerio OX=7955 GN=dnajc3a PE=1 SV=1	11	5	5	5	504	57.5	7.27	3.45701e+06
B8JIP2	DNA primase large subunit OS=Danio rerio OX=7955 GN=prim2 PE=1 SV=1	8	4	4	4	508	58.7	8.73	1.35325e+06
Q6NVI6	CCT-epsilon OS=Danio rerio OX=7955 GN=cct5 PE=1 SV=1	7	4	4	4	541	59.4	5.57	8.22027e+06
F1QG78	Phosphatidylinositol-3-phosphatase SAC1-B OS=Danio rerio OX=7955 GN=sacm1lb PE=1 SV=1	6	4	4	1	586	66.9	7.66	323940
A0A2R8QJ78	Very low-density lipoprotein receptor OS=Danio rerio OX=7955 GN=vldlr PE=1 SV=1	5	4	4	4	844	93.5	4.97	3.21773e+06
Q08BP8	Origin recognition complex subunit 2 OS=Danio rerio OX=7955 GN=orc2 PE=2 SV=1	6	3	3	3	553	62.5	6.32	1.03962e+07
Q08BV5	RAN GTPase-activating protein 1a OS=Danio rerio OX=7955 GN=rangap1a PE=1 SV=1	7	3	3	3	570	62	4.79	1.41109e+06
A0A0R4IGN3	Protein disulfide-isomerase (Fragment) OS=Danio rerio OX=7955 GN=pdia3 PE=1 SV=1	9	4	4	4	459	51.1	7.12	3.17362e+06
A0A0R4IW61	Poly(A)-specific ribonuclease PARN OS=Danio rerio OX=7955 GN=parn PE=1 SV=1	7	4	4	4	660	75.2	6.14	2.38352e+06
Q6NW66	GATA zinc finger domain containing 2A OS=Danio rerio OX=7955 GN=gatad2ab PE=2 SV=1	5	3	3	3	632	68.4	9.95	1.01115e+06
Q7SXM2	Phospholipase A2-activating protein OS=Danio rerio OX=7955 GN=plaa PE=2 SV=1	6	4	5	4	798	86.2	5.68	1.94201e+06
B8JLK7	Zinc finger CCCH domain-containing protein 15 OS=Danio rerio OX=7955 GN=zc3h15 PE=1 SV=1	6	2	2	2	433	49.3	5.05	978727
A0JMN7	Zgc:154064 protein OS=Danio rerio OX=7955 GN=spats2 PE=2 SV=1	13	3	3	3	460	50.7	9.07	1.54459e+06
A1L1S8	Zgc:158312 OS=Danio rerio OX=7955 GN=mogs PE=2 SV=1	5	4	4	4	841	96.2	8.78	3.00285e+06
B3DHD5	Si:ch211-188c16.1 OS=Danio rerio OX=7955 GN=si:ch211-188c16.1 PE=2 SV=1	5	3	3	3	760	84.2	6.89	1.94181e+06
B8A609	RNA helicase OS=Danio rerio OX=7955 GN=ddx43 PE=1 SV=1	5	3	3	3	719	78.8	7.49	1.13926e+06
A0A2R8QJF6	Un-named hu7910 OS=Danio rerio OX=7955 GN=unm_hu7910 PE=1 SV=1	9	5	5	5	600	67.7	7.18	424485
A0A2R8QMV9	Signal recognition particle subunit SRP68 OS=Danio rerio OX=7955 GN=srp68 PE=1 SV=1	6	3	3	3	617	70.7	8.34	1.16736e+06
F1QRM9	Aminopeptidase OS=Danio rerio OX=7955 GN=npepps PE=1 SV=1	2	1	2	1	925	103.9	5.74	620409
Q7SXD7	Zgc:66419 OS=Danio rerio OX=7955 GN=hook2 PE=2 SV=1	9	4	4	4	476	56	6.74	802677
A0A2R8Q0U0	Si:dkey-108k21.21 OS=Danio rerio OX=7955 GN=si:dkey-108k21.21 PE=3 SV=1	22	4	4	3	206	21.2	11.12	8.31971e+06
A0A2R8RR55	Uncharacterized protein OS=Danio rerio OX=7955 PE=4 SV=1	50	3	3	3	307	34.5	8.18	1.11816e+07
Q1LXD4	Histone-binding protein RBBP4 OS=Danio rerio OX=7955 GN=rbbp4 PE=1 SV=1	6	3	3	3	424	47.5	4.86	1.24004e+06
X1WEE6	Family with sequence similarity 98 member A OS=Danio rerio OX=7955 GN=fam98a PE=1 SV=1	5	2	3	2	527	55.7	8.81	1.74252e+06
Q6NWJ4	DnaJ homolog subfamily C member 2 OS=Danio rerio OX=7955 GN=dnajc2 PE=2 SV=1	7	4	4	4	618	71.6	7.27	2.84454e+06
A0A2R8QJH1	Metadherin a OS=Danio rerio OX=7955 GN=mtdha PE=1 SV=1	7	3	3	3	543	58	9.72	1.04604e+06
E7FE23	RUN and FYVE domain-containing 1 OS=Danio rerio OX=7955 GN=rufy1 PE=1 SV=1	5	3	3	3	697	79.5	5.35	3.60105e+06
A7MBY2	Zgc:171753 protein OS=Danio rerio OX=7955 GN=alyref PE=2 SV=1	9	1	2	1	280	28.6	10.98	1.25235e+06
A0A2R8QBC2	Si:dkeyp-34c12.1 OS=Danio rerio OX=7955 GN=si:dkeyp-34c12.1 PE=1 SV=1	6	3	3	3	561	59.8	9.98	2.97969e+06
A2AWA1	RNA helicase OS=Danio rerio OX=7955 GN=ddx39aa PE=1 SV=1	4	1	2	1	427	48.9	5.59	952259
A0A2R8QFD1	Scavenger receptor class B, member 1 OS=Danio rerio OX=7955 GN=scarb1 PE=1 SV=1	5	3	3	3	522	59	6.07	7.90256e+06
Q7ZVC1	Zgc:56116 OS=Danio rerio OX=7955 GN=pdlim5b PE=2 SV=1	7	3	3	3	628	66.5	8.37	1.45616e+06
Q7ZV77	Proteasome subunit alpha type OS=Danio rerio OX=7955 GN=psma4 PE=1 SV=1	12	1	2	1	261	29.3	7.71	790957
A8E590	RNA helicase OS=Danio rerio OX=7955 GN=eif4a1b PE=2 SV=1	9	2	3	2	429	48.8	7.83	3.97016e+06
Q6PHK7	26S proteasome non-ATPase regulatory subunit 2 OS=Danio rerio OX=7955 GN=psmd2 PE=2 SV=1	2	2	2	2	897	99.4	5.4	931062
A1L230	Zgc:158614 OS=Danio rerio OX=7955 GN=aifm4 PE=2 SV=1	7	4	4	4	455	50.3	7.66	1.38574e+06
A0A2R8RYD3	Cytospin-A OS=Danio rerio OX=7955 GN=specc1lb PE=3 SV=1	2	2	2	2	948	106.8	5.4	507872
E7F3N4	Marker of proliferation Ki-67 OS=Danio rerio OX=7955 GN=mki67 PE=1 SV=1	2	3	3	3	2057	225.1	9.33	1.74353e+06
F8W2P6	Glycerate kinase OS=Danio rerio OX=7955 GN=glyctk PE=1 SV=1	6	3	3	3	530	55.7	7.03	2.25762e+06
A4VCF7	Ligand of numb-protein X 2b OS=Danio rerio OX=7955 GN=lnx2b PE=1 SV=1	5	3	3	3	678	75.1	6.23	980073
A7MC03	LOC566408 protein (Fragment) OS=Danio rerio OX=7955 GN=ccdc50a PE=2 SV=1	5	2	2	2	492	59	7.72	693134
Q6PGW8	Arginyl-tRNA synthetase OS=Danio rerio OX=7955 GN=rars2 PE=2 SV=1	4	2	2	2	597	67.2	7.87	845653
A8KB78	40S ribosomal protein S23 OS=Danio rerio OX=7955 GN=rps23 PE=1 SV=1	19	1	1	1	143	15.8	10.49
B3DGZ4	Cttn protein OS=Danio rerio OX=7955 GN=cttn PE=2 SV=1	8	4	4	4	467	52.5	5.25	3.61857e+06
Q7ZUX1	DNA-directed RNA polymerase III subunit RPC3 OS=Danio rerio OX=7955 GN=polr3c PE=2 SV=1	5	3	3	3	539	60.5	6.86	1.18597e+06
F6NZ60	Glucuronokinase with putative uridyl pyrophosphorylase OS=Danio rerio OX=7955 GN=gkup PE=1 SV=1	6	4	4	4	619	69.7	6.25	1.38267e+06
Q6TNU7	Origin recognition complex subunit 3 OS=Danio rerio OX=7955 GN=orc3 PE=2 SV=1	4	3	3	3	713	81.1	7.61	2.38012e+06
E7FC99	Catenin, beta 2 OS=Danio rerio OX=7955 GN=ctnnb2 PE=1 SV=2	6	4	4	3	778	85.2	5.81	1.77435e+07
A9JTA0	Zgc:86764 OS=Danio rerio OX=7955 GN=zgc:86764 PE=2 SV=1	6	4	4	4	579	67.1	6.68	8.26909e+06
F6P5X4	Importin 9 OS=Danio rerio OX=7955 GN=ipo9 PE=1 SV=2	3	1	2	1	1035	114.5	4.77
Q1RLP8	Suppressor of tumorigenicity 14 protein homolog OS=Danio rerio OX=7955 GN=st14a PE=2 SV=1	4	3	3	3	827	91.1	6.33	3.47367e+06
B0R0M9	Ribosomal protein S6 kinase OS=Danio rerio OX=7955 GN=rps6ka3a PE=1 SV=1	7	4	4	1	732	82.5	7.62	2.57772e+06
Q6TNR9	Phosphoglycerate mutase OS=Danio rerio OX=7955 GN=pgam1l PE=2 SV=1	13	2	2	2	254	28.8	7.18	447954
A0A2R8PXU7	SET domain-containing protein OS=Danio rerio OX=7955 GN=LOC101883274 PE=4 SV=1	3	2	2	1	766	87.3	7.85	357358
Q6NZW7	Dihydrolipoyllysine-residue succinyltransferase component of 2-oxoglutarate dehydrogenase complex, mitochondrial OS=Danio rerio OX=7955 GN=dlst PE=2 SV=1	3	1	1	1	457	48.6	8.68	498081
Q6NUW2	Znf622 protein (Fragment) OS=Danio rerio OX=7955 GN=znf622 PE=2 SV=1	4	2	2	2	465	53.2	5.99	871478
F1QUB4	Tripartite motif-containing 36 OS=Danio rerio OX=7955 GN=trim36 PE=1 SV=1	4	3	3	3	721	81	7.2	1.45049e+06
F1Q9C7	E3 UFM1-protein ligase 1 OS=Danio rerio OX=7955 GN=ufl1 PE=1 SV=1	3	2	2	2	793	88.7	6.23	1.0364e+06
E7F3I8	RNA helicase OS=Danio rerio OX=7955 GN=dhx15 PE=1 SV=1	5	2	2	2	769	88.3	7.34	304965
B8JLK6	Myosin IHb (Fragment) OS=Danio rerio OX=7955 GN=myo1hb PE=3 SV=1	3	3	3	1	993	114.9	9.1	642807
Q803I6	ATP-binding cassette, sub-family D (ALD), member 3a OS=Danio rerio OX=7955 GN=abcd3a PE=2 SV=1	4	2	2	2	656	74.9	9.44	772922
A8KBP8	DNA polymerase epsilon subunit OS=Danio rerio OX=7955 GN=pole2 PE=2 SV=1	7	3	3	3	527	59.2	5.96	1.13614e+06
A0A2R8Q7H5	Actin-depolymerizing factor OS=Danio rerio OX=7955 GN=gsna PE=1 SV=1	6	3	3	3	681	75.2	5.71	2.32565e+06
B8A5D3	Asparagine--tRNA ligase OS=Danio rerio OX=7955 GN=nars1 PE=1 SV=1	5	2	2	2	556	63.8	6.13	622187
F1R6T0	Metastasis-associated 1 family, member 2 OS=Danio rerio OX=7955 GN=mta2 PE=1 SV=2	3	2	2	2	631	70.5	9.44	496124
A0A2R8QJ29	Myosin, light chain 6, alkali, smooth muscle and non-muscle OS=Danio rerio OX=7955 GN=myl6 PE=1 SV=1	8	1	2	1	151	16.9	4.44	1.16125e+07
F1QIC0	Cystathionine beta-synthase OS=Danio rerio OX=7955 GN=cbsb PE=1 SV=1	5	2	2	2	597	65.8	6.67	435620
B0UY40	COP1 E3 ubiquitin ligase OS=Danio rerio OX=7955 GN=cop1 PE=1 SV=1	3	2	2	2	694	77.8	6.81	798129
F1REN0	Cullin 5a OS=Danio rerio OX=7955 GN=cul5a PE=1 SV=1	4	3	3	3	780	91	8.07	1.45625e+06
Q3S344	Glutamine--fructose-6-phosphate transaminase (isomerizing) OS=Danio rerio OX=7955 GN=gfpt1 PE=1 SV=1	3	2	2	2	682	76.7	6.57	1.93954e+06
Q6TGW7	NS1-associated protein 1 OS=Danio rerio OX=7955 GN=syncripl PE=2 SV=1	8	3	3	3	558	61.9	5.87	1.54087e+06
Q1ECX9	Protein disulfide-isomerase A4 OS=Danio rerio OX=7955 GN=pdia4 PE=1 SV=1	2	1	1	1	642	72.4	5.21	791950
F1QY96	Synaptotagmin-binding, cytoplasmic RNA-interacting protein OS=Danio rerio OX=7955 GN=syncrip PE=1 SV=2	6	3	3	2	632	70	8.47	1.63158e+06
Q567E0	MAD2 mitotic arrest deficient-like 1 (Yeast) OS=Danio rerio OX=7955 GN=mad2l1 PE=2 SV=1	10	1	1	1	202	23.2	5.3	173474
Q71PD7	Histone H2A.V OS=Danio rerio OX=7955 GN=h2az2a PE=2 SV=3	30	2	3	2	128	13.5	10.58	4.93183e+06
Q7ZUE3	Fusion (Involved in t(1216) in malignant liposarcoma) OS=Danio rerio OX=7955 GN=fus PE=2 SV=1	6	2	2	2	410	41.4	7.46	1.84268e+06
B1WB97	LOC556726 protein (Fragment) OS=Danio rerio OX=7955 GN=ctnnd1 PE=2 SV=1	4	2	2	2	904	100	7.03	1.16865e+06
Q6AZA0	Acetyl-CoA acetyltransferase, mitochondrial OS=Danio rerio OX=7955 GN=acat1 PE=2 SV=1	5	2	2	2	420	44.3	8.85	162022
A0A0R4I9C7	POU domain protein OS=Danio rerio OX=7955 GN=pou5f3 PE=3 SV=1	4	2	2	2	472	51.4	6.47	1.02199e+06
A0A286YAW9	Ribosomal protein S6 kinase OS=Danio rerio OX=7955 GN=rps6ka1 PE=1 SV=1	5	3	3	1	736	82.9	6.92	282000
A0JMG3	Zgc:153446 protein OS=Danio rerio OX=7955 GN=capn5a PE=2 SV=1	3	2	2	2	639	72.8	6.73	1.14457e+06
D3KYK8	Molybdopterin molybdenumtransferase OS=Danio rerio OX=7955 GN=gphna PE=1 SV=1	3	2	2	2	774	83.5	5.68	459597
Q5XJ10	Glyceraldehyde-3-phosphate dehydrogenase OS=Danio rerio OX=7955 GN=gapdh PE=2 SV=2	13	3	3	3	333	35.8	8.12	1.84803e+06
Q7ZSY6	Metallothionein-2 OS=Danio rerio OX=7955 GN=mt2 PE=2 SV=1	18	1	1	1	60	6	7.84
Q9PTK9	Kinesin-like protein (Fragment) OS=Danio rerio OX=7955 GN=kifc1 PE=2 SV=1	6	2	2	2	389	43.9	7.24	990277
Q7ZVA6	Eukaryotic initiation factor 4A-III OS=Danio rerio OX=7955 GN=eif4a3 PE=2 SV=1	6	1	1	1	406	46.4	6.71
E7FDV9	Cysteinyl-tRNA synthetase OS=Danio rerio OX=7955 GN=cars1 PE=1 SV=1	3	2	2	2	824	93.8	6.48	658615
A4QP79	Zgc:163014 protein OS=Danio rerio OX=7955 GN=zgc:163014 PE=2 SV=1	9	3	3	3	411	46	7.31	2.34706e+06
Q7ZW27	Coatomer subunit delta OS=Danio rerio OX=7955 GN=arcn1a PE=1 SV=1	4	2	2	2	509	56.7	5.88	1.03615e+06
F1R7J0	UDP-N-acetylhexosamine pyrophosphorylase-like protein 1 OS=Danio rerio OX=7955 GN=uap1l1 PE=1 SV=1	6	3	3	3	505	56.5	5.72	1.70652e+06
A8WFS5	Zgc:171445 protein OS=Danio rerio OX=7955 GN=zgc:171445 PE=2 SV=1	2	3	3	1	1459	158.8	6.58	1.98917e+06
A0A2R8RN29	Heterogeneous nuclear ribonucleoprotein L OS=Danio rerio OX=7955 GN=hnrnpl PE=1 SV=1	4	2	2	2	538	59.4	6.83	1.26186e+06
B0S687	DNA polymerase alpha subunit B OS=Danio rerio OX=7955 GN=pola2 PE=1 SV=1	4	2	2	2	600	66.7	5.26	538471
E7FCS3	Zgc:165453 OS=Danio rerio OX=7955 GN=zgc:165453 PE=1 SV=3	2	3	3	1	1410	153.8	6
Q6DBQ6	Zgc:92043 OS=Danio rerio OX=7955 GN=caprin1a PE=2 SV=1	2	1	1	1	657	72	5.22	606358
Q68EG6	Zgc:91996 OS=Danio rerio OX=7955 GN=xrcc1 PE=2 SV=1	5	2	2	2	615	68	6.05	1.53656e+06
A0A0R4IRN6	DnaJ (Hsp40) homolog, subfamily C, member 7 (Fragment) OS=Danio rerio OX=7955 GN=dnajc7 PE=1 SV=1	8	1	1	1	138	15.5	5.2	488407
A0A2R8Q1G3	Splicing factor proline/glutamine-rich OS=Danio rerio OX=7955 GN=sfpq PE=1 SV=1	3	2	2	2	592	67.1	9.61	2.22739e+06
Q7SXH1	Coatomer subunit zeta OS=Danio rerio OX=7955 GN=copz1 PE=2 SV=1	19	1	1	1	177	20.3	4.88
Q6P111	LSM14 homolog A (SCD6, S. cerevisiae) OS=Danio rerio OX=7955 GN=lsm14aa PE=1 SV=1	5	2	2	2	443	47.8	8.91	947239
A0A2R8Q6M9	AP complex subunit beta OS=Danio rerio OX=7955 GN=ap1b1 PE=1 SV=1	2	2	2	2	976	107.4	5.11	175383
F1Q7S8	Protein argonaute-3 OS=Danio rerio OX=7955 GN=ago3a PE=3 SV=2	2	2	2	1	867	98.2	9.03
Q9YHX5	Vimentin OS=Danio rerio OX=7955 GN=vim PE=2 SV=1	5	2	2	2	455	52.5	5.19	481197
Q6NX98	ST13 Hsp70-interacting protein OS=Danio rerio OX=7955 GN=st13 PE=1 SV=1	5	2	2	2	362	39.8	5.26	1.29769e+06
F1Q9S3	Zgc:66479 OS=Danio rerio OX=7955 GN=zgc:66479 PE=1 SV=1	4	2	2	2	612	69	4.09	520237
Q6PBY1	40S ribosomal protein S3a OS=Danio rerio OX=7955 GN=rps3a PE=2 SV=3	6	1	1	1	267	30.2	9.73
F1QF18	DDB1 and CUL4-associated factor 8 OS=Danio rerio OX=7955 GN=dcaf8 PE=1 SV=2	4	2	2	2	607	66.8	5.44	1.41883e+06
E7F1G8	RNA helicase OS=Danio rerio OX=7955 GN=ddx61 PE=1 SV=1	4	2	2	2	483	54.3	8.75	667345
Q05AL9	Zgc:153629 protein OS=Danio rerio OX=7955 GN=krt94 PE=2 SV=1	3	2	2	2	431	47.7	6.55	1.22872e+07
F8W4M8	Junction plakoglobin (Fragment) OS=Danio rerio OX=7955 GN=jupb PE=3 SV=2	3	2	2	1	667	72.8	6.49	1.49308e+06
E9QDR0	Ribosomal protein S2 (Fragment) OS=Danio rerio OX=7955 GN=rps2 PE=1 SV=1	17	1	1	1	111	12.2	10.78	970143
F1QUA6	Si:dkey-238o14.7 OS=Danio rerio OX=7955 GN=si:dkey-238o14.7 PE=4 SV=2	3	2	2	1	777	88.3	8.19	770553
A7MBR5	Nop58 protein OS=Danio rerio OX=7955 GN=nop58 PE=2 SV=1	4	2	2	2	553	62	8.34	928315
Q6NYV1	Proteasome (Prosome, macropain) 26S subunit, non-ATPase, 3 OS=Danio rerio OX=7955 GN=psmd3 PE=1 SV=1	3	2	2	2	503	57.9	8.76	433268
F1RDR1	Transportin 1 OS=Danio rerio OX=7955 GN=tnpo1 PE=4 SV=2	1	1	1	1	891	101.2	4.96
Q498Z9	Dyskeratosis congenita 1, dyskerin OS=Danio rerio OX=7955 GN=dkc1 PE=2 SV=1	2	1	1	1	507	56.7	9.28	370937
A2BGW3	Calcium/calmodulin-dependent protein kinase OS=Danio rerio OX=7955 GN=camk2b1 PE=1 SV=1	4	2	2	2	618	68.4	7.42	236687
Q5I9I6	Kelch repeat-containing protein OS=Danio rerio OX=7955 GN=krcp PE=2 SV=1	3	1	1	1	537	59.2	5.86	524309
Q8JHI0	ADP/ATP translocase OS=Danio rerio OX=7955 GN=slc25a5 PE=1 SV=1	12	2	2	2	298	32.7	9.76	130074
Q803Q1	Glycogenin 1 OS=Danio rerio OX=7955 GN=gyg1a PE=2 SV=1	4	1	1	1	329	37	5.74	323406
Q8JHH3	40S ribosomal protein S5 OS=Danio rerio OX=7955 GN=rps5 PE=2 SV=1	10	1	2	1	204	22.9	9.6
E7EXY4	Argonaute RISC catalytic component 2 OS=Danio rerio OX=7955 GN=ago2 PE=1 SV=1	2	2	2	1	873	99	9.06	639209
F1QXZ7	Tight junction protein 3 (Fragment) OS=Danio rerio OX=7955 GN=tjp3 PE=4 SV=1	6	2	2	2	294	32.5	9.58	672044
Q6PC68	Vacuolar proton pump subunit B OS=Danio rerio OX=7955 GN=atp6v1ba PE=1 SV=1	5	2	2	2	506	56	5.57	732361
Q90ZY6	Serine/threonine-protein kinase tousled-like 1-B OS=Danio rerio OX=7955 GN=tlk1b PE=2 SV=1	3	2	2	1	756	85.4	8.6	499596
A0A2R8Q3W8	Supervillin a OS=Danio rerio OX=7955 GN=svila PE=3 SV=1	1	2	2	2	1761	198.1	6.57	885860
A8WI00	Signal transducing adaptor molecule (SH3 domain and ITAM motif) 2 OS=Danio rerio OX=7955 GN=stam2 PE=1 SV=1	4	2	2	2	509	55.6	4.74	963703
B8JLL1	OMPdecase OS=Danio rerio OX=7955 GN=umps PE=1 SV=1	5	2	2	2	479	51.7	7.02	572141
A0A2R8QB22	Synovial sarcoma, X breakpoint 2-interacting protein a OS=Danio rerio OX=7955 GN=ssx2ipa PE=3 SV=1	3	2	2	2	576	66.2	7.25	1.41068e+06
A7MCH5	Cell cycle control protein OS=Danio rerio OX=7955 GN=tmem30b PE=2 SV=1	5	1	1	1	341	38.3	7.59	316929
E7F225	Zgc:163061 OS=Danio rerio OX=7955 GN=zgc:163061 PE=1 SV=1	18	2	2	1	114	11.7	10.43	741676
A0A2R8QUZ6	Serine/threonine-protein kinase tousled-like 2 OS=Danio rerio OX=7955 GN=tlk2 PE=1 SV=1	2	2	2	1	697	79.2	8.57	2.69349e+06
F1R738	Si:ch1073-416j23.1 OS=Danio rerio OX=7955 GN=si:ch1073-416j23.1 PE=4 SV=3	3	2	2	2	642	72.5	8.34	1.08367e+06
F8W5B8	Alpha-1,4 glucan phosphorylase OS=Danio rerio OX=7955 GN=pygl PE=1 SV=1	3	2	2	2	854	98.1	6.52	1.10091e+06
Q8AY63	Creatine kinase OS=Danio rerio OX=7955 GN=ckbb PE=1 SV=1	8	2	2	2	381	42.9	5.8	410979
Q6PFK7	Protein-arginine deiminase OS=Danio rerio OX=7955 GN=padi2 PE=2 SV=1	3	2	2	2	647	72.8	5.87	931398
Z4YIS0	Protein phosphatase 1 regulatory subunit OS=Danio rerio OX=7955 GN=ppp1r12a PE=1 SV=1	2	2	2	2	1117	124.7	5.99	688211
F1QNE0	Nuclear autoantigenic sperm protein (histone-binding) OS=Danio rerio OX=7955 GN=nasp PE=1 SV=1	3	1	1	1	622	68	4.45	599384
F1QTH9	Ecotropic viral integration site 5b OS=Danio rerio OX=7955 GN=evi5b PE=4 SV=3	1	1	1	1	764	89.3	6.73	227359
Q6TNW3	ATP-binding cassette, sub-family E (OABP), member 1 OS=Danio rerio OX=7955 GN=abce1 PE=1 SV=1	4	2	2	2	599	67.2	8.27	676799
Q1L8X4	Transcription factor-like 1 OS=Danio rerio OX=7955 GN=vps72a PE=1 SV=1	7	2	2	2	369	41.5	5.94	345807
Q6YBS2	Adenylyl cyclase-associated protein OS=Danio rerio OX=7955 GN=cap1 PE=1 SV=1	4	2	2	2	463	49.4	8.34	638207
F1QQQ3	Phosvitin OS=Danio rerio OX=7955 GN=vtg3 PE=1 SV=3	1	1	1	1	1253	139.9	7.47	251564
A2CEI4	Nucleoporin 88 OS=Danio rerio OX=7955 GN=nup88 PE=1 SV=1	3	2	2	2	720	80.8	6.24	543322
F1QIP9	Zgc:165518 OS=Danio rerio OX=7955 GN=zgc:165518 PE=1 SV=1	1	2	2	1	1455	158.1	6.73	279024
F1QIB3	Drebrin-like b OS=Danio rerio OX=7955 GN=dbnlb PE=1 SV=2	2	1	1	1	476	54	4.87	305422
Q6DC04	Histone-arginine methyltransferase CARM1 OS=Danio rerio OX=7955 GN=carm1 PE=2 SV=1	3	2	2	2	588	64.9	6.67	1.3386e+06
Q1MTA9	Carnitine O-palmitoyltransferase OS=Danio rerio OX=7955 GN=cpt1aa PE=1 SV=2	2	1	1	1	773	88.6	8.87	374629
F1QBE4	SAMM50 sorting and assembly machinery component OS=Danio rerio OX=7955 GN=samm50 PE=1 SV=1	3	2	2	2	469	52	6.73	2.58125e+06
E9QDF8	Medium-chain acyl-CoA ligase ACSF2, mitochondrial (Fragment) OS=Danio rerio OX=7955 GN=acsf2 PE=1 SV=1	5	1	1	1	231	25.5	8.18	540672
Q801Z9	Cellular nucleic acid-binding protein OS=Danio rerio OX=7955 GN=cnbpa PE=2 SV=2	7	1	1	1	163	18	8.03	203724
A4IGG2	LOC562370 protein (Fragment) OS=Danio rerio OX=7955 GN=puf60a PE=2 SV=1	6	2	2	1	379	40	8.97	421469
Q7ZVV7	Protein transport protein SEC23 OS=Danio rerio OX=7955 GN=sec23b PE=2 SV=1	2	1	1	1	766	86	6.86	644243
Q7SZP4	Zgc:65851 OS=Danio rerio OX=7955 GN=zgc:65851 PE=1 SV=1	2	2	2	2	562	64.7	4.82	7.7836e+07
Q6DHE3	DNA polymerase delta subunit 3 (Fragment) OS=Danio rerio OX=7955 GN=pold3 PE=2 SV=2	4	1	1	1	432	48	9.14	198590
Q6DBY0	Nuclear pore complex protein Nup85 OS=Danio rerio OX=7955 GN=nup85 PE=2 SV=1	3	2	2	2	649	74.1	5.66	318494
A8WFR6	Hlcs protein (Fragment) OS=Danio rerio OX=7955 GN=hlcs PE=2 SV=1	1	1	1	1	840	92.5	6.24	308094
F1QJC3	HBS1-like protein OS=Danio rerio OX=7955 GN=hbs1l PE=1 SV=2	3	1	1	1	695	76.5	6.18	239937
Q7SY23	Delta-1-pyrroline-5-carboxylate dehydrogenase, mitochondrial OS=Danio rerio OX=7955 GN=aldh4a1 PE=2 SV=1	2	1	1	1	556	61.5	7.27
F1QV12	Cullin 1b OS=Danio rerio OX=7955 GN=cul1b PE=1 SV=1	3	2	2	2	774	89.6	7.99	508058
Q6AXJ2	Eukaryotic translation initiation factor 3 subunit H-A OS=Danio rerio OX=7955 GN=eif3ha PE=2 SV=1	7	1	1	1	335	38.6	5.81
E7F427	Carnitine O-palmitoyltransferase OS=Danio rerio OX=7955 GN=LOC100333227 PE=1 SV=3	3	2	2	2	789	90	8.51	744128
Q6NW46	WRN helicase-interacting protein 1 OS=Danio rerio OX=7955 GN=wrnip1 PE=1 SV=1	3	1	1	1	546	59.5	7.81
Q5BLH5	Calpain 2, (M/II) large subunit a OS=Danio rerio OX=7955 GN=capn2a PE=2 SV=1	3	1	1	1	698	78.3	5.15
Q7ZUC5	Protein kinase C delta type OS=Danio rerio OX=7955 GN=prkcda PE=1 SV=1	2	1	1	1	684	77.9	7.78	314428
B8JI50	DNA methyltransferase 1-associated protein 1 OS=Danio rerio OX=7955 GN=dmap1 PE=1 SV=1	4	1	1	1	464	53.4	9.35	268899
Q08CA8	Dync1i2a protein OS=Danio rerio OX=7955 GN=dync1i2a PE=2 SV=1	4	1	1	1	471	53.1	4.91	181864
A0A0R4IMW7	2',3'-cyclic nucleotide 3' phosphodiesterase (Fragment) OS=Danio rerio OX=7955 GN=cnp PE=1 SV=1	7	1	1	1	252	28	4.34	301012
A0A0R4IEI9	Nucleoporin 153 (Fragment) OS=Danio rerio OX=7955 GN=nup153 PE=1 SV=1	8	2	2	2	239	24.6	9.35	797550
A2RRV2	Arid3b protein OS=Danio rerio OX=7955 GN=arid3b PE=2 SV=1	2	2	2	2	537	57.9	5.47	3.35063e+06
Q6P022	U2 snRNP auxiliary factor large subunit OS=Danio rerio OX=7955 GN=u2af2b PE=1 SV=1	2	1	1	1	475	53.6	8.51	508664
Q7SX85	SEC14 domain and spectrin repeat-containing protein 1 OS=Danio rerio OX=7955 GN=sestd1 PE=2 SV=3	1	1	1	1	714	81.2	4.92	260515
A8E526	60S ribosomal protein L14 OS=Danio rerio OX=7955 GN=rpl14 PE=1 SV=1	9	1	1	1	139	16.1	10.33	116702
F8W4M7	Aconitate hydratase, mitochondrial (Fragment) OS=Danio rerio OX=7955 GN=aco2 PE=1 SV=2	2	1	1	1	790	85.5	7.68	255300
F1QFJ8	Heterogeneous nuclear ribonucleoprotein H1,-like OS=Danio rerio OX=7955 GN=hnrnph1l PE=1 SV=1	6	1	1	1	407	44.1	6.96
A9JSY2	WD repeat domain 43 OS=Danio rerio OX=7955 GN=wdr43 PE=2 SV=1	2	1	1	1	650	71.6	5.91	355459
Q6DI34	3-beta-hydroxysterol Delta (14)-reductase OS=Danio rerio OX=7955 GN=lbr PE=2 SV=1	1	1	1	1	619	70.1	9.55	1.14893e+06
A2CEW4	5-aminoimidazole-4-carboxamide ribonucleotide formyltransferase OS=Danio rerio OX=7955 GN=atic PE=1 SV=1	2	1	1	1	590	64	6.65	337493
Q5U3J8	Protein LTV1 homolog OS=Danio rerio OX=7955 GN=ltv1 PE=2 SV=1	3	1	1	1	469	54.2	4.73	182947
Q7ZU79	CDC45 cell division cycle 45 homolog (S. cerevisiae) OS=Danio rerio OX=7955 GN=cdc45 PE=1 SV=1	2	1	1	1	572	65.8	5.52	486245
A0A0R4IC35	O-GlcNAcase-like OS=Danio rerio OX=7955 GN=ogal PE=1 SV=1	2	1	1	1	668	75.3	5.69	157521
F1R653	Histone deacetylase 1 OS=Danio rerio OX=7955 GN=hdac1 PE=1 SV=1	3	1	1	1	480	54.7	5.83	380577
Q6PH00	Hepatocyte growth factor-regulated tyrosine kinase substrate OS=Danio rerio OX=7955 GN=hgs PE=2 SV=1	5	1	1	1	447	50.1	6.3
Q4V9P9	Nucleolar protein 11-like OS=Danio rerio OX=7955 GN=nol11 PE=2 SV=1	2	1	1	1	708	78.5	6.38	290850
A0A286Y8J6	Eukaryotic translation initiation factor 2B, subunit 4 delta OS=Danio rerio OX=7955 GN=eif2b4 PE=1 SV=1	4	1	1	1	554	61.2	9.23
F8W459	Bifunctional lysine-specific demethylase and histidyl-hydroxylase (Fragment) OS=Danio rerio OX=7955 GN=riox1 PE=1 SV=1	3	1	1	1	421	47.9	7.81	201083
F6NRL4	Leucine-rich repeat (in FLII)-interacting protein 2 (Fragment) OS=Danio rerio OX=7955 GN=lrrfip2 PE=1 SV=1	10	1	1	1	131	14.2	5.76	227089
Q78AP9	ADP-ribosylation factor 3b OS=Danio rerio OX=7955 GN=arf3b PE=2 SV=1	10	1	1	1	181	20.6	7.43
Q0D283	LOC563225 protein (Fragment) OS=Danio rerio OX=7955 GN=gtpbp6 PE=2 SV=1	4	1	1	1	372	42.1	8.68	190122
E9QCU8	Unconventional myosin-6 OS=Danio rerio OX=7955 GN=myo6a PE=1 SV=1	1	1	1	1	1288	148.6	8.28
Q7SY37	Tyrosine-protein phosphatase non-receptor type OS=Danio rerio OX=7955 GN=ptpn11b PE=2 SV=1	2	1	1	1	592	68.4	7.75
Q501U3	Arhgef7a protein (Fragment) OS=Danio rerio OX=7955 GN=arhgef7a PE=2 SV=1	2	1	1	1	449	50.4	6.21	265442
A8WGC6	ATP synthase subunit beta OS=Danio rerio OX=7955 GN=atp5f1b PE=1 SV=1	3	1	1	1	517	55.1	5.27	541605
E7F5Q3	Nucleus accumbens-associated 1, BEN and BTB (POZ) domain-containing b OS=Danio rerio OX=7955 GN=nacc1b PE=4 SV=2	2	1	1	1	559	59.9	5.74	374089
B1H1H0	Si:ch211-153j24.6 protein (Fragment) OS=Danio rerio OX=7955 GN=wdr26b PE=2 SV=1	2	1	1	1	530	60.1	6.05	244999
Q6PHD9	Methanethiol oxidase OS=Danio rerio OX=7955 GN=selenbp1 PE=2 SV=1	3	1	1	1	457	51	6.25	640684
Q5RL11	T1-TrpRS OS=Danio rerio OX=7955 GN=wars1 PE=2 SV=1	2	1	1	1	463	52.3	6.8	179851
Q9I9E9	Eukaryotic translation initiation factor 2 subunit 1 OS=Danio rerio OX=7955 GN=eif2s1b PE=1 SV=1	9	1	1	1	315	36.1	5.03
F1QF86	Serine/threonine-protein phosphatase OS=Danio rerio OX=7955 GN=ppp3ccb PE=1 SV=1	2	1	1	1	506	57.5	6.16	524680
X1WD71	AP-2 complex subunit alpha OS=Danio rerio OX=7955 GN=ap2a1 PE=1 SV=1	1	1	1	1	959	106	6.83	266484
A0A2R8QB62	Hook microtubule tethering protein 3 OS=Danio rerio OX=7955 PE=1 SV=1	3	1	1	1	515	59.6	7.55
A8KC30	Proteasome (Prosome, macropain) 26S subunit, ATPase, 1a OS=Danio rerio OX=7955 GN=psmc1a PE=1 SV=1	3	1	1	1	440	49.1	6.13	405746
A0A0R4IEX8	ATP-dependent 6-phosphofructokinase OS=Danio rerio OX=7955 GN=pfkla PE=1 SV=1	1	1	1	1	778	84.3	7.44	337254
A0A0R4IGX0	Mitochondrial Rho GTPase OS=Danio rerio OX=7955 GN=rhot1b PE=3 SV=2	1	1	1	1	661	75.4	6.73	505417
Q66HW5	Caseinolytic mitochondrial matrix peptidase chaperone subunit Xa OS=Danio rerio OX=7955 GN=clpxa PE=1 SV=1	2	1	1	1	610	66.4	8.21	341471
A3QJW5	CTP synthase OS=Danio rerio OX=7955 GN=ctps1a PE=1 SV=1	2	1	1	1	595	67	6.67	564070
E9QC45	Si:dkey-88l16.4 OS=Danio rerio OX=7955 GN=si:dkey-88l16.4 PE=4 SV=1	7	1	1	1	122	13.3	7.93	559861
Q6DHD2	26S proteasome non-ATPase regulatory subunit 5 (Fragment) OS=Danio rerio OX=7955 GN=psmd5 PE=2 SV=1	2	1	1	1	494	54	5.06	340202
Q6DHT4	Aldehyde dehydrogenase 6 family, member A1 OS=Danio rerio OX=7955 GN=aldh6a1 PE=1 SV=1	3	1	1	1	525	57.1	8.03
Q6TNW2	Actinin, alpha 2 OS=Danio rerio OX=7955 GN=actn3a PE=2 SV=1	1	1	1	1	896	103.5	5.38	208082
A0A0R4I9G5	Atypical kinase COQ8A, mitochondrial OS=Danio rerio OX=7955 GN=coq8aa PE=1 SV=1	2	1	1	1	602	66.9	6.44	212203
B0S5C8	GLE1-like protein OS=Danio rerio OX=7955 GN=gle1 PE=1 SV=1	2	1	1	1	694	78.8	7.42
K7DY99	Tetratricopeptide repeat protein 27 OS=Danio rerio OX=7955 GN=ttc27 PE=1 SV=1	1	1	1	1	839	95.2	5.53	284463
A0A0R4IQ29	Bloodthirsty-related gene family, member 26 OS=Danio rerio OX=7955 GN=btr26 PE=4 SV=1	2	1	1	1	532	61.3	6.64
Q803G9	ZW10 homolog, centromere/kinetochore protein (Drosophila) OS=Danio rerio OX=7955 GN=zw10 PE=2 SV=1	2	1	1	1	771	87.3	6.47	295483
A0A2R8PYM3	DNA damage-binding protein 2 OS=Danio rerio OX=7955 GN=ddb2 PE=1 SV=1	2	1	1	1	496	55.8	9.73	259518
F1QJE5	Protein phosphatase, Mg2+/Mn2+-dependent, 1G OS=Danio rerio OX=7955 GN=ppm1g PE=1 SV=2	1	1	1	1	537	57.7	4.46	590293
A2CE73	KH domain-containing, RNA-binding, signal transduction-associated 1a OS=Danio rerio OX=7955 GN=khdrbs1a PE=1 SV=1	3	1	1	1	369	40.2	8.78	529881
A3KPI6	Si:ch211-288g17.3 OS=Danio rerio OX=7955 GN=si:ch211-288g17.3 PE=1 SV=1	3	1	1	1	378	41.2	10.87	164042
Q1LVD7	EF-hand domain family, member D2 OS=Danio rerio OX=7955 GN=efhd2 PE=1 SV=1	4	1	1	1	233	26.5	5.76	616758
Q5BLF0	60S ribosomal export protein NMD3 OS=Danio rerio OX=7955 GN=nmd3 PE=2 SV=1	2	1	1	1	505	57.7	6.79	806104
F1QYG1	Eukaryotic translation initiation factor 2A OS=Danio rerio OX=7955 GN=eif2a PE=1 SV=1	2	1	1	1	580	64.2	8.6	320587
B7ZC95	Discs, large homolog 5a (Drosophila) OS=Danio rerio OX=7955 GN=dlg5a PE=3 SV=1	0	1	1	1	1926	217.7	7.12	381799
A5JNG8	Nanog OS=Danio rerio OX=7955 GN=nanog PE=2 SV=1	3	1	1	1	384	42.4	8.22
A9JRA8	Kinesin-like protein OS=Danio rerio OX=7955 GN=kif2c PE=1 SV=1	1	1	1	1	689	76.9	8.38	258000
B8JLR1	Programmed cell death 6-interacting protein OS=Danio rerio OX=7955 GN=pdcd6ip PE=1 SV=1	1	1	1	1	866	95.7	6.09	249734
F1QBD8	Transcriptional adapter OS=Danio rerio OX=7955 GN=tada2b PE=1 SV=1	1	1	1	1	486	53.8	7.99	800640
F1RAN8	Uncharacterized protein OS=Danio rerio OX=7955 GN=rap1gds1 PE=1 SV=2	2	1	1	1	455	49.3	5.1	378840
Q6NZT2	Cerebellar degeneration-related protein 2-like OS=Danio rerio OX=7955 GN=cdr2l PE=2 SV=2	2	1	1	1	464	53	5.16
B0UXY9	Fas (TNFRSF6)-associated factor 1 OS=Danio rerio OX=7955 GN=faf1 PE=1 SV=1	2	1	1	1	675	75.5	4.96	192875
Q6NZ22	N6-adenosine-methyltransferase non-catalytic subunit OS=Danio rerio OX=7955 GN=mettl14 PE=2 SV=1	2	1	1	1	455	52.1	6.37	270625
A0F081	Sestrin 2 OS=Danio rerio OX=7955 GN=sesn2 PE=1 SV=1	3	1	1	1	444	50.9	5.77	408612
A0A2R8QCN1	DNA topoisomerase I OS=Danio rerio OX=7955 GN=zgc:173742 PE=3 SV=1	1	1	1	1	482	56	8.97	370695
E9QBF0	Triosephosphate isomerase (Fragment) OS=Danio rerio OX=7955 GN=tpi1b PE=1 SV=1	8	1	1	1	198	21.8	5.91
Q6NV39	Engulfment and Cell motility 1 (Ced-12 homolog, C. elegans) OS=Danio rerio OX=7955 GN=elmo1 PE=1 SV=1	1	1	1	1	726	83.9	6.02	689275
Q5EI67	Aspartate carbamoyltransferase OS=Danio rerio OX=7955 GN=cad PE=2 SV=1	0	1	1	1	2226	246.6	6.62	173213
A2CEM4	Atlastin 3 OS=Danio rerio OX=7955 GN=atl3 PE=1 SV=1	2	1	1	1	513	58	6.84	670207
Q7SYB2	THO complex 1 OS=Danio rerio OX=7955 GN=thoc1 PE=2 SV=1	2	1	1	1	655	75	4.91	294319
Q6TH32	Cofilin 1 OS=Danio rerio OX=7955 GN=cfl1 PE=1 SV=1	10	1	1	1	165	18.8	7.33
B8A5C0	Non-specific serine/threonine protein kinase OS=Danio rerio OX=7955 GN=mark3a PE=3 SV=1	1	1	1	1	722	80.3	9.61	194052
A1L1R7	Aldehyde dehydrogenase 16 family, member A1 OS=Danio rerio OX=7955 GN=aldh16a1 PE=2 SV=1	2	1	1	1	780	83.1	6.06	256098
F1QBW6	Exonuclease 3'-5' domain-containing 2 OS=Danio rerio OX=7955 GN=exd2 PE=1 SV=1	2	1	1	1	617	69	8.06
F1QFR4	Nucleolar protein 10 OS=Danio rerio OX=7955 GN=nol10 PE=1 SV=1	1	1	1	1	722	83.6	8.65	156807
Q7SZE5	Protein transport protein Sec23A OS=Danio rerio OX=7955 GN=sec23a PE=2 SV=1	2	1	1	1	765	86	6.9	842268
Q7SY46	H(+)-transporting two-sector ATPase OS=Danio rerio OX=7955 GN=atp6v1aa PE=2 SV=1	1	1	1	1	617	68.3	5.66	695334
I1V1W6	SNAPC4 OS=Danio rerio OX=7955 GN=snapc4 PE=2 SV=1	1	1	1	1	1557	174.3	7.78
F1QEL4	Serine palmitoyltransferase, long chain base subunit 1 (Fragment) OS=Danio rerio OX=7955 GN=sptlc1 PE=1 SV=1	3	1	1	1	484	54.6	6.48	387565
R4GER7	Si:ch211-286b5.4 OS=Danio rerio OX=7955 GN=si:ch211-286b5.4 PE=4 SV=1	7	1	1	1	127	15.2	9.61
A0A2R8Q1K1	HAUS augmin-like complex, subunit 3 OS=Danio rerio OX=7955 GN=haus3 PE=1 SV=1	1	1	1	1	645	72.3	5.44
E7EZE7	Ras association domain family member 8a OS=Danio rerio OX=7955 GN=rassf8a PE=4 SV=1	4	1	1	1	444	50.2	6.96	582583
Q5SPR8	N-acetyltransferase ESCO2 OS=Danio rerio OX=7955 GN=esco2 PE=2 SV=1	2	1	1	1	609	68.3	9.96	202701
A0A0R4IQ14	Si:dkey-111e8.1 OS=Danio rerio OX=7955 GN=si:dkey-111e8.1 PE=4 SV=1	2	1	1	1	661	74.2	6.71	155267
A0A2R8RTX5	Metastasis-associated 1 OS=Danio rerio OX=7955 GN=mta1 PE=1 SV=1	2	1	1	1	617	69.7	8.35
E7FE29	Myosin XVIIIAb OS=Danio rerio OX=7955 GN=myo18ab PE=1 SV=2	0	1	1	1	2557	286.1	7.39	732248
Q6A3P7	Mothers against decapentaplegic homolog OS=Danio rerio OX=7955 GN=smad9 PE=2 SV=1	3	1	1	1	466	52.3	7.88
Q7T397	Double-strand break repair protein OS=Danio rerio OX=7955 GN=mre11a PE=2 SV=1	2	1	1	1	619	70.4	5.57	192016
A0A0R4IQZ2	Putative palmitoyltransferase ZDHHC13 OS=Danio rerio OX=7955 GN=zdhhc13 PE=2 SV=1	2	1	1	1	645	71.4	7.75
A0A2R8PZ44	CDK5 regulatory subunit-associated protein 3 OS=Danio rerio OX=7955 GN=cdk5rap3 PE=1 SV=1	2	1	1	1	488	55.1	4.97	264777
B1H1I6	Zgc:172108 protein OS=Danio rerio OX=7955 GN=btr22 PE=2 SV=1	3	1	1	1	533	61.5	5.3	17828834
A4QP67	Hnrnpd protein OS=Danio rerio OX=7955 GN=hnrnpd PE=2 SV=1	3	1	1	1	314	35.6	5.87	381029
A0A2R8QT01	Ran GTPase-activating protein 1b OS=Danio rerio OX=7955 GN=rangap1b PE=1 SV=1	1	1	1	1	578	62.3	4.75	370645
Q6NX99	Occludin (Fragment) OS=Danio rerio OX=7955 GN=oclna PE=2 SV=1	5	1	1	1	500	56.1	6.07	472709
E9QB27	Nucleosome assembly protein 1-like 4b (Fragment) OS=Danio rerio OX=7955 GN=nap1l4b PE=1 SV=1	6	1	1	1	187	21.4	5.11	772410
Q08CG5	Geranylgeranyl transferase type-2 subunit alpha OS=Danio rerio OX=7955 GN=rabggta PE=2 SV=1	1	1	1	1	580	66.9	6.43	1.03141e+06
F1QP93	HECT-type E3 ubiquitin transferase OS=Danio rerio OX=7955 GN=nedd4l PE=1 SV=1	1	1	1	1	988	113.2	6.05	418342
Q9DEY3	Sodium/potassium-transporting ATPase subunit alpha OS=Danio rerio OX=7955 GN=atp1a1a.3 PE=2 SV=1	2	1	1	1	1024	112.8	5.41
F1QWW6	DnaJ (Hsp40) homolog, subfamily C, member 11a OS=Danio rerio OX=7955 GN=dnajc11a PE=1 SV=1	1	1	1	1	563	63.4	7.24
E7F351	Acyl-CoA synthetase long chain family member 2 OS=Danio rerio OX=7955 GN=acsl2 PE=1 SV=1	2	1	1	1	685	75.9	7.36	265853
E7F2H7	Si:dkey-125e8.1 (Fragment) OS=Danio rerio OX=7955 GN=si:dkey-125e8.1 PE=3 SV=1	3	1	1	1	280	32.4	5.68	2.55785e+06
Q32PS6	Myelin expression factor 2 OS=Danio rerio OX=7955 GN=myef2 PE=2 SV=1	2	1	1	1	557	60.3	6.93	404681
P0C218	Probable ATP-dependent RNA helicase DDX20 OS=Danio rerio OX=7955 GN=ddx20 PE=3 SV=1	1	1	1	1	761	84.9	7.14	342857
A2AWE1	Peroxiredoxin-1 OS=Danio rerio OX=7955 GN=prdx1 PE=1 SV=2	5	1	1	1	199	22	6.55	328637
F8W2X8	Delta(24)-sterol reductase OS=Danio rerio OX=7955 GN=dhcr24 PE=4 SV=1	2	1	1	1	380	43.9	8.84
A0A1D5NSL4	Adenosine deaminase domain-containing 2 OS=Danio rerio OX=7955 GN=adad2 PE=1 SV=1	2	1	1	1	517	57	7.43	407179
A0A2R8Q1P1	Inhibitor of nuclear factor kappa-B kinase subunit alpha OS=Danio rerio OX=7955 GN=chuk PE=1 SV=1	2	1	1	1	788	90.8	7.24	266323
A5WW21	Ras and EF-hand domain-containing protein OS=Danio rerio OX=7955 GN=rasef PE=2 SV=1	2	1	1	1	663	75.8	5.22	381775
Q7SYB8	Glycogen [starch] synthase OS=Danio rerio OX=7955 GN=gys1 PE=1 SV=1	1	1	1	1	700	80.4	6.29	1.22764e+06
X1WET9	Eukaryotic translation initiation factor 3 subunit B OS=Danio rerio OX=7955 GN=eif3ba PE=1 SV=1	1	1	1	1	681	79.6	5.5	216698
B8A446	ATP-binding cassette, sub-family A (ABC1), member 1A OS=Danio rerio OX=7955 GN=abca1a PE=4 SV=1	0	1	1	1	2268	254.2	6.42
A0A0J9YJ24	Polymerase (DNA-directed), delta-interacting protein 3 (Fragment) OS=Danio rerio OX=7955 GN=poldip3 PE=1 SV=3	3	1	1	1	464	48.5	10.7	321767
Q6NY65	Regulator of chromosome condensation 1 OS=Danio rerio OX=7955 GN=rcc1 PE=1 SV=1	3	1	1	1	418	44.2	6.93	136689
F1Q7H6	Nuclear RNA export factor 1 OS=Danio rerio OX=7955 GN=nxf1b PE=1 SV=1	1	1	1	1	642	71.5	8.75	183593
F1RBW3	Glucosidase 2 subunit beta OS=Danio rerio OX=7955 GN=prkcsh PE=1 SV=1	2	1	1	1	529	59.6	4.59	222425
Q6P7X7	Sept9a protein (Fragment) OS=Danio rerio OX=7955 GN=sept9a PE=2 SV=1	2	1	1	1	614	69.3	9.17	192655
B8A4B0	Glutamate dehydrogenase (NAD(P)(+)) OS=Danio rerio OX=7955 GN=glud1a PE=1 SV=1	1	1	1	1	544	60.1	7.96	401079
E7F6F7	ATP-binding cassette, sub-family B (MDR/TAP), member 7 OS=Danio rerio OX=7955 GN=abcb7 PE=1 SV=1	1	1	1	1	743	82.3	9.2	347093
B2GTJ8	Ywhai protein OS=Danio rerio OX=7955 GN=ywhaz PE=2 SV=1	3	1	1	1	229	26.2	4.96	840891
Q6NWC6	Cleavage and polyadenylation specificity factor subunit 6 OS=Danio rerio OX=7955 GN=cpsf6 PE=2 SV=1	3	1	1	1	545	58.7	7.36
B0R0D7	Coronin-1C-A OS=Danio rerio OX=7955 GN=coro1ca PE=2 SV=1	1	1	1	1	474	53.3	6.64	878233
F6P364	Heterogeneous nuclear ribonucleoprotein A3 OS=Danio rerio OX=7955 GN=hnrnpa3 PE=1 SV=1	2	1	1	1	339	35.5	8.97	478496
X1WCT2	Si:ch73-15b2.5 OS=Danio rerio OX=7955 GN=si:ch73-15b2.5 PE=4 SV=1	2	1	1	1	532	60.3	7.36	347664
A0A0R4II27	EFR3 homolog A (S. cerevisiae) OS=Danio rerio OX=7955 GN=efr3a PE=1 SV=2	2	1	1	1	772	87.6	6.42	195052
Q503E2	Post-proline cleaving enzyme OS=Danio rerio OX=7955 GN=prep PE=1 SV=1	1	1	1	1	709	80.3	5.25	1.2104e+06
Q7T2A5	Eukaryotic translation initiation factor 3 subunit L OS=Danio rerio OX=7955 GN=eif3l PE=2 SV=1	2	1	1	1	576	68	6.46	853884
Q6TH31	Chitinase OS=Danio rerio OX=7955 GN=chia.4 PE=2 SV=1	2	1	1	1	475	52.7	6.77
A0A2R8QML9	Uncharacterized protein OS=Danio rerio OX=7955 GN=npas3 PE=4 SV=1	2	1	1	1	943	102.7	6.23	449435
E7FFB1	A kinase (PRKA) anchor protein 9 OS=Danio rerio OX=7955 GN=akap9 PE=1 SV=1	0	1	1	1	2229	256.9	5.07	631611
A0A0R4IJJ4	LIM and calponin homology domains 1b OS=Danio rerio OX=7955 GN=limch1b PE=4 SV=1	1	1	1	1	1020	114.8	6.67	219708
Q642H9	40S ribosomal protein S4, X isoform OS=Danio rerio OX=7955 GN=rps4x PE=2 SV=3	4	1	1	1	263	29.7	10.17
E9QBY4	Acyl-CoA dehydrogenase family, member 11 OS=Danio rerio OX=7955 GN=acad11 PE=1 SV=1	4	1	1	1	277	31	8.69	188203
Q5XJ09	Glucose-6-phosphate isomerase OS=Danio rerio OX=7955 GN=gpia PE=2 SV=1	1	1	1	1	553	62	6.95	228400
A0A2R8QC08	YTH domain-containing protein OS=Danio rerio OX=7955 PE=4 SV=1	2	1	1	1	594	64.9	8.81	411238
Q1LY88	Stromal interaction molecule 1a OS=Danio rerio OX=7955 GN=stim1a PE=1 SV=1	2	1	1	1	676	76.1	6.42	417930
A2VCX7	Phenylalanine--tRNA ligase OS=Danio rerio OX=7955 GN=farsa PE=2 SV=1	2	1	1	1	497	56.3	6.98
A0A0G2KKS3	Uncharacterized protein OS=Danio rerio OX=7955 GN=LOC100536030 PE=4 SV=2	2	1	1	1	427	49.9	9.11	456670
Q7T355	RBR-type E3 ubiquitin transferase OS=Danio rerio OX=7955 GN=arih2 PE=1 SV=1	3	1	1	1	492	57.4	5.58	252285
A0A0R4IVS9	Mbt domain-containing 1 (Fragment) OS=Danio rerio OX=7955 GN=mbtd1 PE=4 SV=1	2	1	1	1	586	65.8	7.62	131469
