# Supplementary material for: Rbm24a dictates mRNA recruitment for germ granule assembly in zebrafish
Source: EMBO J. 2025 Apr 25;44(11):3121–49. doi: 10.1038/s44318-025-00442-z (PMC12130248; doi:10.1038/s44318-025-00442-z)
Supplement: Supplementary file 3 — Data Set EV1 [file 44318_2025_442_MOESM3_ESM.zip › result/proteins_WT_25.xlsx]

## Sheet: Proteins
Accession	Description	Coverage [%]	# Peptides	# PSMs	# Unique Peptides	# AAs	MW [kDa]	calc. pI	Abundances (Grouped): WT_25
Q1LWN2	Phosvitin OS=Danio rerio OX=7955 GN=vtg1 PE=1 SV=1	30	32	47	7	1362	149.1	8.59	2.9333e+09
A0A2R8QN47	Phosvitin OS=Danio rerio OX=7955 GN=vtg4 PE=1 SV=1	26	28	48	3	1360	148.7	8.76	3.18139e+07
F1R2S5	Phosvitin (Fragment) OS=Danio rerio OX=7955 GN=vtg5 PE=1 SV=1	27	29	47	3	1363	149.3	8.7	1.66345e+08
A0A2R8QNH7	Phosvitin OS=Danio rerio OX=7955 GN=vtg7 PE=1 SV=1	25	27	38	1	1342	147.3	8.6	6.10646e+07
A3KMS4	Phosvitin OS=Danio rerio OX=7955 GN=vtg7 PE=2 SV=1	22	25	34	1	1358	148.7	8.6	1.55309e+06
Q0D294	Histone H4 OS=Danio rerio OX=7955 GN=zgc:153409 PE=2 SV=1	53	8	31	3	103	11.3	11.36	3.12378e+09
A0A2R8RIU9	Phosvitin OS=Danio rerio OX=7955 GN=vtg2 PE=1 SV=1	10	13	22	2	1597	176.7	8.24	3.73203e+07
X1WHF1	Histone H2B OS=Danio rerio OX=7955 GN=si:dkey-261m9.6 PE=3 SV=1	48	7	30	6	124	13.6	10.37	3.59276e+09
Q7ZUG6	60S ribosomal protein L30 OS=Danio rerio OX=7955 GN=rpl30 PE=1 SV=1	68	6	10	6	117	13	9.63	5.52707e+07
Q6NZV4	Cysteine and glycine-rich protein 1 OS=Danio rerio OX=7955 GN=csrp1a PE=1 SV=1	39	6	7	6	192	20.5	8.46	1.94767e+07
A0A2R8RTK5	Calmodulin OS=Danio rerio OX=7955 GN=calm2b PE=1 SV=1	27	7	11	7	161	17.9	4.31	1.4051e+08
Q3T7B3	Vitellogenin 2 (Fragment) OS=Danio rerio OX=7955 GN=vtg2 PE=2 SV=1	16	9	11	1	622	69	7.68	1.5979e+06
Q0D272	Histone H4 OS=Danio rerio OX=7955 GN=zgc:154164 PE=2 SV=1	52	6	17	1	103	11.4	11.47	1.19362e+06
A0A2R8QHK5	Zgc:153867 OS=Danio rerio OX=7955 GN=zgc:153867 PE=1 SV=1	43	7	9	3	150	16.8	4.55	2.24905e+07
Q6PHJ8	Myosin, light chain 12, genome duplicate 1 OS=Danio rerio OX=7955 GN=myl12.1 PE=1 SV=1	51	7	13	2	172	19.8	4.86	1.51788e+08
A2AWE1	Peroxiredoxin-1 OS=Danio rerio OX=7955 GN=prdx1 PE=1 SV=2	38	6	9	4	199	22	6.55	3.27864e+07
Q6PBW7	40S ribosomal protein S19 OS=Danio rerio OX=7955 GN=rps19 PE=1 SV=1	45	7	8	7	146	15.9	10.23	1.54961e+08
A0A2R8QJ29	Myosin, light chain 6, alkali, smooth muscle and non-muscle OS=Danio rerio OX=7955 GN=myl6 PE=1 SV=1	42	7	9	3	151	16.9	4.44	3.79508e+08
Q8JHH3	40S ribosomal protein S5 OS=Danio rerio OX=7955 GN=rps5 PE=2 SV=1	23	5	7	5	204	22.9	9.6	3.59108e+07
Q7ZV05	40S ribosomal protein S11 OS=Danio rerio OX=7955 GN=rps11 PE=1 SV=1	38	7	8	7	159	18.4	10.46	9.66129e+07
Q7ZUI4	Thioredoxin OS=Danio rerio OX=7955 GN=zgc:56493 PE=1 SV=1	40	4	6	4	108	12	4.91	9.8095e+07
B3DKC6	Myosin, light chain 12, genome duplicate 2 OS=Danio rerio OX=7955 GN=myl12.2 PE=1 SV=1	44	6	11	1	172	19.8	4.81	37193980
Q6PGX7	Zinc finger protein 9 OS=Danio rerio OX=7955 GN=cnbpa PE=2 SV=1	37	5	8	5	161	17.8	8.12	7.73819e+07
Q7ZU62	40S ribosomal protein S27a (Fragment) OS=Danio rerio OX=7955 GN=rps27a PE=2 SV=1	38	5	6	5	172	19.7	9.79	3.32761e+07
A7YYA5	Zgc:109885 protein OS=Danio rerio OX=7955 GN=eef1a1l2 PE=2 SV=1	15	5	6	5	462	50.1	9.25	8.2164e+06
Q1LWH1	Ribosomal protein S16 OS=Danio rerio OX=7955 GN=rps16 PE=1 SV=1	42	5	6	5	146	16.3	10.14	8.81794e+07
Q6NVA6	Myosin, light chain 9b, regulatory OS=Danio rerio OX=7955 GN=myl9b PE=1 SV=1	38	5	8	1	173	19.8	4.92	918992
A7E2K4	60S acidic ribosomal protein P2 OS=Danio rerio OX=7955 GN=rplp2l PE=1 SV=1	59	4	6	4	114	11.6	4.54	3.51996e+07
A0A2R8RYC9	60S ribosomal protein L12 OS=Danio rerio OX=7955 GN=rpl12 PE=1 SV=1	44	5	9	5	163	17.5	9.72	5.14905e+07
A0A286YBP4	60S ribosomal protein L28 OS=Danio rerio OX=7955 GN=rpl28 PE=1 SV=1	25	4	6	4	151	17.4	11.8	5.22612e+07
E9QIR9	60S ribosomal protein L10 (Fragment) OS=Danio rerio OX=7955 GN=rpl10 PE=1 SV=1	40	5	7	5	161	18.2	10.08	1.66956e+07
Q6P6E7	40S ribosomal protein S20 OS=Danio rerio OX=7955 GN=rps20 PE=2 SV=1	23	3	4	3	119	13.3	9.94	5.52826e+07
Q7ZVF9	Actin, cytoplasmic 2 OS=Danio rerio OX=7955 GN=actbb PE=1 SV=2	24	6	6	1	375	41.7	5.48	5.69241e+06
A8E526	60S ribosomal protein L14 OS=Danio rerio OX=7955 GN=rpl14 PE=1 SV=1	32	4	5	4	139	16.1	10.33	4.12018e+07
Q6PBW3	Ribosomal protein S14 OS=Danio rerio OX=7955 GN=rps14 PE=1 SV=1	28	4	7	4	151	16.2	9.99	6.36739e+07
A8WHV7	Mitochondrial ribosomal protein S36 OS=Danio rerio OX=7955 GN=mrps36 PE=1 SV=1	32	3	4	3	113	12.1	11.15	1.45898e+07
Q3B727	Zgc:123289 OS=Danio rerio OX=7955 GN=zgc:123289 PE=2 SV=1	24	6	6	1	376	41.8	5.48	2.47809e+07
F1QN45	Si:dkey-88l16.3 (Fragment) OS=Danio rerio OX=7955 GN=si:dkey-88l16.3 PE=1 SV=1	3	5	5	1	1765	193.1	5.77	4.45823e+06
F1QGI3	Ribosomal protein L23a OS=Danio rerio OX=7955 GN=rpl23a PE=1 SV=1	30	5	8	5	155	17.6	10.39	2.10526e+07
P62247	40S ribosomal protein S8 OS=Danio rerio OX=7955 GN=rps8 PE=2 SV=2	35	6	6	6	208	24.1	10.52	35903941
Q7ZV82	60S ribosomal protein L27 OS=Danio rerio OX=7955 GN=rpl27 PE=2 SV=3	42	5	7	5	136	15.8	10.62	32484651
Q6PC14	60S ribosomal protein L23 OS=Danio rerio OX=7955 GN=rpl23 PE=2 SV=1	18	2	4	2	140	14.9	10.51	6.47964e+07
Q6DGJ6	Peroxiredoxin-1 OS=Danio rerio OX=7955 GN=prdx2 PE=1 SV=1	23	4	6	2	197	21.8	6.34	2.49246e+07
A0A286YAQ3	Si:dkey-88l16.3 OS=Danio rerio OX=7955 GN=si:dkey-88l16.3 PE=1 SV=2	4	5	5	1	1615	176.8	5.88	893260
A0JME6	Isochorismatase domain-containing protein 2 OS=Danio rerio OX=7955 GN=isoc2 PE=2 SV=1	28	4	5	4	197	21.5	7.77	5.38791e+06
Q642J7	40S ribosomal protein S24 OS=Danio rerio OX=7955 GN=rps24 PE=1 SV=1	20	2	4	2	131	15.2	10.73	4.57236e+06
Q8JGS9	40S ribosomal protein S18 OS=Danio rerio OX=7955 GN=rps18 PE=2 SV=1	38	6	6	6	152	17.7	10.99	118461754
F6NMZ5	Zgc:172218 OS=Danio rerio OX=7955 GN=zgc:172218 PE=4 SV=1	28	3	4	2	152	16.8	8.81	4.17541e+07
Q6PC90	40S ribosomal protein S12 OS=Danio rerio OX=7955 GN=rps12 PE=1 SV=1	23	4	5	4	132	14.5	7.24	2.99764e+07
F1QJD7	Si:ch211-226h8.14 (Fragment) OS=Danio rerio OX=7955 GN=si:ch211-226h8.14 PE=1 SV=1	25	3	3	1	174	19.3	8.9	5.48813e+06
Q6P6F0	40S ribosomal protein S17 OS=Danio rerio OX=7955 GN=rps17 PE=1 SV=1	14	2	5	1	134	15.4	9.77	2.47871e+07
A8KB78	40S ribosomal protein S23 OS=Danio rerio OX=7955 GN=rps23 PE=1 SV=1	23	3	4	3	143	15.8	10.49	3.7455e+07
Q7ZSY6	Metallothionein-2 OS=Danio rerio OX=7955 GN=mt2 PE=2 SV=1	70	5	5	5	60	6	7.84	3.09076e+08
Q6P026	Barrier-to-autointegration factor OS=Danio rerio OX=7955 GN=banf1 PE=1 SV=1	40	3	4	3	90	10.2	5.5	2.63829e+07
Q5BJA1	40S ribosomal protein S17 OS=Danio rerio OX=7955 GN=zgc:114188 PE=1 SV=1	16	2	4	1	134	15.4	9.85	4094897
Q8JHI0	ADP/ATP translocase OS=Danio rerio OX=7955 GN=slc25a5 PE=1 SV=1	15	4	4	4	298	32.7	9.76	6.99549e+06
A0A2R8QAE1	Fibrinogen C-terminal domain-containing protein OS=Danio rerio OX=7955 GN=LOC100334800 PE=1 SV=1	6	1	2	1	241	28.1	7.77	5581247
A0A2R8QKW9	SUEL-type lectin domain-containing protein OS=Danio rerio OX=7955 GN=si:ch211-154a22.8 PE=4 SV=1	29	3	3	2	149	16.5	8.92	1.1521e+07
Q90Z10	60S ribosomal protein L13 OS=Danio rerio OX=7955 GN=rpl13 PE=2 SV=3	20	4	4	4	211	24.4	11.6	1.56753e+07
Q6PBK3	40S ribosomal protein S28 OS=Danio rerio OX=7955 GN=rps28 PE=3 SV=1	46	3	4	3	69	7.8	10.7	35900059
A0A140LGV2	Histone H4 OS=Danio rerio OX=7955 GN=si:ch73-368j24.1 PE=1 SV=1	34	3	7	2	94	10.6	11.34	1.96842e+06
Q6P5J4	Peptidyl-prolyl cis-trans isomerase (Fragment) OS=Danio rerio OX=7955 GN=ppiaa PE=2 SV=1	20	4	4	4	184	19.5	9.14	4.88633e+06
Q6P2M0	60S ribosomal protein L27a OS=Danio rerio OX=7955 GN=rpl27a PE=2 SV=1	27	3	4	3	148	16.6	10.76	3.9137e+07
B3DH61	Si:dkey-240e12.6 protein OS=Danio rerio OX=7955 GN=si:dkey-240e12.6 PE=2 SV=1	22	3	4	2	139	15.5	9.09	4.8245e+07
Q7T1K0	60S ribosomal protein L17 OS=Danio rerio OX=7955 GN=rpl17 PE=1 SV=1	23	4	4	4	184	21.4	10.11	5.33777e+07
Q9DDT0	Ferritin OS=Danio rerio OX=7955 GN=fth1a PE=1 SV=1	14	2	3	2	177	20.7	6.05	4.07228e+06
Q7ZUG5	40S ribosomal protein S21 OS=Danio rerio OX=7955 GN=rps21 PE=3 SV=1	25	3	4	3	81	8.9	8.51	6.27748e+07
Q5BL98	DNA-directed RNA polymerase subunit OS=Danio rerio OX=7955 GN=polr1h PE=2 SV=1	46	4	4	4	118	13.3	6.49	3.48676e+06
Q568H8	DNA-directed RNA polymerases I, II, and III subunit RPABC3 OS=Danio rerio OX=7955 GN=polr2h PE=1 SV=1	19	2	2	2	150	17.1	4.68	2.93555e+06
Q5BKV9	60S ribosomal protein L9 OS=Danio rerio OX=7955 GN=rpl9 PE=1 SV=1	17	3	3	3	192	21.6	9.95	1.57149e+07
Q6PBJ9	60S acidic ribosomal protein P2 OS=Danio rerio OX=7955 GN=rplp2 PE=1 SV=1	51	3	3	3	115	11.7	4.45	3.7388e+06
P79735	GTP-binding nuclear protein Ran OS=Danio rerio OX=7955 GN=ran PE=2 SV=1	21	4	4	4	215	24.4	7.09	3.35424e+07
A7MCL7	Cystatin 14a, tandem duplicate 2 OS=Danio rerio OX=7955 GN=cst14a.2 PE=1 SV=1	35	3	3	3	100	11.2	6.37	2.13377e+07
F1QIR8	Si:dkeyp-98a7.9 (Fragment) OS=Danio rerio OX=7955 GN=si:dkeyp-98a7.9 PE=1 SV=2	31	3	3	1	136	15.6	9.2	1.84494e+06
Q6IQI6	60S ribosomal protein L11 OS=Danio rerio OX=7955 GN=rpl11 PE=1 SV=1	13	2	3	2	178	20.4	9.86	40617972
Q1JPX8	Aldh2b protein OS=Danio rerio OX=7955 GN=aldh2.2 PE=2 SV=1	12	5	5	5	516	56.4	6.79	4.32706e+06
Q6Q420	40S ribosomal protein S15a OS=Danio rerio OX=7955 GN=rps15a PE=2 SV=1	25	3	4	3	130	14.8	10.13	3.94525e+07
Q24JV1	Ribosomal protein L32 OS=Danio rerio OX=7955 GN=rpl32 PE=1 SV=1	17	2	2	2	135	15.8	11.47	1.33849e+06
Q0P451	Cytochrome c oxidase assembly factor 5 OS=Danio rerio OX=7955 GN=coa5 PE=3 SV=1	28	2	3	2	75	8.7	8.27	2.85823e+06
Q66I53	COX17 cytochrome c oxidase assembly homolog (S. cerevisiae) OS=Danio rerio OX=7955 GN=cox17 PE=2 SV=1	19	1	3	1	68	7.3	5.85	2.45723e+07
Q6DH91	Histone H2B OS=Danio rerio OX=7955 GN=zgc:92591 PE=2 SV=1	16	2	17	1	117	13	10.29	9.75933e+06
A0A2R8PV91	Si:ch211-250e5.16 OS=Danio rerio OX=7955 GN=si:ch211-250e5.16 PE=1 SV=1	31	3	3	1	137	15.8	9.41	2.54872e+06
Q6YMR2	MCG1346-like protein OS=Danio rerio OX=7955 GN=phf5a PE=1 SV=1	26	3	3	3	110	12.4	8.41	1.10094e+07
Q24JV7	40S ribosomal protein S27 OS=Danio rerio OX=7955 GN=rps27l PE=2 SV=1	38	3	3	1	84	9.5	9.58	3.15595e+07
Q1LUK1	MICOS complex subunit MIC13 OS=Danio rerio OX=7955 GN=micos13 PE=3 SV=1	29	2	2	2	111	11.7	8.91	4047780
Q6DGL9	60S ribosomal protein L38 OS=Danio rerio OX=7955 GN=rpl38 PE=1 SV=1	46	3	4	3	70	8.2	10.1	15443902
Q7ZVD9	DNA-(apurinic or apyrimidinic site) lyase OS=Danio rerio OX=7955 GN=rps3 PE=2 SV=1	13	3	3	3	245	26.8	9.66	1.51342e+06
Q6NV11	High mobility group AT-hook 1a OS=Danio rerio OX=7955 GN=hmga1a PE=1 SV=1	25	2	2	2	101	11	9.99	53356088
O57521	Heat shock protein HSP 90-beta OS=Danio rerio OX=7955 GN=hsp90ab1 PE=1 SV=2	5	3	3	3	725	83.3	5	5.78321e+06
Q6PC53	Peptidyl-prolyl cis-trans isomerase OS=Danio rerio OX=7955 GN=ppiab PE=1 SV=1	13	2	2	2	164	17.5	8.07	3.35035e+06
Q6PBT1	40S ribosomal protein S27 OS=Danio rerio OX=7955 GN=rps27.2 PE=1 SV=1	38	3	3	1	84	9.5	9.48	1.66344e+06
Q6PHF1	Calcium-regulated heat stable protein 1 OS=Danio rerio OX=7955 GN=carhsp1 PE=1 SV=1	18	2	2	2	155	16.5	8.05	8.99685e+06
H0WED7	Si:dkeyp-98a7.8 (Fragment) OS=Danio rerio OX=7955 GN=si:dkeyp-98a7.8 PE=1 SV=1	41	3	3	2	136	15.6	9.64	3.75296e+06
A3KQ79	Si:dkeyp-46h3.2 OS=Danio rerio OX=7955 GN=si:dkeyp-46h3.2 PE=1 SV=1	20	3	3	3	234	25.3	7.77	1.24742e+06
Q71PD7	Histone H2A.V OS=Danio rerio OX=7955 GN=h2az2a PE=2 SV=3	26	3	4	2	128	13.5	10.58	1.04591e+09
Q7ZVD6	Ferritin OS=Danio rerio OX=7955 GN=zgc:56095 PE=2 SV=1	18	3	3	3	179	20.4	6.68	4.71577e+06
A7E2K1	Tropomyosin 1 (alpha) OS=Danio rerio OX=7955 GN=tpm1 PE=1 SV=1	12	3	3	1	247	28.8	4.86	761253
F1QV31	Keratin 5 OS=Danio rerio OX=7955 GN=krt5 PE=1 SV=1	6	4	4	4	566	59.1	5.41	1.29874e+08
A7MCR1	Cytochrome b-c1 complex subunit Rieske, mitochondrial OS=Danio rerio OX=7955 GN=uqcrfs1 PE=1 SV=1	11	3	3	3	273	29.7	8.29	3.8397e+06
Q32Q51	Zgc:123327 OS=Danio rerio OX=7955 GN=rpl22 PE=2 SV=1	19	2	2	2	127	14.7	9.32	31168903
Q7ZWJ4	60S ribosomal protein L18a OS=Danio rerio OX=7955 GN=rpl18a PE=2 SV=1	21	3	3	3	176	20.7	11.15	1.27591e+07
B8A5I7	Single-stranded DNA-binding protein 1 OS=Danio rerio OX=7955 GN=ssbp1 PE=1 SV=1	23	3	3	3	146	16.6	9.79	3.58169e+06
Q6PBY3	Endothelial differentiation-related factor 1 homolog OS=Danio rerio OX=7955 GN=edf1 PE=2 SV=1	24	3	3	3	146	16.1	9.69	1.92561e+06
Q4VBV2	40S ribosomal protein S27 OS=Danio rerio OX=7955 GN=rps27.1 PE=1 SV=1	38	3	3	1	84	9.5	9.52	7503519
A5PMY4	Replication protein A3 OS=Danio rerio OX=7955 GN=rpa3 PE=1 SV=1	29	3	3	3	121	13.5	5.06	4.59701e+06
A0A0G2KN51	Deoxyuridine 5'-triphosphate nucleotidohydrolase OS=Danio rerio OX=7955 GN=LOC110438480 PE=3 SV=1	32	3	3	2	114	12.5	5.22	6.76527e+06
Q0ZBR7	Macrophage migration inhibitory factor OS=Danio rerio OX=7955 GN=mif PE=1 SV=1	19	2	2	2	115	12.4	7.12	5.79976e+06
A0A2R8RS24	60S ribosomal protein L35 OS=Danio rerio OX=7955 GN=rpl35 PE=1 SV=1	19	2	2	2	122	14.3	11.17	2.21306e+07
Q6Q415	60S ribosomal protein L36 OS=Danio rerio OX=7955 GN=rpl36 PE=3 SV=1	29	3	3	3	105	12.2	11.5	18771941
Q1LX31	Si:dkey-30c15.10 OS=Danio rerio OX=7955 GN=si:dkey-30c15.10 PE=4 SV=3	4	3	3	3	939	105	4.88	723391
F1QHJ1	40S ribosomal protein S26 OS=Danio rerio OX=7955 GN=rps26l PE=3 SV=1	13	1	1	1	115	13	11	4638238
A8E7G6	Peroxiredoxin 3 OS=Danio rerio OX=7955 GN=prdx3 PE=1 SV=1	9	2	2	2	281	30.3	9.31	1.26994e+06
Q6PGY7	CDGSH iron sulfur domain 1 OS=Danio rerio OX=7955 GN=cisd1 PE=1 SV=1	26	2	2	2	107	11.8	8.94	2.13053e+06
Q803M1	Tropomyosin 3 OS=Danio rerio OX=7955 GN=tpm3 PE=1 SV=1	12	3	3	1	248	28.8	4.78	1.67786e+06
Q6DHS3	Ribosomal protein L15 OS=Danio rerio OX=7955 GN=rpl15 PE=1 SV=1	13	3	3	3	204	24	11.53	7.37874e+06
Q6PBI5	40S ribosomal protein S25 OS=Danio rerio OX=7955 GN=rps25 PE=2 SV=1	17	3	3	3	124	13.9	10.14	4.04245e+07
Q6NWJ5	Tubulin alpha chain OS=Danio rerio OX=7955 GN=tuba8l4 PE=1 SV=1	5	2	2	1	450	50	5.06	2.54517e+06
Q7ZUY3	Histone H2AX OS=Danio rerio OX=7955 GN=h2ax PE=2 SV=3	13	2	4	1	142	15	10.74	33572.7
Q78AP9	ADP-ribosylation factor 3b OS=Danio rerio OX=7955 GN=arf3b PE=2 SV=1	10	2	2	2	181	20.6	7.43	2.66283e+06
Q8JGR4	60S ribosomal protein L24 OS=Danio rerio OX=7955 GN=rpl24 PE=2 SV=1	16	3	3	3	157	17.9	11.25	2.03235e+07
Q9YH91	Claudin-like protein ZF-A89 OS=Danio rerio OX=7955 GN=cldnd PE=2 SV=1	11	2	2	2	208	22.2	7.72	2.44762e+06
Q05AL9	Zgc:153629 protein OS=Danio rerio OX=7955 GN=krt94 PE=2 SV=1	3	2	2	2	431	47.7	6.55	33812240
A8E503	Histone H3 OS=Danio rerio OX=7955 GN=zgc:113984 PE=2 SV=1	24	1	1	1	136	15.3	11.4	1.32122e+06
Q7SYA6	LIM and SH3 domain protein 1 (Fragment) OS=Danio rerio OX=7955 GN=lasp1 PE=2 SV=1	10	2	2	2	240	27.6	8.02	1.85261e+06
Q6IQQ0	60S ribosomal protein L21 OS=Danio rerio OX=7955 GN=rpl21 PE=1 SV=1	9	1	2	1	160	18.5	10.62	1.09178e+07
Q6NZZ2	Actin-related protein 2/3 complex subunit 4 OS=Danio rerio OX=7955 GN=arpc4 PE=1 SV=1	12	2	2	2	168	19.7	8.43	8.61655e+06
A0A2R8Q736	60S ribosomal protein L36a OS=Danio rerio OX=7955 GN=rpl36a PE=1 SV=1	13	2	2	2	128	14.8	10.4	1.77136e+07
Q6TGZ7	HN1 protein OS=Danio rerio OX=7955 GN=jpt1b PE=1 SV=1	15	1	1	1	150	15.9	5.52	809083
Q6TGS5	Tubulin alpha chain OS=Danio rerio OX=7955 GN=tuba4l PE=1 SV=1	5	2	2	1	449	50.2	5.1	2725818
Q66IB1	Elongin-C OS=Danio rerio OX=7955 GN=eloca PE=2 SV=1	19	2	2	2	113	12.6	4.78	2.68324e+06
Q9YH90	Claudin-like protein ZF-A9 OS=Danio rerio OX=7955 GN=cldng PE=2 SV=1	5	1	1	1	209	22.1	8.59	416073
Q5XJ23	Deoxyuridine 5'-triphosphate nucleotidohydrolase OS=Danio rerio OX=7955 GN=dut PE=2 SV=1	10	2	2	1	187	20.1	8.25	2246841
B7ZV46	LOC560210 protein OS=Danio rerio OX=7955 GN=hsp70l PE=2 SV=1	4	2	2	2	643	70.4	5.73	952426
Q6NYY4	Histone chaperone asf1b-A OS=Danio rerio OX=7955 GN=asf1ba PE=2 SV=1	15	2	2	2	197	21.9	4.37	2.31773e+06
Q6PBY8	S-phase kinase-associated protein 1 OS=Danio rerio OX=7955 GN=skp1 PE=1 SV=1	12	2	2	2	163	18.7	4.54	3.1469e+06
F1RCH5	Cytochrome c oxidase polypeptide Vb OS=Danio rerio OX=7955 GN=zgc:86599 PE=1 SV=1	19	2	2	2	126	13.6	8.6	1.38386e+07
Q9DDU5	GST class-pi OS=Danio rerio OX=7955 GN=gstp1 PE=1 SV=1	10	2	2	2	208	23.5	8.03	1.03034e+06
Q08BN2	Zgc:153129 OS=Danio rerio OX=7955 GN=cst14b.1 PE=2 SV=1	22	2	2	2	101	11.2	8.79	8.31494e+06
B8A6A3	NFU1 iron-sulfur cluster scaffold homolog, mitochondrial OS=Danio rerio OX=7955 GN=zgc:110319 PE=1 SV=1	11	2	2	2	256	28.8	5.2	1.15519e+06
Q1L9A2	Optic atrophy 3 protein homolog OS=Danio rerio OX=7955 GN=opa3 PE=3 SV=1	13	2	2	2	157	17.3	9.36	2.31252e+06
Q6ZM23	Cytochrome c oxidase subunit 6C OS=Danio rerio OX=7955 GN=cox6c PE=1 SV=1	34	2	2	2	76	8.5	9.72	1.81232e+06
Q7SXA1	ATPase H+ transporting V0 subunit e1 OS=Danio rerio OX=7955 GN=atp6v0e1 PE=1 SV=1	12	2	2	2	145	17.3	10.62	17832303
Q6DGH3	Protein transport protein Sec61 subunit beta OS=Danio rerio OX=7955 GN=sec61b PE=1 SV=1	26	2	2	2	97	10	11.8	3.49773e+06
Q7T326	CDGSH iron-sulfur domain-containing protein 2 OS=Danio rerio OX=7955 GN=cisd2 PE=2 SV=1	8	1	1	1	135	15.5	9.74	363867
Q6ZM53	Si:ch211-191d15.2 OS=Danio rerio OX=7955 GN=si:ch211-191d15.2 PE=3 SV=1	16	2	2	2	165	17.7	8.62	656915
B8JLQ0	LYR motif-containing protein 4 OS=Danio rerio OX=7955 GN=lyrm4 PE=3 SV=1	25	2	2	2	89	10.5	10.07	10797081
A4VAK3	Small nuclear ribonucleoprotein D1 (Fragment) OS=Danio rerio OX=7955 GN=snrpd1 PE=2 SV=2	15	1	1	1	85	9.5	11.84	947173
F1QBZ6	Glutathione-dependent dehydroascorbate reductase OS=Danio rerio OX=7955 GN=gsto2 PE=1 SV=1	11	2	2	2	240	27.6	8.02	1.03878e+06
Q9PTF5	Nucleoside diphosphate kinase OS=Danio rerio OX=7955 GN=nme2b.1 PE=2 SV=1	17	2	2	2	153	17.3	7.97	1.32284e+06
E9QDB0	Si:ch211-167j6.3 OS=Danio rerio OX=7955 GN=si:ch211-167j6.3 PE=4 SV=1	25	1	1	1	48	5.6	4.65	669829
Q6ZM62	Actin-related protein 2/3 complex subunit 3 OS=Danio rerio OX=7955 GN=arpc3 PE=1 SV=1	6	1	1	1	178	20.4	8.59	3.53011e+06
Q24JV3	60S ribosomal protein L31 OS=Danio rerio OX=7955 GN=rpl31 PE=1 SV=1	19	2	2	2	123	14.3	10.54	55615989
Q6DH29	Mitochondrial ribosomal protein S26 OS=Danio rerio OX=7955 GN=mrps26 PE=1 SV=1	11	2	2	2	207	24.3	9.06	161727
A0A2R8Q0U0	Si:dkey-108k21.21 OS=Danio rerio OX=7955 GN=si:dkey-108k21.21 PE=3 SV=1	10	2	2	2	206	21.2	11.12	4.82466e+06
Q7ZV23	Ribonucloprotein OS=Danio rerio OX=7955 GN=snu13b PE=1 SV=1	10	1	1	1	128	14	8.46
A7YY10	Zgc:171772 OS=Danio rerio OX=7955 GN=zgc:171772 PE=1 SV=1	17	2	2	2	92	10.2	10.3	3.3296e+07
Q4V957	RAB41, member RAS oncogene family OS=Danio rerio OX=7955 GN=rab41 PE=1 SV=1	10	2	2	2	211	23.6	5.85	1.71373e+06
F1QQQ3	Phosvitin OS=Danio rerio OX=7955 GN=vtg3 PE=1 SV=3	2	2	2	2	1253	139.9	7.47	1.21526e+07
Q6DGM0	60S ribosomal protein L35a OS=Danio rerio OX=7955 GN=rpl35a PE=1 SV=1	17	2	2	2	110	12.5	11.12	31363376
E7F0A1	Profilin OS=Danio rerio OX=7955 GN=pfn1 PE=1 SV=1	11	1	1	1	141	15.2	7.12	2.51054e+06
F1QHE9	Complex I-20kD OS=Danio rerio OX=7955 GN=ndufs7 PE=1 SV=2	11	2	2	2	217	24.3	9.55	1.06751e+06
B8JL82	Signal sequence receptor subunit gamma OS=Danio rerio OX=7955 GN=ssr3 PE=1 SV=1	9	1	1	1	164	19	9.57	608852
Q5BJA2	Complex I subunit B13 OS=Danio rerio OX=7955 GN=ndufa5 PE=1 SV=1	14	1	1	1	116	13.2	8.12	807139
Q6PBK9	Novel protein (Zgc:73360) OS=Danio rerio OX=7955 GN=prdx6 PE=1 SV=1	5	1	1	1	222	25	6.57	376327
F1QEQ3	Death-associated protein 1b OS=Danio rerio OX=7955 GN=dap1b PE=1 SV=3	24	2	2	2	90	10.1	10.54	1.50675e+07
H0WES8	ATP synthase membrane subunit DAPIT OS=Danio rerio OX=7955 GN=atp5md PE=1 SV=1	28	1	1	1	58	6.3	10.1	4.15883e+06
A7MBZ3	Zgc:171776 protein OS=Danio rerio OX=7955 GN=zgc:171776 PE=2 SV=1	7	2	2	1	219	25.4	8.31	6064199
Q6Q421	40S ribosomal protein S15 OS=Danio rerio OX=7955 GN=rps15 PE=1 SV=1	8	1	1	1	145	17	10.39	7.79691e+06
Q7T158	Novel protein similar to rodent myosin Ib (MYO1B) (Fragment) OS=Danio rerio OX=7955 GN=myo1b PE=3 SV=1	2	2	2	2	1081	124.9	9.48	1.0166e+06
Q7ZUI3	Tetratricopeptide repeat domain 9C OS=Danio rerio OX=7955 GN=ttc9c PE=1 SV=1	7	1	1	1	217	24.2	7.84	548240
Q502F6	Zgc:112271 OS=Danio rerio OX=7955 GN=zgc:112271 PE=1 SV=1	23	2	2	2	86	9.8	8.02	9.42635e+06
E7FG54	Myosin regulatory light chain 2a OS=Danio rerio OX=7955 GN=myl2a PE=1 SV=1	8	1	1	1	169	19.2	4.81	1324849
Q6TH32	Cofilin 1 OS=Danio rerio OX=7955 GN=cfl1 PE=1 SV=1	7	1	1	1	165	18.8	7.33	11667784
Q6PBA6	Plasminogen OS=Danio rerio OX=7955 GN=plg PE=2 SV=1	1	1	1	1	818	91.6	6.89	347200
Q6NV24	Prostamide/prostaglandin F synthase OS=Danio rerio OX=7955 GN=prxl2b PE=2 SV=1	13	2	2	2	201	21.8	7.71	2.56376e+06
Q1LYB7	60S ribosomal protein L13a OS=Danio rerio OX=7955 GN=rpl13a PE=1 SV=1	7	2	2	2	205	23.7	10.86	1.39493e+07
Q4VBU7	Cytochrome c oxidase polypeptide Va OS=Danio rerio OX=7955 GN=cox5aa PE=1 SV=1	7	1	1	1	141	15.9	6.58	328959
Q566W6	Cold-inducible RNA-binding protein a OS=Danio rerio OX=7955 GN=cirbpa PE=1 SV=1	6	1	1	1	185	18.4	8.81	620568
Q9DDE2	Nothepsin OS=Danio rerio OX=7955 GN=nots PE=2 SV=1	3	1	1	1	416	46.1	6.54	807523
Q803F6	40S ribosomal protein SA OS=Danio rerio OX=7955 GN=rpsa PE=2 SV=1	5	1	1	1	308	34	4.84
A0A140LGC3	Si:ch211-276i12.11 OS=Danio rerio OX=7955 GN=si:ch211-276i12.11 PE=1 SV=1	12	1	1	1	106	12	9.19	133012
E9QHX8	Signal sequence receptor subunit delta OS=Danio rerio OX=7955 GN=ssr4 PE=1 SV=1	7	1	1	1	159	17.5	5.83	892076
Q6DHE8	Rho-related GTP-binding protein RhoA-D OS=Danio rerio OX=7955 GN=rhoad PE=1 SV=1	6	1	1	1	193	22	6.58	370332
Q8AYC4	Tubulin beta chain OS=Danio rerio OX=7955 GN=tubb5 PE=2 SV=1	3	1	1	1	444	49.8	4.97	150606
X1WGH3	Si:ch73-204p21.2 OS=Danio rerio OX=7955 GN=si:ch73-204p21.2 PE=4 SV=1	13	1	1	1	134	14.1	5.36	1.03037e+06
Q7SZP4	Zgc:65851 OS=Danio rerio OX=7955 GN=zgc:65851 PE=1 SV=1	2	1	1	1	562	64.7	4.82	6.16743e+06
B0UYN4	Zgc:162944 OS=Danio rerio OX=7955 GN=zgc:162944 PE=1 SV=1	4	1	1	1	224	24.1	6.3	475834
A2BIR5	Ubiquitin-conjugating enzyme E2L 3b OS=Danio rerio OX=7955 GN=ube2l3b PE=1 SV=1	11	1	1	1	136	15.8	8.09	461194
Q6TNV0	Cytochrome c oxidase subunit 4 OS=Danio rerio OX=7955 GN=cox4i1 PE=1 SV=1	6	1	1	1	169	19.4	9.32	3.74079e+06
Q4VBI5	NADH dehydrogenase [ubiquinone] 1 alpha subcomplex subunit 2 OS=Danio rerio OX=7955 GN=ndufa2 PE=1 SV=1	14	1	1	1	101	11.1	9.29	372049
A0A286YAP4	Heat shock protein 90, beta (grp94), member 1 OS=Danio rerio OX=7955 GN=hsp90b1 PE=1 SV=2	1	1	1	1	823	94.7	4.87	224367
B0JZM5	Crip2 protein OS=Danio rerio OX=7955 GN=crip2 PE=2 SV=1	8	1	1	1	206	22.2	8.62
Q567X2	40S ribosomal protein S30 OS=Danio rerio OX=7955 GN=faub PE=2 SV=1	8	1	1	1	133	14.7	10.18	12725441
F6P873	ATP synthase membrane subunit f OS=Danio rerio OX=7955 GN=atp5mf PE=1 SV=1	12	1	2	1	89	10.3	9.73	1.37364e+06
Q566Y8	Protein mago nashi homolog OS=Danio rerio OX=7955 GN=magoh PE=2 SV=1	7	1	1	1	147	17.2	6.39	540828
Q7ZUD6	Reticulon OS=Danio rerio OX=7955 GN=rtn3 PE=1 SV=1	5	1	1	1	221	24.5	8.97	1.20356e+06
Q6IMW9	LSM6 homolog, U6 small nuclear RNA and mRNA degradation-associated OS=Danio rerio OX=7955 GN=lsm6 PE=1 SV=1	14	1	1	1	80	9.1	9.54	374988
Q1LWW6	Zgc:91910 (Fragment) OS=Danio rerio OX=7955 GN=zgc:91910 PE=4 SV=1	16	1	1	1	69	7.6	10.21	2.14457e+06
Q6P980	Superoxide dismutase OS=Danio rerio OX=7955 GN=sod2 PE=1 SV=1	6	1	1	1	224	25	8.16
E7FDD7	DNA-directed RNA polymerase II subunit E OS=Danio rerio OX=7955 GN=polr2ea PE=3 SV=2	4	1	1	1	210	24.7	5.95	1.04643e+06
Q7T3F3	Ubiquitin-conjugating enzyme E2N-like OS=Danio rerio OX=7955 GN=ube2nb PE=1 SV=1	7	1	1	1	154	17.3	6	829743
Q05AN2	Mitochondrial ribosomal protein L21 OS=Danio rerio OX=7955 GN=mrpl21 PE=1 SV=1	6	1	1	1	208	23.7	10.05	538851
F1R1E9	Ubiquitin-conjugating enzyme E2 variant 1 OS=Danio rerio OX=7955 GN=ube2v1 PE=1 SV=2	6	1	1	1	163	18.4	9.36	1.28947e+06
Q5BJK4	NADH dehydrogenase [ubiquinone] 1 subunit C2 OS=Danio rerio OX=7955 GN=ndufc2 PE=2 SV=1	12	1	1	1	110	12.7	9.54	478346
E9QHS9	Ribosomal protein, large, P1 OS=Danio rerio OX=7955 GN=rplp1 PE=1 SV=1	29	1	1	1	55	6	4.81
A3KP44	Zgc:162938 protein OS=Danio rerio OX=7955 GN=prdx4 PE=2 SV=1	4	1	1	1	260	29.1	6.79	1071078
Q6PBK0	Complex I-B15 OS=Danio rerio OX=7955 GN=ndufb4 PE=1 SV=1	12	1	1	1	130	15.3	9.85	587110
F8W2R0	Ribosomal protein S10 (Fragment) OS=Danio rerio OX=7955 GN=rps10 PE=1 SV=1	13	1	1	1	68	8	9.66	6.48425e+06
Q7ZWJ8	Cdkn3 protein (Fragment) OS=Danio rerio OX=7955 GN=cdkn3 PE=2 SV=1	4	1	1	1	218	24.8	5.35	1847698
F8W246	40S ribosomal protein S13 OS=Danio rerio OX=7955 GN=rps13 PE=1 SV=1	8	1	1	1	121	13.6	10.87	19141328
A4IGC8	Delta-1-pyrroline-5-carboxylate synthase OS=Danio rerio OX=7955 GN=aldh18a1 PE=1 SV=1	1	1	1	1	782	85.3	7.08	490295
Q8JGS0	U1 small nuclear ribonucleoprotein C OS=Danio rerio OX=7955 GN=snrpc PE=2 SV=1	6	1	1	1	159	17.3	9.67	1.94255e+06
F1QM43	Guanosine-3',5'-bis(diphosphate) 3'-pyrophosphohydrolase MESH1 OS=Danio rerio OX=7955 GN=hddc3 PE=1 SV=1	5	1	1	1	180	20.4	6.21	1.26335e+06
A2ARG7	ATP synthase subunit e, mitochondrial OS=Danio rerio OX=7955 GN=atp5meb PE=1 SV=2	17	1	1	1	71	8.3	6.77	440041
Q66I54	Mitochondrial ribosomal protein L53 OS=Danio rerio OX=7955 GN=mrpl53 PE=1 SV=1	12	1	1	1	108	12	9.22	528655
Q503D8	Thioredoxin domain-containing protein 12 OS=Danio rerio OX=7955 GN=txndc12 PE=1 SV=1	5	1	1	1	172	19	5.38	665695
Q498W6	NADH dehydrogenase [ubiquinone] 1 alpha subcomplex subunit 12 OS=Danio rerio OX=7955 GN=ndufa12 PE=1 SV=1	8	1	1	1	146	17	9.35	657280
U3JA28	Actin-related protein 2/3 complex subunit 5 OS=Danio rerio OX=7955 GN=arpc5b PE=1 SV=1	12	1	1	1	100	10.9	9.66	1212080
E7F4T6	Mitochondrial import inner membrane translocase subunit Tim21 OS=Danio rerio OX=7955 GN=si:dkey-118j18.1 PE=1 SV=1	4	1	1	1	238	27.2	9.57	689133
Q6TNQ9	Succinate dehydrogenase [ubiquinone] flavoprotein subunit, mitochondrial OS=Danio rerio OX=7955 GN=sdha PE=2 SV=1	2	1	1	1	663	72.6	6.57	311020
B3DFK4	6.8 kDa mitochondrial proteolipid-like OS=Danio rerio OX=7955 GN=atp5mj PE=1 SV=1	19	1	1	1	52	5.9	9.86	242615
Q7ZVB5	Small nuclear ribonucleoprotein Sm D3 OS=Danio rerio OX=7955 GN=snrpd3l PE=1 SV=1	8	1	1	1	128	14	10.32	928386
I3ISK7	NADH:ubiquinone oxidoreductase subunit S6 (Fragment) OS=Danio rerio OX=7955 GN=ndufs6 PE=1 SV=1	14	1	1	1	110	12.2	8.5	2.25745e+06
E7EXU2	H/ACA ribonucleoprotein complex subunit OS=Danio rerio OX=7955 GN=gar1 PE=1 SV=2	3	1	1	1	230	23.4	10.81	36049052
Q4VBU5	Polr2j protein OS=Danio rerio OX=7955 GN=polr2j PE=1 SV=1	9	1	1	1	117	13.3	5.86	367901
Q7SYJ8	Tceb2 protein (Fragment) OS=Danio rerio OX=7955 GN=elob PE=2 SV=1	7	1	1	1	150	17.1	6.01	1.044e+06
F6P0J0	40S ribosomal protein S9 OS=Danio rerio OX=7955 GN=rps9 PE=1 SV=1	7	1	1	1	136	16.2	10.7	15939945
F1QDM5	Mitochondrial ribosomal protein S11 OS=Danio rerio OX=7955 GN=mrps11 PE=1 SV=3	4	1	1	1	215	23.9	9.88	401498
Q5EAS0	Mitochondrial ribosomal protein L48 OS=Danio rerio OX=7955 GN=mrpl48 PE=2 SV=1	4	1	1	1	207	23.9	9.45	767671
Q7ZUR2	Ubiquitin-conjugating enzyme E2D 3 OS=Danio rerio OX=7955 GN=ube2d3 PE=2 SV=1	7	1	1	1	147	16.6	7.3	6.19401e+06
A0A2R8QL23	SIVA1, apoptosis-inducing factor OS=Danio rerio OX=7955 GN=siva1 PE=4 SV=1	6	1	1	1	172	18.9	8.15	19971808
E7FEZ9	Antioxidant 1 copper chaperone OS=Danio rerio OX=7955 GN=atox1 PE=1 SV=1	13	1	1	1	67	7.5	7.12	2.35894e+06
E7FEQ3	Molybdopterin synthase catalytic subunit OS=Danio rerio OX=7955 GN=mocs2 PE=3 SV=1	6	1	1	1	159	17.7	8	526524
F1R6L4	Cold-inducible RNA-binding protein b (Fragment) OS=Danio rerio OX=7955 GN=cirbpb PE=1 SV=1	5	1	1	1	220	23.1	8.53	1.34117e+06
E9QB89	Si:dkey-90l23.2 OS=Danio rerio OX=7955 GN=si:dkey-90l23.2 PE=1 SV=1	4	1	1	1	209	23	8.02	1.38935e+06
Q8JGM5	60 kDa chaperonin (Fragment) OS=Danio rerio OX=7955 GN=hspd1 PE=2 SV=1	7	1	1	1	309	33.3	9.09
Q0P494	Dolichyl-diphosphooligosaccharide--protein glycosyltransferase subunit KCP2 OS=Danio rerio OX=7955 GN=krtcap2 PE=1 SV=1	15	1	1	1	135	14.6	9.5	350927
Q0VFW0	Ribosomal protein L22-like 1 OS=Danio rerio OX=7955 GN=rpl22l1 PE=1 SV=1	10	1	1	1	126	14.8	9.44	414077
Q5XJ73	GLI pathogenesis-related 2,-like OS=Danio rerio OX=7955 GN=glipr2l PE=1 SV=1	8	1	1	1	154	16.9	9.6	1.06399e+06
F1RC19	MIS18 kinetochore protein A OS=Danio rerio OX=7955 GN=mis18a PE=4 SV=1	5	1	1	1	192	21.2	4.92	1.38325e+06
A4VCF3	Myh9l2 protein OS=Danio rerio OX=7955 GN=myh9a PE=1 SV=1	2	1	1	1	680	79.2	5.19	274155
E7F8G8	Si:dkey-17e16.10 OS=Danio rerio OX=7955 GN=si:dkey-17e16.10 PE=3 SV=1	8	1	1	1	143	15.7	11.12	803915
Q6PC16	Complex I-PDSW OS=Danio rerio OX=7955 GN=ndufb10 PE=2 SV=1	5	1	1	1	170	20.3	9.17	439612
Q6PC77	ATP synthase subunit d, mitochondrial OS=Danio rerio OX=7955 GN=atp5pd PE=1 SV=1	6	1	1	1	161	18.2	8.25	696310
A0A0N4SU88	PCNA-associated factor OS=Danio rerio OX=7955 GN=pclaf PE=1 SV=1	11	1	1	1	102	10.3	8.81	781818
Q7ZUF3	Ube2h protein OS=Danio rerio OX=7955 GN=ube2h PE=1 SV=1	5	1	1	1	183	20.7	4.67	675433
Q1LVD7	EF-hand domain family, member D2 OS=Danio rerio OX=7955 GN=efhd2 PE=1 SV=1	5	1	1	1	233	26.5	5.76	1.21512e+06
Q29RC5	Rac family small GTPase 1b OS=Danio rerio OX=7955 GN=rac1b PE=2 SV=1	6	1	1	1	192	21.4	8.5	1.16416e+06
Q6DRC1	Sm protein F OS=Danio rerio OX=7955 GN=snrpf PE=2 SV=1	9	1	1	1	86	9.7	4.67	368722
F1RA21	Mitochondrial ribosomal protein L27 OS=Danio rerio OX=7955 GN=mrpl27 PE=1 SV=1	6	1	1	1	148	16.3	10.17	524989
Q6DH43	Mitochondrial ribosomal protein L43 OS=Danio rerio OX=7955 GN=mrpl43 PE=1 SV=1	8	1	1	1	148	16.4	9.85	498499
A2CE51	Eukaryotic translation elongation factor 2,-like 2 OS=Danio rerio OX=7955 GN=eef2l2 PE=3 SV=1	1	1	1	1	861	95.8	6.83	354808
E9QGA9	Glyceraldehyde-3-phosphate dehydrogenase (Fragment) OS=Danio rerio OX=7955 GN=gapdh PE=1 SV=6	9	1	1	1	223	23.7	8.66	529935
Q7ZUG4	RAB5A, member RAS oncogene family like OS=Danio rerio OX=7955 GN=rab5ab PE=1 SV=1	5	1	1	1	216	23.5	8.13	963949
Q789K9	Ubiquitin-conjugating enzyme E2A (RAD6 homolog) OS=Danio rerio OX=7955 GN=ube2a PE=2 SV=1	7	1	1	1	152	17.3	5.15
A8KB87	Cytochrome c oxidase assembly factor 3 homolog, mitochondrial OS=Danio rerio OX=7955 GN=coa3a PE=3 SV=1	10	1	1	1	96	10.8	9.23
Q6DHL6	40S ribosomal protein S6 OS=Danio rerio OX=7955 GN=rps6 PE=1 SV=1	3	1	1	1	249	28.7	11.09	1.13367e+06
Q6J0N1	E3 ubiquitin-protein ligase RNF114 OS=Danio rerio OX=7955 GN=rnf114 PE=2 SV=2	5	1	1	1	221	25.3	6.2	456264
Q7SXI1	Cox7a2l protein OS=Danio rerio OX=7955 GN=cox7a2l PE=1 SV=1	11	1	1	1	115	12.6	9.88	1.24197e+06
Q6DGM9	Complex I-B14.5a OS=Danio rerio OX=7955 GN=ndufa7 PE=1 SV=1	8	1	1	1	104	11.6	10.07	503925
Q7ZUE3	Fusion (Involved in t(1216) in malignant liposarcoma) OS=Danio rerio OX=7955 GN=fus PE=2 SV=1	2	1	1	1	410	41.4	7.46	345695
A0A140LG88	Gem (nuclear organelle)-associated protein 6 (Fragment) OS=Danio rerio OX=7955 GN=gemin6 PE=1 SV=1	8	1	1	1	137	14.9	5.47	707603
Q7T3H7	Mediator of RNA polymerase II transcription subunit 18 OS=Danio rerio OX=7955 GN=med18 PE=2 SV=1	5	1	1	1	208	23.3	6.43	508897
Q6PBW4	Peptidyl-prolyl cis-trans isomerase OS=Danio rerio OX=7955 GN=ppib PE=2 SV=1	4	1	1	1	216	23.9	9.22	345842
Q66JN9	Nudix (nucleoside diphosphate-linked moiety X)-type motif 4b OS=Danio rerio OX=7955 GN=nudt4b PE=2 SV=1	6	1	1	1	178	20.4	8.88	322946
Q6PBY1	40S ribosomal protein S3a OS=Danio rerio OX=7955 GN=rps3a PE=2 SV=3	3	1	1	1	267	30.2	9.73	853052
Q6NWC3	40S ribosomal protein S2 OS=Danio rerio OX=7955 GN=rps2 PE=1 SV=1	4	1	1	1	280	30.3	10.2	523309
Q6PC49	Complex I-B16.6 OS=Danio rerio OX=7955 GN=ndufa13 PE=2 SV=1	8	1	1	1	144	17.1	9.01	391335
Q9PUS4	Proteasome subunit beta (Fragment) OS=Danio rerio OX=7955 GN=psmb5 PE=2 SV=1	5	1	1	1	255	28	6.4
B2GTJ8	Ywhai protein OS=Danio rerio OX=7955 GN=ywhaz PE=2 SV=1	3	1	1	1	229	26.2	4.96	1.41707e+06
A8E551	Pre-mRNA-splicing factor RBM22 OS=Danio rerio OX=7955 GN=rbm22 PE=2 SV=1	4	1	1	1	425	47.4	8.56	147743
B8JHR2	Translationally-controlled tumor protein homolog OS=Danio rerio OX=7955 GN=tpt1 PE=1 SV=1	4	1	1	1	159	17.6	4.73	1.93179e+06
Q6P0T0	Complex I-23kD OS=Danio rerio OX=7955 GN=ndufs8a PE=1 SV=1	6	1	1	1	210	23.7	5.97	431943
A4IG47	DnaJ homolog subfamily C member 10 OS=Danio rerio OX=7955 GN=dnajc10 PE=1 SV=1	1	1	1	1	791	90.5	7.15	565694
Q503X4	Mitochondrial ribosomal protein S17 OS=Danio rerio OX=7955 GN=mrps17 PE=1 SV=1	8	1	1	1	136	15.3	9.39	593744
F1R606	Importin subunit alpha OS=Danio rerio OX=7955 GN=kpna7 PE=1 SV=2	1	1	1	1	520	57.2	5.43	1.43682e+06
P62084	40S ribosomal protein S7 OS=Danio rerio OX=7955 GN=rps7 PE=2 SV=1	4	1	1	1	194	22.2	10.1	22646932
A0A0A0MPG3	Crystallin, gamma N2 (Fragment) OS=Danio rerio OX=7955 GN=crygn2 PE=1 SV=1	5	1	1	1	206	24.3	6.28	488276
Q7SXP1	F-actin-capping protein subunit beta OS=Danio rerio OX=7955 GN=capzb PE=1 SV=1	4	1	1	1	273	30.7	6	279964
A0A2R8QLN3	NADH:ubiquinone oxidoreductase subunit A4, like OS=Danio rerio OX=7955 GN=ndufa4a PE=1 SV=1	10	1	1	1	96	11	9.41	666260
D6QWY4	60S ribosomal protein L8 (Fragment) OS=Danio rerio OX=7955 GN=rpl8 PE=4 SV=1	10	1	1	1	69	7.7	11.84	412214
F8W442	Guanine nucleotide-binding protein (G protein), alpha-activating activity polypeptide O, a OS=Danio rerio OX=7955 GN=gnao1a PE=4 SV=1	3	1	1	1	354	40.2	5.44	303192
A0A0R4IJF5	Mitochondrial import inner membrane translocase subunit tim16 OS=Danio rerio OX=7955 GN=pam16 PE=1 SV=1	10	1	1	1	129	14.2	9.04	325456
A0A2R8QEQ4	Transmembrane p24-trafficking protein 10 OS=Danio rerio OX=7955 GN=tmed10 PE=1 SV=1	4	1	1	1	207	24.3	6.79	449679
Q6DEL5	Zgc:101119 OS=Danio rerio OX=7955 GN=bola1 PE=2 SV=1	11	1	1	1	122	13.5	7.62	517176
