# Supplementary material for: Rbm24a dictates mRNA recruitment for germ granule assembly in zebrafish
Source: EMBO J. 2025 Apr 25;44(11):3121–49. doi: 10.1038/s44318-025-00442-z (PMC12130248; doi:10.1038/s44318-025-00442-z)
Supplement: Supplementary file 4 — Movie EV1 [file 44318_2025_442_MOESM4_ESM.zip]

Archive with 2 entries (2 files):
- Movie EV1/Legend for Movie EV1.docx
- Movie EV1/Movie EV1.mp4
