# Supplementary material for: Rbm24a dictates mRNA recruitment for germ granule assembly in zebrafish
Source: EMBO J. 2025 Apr 25;44(11):3121–49. doi: 10.1038/s44318-025-00442-z (PMC12130248; doi:10.1038/s44318-025-00442-z)
Supplement: Supplementary file 12 — Source data Fig. 1 [file 44318_2025_442_MOESM12_ESM.zip]

Archive with 30 entries (26 files):
- Figure_1/EMBOJ-2024-118380-T-Source Data For Figure 1F-G.xlsx
- Figure_1/Figure_1B/
- Figure_1/Figure_1B/1-cell.tif
- Figure_1/Figure_1B/1-somite.tif
- Figure_1/Figure_1B/24 hpf enlarged .tif
- Figure_1/Figure_1B/24 hpf.tif
- Figure_1/Figure_1B/2-cell.tif
- Figure_1/Figure_1B/4-cell.tif
- Figure_1/Figure_1C/
- Figure_1/Figure_1C/dazl.tif
- Figure_1/Figure_1C/dazl-rbm24a-GFP  merge.tif
- Figure_1/Figure_1C/dazl-rbm24a-GFP .tif
- Figure_1/Figure_1C/ddx4-FISH.tif
- Figure_1/Figure_1C/ddx4-rbm24a-GFP .tif
- Figure_1/Figure_1C/ddx4-rbm24a-GFP merge.tif
- Figure_1/Figure_1C/IF-rbm24a-GFP.tif
- Figure_1/Figure_1C/Piwil1.tif
- Figure_1/Figure_1C/Piwil1-rbm24a-GFP merge.tif
- Figure_1/Figure_1D/
- Figure_1/Figure_1D/ddx4.tif
- Figure_1/Figure_1D/Hochest.tif
- Figure_1/Figure_1D/merge.tif
- Figure_1/Figure_1D/rbm24a-GFP.tif
- Figure_1/Figure_1E/
- Figure_1/Figure_1E/128-cell.tif
- Figure_1/Figure_1E/16-cell.tif
- Figure_1/Figure_1E/1k-cell.tif
- Figure_1/Figure_1E/256-cell.tif
- Figure_1/Figure_1E/8-cell.tif
- Figure_1/Figure_1E/sphere.tif
