# Supplementary material for: Rbm24a dictates mRNA recruitment for germ granule assembly in zebrafish
Source: EMBO J. 2025 Apr 25;44(11):3121–49. doi: 10.1038/s44318-025-00442-z (PMC12130248; doi:10.1038/s44318-025-00442-z)
Supplement: Supplementary file 12 — Source data Fig. 1 [file 44318_2025_442_MOESM12_ESM.zip › Figure_1/EMBOJ-2024-118380-T-Source Data For Figure 1F-G.xlsx]

## Sheet: Figure 1F
	Developmental stages	8-cell	16-cell	32-cell	64-cell	128-cell	256-cell	512-cell	1k-cell	high	oblong	sphere
	Areas of puncta (μm2)	139.896	120.088	118.437	91.201	86.661	76.757	70.98	62.726	53.648	46.219	29.3
		120.913	101.518	106.057	80.059	83.36	69.742	61.901	61.488	47.045	42.093	28.474
		115.136	83.36	64.79	75.932	68.504	42.093	56.124	60.25	46.219	34.252	28.062
		63.139	35.49	46.632	33.839	40.029	28.062	23.522	15.682	7.015	6.603	5.365
		25.998	33.839	18.57	24.348	35.49	26.824	13.618	7.841	5.777	2.889	0.825
		16.094	16.507	16.507	16.094	22.284	23.522	8.666	6.603	3.714	2.063	38.791
		12.38	12.38	7.841	13.206	21.046	18.57	5.777	6.19	2.889	50.346	23.935
		10.73	9.079	7.428	13.206	15.269	14.031	5.777	5.777	1.651	27.236	4.127
		10.317	6.603	5.777	8.666	11.555	11.968	4.952	4.127	71.805	4.952	3.301
		8.666	5.777	5.365	7.015	11.555	8.253	4.539	2.063	39.204	3.301	48.039
		8.666	4.952	5.365	6.603	9.491	6.603	4.539	2.063	11.968	3.301	34.064
		8.253	4.539	4.539	6.603	9.491	6.603	4.127	2.063	9.079	2.476	0.873
		8.253	3.714	4.127	6.19	9.491	6.603	3.714	1.651	5.365	1.238	17.469
		7.841	3.714	3.714	4.127	9.079	4.952	2.889	1.651	4.952	0.825	12.228
		7.428	3.301	3.714	3.301	7.428	4.539	1.651	1.238	4.539	73.369	9.608
		6.603	3.301	3.301	3.301	5.777	3.714	1.651	1.238	3.301	47.166	5.241
		6.19	3.301	3.301	3.301	5.365	2.889	1.651	0.825	2.889	9.608	1.747
		6.19	2.889	3.301	2.889	5.365	2.889	1.651	0.825	2.889	2.62	1.747
		5.777	2.476	2.889	2.476	4.952	2.889	1.651	85.011	2.476	1.747
		5.365	2.476	2.476	2.063	4.539	2.063	1.238	37.966	2.063	0.873
		5.365	2.476	2.476	2.063	3.714	2.063	1.238	23.11	2.063	47.166
		4.952	2.063	2.476	2.063	3.714	1.651	1.238	14.856	1.651	34.937
		4.952	2.063	2.476	2.063	3.714	1.651	1.238	9.904	1.238	34.937
		4.952	2.063	2.476	2.063	3.714	1.238	1.238	8.666	1.238	7.861
		4.952	1.651	2.063	1.651	3.301	1.238	1.238	8.253	1.238	6.114
		4.952	1.651	2.063	1.651	3.301	1.238	1.238	7.015	0.825	2.62
		4.952	1.651	2.063	1.651	3.301	1.238	0.825	5.365	73.369	1.747
		4.539	1.651	2.063	1.651	2.889	1.238	0.825	4.539	47.166
		4.539	1.651	2.063	1.238	2.889	1.238	0.825	4.539	9.608
		4.539	1.238	1.651	1.238	2.476	0.825	0.825	4.127	2.62
		4.127	1.238	1.651	1.238	2.476	0.825	0.825	2.889	1.747
		4.127	1.238	1.651	1.238	2.476	0.825	0.825	2.889	0.873
		3.714	0.825	1.651	1.238	2.063	0.825	84.598	2.476	79.483
		3.714	0.825	1.238	1.238	2.063	0.825	37.553	2.476	16.595
		3.714	0.825	1.238	1.238	2.063	0.825	30.538	2.063	9.608
		3.714	0.825	1.238	0.825	1.651	0.825	16.507	2.063	6.987
		3.301	0.825	1.238	0.825	1.238	0.825	14.444	1.651	4.367
		3.301	0.825	0.825	0.825	1.238	0.825	12.38	1.651	1.747
		3.301	0.825	0.825	0.825	1.238	0.825	11.142	1.651	0.873
		3.301	0.825	0.825	0.825	1.238	0.825	9.904	1.238	0.873
		3.301	0.825	0.825	0.825	1.238	0.825	8.253	1.238
		2.889	0.825	0.825	0.825	1.238	0.825	5.365	1.238
		2.889	0.825	0.825	0.825	1.238	0.825	4.952	0.825
		2.889	0.825	0.825	0.825	1.238	99.042	4.952	0.825
		2.889	0.825	0.825	0.825	0.825	79.233	4.127	0.825
		2.889	0.825	0.825	0.825	0.825	47.87	4.127	0.825
		2.889	0.825	0.825	0.825	0.825	36.728	4.127	0.825
		2.889	0.825	0.825	0.825	0.825	23.522	3.714	79.483
		2.889	0.825	0.825	96.153	0.825	21.872	2.889	41.052
		2.889	0.825	0.825	82.947	0.825	18.983	2.889	21.836
		2.889	0.825	0.825	56.949	96.566	17.745	2.889	13.975
		2.476	116.787	0.825	31.776	70.567	16.92	2.476	4.367
		2.476	108.121	0.825	22.284	66.853	11.968	2.476	0.873
		2.476	92.852	0.825	16.507	39.204	10.317	2.476	0.873
		2.476	56.124	96.566	12.793	28.062	9.904	2.063	110.926
		2.476	47.87	80.884	11.555	23.935	9.904	2.063	33.191
		2.476	28.062	72.218	9.491	20.221	8.666	2.063	32.317
		2.476	21.459	43.331	8.666	14.444	8.253	2.063	20.089
		2.476	19.396	39.204	7.015	12.38	6.19	1.651	6.114
		2.476	17.332	25.998	4.952	11.142	5.777	1.238	3.494
		2.476	14.444	17.745	4.952	9.491	5.365	1.238	1.747
		2.476	8.253	15.269	4.539	6.19	4.952	1.238	0.873
		2.476	6.603	8.666	4.539	4.952	4.952	0.825
		2.063	5.777	6.603	4.127	4.127	4.539	0.825
		2.063	5.777	6.19	2.889	3.714	3.301	0.825
		2.063	5.365	5.365	2.889	3.301	2.889	0.825
		2.063	5.365	4.539	2.476	2.889	2.889	0.825
		2.063	4.539	4.539	2.476	2.476	2.476	71.622
		2.063	4.539	4.539	2.063	2.476	2.476	52.406
		2.063	3.714	3.301	2.063	2.063	2.476	41.925
		2.063	3.714	3.301	1.651	1.651	2.476	16.595
		2.063	3.301	2.476	1.651	1.651	2.063	11.355
		1.651	3.301	2.476	1.651	1.238	1.651	8.734
		1.651	3.301	2.476	1.238	1.238	1.651	7.861
		1.651	2.889	2.476	1.238	1.238	1.651	5.241
		1.651	2.889	2.063	1.238	1.238	1.238	1.747
		1.651	2.889	1.651	1.238	0.825	1.238	0.873
		1.651	2.889	1.651	0.825	0.825	1.238	0.873
		1.651	2.476	1.651	0.825	0.825	1.238	0.873
		1.651	2.476	1.651	0.825	0.825	0.825	108.306
		1.651	2.476	1.238	0.825	0.825	0.825	69.002
		1.651	2.476	1.238	0.825	0.825	0.825	38.431
		1.651	2.476	1.238	0.825	0.825	0.825	30.57
		1.651	2.063	0.825	0.825	106.559	0.825	13.102
		1.651	1.651	0.825	79.483	73.369	0.825	6.114
		1.651	1.651	0.825	75.989	20.089	0.825	4.367
		1.651	1.651	0.825	46.292	18.342	0.825	3.494
		1.238	1.651	0.825	27.077	13.975	80.356	3.494
		1.238	1.651	0.825	20.962	13.975	61.141	1.747
		1.238	1.651	0.825	19.216	12.228	48.912	0.873
		1.238	1.651	0.825	17.469	9.608	20.089	0.873
		1.238	1.238	0.825	15.722	8.734	11.355	0.873
		1.238	1.238	0.825	13.102	7.861	7.861	0.873
		1.238	1.238	0.825	12.228	6.987	6.987
		1.238	1.238	90.837	11.355	6.114	6.114
		1.238	1.238	74.242	8.734	6.114	4.367
		1.238	1.238	38.431	8.734	6.114	4.367
		1.238	1.238	37.558	7.861	3.494	3.494
		1.238	1.238	24.456	6.987	3.494	2.62
		1.238	1.238	22.709	6.987	3.494	1.747
		1.238	1.238	20.089	6.114	3.494	1.747
		1.238	1.238	20.089	5.241	3.494	1.747
		1.238	0.825	19.216	5.241	2.62	1.747
		1.238	0.825	16.595	4.367	2.62	1.747
		0.825	0.825	14.848	4.367	2.62	1.747
		0.825	0.825	14.848	4.367	2.62	0.873
		0.825	0.825	13.102	4.367	2.62	135.383
		0.825	0.825	12.228	4.367	2.62	59.394
		0.825	0.825	10.481	4.367	2.62	49.786
		0.825	0.825	8.734	4.367	1.747	41.052
		0.825	0.825	7.861	3.494	1.747	39.305
		0.825	0.825	7.861	3.494	1.747	28.823
		0.825	0.825	6.987	3.494	1.747	24.456
		0.825	0.825	6.114	3.494	1.747	17.469
		0.825	90.837	6.114	2.62	1.747	16.595
		0.825	89.091	6.114	2.62	1.747	13.102
		0.825	73.369	6.114	2.62	1.747	8.734
		0.825	27.077	6.114	2.62	0.873	8.734
		0.825	23.583	6.114	2.62	0.873	7.861
		0.825	18.342	6.114	1.747	0.873	5.241
		0.825	13.975	6.114	1.747	0.873	3.494
		0.825	13.102	6.114	1.747	0.873	3.494
		0.825	11.355	5.241	1.747	0.873	3.494
		0.825	11.355	5.241	1.747	0.873	2.62
		0.825	8.734	5.241	1.747	0.873	2.62
		0.825	8.734	4.367	1.747	0.873	2.62
		0.825	7.861	4.367	1.747	0.873	0.873
		0.825	7.861	4.367	1.747	0.873	0.873
		0.825	7.861	4.367	1.747	0.873	0.873
		0.825	7.861	3.494	1.747	0.873	0.873
		0.825	6.987	3.494	1.747	0.873
		0.825	6.987	3.494	1.747	0.873
		0.825	6.987	3.494	0.873	0.873
		0.825	6.987	2.62	0.873	0.873
		0.825	6.114	2.62	0.873	0.873
		0.825	6.114	2.62	0.873	0.873
		0.825	6.114	2.62	0.873	0.873
		0.825	6.114	2.62	0.873	0.873
		0.825	6.114	2.62	0.873	0.873
		0.825	6.114	2.62	0.873	159.839
		0.825	5.241	2.62	0.873	72.495
		0.825	5.241	2.62	0.873	70.748
		0.825	5.241	2.62	0.873	48.039
		0.825	5.241	1.747	0.873	44.545
		0.825	5.241	1.747	0.873	25.33
		0.825	4.367	1.747	0.873	17.469
		0.825	4.367	1.747	0.873	16.595
		0.825	3.494	1.747	0.873	16.595
		0.825	3.494	1.747	0.873	14.848
		0.825	3.494	1.747	0.873	13.102
		0.825	3.494	1.747	0.873	9.608
		0.825	3.494	1.747	0.873	9.608
		0.825	3.494	1.747	0.873	7.861
		196.433	2.62	1.747	0.873	5.241
		110.184	2.62	1.747	158.966	5.241
		95.74	2.62	1.747	96.078	5.241
		74.694	2.62	1.747	62.887	3.494
		51.584	2.62	1.747	61.141	3.494
		49.934	2.62	1.747	39.305	1.747
		39.204	2.62	0.873	27.95	1.747
		21.046	2.62	0.873	25.33	1.747
		19.808	2.62	0.873	24.456	0.873
		17.745	2.62	0.873	18.342	0.873
		16.507	2.62	0.873	16.595	0.873
		12.793	1.747	0.873	11.355	0.873
		9.079	1.747	0.873	10.481	0.873
		8.253	1.747	0.873	10.481	0.873
		5.365	1.747	0.873	9.608	0.873
		4.952	1.747	0.873	9.608	0.873
		4.539	1.747	0.873	8.734	0.873
		4.539	1.747	0.873	7.861	0.873
		4.539	1.747	0.873	6.987	0.873
		4.539	1.747	0.873	6.114
		4.539	1.747	0.873	6.114
		4.539	1.747	0.873	6.114
		4.127	1.747	0.873	5.241
		4.127	0.873	0.873	5.241
		4.127	0.873	0.873	4.367
		4.127	0.873	0.873	4.367
		3.714	0.873	0.873	4.367
		3.714	0.873	0.873	4.367
		3.714	0.873	0.873	4.367
		3.301	0.873	0.873	4.367
		3.301	0.873	0.873	3.494
		3.301	0.873	0.873	3.494
		3.301	0.873	0.873	3.494
		2.889	0.873	0.873	3.494
		2.889	0.873	0.873	3.494
		2.889	0.873	0.873	3.494
		2.889	0.873	0.873	3.494
		2.889	0.873	0.873	3.494
		2.889	0.873	0.873	2.62
		2.889	0.873	0.873	2.62
		2.476	0.873	0.873	2.62
		2.476	0.873	0.873	2.62
		2.476	0.873	0.873	2.62
		2.476	0.873	0.873	1.747
		2.476	0.873	0.873	1.747
		2.476	0.873	0.873	1.747
		2.476	0.873	0.873	1.747
		2.476	0.873	0.873	1.747
		2.476	0.873	156.345	1.747
		2.476	0.873	97.825	1.747
		2.063	0.873	66.381	1.747
		2.063	0.873	56.773	1.747
		2.063	0.873	51.533	0.873
		2.063	0.873	31.444	0.873
		2.063	0.873	25.33	0.873
		2.063	0.873	20.089	0.873
		2.063	0.873	19.216	0.873
		2.063	0.873	18.342	0.873
		1.651	0.873	14.848	0.873
		1.651	0.873	13.102	0.873
		1.651	0.873	12.228	0.873
		1.651	0.873	11.355	0.873
		1.651	0.873	10.481	0.873
		1.651	0.873	10.481	0.873
		1.651	0.873	9.608	0.873
		1.651	0.873	7.861	0.873
		1.651	0.873	7.861	0.873
		1.238	0.873	7.861	0.873
		1.238	0.873	6.987	0.873
		1.238	0.873	6.987	0.873
		1.238	0.873	6.987	0.873
		1.238	0.873	6.987	0.873
		1.238	0.873	6.114	0.873
		1.238	0.873	6.114	0.873
		1.238	164.206	6.114	0.873
		1.238	96.078	6.114	0.873
		1.238	77.736	6.114	0.873
		1.238	56.773	6.114	0.873
		1.238	55.027	6.114	0.873
		1.238	34.937	5.241	0.873
		1.238	17.469	5.241	0.873
		1.238	15.722	4.367	0.873
		1.238	13.975	4.367	0.873
		1.238	13.102	4.367	0.873
		1.238	13.102	3.494	0.873
		1.238	11.355	3.494	0.873
		1.238	9.608	3.494	0.873
		1.238	9.608	3.494	0.873
		1.238	8.734	3.494	0.873
		0.825	6.987	3.494	0.873
		0.825	6.987	2.62
		0.825	6.114	2.62
		0.825	6.114	2.62
		0.825	6.114	2.62
		0.825	6.114	2.62
		0.825	6.114	2.62
		0.825	5.241	2.62
		0.825	5.241	2.62
		0.825	5.241	2.62
		0.825	5.241	2.62
		0.825	5.241	2.62
		0.825	4.367	1.747
		0.825	4.367	1.747
		0.825	4.367	1.747
		0.825	4.367	1.747
		0.825	4.367	1.747
		0.825	4.367	1.747
		0.825	4.367	1.747
		0.825	3.494	1.747
		0.825	3.494	1.747
		0.825	3.494	1.747
		0.825	3.494	1.747
		0.825	3.494	1.747
		0.825	3.494	1.747
		0.825	2.62	0.873
		0.825	2.62	0.873
		0.825	2.62	0.873
		0.825	2.62	0.873
		0.825	2.62	0.873
		0.825	2.62	0.873
		130.142	2.62	0.873
		101.319	2.62	0.873
		72.495	2.62	0.873
		24.456	1.747	0.873
		14.848	1.747	0.873
		13.102	1.747	0.873
		9.608	1.747	0.873
		6.987	1.747	0.873
		6.987	1.747	0.873
		6.114	1.747	0.873
		5.241	1.747	0.873
		5.241	1.747	0.873
		5.241	1.747	0.873
		4.367	1.747	0.873
		4.367	1.747	0.873
		4.367	1.747	0.873
		3.494	1.747	0.873
		3.494	1.747	0.873
		3.494	1.747	0.873
		3.494	1.747	0.873
		3.494	0.873	0.873
		3.494	0.873	0.873
		3.494	0.873	0.873
		3.494	0.873	0.873
		3.494	0.873	0.873
		2.62	0.873	0.873
		2.62	0.873	0.873
		2.62	0.873	0.873
		2.62	0.873	0.873
		2.62	0.873	0.873
		2.62	0.873	0.873
		2.62	0.873	0.873
		2.62	0.873	0.873
		2.62	0.873	0.873
		2.62	0.873	0.873
		2.62	0.873	0.873
		1.747	0.873	0.873
		1.747	0.873
		1.747	0.873
		1.747	0.873
		1.747	0.873
		1.747	0.873
		1.747	0.873
		1.747	0.873
		1.747	0.873
		1.747	0.873
		1.747	0.873
		1.747	0.873
		1.747	0.873
		1.747	0.873
		1.747	0.873
		1.747	0.873
		1.747	0.873
		1.747	0.873
		1.747	0.873
		1.747	0.873
		0.873	0.873
		0.873	0.873
		0.873	0.873
		0.873	0.873
		0.873	0.873
		0.873	0.873
		0.873	0.873
		0.873	0.873
		0.873
		0.873
		0.873
		0.873
		0.873
		0.873
		0.873
		0.873
		0.873
		0.873
		0.873
		0.873
		0.873
		0.873
		0.873
		0.873
		0.873
		0.873
		0.873
		0.873
		0.873
		0.873
		0.873
		0.873
		0.873
		0.873
		0.873
		0.873
		0.873
		0.873
		0.873
		0.873
		0.873
		0.873
		0.873
		0.873
		0.873
		0.873
		0.873
		0.873
		0.873
		0.873
		0.873
		0.873
		0.873
		0.873
		0.873
		0.873
		159.839
		73.369
		42.798
		40.178
		23.583
		21.836
		21.836
		17.469
		15.722
		13.975
		13.975
		13.102
		13.102
		11.355
		11.355
		11.355
		10.481
		10.481
		10.481
		10.481
		9.608
		9.608
		9.608
		8.734
		8.734
		7.861
		7.861
		7.861
		7.861
		7.861
		7.861
		7.861
		7.861
		6.987
		6.987
		6.114
		6.114
		6.114
		6.114
		6.114
		5.241
		5.241
		5.241
		5.241
		5.241
		5.241
		5.241
		5.241
		5.241
		5.241
		4.367
		4.367
		4.367
		4.367
		4.367
		4.367
		4.367
		3.494
		3.494
		3.494
		3.494
		3.494
		3.494
		3.494
		3.494
		2.62
		2.62
		2.62
		2.62
		2.62
		2.62
		2.62
		2.62
		2.62
		2.62
		2.62
		2.62
		2.62
		1.747
		1.747
		1.747
		1.747
		1.747
		1.747
		1.747
		1.747
		1.747
		1.747
		1.747
		1.747
		1.747
		1.747
		1.747
		1.747
		1.747
		1.747
		1.747
		1.747
		1.747
		1.747
		1.747
		0.873
		0.873
		0.873
		0.873
		0.873
		0.873
		0.873
		0.873
		0.873
		0.873
		0.873
		0.873
		0.873
		0.873
		0.873
		0.873
		0.873
		0.873
		0.873
		0.873
		0.873
		0.873
		0.873
		0.873
		0.873
		0.873
		0.873
		0.873
		0.873
		0.873
		0.873
		0.873
		0.873
		0.873
		0.873
		0.873
		0.873
		0.873
		0.873
		0.873
		0.873
		0.873
		0.873
		0.873
		0.873
		0.873
		0.873
		0.873
		0.873
		0.873
		0.873
		0.873
		0.873
		0.873
		0.873
		0.873
		0.873
		0.873
		0.873
		0.873
		0.873
		0.873
		0.873
		0.873
		0.873
		0.873
		0.873
		0.873
		0.873

## Sheet: Figure 1G
	developmental stages	8-cell	16-cell	32-cell	64-cell	128-cell	256-cell	512-cell	1k-cell	high	oblong	sphere
	Number of puncta	153	51	54	48	50	43	32	18	8	6	5
		120	63	40	36	33	44	35	29	18	8	4
		112	113	88	70	56	19	12	7	6	6	3
