# Supplementary material for: Rbm24a dictates mRNA recruitment for germ granule assembly in zebrafish
Source: EMBO J. 2025 Apr 25;44(11):3121–49. doi: 10.1038/s44318-025-00442-z (PMC12130248; doi:10.1038/s44318-025-00442-z)
Supplement: Supplementary file 13 — Source data Fig. 2 [file 44318_2025_442_MOESM13_ESM.zip]

Archive with 52 entries (37 files):
- Figure_2/Figure 2A/
- Figure_2/Figure 2A/BF(bright field).tif
- Figure_2/Figure 2A/BFP.tif
- Figure_2/Figure 2A/Rbm24a-RFP.tif
- Figure_2/Figure 2B/
- Figure_2/Figure 2B/wt.tif
- Figure_2/Figure 2C/
- Figure_2/Figure 2C/Mrbm24a.tif
- Figure_2/Figure 2D/
- Figure_2/Figure 2D/WT.tif
- Figure_2/Figure 2E/
- Figure_2/Figure 2E/M.tif
- Figure_2/Figure 2F/
- Figure_2/Figure 2F/wt.tif
- Figure_2/Figure 2G/
- Figure_2/Figure 2G/Mrbm24a.tif
- Figure_2/Figure 2H/
- Figure_2/Figure 2H/Mrbm24a ca15b.tif
- Figure_2/Figure 2H/Mrbm24a ddx4.tif
- Figure_2/Figure 2H/Mrbm24a kop.tif
- Figure_2/Figure 2H/Mrbm24a nanos3.tif
- Figure_2/Figure 2H/Mrbm24a.tif
- Figure_2/Figure 2H/sibling ca15b  .tif
- Figure_2/Figure 2H/sibling ddx4.tif
- Figure_2/Figure 2H/sibling kop  .tif
- Figure_2/Figure 2H/sibling nanos3.tif
- Figure_2/Figure 2H/sibling tdrd7a.tif
- Figure_2/Figure 2I/
- Figure_2/Figure 2I/ddx4 merge.tif
- Figure_2/Figure 2J/
- Figure_2/Figure 2J/Hochest.tif
- Figure_2/Figure 2K/
- Figure_2/Figure 2K/Piwil1.tif
- Figure_2/Figure 2L/
- Figure_2/Figure 2L/Hochest.tif
- Figure_2/Figure 2M/
- Figure_2/Figure 2M/WT inj.tif
- Figure_2/Figure 2N/
- Figure_2/Figure 2N/Mrbm24a inj.tif
- Figure_2/Figure 2O/
- Figure_2/Figure 2O/ca15b  Mrbm24a.tif
- Figure_2/Figure 2O/ca15b sibling.tif
- Figure_2/Figure 2O/ddx4 Mrbm24a .tif
- Figure_2/Figure 2O/ddx4 sibling .tif
- Figure_2/Figure 2O/dnd1 Mrbm24a  .tif
- Figure_2/Figure 2O/dnd1 sibling.tif
- Figure_2/Figure 2O/kop Mrbm24a.tif
- Figure_2/Figure 2O/kop Sibling.tif
- Figure_2/Figure 2O/nanos3 Mrbm24a.tif
- Figure_2/Figure 2O/nanos3 sibling.tif
- Figure_2/Figure 2O/tdrd7a  sibling .tif
- Figure_2/Figure 2O/tdrd7a Mrbm24a .tif
