# Supplementary material for: Rbm24a dictates mRNA recruitment for germ granule assembly in zebrafish
Source: EMBO J. 2025 Apr 25;44(11):3121–49. doi: 10.1038/s44318-025-00442-z (PMC12130248; doi:10.1038/s44318-025-00442-z)
Supplement: Supplementary file 14 — Source data Fig. 3 [file 44318_2025_442_MOESM14_ESM.zip]

Archive with 46 entries (41 files):
- Figure_3/EMBOJ-2024-118380-T-Source Data For Figure 3E-F.xlsx
- Figure_3/Figure 3A/
- Figure_3/Figure 3A/ca15b Mrbm24a  .tif
- Figure_3/Figure 3A/ca15b sibling.tif
- Figure_3/Figure 3A/ddx4 Mrbm24a  .tif
- Figure_3/Figure 3A/ddx4 sibling .tif
- Figure_3/Figure 3A/dnd1 Mrbm24a.tif
- Figure_3/Figure 3A/dnd1 sibling  .tif
- Figure_3/Figure 3A/kop Mrbm24a.tif
- Figure_3/Figure 3A/kop sibling.tif
- Figure_3/Figure 3A/nanos3 Mrbm24a .tif
- Figure_3/Figure 3A/nanos3 sibling .tif
- Figure_3/Figure 3A/tdrd7a Mrbm24a .tif
- Figure_3/Figure 3A/tdrd7a sibling.tif
- Figure_3/Figure 3B/
- Figure_3/Figure 3B/ca15b Mrbm24a.tif
- Figure_3/Figure 3B/ca15b sibling.tif
- Figure_3/Figure 3B/ddx4 Mrbm24a.tif
- Figure_3/Figure 3B/ddx4 sibling.tif
- Figure_3/Figure 3B/dnd1 Mrbm24a .tif
- Figure_3/Figure 3B/dnd1 sibling.tif
- Figure_3/Figure 3B/kop Mrbm24a.tif
- Figure_3/Figure 3B/kop sibling.tif
- Figure_3/Figure 3B/nanos3 Mrbm24a.tif
- Figure_3/Figure 3B/nanos3 sibling.tif
- Figure_3/Figure 3B/tdrd7a Mrbm24a .tif
- Figure_3/Figure 3B/tdrd7a sibling.tif
- Figure_3/Figure 3C/
- Figure_3/Figure 3C/nanos3 Mrbm24a .tif
- Figure_3/Figure 3C/nanos3 sibling.tif
- Figure_3/Figure 3C/Piwil1 Mrbm24a .tif
- Figure_3/Figure 3C/Piwil1 sibling .tif
- Figure_3/Figure 3D/
- Figure_3/Figure 3D/Mrbm24a  merge.tif
- Figure_3/Figure 3D/Mrbm24a  nanos3.tif
- Figure_3/Figure 3D/Mrbm24a  piwil1.tif
- Figure_3/Figure 3D/sibling merge.tif
- Figure_3/Figure 3D/sibling nanos3.tif
- Figure_3/Figure 3D/sibling piwil1.tif
- Figure_3/Figure 3G/
- Figure_3/Figure 3G/Mrbm24a  nanos3.tif
- Figure_3/Figure 3G/Mrbm24a  piwil1.tif
- Figure_3/Figure 3G/Mrbm24a Merge.tif
- Figure_3/Figure 3G/sibling Merge.tif
- Figure_3/Figure 3G/sibling nanos3.tif
- Figure_3/Figure 3G/sibling piwil1.tif
