# Supplementary material for: Rbm24a dictates mRNA recruitment for germ granule assembly in zebrafish
Source: EMBO J. 2025 Apr 25;44(11):3121–49. doi: 10.1038/s44318-025-00442-z (PMC12130248; doi:10.1038/s44318-025-00442-z)
Supplement: Supplementary file 14 — Source data Fig. 3 [file 44318_2025_442_MOESM14_ESM.zip › Figure_3/EMBOJ-2024-118380-T-Source Data For Figure 3E-F.xlsx]

## Sheet: Figure 3E
	Groups	WT	Mrbm24a
	Areas of puncta (>1 μm2)	2.053	2.395
		1.198	1.882
		1.369	2.224
		2.224	1.54
		1.027	1.54
		1.027	2.395
		2.395	1.882
		2.053	2.909
		2.395	1.198
		1.027	1.711
		1.369	3.935
		1.711	5.133
		2.395	1.711
		2.567	1.711
		1.027	1.198
		1.198	1.198
		1.027	1.711
		2.567	5.646
		2.053	2.567
		1.711	1.711
		2.909	2.395
		10.78	3.08
		1.198	1.54
		2.738	1.711
		1.198	1.882
		2.053	6.502
		1.711	1.54
		1.027	3.593
		1.54	1.369
		1.369	3.422
		1.711	2.567
		1.027	2.053
		1.369	1.369
		1.711	3.251
		1.882	6.502
		1.711	4.449
		1.198	1.027
		1.027	1.369
		3.251	3.422
		1.369	1.027
		1.369	2.738
		4.278	1.198
		1.027	1.027
		2.224	1.198
		1.027	1.369
		1.027	1.027
		1.369	1.711
		3.422	2.053
		1.711	1.882
		1.369	1.711
		1.198	3.08
		1.369	2.909
		1.027	3.935
		3.935	10.095
		3.935	4.449
		1.54	1.882
		1.369	2.567
		2.395	2.909
		1.369	4.62
		6.16	1.027
		1.711	2.395
		2.053	2.053
		1.54	1.369
		1.198	1.369
		1.882	3.251
		1.711	2.567
		1.027	1.198
		1.54	1.027
		2.053	1.198
		1.882	2.395
		1.54	2.224
		1.198	4.791
		1.027	1.027
		1.54	1.711
		1.54	4.107
		2.224	1.711
		1.198	5.818
		3.08	2.224
		1.54	2.395
		2.395	3.251
		1.711	1.198
		1.54	1.369
		2.224	2.053
		2.224	1.882
		1.711	2.224
		1.027	4.449
		1.882	4.107
		1.198	1.027
		1.369	6.16
		2.567	1.198
		3.251	3.764
		4.107	1.369
		1.54	3.593
		2.395	3.593
		1.711	1.198
		1.198	3.764
		1.369	1.198
		1.198	3.251
		1.54	1.198
		4.791	1.882
		5.818	1.027
		3.593	2.909
		2.053	1.54
		2.053	2.738
		1.369	2.909
		1.54	2.395
		1.027	5.989
		3.251	4.791
		2.567	1.027
		1.198	1.711
		2.224	4.962
		1.198	1.711
		1.027	3.08
		3.422	1.882
		1.198	1.198
		2.395	1.882
		2.053	2.224
		6.16	8.555
		4.62	3.935
		7.186	3.764
		3.764	4.449
		1.54	3.422
		2.567	1.54
		3.251	1.198
		1.54	8.555
		2.738	2.053
		1.54	1.369
		1.198	1.027
		3.08	1.54
		2.738	1.711
		2.395	3.935
		1.369	1.54
		3.08	1.027
		1.027	1.711
		1.027	1.369
		1.027	1.027
		1.711	3.764
		1.027	1.54
		2.395	2.224
		1.198	2.909
		2.395	2.224
		2.395	5.646
		2.738	1.027
		1.198	1.711
		1.198	4.62
		3.422	2.909
		3.593	1.027
		2.224	1.882
		2.053	6.502
		1.369	3.764
		2.224	1.027
		2.567	1.027
		1.027	6.844
		2.909	3.422
		4.278	1.369
		1.711	5.989
		1.711	7.015
		1.027	10.437
		3.422	1.369
		1.369	1.027
		2.224	5.818
		1.882	2.567
		2.395	9.582
		1.882	3.422
		1.198	5.133
		2.224	1.711
		1.882	4.278
		1.027	1.882
		1.198	1.369
		1.198	1.198
		1.369	2.053
		1.54	1.198
		1.711	1.198
		1.54	3.422
		2.567	1.027
		1.369	1.198
		1.369	2.567
		2.738	1.369
		1.198	2.738
		1.198	3.935
		1.369	1.027
		1.882	2.053
		1.54	1.198
		1.369	3.764
		2.395	3.935
		3.251	1.369
		1.027	2.395
		3.764	5.133
		2.053	1.54
		2.567	4.962
		4.962	6.844
		4.962	8.726
		1.027	6.673
		1.54	1.711
		2.567	1.882
		1.882	1.369
		1.198	5.646
		1.54	1.198
		1.027	1.198
		1.027	2.567
		1.54	3.08
		1.027	11.806
		1.711	2.395
		1.027	1.198
		1.882	1.198
		1.027	3.935
		2.053	1.369
		2.224	3.764
		2.395	5.133
		2.738	2.224
		2.053	3.08
		1.882	1.198
		4.962	2.224
		1.54	1.198
		4.278	2.395
		1.198	3.593
		1.369	2.738
		1.027	2.738
		2.053	2.053
		1.882	1.54
		3.593	1.027
		1.369	1.54
		2.395	1.198
		2.053	1.198
		1.369	2.224
		2.738	2.053
		1.027	2.395
		2.224	1.198
		2.395	1.027
		2.738	3.422
		1.369	7.186
		1.54	2.909
		1.882	1.711
		1.711	1.54
		3.422	1.198
		2.053	2.224
		4.962	3.764
		2.738	2.567
		2.567	2.567
		1.369	1.369
		2.395	7.7
		1.369	1.369
		4.791	1.54
		2.053	1.198
		1.369	3.251
		1.027	2.053
		3.935	7.529
		1.027	2.909
		2.053	1.198
		4.107	1.027
		1.711	3.593
		3.422	1.369
		1.711	2.909
		1.369	1.54
		1.369	3.08
		2.053	2.053
		1.54	1.198
		1.54	3.764
		4.107	1.198
		2.567	2.224
		4.449	2.224
		1.369	1.711
		2.395	1.54
		4.962	1.027
		7.186	1.369
		1.027	5.133
		2.738	3.422
		1.369	4.62
		2.224	5.818
		3.764	3.935
		2.909	2.567
		4.107	1.369
		1.369	6.673
		1.882	1.027
		5.989	4.62
		1.882	1.369
		1.882	8.042
		1.198	2.909
		1.027	2.053
		2.395	1.711
		3.935	1.027
		1.882	1.882
		1.711	7.871
		1.198	3.764
		3.251	1.54
		1.54	1.54
		2.224	2.395
		1.027	2.224
		2.053	1.711
		3.08	4.791
		2.395	2.224
		1.027	2.224
		1.369	1.027
		2.053	5.133
		3.251	1.027
		4.962	1.711
		1.54	1.027
		1.369	4.278
		2.224	1.369
		1.027	5.646
		1.711	1.54
		4.449	4.278
		2.909	4.791
		3.251	3.935
		1.54	2.909
		1.711	1.54
		4.791	2.224
		3.251	1.54
		1.027	5.818
		2.224	1.54
		3.764	1.369
		1.198	1.54
		6.16	3.251
		2.395	1.369
		2.224	2.567
		1.027	1.198
		1.027	7.529
		1.711	2.053
		7.015	1.882
		1.882	3.251
		1.882	4.449
		5.133	2.567
		3.08	1.711
		2.053	5.304
		2.395	1.711
		3.422	14.886
		1.882	7.529
		3.935	2.053
		1.027	9.411
		1.711	2.053
		2.567	1.027
		1.198	2.395
		2.053	3.422
		1.198	6.16
		2.395	2.053
		1.027	2.567
		3.764	2.053
		1.711	1.027
		2.224	6.16
		3.08	8.555
		1.711	4.962
		1.027	5.475
		1.198	2.053
		1.369	6.673
		2.738	2.738
		1.54	2.395
		1.198	1.54
		3.251	2.567
		4.962	10.78
		5.646	2.567
		1.198	1.54
		1.369	5.133
		1.198	1.882
		8.555	1.198
		1.54	4.62
		2.224	3.422
		1.198	4.107
		1.027	2.224
		1.198	1.198
		2.224	1.027
		2.395	5.989
		3.422	1.711
		2.395	3.08
		1.198	5.646
		2.224	2.053
		2.567	2.567
		2.567	2.224
		1.54	1.027
		1.198	2.567
		2.053	1.198
		6.331	1.54
		1.711	1.882
		1.711	3.251
		4.107	5.304
		2.224	3.935
		4.107	3.08
		1.027	2.395
		2.909	1.54
		1.54	3.422
		3.764	2.224
		1.369	1.027
		1.198	5.646
		2.567	4.449
		3.08	2.567
		4.791	4.962
		1.027	3.251
		1.198	1.711
		4.278	1.198
		1.027	2.053
		5.818	5.818
		1.027	3.593
		4.449	3.422
		1.54	5.989
		1.027	8.213
		2.053	4.791
		3.251	3.593
		1.882	1.198
		1.369	1.369
		1.369	1.198
		1.711	1.369
		1.198	2.395
		1.198	1.369
		1.54	3.422
		1.54	1.198
		1.027	1.711
		1.198	1.198
		1.027	3.764
		1.54	1.882
		5.646	2.909
		1.711	2.738
		3.422	2.567
		1.027	1.882
		3.935	4.962
		2.567	1.369
		3.935	3.422
		1.027	1.027
		6.16	4.962
		1.027	9.069
		1.027	1.027
		2.395	4.278
		1.027	2.909
		1.198	1.54
		2.053	1.711
		1.027	1.198
		1.882	1.882
		3.593	5.133
		2.909	3.251
		1.711	5.304
		1.027	1.54
		5.475	2.738
		1.198	1.027
		2.567	1.198
		3.935	6.844
		1.369	1.198
		2.053	1.027
		2.053	2.909
		1.027	1.027
		3.08	1.198
		2.567	1.711
		1.882	2.224
		1.198	5.475
		1.369	2.053
		1.54	1.54
		1.198	2.909
		1.027	2.567
		1.198	3.08
		2.053	1.711
		1.711	2.567
		1.027	5.989
		2.567	2.224
		1.369	1.198
		1.711	4.278
		1.369	1.711
		1.198	4.62
		2.395	5.989
		1.882	1.54
		3.935	3.935
		1.882	2.395
		1.54	1.711
		1.54	1.882
		1.198	2.053
		2.567	5.989
		1.369	1.027
		1.369	2.053
		1.027	2.224
		2.395	5.304
		1.027	3.764
		1.54	3.935
		2.567	2.738
		1.882	5.989
		1.369	4.107
		3.593	1.54
		4.962	1.711
		4.62	1.711
		2.053	3.08
		1.198	7.529
		1.54	1.027
		4.278	2.395
		2.909	2.224
		1.027	3.08
		1.369	10.437
		1.54	2.567
		9.411	1.369
		1.54	5.646
		1.198	3.422
		1.54	2.738
		4.791	2.053
		2.395	2.224
		1.369	3.422
		1.198	2.224
		8.726	2.738
		1.369	2.053
		2.395	2.053
		2.395	1.369
		8.213	1.54
		1.882	5.475
		1.882	1.54
		1.198	2.224
		1.54	2.224
		1.711	1.198
		1.54	2.909
		2.567	2.395
		1.882	1.882
		5.304	1.882
		1.027	5.304
		1.369	4.791
		2.053	2.567
		4.107	1.027
		1.711	2.224
		1.711	1.369
		1.027	2.738
		1.198	1.54
		3.251	1.54
		1.027	2.738
		1.198	1.54
		3.08	4.62
		1.198	6.844
		1.198	2.909
		1.198	6.331
		4.449	1.54
		5.475	2.909
		2.567	4.62
		2.738	6.16
		1.198	2.738
		3.08	9.411
		2.053	1.369
		1.369	2.395
		1.198	4.278
		1.54	1.54
		1.711	2.567
		4.791	2.738
		1.711	3.251
		3.08	2.738
		1.027	2.738
		1.54	1.027
		1.711	2.738
		2.053	1.54
		2.738	1.369
		1.369	3.593
		2.224	1.369
		1.882	1.711
		5.304	1.027
		1.54	1.027
		1.711	2.395
		1.369	3.251
		5.133	2.053
		1.198	1.198
		3.08	1.882
		2.738	1.198
		3.251	2.567
		3.593	5.475
		2.053	5.475
		4.278	3.08
		1.54	8.897
		3.422	1.027
		1.027	1.882
		1.027	2.738
		2.567	1.882
		1.882	2.224
		2.053	3.08
		2.738	2.395
		3.08	2.053
		1.027	3.764
		1.198	1.369
		1.54	2.395
		1.027	1.198
		1.711	5.475
		1.027	4.278
		2.053	2.395
		1.198	1.198
		4.107	10.437
		1.027	3.764
		1.198	1.54
		2.053	2.224
		3.08	1.54
		5.818	1.369
		2.395	3.935
		1.198	3.764
		1.369	2.224
		1.198	4.62
		1.711	1.882
		2.224	3.593
		3.422	3.593
		15.228	2.395
		1.198	1.198
		1.369	1.369
		1.369	1.369
		1.54	1.54
		1.882	1.198
		2.053	2.224
		2.738	5.989
		2.053	1.027
		1.54	1.882
		6.844	2.053
		1.369	1.711
		1.369	2.567
		1.369	1.369
		4.962	1.027
		1.027	1.54
		3.251	5.133
		2.053	1.198
		3.08	2.395
		1.027	6.502
		3.422	6.673
		1.369	1.711
		1.54	2.395
		7.7	2.738
		2.738	3.935
		5.304	2.738
		1.027	2.224
		1.198	3.593
		3.08	2.395
		3.422	2.738
		1.369	6.673
		3.08	1.027
		3.764	3.764
		1.711	2.224
		2.395	4.449
		1.711	2.738
		1.198	4.278
		1.882	1.027
		4.62	2.909
		3.251	1.54
		1.198	1.027
		2.738	1.882
		2.224	5.304
		1.027	4.107
		1.369	1.711
		4.449	1.198
		2.909	3.08
		1.027	1.027
		1.198	1.54
		1.027	3.251
		1.369	2.909
		1.369	2.224
		1.027	3.422
		2.053	2.053
		2.395	4.107
		1.027	1.198
		6.331	4.107
		3.593	1.198
		1.198	8.384
		1.198	2.395
		1.198	1.369
		2.738	1.027
		1.711	2.567
		1.027	2.224
		1.711	2.224
		1.027	4.62
		2.053	2.053
		2.053	1.369
		2.395	1.027
		1.198	2.567
		4.278	2.053
		1.369	1.882
		2.053	2.224
		1.027	5.304
		1.198	2.053
		3.08	1.711
		2.738	1.369
		1.027	2.909
		2.395	3.08
		4.962	1.369
		1.54	5.133
		1.027	2.053
		3.935	1.54
		1.198	3.08
		1.711	1.54
		1.882	1.711
		2.395	2.053
		1.027	1.369
		1.198	7.7
		2.738	3.251
		1.198	1.54
		1.027	2.567
		2.224	2.738
		1.369	1.711
		2.567	1.54
		1.882	4.449
		3.422	1.711
		1.027	1.027
		1.198	1.027
		3.764	1.369
		1.711	1.54
		2.567	1.198
		1.54	4.107
		2.567	2.395
		1.027	1.882
		2.053	6.331
		1.027	2.053
		5.989	2.395
		1.198	1.882
		3.08	1.027
		1.369	1.027
		2.395	4.107
		1.027	5.475
		7.358	1.369
		1.027	4.791
		2.395	1.54
		1.027	1.369
		1.027	1.882
		6.502	1.198
		3.251	3.764
		1.198	2.395
		1.027	1.198
		1.54	2.567
		2.053	2.224
		1.198	2.053
		2.567	6.673
		3.422	1.198
		1.54	5.133
		1.369	4.62
		2.224	1.54
		1.882	1.198
		4.62	2.395
		6.502	2.738
		1.54	2.053
		1.882	1.369
		1.198	2.567
		2.738	2.738
		3.251	3.08
		1.711	1.882
		1.198	1.711
		3.764	1.198
		1.54	1.369
		1.54	4.62
		1.198	3.251
		1.711	1.711
		1.711	1.027
		2.053	1.54
		1.198	5.304
		2.567	1.54
		2.567	4.62
		1.711	2.395
		2.909	2.053
		1.711	1.369
		1.027	3.08
		7.358	1.882
		4.449	1.198
		1.198	2.053
		2.567	2.738
		5.818	1.711
		1.882	3.251
		1.882	2.567
		1.711	2.567
		1.882	1.369
		2.395	1.711
		4.791	2.224
		2.567	1.198
		1.54	1.711
		1.711	2.738
		1.198	3.935
		4.107	2.909
		7.871	1.882
		3.422	1.027
		13.004	6.844
		6.16	2.395
		3.764	1.027
		1.882	1.369
		1.711	2.224
		1.027	1.369
		1.027	3.764
		1.369	1.54
		1.711	1.198
		1.027	3.935
		2.738	2.395
		7.358	1.027
		2.224	2.224
		1.027	1.711
		2.224	2.053
		1.198	1.369
		1.882	5.475
		1.027	2.224
		1.198	4.449
		1.198	7.358
		2.053	2.224
		1.54	1.027
		2.395	2.909
		1.198	2.053
		2.224	2.567
		3.251	2.224
		1.198	3.251
		1.027	1.369
		1.369	1.54
		1.027	3.593
		1.711	1.027
		3.935	3.935
		1.027	1.027
		1.027	4.107
		1.369	3.08
		2.567	2.909
		2.053	2.053
		1.54	1.027
		1.027	3.422
		1.369	2.053
		2.053	3.251
		1.198	1.54
		1.369	2.053
		1.369	1.198
		3.593	2.053
		3.422	1.882
		1.027	1.54
		1.027	2.738
		1.369	1.54
		3.08	2.567
		1.027	1.711
		2.738	2.567
		1.198	1.198
		4.278	2.738
		1.711	1.54
		1.882	1.711
		1.369	1.369
		2.738	1.54
		1.027	1.027
		1.369	2.224
		1.198	1.882
		1.711	1.027
		1.027	1.369
		2.567	2.053
		1.369	4.449
		1.198	3.935
		3.251	2.738
		1.882	3.251
		1.711	3.251
		1.882	3.08
		1.54	2.395
		4.962	3.935
		1.369	1.882
		3.422	1.198
		3.422	2.738
		2.053	1.711
		1.027	1.369
		6.16	1.711
		1.198	1.369
		1.198	1.54
		1.198	1.027
		1.027	7.871
		1.198	2.395
		2.738	3.251
		7.186	4.278
		2.567	1.198
		1.198	1.711
		3.08	1.027
		2.395	5.475
		1.711	5.304
		1.882	1.198
		1.198	3.251
		1.54	1.369
		1.711	1.027
		1.027	3.251
		1.54	5.304
		2.395	1.198
		2.395	1.369
		1.54	1.198
		2.224	1.54
		5.989	3.251
		1.369	1.027
		1.882	2.224
		4.449	2.738
		5.133	6.844
		1.54	4.62
		3.251	1.369
		1.198	1.711
		5.133	3.593
		4.278	2.567
		1.198	13.346
		4.62	1.54
		9.753	1.198
		1.711	2.909
		2.738	2.224
		1.369	3.08
		4.278	1.882
		3.422	3.251
		1.198	5.646
		1.027	2.395
		2.053	2.738
		1.027	1.198
		2.395	5.475
		5.304	1.54
		2.567	2.053
		4.62	2.567
		1.882	2.909
		3.08	3.935
		2.395	3.593
		4.107	2.909
		3.251	2.738
		1.882	1.027
		1.027	4.962
		2.224	1.711
		1.882	2.224
		1.882	3.08
		1.198	1.369
		1.54	5.475
		2.053	1.54
		2.567	2.395
		2.567	2.053
		2.738	1.198
		1.54	1.54
		4.107	3.422
		1.027	1.711
		3.08	2.567
		3.935	5.304
		1.027	1.54
		2.738	5.989
		4.962	1.027
		5.475	1.369
		1.54	1.711
		3.764	1.882
		1.369	1.54
		1.198	4.962
		1.198	2.224
		5.133	4.62
		1.882	1.369
		2.224	6.502
		1.198	6.16
		2.053	1.027
		2.909	1.369
		1.198	2.909
		2.909	7.529
		3.422	2.567
		1.882	1.882
		1.54	1.54
		1.369	1.711
		1.882	1.54
		7.871	2.567
		1.882	1.711
		2.567	1.882
		1.882	2.738
		1.027	2.567
		1.369	1.882
		2.395	1.54
		1.027	2.395
		1.711	2.224
		1.711	1.369
		4.107	1.54
		1.882	1.198
		4.791	3.764
		1.198	2.567
		2.395	2.053
		1.882	1.54
		5.646	1.027
		1.54	1.027
		1.54	1.027
		1.54	6.844
		1.54	2.053
		2.738	4.278
		1.027	3.593
		1.198	8.897
		1.027	3.764
		4.107	2.224
		1.54	1.711
		1.198	1.369
		1.882	2.738
		1.711	2.224
		1.027	2.224
		2.224	1.369
		1.54	3.08
		1.198	1.369
		5.475	2.053
		1.027	1.198
		7.7	2.224
		3.422	5.818
		1.711	1.54
		1.027	3.08
		2.053	1.711
		1.027	1.198
		4.107	3.251
		3.593	3.764
		1.369	2.909
		8.042	4.107
		1.369	1.027
		2.909	2.395
		4.962	1.027
		1.369	4.278
		2.224	1.369
		1.027	2.224
		3.251	2.053
		1.54	4.449
		5.133	3.764
		1.369	2.053
		2.909	4.107
		3.251	2.395
		1.027	6.502
		1.54	2.738
		4.62	1.369
		1.882	1.711
		1.711	7.015
		1.027	2.909
		2.224	2.224
		1.027	3.08
		4.107	2.224
		2.224	1.198
		1.198	2.053
		1.027	1.198
		2.395	2.053
		1.711	2.395
		1.027	1.027
		3.08	1.198
		1.027	1.711
		1.369	5.989
		1.027	1.027
		2.224	1.027
		3.764	2.909
		1.369	2.395
		1.027	1.027
		2.224	2.395
		1.711	5.475
		4.962	1.369
		2.053	1.882
		1.54	1.027
		2.224	2.053
		1.198	1.369
		1.711	8.042
		2.738	2.395
		2.909	7.015
		2.224	9.924
		2.567	2.909
		6.844	2.395
		1.54	2.053
		1.54	1.882
		4.278	1.198
		2.738	2.909
		1.198	2.738
		1.54	1.711
		2.395	1.54
		2.224	2.224
		1.369	4.791
		1.369	3.251
		2.909	1.198
		2.224	2.053
		1.711	4.791
		2.224	1.54
		1.711	8.384
		2.567	1.198
		1.54	1.54
		1.198	4.107
		1.027	4.62
		1.198	2.053
		1.198	2.224
		1.711	3.593
		2.395	5.475
		8.555	1.711
		1.198	2.224
		1.027	2.909
		3.422	1.54
		2.395	1.198
		3.593	1.54
		2.909	1.198
		2.395	3.764
		1.198	1.711
		3.422	1.027
		2.224	1.54
		4.107	2.395
		2.395	1.198
		1.54	3.935
		2.053	1.027
		3.935	1.711
		1.369	3.593
		2.224	1.711
		6.844	1.198
		2.053	5.475
		1.54	1.711
		3.251	3.593
		1.027	1.198
		1.369	4.962
		1.027	2.053
		5.475	1.369
		1.711	1.882
		1.882	1.369
		2.567	1.882
		1.369	1.711
		2.224	2.738
		1.369	4.62
		1.54	1.198
		1.369	3.422
		2.224	3.08
		1.027	2.224
		2.224	1.882
		4.791	1.027
		1.198	5.133
		2.738	5.818
		1.882	2.738
		1.198	1.369
		2.395	1.369
		2.395	1.369
		2.567	1.027
		3.251	1.54
		4.107	1.198
		1.711	6.331
		3.08	1.369
		1.54	3.422
		1.027	2.909
		2.053	2.909
		3.08	2.395
		1.027	1.027
		1.711	1.198
		1.54	3.593
		1.54	4.278
		5.818	3.764
		1.198	2.738
		5.133	3.422
		1.54	1.198
		1.198	2.395
		1.369	1.027
		3.422	2.909
		4.278	1.711
		1.369	2.395
		1.54	1.54
		1.027	2.224
		1.711	1.711
		3.593	1.882
		2.567	1.711
		3.251	3.251
		3.251	1.882
		9.24	1.369
		1.882	3.593
		2.909	1.54
		3.08	3.593
		1.369	2.395
		7.015	1.027
		2.224	3.422
		2.395	2.567
		2.053	3.251
		1.198	4.791
		5.818	9.582
		1.882	3.08
		3.764	2.738
		2.224	1.711
		1.027	1.027
		1.027	3.251
		1.54	3.08
		2.224	2.395
		1.369	2.053
		3.422	2.053
		4.107	1.198
		1.198	1.54
		1.369	1.54
		1.027	1.198
		2.224	1.54
		1.54	1.54
		2.567	1.027
		2.224	1.027
		1.027	3.764
		1.369	1.882
		3.251	2.224
		1.54	5.818
		1.369	4.962
		2.738	2.567
		2.053	1.711
		4.449	1.369
		1.369	1.711
		3.251	1.882
		2.567	1.711
		1.882	1.027
		2.053	2.053
		10.78	4.107
		2.224	1.198
		1.027	1.882
		1.027	1.369
		1.027	5.646
		1.54	1.369
		3.422	1.027
		1.027	2.224
		1.369	5.646
		2.053	1.882
		1.54	3.764
		3.593	1.54
		2.224	2.567
		3.251	2.567
		1.882	4.107
		1.54	1.369
		1.198	1.027
		1.027	2.395
		1.711	3.935
		4.62	8.042
		2.395	1.882
		4.791	3.251
		3.422	2.567
		3.08	3.08
		1.198	2.224
		5.475	2.567
		2.395	2.224
		1.54	1.369
		1.027	1.54
		3.422	1.027
		1.369	3.935
		2.909	1.369
		3.593	2.224
		1.711	1.54
		2.395	2.053
		6.502	1.198
		2.738	1.711
		4.962	1.711
		1.882	1.711
		1.369	1.369
		1.369	1.882
		1.198	5.646
		1.027	1.027
		2.738	1.54
		1.711	1.369
		1.369	1.027
		1.198	2.567
		3.593	1.369
		1.369	1.027
		1.882	1.54
		2.224	6.502
		3.08	1.882
		1.54	2.738
		1.711	5.646
		3.764	1.711
		1.198	2.567
		2.224	4.278
		1.198	2.738
		1.882	2.909
		1.711	1.369
		7.186	2.053
		1.198	2.224
		1.882	1.711
		1.027	3.593
		1.882	3.935
		3.422	5.646
		2.224	8.042
		2.738	1.027
		1.027	6.502
		1.198	1.54
		1.198	1.198
		1.711	1.54
		1.54	4.278
		1.198	1.54
		3.251	1.54
		1.711	2.909
		1.369	2.224
		1.369	2.053
		3.593	1.711
		2.738	1.198
		2.395	1.54
		2.909	1.027
		1.198	1.711
		8.897	3.08
		2.224	2.224
		1.027	2.395
		3.251	1.369
		3.422	1.711
		1.54	1.027
		3.593	1.369
		3.422	5.304
		1.54	3.422
		1.027	2.395
		1.54	1.54
		4.278	2.053
		2.395	1.027
		1.027	2.224
		1.54	1.027
		1.711	4.107
		1.027	1.027
		1.027	1.882
		1.369	1.369
		2.738	1.711
		2.567	2.567
		1.882	1.369
		1.198	2.224
		1.198	4.278
		3.08	1.369
		1.54	3.08
		1.711	4.962
		1.882	2.395
		1.711	1.711
		1.882	1.54
		1.027	1.027
		1.198	1.027
		3.251	1.54
		2.053	1.54
		5.818	1.027
		1.198	1.882
		1.198	3.593
		1.369	2.567
		2.395	1.882
		3.593	1.027
		1.711	1.369
		8.897	4.449
		1.54	1.027
		3.422	6.331
		1.198	4.62
		2.053	2.567
		1.027	5.989
		2.567	2.224
		1.54	2.567
		2.909	1.198
		1.369	2.224
		1.711	3.593
		3.08	1.369
		1.711	2.053
		1.027	4.62
		1.027	5.133
		1.369	6.844
		1.027	1.369
		1.369	1.711
		1.198	2.567
		2.053	2.224
		1.369	1.027
		1.027	2.395
		2.224	2.224
		1.198	1.54
		1.54	1.54
		1.369	1.882
		6.844	1.54
		3.593	2.738
		2.395	2.567
		1.711	2.909
		3.422	2.909
		1.369	1.369
		2.909	1.711
		1.369	1.882
		2.224	1.711
		2.053	3.08
		1.711	1.198
		3.764	5.646
		1.027	2.395
		3.935	1.198
		1.54	3.251
		2.395	2.395
		1.882	1.027
		2.567	1.882
		1.027	3.251
		1.027	1.882
		1.369	1.027
		1.54	1.711
		2.567	1.198
		1.198	1.369
		1.198	1.711
		3.251	1.711
		2.738	2.224
		1.369	2.053
		2.909	3.08
		1.369	1.027
		2.395	1.711
		1.027	2.909
		1.027	1.54
		1.369	1.54
		3.935	1.882
		5.989	1.027
		1.027	1.027
		1.54	1.882
		1.369	1.027
		1.711	1.369
		1.882	1.198
		1.369	1.711
		1.711	5.304
		1.369	2.053
		1.882	1.369
		1.198	3.422
		2.738	3.08
		1.882	1.198
		1.198	3.08
		2.395	1.198
		1.198	2.395
		2.053	1.198
		2.738	1.027
		2.224	1.027
		1.882	2.224
		1.882	2.738
		1.369	1.882
		2.567	1.54
		1.027	3.422
		2.738	2.224
		2.053	1.198
		4.791	1.54
		1.027	3.08
		1.027	2.567
		1.369	1.711
		4.791	4.107
		1.198	2.053
		1.711	1.369
		1.027	2.053
		2.053	3.08
		3.593	1.027
		2.395	2.738
		2.395	2.053
		1.198	2.738
		3.08	1.027
		1.027	1.198
		2.224	1.198
		2.224	1.198
		4.449	1.369
		2.395	1.027
		1.198	1.711
		1.198	1.882
		2.738	1.369
		1.198	1.198
		2.053	4.449
		1.882	1.711
		1.882	1.54
		7.358	3.593
		1.369	3.593
		1.198	1.027
		1.027	1.369
		2.395	1.369
		1.027	1.369
		1.711	1.369
		1.027	1.027
		2.053	1.369
		2.909	2.224
		1.027	2.567
		1.369	3.251
		1.027	1.711
		1.027	1.198
		2.053	2.053
		1.027	1.54
		2.567	1.369
		1.54	1.711
		3.935	1.369
		1.882	1.027
		1.198	3.935
		1.198	1.54
		3.764	2.224
		2.567	1.027
		13.004	1.882
		8.555	1.198
		1.54	2.567
		2.224	2.395
		1.198	4.107
		1.198	4.107
		1.027	2.053
		4.278	6.331
		1.198	5.133
		2.909	1.54
		1.198	3.422
		1.54	3.764
		3.935	1.027
		3.08	2.224
		1.198	1.882
		2.567	1.369
		1.027	2.738
		1.54	1.54
		1.027	1.198
		2.053	1.711
		1.54	2.738
		2.395	1.711
		1.198	3.422
		1.882	5.475
		1.54	1.027
		1.198	1.711
		3.251	1.711
		1.882	1.711
		1.54	1.198
		1.711	1.711
		4.962	3.764
		1.369	5.475
		4.791	1.54
		1.198	1.54
		1.198	3.08
		2.224	1.882
		2.224	2.395
		2.395	1.882
		2.567	3.251
		1.198	1.711
		1.882	1.369
		4.449	1.369
		1.027	1.882
		1.198	1.882
		1.711	1.369
		10.78	3.935
		1.54	1.027
		1.198	2.909
		1.027	1.882
		2.053	2.053
		2.738	3.422
		7.186	1.027
		1.027	2.738
		4.449	2.053
		1.882	2.053
		1.198	1.54
		1.027	2.909
		1.027	2.053
		2.738	1.54
		1.54	2.053
		1.54	1.54
		1.027	1.027
		1.027	1.198
		4.107	3.935
		2.395	1.54
		1.027	1.882
		1.198	2.224
		6.331	1.882
		1.711	1.54
		1.027	1.027
		1.711	2.224
		1.711	1.882
		4.278	1.027
		1.027	1.369
		2.909	4.449
		3.251	1.198
		2.224	1.027
		1.198	6.673
		3.251	2.053
		1.54	2.909
		3.251	2.395
		1.54	1.027
		1.54	1.882
		1.198	2.224
		1.198	1.711
		2.395	2.567
		3.08	3.08
		1.198	5.304
		2.567	1.369
		2.224	2.224
		1.711	1.711
		1.027	3.593
		2.053	1.027
		3.764	1.369
		1.369	1.027
		1.54	1.369
		2.053	2.224
		1.882	2.053
		4.278	1.027
		1.882	3.422
		1.54	2.567
		8.897	5.133
		1.027	1.882
		1.54	1.882
		2.224	1.027
		1.027	1.369
		1.882	1.369
		2.053	2.738
		5.646	1.882
		1.882	1.198
		2.224	2.053
		1.882	2.224
		1.369	1.027
		1.369	1.027
		1.54	1.027
		1.711	1.198
		1.198	3.08
		1.54	2.053
		1.027	1.198
		6.16	5.475
		1.198	1.882
		1.027	1.369
		1.198	1.198
		1.198	1.711
		1.711	1.711
		2.909	1.369
		1.369	1.711
		1.027	2.567
		2.224	2.567
		1.027	2.224
		6.16	3.935
		10.78	2.224
		1.882	1.198
		1.198	1.369
		2.567	3.422
		1.198	2.224
		1.198	2.224
		1.198	1.882
		3.422	6.673
		1.198	2.224
		3.593	1.54
		1.882	1.369
		1.027	2.224
		1.882	2.909
		6.331	1.54
		3.593	1.54
		3.251	3.764
		2.567	1.198
		1.369	2.395
		1.198	2.567
		1.54	2.224
		2.224	3.593
		1.027	1.54
		1.198	2.909
		3.593	1.369
		2.053	2.567
		1.54	1.198
		1.369	4.278
		3.251	4.449
		6.331	1.882
		2.395	2.909
		2.909	1.54
		1.369	1.54
		1.198	5.818
		1.027	1.711
		2.053	1.198
		1.369	3.764
		1.027	2.395
		2.567	1.369
		2.567	1.54
		2.224	1.54
		1.198	2.053
		2.567	1.369
		2.395	3.593
		1.027	2.395
		1.198	2.738
		3.764	1.369
		1.54	1.711
		2.224	2.395
		1.882	1.711
		1.711	1.369
		1.027	1.882
		12.833	5.818
		1.198	1.711
		3.593	1.711
		1.882	1.711
		2.567	3.251
		3.08	1.711
		1.198	1.198
		2.224	1.027
		2.224	1.027
		13.86	2.738
		1.198	1.369
		2.567	1.027
		1.369	1.027
		7.871	3.08
		1.198	1.198
		3.593	3.764
		1.369	1.027
		1.882	1.369
		4.449	1.027
		2.395	2.395
		2.738	1.711
		1.54	1.369
		1.54	2.224
		1.711	1.198
		5.818	3.08
		1.711	1.198
		1.54	1.711
		2.738	3.08
		2.053	2.738
		1.198	1.54
		3.422	2.053
		1.711	2.909
		1.198	1.198
		1.027	1.369
		4.278	3.935
		1.369	1.198
		1.711	1.369
		1.369	2.909
		1.54	1.882
		2.224	2.567
		3.422	2.909
		1.711	3.251
		4.62	1.198
		4.449	1.54
		1.027	1.54
		1.54	2.053
		1.198	1.711
		1.711	2.053
		1.711	2.395
		1.711	1.027
		1.027	3.08
		1.027	2.395
		1.027	1.198
		1.369	2.567
		1.027	4.107
		1.369	1.198
		1.711	1.369
		2.053	2.224
		1.369	1.54
		1.711	1.369
		1.027	2.053
		2.053	1.54
		8.042	1.711
		1.027	1.027
		1.198	2.909
		1.711	5.133
		5.133	1.198
		2.395	2.053
		1.369	3.422
		4.278	4.791
		2.053	2.738
		2.738	3.08
		1.198	3.08
		1.027	1.369
		1.882	1.711
		2.738	1.198
		1.882	5.475
		2.395	1.027
		1.54	6.673
		3.422	1.711
		1.54	1.711
		3.593	3.935
		3.764	3.08
		2.224	1.027
		2.395	3.593
		1.54	1.54
		1.54	2.053
		2.224	1.198
		1.369	2.567
		1.027	1.027
		2.567	1.027
		1.369	1.369
		3.935	3.251
		1.54	1.027
		3.422	3.422
		3.08	1.882
		1.882	2.738
		3.935	2.224
		1.54	2.053
		1.54	1.54
		1.711	1.711
		1.027	4.62
		2.224	3.593
		1.027	1.198
		1.198	4.791
		4.278	1.027
		3.422	1.711
		5.989	2.909
		1.882	2.909
		1.027	4.107
		3.935	2.053
		3.08	4.962
		1.369	2.053
		2.738	1.369
		1.369	1.711
		2.909	1.198
		1.198	1.369
		1.369	2.224
		1.711	1.369
		1.198	2.738
		1.027	1.711
		1.027	1.027
		1.369	1.027
		1.027	1.369
		1.711	1.027
		1.369	1.198
		7.186	1.198
		1.369	1.54
		1.027	1.198
		1.027	4.791
		1.027	1.711
		4.62	2.909
		1.882	4.791
		1.369	1.54
		2.738	1.369
		1.198	1.54
		2.567	1.54
		4.278	1.54
		1.369	2.738
		1.54	1.711
		1.198	1.711
		3.764	5.475
		1.369	2.224
		1.198	1.711
		1.369	1.027
		2.224	2.567
		1.198	2.224
		2.224	1.369
		1.369	1.027
		1.54	1.198
		1.198	2.224
		1.882	1.882
		1.027	5.475
		1.027	2.053
		1.54	1.027
		1.027	2.053
		2.224	1.027
		1.198	2.053
		2.567	2.053
		7.358	1.198
		1.711	1.198
		1.198	1.027
		1.198	1.198
		1.198	1.882
		1.027	2.395
		1.711	1.882
		3.935	1.369
		10.609	1.198
		1.027	2.224
		1.711	2.738
		2.567	3.251
		1.54	1.198
		2.738	1.711
		3.251	1.027
		1.711	1.198
		1.027	2.567
		2.224	2.395
		4.107	1.54
		1.882	1.711
		1.027	1.198
		2.738	1.198
		1.882	2.224
		2.909	1.882
		4.107	2.738
		1.369	1.198
		1.027	1.198
		2.053	1.027
		3.593	2.738
		2.567	1.027
		1.027	1.711
		2.224	1.711
		2.738	2.053
		1.027	1.198
		1.882	3.593
		1.369	1.711
		2.395	1.198
		1.369	1.198
		1.198	1.027
		1.882	1.198
		7.529	3.764
		2.053	2.053
		4.962	1.369
		1.54	1.198
		1.882	3.764
		1.369	1.711
		1.198	3.08
		1.54	3.422
		1.198	1.198
		1.882	2.224
		1.027	4.278
		1.027	1.198
		3.251	1.369
		1.027	2.738
		1.198	1.027
		1.54	2.224
		5.304	1.54
		1.711	3.08
		1.027	2.395
		2.224	1.027
		1.027	1.027
		3.08	2.567
		2.224	1.027
		1.198	5.989
		1.369	1.198
		1.711	1.198
		3.251	1.711
		1.027	1.369
		2.053	2.909
		19.335	2.567
		2.053	1.369
		1.711	1.54
		4.278	3.422
		1.369	1.711
		1.54	1.027
		2.053	1.027
		1.027	1.711
		4.791	1.54
		1.198	1.711
		6.673	3.08
		2.567	2.224
		2.567	3.08
		1.198	1.54
		1.369	2.224
		1.711	2.053
		1.027	1.027
		1.027	1.198
		1.54	1.198
		1.54	1.882
		1.027	1.54
		1.711	1.369
		3.935	1.198
		3.422	3.935
		1.027	1.54
		2.567	2.224
		1.711	2.053
		3.251	1.882
		2.567	1.027
		1.198	1.198
		1.882	1.711
		1.54	2.224
		2.567	1.027
		1.711	1.711
		3.593	1.027
		1.54	1.198
		3.422	5.475
		3.08	2.909
		1.198	6.16
		3.593	3.764
		1.027	1.198
		1.027	1.369
		1.027	1.027
		4.62	1.369
		1.54	4.791
		1.198	2.395
		2.567	3.422
		2.224	1.027
		1.027	1.54
		1.882	1.369
		3.08	1.369
		4.791	1.198
		1.54	1.711
		2.395	3.593
		1.027	1.198
		1.711	5.133
		2.567	1.198
		2.395	2.053
		3.251	1.027
		2.567	1.027
		1.027	1.54
		3.08	2.738
		3.593	2.909
		1.198	4.278
		1.198	2.909
		3.422	1.027
		2.224	1.882
		1.198	2.395
		2.053	2.053
		2.567	2.053
		2.053	2.395
		1.027	3.251
		1.882	1.198
		1.711	2.567
		2.053	1.027
		2.738	1.198
		1.027	2.395
		1.54	2.224
		1.198	1.882
		1.882	1.711
		3.08	4.62
		1.369	1.369
		1.54	1.198
		1.198	1.369
		4.278	1.711
		2.224	4.278
		5.989	1.198
		1.369	2.395
		1.027	1.882
		2.053	1.711
		1.882	2.053
		2.053	1.027
		4.62	2.738
		1.198	1.369
		4.107	3.422
		1.711	1.711
		1.369	8.726
		1.711	1.711
		1.198	3.593
		1.54	4.107
		1.369	2.224
		2.909	1.54
		2.053	6.16
		1.198	2.053
		1.198	2.224
		1.198	2.053
		1.369	1.711
		2.224	2.567
		1.198	1.54
		1.369	2.567
		6.673	1.369
		1.198	1.882
		1.027	2.567
		1.369	1.882
		1.198	1.198
		2.224	4.62
		1.369	1.369
		1.198	2.053
		2.567	3.08
		1.711	2.567
		1.54	2.224
		1.198	1.027
		1.369	1.369
		1.198	2.053
		1.198	3.422
		2.224	2.738
		1.369	1.369
		3.08	3.251
		1.198	3.08
		1.027	2.395
		1.369	3.251
		1.369	1.54
		1.882	1.369
		1.369	1.198
		1.027	2.395
		3.08	3.422
		2.053	1.198
		1.027	1.369
		1.027	1.882
		1.198	6.673
		1.198	1.369
		2.224	1.711
		1.369	1.882
		1.369	2.053
		1.198	2.395
		1.027	1.711
		1.027	2.395
		1.711	4.962
		1.369	7.7
		1.882	3.422
		1.882	1.369
		1.711	1.711
		1.711	1.198
		1.027	2.567
		3.251	6.502
		2.053	1.369
		1.54	1.369
		1.369	3.935
		3.764	1.711
		3.593	1.882
		1.198	2.909
		1.711	1.369
		1.027	1.198
		1.027	3.251
		1.711	1.198
		1.198	2.053
		8.726	2.053
		1.198	1.54
		7.015	1.369
		1.198	1.198
		3.593	3.422
		3.08	1.54
		1.369	1.198
[truncated: 4,333 more rows]

## Sheet: Figure 3F
	Groups	WT	Mrbm24a
	Number of puncta (>1 μm2)	2154	1861
		1545	2524
		2595	1947
