# Supplementary material for: Rbm24a dictates mRNA recruitment for germ granule assembly in zebrafish
Source: EMBO J. 2025 Apr 25;44(11):3121–49. doi: 10.1038/s44318-025-00442-z (PMC12130248; doi:10.1038/s44318-025-00442-z)
Supplement: Supplementary file 15 — Source data Fig. 4 [file 44318_2025_442_MOESM15_ESM.zip]

Archive with 38 entries (27 files):
- Figure_4/EMBOJ-2024-118380-T-Source Data For Figure 4E-L.xlsx
- Figure_4/Figure 4A/
- Figure_4/Figure 4A/Figure 4A.tif
- Figure_4/Figure 4B/
- Figure_4/Figure 4B/Figure 4B.tif
- Figure_4/Figure 4C/
- Figure_4/Figure 4C/Figure 4C.tif
- Figure_4/Figure 4D/
- Figure_4/Figure 4D/Figure 4D.tif
- Figure_4/Figure 4G/
- Figure_4/Figure 4G/Figure 4G.tif
- Figure_4/Figure 4H/
- Figure_4/Figure 4H/Figure 4H.tif
- Figure_4/Figure 4I/
- Figure_4/Figure 4I/Figure 4I .tif
- Figure_4/Figure 4J/
- Figure_4/Figure 4J/Figure 4J.tif
- Figure_4/Figure 4M/
- Figure_4/Figure 4M/WT merge.tif
- Figure_4/Figure 4M/WT un nanos3.tif
- Figure_4/Figure 4M/WT un Piwil1.tif
- Figure_4/Figure 4N/
- Figure_4/Figure 4N/wt inj merge.tif
- Figure_4/Figure 4N/wt inj nanos3.tif
- Figure_4/Figure 4N/wt inj Piwil1.tif
- Figure_4/Figure 4O/
- Figure_4/Figure 4O/IgG  ca15b.tif
- Figure_4/Figure 4O/IgG ddx4.tif
- Figure_4/Figure 4O/IgG dnd1.tif
- Figure_4/Figure 4O/IgG kop .tif
- Figure_4/Figure 4O/IgG nanos3.tif
- Figure_4/Figure 4O/igG tdrd7.tif
- Figure_4/Figure 4O/kinesin-1 antibody-inj  ca15b.tif
- Figure_4/Figure 4O/kinesin-1 antibody-inj ddx4.tif
- Figure_4/Figure 4O/kinesin-1 antibody-inj dnd1.tif
- Figure_4/Figure 4O/kinesin-1 antibody-inj kop.tif
- Figure_4/Figure 4O/kinesin-1 antibody-inj nanos3.tif
- Figure_4/Figure 4O/kinesin-1 antibody-inj tdrd7.tif
