# Supplementary material for: Rbm24a dictates mRNA recruitment for germ granule assembly in zebrafish
Source: EMBO J. 2025 Apr 25;44(11):3121–49. doi: 10.1038/s44318-025-00442-z (PMC12130248; doi:10.1038/s44318-025-00442-z)
Supplement: Supplementary file 15 — Source data Fig. 4 [file 44318_2025_442_MOESM15_ESM.zip › Figure_4/EMBOJ-2024-118380-T-Source Data For Figure 4E-L.xlsx]

## Sheet: Figure 4E
	Groups	Tg(ef1α：buc-gfp) ; WT	Tg(ef1α：buc-gfp) ; Mrbm24a
	Average speed ( μm/s )	0.0902689	0.0608585
		0.105018	0.0576875
		0.0986675	0.0744792
		0.092062	0.0664019
		0.0991313	0.0702373
		0.121867	0.0637806
		0.105172	0.0819826
		0.0878897	0.0652116
		0.096906	0.0738006
		0.0850214	0.0724724
		0.121765	0.0706951
		0.0881033	0.0649242
	Groups	Tg(ef1α：buc-gfp) ; WT	Tg(ef1α：buc-gfp) ; Mrbm24a
	Top speed ( μm/s )	0.210815	0.120166
		0.238626	0.101363
		0.28674	0.157208
		0.301841	0.149976
		0.343182	0.149047
		0.283329	0.177141
		0.384774	0.200661
		0.258732	0.153635
		0.263519	0.164121
		0.332076	0.252172
		0.406879	0.137415
		0.284796	0.101363

## Sheet: Figure 4F
	Groups	Tg(ef1α：buc-gfp); WT	Tg(ef1α：buc-gfp) ; Mrbm24a
	Angle to furrow ( θ )	39.2454	37.725
		64.7989	33.9591
		70.6155	38.2544
		81.7241	19.7468
		48.1798	19.6538
		49.2829	10.1755
		66.2974	39.8056
		73.5778	6.54629
		70.9065	9.24611
		80.5377	51.3402
		55.4915	42.5805
		71.8008	22.0872

## Sheet: Figure 4K
	Groups	rbm24a-GFP KI uninj	rbm24a-GFP KI kinesin-1-antibody-inj
	Average speed ( μm/s )	0.117081	0.0796989
		0.126548	0.0402849
		0.104008	0.0786705
		0.105297	0.0595086
		0.104245	0.0435888
		0.0848853	0.0458919
		0.0786379	0.0666562
		0.11659	0.0693736
		0.118249	0.0466132
		0.103419	0.0533461
		0.0923509	0.0343614
		0.0934336	0.0509136
	Groups	rbm24a-GFP KI uninj	rbm24a-GFP KI kinesin-1-antibody-inj
	Top speed ( μm/s )	0.622708	0.273349
		0.458553	0.134369
		0.333744	0.357843
		0.364	0.208829
		0.305954	0.190026
		0.20069	0.126927
		0.20069	0.300458
		0.403106	0.311354
		0.323603	0.150921
		0.273349	0.201381
		0.252208	0.116665
		0.339929	0.130169

## Sheet: Figure 4L
	Groups	rbm24a-GFP KI uninj	rbm24a-GFP KI kinesin-1-antibody-inj
	Angle to furrow ( θ )	60.3852	25.0169
		50.0131	21.0375
		74.5778	24.444
		69.6769	22.5431
		88.4089	19.9831
		55.4077	36.2538
		82.0928	33.147
		77.692	20.7722
		64.5367	28.1786
		50.9469	3.09406
		80.0494	0
		65.879	20.3231
