# Supplementary material for: Rbm24a dictates mRNA recruitment for germ granule assembly in zebrafish
Source: EMBO J. 2025 Apr 25;44(11):3121–49. doi: 10.1038/s44318-025-00442-z (PMC12130248; doi:10.1038/s44318-025-00442-z)
Supplement: Supplementary file 16 — Source data Fig. 5 [file 44318_2025_442_MOESM16_ESM.zip]

Archive with 24 entries (20 files):
- Figure_5/Figure 5D/
- Figure_5/Figure 5D/1 up and down rbm24a FL 1 .tif
- Figure_5/Figure 5D/2 down ' rbm24a FL  IP .tif
- Figure_5/Figure 5D/2' up buc FL  IP .tif
- Figure_5/Figure 5D/3- _4 up añC .tif
- Figure_5/Figure 5D/3 down   añC a┴-gfp input .tif
- Figure_5/Figure 5D/4 down  añC a┴-gfp .tif
- Figure_5/Figure 5D/5 down  añRRM a┴-gfp .tif
- Figure_5/Figure 5D/5_6 up añRRM a┴-myc .tif
- Figure_5/Figure 5D/6 down  añRRM a┴-gfp IP .tif
- Figure_5/Figure 5F/
- Figure_5/Figure 5F/buc añ1 añ2 a┴-gfp raw .tif
- Figure_5/Figure 5F/buc añ1 añ2 a┴-myc raw .tif
- Figure_5/Figure 5F/buc añ3 añ5 a┴-gfp raw .tif
- Figure_5/Figure 5F/buc añ3 añ5 a┴-myc raw .tif
- Figure_5/Figure 5G/
- Figure_5/Figure 5G/Buc-GFP.tif
- Figure_5/Figure 5G/DAPI.tif
- Figure_5/Figure 5G/Rbm24a-RFP.tif
- Figure_5/Figure 5H/
- Figure_5/Figure 5H/Mbuc 10x .tif
- Figure_5/Figure 5H/Mbuc 40x.tif
- Figure_5/Figure 5H/rbm24a-GFP KI 10X.tif
- Figure_5/Figure 5H/rbm24a-GFP KI 40X.tif
