# Supplementary material for: Rbm24a dictates mRNA recruitment for germ granule assembly in zebrafish
Source: EMBO J. 2025 Apr 25;44(11):3121–49. doi: 10.1038/s44318-025-00442-z (PMC12130248; doi:10.1038/s44318-025-00442-z)
Supplement: Supplementary file 18 — Figure EV1 Source Data [file 44318_2025_442_MOESM18_ESM.zip]

Archive with 16 entries (14 files):
- Figure_EV1/EMBOJ-2024-118380-T-Source Data For Figure EV1a-d .xls
- Figure_EV1/Figure EV1b/
- Figure_EV1/Figure EV1b/wt rbm24a 1 cell .tif
- Figure_EV1/Figure EV1b/wt rbm24a 1-cell .tif
- Figure_EV1/Figure EV1b/wt rbm24a 2 cell 0005.tif
- Figure_EV1/Figure EV1b/wt rbm24a 2 cell 0006.tif
- Figure_EV1/Figure EV1b/wt rbm24a 24hpf 0015.tif
- Figure_EV1/Figure EV1b/wt rbm24a 4 cell 0007.tif
- Figure_EV1/Figure EV1b/wt rbm24a 4 cell 0008.tif
- Figure_EV1/Figure EV1b/wt rbm24a sphere 00009.tif
- Figure_EV1/Figure EV1b/wt rbm24a sphere 0009.tif
- Figure_EV1/Figure EV1b/wt rbm24a sphere 0014.tif
- Figure_EV1/Figure EV1b/wt rbm24a50%0013.tif
- Figure_EV1/Figure EV1b/wt rbm24a50%0014.tif
- Figure_EV1/Figure EV1c/
- Figure_EV1/Figure EV1c/Extended Data Fig 1c.tif
