# Supplementary material for: Rbm24a dictates mRNA recruitment for germ granule assembly in zebrafish
Source: EMBO J. 2025 Apr 25;44(11):3121–49. doi: 10.1038/s44318-025-00442-z (PMC12130248; doi:10.1038/s44318-025-00442-z)
Supplement: Supplementary file 18 — Figure EV1 Source Data [file 44318_2025_442_MOESM18_ESM.zip › Figure_EV1/EMBOJ-2024-118380-T-Source Data For Figure EV1a-d .xls]

## Sheet: Figure EV1a
	Developmental stages	zygote	cleavage 2-cell	blastula 128-cell	blastula 1k-cell	blastula dome	gastrula 50%-epiboly	gastrula shield	gastrula 75%-epiboly	segmentation 1-4 somites	segmentation 14-19 somites	segmentation 20-25 somites	pharyngula prim-5	pharyngula prim-15	pharyngula prim-25	hatching long-pec	larval protruding mouth	larval day 4	larval day 5
	rbm24 expression level in FPKM	27	25	26	28	15	6	4	9	26	47	50	27	14	16	19	19	18	16

## Sheet: Figure EV1d
	Lines	Total number of embryos	Number of GFP+ embryos
	rbm24a-GFP KI 1	100	55
	rbm24a-GFP KI 2	61	27
	rbm24a-GFP KI 3	210	90
