# Supplementary material for: Rbm24a dictates mRNA recruitment for germ granule assembly in zebrafish
Source: EMBO J. 2025 Apr 25;44(11):3121–49. doi: 10.1038/s44318-025-00442-z (PMC12130248; doi:10.1038/s44318-025-00442-z)
Supplement: Supplementary file 19 — Figure EV2 Source Data [file 44318_2025_442_MOESM19_ESM.zip]

Archive with 30 entries (15 files):
- Figure_EV2/Figure EV2a/
- Figure_EV2/Figure EV2a/a Rbm24a-GFP.tif
- Figure_EV2/Figure EV2b/
- Figure_EV2/Figure EV2b/b ddx4.tif
- Figure_EV2/Figure EV2c/
- Figure_EV2/Figure EV2c/c merge.tif
- Figure_EV2/Figure EV2d/
- Figure_EV2/Figure EV2d/d Rbm24a-GFP.tif
- Figure_EV2/Figure EV2e/
- Figure_EV2/Figure EV2e/dazl.tif
- Figure_EV2/Figure EV2f/
- Figure_EV2/Figure EV2f/f.tif
- Figure_EV2/Figure EV2g/
- Figure_EV2/Figure EV2g/g Rbm24a-GFP.tif
- Figure_EV2/Figure EV2h/
- Figure_EV2/Figure EV2h/h dazl.tif
- Figure_EV2/Figure EV2i/
- Figure_EV2/Figure EV2i/i.tif
- Figure_EV2/Figure EV2j/
- Figure_EV2/Figure EV2j/j Rbm24a-GFP.tif
- Figure_EV2/Figure EV2k/
- Figure_EV2/Figure EV2k/k dazl.tif
- Figure_EV2/Figure EV2l/
- Figure_EV2/Figure EV2l/l merge.tif
- Figure_EV2/Figure EV2m/
- Figure_EV2/Figure EV2m/m oocyte DIC.tif
- Figure_EV2/Figure EV2n/
- Figure_EV2/Figure EV2n/n oocyte Rbm24a-GFP .tif
- Figure_EV2/Figure EV2o/
- Figure_EV2/Figure EV2o/o oocyte Merge .tif
