# Supplementary material for: Rbm24a dictates mRNA recruitment for germ granule assembly in zebrafish
Source: EMBO J. 2025 Apr 25;44(11):3121–49. doi: 10.1038/s44318-025-00442-z (PMC12130248; doi:10.1038/s44318-025-00442-z)
Supplement: Supplementary file 20 — Figure EV3 Source Data [file 44318_2025_442_MOESM20_ESM.zip]

Archive with 29 entries (24 files):
- Figure_EV3/EMBOJ-2024-118380-T-Source Data For Figure EV3f .xls
- Figure_EV3/Figure EV3a/
- Figure_EV3/Figure EV3a/Extended Data Fig 5a M celf1-myc and piwil.tif
- Figure_EV3/Figure EV3a/M celf1-myc.tif
- Figure_EV3/Figure EV3a/M piwil.tif
- Figure_EV3/Figure EV3a/M tdrd6-myc and piwil.tif
- Figure_EV3/Figure EV3a/M tdrd6-myc rbm24a piwil.tif
- Figure_EV3/Figure EV3a/Mrbm24a tdrd6-myc.tif
- Figure_EV3/Figure EV3a/sibling  tdrd6 piwil.tif
- Figure_EV3/Figure EV3a/sibling celf1 piwil .tif
- Figure_EV3/Figure EV3a/sibling celf1-myc.tif
- Figure_EV3/Figure EV3a/sibling piwil and celf1.tif
- Figure_EV3/Figure EV3a/sibling tdrd6-myc and piwil.tif
- Figure_EV3/Figure EV3a/sibling tdrd6-myc.tif
- Figure_EV3/Figure EV3b/
- Figure_EV3/Figure EV3b/merge KI gfp myosin2 4-cell.tif
- Figure_EV3/Figure EV3b/myosin2 4-cell .tif
- Figure_EV3/Figure EV3b/rbm24a KI gfp  4-cell.tif
- Figure_EV3/Figure EV3c/
- Figure_EV3/Figure EV3c/Mrbm24  p-myosin 2 60x.tif
- Figure_EV3/Figure EV3c/Mrbm24  p-myosin2.tif
- Figure_EV3/Figure EV3c/wt  p-myosin 2  60x.tif
- Figure_EV3/Figure EV3c/wt  p-myosin 2.tif
- Figure_EV3/Figure EV3d/
- Figure_EV3/Figure EV3d/pellet.tif
- Figure_EV3/Figure EV3d/supernatant.tif
- Figure_EV3/Figure EV3d/WT pellet.tif
- Figure_EV3/Figure EV3e/
- Figure_EV3/Figure EV3e/Figure EV3e.tif
