# Supplementary material for: Rbm24a dictates mRNA recruitment for germ granule assembly in zebrafish
Source: EMBO J. 2025 Apr 25;44(11):3121–49. doi: 10.1038/s44318-025-00442-z (PMC12130248; doi:10.1038/s44318-025-00442-z)
Supplement: Supplementary file 20 — Figure EV3 Source Data [file 44318_2025_442_MOESM20_ESM.zip › Figure_EV3/EMBOJ-2024-118380-T-Source Data For Figure EV3f .xls]

## Sheet: Figure EV3f 
	RT-qPCR of nanos3 in upper ( Ct )	Primer	Groups	1st	2nd	3rd
		nanos3	Sibling	27.53	27.58	27.23
			Mrbm24a	26.92	27.28	27.07
		luciferase	Sibling	22.09	21.93	21.61
			Mrbm24a	24.11	24.25	24.04
	Relative level of nanos3 ( Mrbm24a/Sibling)	Primer	Groups	1st	2nd	3rd	average	stdev
		nanos3	Sibling	1.092	0.944079	0.963916	1	0.0802936
			Mrbm24a	6.75979	5.80373	5.80373	6.12242	0.551986
	RT-qPCR of dnd1 in upper ( Ct )	Primer	Groups	1st	2nd	3rd
		dnd1	Sibling	30.63	30.48	30.29
			Mrbm24a	30.28	30.1	30.1
		luciferase	Sibling	29.28	29.09	29.17
			Mrbm24a	31.29	31.24	31.24
	Relative level of dnd1 ( Mrbm24a/Sibling)	Primer	Groups	1st	2nd	3rd	average	stdev
		dnd1	Sibling	1.00926	0.995368	0.995368	1	0.00802218
			Mrbm24a	5.29013	5.03958	5.03958	5.12309	0.144656
	RT-qPCR of dazl in upper ( Ct )	Primer	Groups	1st	2nd	3rd
		dazl	Sibling	26.17	26.08	26.1
			Mrbm24a	27.28	27.2	27.32
		luciferase	Sibling	23.16	23.09	23.25
			Mrbm24a	25.36	25.37	25.34
	Relative level of dazl ( Mrbm24a/Sibling)	Primer	Groups	1st	2nd	3rd	average	stdev
		dazl	Sibling	0.94084	1.02244	1.03672	1	0.0517287
			Mrbm24a	2.0028	2.26894	2.30062	2.19079	0.163568
	RT-qPCR of ddx4 in upper ( Ct )	Primer	Groups	1st	2nd	3rd
		ddx4	Sibling	30.24	30.1	30.07
			Mrbm24a	30.55	30.32	30.58
		luciferase	Sibling	23.16	23.09	23.25
			Mrbm24a	25.36	25.37	25.34
	Relative level of ddx4( Mrbm24a/Sibling)	Primer	Groups	1st	2nd	3rd	average	stdev
		ddx4	Sibling	0.863616	1.22983	0.906552	1	0.200195
			Mrbm24a	1.54592	1.70345	1.62277	1.62405	0.0787761
