# Supplementary material for: Rbm24a dictates mRNA recruitment for germ granule assembly in zebrafish
Source: EMBO J. 2025 Apr 25;44(11):3121–49. doi: 10.1038/s44318-025-00442-z (PMC12130248; doi:10.1038/s44318-025-00442-z)
Supplement: Supplementary file 21 — Figure EV4 Source Data [file 44318_2025_442_MOESM21_ESM.zip]

Archive with 29 entries (22 files):
- Figure_EV4/Figure EV4a/
- Figure_EV4/Figure EV4a/Rbm24a-GFP.tif
- Figure_EV4/Figure EV4b/
- Figure_EV4/Figure EV4b/Rbm24a-RFP.tif
- Figure_EV4/Figure EV4c/
- Figure_EV4/Figure EV4c/BFP.tif
- Figure_EV4/Figure EV4d/
- Figure_EV4/Figure EV4d/merge.tif
- Figure_EV4/Figure EV4e/
- Figure_EV4/Figure EV4e/1 wt buc-gfp .tif
- Figure_EV4/Figure EV4e/1 wt dazl .tif
- Figure_EV4/Figure EV4e/1 wt merge .tif
- Figure_EV4/Figure EV4e/Mrbm24a 1 buc-gfp .tif
- Figure_EV4/Figure EV4e/Mrbm24a 1 dazl .tif
- Figure_EV4/Figure EV4e/Mrbm24a 1 merge .tif
- Figure_EV4/Figure EV4f/
- Figure_EV4/Figure EV4f/2 wt buc-gfp .tif
- Figure_EV4/Figure EV4f/2 wt dazl .tif
- Figure_EV4/Figure EV4f/2 wt merge .tif
- Figure_EV4/Figure EV4f/Mrbm24a 2 buc-gfp .tif
- Figure_EV4/Figure EV4f/Mrbm24a 2 dazl.tif
- Figure_EV4/Figure EV4f/Mrbm24a 2 merge .tif
- Figure_EV4/Figure EV4g/
- Figure_EV4/Figure EV4g/3 wt buc-gfp .tif
- Figure_EV4/Figure EV4g/3 wt dazl .tif
- Figure_EV4/Figure EV4g/3 wt merge .tif
- Figure_EV4/Figure EV4g/Mrbm24a 3 buc-gfp .tif
- Figure_EV4/Figure EV4g/Mrbm24a 3 dazl .tif
- Figure_EV4/Figure EV4g/Mrbm24a 3 merge .tif
