# Supplementary material for: Rbm24a dictates mRNA recruitment for germ granule assembly in zebrafish
Source: EMBO J. 2025 Apr 25;44(11):3121–49. doi: 10.1038/s44318-025-00442-z (PMC12130248; doi:10.1038/s44318-025-00442-z)
Supplement: Supplementary file 22 — Figure EV5 Source Data [file 44318_2025_442_MOESM22_ESM.zip]

Archive with 26 entries (19 files):
- Figure_EV5/EMBOJ-2024-118380-T-Source Data For Figure EV5g .xls
- Figure_EV5/Figure EV5a/
- Figure_EV5/Figure EV5a/Pichia rbm24a sf9 rbm24a.tif
- Figure_EV5/Figure EV5a/Pichia.tif
- Figure_EV5/Figure EV5a/SF9.tif
- Figure_EV5/Figure EV5b/
- Figure_EV5/Figure EV5b/protein inj rbm24a.tif
- Figure_EV5/Figure EV5b/protein un .tif
- Figure_EV5/Figure EV5c/
- Figure_EV5/Figure EV5c/M inj Rbm24a protein.tif
- Figure_EV5/Figure EV5c/M un.tif
- Figure_EV5/Figure EV5d/
- Figure_EV5/Figure EV5d/Mrbm24a inj buc mRNA.tif
- Figure_EV5/Figure EV5d/Mrbm24a inj rbm24a mRNA .tif
- Figure_EV5/Figure EV5d/Mrbm24a inj rbm24a-gfp buc-gfp mRNA mRNA .tif
- Figure_EV5/Figure EV5d/Mrbm24a un.tif
- Figure_EV5/Figure EV5e/
- Figure_EV5/Figure EV5e/4-cell inj Rbm24a  .tif
- Figure_EV5/Figure EV5e/4-cell inj Rbm24a 2.tif
- Figure_EV5/Figure EV5e/4-cell uninj.tif
- Figure_EV5/Figure EV5f/
- Figure_EV5/Figure EV5f/sibling inj Rbm24a.tif
- Figure_EV5/Figure EV5f/sibling uninj.tif
- Figure_EV5/Figure EV5h/
- Figure_EV5/Figure EV5h/wt inj rbm24a mRNA .tif
- Figure_EV5/Figure EV5h/wt uninj .tif
