# Supplementary material for: Rbm24a dictates mRNA recruitment for germ granule assembly in zebrafish
Source: EMBO J. 2025 Apr 25;44(11):3121–49. doi: 10.1038/s44318-025-00442-z (PMC12130248; doi:10.1038/s44318-025-00442-z)
Supplement: Supplementary file 22 — Figure EV5 Source Data [file 44318_2025_442_MOESM22_ESM.zip › Figure_EV5/EMBOJ-2024-118380-T-Source Data For Figure EV5g .xls]

## Sheet: Figure EV5g
		Areas of puncta (>1 μm2)
		4-cell uninj	4-cell inj Rbm24a protein
		15.134	83.154
		10.373	59.347
		10.203	44.893
		10.203	43.533
		8.162	40.132
		8.162	40.132
		7.822	38.601
		7.482	37.921
		7.482	35.881
		7.482	35.54
		7.312	35.03
		7.312	34.52
		7.142	34.01
		7.142	33.67
		6.972	32.139
		6.972	31.799
		6.802	30.779
		6.802	30.609
		6.632	27.888
		6.632	27.718
		6.632	26.528
		6.462	26.188
		6.462	25.337
		6.462	24.487
		6.462	24.487
		6.292	24.487
		6.292	24.317
		6.292	24.317
		6.292	24.317
		6.292	23.977
		6.122	23.127
		6.122	22.787
		6.122	22.617
		6.122	22.617
		5.952	22.617
		5.952	22.617
		5.952	22.447
		5.782	22.447
		5.782	22.106
		5.782	21.596
		5.612	21.596
		5.612	21.256
		5.442	21.086
		5.442	20.406
		5.442	19.896
		5.442	19.896
		5.272	19.726
		5.272	19.556
		5.101	19.556
		5.101	19.046
		5.101	18.876
		5.101	18.705
		4.931	18.535
		4.931	18.195
		4.931	18.195
		4.931	18.025
		4.931	17.685
		4.761	17.685
		4.761	17.685
		4.761	17.685
		4.761	17.515
		4.761	17.345
		4.761	17.345
		4.761	17.345
		4.591	17.345
		4.591	17.005
		4.591	16.835
		4.591	16.835
		4.421	16.835
		4.421	16.665
		4.251	16.665
		4.251	16.665
		4.251	16.325
		4.081	16.155
		4.081	16.155
		4.081	16.155
		4.081	16.155
		4.081	15.985
		4.081	15.985
		4.081	15.985
		4.081	15.815
		4.081	15.475
		4.081	15.475
		3.911	15.134
		3.911	15.134
		3.911	15.134
		3.911	15.134
		3.911	15.134
		3.911	14.964
		3.911	14.964
		3.741	14.964
		3.741	14.794
		3.741	14.624
		3.741	14.624
		3.741	14.624
		3.741	14.624
		3.741	14.454
		3.741	14.454
		3.741	14.454
		3.571	14.284
		3.571	14.114
		3.571	14.114
		3.571	13.944
		3.571	13.774
		3.571	13.774
		3.571	13.604
		3.571	13.604
		3.571	13.434
		3.571	13.434
		3.571	13.434
		3.401	13.434
		3.401	13.264
		3.401	13.264
		3.401	13.264
		3.401	13.094
		3.401	13.094
		3.401	13.094
		3.401	12.924
		3.401	12.754
		3.401	12.584
		3.231	12.584
		3.231	12.414
		3.231	12.414
		3.231	12.244
		3.231	12.074
		3.231	11.903
		3.231	11.903
		3.231	11.733
		3.231	11.733
		3.231	11.563
		3.231	11.393
		3.231	11.393
		3.231	11.223
		3.231	11.223
		3.061	11.053
		3.061	11.053
		3.061	10.883
		3.061	10.883
		3.061	10.543
		3.061	10.373
		3.061	10.373
		3.061	10.373
		3.061	10.203
		2.891	10.203
		2.891	10.203
		2.891	10.033
		2.891	10.033
		2.891	10.033
		2.891	9.863
		2.891	9.693
		2.891	9.693
		2.891	9.523
		2.891	9.523
		2.891	9.353
		2.891	9.353
		2.891	9.353
		2.891	9.183
		2.891	9.183
		2.891	9.183
		2.891	9.013
		2.721	8.843
		2.721	8.843
		2.721	8.843
		2.721	8.843
		2.721	8.843
		2.721	8.673
		2.721	8.673
		2.721	8.673
		2.721	8.673
		2.721	8.502
		2.721	8.502
		2.721	8.332
		2.721	8.332
		2.721	8.332
		2.721	8.332
		2.551	8.162
		2.551	8.162
		2.551	8.162
		2.551	8.162
		2.551	7.992
		2.551	7.992
		2.551	7.822
		2.551	7.822
		2.551	7.822
		2.551	7.822
		2.551	7.822
		2.551	7.652
		2.551	7.652
		2.551	7.652
		2.551	7.482
		2.551	7.482
		2.551	7.482
		2.551	7.482
		2.381	7.482
		2.381	7.312
		2.381	7.312
		2.381	7.142
		2.381	7.142
		2.381	7.142
		2.381	7.142
		2.381	7.142
		2.381	7.142
		2.381	7.142
		2.381	6.972
		2.381	6.972
		2.381	6.972
		2.381	6.972
		2.381	6.802
		2.381	6.802
		2.381	6.802
		2.381	6.802
		2.381	6.802
		2.381	6.802
		2.381	6.632
		2.381	6.632
		2.211	6.632
		2.211	6.632
		2.211	6.632
		2.211	6.632
		2.211	6.632
		2.211	6.462
		2.211	6.462
		2.211	6.462
		2.211	6.462
		2.211	6.462
		2.211	6.292
		2.211	6.292
		2.211	6.292
		2.211	6.292
		2.211	6.292
		2.211	6.292
		2.211	6.292
		2.211	6.122
		2.211	6.122
		2.211	6.122
		2.211	6.122
		2.211	6.122
		2.041	6.122
		2.041	5.952
		2.041	5.952
		2.041	5.952
		2.041	5.782
		2.041	5.782
		2.041	5.782
		2.041	5.782
		2.041	5.782
		2.041	5.782
		2.041	5.782
		2.041	5.612
		2.041	5.612
		2.041	5.442
		2.041	5.442
		2.041	5.442
		2.041	5.442
		2.041	5.442
		2.041	5.442
		2.041	5.272
		2.041	5.272
		2.041	5.272
		2.041	5.272
		2.041	5.272
		2.041	5.272
		2.041	5.272
		2.041	5.101
		2.041	5.101
		2.041	5.101
		2.041	5.101
		1.871	5.101
		1.871	5.101
		1.871	5.101
		1.871	5.101
		1.871	5.101
		1.871	4.931
		1.871	4.931
		1.871	4.931
		1.871	4.931
		1.871	4.931
		1.871	4.931
		1.871	4.761
		1.871	4.761
		1.871	4.761
		1.871	4.761
		1.871	4.591
		1.871	4.591
		1.871	4.591
		1.871	4.591
		1.871	4.591
		1.871	4.591
		1.871	4.591
		1.871	4.421
		1.871	4.421
		1.871	4.421
		1.871	4.421
		1.7	4.421
		1.7	4.421
		1.7	4.251
		1.7	4.251
		1.7	4.251
		1.7	4.251
		1.7	4.251
		1.7	4.251
		1.7	4.251
		1.7	4.251
		1.7	4.251
		1.7	4.251
		1.7	4.081
		1.7	4.081
		1.7	4.081
		1.7	4.081
		1.7	4.081
		1.7	4.081
		1.7	3.911
		1.7	3.911
		1.7	3.911
		1.7	3.911
		1.7	3.911
		1.7	3.911
		1.7	3.741
		1.7	3.741
		1.7	3.741
		1.7	3.741
		1.7	3.741
		1.7	3.741
		1.7	3.741
		1.7	3.741
		1.7	3.741
		1.7	3.741
		1.7	3.741
		1.7	3.571
		1.7	3.571
		1.53	3.571
		1.53	3.571
		1.53	3.571
		1.53	3.571
		1.53	3.401
		1.53	3.401
		1.53	3.401
		1.53	3.401
		1.53	3.401
		1.53	3.401
		1.53	3.401
		1.53	3.401
		1.53	3.401
		1.53	3.401
		1.53	3.401
		1.53	3.401
		1.53	3.401
		1.53	3.401
		1.53	3.401
		1.53	3.401
		1.53	3.401
		1.53	3.401
		1.53	3.231
		1.53	3.231
		1.53	3.231
		1.53	3.231
		1.53	3.231
		1.53	3.231
		1.53	3.231
		1.53	3.231
		1.53	3.231
		1.53	3.231
		1.53	3.231
		1.53	3.231
		1.53	3.231
		1.53	3.061
		1.53	3.061
		1.53	3.061
		1.53	3.061
		1.36	3.061
		1.36	3.061
		1.36	3.061
		1.36	3.061
		1.36	3.061
		1.36	3.061
		1.36	3.061
		1.36	3.061
		1.36	3.061
		1.36	3.061
		1.36	3.061
		1.36	3.061
		1.36	2.891
		1.36	2.891
		1.36	2.891
		1.36	2.891
		1.36	2.891
		1.36	2.891
		1.36	2.891
		1.36	2.891
		1.36	2.891
		1.36	2.891
		1.36	2.891
		1.36	2.721
		1.36	2.721
		1.36	2.721
		1.36	2.721
		1.36	2.721
		1.36	2.721
		1.36	2.721
		1.36	2.721
		1.36	2.721
		1.36	2.721
		1.36	2.721
		1.36	2.721
		1.36	2.721
		1.36	2.721
		1.36	2.551
		1.36	2.551
		1.36	2.551
		1.36	2.551
		1.36	2.551
		1.36	2.551
		1.36	2.551
		1.19	2.551
		1.19	2.551
		1.19	2.551
		1.19	2.551
		1.19	2.551
		1.19	2.551
		1.19	2.551
		1.19	2.551
		1.19	2.381
		1.19	2.381
		1.19	2.381
		1.19	2.381
		1.19	2.381
		1.19	2.381
		1.19	2.381
		1.19	2.381
		1.19	2.381
		1.19	2.381
		1.19	2.381
		1.19	2.381
		1.19	2.381
		1.19	2.381
		1.19	2.381
		1.19	2.381
		1.19	2.381
		1.19	2.381
		1.19	2.381
		1.19	2.381
		1.19	2.381
		1.19	2.381
		1.19	2.211
		1.19	2.211
		1.19	2.211
		1.19	2.211
		1.19	2.211
		1.19	2.211
		1.19	2.211
		1.19	2.211
		1.19	2.211
		1.02	2.211
		1.02	2.211
		1.02	2.211
		1.02	2.211
		1.02	2.211
		1.02	2.211
		1.02	2.211
		1.02	2.211
		1.02	2.211
		1.02	2.211
		1.02	2.041
		1.02	2.041
		1.02	2.041
		1.02	2.041
		1.02	2.041
		1.02	2.041
		1.02	2.041
		1.02	2.041
		1.02	2.041
		1.02	2.041
		1.02	2.041
		1.02	2.041
		1.02	1.871
		1.02	1.871
		1.02	1.871
		1.02	1.871
		1.02	1.871
		1.02	1.871
		1.02	1.871
		1.02	1.871
		1.02	1.871
		1.02	1.871
		1.02	1.871
		1.02	1.871
		1.02	1.871
		1.02	1.871
		1.02	1.871
		1.02	1.871
		1.02	1.871
		1.02	1.7
		1.02	1.7
		1.02	1.7
		1.02	1.7
		1.02	1.7
		1.02	1.7
		1.02	1.7
			1.7
			1.7
			1.7
			1.7
			1.7
			1.7
			1.7
			1.7
			1.7
			1.7
			1.7
			1.7
			1.7
			1.7
			1.7
			1.7
			1.7
			1.7
			1.7
			1.7
			1.7
			1.7
			1.7
			1.7
			1.7
			1.53
			1.53
			1.53
			1.53
			1.53
			1.53
			1.53
			1.53
			1.53
			1.53
			1.53
			1.53
			1.53
			1.53
			1.53
			1.53
			1.53
			1.53
			1.53
			1.53
			1.53
			1.53
			1.53
			1.53
			1.53
			1.53
			1.53
			1.53
			1.36
			1.36
			1.36
			1.36
			1.36
			1.36
			1.36
			1.36
			1.36
			1.36
			1.36
			1.36
			1.36
			1.36
			1.36
			1.36
			1.36
			1.36
			1.36
			1.36
			1.36
			1.36
			1.19
			1.19
			1.19
			1.19
			1.19
			1.19
			1.19
			1.19
			1.19
			1.19
			1.19
			1.19
			1.19
			1.19
			1.19
			1.19
			1.19
			1.19
			1.19
			1.19
			1.19
			1.19
			1.19
			1.19
			1.19
			1.19
			1.19
			1.19
			1.19
			1.19
			1.19
			1.19
			1.19
			1.19
			1.19
			1.19
			1.19
			1.19
			1.02
			1.02
			1.02
			1.02
			1.02
			1.02
			1.02
			1.02
			1.02
			1.02
			1.02
			1.02
			1.02
			1.02
			1.02
			1.02
			1.02
			1.02
			1.02
			1.02
			1.02
			1.02
			1.02
			1.02
			1.02
			1.02
			1.02
			1.02
			1.02
